# Supplementary material for: Estimation of simultaneous equation models by backpropagation method using stochastic gradient descent
Source: PeerJ Comput Sci. 2024 Oct 8;10:e2352. doi: 10.7717/peerj-cs.2352 (PMC11623183; doi:10.7717/peerj-cs.2352)
Supplement: Supplemental Information 1 [file peerj-cs-10-2352-s001.zip]

Archive with 15 entries (12 files):
- simultaneous-equations-main/
- simultaneous-equations-main/.gitignore
- simultaneous-equations-main/LICENSE
- simultaneous-equations-main/Makefile
- simultaneous-equations-main/README.md
- simultaneous-equations-main/pyproject.toml
- simultaneous-equations-main/setup.py
- simultaneous-equations-main/src/
- simultaneous-equations-main/src/analisis.ipynb
- simultaneous-equations-main/src/semtorch/
- simultaneous-equations-main/src/semtorch/__init__.py
- simultaneous-equations-main/src/semtorch/datamodule.py
- simultaneous-equations-main/src/semtorch/models.py
- simultaneous-equations-main/src/semtorch/train.py
- simultaneous-equations-main/src/semtorch/version.py
