# Supplementary material for: Estimation of simultaneous equation models by backpropagation method using stochastic gradient descent
Source: PeerJ Comput Sci. 2024 Oct 8;10:e2352. doi: 10.7717/peerj-cs.2352 (PMC11623183; doi:10.7717/peerj-cs.2352)
Supplement: Supplemental Information 1 [file peerj-cs-10-2352-s001.zip › simultaneous-equations-main/src/analisis.ipynb]

# %% [code]
%load_ext autoreload
%autoreload 2

# %% [code]
import torch
for transposed in (False, True):
    torch.manual_seed(0)
    input = torch.rand((2048, 1024), device="cuda", dtype=torch.bfloat16)
    if transposed:
        weight = torch.ones((10000, 1024), device="cuda", dtype=torch.float32).T * 0.1234556789
    else:
        weight = torch.ones((1024, 10000), device="cuda", dtype=torch.float32) * 0.1234556789
    targets = torch.randint(0, weight.shape[1], (input.shape[0],), device="cuda", dtype=torch.int64)
    print(transposed, torch.nn.functional.cross_entropy(torch.matmul(input.to(torch.float32), weight), targets))

# %% [code]
import torch
wshape = (1024, 10000)

input = torch.rand((2048, 1024), device="cuda", dtype=torch.float32)
targets = torch.randint(0, wshape[1], (input.shape[0],), device="cuda", dtype=torch.int64)
for transposed in (False, True):
    torch.manual_seed(0)
    if transposed:
        weight = torch.rand((wshape[1], wshape[0]), device="cuda", dtype=torch.float32).T
    else:
        weight = torch.rand(wshape, device="cuda", dtype=torch.float32)    
    print(transposed, torch.nn.functional.cross_entropy(torch.matmul(input, weight), targets))

# %% [code]
wshape = (8, 5)
torch.manual_seed(0)
w1 = torch.rand((wshape[1], wshape[0]), device="cuda", dtype=torch.float32).T
torch.manual_seed(0)
w2 = torch.rand(wshape, device="cuda", dtype=torch.float32)
assert (w1 == w2).all()

# %% [code]
w1

# %% [code]
w2

# %% [code]
from pathlib import Path
import os
import holoviews as hv
from holoviews import opts
import pandas as pd
import hvplot.pandas
from src.semtorch.train import SemData, EcuacionSimultanea
import pytorch_lightning as pl
import torch
import einops
import numpy as np
import holoviews as hv
hv.extension("bokeh")

# %% [code]
dataset_name = "modelo 20 40 8000"
dataset_name = "modelo 100 300 8000"
model_path = "./ckpt_100_300/"

# %% [code]
ds = SemData(dataset_name=dataset_name)
mask_x, mask_y = ds.solution_x_.T.astype(bool).astype(np.float32), ds.solution_y_.T.astype(bool).astype(np.float32)
model = EcuacionSimultanea(mask_exogena=mask_x, mask_endogena=mask_y)
solution_x, solution_y = ds.solution_x_.T, ds.solution_y_.T
solution = EcuacionSimultanea(mask_exogena=solution_x, mask_endogena=solution_y, init_model=False)#, bias=bias)


# %% [code]
trainer = pl.Trainer(
    gpus=1,
    max_epochs=500,
    check_val_every_n_epoch=100,
)

chkpoint_path = Path(model_path) / os.listdir(model_path)[0]
best = EcuacionSimultanea(mask_exogena=mask_x, mask_endogena=mask_y)
best.load_state_dict(torch.load(chkpoint_path)["state_dict"])
trainer.test(best, ds.test_dataloader())

# %% [code]
def get_model_params(model):
    endog_data = (model.endog_params.detach().numpy() * model.endog_mask.detach().numpy())
    exog_data = (model.exog_params.detach().numpy() * model.exog_mask.detach().numpy())
    bias_data = model.bias.detach().numpy().reshape(-1, 1)
    bias_data = einops.repeat(bias_data, "i 1 -> i j", j=2)
    return endog_data, exog_data, bias_data

def plot_model(endog_data, exog_data, bias_data, **kwargs):
    endog_img = hv.Image(endog_data).opts(tools=["hover"], title="Parametros Y (endogena)", colorbar=True, **kwargs) 
    exog_img = hv.Image(exog_data).opts(tools=["hover"], title="Parametros X (exogena)", colorbar=True, **kwargs)
    bias_img = hv.Image(bias_data).opts(tools=["hover"], title="Bias", colorbar=True, **kwargs)
    return (endog_img + exog_img + bias_img).cols(3)

def plot_param_distributions(endog_data, exog_data, bias_data, bins=50, **kwargs):

    endog_img = hv.Histogram(np.histogram(endog_data, bins=bins)).opts(tools=["hover"], title="Parametros Y (endogena)", colorbar=True, **kwargs) 
    exog_img = hv.Histogram(np.histogram(exog_data, bins=bins)).opts(tools=["hover"], title="Parametros X (exogena)", colorbar=True, **kwargs)
    bias_img = hv.Histogram(np.histogram(bias_data, bins=bins)).opts(tools=["hover"], title="Bias", colorbar=True, **kwargs)
    return (endog_img + exog_img + bias_img).cols(3)

def get_errors(model, ds):
    y_test = torch.from_numpy(ds.y_test_).double()
    x_test = torch.from_numpy(ds.x_test_).double()
    y_pred = model(x_test, y_test)
    errores = (y_test - y_pred) ** 2
    return errores

def plot_errors(model, ds):
    errores = get_errors(model, ds).mean(1).flatten()
    values, bins = np.histogram(errores.detach().numpy(), bins=50)
    error_hist = hv.Histogram((bins, values)).opts(alpha=0.5)
    return error_hist.opts(title="Histograma de errores", xlabel="Error", ylabel="Frecuencia")

def compare_errors(model, reference, ds):
    errores = get_errors(model, ds).mean(1).flatten()
    errores_ref = get_errors(reference, ds).mean(1).flatten()
    error_dif = errores_ref - errores
    error_scatter = hv.Scatter((errores_ref.detach().numpy(), errores.detach().numpy())).opts(
                               title="Comparativa errores",
                               xlabel="Errores referencia",
                               ylabel="Errores modelo",
                               )
    values, bins = np.histogram(errores_ref.detach().numpy(), bins=50)
    error_ref_hist = hv.Histogram((bins, values), label="Error referencia").opts()
    error_hist = hv.Histogram(np.histogram(errores.detach().numpy(), bins=50), label="Error modelo").opts()
    return error_scatter + (error_ref_hist * error_hist).opts(opts.Histogram(alpha=0.5))

# %% [code]
(plot_errors(best, ds).opts(title="Errores (modelo entrenado)", shared_axes=False) +
  plot_errors(solution, ds).opts(title="Errores (solucion)", shared_axes=False)).opts(shared_axes=False)

# %% [code]
compare_errors(best, solution, ds)

# %% [code]
endog_data_sol, exog_data_sol, bias_data_sol = get_model_params(solution)
plot_model(endog_data_sol, exog_data_sol, bias_data_sol, width=450, height=400, cmap="viridis")

# %% [code]
plot_param_distributions(endog_data_sol[endog_data_sol!=0], exog_data_sol[exog_data_sol!=0], bias_data_sol).opts(shared_axes=False) * plot_param_distributions(endog_data[endog_data!=0], exog_data[exog_data!=0], bias_data).opts(shared_axes=False)

# %% [code]
endog_data, exog_data, bias_data = get_model_params(best)
xticks = np.arange(0, endog_data.shape[1], 1)
plot_model(endog_data, exog_data, bias_data, width=450, height=400, cmap="viridis")

# %% [code]
plot_param_distributions(endog_data[endog_data!=0], exog_data[exog_data!=0], bias_data).opts(shared_axes=False)

# %% [code]
bias_data

# %% [code]
