# Supplementary material for: Estimation of simultaneous equation models by backpropagation method using stochastic gradient descent
Source: PeerJ Comput Sci. 2024 Oct 8;10:e2352. doi: 10.7717/peerj-cs.2352 (PMC11623183; doi:10.7717/peerj-cs.2352)
Supplement: Supplemental Information 2 [file peerj-cs-10-2352-s002.zip]

Archive with 60 entries (56 files):
- modelo 2 4 1000 sigma 1/
- __MACOSX/._modelo 2 4 1000 sigma 1
- modelo 2 4 1000 sigma 1/solucion.txt
- __MACOSX/modelo 2 4 1000 sigma 1/._solucion.txt
- modelo 2 4 1000 sigma 1/X.txt
- __MACOSX/modelo 2 4 1000 sigma 1/._X.txt
- modelo 2 4 1000 sigma 1/Y.txt
- __MACOSX/modelo 2 4 1000 sigma 1/._Y.txt
- modelo 2 4 1000 sigma 1/modelo.txt
- __MACOSX/modelo 2 4 1000 sigma 1/._modelo.txt
- modelo 2 4 1000 sigma 1/Paralelo2.pbs.o118075
- __MACOSX/modelo 2 4 1000 sigma 1/._Paralelo2.pbs.o118075
- modelo 2 4 1000 sigma 1/MC2E_sol.txt
- __MACOSX/modelo 2 4 1000 sigma 1/._MC2E_sol.txt
- modelo 2 4 1000 sigma 01menos varianza/
- __MACOSX/._modelo 2 4 1000 sigma 01menos varianza
- modelo 2 4 1000 sigma 01menos varianza/mc2e_solucion.txt
- __MACOSX/modelo 2 4 1000 sigma 01menos varianza/._mc2e_solucion.txt
- modelo 2 4 1000 sigma 01menos varianza/Paralelo2.pbs.o118076
- __MACOSX/modelo 2 4 1000 sigma 01menos varianza/._Paralelo2.pbs.o118076
- modelo 2 4 1000 sigma 01menos varianza/modelo_solucion.txt
- __MACOSX/modelo 2 4 1000 sigma 01menos varianza/._modelo_solucion.txt
- modelo 2 4 1000 sigma 01menos varianza/X.txt
- __MACOSX/modelo 2 4 1000 sigma 01menos varianza/._X.txt
- modelo 2 4 1000 sigma 01menos varianza/Y.txt
- __MACOSX/modelo 2 4 1000 sigma 01menos varianza/._Y.txt
- modelo 2 4 1000 sigma 01menos varianza/modelo.txt
- __MACOSX/modelo 2 4 1000 sigma 01menos varianza/._modelo.txt
- modelo 10 20 4000 sigma 1 /
- __MACOSX/._modelo 10 20 4000 sigma 1 
- modelo 10 20 4000 sigma 1 /solucion.txt
- __MACOSX/modelo 10 20 4000 sigma 1 /._solucion.txt
- modelo 10 20 4000 sigma 1 /X.txt
- __MACOSX/modelo 10 20 4000 sigma 1 /._X.txt
- modelo 10 20 4000 sigma 1 /Paralelo2.pbs.o117939
- __MACOSX/modelo 10 20 4000 sigma 1 /._Paralelo2.pbs.o117939
- modelo 10 20 4000 sigma 1 /Y.txt
- __MACOSX/modelo 10 20 4000 sigma 1 /._Y.txt
- modelo 10 20 4000 sigma 1 /modelo.txt
- __MACOSX/modelo 10 20 4000 sigma 1 /._modelo.txt
- modelo 10 20 4000 sigma 1 /MC2E_errores.txt
- __MACOSX/modelo 10 20 4000 sigma 1 /._MC2E_errores.txt
- modelo 10 20 4000 sigma 1 /MC2E_sol.txt
- __MACOSX/modelo 10 20 4000 sigma 1 /._MC2E_sol.txt
- modelo 10 20 4000 sigma 01menos varianza/
- __MACOSX/._modelo 10 20 4000 sigma 01menos varianza
- modelo 10 20 4000 sigma 01menos varianza/solucion.txt
- __MACOSX/modelo 10 20 4000 sigma 01menos varianza/._solucion.txt
- modelo 10 20 4000 sigma 01menos varianza/Paralelo2.pbs.o117930
- __MACOSX/modelo 10 20 4000 sigma 01menos varianza/._Paralelo2.pbs.o117930
- modelo 10 20 4000 sigma 01menos varianza/X.txt
- __MACOSX/modelo 10 20 4000 sigma 01menos varianza/._X.txt
- modelo 10 20 4000 sigma 01menos varianza/Y.txt
- __MACOSX/modelo 10 20 4000 sigma 01menos varianza/._Y.txt
- modelo 10 20 4000 sigma 01menos varianza/modelo.txt
- __MACOSX/modelo 10 20 4000 sigma 01menos varianza/._modelo.txt
- modelo 10 20 4000 sigma 01menos varianza/MC2E_errores.txt
- __MACOSX/modelo 10 20 4000 sigma 01menos varianza/._MC2E_errores.txt
- modelo 10 20 4000 sigma 01menos varianza/MC2E_sol.txt
- __MACOSX/modelo 10 20 4000 sigma 01menos varianza/._MC2E_sol.txt
