# Supplementary material for: Estimation of simultaneous equation models by backpropagation method using stochastic gradient descent
Source: PeerJ Comput Sci. 2024 Oct 8;10:e2352. doi: 10.7717/peerj-cs.2352 (PMC11623183; doi:10.7717/peerj-cs.2352)
Supplement: Supplemental Information 2 [file peerj-cs-10-2352-s002.zip › modelo 2 4 1000 sigma 1/Y.txt]

 0.2905 8.3595
 -1.5211 5.8864
 -0.8405 0.1402
 2.8181 6.4941
 0.5261 6.3110
 0.5251 -0.1667
 -0.4695 4.8171
 1.3312 -2.0974
 -0.1222 -1.9435
 -2.5378 -0.1264
 3.7404 3.4695
 -0.9957 -0.5137
 2.5450 7.6705
 4.6506 9.6344
 -0.8115 1.8355
 1.0317 1.8818
 -1.7470 -6.6233
 1.8389 0.9057
 1.8639 -3.1461
 1.5168 6.3953
 -0.4729 -8.2687
 0.9211 -2.2561
 0.6626 8.6779
 1.2452 0.1975
 -1.9660 0.8783
 1.6028 3.5853
 0.5470 1.6549
 1.8603 1.6193
 -0.1647 2.7489
 0.3193 -0.7421
 -2.5207 -4.8646
 -0.5772 -4.5847
 1.0223 3.1904
 0.1708 5.9754
 0.3648 2.2532
 -1.1791 -0.2158
 2.2625 3.0822
 -1.7129 -4.9119
 -0.4166 -2.6530
 0.6331 4.0001
 -0.4388 0.0576
 2.4296 0.0937
 3.4474 0.7437
 -2.0531 -5.0701
 -0.0321 2.1262
 1.9335 3.1547
 -2.9688 1.8202
 2.0097 1.7794
 0.0714 -0.8628
 -0.0224 7.4309
 3.1423 8.7965
 -1.3802 3.8706
 0.4882 1.4706
 0.6285 -7.6981
 3.0888 -2.9153
 1.9240 4.5050
 1.5394 6.7727
 2.4558 -0.9300
 -0.6578 -1.4961
 3.8436 4.9691
 -2.8167 -6.1823
 4.0111 8.7920
 0.5359 7.2524
 -0.5266 -1.1816
 -2.0056 0.5098
 -0.7222 6.4942
 -1.6653 1.7144
 1.7745 -1.0154
 3.3424 2.9131
 -2.1024 0.4371
 -2.1450 -0.4661
 2.8890 7.2862
 4.2268 6.0058
 0.2582 -4.5612
 0.0165 -5.9076
 1.6211 7.9564
 2.6562 1.3795
 0.3760 0.6023
 2.8293 -1.3628
 3.7182 -0.5290
 1.3830 -0.8461
 4.2647 6.0355
 1.0288 7.7064
 1.4630 4.0868
 -3.6354 -9.6042
 1.8615 5.0761
 -1.0790 -5.9751
 1.6098 -5.3118
 0.5915 8.6237
 2.7075 -0.7388
 0.9606 0.2842
 0.6859 7.9484
 -0.1112 -0.9883
 -0.5286 -1.4077
 4.2849 9.5584
 0.5964 -7.2151
 -0.9528 2.8639
 4.2662 8.6429
 0.1012 -7.9372
 -2.6861 -0.3538
 1.8490 -7.4787
 -0.0541 4.5245
 -0.2530 1.2165
 -3.0746 -9.4042
 -2.3883 -7.0485
 -0.7119 -6.1962
 1.0313 3.7683
 2.9208 6.2617
 -0.3666 -0.2080
 2.3167 8.0522
 2.6739 -2.1977
 3.8040 11.0056
 2.7942 -1.8614
 0.5538 4.4984
 0.1228 8.2761
 -0.4185 1.7228
 2.1216 4.1010
 3.3643 9.1719
 -0.7601 2.5196
 1.5084 10.1063
 0.1895 -4.6123
 2.8895 0.1904
 -2.5419 -3.8934
 -0.4876 -0.7317
 -0.6358 3.6177
 0.8152 0.8647
 0.8969 -3.7217
 -3.2101 -0.0819
 -1.4090 -5.8866
 3.3798 4.2236
 -2.3592 1.2924
 1.9159 0.1979
 1.9748 4.9684
 3.5768 3.3044
 3.8279 -0.0467
 -3.5473 -7.9576
 3.3566 7.0421
 -2.4237 -4.0278
 0.6314 1.3557
 -0.4253 -2.9373
 0.6144 8.1554
 -2.0677 -3.3913
 1.6986 -6.5602
 1.4927 2.7437
 1.7417 3.4755
 0.5406 0.7510
 0.1467 2.0059
 3.2578 -0.4952
 -1.7732 -1.1828
 -1.5826 0.8309
 1.5343 1.3361
 1.8614 -5.1273
 0.8467 6.3019
 2.8151 1.4989
 2.9503 5.5515
 -2.4180 1.2141
 -0.4714 -1.4244
 -1.7294 0.9121
 -3.6326 -9.3440
 0.1270 2.5184
 -0.2029 -0.7593
 2.2695 -0.1694
 3.6295 7.6014
 0.2927 7.4260
 0.3677 0.2136
 -1.1448 1.5429
 -2.3697 -9.9774
 1.1928 0.9303
 3.5975 5.9386
 -2.4954 -5.3651
 3.7425 7.2700
 -1.9549 1.7984
 -1.1857 -2.1222
 2.4894 3.0448
 2.8346 -1.8913
 2.7337 -1.0899
 -0.4805 -1.1997
 -1.4670 -0.9170
 0.3651 -1.7968
 3.5430 -1.1444
 -1.4902 -0.5986
 -2.4723 0.3835
 -0.5235 -6.7116
 0.5494 1.5217
 -2.8803 -7.9089
 0.1581 4.1959
 -1.5346 -5.9111
 -1.6236 -6.0564
 0.1052 -6.6625
 -0.4024 0.0438
 -2.1329 -6.9764
 0.1359 0.0787
 0.0977 -7.0393
 -0.0980 0.2259
 -1.4611 -6.9896
 0.1608 4.7862
 0.2276 6.3322
 1.8466 3.0888
 0.8292 4.2938
 1.8202 -6.2193
 -1.4803 2.8323
 1.1189 1.0788
 3.0105 4.7718
 -1.5796 -0.7857
 2.8811 6.3882
 2.1170 8.9950
 3.6992 1.1184
 0.3469 5.6745
 -1.3878 -0.8508
 0.8687 1.7437
 1.7623 -4.7521
 1.6047 1.2142
 2.3949 6.3693
 1.2419 5.2758
 -1.8246 -5.3202
 -2.2901 -7.9115
 1.7130 -3.7842
 -2.3154 -6.3171
 0.0662 0.3209
 0.7063 4.8041
 2.2631 -0.9519
 3.9218 5.7354
 1.2198 -4.7834
 -1.8694 -5.5003
 -0.7000 -1.0446
 -2.3294 -1.0235
 2.2966 6.5495
 0.6794 0.7380
 0.5815 -3.3778
 0.5594 0.6876
 0.0722 -2.8325
 -0.9592 3.2031
 -0.6180 -5.8933
 -2.2156 1.2065
 1.2097 5.2625
 0.3318 4.5212
 2.1043 6.5588
 -2.7035 -9.2449
 -0.1231 6.1348
 3.1872 -2.4646
 0.4644 1.1679
 0.0257 -3.7098
 3.4651 1.5232
 0.0893 -1.6183
 3.4772 -0.8803
 3.5002 1.3450
 3.3625 7.4619
 3.9438 0.4310
 -0.2573 -1.4145
 0.5735 1.7786
 0.9328 -4.7888
 -2.2101 -8.2231
 0.8046 0.6256
 0.4173 -3.7847
 3.3936 2.0816
 -2.1190 -6.5304
 -0.7143 -0.4519
 1.4572 0.3666
 -0.0977 7.6848
 1.4480 8.1949
 0.0152 2.2951
 3.2593 0.2178
 -0.8608 -1.7190
 0.3138 6.3596
 -3.4234 -2.8529
 -0.6396 -3.6220
 1.9576 4.2943
 -1.0196 -3.7990
 -2.4185 -3.5187
 1.8174 -0.1344
 3.6030 1.9545
 -1.0614 0.2313
 0.9996 -4.0883
 0.7387 5.3141
 0.3297 -1.7822
 0.2758 2.2454
 0.6586 7.7723
 1.1088 0.1035
 -1.7810 0.0395
 0.2115 2.0353
 1.9715 1.0987
 0.6256 1.7814
 -0.1201 7.9595
 -1.5829 2.0584
 0.5993 -6.3519
 3.4295 3.3565
 0.7526 -0.0166
 1.3596 5.5983
 1.0638 -7.1134
 3.4111 0.2176
 0.9124 0.8184
 0.9936 -0.4648
 -2.9250 -5.6941
 2.9785 6.5781
 -2.2561 -0.7949
 -2.3490 2.0289
 -2.1306 -1.8145
 1.0940 -5.6445
 -0.6244 -2.4202
 -1.7803 1.9890
 2.6312 0.8805
 0.4629 5.3734
 1.1067 -4.6920
 0.0926 1.6662
 -0.6056 -4.3177
 0.7882 1.5874
 -1.1940 -2.0995
 -2.4540 0.0241
 0.3678 8.3919
 -1.1026 1.9120
 2.5600 3.8084
 2.6872 5.3570
 0.6482 1.4996
 3.2895 7.4460
 -3.2889 1.5404
 1.1976 -0.3216
 0.5994 -3.4211
 -2.6664 0.1309
 -0.5181 2.4914
 3.1942 9.0050
 1.3255 2.6237
 1.0096 -1.1181
 -0.2723 4.0625
 -1.5448 1.3445
 1.3610 -1.8265
 0.0444 -3.5518
 1.4065 1.8815
 2.3252 -2.0949
 0.0065 -3.8574
 2.7945 4.4808
 2.6120 0.5998
 -3.4330 -0.7543
 -0.9653 -5.4985
 -2.0488 -4.4380
 0.4558 1.5988
 1.1437 7.5867
 3.7476 8.4998
 1.6039 5.9033
 -0.4573 -4.3551
 -0.4526 5.6510
 4.5716 2.0766
 3.0640 5.9228
 2.6736 1.7735
 0.8547 9.6168
 0.7883 -5.6277
 0.5204 2.4138
 2.4995 4.2106
 1.0114 3.3909
 -1.2668 -4.1395
 4.5332 3.1341
 0.9293 6.7408
 0.2502 -0.0603
 1.7098 4.4437
 -2.6431 -6.3232
 1.5009 -0.5512
 -0.5978 -3.0836
 -2.4257 3.0302
 3.6387 2.4268
 -0.5931 -3.7110
 3.7642 6.8880
 -0.4134 1.7493
 3.8935 1.1978
 2.5271 -0.7930
 3.2167 6.1055
 -2.3324 -1.0098
 2.6796 0.4973
 0.3220 7.8154
 -2.6960 -8.2200
 0.5238 -1.2166
 0.9685 -1.6891
 0.4922 -1.0569
 -0.2726 2.1512
 2.9502 1.4501
 -2.1332 -7.7263
 2.2680 1.7020
 0.7243 6.3375
 -3.1339 -7.3757
 -0.0929 5.0956
 -1.6982 0.6963
 3.5727 10.8362
 -1.3168 -2.9871
 3.2205 2.8981
 1.1890 -0.4866
 2.7591 6.1740
 3.1579 8.1824
 1.0186 2.2781
 -0.8134 -3.4778
 -2.8304 -7.4111
 1.4711 -0.0895
 0.1589 -1.8915
 1.1102 8.1178
 0.0278 -4.1619
 0.9641 8.0187
 1.0030 6.9898
 1.3646 2.4527
 0.9075 -3.5123
 3.5867 -0.4761
 -0.2214 0.9033
 1.1195 -5.8038
 2.6330 0.0724
 -1.7092 -6.7351
 -0.1858 5.8568
 0.7817 -0.3151
 -2.2249 1.5790
 2.5098 -1.6194
 0.5582 -6.7545
 0.0795 3.3808
 0.8065 5.8130
 0.3874 6.8078
 1.2748 2.2550
 -2.3010 -5.7884
 -1.0868 -4.2254
 1.0945 -1.3484
 1.4909 2.2916
 0.3749 3.1487
 3.2804 7.9381
 1.2549 0.2976
 0.8774 9.5570
 -2.4127 -5.1352
 1.3455 -0.4368
 2.8526 -1.0455
 4.0171 10.1395
 2.6763 4.0589
 3.2107 -0.6566
 2.8569 8.4989
 -1.7177 -7.7174
 -1.9348 -5.6735
 2.5386 2.1619
 -1.7426 2.0195
 0.9788 2.7392
 0.4835 -2.2263
 2.7918 6.1995
 3.7275 11.6153
 3.3186 -0.8158
 -1.9410 0.5465
 -0.1802 6.6689
 -1.4554 -4.8606
 0.5949 4.8206
 2.2671 1.0838
 0.8828 -2.3136
 1.3528 3.3728
 0.2314 -7.9464
 -2.1993 -2.5815
 2.0546 0.5218
 -3.2067 -7.1172
 2.0560 2.0279
 3.7357 -0.9320
 -0.7285 -1.1567
 0.1187 -2.4024
 -2.5805 -1.9981
 -0.0314 6.8680
 -2.8210 -5.1918
 1.3890 4.6060
 4.5909 0.5103
 -1.9724 -5.6849
 0.3426 -0.0358
 -2.5115 -1.0889
 2.2568 7.5647
 -2.9621 -8.5621
 3.4201 6.1642
 -2.4667 0.2991
 2.4179 -0.5219
 3.5908 5.3911
 3.5920 7.8503
 2.5431 -1.2938
 3.2954 -0.2890
 -1.6660 -0.1923
 2.7938 5.8045
 -1.7765 -5.9103
 3.2099 -2.6278
 -1.7299 1.4148
 3.2307 9.7395
 0.2423 3.8981
 2.2565 6.7584
 0.7715 0.9487
 -1.5653 -2.4817
 1.8812 -4.3226
 1.7518 6.4391
 -2.3269 -0.7072
 2.4648 -0.1678
 -3.5435 -6.6851
 2.2689 4.3866
 1.3694 5.2612
 -0.2196 -3.2253
 2.0559 5.1999
 2.6587 0.6458
 1.5582 1.7727
 -1.7675 -1.9666
 1.0941 1.2973
 2.0266 -1.0133
 1.8730 -0.9814
 -0.0100 -0.5294
 2.5971 4.7597
 -1.1659 -5.6295
 0.0471 9.0316
 -2.1503 -7.7336
 3.5204 8.4827
 -2.4330 -4.7230
 -2.2407 -7.9841
 4.2325 1.3381
 0.2118 -2.7895
 1.3012 -5.0747
 2.3995 -1.1863
 -1.1716 2.0464
 2.7768 8.7400
 2.0351 3.7356
 3.1734 7.4483
 3.0595 5.4146
 -1.4827 4.5581
 3.1298 0.6093
 -3.0406 -0.3117
 1.4038 -4.0696
 0.6472 7.0114
 1.9106 5.1154
 -0.2403 -1.0676
 0.7714 -0.7692
 0.8215 2.8973
 0.8438 -0.8412
 3.4584 7.2282
 3.0838 5.9455
 1.5849 -1.0860
 0.5800 4.6934
 -0.0941 -6.3907
 2.4414 6.6803
 4.1121 9.9445
 2.2532 0.6630
 -2.5381 -7.7454
 0.5195 8.2007
 1.3047 2.8774
 0.4708 0.5099
 4.1518 2.1564
 1.0938 -1.6220
 3.5530 7.2407
 1.0459 6.9934
 -1.5459 3.1670
 1.2594 1.6408
 0.8059 -5.3820
 1.5272 4.0330
 -0.0011 -2.4583
 -1.7061 -5.4796
 2.9854 7.1100
 1.1586 -5.0284
 -1.6135 2.3230
 -0.4734 -0.1659
 -0.7112 -1.4742
 0.8862 8.3109
 -2.6361 0.2033
 2.1247 -2.9319
 0.5706 0.9546
 0.6218 -3.8244
 -1.7559 -1.2392
 1.5380 9.6857
 -1.0745 -7.2452
 -2.3146 1.2725
 0.1549 1.3287
 0.4427 -7.1578
 0.8561 -6.0378
 -0.0530 -0.0234
 -2.9466 -3.2198
 0.9871 3.7096
 2.1721 0.5066
 -1.5728 1.6690
 1.6454 -0.4881
 0.4215 -0.5756
 -1.7944 -6.9584
 3.0178 9.7215
 1.1232 1.7054
 1.5738 0.8843
 3.1651 6.2944
 1.6689 8.5953
 -0.6326 -1.6382
 0.5429 -1.7173
 3.0808 7.0322
 -0.0230 4.3899
 -0.0182 -0.7637
 0.7021 -7.1753
 -1.1449 -4.9388
 0.9231 -4.8423
 1.5571 3.9611
 3.3006 8.1182
 0.6374 9.7836
 2.5732 2.2432
 0.4583 -5.2071
 3.8468 6.4790
 0.8720 -1.7107
 0.9970 3.5972
 -0.8096 -2.9142
 1.9452 1.2166
 -1.0849 0.9233
 3.1565 1.8971
 2.5376 5.1283
 0.7227 6.3604
 3.8660 1.7319
 3.4932 8.1040
 2.1456 -0.4424
 1.0517 -1.4663
 -1.2662 3.2253
 3.3302 1.4922
 -1.8858 0.8856
 2.4426 7.5460
 -1.4575 -5.2828
 1.0483 8.1997
 4.1872 7.1467
 2.5053 -2.9634
 0.4026 -2.5154
 3.8601 2.4852
 0.4551 5.3870
 1.2727 -5.4845
 0.7179 0.4983
 -0.9333 -5.0696
 4.7319 6.5756
 3.3478 6.7404
 1.2379 1.9091
 -2.9742 -4.8767
 3.7812 1.1463
 2.9693 7.6069
 2.0918 -2.8712
 4.2773 0.3675
 0.0021 0.3798
 1.3825 -1.0668
 3.4343 7.8971
 -0.8090 -0.1054
 -0.9364 -3.1303
 -1.5299 2.5745
 -2.7299 -0.8222
 -0.8105 3.7784
 0.1695 1.3498
 0.1091 -6.7608
 2.4744 2.0838
 0.7363 -6.4099
 -3.1522 -5.6738
 4.7941 8.0550
 -0.3779 4.6622
 2.5429 5.3100
 -1.4632 -5.7311
 0.4684 7.6073
 -2.3922 -0.4833
 -1.3445 -0.3716
 -2.5203 -1.8491
 0.9796 -5.4696
 -2.2506 -0.2224
 1.9405 2.8165
 3.9873 0.8105
 1.8610 8.8628
 -1.9648 2.2899
 2.9702 0.5352
 -2.3683 0.5805
 -1.1417 -6.7102
 0.1550 -1.2750
 0.7480 7.0966
 2.0310 3.4198
 0.2575 -0.3328
 -0.0713 -8.5249
 2.3610 6.9099
 0.7704 -1.3762
 -2.6256 -8.7018
 0.8968 3.7143
 0.3460 0.5631
 1.8468 -3.2148
 0.7065 5.2705
 0.6555 0.0785
 0.9830 2.4272
 -1.9553 -0.7564
 4.0910 -0.7420
 3.6940 7.6873
 0.9602 -6.8638
 -1.6067 0.9672
 -0.0916 8.1881
 2.7967 -0.5636
 -1.5944 2.4033
 3.1154 1.3799
 -2.3467 -6.0266
 0.2784 -8.4245
 0.4867 -5.5682
 -3.0770 -7.0826
 0.4184 -6.3615
 4.5115 2.9380
 3.8098 8.8927
 1.2515 0.9289
 3.0447 6.6550
 0.0285 3.8815
 3.5536 8.1554
 2.1905 -0.4121
 -1.2027 -3.0760
 0.9137 -3.2993
 0.6025 -0.5675
 1.0607 -6.1954
 -2.2436 -7.8518
 2.8214 6.7743
 -0.0348 -1.4654
 1.0852 3.5269
 1.3329 2.1663
 0.7706 0.2866
 0.4235 -5.9629
 3.2921 -2.4158
 1.9305 -3.7748
 -2.0426 -6.4189
 -0.4615 7.8989
 -0.7027 2.3209
 -2.9020 -8.3752
 -2.4099 -7.6296
 0.6888 -2.2781
 -3.1726 1.1486
 3.9243 0.6166
 1.8082 4.8430
 0.2451 -1.5730
 3.4643 0.3466
 -1.6495 -4.0848
 0.0604 2.4352
 2.4364 -4.3253
 -0.0994 -0.8921
 -1.1401 2.2250
 3.7129 -0.6411
 -2.1167 -4.1262
 -1.7592 -7.0550
 0.7250 -1.9242
 0.7262 0.0627
 1.6806 2.2466
 -2.2976 -5.8638
 -1.5034 -1.0877
 -3.0606 -7.3321
 -0.5046 -6.8157
 1.0339 -5.6798
 -0.1061 -2.0064
 -1.9932 4.2658
 1.8794 -2.1505
 1.6878 2.3636
 1.1374 2.7023
 -0.5594 -3.3301
 1.2429 -2.4616
 -1.0637 -2.5477
 1.4485 3.8475
 2.9031 8.5507
 -1.7069 -2.5291
 -2.1679 -6.3582
 1.4574 6.1463
 -3.1149 -8.9645
 1.0282 7.0181
 0.0772 -2.0531
 -0.4771 6.4146
 1.4963 -3.9354
 0.5885 -3.3021
 -2.2558 0.5926
 3.6445 1.0384
 3.0713 1.2066
 -0.2820 7.3893
 0.8133 -5.8131
 3.0971 8.4177
 0.1419 -3.2826
 -1.6283 -1.8744
 -0.9151 -3.3409
 0.8904 -2.8371
 3.6633 6.7173
 1.0239 -5.9103
 2.7466 7.3658
 -1.7066 -3.9164
 1.7593 2.6506
 2.1390 1.7410
 4.6468 9.2389
 0.8435 -6.3879
 -0.0805 3.4311
 0.8131 -6.6239
 1.3794 -5.4547
 3.7103 7.1972
 2.7010 -0.7207
 -2.3531 0.6194
 -3.4601 -5.7232
 -2.2845 0.9039
 1.2297 2.1160
 0.9890 -0.8937
 -3.2406 -6.8216
 -0.4762 -1.4319
 -2.5475 -7.0060
 -0.5025 -4.8776
 0.8634 0.6068
 -1.5319 -7.2070
 -2.9556 -5.0203
 2.9538 -1.1523
 0.8110 2.2031
 -0.5034 -1.7250
 0.5855 -5.7109
 -2.6593 2.1154
 3.3501 9.4959
 -0.2919 -7.8492
 1.5772 5.6823
 0.0730 -7.0606
 -2.3218 -6.5129
 0.7502 2.6522
 -1.5951 1.6802
 1.9114 -0.0686
 0.1628 -5.0554
 0.5686 2.2327
 -1.5889 -6.0287
 0.6537 -3.0455
 3.7271 -0.9696
 -0.7157 0.5265
 -0.2490 6.5709
 3.4896 0.6818
 0.3095 -1.3348
 0.4883 -5.0133
 -2.6588 1.3876
 0.4100 -7.2128
 -0.7434 -0.5100
 1.2058 -3.7109
 -2.8482 -0.0801
 2.0148 -1.5319
 2.7741 8.7178
 0.3165 7.4586
 1.4681 -4.0215
 0.5311 -6.6967
 -1.9613 -6.6143
 -2.9245 -6.3670
 -2.4381 -1.4922
 1.7901 0.9199
 0.9433 6.1384
 1.3306 -4.4741
 3.7485 8.0158
 3.7986 8.6343
 1.5587 -0.5416
 -1.9874 0.4376
 0.0523 -6.4524
 0.4553 9.5354
 3.6732 -0.0147
 1.8127 5.3377
 0.4311 0.2097
 0.0368 6.5235
 -0.4748 -7.4249
 1.6417 0.0553
 0.8960 10.6151
 -0.6915 0.1888
 -0.2776 -1.9930
 0.8241 2.8633
 0.8465 -6.5957
 0.1738 1.9700
 -0.3277 5.8492
 -2.1648 2.3332
 0.6479 -7.1440
 1.7043 3.8958
 -1.2174 -2.5964
 0.4458 8.1712
 1.1470 0.3103
 3.1178 8.0076
 2.9505 6.2319
 0.0737 0.0969
 0.9399 -1.0530
 1.7008 -2.4324
 0.2300 -5.7924
 1.4915 -2.3285
 -1.6239 -3.3855
 0.0944 7.3919
 1.2428 5.5885
 0.4790 5.0269
 3.6309 7.5129
 2.1900 -0.2161
 3.9487 7.0673
 1.7196 -2.9685
 0.4030 2.6791
 -2.4306 0.8430
 -1.5651 -6.0054
 3.0036 0.8974
 -2.5037 -3.1378
 4.0510 0.9541
 2.7423 1.7395
 4.1230 4.0243
 -1.6874 -7.6472
 -2.6316 1.7466
 0.6377 0.0037
 1.9452 2.6078
 0.6040 1.2289
 2.2356 6.1667
 -1.3847 -3.4232
 2.9715 7.0306
 -3.4141 -0.3468
 0.9915 -0.3512
 0.7790 -1.8949
 2.3215 5.0553
 2.1343 8.2405
 3.9337 8.8143
 1.1356 -0.8501
 2.4077 0.6477
 3.3867 0.6703
 2.6629 -0.6991
 -0.4337 -8.5606
 -0.1717 5.2287
 -0.4463 -0.0545
 -1.7048 -5.3680
 -1.2612 -2.6113
 0.2888 1.3616
 0.7510 -1.5348
 -0.3133 -0.7268
 4.0837 9.2987
 0.5284 5.8370
 1.1088 -4.2370
 0.9170 -6.1097
 0.5471 -3.6920
 3.2270 0.0719
 -1.1892 3.4744
 3.5697 8.0772
 0.1128 -5.2000
 4.8421 3.6952
 -1.6472 -5.3806
 -0.0109 7.2127
 0.0855 0.0157
 -1.3149 2.1404
 0.7323 1.0622
 0.2389 0.5117
 0.2523 -0.2494
 3.2808 -0.7757
 1.1460 6.7311
 -0.8981 2.1794
 1.5724 2.0091
 0.0977 -1.3666
 -2.0251 1.5962
 1.2007 -2.1851
 -2.0863 -4.1792
 -3.1035 -7.4918
 1.0251 7.0064
 -1.6014 -5.6197
 -0.4551 -4.2700
 -1.8860 0.9269
 3.6897 9.9638
 -1.7477 2.2265
 1.1231 -5.3943
 4.2495 0.6525
 -1.3262 2.4334
 2.3121 4.8260
 1.1153 4.6623
 -0.0238 -2.9415
 1.0613 9.9097
 -2.4972 -0.8566
 0.5977 -0.4345
 -2.8211 -1.7929
 -0.4216 -5.1258
 -0.6445 2.8888
 -1.1061 0.7177
 -1.6398 -6.3619
 -1.6479 -4.9746
 3.6707 7.9459
 -0.9958 -0.9850
 -2.4342 -4.7652
 0.9541 2.0131
 -1.9126 -7.0320
 1.4418 -6.1722
 1.4985 0.9276
 1.4910 3.1848
 -2.8107 0.6589
 0.4124 -0.8821
 -1.4760 2.8696
 -2.4887 -3.2894
 -0.3302 0.7399
 0.0009 1.8306
 0.3764 5.9687
 1.6808 -1.6024
 -1.0944 4.6622
 3.4027 1.2367
 0.8099 3.7634
 -0.6243 -6.3186
 0.2487 2.4999
 0.0234 8.1969
 1.5740 8.3046
 4.7648 2.6508
 -0.6462 2.5996
 -1.9264 -6.9493
 3.1594 2.0577
 1.7598 0.1695
 0.4727 1.9634
 0.9369 -0.2041
 1.8458 -2.2192
 -1.0651 -4.9397
 -0.0775 -2.3169
 0.6617 5.8582
 -1.2016 0.1687
 4.2117 1.0623
 0.7033 -9.2014
 1.3324 9.7823
 3.8980 9.7359
 1.4003 8.6944
 0.3024 1.2715
 -0.1356 1.1024
 0.5592 7.3996
 2.8798 3.8462
 -2.6682 -3.2850
 -2.9144 -8.1605
 -1.3585 -5.5586
 0.4282 3.7650
 3.8896 1.7319
 0.7740 -0.6079
 2.7859 -1.5468
 3.7789 -1.9783
 0.3678 -3.3969
 3.1339 4.2151
 0.1512 0.7209
 -2.5232 -6.3004
 2.0263 -2.6558
 3.1013 0.9452
 -1.5910 -1.8846
 3.2352 0.0136
 0.1373 7.3854
 0.1362 6.7606
 1.2772 -0.4851
 2.7637 -2.0648
 1.6931 -7.6277
 -2.7220 -4.5925
 2.4949 5.8574
 -0.7634 -5.4820
 -1.0831 4.4150
 -1.7430 -4.7703
 2.1671 1.9626
 -2.4981 -0.4506
 -1.9635 0.9841
 0.6241 -5.2404
 -2.1349 -0.4395
 0.9360 -5.2400
 1.9120 0.5779
 3.3428 -2.0906
 0.8194 -0.9821
 0.8552 2.6251
 2.0437 -2.2071
 0.8645 -4.2777
 2.1069 7.9137
 0.3096 -0.8172
 -2.3504 -6.1487
 -0.1536 6.8944
 -1.9454 -2.5966
 3.0133 0.2915
 3.7883 7.2007
 3.4409 5.2500
 4.0974 1.9365
 -1.5978 -9.2220
 1.6711 0.4600
 0.5192 5.6718
 3.3748 0.1262
 -1.1568 3.5509
 -2.3443 -8.1003
 1.6668 7.5269
 0.6752 6.7817
 1.8851 -3.3880
 0.7090 -2.1315
 -1.2156 -4.8167
 -0.5299 3.0993
 1.4061 -3.3504
 2.1149 -3.2995
 1.3678 8.5634
 1.2616 -0.6756
 1.6156 2.5014
 4.3861 10.8415
 1.0579 -3.9444
 3.4132 7.8902
 0.3640 2.2166
 0.2694 -5.3288
 0.7282 -3.2540
 1.3662 5.6713
 -0.6955 -4.3866
 0.5842 -5.0860
 -2.0944 -4.8173
 4.5052 11.3521
 2.9185 3.9850
 1.4444 10.1539
 0.7957 -0.4942
 1.0225 -1.8619
 3.2571 7.3681
 4.3490 0.7473
 1.0340 7.0179
 -1.7848 -4.3310
 1.3230 -0.7139
 -0.2930 -6.3585
 2.4814 5.5298
 3.2006 6.3069
 -1.5906 -0.0109
 0.6756 -1.5313
 -2.0292 1.4073
 1.1152 6.0281
 -2.6236 -1.2069
 2.4451 4.8607
 0.2089 -7.5654
 -2.4915 2.1709
 3.7445 2.5404
 0.0282 2.0044
 -2.2913 -3.9474
 0.4101 -7.8233
 0.6641 0.3767
 -2.4666 -2.6715
 -0.0036 -1.6596
 -0.2995 5.7158
 2.1982 8.2067
 -1.8565 -3.8178
 -1.7577 2.1302
 -2.7087 0.9455
 2.5589 7.4523
 3.8726 9.7157
 1.3040 -0.1530
 0.6768 1.6278
 3.0705 -1.2695
 2.4493 5.9362
 0.4342 -6.7694
 -0.1052 -6.3144
 3.7795 4.4949
 -0.3050 -0.0545
 1.4936 1.5788
 -3.3367 -5.9002
 4.5176 9.6454
 3.0093 1.7972
 -2.1696 -4.9366
 -2.1392 -6.9093
 -2.0865 2.6136
 0.0556 -6.7514
 0.3584 0.3718
 -0.0699 6.4082
 -0.8801 4.5060
 -1.4623 -5.2872
 0.9138 1.9686
 -2.5162 0.3241
 1.5445 2.6963
 0.4112 1.0343
 -3.3774 -6.5138
 1.5567 -7.6461
 3.6126 5.0647
 4.1284 5.4361
 -0.3176 4.7421
 0.3683 -1.1481
 -2.6045 -1.7220
 3.4627 -0.8845
 0.5324 -0.8570
 1.3727 -0.3049
 1.1117 -5.9845
 1.2661 9.4035
 0.4949 7.6390
 3.2207 9.5428
 1.8004 -4.5068
 1.2326 -5.2667
 -1.9013 -4.6725
 -1.1484 -7.2377
 1.2424 2.5253
 2.2779 5.4270
 -2.1041 -4.2853
 0.8217 -5.5942
 -2.3216 -6.2055
 -1.1370 -3.0062
 -0.2958 -0.4097
 -2.8302 -5.5788
 0.1365 3.2519
 -0.6452 -0.5121
 -2.4429 -4.8715
 -0.1906 -4.2606
 -0.2462 0.0840
 -1.4629 -4.1733
 1.4497 0.9185
 0.2612 8.0170
 0.9832 -3.7267
 0.9591 -3.4541
 0.8772 -8.0477
 2.3507 -1.2960
 -0.0132 5.7754
 1.3809 1.5716
 -3.5750 -7.0294
 0.2836 -6.3635
 -1.3517 3.1534
 -0.9273 3.0738
 -2.3734 -6.8286
 -2.9447 -3.2703
 2.6342 5.9697
 -1.8733 0.5827
 -3.3662 -7.0852
 1.0558 -0.4072
 0.2248 -0.7098
 0.3413 0.3816
 -0.2995 -1.3849
 0.4548 1.7981
 -2.8828 -1.8214
 -1.0318 -5.1239
 3.5011 8.6321
 -1.6820 -3.1297
 -1.9892 2.4476
 4.3521 7.2119
 -1.6404 -2.9259
 0.9576 -4.1873
 -2.0639 -6.1442
 -2.0193 -0.6821
 -1.6644 -1.3931
 -1.8246 0.3989
 1.6288 6.9584
 3.0153 -0.0444
 2.7365 6.6871
 1.0172 -6.0615
 3.8214 8.6802
 -1.1598 -2.1115
 0.3907 2.0860
 3.0691 1.8885
 0.5730 8.4004
 2.6506 2.4941
 0.5468 -1.1521
 0.1326 -0.0013
 -2.5739 -0.0674
 1.1216 0.8218
 1.3326 -4.7120
 3.0925 -1.9922
 -0.7763 -2.5360
 0.7106 3.2261
 3.6239 1.2504
 -0.9233 -7.1521
 -1.2172 -2.3908
 -0.4045 6.5956
 -1.1832 -2.2962
 -2.0290 -1.5052
 -1.5787 0.0771
 -3.4812 -6.6677
 -2.4009 0.2223
 -2.4463 -3.0435
 -0.4708 0.2080
 -3.5308 -6.9584
 2.0893 -0.6768
 -1.8203 -7.4331
 0.2075 4.5603
 1.0859 -6.1101
 2.9944 4.8643
 1.2623 3.5919
 -1.2013 -7.6288
 0.5683 -3.6332
 0.5398 0.2731
 1.1670 8.0299
 -0.7373 5.5814
 -1.0430 0.1693
 0.6349 1.7192
 -1.4645 1.5915
 0.9950 0.8305
 1.0195 2.2879
 3.5608 0.3518
 -1.6319 0.4140
 -0.9196 3.3905
 -0.2372 2.2518
 2.7700 3.3267
 1.3074 0.5430
 0.9885 6.1116
 2.3539 -1.7345
 -0.1812 -1.8895
 0.8289 -3.0860
 0.5960 -1.8291
 -1.4176 -4.9720
 1.1604 0.5805
 1.7390 2.0285
 3.5769 4.7731
 1.4924 2.0471
 0.4481 -5.6480
 0.6300 4.9757
 1.1988 -5.4392
 -1.4747 -7.2957
 0.5935 2.4292
 3.6081 8.7458
 -0.9467 1.9329
 1.1276 -5.2376
 1.0010 0.5044
 2.9818 7.9805
 2.7919 -1.5015
 0.1494 0.9407
 -0.7330 -1.6125
 3.3027 10.5128
 3.2056 6.6573
 -1.3271 1.4377
 0.1958 -3.3217
 0.9729 2.1486
 4.0643 8.4802
 -3.2933 -7.6785
 -2.2416 -2.1698
 -2.6422 -8.1101
 2.7287 1.3962
 0.6337 2.8033
 2.0048 3.8352
 4.7775 -0.0477
 -0.4241 -5.3244
 3.4406 -1.7592
 0.8868 0.0565
 -2.5778 -0.7981
 -0.4470 4.4386
 -1.4145 3.2688
 0.3898 -2.2851
 -2.4928 0.9897
 3.1713 -0.5244
 2.0920 1.3681
 -1.0543 -5.8516
 -1.6946 0.4796
 0.2042 -3.3628
 1.5627 0.8183
 1.1316 3.5649
 -0.1465 -2.9932
 2.4689 0.0737
 0.5321 -1.7138
 0.9701 6.0425
 2.2290 9.3405
 1.5663 4.2974
 -0.8485 -1.0243
 2.6289 -4.0600
 2.1459 -1.2808
 2.8126 3.8733
 1.6621 -0.9881
 1.1826 -0.1162
 -2.2487 1.0223
 2.4522 6.3322
 -1.1865 -7.9041
 -0.2732 -5.5023
 -0.6271 7.5445
 1.6749 -1.0401
 1.2109 2.1614
 -0.2763 -1.5562
 1.4334 0.6104
 3.0051 11.0440
 1.8589 3.9220
 -0.2740 5.2823
 -2.1829 1.1142
 3.4022 5.1697
 -2.9295 -5.2343
 1.4615 -2.9537
 0.3539 6.7771
 1.4897 0.2346
 0.8620 -3.4151
 1.0757 -2.1489
 3.4264 1.9866
 0.4333 -5.6844
 1.3290 -0.4692
 3.4448 7.8256
 -2.6994 -0.4473
 2.4498 1.3052
 -0.3858 -1.8234
 -1.7064 -5.6084
 -1.3820 -6.1940
 4.0983 7.0877
 1.2408 -3.4554
 3.0881 4.1488
 -0.2304 0.7948
 -2.2190 1.5312
 -2.0216 -5.2593
 3.2910 9.1263
 0.6375 3.3584
 1.2809 -0.2123
 0.6652 1.7383
 3.9859 9.5331
 -0.1425 1.8723
 1.8052 -4.0167
 0.3709 0.1351
 3.2671 -0.3500
 1.4675 1.5998
 -0.1456 -2.1572
 -0.1379 0.2237
 -0.3101 6.3173
 0.7586 -2.0715
 2.2186 1.2145
 0.4090 -5.0796
 2.1965 -1.0682
 -2.4949 -5.6769
 2.3112 -1.0312
 0.0677 -5.1444
 2.2507 -5.5029
 0.3826 -4.6708
 2.9285 3.4115
 -0.1722 -1.6845
 -0.9055 2.9898
 -1.7164 2.1988
 2.3922 7.4170
 3.6364 3.1411
 -0.8717 -2.7505
 -1.9766 -6.0084
 -1.8657 1.9877
 -0.2286 5.2258
 1.3878 -6.1851
 0.8399 4.4589
 1.2880 2.8612
 2.9485 -0.7129
 -2.7053 -4.8128
 0.9114 -1.0807
 3.4654 8.4014
 -1.6251 -5.2313
 0.9888 3.2628
 -0.2229 0.5871
 1.0341 1.4571
 0.3761 -3.0777
 -1.5347 -1.3652
 -0.2065 2.6262
 2.6853 7.6587
 -1.9532 -5.8078
 -2.3276 -0.6542
 1.2050 -3.8295
 -2.2395 1.1095
 0.3421 -3.4075
 2.2055 7.6185
 -0.5952 -0.1776
 -2.6119 -7.5833
 0.3611 6.9086
 0.8951 -0.6240
 0.2869 -2.7503
 1.3992 -3.8056
 0.6412 0.2651
 1.0980 -0.4022
 2.2038 6.3346
 0.3021 1.1164
 0.0932 3.7341
 3.8817 0.0274
 2.4133 0.3320
 -1.1151 -7.8201
 -1.6218 0.6704
 3.1339 1.5120
 -2.0472 -0.7210
 2.4043 -1.8729
 3.1657 7.2973
 3.7200 5.3100
 1.0283 2.8507
 1.0218 2.1300
 -2.5156 -9.8582
 -1.4462 -4.0190
 0.4004 2.5460
 2.2467 2.2251
 1.5250 -4.0608
 1.3368 3.4061
 -1.6428 -0.1991
 0.5752 7.5753
 2.1678 8.2154
 3.2216 0.8441
 4.1890 1.8125
 -1.7495 -5.1978
 -0.5659 -0.2603
 3.0687 9.6781
 -2.0585 -5.9924
 -0.6304 -2.3160
 -0.3663 -2.6107
 -1.3896 4.1883
 -2.9338 -7.7951
 0.9211 9.2126
 -1.1934 -1.8610
 3.0322 1.8663
 -0.2053 2.6353
 3.0206 8.4029
 -1.9285 0.5194
 0.3914 5.8477
 -2.4682 -5.8797
 -1.3262 -2.8727
 0.2717 0.0023
 3.5611 7.4480
 -2.5891 0.9744
 0.0006 -0.4887
 -1.8822 -7.4671
 0.6960 -7.2047
 -0.0755 0.6332
 -0.2925 1.7874
 1.3289 5.9499
 -1.5518 2.6037
 1.1962 1.7755
 2.9620 5.6013
 -1.8716 -0.0947
 1.7428 4.7420
 3.2566 1.1269
 -0.5203 -5.8312
 -1.5194 -6.8440
 -1.4810 -5.4324
 0.6305 -1.0928
 0.7010 -5.1326
 0.7896 8.4472
 -2.6693 -2.7529
 3.4423 7.7993
 2.4327 2.5878
 0.7631 6.8224
 0.6111 2.5647
 2.8457 5.7009
 1.3232 -0.3013
 -2.3021 -4.0291
 3.5275 -0.3050
 1.0561 -7.2935
 2.8309 0.4327
 1.2111 6.0360
 0.6438 3.8320
 2.8647 1.0282
 1.0150 1.3994
 -3.1254 -7.7611
 2.2734 5.3358
 -2.0444 -7.2622
 1.8174 -0.6403
 0.8890 1.7602
 -0.0086 6.1494
 0.7523 7.2563
 -1.3822 -6.3530
 3.4967 10.5823
 -3.3343 -7.4140
 2.2526 7.1993
 -0.9327 1.0315
 3.1045 9.3585
 -1.1920 -0.0617
 1.6107 2.8379
 -2.1062 -1.1833
 1.5155 1.2478
 0.3669 -4.7456
 0.6298 -5.9581
 -2.6179 -3.4299
 -3.0342 -1.7793
 -2.9112 -6.1670
 0.5970 6.8583
 2.9909 8.8044
 4.3842 8.7886
 -1.3211 -8.5765
 -0.6296 6.5117
 -1.0332 -1.7071
 2.6013 8.1314
 -1.2506 -4.3063
 1.9166 6.7221
 2.8144 6.3066
 4.0991 6.3685
 1.6931 -3.8034
 0.4019 2.3185
 2.2327 1.6180
 -1.4066 -4.4704
 -1.8017 0.0876
 -0.8856 -9.2070
 0.6035 -5.4196
 1.5080 1.5827
 -1.1201 2.3110
 -1.9609 1.5930
 2.3215 -0.1805
 -0.0455 -3.4646
 -2.4632 2.9788
 -0.2305 0.5644
 3.1895 7.2061
 -1.0375 0.8058
 -1.1291 -5.9740
 0.8181 -2.4838
 1.6861 4.1621
 -3.4581 -5.8662
 3.7420 0.4600
 -3.5742 -2.7507
 3.3239 -1.2038
 0.5630 10.4200
 -1.1135 -4.6395
 3.8544 -1.3106
 0.6008 -6.2305
 -0.7978 0.3225
 0.5295 2.7112
 -0.4811 0.8450
 -2.0554 1.9969
 -1.2398 -6.6484
 4.1012 6.8602
 -2.9005 -8.0649
 1.2977 1.5311
 1.1396 0.7060
 4.4883 4.5233
 0.7478 -1.6195
 -1.9688 -2.0326
 -1.7230 -1.4374
 -1.3937 -3.6537
 -0.1674 9.2896
 -2.0319 0.7873
 -2.4841 -4.4462
 -0.9842 -2.3979
 -1.7488 -4.3841
 -1.5443 3.6582
 3.1690 1.9436
 0.3788 -7.9978
 3.5029 6.8809
 -0.1005 4.2309
 -0.3285 3.2880
 -3.0445 1.6978
 -1.1060 -1.6095
 0.3793 0.1050
 1.2966 7.2449
 0.6511 -2.2992
 0.6764 1.5933
 -1.4315 -1.0043
 3.9878 0.5279
 -1.2862 -6.0418
 -0.1432 4.4935
 -0.9374 0.7844
 0.5191 1.1837
 0.4052 7.1293
 -1.2001 -7.1191
 0.3381 -1.5839
 3.9024 2.0293
 1.7430 -0.3936
 4.4213 8.1862
 3.5489 -0.4330
 -0.1445 -2.8684
 -1.6347 -8.2306
 3.4280 1.4674
 0.8433 1.8951
 2.8431 0.3390
 -1.1227 1.6627
 -3.0907 0.0508
 -2.7829 -9.1293
 -0.5675 -4.7456
 3.5597 -1.8870
 0.7387 -4.4525
 1.9305 0.8421
 -0.1963 -0.4912
 1.0873 -3.6242
 -0.0597 4.9974
 1.1195 0.1178
 3.3107 7.0566
 2.8572 -2.3046
 -0.8564 -6.3863
 0.5543 -7.7153
 -0.0405 -2.9671
 0.1823 -4.0626
 1.2172 6.4330
 0.5117 -1.1208
 4.3765 5.7098
 0.7772 -1.8268
 3.8166 7.8228
 -1.2745 3.6852
 3.3485 6.5494
 0.3195 -2.4224
 -1.7944 3.7090
 1.0896 -5.2529
 2.1943 -1.0708
 1.8449 5.9291
 2.9022 -1.8523
 0.5404 2.3331
 -0.4842 -3.0289
 2.9211 7.2519
 -2.0822 0.3818
 -0.8043 -4.4183
 -1.8749 -6.1461
 3.1213 2.6117
 0.5833 2.1056
 0.6343 4.8937
 0.3566 0.7712
 -0.2598 1.0925
 -1.3475 2.5322
 0.7311 7.2715
 0.1836 -3.6969
 1.1142 5.5690
 2.8008 1.9375
 1.4794 0.3608
 1.0063 -1.5460
 1.6617 10.5846
 0.3028 3.2561
 -1.0001 -6.1281
 0.9297 -3.7244
 1.3183 -1.4612
 1.3606 0.1158
 -0.1265 -1.6109
 0.3437 -6.0407
 0.5480 -2.1253
 -1.6050 5.1049
 0.9826 2.4434
 -0.9367 -0.0359
 3.3866 -1.1295
 2.9660 7.9536
 2.8884 -0.4399
 -1.4729 -3.9256
 0.7559 3.2779
 -1.1408 -1.8772
 -2.9173 -2.1513
 -0.2666 5.3209
 -2.2585 -0.7335
 1.0028 5.1816
 -0.0297 -7.5528
 1.2200 -0.7065
 3.9148 3.6444
 2.5839 -0.5423
 3.2772 6.7900
 -1.3344 0.1622
 4.1645 2.7467
 2.5180 4.7921
 2.1142 -2.1860
 0.1044 5.8382
 -0.3172 -0.9754
 -2.1674 -4.8170
 -0.1207 -0.8563
 0.7215 0.1612
 1.5500 -1.8081
 0.4542 0.0408
 0.5373 1.2809
 0.5270 7.3798
 -0.5068 4.1917
 2.5691 8.5315
 -0.4024 7.9881
 2.4555 2.0165
 -0.3924 -8.5514
 3.3173 1.1754
 -0.5301 4.8717
 0.7444 -4.8630
 0.4310 8.9494
 0.9819 2.5425
 -2.9014 -7.4602
 -0.9401 -0.4879
 2.6662 1.2155
 2.8651 0.2345
 5.0030 9.7267
 1.4758 3.0702
 0.5297 -4.3444
 3.9138 5.4236
 -0.8397 -7.0949
 1.6202 -3.6105
 0.8181 -5.5839
 0.8786 -5.5215
 0.7558 1.4292
 -0.0142 1.1455
 0.3370 4.8251
 1.0612 5.4517
 -0.0311 0.7792
 2.4025 -1.3311
 3.3784 -0.3455
 -0.1126 -6.1269
 -0.5062 5.4370
 0.0540 -1.9247
 -2.2876 -6.6229
 2.7516 -0.0234
 1.3460 -2.9429
 -1.5088 -1.6200
 1.0026 0.7553
 0.7225 -1.1472
 -0.7285 -8.2606
 0.6725 -1.5216
 0.7226 1.9939
 -2.1740 1.5786
 1.4997 3.4280
 4.3662 8.7875
 3.5296 -1.8703
 -1.9609 -5.1683
 0.2259 -7.3701
 -2.7193 1.1999
 1.2201 -1.6119
 2.6305 -2.3929
 0.6107 0.5902
 0.1585 2.2002
 -3.0940 -4.0698
 2.0058 5.2625
 0.8233 5.8485
 0.3179 6.9645
 0.1019 5.2649
 0.4318 5.1556
 3.0876 6.8099
 -0.9801 -0.7152
 1.3166 3.0287
 0.8389 -2.0822
 4.0272 3.3930
 3.7812 11.6897
 -0.5931 -1.8924
 2.1615 1.1118
 0.3591 4.2956
 0.0404 -2.0018
 -1.0863 0.0560
 2.1366 -2.8514
 -0.6259 -1.6955
 0.7734 -3.3864
 3.1099 8.7060
 0.5816 -1.0887
 2.6665 2.1022
 0.3684 0.3181
 -2.6695 0.2471
 -0.9646 -6.0927
 3.8478 5.6705
 3.0646 5.8086
 2.9562 7.1767
 2.3600 2.1850
 1.5166 1.1097
 0.5246 7.9792
 2.8293 6.9735
 -0.3631 3.4230
 2.4538 4.4029
 0.2926 -3.4814
 1.2664 2.5643
 2.3809 -3.8864
 -1.2906 2.9826
 -2.1646 1.1786
 4.3650 1.2925
 -1.7879 1.5326
 0.3870 4.0784
 2.8800 6.2423
 2.8028 -0.2752
 0.8716 2.0719
 -1.7305 -2.8770
 -0.0642 6.3059
 -3.1265 -4.3165
 0.3858 -1.2722
 4.1490 0.9088
 3.8529 7.6233
 -2.4765 -4.8253
 -0.5738 2.1874
 -0.7914 5.6862
 4.5174 7.2590
 3.5991 -1.0730
 -0.1862 -6.3877
 1.2572 2.8971
 2.6411 5.8767
 1.8163 3.1612
 -1.9646 -6.2368
 3.4902 0.9537
 0.9327 8.2515
 -2.9354 -6.2591
 -0.0721 5.7960
 0.9250 -5.8190
 -0.4154 0.5564
 -2.6899 -0.7366
 4.6140 7.2650
 -1.3437 -6.3046
 4.0353 2.5978
 0.6538 -0.9813
 -0.2036 -0.9018
 -1.4582 0.5569
 -1.8758 0.4606
 -2.0532 0.5606
 0.8285 3.5652
 1.1921 5.3301
 1.1153 2.7765
 -1.7118 -1.2968
 3.1343 -0.9727
 2.3459 -1.4369
 1.6031 -4.1562
 -0.6702 1.9801
 -1.9317 2.5064
 3.9358 5.7878
 2.8154 7.2242
 1.7948 -1.7219
 0.4805 0.7901
 2.9465 7.2013
 -0.3487 5.1229
 -0.3159 7.1005
 0.4495 -0.1473
 2.7022 0.4763
 -0.0153 3.8332
 -0.3980 9.4533
 1.1278 3.4666
 -0.5469 5.5622
 1.2876 -2.4634
 0.7916 -6.1420
 0.0070 2.4014
 3.1147 5.5180
 3.9716 4.3902
 0.0922 2.9386
 -0.3954 -7.3317
 -2.5099 -6.4240
 0.4431 1.5674
 -0.6643 6.6134
 4.0159 5.4771
 2.4558 -1.6880
 1.9460 2.6656
 -2.4816 -6.2234
 2.1515 5.2229
 1.4595 -3.7172
 -1.0972 -3.5749
 1.5690 5.0851
 -2.1977 -5.3488
 1.3198 -1.9474
 -0.5739 -0.9829
 2.5788 5.0948
 -0.7305 1.0768
 1.2110 -4.6755
 1.3475 -0.1784
 -1.1532 1.9807
 0.1018 -0.0845
 1.0508 3.2812
 2.1989 6.1296
 2.9439 9.8225
 -2.7334 -5.8724
 1.8484 -0.1159
 0.7675 -6.4118
 0.6454 6.0371
 -3.1424 -4.9505
 -2.6023 -7.6306
 0.7267 -5.2352
 0.6233 3.7788
 2.5458 9.6175
 3.1049 5.4053
 2.4717 -0.8915
 2.8865 8.0212
 0.8305 0.1765
 4.1134 9.4464
 2.0091 -0.8774
 0.2264 -0.6107
 0.4396 6.0372
 4.1134 3.5413
 0.1066 6.9242
 0.4260 -3.4037
 0.6814 -1.5244
 1.9978 9.6728
 -3.0926 1.2220
 -0.1896 1.6282
 2.3306 8.1234
 2.4514 4.7238
 0.6132 -7.4470
 3.0478 3.3344
 -1.1339 -3.5049
 -2.3603 -0.5203
 1.1246 2.3666
 -0.9613 3.9466
 2.0642 3.7826
 0.3428 5.8312
 4.2136 7.2529
 -0.7661 2.1484
 2.4711 5.0991
 -1.1930 -2.7359
 0.0851 4.2249
 0.1687 2.1706
 -1.5509 -3.5040
 0.1443 5.2827
 0.7520 4.1157
 2.6445 7.7109
 -1.6278 -6.5525
 1.7690 8.8137
 1.6791 9.4507
 -2.8297 0.6616
 -0.4040 3.7290
 -1.4226 3.6141
 3.8144 9.0058
 -2.3782 -0.9918
 4.1050 8.9103
 -2.6989 -7.1385
 3.6216 -0.1455
 -1.8890 -4.6049
 1.9023 0.4410
 1.8116 -1.3012
 -1.4383 -7.1567
 -1.1360 0.6397
 1.5494 -5.0442
 -0.3208 -4.2808
 0.1630 5.5090
 -0.6635 -1.0794
 0.8380 -1.0352
 -2.6143 -4.7823
 -0.3892 5.7676
 2.1802 0.5821
 0.9973 1.4135
 -2.6587 0.6325
 0.6902 0.9040
 0.4740 -0.2024
 -1.7464 0.2302
 0.6098 -1.1779
 -1.2802 -0.3229
 2.3740 4.7737
 3.8260 2.0228
 1.8749 0.4325
 2.7070 8.5063
 0.2556 -3.2441
 1.1052 -3.1373
 -1.8513 -6.6982
 3.6696 7.0822
 0.5578 -2.8160
 -2.3613 0.7632
 -0.1185 1.0937
 2.5595 -0.6261
 2.5136 6.2613
 -0.0812 -7.7851
 0.9892 1.4013
 1.3798 2.0235
 0.4959 -7.9412
 0.4506 -6.3768
 2.0067 3.6031
 -2.3170 -0.4931
 0.7416 6.7986
 -0.5350 -3.8034
 -0.3017 1.4682
 2.0270 -5.3882
 2.1576 -2.9725
 -0.0709 4.8839
 0.5596 6.6464
 0.9333 -5.4856
 1.1477 5.9245
 -0.4305 6.8344
 0.1035 -8.5938
 -3.6116 -9.3887
 3.9031 7.9380
 3.5643 9.5535
 -2.5165 -1.7101
 1.2128 6.9062
 0.9751 -6.0855
 -0.7571 -1.7248
 0.4030 -0.6903
 3.5701 7.4350
 0.3802 2.2299
 -1.2678 -1.5524
 2.8438 0.6057
 2.0632 5.1891
 2.7945 5.9452
 1.9311 2.9688
 0.7947 1.9362
 1.3450 5.0417
 1.2628 3.5164
 1.4893 2.1069
 2.9444 4.5289
 -1.6345 2.9299
 2.2789 1.7847
 -3.6450 -8.6429
 1.2125 1.2576
 -0.4930 3.3553
 2.2329 3.1963
 0.1334 2.1085
 -1.3389 2.6532
 0.3818 8.1456
 0.4595 4.8171
 0.0394 -1.0727
 -1.4204 5.4723
 3.0621 7.5453
 3.1303 2.3637
 -0.0561 -6.3755
 0.8710 0.5547
 0.5519 -5.2746
 0.1448 5.6383
 0.4604 -5.8845
 -1.1742 0.6335
 2.9876 6.8064
 0.8387 3.8070
 0.3068 -1.1564
 1.3204 4.6659
 1.0822 4.4819
 -1.6721 -8.3217
 3.3607 5.7570
 1.1078 9.1216
 -2.2805 -7.0563
 -0.2227 3.2232
 0.0231 3.4021
 -1.7415 1.2070
 0.0608 2.6072
 1.3708 2.6717
 -2.2988 1.4113
 0.9030 6.8227
 0.6552 5.7569
 0.8788 7.5761
 1.4050 0.3250
 -0.3105 -2.5965
 0.9567 -0.8418
 0.3030 1.5947
 4.8283 4.8577
 -1.8282 -0.0926
 3.8301 6.0351
 -0.4480 -2.8039
 -0.2961 3.3539
 0.5805 3.0380
 -2.7363 -8.5218
 0.1620 2.4709
 3.2238 5.4510
 -1.8596 0.2341
 1.8361 5.7678
 0.4822 -2.7720
 1.3689 9.0994
 3.2836 8.4776
 2.0181 -0.7316
 -1.0549 -0.5490
 -3.2411 -2.6528
 1.5793 0.4678
 1.4641 -1.7095
 1.0090 -1.3572
 -0.1830 8.3970
 -1.2057 4.2402
 -0.4293 5.9054
 -1.7695 -5.9564
 -2.4437 0.5775
 -0.8362 -5.5336
 -2.8416 -0.4049
 0.9422 3.4149
 -2.8186 -0.0143
 2.1521 5.2805
 -0.1293 -3.3986
 2.2554 -2.4819
 -1.6093 2.0142
 -0.8319 -2.2728
 0.4803 -3.0721
 0.6561 9.5748
 -3.1288 -0.5524
 1.0273 -3.7059
 1.1024 2.6454
 0.8404 1.7731
 -0.6388 3.8347
 0.0502 -4.7930
 -2.3297 -0.1507
 -0.0541 -0.9516
 0.9664 -4.3471
 1.0998 -7.5199
 -1.0074 1.7895
 0.7297 0.0470
 -2.8510 1.2081
 -0.8842 1.2246
 -2.0634 -3.7554
 0.8839 -6.4483
 0.3417 3.1696
 3.7920 1.9727
 -1.9342 -1.0481
 -0.7586 -1.5765
 -1.8515 -6.9917
 -2.4310 -7.3356
 0.3486 4.6421
 0.2583 0.2234
 -1.4437 -3.0980
 1.4693 -3.2391
 0.5914 -4.9890
 3.7472 6.9291
 0.4384 0.8861
 3.5634 7.7104
 2.0902 -5.3549
 -1.8790 -1.7376
 2.8368 9.0208
 0.3361 0.9551
 1.0253 -2.6052
 -0.9050 -4.5880
 -0.1537 2.4898
 2.2133 1.2597
 1.2073 -0.3090
 4.2316 1.4701
 -0.0691 -5.6327
 -1.5554 -5.5621
 4.3149 0.7056
 3.7240 0.9183
 3.9745 7.3183
 -0.2696 -0.5691
 -0.0981 2.1621
 0.9485 1.9783
 3.3335 -0.5149
 0.0111 -4.6875
 0.4856 6.9062
 0.6095 1.8134
 4.2213 8.0752
 2.9914 -0.8261
 3.1871 -0.1224
 0.0788 0.6434
 -2.1305 0.2810
 0.3130 7.3291
 -0.1708 0.5611
 4.2403 0.8354
 0.1934 7.8041
 2.8371 8.6434
 3.2049 6.2218
 2.6909 6.1178
 -1.9756 0.1386
 -0.6123 1.7103
 1.2507 -3.6924
 1.5606 0.8328
 0.6087 0.7722
 0.5137 -7.9426
 2.2161 -0.4872
 -1.8933 -1.2306
 3.9268 3.9582
 -0.1685 0.9741
 0.8159 2.9925
 -1.7170 0.0253
 3.1390 4.6777
 -3.4214 -8.2926
 2.4068 -2.0350
 2.2716 0.5439
 -2.0858 2.2995
 1.2725 3.0338
 0.8269 -3.5386
 1.3425 6.3836
 3.9065 6.8166
 -3.1248 -3.7715
 1.7765 3.1890
 1.5461 1.9067
 1.7931 5.0121
 -1.9984 -0.2674
 0.1273 -0.2350
 2.9848 0.4281
 -1.5158 -2.6552
 2.3063 7.4130
 2.1908 5.2435
 3.1116 6.8363
 0.0507 6.9312
 3.6358 0.6215
 2.8676 5.8787
 4.2351 3.3189
 2.6065 -0.0613
 -1.7489 0.7304
 -2.2628 -5.5626
 0.0682 -7.3914
 0.2574 -6.6399
 -0.5067 5.5633
 1.7845 -0.7062
 -2.8235 -3.6083
 -0.7657 -5.2511
 2.5094 -0.0194
 0.5430 -4.2936
 3.8363 9.1173
 4.2463 5.2480
 -1.0218 4.6368
 -2.2806 3.6584
 3.1240 6.1907
 0.8579 0.3331
 0.0109 -3.9532
 2.6731 -4.6515
 3.1863 5.8184
 3.4510 1.6490
 1.3327 -0.2626
 -1.9405 -7.7904
 2.7395 1.4810
 3.1301 0.2929
 -1.1246 2.7128
 1.4939 -5.1558
 -0.5432 0.5474
 0.4101 2.0058
 0.1008 6.4727
 -2.9962 2.2116
 -0.3889 2.1540
 -0.2696 4.3643
 2.2325 2.0746
 -1.5518 -2.6042
 -2.6249 -5.9586
 -0.4287 1.8562
 3.3508 9.4682
 0.2817 2.0311
 0.7681 6.5545
 1.0867 -5.2722
 1.0169 -5.7943
 -0.4818 -2.7302
 3.8381 5.1861
 -1.6112 -3.2575
 -0.8400 5.3144
 -0.1778 -1.9165
 1.1980 -5.6568
 3.6801 5.6959
 -0.0436 1.0306
 -0.2133 -6.4808
 -1.5128 -4.6289
 -2.1508 -6.1327
 2.4114 -2.9158
 -0.3054 -4.9932
 -3.0927 -6.5109
 1.3818 3.2112
 0.7804 2.5343
 -2.9323 -7.4571
 2.1121 -3.4536
 3.8823 3.7056
 2.5950 4.5651
 1.4675 4.3591
 0.3780 -4.8008
 2.6156 7.8649
 2.0414 9.2800
 4.0350 5.0053
 -0.2803 -3.3976
 -0.3887 -8.4016
 -1.4066 -5.3466
 -2.0698 -2.9921
 -0.1502 1.1446
 -0.1966 7.7081
 2.8506 1.1735
 0.9447 9.1854
 3.7142 5.0394
 2.0397 -5.5568
 -3.4650 -7.1962
 3.3613 -2.2416
 1.0695 2.9797
 3.6746 -0.6947
 2.1684 6.0686
 0.2605 0.9923
 0.0296 -4.4566
 -0.7057 -0.7613
 -3.0137 -5.5821
 4.1066 1.0919
 -1.6484 1.3585
 -0.0909 1.7490
 2.8465 -0.6732
 0.1485 0.2728
 1.3345 1.2268
 -1.1521 -6.2504
 -2.2615 -7.9301
 -0.8141 -1.1716
 -1.3536 3.0711
 -0.0284 3.6204
 -1.8815 -4.0566
 -2.6746 -2.3705
 0.5282 2.5001
 -1.4008 0.2803
 1.3142 6.8253
 0.8084 -2.9395
 1.0042 -4.4891
 -2.4931 -8.9419
 1.3894 3.5377
 -2.9783 -2.5290
 1.7571 5.1164
 3.6905 -0.7497
 -2.4404 0.2125
 2.5525 3.4621
 -1.0931 -6.0545
 3.0308 -1.4196
 -0.7720 6.9301
 1.0489 0.0809
 3.1248 -0.2337
 -2.4708 -2.4461
 -0.7299 5.6989
 -1.1197 2.4596
 -0.1285 6.8471
 2.8097 0.5094
 0.8375 -1.4516
 1.1268 0.4094
 3.6821 9.2413
 1.8014 0.4944
 0.6436 1.2004
 0.6575 9.5098
 1.7035 2.9659
 2.2391 2.1027
 2.8351 10.5863
 -0.2206 -7.1710
 1.1896 7.8190
 -1.1502 -0.4878
 0.8613 1.6111
 1.0094 2.6767
 0.3262 5.1464
 -2.5087 -7.1800
 0.2033 -4.8875
 -0.7612 -1.5912
 -2.6738 -6.7400
 -0.1153 -7.0247
 -0.1230 -5.2744
 3.9083 5.9711
 -0.2815 -4.3431
 3.0132 -0.7419
 3.1908 1.8354
 2.6608 8.6992
 2.9951 5.4706
 -2.2877 -2.2339
 -0.7333 -1.5259
 1.3156 -6.7188
 1.1808 1.0850
 -0.0254 3.8028
 0.8836 1.0481
 0.4378 6.1523
 -0.6730 3.5882
 1.6577 2.9647
 -0.7475 -5.0949
 0.6638 -4.0285
 3.6267 5.2587
 1.1734 -0.7269
 -0.1980 4.7933
 1.8231 -0.5502
 2.7520 8.4214
 2.1918 -5.0658
 0.8337 -1.4977
 1.1251 4.4239
 -1.5534 0.7253
 0.7377 3.7455
 1.2883 -3.8732
 1.4306 -4.7010
 0.1148 -1.1290
 -2.3874 -0.7746
 1.5724 10.7114
 3.3473 0.0498
 2.5669 8.0504
 -1.8796 -8.0870
 4.7167 0.6266
 3.2914 6.3425
 2.6005 8.2937
 -0.3527 0.9071
 1.0066 -8.9298
 -3.2743 -5.0275
 0.4738 0.3116
 4.0006 3.4886
 0.5746 -5.2514
 3.2717 0.6606
 3.6706 6.5848
 1.6292 -1.6337
 0.9482 0.9819
 -0.1736 6.8951
 -0.7533 -3.4403
 4.3268 6.1545
 0.5981 -5.5746
 3.8980 3.4535
 0.5991 8.3833
 0.5204 2.3986
 0.7077 0.2702
 -2.9681 -6.0970
 0.1349 3.6778
 -0.4896 -4.3606
 -0.3662 -2.5235
 0.3761 -0.2539
 2.7063 4.7168
 -2.5296 -8.3887
 -0.9811 1.7644
 -1.0217 4.0215
 2.0384 4.2812
 -0.3412 7.9543
 0.6976 -1.3653
 2.0505 8.8407
 -1.7433 1.7687
 0.5406 -3.9274
 2.5032 -0.9383
 -1.7124 -6.9775
 -1.1175 -5.6607
 0.2784 -5.1095
 1.7596 3.7672
 -2.2543 -7.7003
 0.3464 6.7549
 -0.0301 -0.4812
 2.9787 8.2777
 0.5808 5.4626
 3.1862 5.7115
 3.2171 -1.6900
 -1.8357 -4.1242
 -1.0443 -2.3983
 3.0232 1.3752
 -1.3358 0.0014
 0.9295 -3.3525
 0.5117 7.6520
 -0.0155 -1.2109
 1.9633 -3.7150
 2.1059 -3.5493
 -1.3860 3.3883
 2.9778 1.6526
 3.6047 10.5910
 3.6270 1.7323
 0.2974 -0.5547
 1.8173 -1.5112
 -0.2672 5.9719
 1.5450 6.3945
 -2.2890 -4.8734
 -1.4729 -5.1491
 1.8955 10.8888
 -2.5450 0.5166
 0.2383 2.7529
 2.8586 -1.3892
 0.5024 -0.3220
 0.6896 -5.8859
 -1.4955 2.6215
 -1.8862 -1.1836
 -0.2414 -6.1981
 1.5685 -0.2260
 1.1204 6.1831
 -0.3590 3.7639
 -2.4519 -6.3499
 -0.4932 -2.6295
 2.1424 0.1514
 0.4305 6.9115
 0.0486 -1.6639
 0.8925 8.0386
 1.5639 0.0151
 0.9177 -4.9415
 -2.1023 -3.4427
 0.6142 -4.5889
 -2.3064 -5.7543
 -2.7760 -7.7570
 2.1957 0.7048
 2.9097 8.6827
 0.4869 -5.2516
 0.7695 0.3106
 2.0211 -3.1085
 -2.5631 -6.9540
 -2.4098 0.8711
 -3.5019 -2.5242
 -0.0285 0.8318
 0.2147 1.9267
 -3.3394 -6.6436
 2.1376 4.4546
 -0.9896 3.7992
 1.4609 -2.2594
 0.0154 -4.8184
 -0.1559 2.8996
 0.6739 1.3311
 2.1644 -0.0795
 1.2177 2.2968
 -0.0271 -0.5726
 0.0429 4.2176
 -0.7232 -0.6020
 -0.0309 4.5201
 2.5074 -2.8680
 1.3366 1.7761
 3.6146 8.5377
 1.0242 2.4590
 0.6921 1.4737
 3.7371 10.2505
 0.3957 -4.5118
 1.2404 -4.1681
 3.5326 -0.3032
 -2.1263 -7.2270
 -2.1210 -5.6665
 0.3582 -2.4898
 0.1860 0.1730
 0.9210 1.2348
 4.3997 8.5774
 -2.4570 -2.7031
 -2.0522 -3.6380
 1.0688 7.8400
 -2.5901 -4.2262
 -0.9882 0.4684
 -2.7278 -5.5257
 1.5472 1.2403
 -1.0668 0.2897
 3.2564 6.4321
 0.7349 4.0482
 3.5090 0.5925
 -1.1796 -4.6603
 -0.6476 -0.6240
 -2.0012 -2.8396
 -0.3771 -4.5201
 3.3781 2.1726
 2.9146 5.7531
 2.8236 2.1296
 0.7453 5.5952
 2.3191 1.7512
 3.4264 10.7966
 -1.0272 -4.8280
 0.7487 2.7480
 -0.4573 7.2045
 2.3584 1.9696
 0.3098 -2.3081
 3.7676 2.6445
 -0.7834 -3.1347
 1.0065 1.7513
 1.6193 2.0535
 1.5041 0.6272
 0.7252 0.0064
 0.3820 3.6264
 1.0461 -2.1821
 -1.4327 -1.0984
 4.0522 9.2868
 3.1923 6.8838
 2.8896 10.0415
 1.3397 -5.4747
 3.4561 4.4647
 -1.3654 -8.2368
 -0.1267 -0.8723
 4.3499 10.9295
 -0.6328 -1.3174
 -2.7458 -0.9637
 0.2586 1.7465
 1.1752 1.6813
 1.5392 -3.0612
 1.1847 -0.2817
 1.9102 6.3428
 0.7556 2.4006
 3.9336 1.8943
 2.5513 0.6032
 0.6024 -4.8299
 -2.3899 -0.7247
 2.3725 0.0408
 3.5818 2.2201
 0.6778 8.3479
 1.7615 3.7529
 0.2578 -0.7907
 3.1495 7.4733
 0.8139 -5.6489
 3.5092 1.0947
 -0.5377 -4.1819
 3.5132 0.6731
 -2.3251 -7.3343
 2.2910 -1.5926
 3.5833 8.4426
 2.6545 0.5632
 -1.4639 1.5040
 1.7668 4.6593
 0.7885 -3.3512
 1.9404 0.1191
 0.8846 9.6341
 -2.6868 -5.1710
 1.5749 -3.5081
 0.6366 -3.9193
 2.1410 -1.2571
 0.6868 4.1208
 1.5172 1.5921
 0.6656 -1.2843
 0.1997 0.7728
 -1.0308 -0.0219
 3.2109 9.6688
 1.3048 -3.7666
 -2.3285 -6.3518
 0.2259 3.4392
 -2.5806 -1.6623
 -2.1264 -3.3222
 2.8812 5.4729
 -1.5025 -3.5756
 0.4919 -0.4930
 2.8678 2.8338
 1.9886 5.4681
 3.4939 -0.8805
 -0.4172 -1.3216
 -1.7099 2.5156
 0.3525 4.4981
 1.1234 2.5506
 4.0066 6.0128
 -2.3745 -4.0340
 0.1003 4.2307
 -0.3582 -0.8745
 -1.3925 -5.7876
 0.5500 -3.7808
 1.0636 0.2279
 0.8416 -5.0796
 1.6602 -0.4129
 -1.4157 2.6097
 4.3142 6.2460
 0.0008 4.6073
 -0.0385 -7.2247
 3.0806 0.1819
 -2.1848 1.2308
 2.9443 6.5943
 3.2976 6.6380
 0.6683 1.9751
 0.2141 3.2815
 0.9557 1.6508
 2.8245 3.8193
 3.6780 -0.3578
 0.0716 3.8876
 2.2583 -1.1095
 2.0014 -5.4114
 3.6810 9.1018
 -0.4497 5.0340
 3.4574 7.6493
 0.5315 -5.4441
 3.1580 5.3556
 4.4524 7.0445
 1.2902 -1.8702
 3.0736 -1.5487
 -0.3179 6.5108
 0.0167 1.4805
 -3.4135 -9.4572
 -0.1373 9.1380
 2.1284 -1.3597
 -1.7638 3.6063
 -0.9895 -3.2119
 1.1911 -3.3292
 1.1561 1.5805
 0.3626 4.9624
 4.9902 9.7408
 1.5795 6.0963
 2.8856 0.4332
 -0.3788 -0.0864
 2.3715 4.1277
 -1.4362 -3.8760
 2.6422 5.5856
 0.5916 -1.5747
 0.6372 5.3621
 0.6187 0.1884
 -0.4298 5.5340
 -0.1817 -0.3423
 2.4296 2.2678
 -1.2738 1.2699
 -3.3373 -3.8307
 0.6468 2.6161
 0.7972 9.2238
 4.2646 0.5140
 2.6075 -0.6579
 3.1712 7.6172
 2.5657 -3.6653
 -1.9217 1.0876
 -0.6533 2.5079
 3.0177 9.1248
 0.7728 5.1425
 -0.0492 5.6353
 3.4995 1.5489
 0.1318 6.1623
 4.3315 8.6534
 0.1766 -1.2690
 -1.5994 -0.3744
 0.9750 5.3689
 2.5368 6.4403
 4.2004 0.3499
 0.7517 5.1430
 0.3145 6.5983
 0.1847 -2.2156
 -0.6079 3.4195
 -2.7998 2.0322
 3.7889 -1.1360
 1.3414 0.2529
 1.3395 -8.6768
 -0.2297 -6.7517
 -0.9794 -0.9240
 0.4520 2.1905
 3.3802 8.3131
 1.1159 3.1710
 2.5255 -1.0242
 -1.6862 -4.0970
 -0.4486 1.5075
 3.1780 7.1394
 1.1806 5.9771
 -0.4262 6.5270
 -2.1295 -6.3779
 2.1348 3.0853
 0.1836 2.7900
 -0.4832 -0.0154
 0.1360 -1.8414
 0.8049 1.5808
 0.7206 1.2277
 1.6733 -4.6717
 -0.1114 -5.3769
 1.8156 -0.6358
 1.5800 -0.8132
 0.2207 1.0634
 -0.2941 -4.1944
 3.3197 2.2570
 -0.1372 2.7934
 -0.8752 1.7330
 -0.6791 5.9244
 -1.5406 -1.2527
 -0.3131 3.9958
 1.3212 2.3831
 -1.4744 0.3963
 0.2523 2.0795
 2.1683 -1.7145
 -0.6242 0.2518
 0.7593 2.4983
 0.8080 1.3535
 3.2052 0.4502
 4.1395 0.9653
 -2.1205 -6.2886
 1.6303 7.4305
 0.7184 2.7016
 -2.9568 -7.4761
 -1.7763 0.2253
 2.4704 0.6116
 3.3434 9.0507
 2.7492 -0.8954
 -2.3998 -6.6720
 1.8947 -0.6338
 0.4998 -0.9242
 -2.4936 -6.9145
 -2.8413 -8.3957
 0.8148 -7.7809
 3.3274 0.8553
 3.7109 4.5348
 -0.5030 -2.1572
 0.7631 5.3310
 0.1293 -1.6521
 -2.9877 1.9450
 1.6775 6.0494
 0.6414 -5.5482
 0.6541 7.4904
 -1.0848 -2.8127
 1.3852 -1.6882
 -2.3430 -6.1942
 1.6468 -7.4391
 -1.1384 6.0978
 3.4655 6.7184
 -1.8850 -6.0608
 -0.9156 1.3898
 -1.1854 -0.1185
 0.8298 6.2417
 2.5381 -3.3535
 -1.5100 -4.1193
 -0.8356 1.8630
 3.5564 1.7602
 2.2868 5.8020
 -0.0494 3.3209
 0.7392 2.6757
 1.0803 1.6279
 -2.4739 -0.1058
 1.3008 -5.3166
 1.7617 6.2960
 -3.0458 -6.6575
 3.2854 10.3372
 -0.4568 -6.3464
 -3.0887 0.6742
 2.2839 3.8102
 -3.6563 -4.2177
 3.2199 5.2356
 4.2358 6.0027
 1.3345 2.3617
 4.0270 9.6343
 -1.3735 -2.9489
 0.8110 0.3825
 2.8210 5.7638
 1.3766 -4.8187
 -0.5947 3.4856
 0.5730 -8.4942
 3.0653 -0.3552
 -0.0249 5.6179
 -1.3136 -4.8755
 -2.1774 -0.7345
 1.1683 -1.3501
 -0.3227 -0.7662
 0.2465 2.6546
 1.1465 0.3134
 1.1613 -2.3813
 0.7723 -3.5279
 -0.4211 -0.7275
 -2.0417 2.8954
 -1.3597 -7.3321
 2.7940 2.7233
 -0.7806 3.6701
 2.9734 -1.3060
 0.8845 -5.6327
 0.6202 5.8070
 0.5014 7.6296
 3.8282 -0.8013
 1.1169 5.4335
 2.6145 7.3904
 -1.8529 -5.3281
 1.3393 5.0989
 2.4661 0.2712
 0.4504 8.4377
 3.9524 5.5032
 1.3179 -0.2672
 1.2231 -0.4558
 -0.6117 0.6563
 0.7105 0.2037
 1.1377 -1.8370
 2.0379 6.2855
 2.9030 -0.4030
 0.1129 1.4310
 3.1476 1.0083
 1.2005 3.2640
 2.8840 5.7499
 -0.1575 -3.5154
 2.7243 -0.9060
 -2.3002 -4.7572
 -2.7462 -1.1725
 2.9694 6.6999
 -0.3014 -4.1168
 4.5222 3.9520
 -0.0975 0.1159
 2.9318 -0.4399
 1.8570 -0.3261
 0.9217 -2.4567
 -0.5103 -5.0366
 -0.6648 1.8193
 -0.6890 -6.6070
 0.4781 0.1836
 -1.2749 -1.6816
 -1.6373 -2.2297
 -1.2085 -3.4650
 0.6277 -2.6984
 2.1278 2.4493
 2.6002 -1.5859
 -1.7761 -5.4776
 -0.2675 -0.5546
 0.0556 6.1624
 -0.7176 -5.0721
 -1.9873 -3.0124
 3.8390 7.9873
 -1.1786 -6.9653
 -1.8990 2.0000
 -3.1141 -8.9019
 -2.2093 -3.9874
 -2.8626 -3.7249
 3.2178 0.5260
 1.7531 6.9074
 -0.9952 -3.3736
 -0.2344 0.8300
 0.2712 -4.8092
 0.2069 1.7090
 -1.1122 -5.2672
 0.6234 0.8348
 0.5009 6.6938
 2.7306 -2.0862
 1.5503 9.8561
 0.0625 -1.5217
 -3.2617 -6.8918
 2.5166 2.4046
 0.0426 -7.9438
 0.7709 2.6849
 3.9557 8.8522
 3.5188 0.4459
 -0.2065 7.7465
 3.6249 0.8160
 -0.7746 1.0960
 2.8683 5.5991
 1.2214 1.3842
 0.8490 0.0300
 1.4864 2.5142
 5.1430 5.4438
 -0.6514 0.2981
 3.2292 6.2433
 -0.4945 -1.0869
 1.3985 -3.9729
 2.0153 -2.0703
 0.5716 -5.7278
 -0.1469 1.3100
 -2.0433 -6.0185
 -1.9143 -5.8474
 0.2376 3.6843
 -0.5378 -6.3285
 -1.3773 -1.2344
 3.2017 4.1820
 0.5234 0.1690
 -0.1518 -1.7144
 -0.7603 -0.8134
 0.1495 -2.1364
 2.6108 2.6358
 1.8272 -2.3474
 2.7494 8.8485
 2.7479 7.8853
 0.0400 3.8920
 4.1603 7.6671
 2.7589 9.6946
 0.3067 -3.5171
 -0.3803 -5.7393
 3.7357 8.1280
 1.6196 2.7497
 3.6143 1.9429
 0.5241 -7.4286
 3.9551 5.2711
 2.6355 2.1359
 -2.2169 -6.3209
 3.3596 -1.5042
 1.3580 0.8675
 1.0950 -0.8997
 -3.2014 -1.0884
 -2.5166 -0.8483
 -1.6311 -3.1626
 0.3939 9.1385
 0.2918 6.5236
 0.0885 -0.6004
 1.8829 -4.6856
 -1.0382 1.2081
 -0.4283 -6.1533
 -0.3262 4.6868
 -0.0685 -2.7274
 3.7696 8.2186
 -2.7548 -0.9299
 -1.4685 -4.3312
 -0.3180 -5.6124
 0.9950 -4.8334
 0.5338 3.0013
 -0.8468 -4.4900
 -2.2438 -5.8297
 -3.0027 -8.1470
 2.8355 4.4043
 3.6013 1.4856
 -0.2563 -8.2259
 3.7182 5.7038
 4.3671 7.4525
 -0.6168 5.0910
 -0.4311 3.5691
 -0.6580 -10.2446
 0.0077 5.6365
 0.6676 1.3591
 -1.2080 -0.1909
 0.3325 -0.8396
 -0.0752 8.9912
 -0.1455 -1.5785
 1.3017 0.7220
 0.3041 1.9054
 3.0866 5.4441
 -0.1354 -2.0958
 -0.3781 4.7548
 -2.3397 -1.8614
 1.7251 3.6229
 2.3092 -4.3314
 0.1558 -6.9295
 1.4664 -2.6617
 -0.1697 6.7335
 0.9161 0.1741
 -3.2560 0.2591
 2.2630 0.7933
 0.0100 -5.5580
 -0.2893 -6.9575
 3.7660 5.0301
 1.3688 0.8025
 -2.3054 2.3726
 4.8988 9.5564
 -0.2544 -2.2184
 -2.4037 -1.0777
 1.4514 1.5726
 0.2251 4.8705
 2.3080 6.5677
 2.1960 2.5553
 -2.6440 -4.4738
 1.6080 7.0948
 -1.9727 3.9554
 3.2498 2.6930
 -1.9418 -0.8685
 -0.0180 -6.4682
 -1.2447 -6.3135
 3.3717 6.8058
 -0.4401 -0.2739
 -1.4571 -4.7930
 1.1060 2.5217
 0.8858 2.0812
 1.0779 6.4753
 2.8173 8.1394
 -1.1852 5.0639
 1.6086 -0.5775
 3.2019 7.5588
 0.1630 6.8033
 1.6969 3.8857
 2.8481 -1.8355
 -2.4895 -4.0913
 0.8896 -3.6577
 1.0177 5.0305
 2.0222 2.9905
 2.9338 9.3386
 1.0964 5.6030
 1.6832 0.6476
 0.9456 -4.7269
 1.6625 4.1094
 2.2780 -0.9081
 3.2955 8.6710
 0.5774 4.9728
 0.2210 0.3251
 2.6268 7.7337
 0.8270 1.7518
 1.2029 -2.7193
 0.3239 1.0427
 -3.5930 -9.4514
 0.9395 -3.6453
 3.6645 0.4697
 0.4354 -2.8622
 2.6537 1.3966
 3.6021 0.1531
 2.0941 5.3349
 0.7931 -2.4924
 1.4317 -5.9776
 0.7917 5.9192
 -0.2752 -1.5804
 0.0123 0.7883
 0.2320 -7.5296
 -0.4377 5.6125
 1.5111 -3.6489
 -2.8537 -7.2532
 0.3942 0.6032
 -1.7008 -4.3199
 4.2964 2.1069
 -0.1008 -3.7531
 1.1410 0.3048
 0.7694 -0.5965
 0.0245 -5.6461
 -1.4250 -7.5816
 3.5393 6.9283
 2.7208 7.3962
 0.1928 2.8932
 -1.4519 -3.0142
 0.1915 0.9920
 2.5650 2.6866
 -0.7306 -0.7109
 0.1538 4.3633
 0.4325 5.6416
 -0.5006 0.8105
 2.5500 2.5034
 -0.0512 8.0899
 0.2720 4.7646
 0.2176 3.9896
 -2.3039 1.2192
 1.6864 -2.1195
 2.5698 -2.9104
 -1.3383 -0.5568
 -1.8827 -6.1217
 -1.4934 0.9057
 0.2689 0.9134
 0.4829 -4.8299
 0.1633 -3.9635
 1.7572 -5.1624
 -0.0040 -8.0846
 1.8828 1.8390
 2.9107 1.9453
 -0.0861 -0.2803
 0.4737 0.7013
 -2.7712 -7.7321
 -1.1649 1.0730
 -2.6927 -1.0427
 3.5762 0.1141
 1.9026 -3.1632
 3.7209 9.1060
 2.1906 -0.5788
 3.7195 6.6747
 -2.4329 -4.8475
 0.3702 -4.4287
 2.6526 7.4732
 -1.9785 -2.4211
 0.8288 0.0439
 2.9853 5.9592
 -1.5928 1.9389
 3.0112 -2.8959
 1.5657 -5.4478
 3.0264 8.4121
 -0.1805 2.0594
 1.6788 2.1180
 2.4984 6.3478
 -0.9345 3.8456
 0.6792 3.3435
 -2.4565 2.1654
 -0.0835 6.1874
 2.2709 0.0287
 3.0625 7.7376
 0.6455 7.6737
 0.6607 1.1832
 0.1994 -5.4450
 3.7695 8.1303
 1.5069 5.6153
 1.3627 2.4028
 3.0169 3.5024
 4.0618 1.3410
 2.6775 8.5309
 3.6899 8.8939
 4.9235 4.2800
 -0.3005 -6.5756
 -1.0166 -4.7395
 2.5565 1.4190
 2.6831 9.4260
 3.1964 1.5859
 -2.6916 -5.0521
 -0.5084 -1.7509
 -0.3136 -2.7067
 -3.0568 -2.2526
 1.5858 -2.1373
 2.5177 -1.9456
 -3.3219 -4.8271
 -1.5092 -9.3111
 -2.0395 -4.2777
 2.8648 6.7004
 0.5035 -1.6273
 -2.1803 -7.2896
 1.4238 -1.0410
 1.8884 -3.9150
 3.5352 0.0670
 2.6422 2.1697
 -0.2244 -2.4803
 1.4439 1.4561
 -1.2192 1.6457
 -1.5249 1.4245
 0.3320 -1.9441
 -0.4371 -4.7429
 -2.1412 0.9415
 2.0098 5.7042
 0.7496 1.9417
 -0.0239 -9.1654
 1.6437 8.2750
 -0.2926 3.2025
 -1.6201 3.8604
 0.5498 0.9232
 0.4884 -4.6513
 -2.1298 -1.2006
 1.1795 3.2125
 1.2709 3.2784
 -0.8793 -2.0732
 -1.9512 2.3073
 0.2082 5.9737
 1.7226 -3.9390
 -2.6887 -4.5530
 0.3370 6.2720
 1.2238 1.5871
 1.5733 -0.0261
 1.2316 1.5714
 3.6206 5.9297
 -2.6316 -0.7125
 -1.9848 2.3970
 1.4379 -0.1431
 -1.1939 2.6566
 -0.6789 -1.0877
 -0.4091 0.2181
 -1.6899 -0.2316
 0.6570 4.7625
 4.3689 7.6029
 1.5284 -1.2249
 0.4711 4.6588
 1.7110 3.5781
 1.1023 2.0091
 -0.1127 5.9165
 0.4166 6.9758
 -0.7143 0.9814
 0.3031 -0.5313
 0.1665 6.7662
 1.7942 -0.3328
 2.5821 9.1733
 0.8806 2.7156
 4.6433 2.9676
 1.1832 -6.6084
 0.1047 1.8429
 -0.7454 -5.4944
 -2.0776 1.9076
 1.9267 3.7437
 -2.2419 2.4147
 -2.5012 -1.5317
 1.2833 -5.5438
 1.3773 0.0413
 -0.4147 2.0585
 1.2997 3.1472
 2.1224 -3.9794
 3.6528 3.8000
 1.4149 8.2190
 0.2128 0.2859
 1.6402 -0.9029
 0.1965 -1.5973
 0.3644 -0.2950
 1.3595 -4.5111
 1.2257 1.2276
 -3.2675 -8.7177
 0.9351 2.8633
 1.1472 -2.1265
 -0.6697 -2.5111
 0.0339 -6.8377
 1.1596 5.1599
 0.8637 -0.3602
 2.4024 -0.8137
 3.6779 1.7380
 3.5651 0.7227
 0.7125 1.2685
 1.2029 0.6833
 -0.7886 3.4909
 2.3336 3.9129
 -1.7008 -1.4067
 0.5164 0.2663
 0.0245 -5.1318
 0.5805 1.3225
 0.9713 6.1040
 2.1503 -1.2081
 -2.3426 0.8495
 -2.2981 -7.9116
 0.4158 7.2541
 0.8391 6.1188
 4.0881 10.2041
 0.8981 2.4625
 -0.2453 3.8406
 -0.9217 -4.9784
 -0.7281 -3.3471
 3.9771 3.3150
 -0.0263 7.7215
 0.2339 0.0532
 -1.7746 0.6015
 -0.3374 0.3345
 2.1995 8.5806
 0.4817 0.8255
 0.4977 2.5484
 1.6025 -3.5924
 3.3268 7.3045
 -0.3904 -3.7016
 1.5185 4.4673
 -2.9611 2.2333
 3.0898 7.6349
 -2.4302 2.0925
 -2.2058 -2.8266
 0.2375 5.1144
 0.0078 -4.3760
 0.9340 6.9943
 0.2054 0.8355
 1.0094 0.6504
 -0.1208 6.5646
 2.6704 0.7374
 3.0667 8.6300
 -2.5076 0.0662
 2.8712 1.5454
 -0.4559 -0.3774
 0.0909 7.6591
 2.9623 5.7177
 2.5382 -2.4183
 0.3125 -1.3335
 0.6750 4.8053
 -1.6268 -6.5032
 -1.5994 0.2831
 2.4222 5.7395
 1.4917 4.3708
 -2.5714 -8.3832
 0.2515 6.8190
 4.4233 8.2178
 1.3247 -5.7556
 0.4198 8.1887
 -0.6213 -3.0838
 1.8681 3.8037
 -1.3558 3.4379
 1.2408 0.6918
 0.2328 -6.7863
 0.5532 -1.0432
 1.2272 4.9312
 1.4157 8.1089
 0.6520 -6.7662
 -0.0779 -2.8450
 -1.2492 -2.1566
 -1.9451 -4.9318
 -1.4535 0.9997
 0.5587 -0.1132
 3.5560 2.4747
 1.0844 8.4589
 2.3308 6.3715
 -3.0894 -6.4910
 1.8238 0.2901
 0.9911 8.4366
 1.3833 -1.2040
 -0.8447 -6.8839
 -1.1549 -5.3658
 2.3060 2.2951
 0.8443 -2.8230
 -1.6406 0.9703
 -2.6636 -5.6053
 -1.3569 -4.2564
 -0.9487 4.6360
 3.2634 7.8550
 1.5676 1.7174
 3.6324 7.8619
 -2.2198 -0.2012
 3.9591 5.9773
 3.4211 1.2381
 -0.1858 4.9944
 -0.3549 -0.1370
 1.9695 5.7858
 0.7791 2.2347
 0.9605 -1.5406
 -0.5700 -5.9292
 0.9970 -2.8390
 -2.2786 -5.8313
 4.4522 1.8328
 -0.2469 4.9328
 1.1104 -3.6295
 2.9560 8.6587
 0.1213 0.9402
 1.8097 4.0211
 3.3400 4.4816
 -1.4533 0.7359
 -1.4613 -6.2260
 2.5463 5.4067
 -2.0485 -7.7102
 -1.5747 -3.8782
 1.7728 -2.7112
 3.8665 2.5253
 -1.7760 -4.4450
 0.6176 2.6647
 3.1967 7.2057
 3.9416 2.4604
 2.5843 0.9366
 1.4158 0.6536
 2.4225 5.0229
 3.8657 1.0635
 -0.8621 2.5948
 2.8125 5.2255
 -1.7308 1.1034
 0.4750 -7.2315
 -2.0040 2.1131
 -2.0171 2.5029
 3.7875 2.3596
 1.0064 -4.7651
 -1.7511 1.6843
 1.5452 0.8325
 3.1779 6.7920
 -2.2445 -4.0784
 1.3320 2.7959
 -0.1202 -0.5838
 0.4513 -2.1653
 0.5365 -5.2140
 0.5658 -0.2610
 -0.3304 1.5898
 0.6573 -1.1200
 -1.3142 -6.7549
 -0.5468 -0.9221
 -1.4803 2.2763
 -1.0661 -2.5320
 1.4162 4.8037
 0.3697 5.7545
 2.9261 6.0111
 -1.8560 1.0846
 -1.4833 -4.7302
 3.2158 8.5504
 1.5812 -3.0397
 0.5179 8.2447
 3.2507 6.7901
 1.1560 0.3723
 -1.1341 1.2496
 0.3492 -6.8133
 -2.6906 1.3744
 2.8868 -0.0539
 3.2078 -1.9796
 -0.9733 -5.3355
 -2.0530 -6.3438
 4.7374 10.0856
 1.5553 2.4230
 0.5164 7.8834
 4.4193 9.9586
 -0.2846 -4.3460
 0.4488 -2.3024
 -0.2409 -3.7737
 0.7016 -0.9900
 -1.0986 -0.3202
 -2.1927 -0.7589
 2.8840 -3.1213
 2.2646 4.5802
 -0.7209 -5.9122
 0.0956 5.4252
 1.1109 8.6188
 0.4742 -1.7055
 0.6162 6.1662
 -1.3178 -3.5789
 0.6292 -5.1652
 0.3061 5.0785
 0.5523 0.1014
 0.2984 -0.1702
 4.9438 7.6215
 1.5759 0.6934
 -1.4514 -6.0837
 0.4331 1.3079
 0.1224 -2.0387
 -1.4480 1.0688
 -2.3139 -4.8863
 3.5516 -0.0375
 -0.5759 3.6883
 -0.9609 -7.9350
 0.4053 5.2220
 -2.6016 -5.0818
 3.8393 -0.1063
 0.7231 -0.1166
 0.2620 -1.6415
 -2.1380 -0.2400
 -0.8154 5.6621
 -1.7060 -6.1717
 -0.3967 6.5613
 3.0098 8.5471
 2.2667 7.0517
 3.0173 1.3535
 -2.0178 -4.7896
 3.3708 8.3756
 0.6200 5.8309
 1.1008 2.3271
 1.8361 0.3053
 0.1783 2.1719
 1.1226 3.4092
 -1.5985 -5.9057
 3.9012 2.7399
 1.0852 0.2067
 -1.9925 -5.7446
 0.1053 1.0747
 0.6555 8.3669
 1.3899 -7.9578
 -1.5862 -5.3198
 2.9646 4.0136
 1.2667 2.2565
 0.8700 -2.0722
 -1.8623 -4.7449
 1.5528 3.2724
 -1.8271 -0.1413
 3.4911 6.4471
 -2.2592 -5.1015
 0.5756 -9.2478
 1.6517 -0.6434
 4.2557 -0.6134
 1.3164 1.1069
 0.5585 5.9746
 3.1313 2.1808
 -1.9860 1.6903
 -3.5061 -5.2409
 0.4305 6.4107
 -2.8871 -7.6373
 1.8398 -3.1500
 1.7396 5.8173
 0.6570 3.7365
 0.3734 -0.0054
 1.3150 4.3811
 -2.2904 -4.3897
 3.7144 7.9034
 3.2618 7.0315
 -1.1956 -7.3437
 1.5730 5.7509
 0.8491 7.3905
 2.3011 6.6778
 -3.2812 -9.0083
 2.2675 -2.3730
 2.4810 3.8078
 -1.0322 -5.7099
 -2.2390 -2.0999
 3.7116 0.3214
 0.7929 1.9286
 1.0693 1.3623
 4.0036 3.5966
 -0.6129 4.0992
 -1.3694 2.0574
 0.3371 4.8054
 0.7120 0.2290
 -1.8530 -0.3629
 1.3646 -3.6863
 -3.7968 -7.9427
 -0.9926 -0.1774
 -2.4918 -0.9276
 -1.9265 0.8524
 2.0830 -2.8615
 2.0326 -2.7657
 1.8548 0.2490
 1.5324 4.3907
 -0.4345 5.1061
 2.0961 4.5540
 0.8954 1.7886
 3.8463 -0.2613
 -1.5575 2.7804
 0.4919 -2.5137
 0.8642 -3.3241
 -1.5183 2.2962
 1.5986 -3.9961
 -1.5936 -0.2782
 -0.9932 -2.8763
 0.1581 6.2298
 -2.3082 -4.7134
 0.8140 -1.8467
 4.1581 1.8918
 0.0496 -1.1934
 2.8367 6.6540
 -0.9758 1.1944
 1.2680 2.2323
 1.0010 9.4593
 1.4731 2.5931
 -0.0251 2.7785
 -1.7554 -7.9231
 2.9535 -1.6091
 -1.9418 -7.5323
 -3.4067 -2.5073
 1.7720 3.3664
 0.4440 4.9030
 4.2086 2.0224
 0.8161 4.3825
 -1.2877 3.1369
 1.6644 3.4099
 -1.4275 -7.5610
 1.1351 5.7912
 0.4761 -1.2578
 3.0254 6.7540
 1.0397 7.0079
 -0.1413 7.7362
 -0.0223 6.3561
 -1.5506 -4.3547
 2.2763 4.3877
 -0.7241 -5.4035
 0.3334 2.1412
 -1.2487 -7.6160
 2.4176 3.3735
 -0.2974 6.1658
 1.2793 1.6484
 3.4538 7.4299
 -2.4080 -4.9066
 0.3847 0.5267
 -2.8895 -0.0597
 -0.9419 1.2316
 0.7405 6.8367
 -1.3406 2.6062
 3.6493 8.7022
 4.0476 2.2833
 -1.1622 -3.7046
 2.8894 0.5106
 -2.3092 -4.5054
 -0.6651 -1.7704
 -2.3625 -6.0015
 1.0451 0.7083
 -1.9360 0.5042
 0.7025 -0.7441
 1.3145 -0.3786
 1.2163 7.6134
 2.6208 -1.7433
 0.8608 7.7795
 1.5613 -6.1207
 1.4232 -2.4455
 1.1788 -5.2963
 0.1298 -2.2165
 2.2287 -0.0041
 0.0541 -0.3945
 2.0738 8.8906
 0.8405 -6.6373
 -2.7281 -6.9773
 1.6648 3.4320
 -2.1875 -5.8172
 -1.7902 -5.9464
 1.0315 6.0779
 0.0218 1.3784
 1.7535 0.9482
 -1.9573 -0.6515
 -2.4841 -0.5624
 1.6268 6.6996
 0.5922 5.4053
 -1.4430 1.8435
 0.3691 6.4907
 -0.1599 -4.6197
 -0.2817 -1.8546
 3.9982 8.4201
 0.3472 2.2708
 -2.8897 -1.5025
 3.8410 10.4944
 4.3941 9.7203
 1.6575 -0.1709
 0.3237 -2.6908
 2.6012 3.1313
 2.1547 4.6598
 1.3694 1.6124
 0.0494 6.1303
 0.8869 3.1028
 2.1396 -0.4532
 1.3523 3.8725
 0.9197 8.6257
 -0.6669 -2.8477
 3.3002 8.9185
 1.8673 0.3027
 -1.0537 -2.6767
 3.2267 8.3477
 -3.2156 -8.4795
 0.5504 1.4113
 -1.7068 0.2584
 -1.4116 -0.4849
 -1.1450 -2.3442
 0.1384 8.9011
 2.3376 5.5911
 -1.7449 -6.0137
 -1.8662 0.2432
 5.2530 11.6670
 -2.7019 -6.4057
 3.5086 0.3239
 -1.0844 -3.3546
 -2.4223 -9.1108
 -0.3370 1.4823
 2.5691 7.9380
 1.3053 1.9104
 0.5710 8.3962
 0.7298 3.6320
 -1.3749 3.9020
 3.6291 2.9661
 0.0881 0.4720
 -2.1001 -7.6368
 0.4790 1.7657
 0.6008 3.4266
 1.4889 1.1973
 -1.6493 -3.3081
 1.1006 7.8431
 -1.9128 2.6488
 0.3715 -1.7139
 0.9618 -4.1465
 0.7214 -4.3428
 1.7945 0.8577
 0.5279 10.1167
 0.7411 0.4303
 -0.2366 3.6164
 0.9338 0.7124
 -0.0484 -0.0386
 3.2203 2.4518
 0.5952 -0.1467
 -2.0823 4.4869
 2.3923 -0.6281
 1.3874 0.7483
 1.5299 5.9602
 3.5270 1.8559
 3.3889 0.6325
 2.0511 4.3928
 1.8453 -4.9511
 -1.9510 2.0181
 3.6777 7.3437
 -0.1565 -3.6407
 2.7941 2.4160
 1.9245 -1.8317
 3.0460 -1.0748
 -2.8737 0.3388
 1.2040 1.7925
 4.3505 8.5338
 1.7800 5.0214
 0.6525 1.6925
 -3.1568 -5.5395
 -0.2267 1.5950
 3.4229 7.8007
 -1.5021 -1.6745
 1.9344 1.0821
 1.6982 2.7393
 1.5979 -2.6172
 -0.4233 -0.5497
 0.6515 9.6273
 -1.8018 -1.0642
 -1.8905 2.6651
 1.3488 -1.3928
 -0.8694 4.1292
 -2.5012 -0.4598
 1.1098 -0.1550
 -1.6906 -6.7725
 -1.5275 -4.0515
 1.0334 1.4090
 3.0056 2.2099
 1.2852 3.4021
 -2.7025 -9.0701
 0.5292 -0.8619
 -0.1953 5.5654
 -1.7345 -4.4677
 -0.5794 -5.6992
 -0.4737 -2.2812
 0.9100 -0.2269
 0.0698 -5.4391
 3.7471 0.9781
 2.6842 2.0856
 -1.9754 0.0156
 -0.5985 3.9244
 -2.5307 -5.4909
 0.4081 -1.4537
 -0.2180 -3.5637
 1.5466 2.0158
 4.8544 0.0006
 0.3473 -9.1903
 2.1505 7.9822
 0.4013 8.3346
 3.3040 4.6488
 0.2485 1.0501
 0.1407 8.8948
 0.8938 -4.6383
 1.5774 -1.6718
 -2.2250 -5.6832
 -2.5033 -7.2591
 0.0701 -6.7791
 3.5754 0.7347
 -2.4906 -6.7179
 -0.9085 -4.1114
 -2.1103 -4.6292
 4.1164 4.5492
 -1.9656 -2.7921
 0.3938 -3.3220
 2.6324 -0.6320
 1.2711 5.0236
 -3.0228 -1.4151
 3.8898 2.5459
 4.0381 7.5053
 0.0716 4.9230
 0.9409 0.7240
 1.8545 1.4979
 2.6437 3.9580
 3.3410 5.6557
 -2.9724 -1.9589
 -3.2364 -7.0316
 -0.5168 -0.0544
 1.2549 6.3843
 3.0101 0.4574
 -2.6407 -8.9934
 1.1152 8.4058
 4.0517 7.4413
 1.8154 0.9665
 3.7556 7.8310
 -0.1682 1.4174
 1.1799 -0.7199
 -1.8298 -1.6545
 1.1901 7.9589
 0.2180 8.4365
 -0.3746 -8.4393
 3.0343 -0.5077
 1.6256 -1.7858
 0.3917 7.6576
 0.5381 0.5720
 0.1863 1.0858
 2.3134 -5.0647
 1.4062 -2.5065
 2.4246 1.5930
 -1.9002 -2.2875
 -0.9866 5.9411
 -1.2202 2.1627
 1.4359 8.1552
 -2.0298 -3.5534
 -2.4040 -5.3793
 3.2240 3.9652
 -1.3178 0.1321
 -2.0760 -4.3173
 -1.9336 2.7903
 0.1443 2.2377
 -0.9895 2.1408
 4.4661 10.4625
 4.2491 2.9007
 -2.0141 -5.8198
 2.3845 -4.0595
 0.8213 0.5179
 1.0701 7.9631
 0.9762 7.3923
 -3.2979 -1.1998
 2.2899 6.7777
 2.5397 6.4105
 -1.7597 3.7983
 0.1812 -2.8352
 0.0997 -3.7080
 0.2672 1.6702
 -1.5361 2.4255
 3.4988 1.3035
 0.2224 1.6157
 4.7185 1.0738
 2.0526 0.2508
 -2.7938 2.2941
 2.7628 6.3336
 1.5786 1.9966
 4.6238 7.7547
 -0.0966 4.7582
 -1.3488 -1.4300
 1.3624 -3.3528
 3.2600 -0.4350
 0.6471 -1.9914
 1.2069 8.7879
 -1.8573 -9.5712
 -1.0501 -3.1351
 -2.0391 -2.5421
 0.8008 6.0941
 -0.2239 -1.8709
 3.6596 8.0811
 0.9291 1.5056
 -1.8282 -5.8041
 0.6191 0.0980
 3.2916 -1.9054
 0.1326 1.8845
 1.1972 6.2197
 -0.2873 -3.0394
 -1.1522 -5.4614
 0.8426 -0.0788
 -0.3450 2.3688
 -1.3249 4.5750
 1.5903 2.1696
 0.5952 -5.0063
 2.8674 0.5537
 0.6146 6.6903
 0.2194 0.8084
 1.9318 4.6819
 -1.4502 -6.8545
 -1.5453 0.2937
 1.3645 3.5187
 3.9183 1.6544
 1.3867 2.5968
 3.0568 2.6775
 0.5520 -0.9582
 0.7662 -3.3390
 -0.9742 -0.5057
 3.1160 1.2940
 0.3686 -1.1224
 0.5402 5.1840
 -1.1826 -0.7060
 0.3307 1.3009
 2.1563 -2.2621
 0.2020 -0.7688
 -0.5867 1.9851
 2.0139 9.0169
 2.3589 7.5341
 -1.1915 -4.7141
 3.8303 9.1630
 -0.7343 4.4434
 -2.3814 -3.1815
 -0.2281 -0.6494
 0.3496 6.9855
 -0.2029 4.6534
 1.1847 9.1306
 -1.9724 -0.3423
 1.4351 -2.5809
 -0.2390 -1.5135
 -0.8896 -6.4740
 -0.3190 -1.5668
 -2.3279 -5.0972
 -3.2210 1.8081
 -2.2323 -1.5449
 0.9982 4.0584
 -2.2386 -1.5852
 -2.6420 -5.5448
 -1.2345 -6.7358
 1.6048 7.5813
 0.6984 -5.7418
 2.1950 3.4428
 0.3190 4.8722
 -2.1060 -0.3096
 0.4194 4.6393
 -2.1522 -5.3340
 3.4689 6.1577
 3.4637 9.4919
 3.7560 4.5007
 1.9989 4.1955
 -0.9521 3.4253
 0.5003 -1.1043
 3.9483 8.4028
 1.1906 -2.2943
 0.4117 5.2381
 0.1931 -3.9135
 0.5433 7.8165
 1.6808 -3.3656
 -0.4549 -1.2478
 4.5874 3.0240
 -1.0596 -6.0999
 0.1334 3.6075
 2.5687 6.0082
 -2.8992 0.5925
 0.4795 6.0897
 2.9758 2.0679
 1.9107 -4.7777
 0.7311 9.2908
 0.8849 5.1568
 1.5599 7.3699
 0.7775 1.6199
 -0.4327 -6.8932
 4.1102 -0.7752
 -0.8068 -2.7463
 2.3559 8.0403
 1.7065 6.0448
 0.4624 -5.5346
 -0.9727 6.1998
 0.4061 1.6372
 1.7578 2.5318
 -1.1692 3.5625
 2.0522 -3.4199
 1.0709 -0.9196
 -4.0216 -1.0502
 0.8064 5.2804
 -0.9154 -3.6647
 -0.2665 -5.4334
 1.4040 2.1029
 0.6945 -7.2475
 0.9950 3.4312
 -0.4427 -2.1948
 1.2521 0.7480
 2.2303 -2.0025
 0.2477 7.4420
 1.5033 5.5923
 1.2806 3.8644
 -2.8429 -1.5655
 -2.8647 -8.1267
 0.7789 -6.9020
 -0.2811 2.2314
 2.4840 9.8344
 -0.8269 -6.3924
 0.2285 -1.1470
 3.2325 1.0390
 0.1358 -6.2807
 -4.0129 -6.2582
 -2.6138 -1.8412
 -2.9702 -0.7578
 -1.2756 -1.1751
 4.1879 8.9457
 0.6996 -2.7065
 1.6218 2.5221
 2.0788 -0.9223
 -0.3371 3.8207
 2.7910 10.7365
 1.2753 7.1166
 -0.3504 4.2979
 0.5680 -1.6121
 -0.0051 9.3656
 0.6584 -2.0172
 -1.9034 -3.7038
 -0.8583 -0.9131
 1.3996 -1.8463
 2.3142 2.5052
 -2.1243 1.1976
 -0.0963 0.8370
 1.0990 3.5927
 0.3396 -2.2587
 1.0638 -6.6926
 4.3493 3.9982
 3.6537 7.9372
 3.5070 4.5431
 3.4676 8.0264
 2.4781 -1.0180
 -0.6389 -0.6996
 -2.1117 -6.3333
 1.2957 2.2474
 -0.7218 -2.2015
 3.1487 7.8426
 0.1471 -1.9788
 1.3359 3.2882
 -0.0870 -1.7363
 1.4229 -2.9285
 1.2019 1.8274
 0.8203 -5.1509
 2.2974 6.9551
 0.7839 -0.0638
 -1.6333 0.3752
 1.2402 2.1755
 0.8164 2.4791
 1.1756 -5.4203
 0.2676 1.4245
 1.1711 -2.1608
 -1.0435 -5.3472
 0.3821 -6.5203
 -1.2504 5.0936
 4.7854 8.2863
 -1.3186 -7.0539
 2.1737 4.7809
 0.5681 -6.5698
 0.4935 -7.0038
 2.3193 6.3347
 -0.6998 -0.4147
 4.5858 8.0826
 1.1204 -3.7188
 2.5144 -4.2582
 0.8659 -2.4221
 0.5940 -0.3422
 -1.0796 2.5754
 -0.4111 -0.2950
 4.2090 6.1182
 0.0499 2.7218
 0.5680 -2.3364
 -1.8570 -1.5589
 0.0817 0.3901
 2.5973 2.2246
 2.2343 5.5164
 -1.2914 3.5759
 -1.6945 1.3380
 -1.7261 -2.8743
 -0.0359 4.5394
 1.0643 0.7762
 1.2264 2.5455
 2.7937 -0.4089
 0.0634 -9.0125
 2.2350 -4.6061
 3.8428 0.1074
 1.0988 -5.6721
 4.5202 9.6923
 -0.0318 -0.7520
 1.9688 -0.9928
 -0.1563 2.2977
 2.1523 4.0591
 -2.2200 -6.3635
 4.3271 2.9865
 2.2411 7.5051
 -0.3583 -0.8166
 0.0155 -2.9648
 -0.4489 0.2632
 -0.0281 4.1971
 0.2361 6.4040
 3.1910 8.6276
 0.5071 -2.4272
 1.1680 -5.7915
 3.2113 2.6584
 3.7063 9.0464
 1.2331 1.4907
 -2.0315 -5.9091
 0.9261 -4.6208
 2.8016 5.4764
 -0.6284 0.0123
 1.0120 8.4204
 -2.4999 0.5555
 -3.4485 -6.3389
 0.7642 -0.7570
 -1.4307 -2.8005
 1.4274 -3.8350
 3.3594 2.3500
 1.7141 -6.2143
 0.0707 1.5953
 3.9020 -1.4299
 -0.8842 -3.9166
 -1.4174 0.9841
 -0.8002 -3.3901
 2.7482 4.7141
 0.4927 1.8122
 -2.1378 -8.4097
 -3.0605 -0.2087
 -0.4829 5.3934
 1.7381 1.4252
 -1.1743 -4.6664
 3.1934 0.0335
 -1.8386 2.0308
 -2.9067 1.6620
 -0.1760 -8.0777
 -0.3532 -9.2980
 -0.9660 -3.6355
 3.0058 3.2898
 0.6020 -0.5041
