# Supplementary material for: Estimation of simultaneous equation models by backpropagation method using stochastic gradient descent
Source: PeerJ Comput Sci. 2024 Oct 8;10:e2352. doi: 10.7717/peerj-cs.2352 (PMC11623183; doi:10.7717/peerj-cs.2352)
Supplement: Supplemental Information 2 [file peerj-cs-10-2352-s002.zip › modelo 2 4 1000 sigma 1/Paralelo2.pbs.o118075]

Nodo en el que ha sido planificado el trabajo :
saturno
Ahora ejecutamos las tareas secuenciales...

R version 3.4.4 (2018-03-15) -- "Someone to Lean On"
Copyright (C) 2018 The R Foundation for Statistical Computing
Platform: x86_64-pc-linux-gnu (64-bit)

R is free software and comes with ABSOLUTELY NO WARRANTY.
You are welcome to redistribute it under certain conditions.
Type 'license()' or 'licence()' for distribution details.

  Natural language support but running in an English locale

R is a collaborative project with many contributors.
Type 'contributors()' for more information and
'citation()' on how to cite R or R packages in publications.

Type 'demo()' for some demos, 'help()' for on-line help, or
'help.start()' for an HTML browser interface to help.
Type 'q()' to quit R.

mediaer =  0.0001199417 
desver =  0.08738666 

DEVUELTO DE R = -0.0, 0.0, 0.1, 0.0, -0.1, 0.1, -0.1, 0.1, -0.1, -0.0, 0.1, 0.1, 0.0, -0.1, 0.1, -0.1, 0.1, 0.2, -0.0, 0.2, -0.1, 0.1, 0.0, -0.1, 0.0, 0.0, 0.0, -0.1, 0.1, -0.0, 0.0, -0.1, 0.0, -0.2, 0.1, 0.2, 0.1, -0.1, 0.0, 0.1, -0.1, 0.0, -0.2, 0.2, -0.0, 0.2, -0.1, 0.1, -0.1, 0.1, 0.0, 0.2, 0.0, 0.2, 0.0, -0.0, 0.0, -0.0, 0.0, 0.2, 0.0, 0.1, -0.0, 0.0, 0.1, -0.0, 0.1, -0.0, 0.0, 0.1, 0.1, -0.1, 0.0, -0.2, -0.0, -0.0, -0.1, 0.0, -0.0, -0.1, -0.0, 0.1, -0.1, 0.0, -0.1, 0.2, 0.0, 0.2, -0.0, -0.1, -0.1, 0.1, -0.0, 0.2, -0.1, 0.1, 0.0, 0.1, -0.2, 0.1, 0.1, 0.0, 0.1, -0.1, -0.0, -0.1, 0.0, -0.0, -0.0, -0.3, 0.0, -0.1, -0.2, 0.1, 0.1, 0.2, 0.0, 0.0, -0.1, 0.2, -0.1, -0.1, -0.2, -0.2, 0.1, -0.1, -0.0, 0.1, 0.1, 0.1, -0.1, 0.1, -0.0, -0.1, 0.1, -0.0, -0.1, -0.0, 0.1, -0.0, 0.0, -0.1, 0.0, 0.0, -0.1, 0.1, -0.0, 0.1, 0.1, 0.0, -0.0, 0.2, -0.0, -0.0, -0.1, -0.0, 0.0, 0.1, -0.0, -0.1, -0.0, 0.3, 0.1, 0.0, 0.1, 0.1, 0.0, 0.0, -0.1, -0.0, -0.0, -0.2, -0.1, 0.0, -0.0, -0.0, -0.1, 0.2, 0.0, -0.2, 0.0, -0.1, 0.0, 0.0, -0.0, 0.0, -0.1, -0.1, 0.0, -0.0, -0.0, 0.0, 0.0, 0.1, 0.0, 0.2, 0.1, 0.3, -0.1, 0.1, 0.0, -0.0, -0.0, -0.1, -0.0, 0.0, -0.1, 0.1, -0.1, -0.2, 0.0, -0.1, 0.1, -0.1, -0.1, 0.0, 0.2, -0.1, 0.1, 0.0, -0.0, -0.2, 0.1, 0.1, -0.0, 0.1, -0.0, 0.1, -0.0, 0.0, -0.0, 0.1, 0.0, -0.0, -0.1, -0.0, 0.0, 0.0, -0.1, 0.1, 0.0, 0.1, -0.0, 0.1, -0.1, 0.1, 0.1, 0.2, 0.1, -0.1, 0.1, 0.1, -0.0, 0.2, 0.0, 0.0, 0.1, 0.0, -0.0, 0.2, -0.0, -0.1, -0.0, -0.1, 0.1, -0.1, 0.0, 0.1, -0.0, 0.2, -0.1, -0.3, 0.0, -0.2, -0.1, -0.1, -0.1, -0.2, -0.1, -0.2, 0.0, -0.0, 0.0, -0.0, -0.1, 0.1, 0.0, -0.0, 0.1, 0.1, -0.1, -0.0, 0.1, 0.0, 0.1, 0.0, 0.0, 0.1, 0.0, -0.1, -0.0, -0.1, -0.0, 0.0, 0.1, -0.2, 0.0, -0.0, -0.1, 0.2, -0.0, 0.0, -0.0, -0.0, 0.1, -0.0, 0.0, -0.0, 0.1, -0.1, -0.1, 0.1, -0.0, 0.0, -0.0, -0.1, -0.2, -0.1, -0.1, 0.2, 0.0, -0.1, 0.1, 0.0, 0.0, 0.1, -0.0, 0.1, -0.0, -0.1, 0.0, -0.1, 0.1, 0.0, 0.0, 0.0, -0.0, -0.1, -0.0, -0.1, -0.0, 0.0, 0.0, 0.0, -0.0, 0.1, -0.1, 0.1, -0.1, -0.1, 0.0, 0.1, -0.0, -0.1, -0.0, -0.1, -0.1, -0.1, -0.1, 0.1, -0.0, 0.0, -0.0, 0.0, -0.1, -0.0, -0.0, -0.1, -0.1, -0.0, -0.1, -0.0, 0.0, 0.1, -0.1, -0.0, 0.0, 0.2, 0.0, -0.1, -0.1, 0.0, 0.0, 0.1, 0.1, 0.0, 0.1, -0.1, -0.0, -0.0, -0.0, 0.1, 0.1, 0.1, -0.1, 0.0, 0.0, 0.1, -0.0, -0.1, -0.0, 0.1, 0.0, -0.2, -0.0, 0.2, 0.1, -0.2, -0.1, 0.1, -0.0, -0.0, 0.0, 0.1, -0.1, -0.1, 0.1, -0.0, -0.0, 0.1, 0.0, -0.1, 0.1, -0.0, 0.0, 0.0, -0.0, -0.0, 0.0, -0.1, -0.0, -0.0, 0.1, 0.1, -0.0, -0.1, 0.1, -0.1, 0.1, -0.2, -0.0, -0.1, -0.0, -0.0, -0.1, -0.1, -0.0, 0.1, 0.0, -0.0, -0.1, -0.0, 0.0, 0.1, 0.1, -0.1, 0.0, -0.0, -0.1, -0.2, -0.1, 0.2, -0.0, 0.0, -0.0, 0.1, 0.0, -0.1, -0.0, 0.0, 0.1, -0.1, 0.0, 0.1, -0.0, -0.1, 0.0, -0.0, -0.0, -0.0, 0.0, -0.1, -0.1, 0.2, 0.0, -0.1, 0.1, 0.2, -0.0, -0.1, 0.0, 0.2, -0.1, -0.1, 0.0, 0.1, 0.0, -0.1, -0.0, 0.0, 0.1, -0.0, -0.1, 0.0, 0.1, 0.0, -0.1, -0.0, -0.0, 0.0, -0.0, 0.2, 0.0, -0.1, 0.1, 0.0, -0.0, 0.1, -0.0, 0.1, 0.1, -0.1, 0.0, 0.1, -0.1, -0.1, -0.1, -0.0, 0.1, -0.1, -0.0, -0.2, 0.0, -0.1, 0.0, 0.2, 0.0, -0.1, 0.0, 0.1, 0.1, 0.1, -0.0, -0.0, 0.1, -0.1, -0.1, 0.1, 0.0, -0.1, 0.0, -0.3, -0.1, -0.0, -0.0, 0.1, 0.0, 0.0, -0.0, 0.1, -0.0, -0.0, 0.0, 0.0, -0.1, -0.0, 0.1, 0.1, 0.0, 0.1, -0.1, -0.1, 0.0, 0.2, 0.1, -0.1, 0.0, -0.0, 0.0, 0.2, 0.1, 0.1, 0.1, -0.0, 0.1, 0.0, -0.1, 0.2, -0.1, 0.0, 0.1, -0.1, 0.0, -0.0, 0.1, 0.1, 0.0, 0.2, 0.0, -0.0, -0.0, 0.0, -0.0, 0.0, 0.0, -0.1, 0.0, 0.0, -0.0, 0.1, 0.0, -0.1, 0.0, -0.0, -0.0, -0.1, 0.0, -0.1, -0.1, -0.0, 0.0, 0.2, -0.0, 0.0, 0.0, 0.2, 0.0, -0.0, 0.0, -0.1, -0.1, 0.0, -0.0, 0.0, 0.0, -0.0, -0.1, 0.1, 0.0, -0.1, -0.0, -0.1, -0.1, -0.1, -0.0, 0.3, -0.1, -0.0, -0.0, 0.0, -0.0, 0.1, 0.0, 0.0, -0.0, -0.0, -0.1, -0.2, -0.1, 0.0, 0.1, -0.1, -0.0, 0.0, -0.1, 0.0, -0.0, -0.1, 0.1, 0.1, -0.0, 0.0, -0.0, -0.1, -0.0, -0.0, 0.0, -0.0, -0.1, 0.2, -0.1, -0.1, 0.1, 0.2, -0.1, -0.0, -0.1, 0.2, 0.0, 0.1, -0.1, 0.1, 0.0, -0.0, 0.1, -0.0, -0.1, -0.1, -0.0, -0.1, -0.0, 0.0, -0.0, -0.2, 0.0, -0.1, 0.1, 0.0, -0.0, -0.1, -0.1, -0.1, 0.0, 0.1, -0.0, 0.2, -0.2, 0.1, -0.1, -0.0, -0.2, -0.1, -0.0, -0.2, -0.0, -0.1, 0.1, -0.0, 0.0, -0.1, -0.0, 0.1, -0.1, -0.1, 0.1, -0.0, 0.1, -0.1, -0.0, 0.1, -0.1, -0.1, -0.1, 0.2, 0.0, -0.1, -0.1, 0.0, 0.1, -0.1, 0.0, 0.1, 0.1, 0.2, -0.0, -0.2, 0.0, 0.1, -0.1, 0.3, -0.1, 0.1, 0.0, -0.0, -0.0, 0.0, -0.1, 0.0, 0.0, -0.3, -0.1, 0.0, -0.1, 0.1, -0.1, -0.0, -0.0, 0.1, 0.0, -0.1, -0.0, -0.2, 0.1, 0.1, -0.0, -0.2, -0.1, -0.1, -0.1, -0.1, 0.0, 0.0, -0.1, -0.1, 0.1, 0.1, 0.1, 0.1, -0.0, 0.0, 0.0, -0.0, -0.1, 0.1, -0.0, 0.2, -0.0, -0.1, 0.0, 0.0, -0.0, -0.1, 0.1, -0.1, 0.0, 0.1, 0.0, 0.1, 0.0, 0.0, 0.0, -0.0, -0.0, -0.0, -0.0, 0.1, 0.1, 0.1, -0.0, 0.1, 0.1, -0.1, -0.1, -0.0, -0.0, -0.0, -0.1, -0.0, -0.0, -0.0, -0.1, 0.2, -0.1, -0.0, -0.0, -0.1, -0.0, -0.1, 0.0, 0.1, 0.1, -0.1, 0.0, -0.0, -0.0, -0.1, -0.0, 0.1, 0.0, -0.1, -0.1, 0.1, -0.0, -0.0, 0.1, -0.1, -0.2, 0.1, 0.0, -0.0, -0.1, 0.1, 0.0, -0.1, -0.1, 0.0, 0.0, 0.0, 0.1, -0.1, -0.0, -0.1, 0.0, 0.1, -0.0, 0.1, -0.0, 0.2, -0.0, -0.0, -0.0, 0.0, 0.1, -0.0, 0.0, 0.1, 0.1, -0.1, -0.1, -0.0, -0.1, 0.1, 0.1, 0.2, 0.0, -0.2, -0.1, -0.1, 0.0, 0.1, -0.0, 0.1, -0.1, 0.0, 0.0, -0.2, 0.1, 0.0, 0.0, -0.1, 0.0, -0.1, 0.1, 0.1, 0.0, -0.1, 0.0, -0.1, -0.0, 0.1, 0.1, -0.1, -0.0, -0.1, -0.1, -0.1, -0.0, 0.0, 0.0, -0.1, 0.1, -0.0, 0.0, 0.0, -0.1, -0.2, 0.0, 0.0, -0.0, -0.1, 0.1, 0.0, 0.1, -0.0, 0.0, -0.1, 0.1, -0.0, -0.0, -0.0, 0.0, 0.1, 0.0, -0.0, -0.1, -0.2, -0.1, 0.1, -0.0, 0.0, -0.1, 0.1, 0.1, 0.1, -0.1, 0.1, 0.0, -0.1, 0.1, 0.1, 0.0, -0.2, -0.1, 0.1, -0.0, 0.1, 0.0, -0.0, -0.0, -0.1, -0.0, 0.0, -0.1, -0.0, -0.1, -0.1, -0.1, 0.1, 0.1, -0.1, -0.0, 0.1, 0.1, 0.1, -0.0, -0.0, 0.0, -0.2, 0.0, 0.1, -0.0, 0.0, -0.0, -0.1, 0.0, 0.0, 0.0, 0.0, 0.1, -0.1, 0.1, -0.1, 0.0, -0.1, -0.1, 0.1, 0.1, -0.1, 0.1, 0.0, -0.1, 0.1, 0.1, -0.0, -0.1, 0.0, 0.0, -0.0, -0.1, 0.1, 0.0, 0.1, 0.0, 0.2, 0.0, -0.2, 0.0, -0.1, 0.0, 0.0, -0.1, 0.1, 0.1, -0.2, 0.1, -0.2, 0.0, 0.1, -0.1, 0.0, -0.0, 0.1, 0.0, -0.0, 0.0, 0.0, -0.0, -0.2, -0.1, -0.0, -0.1, 0.2, 0.0, -0.1, -0.0, 0.0, 0.1, 0.0, 0.1, 0.0, 0.0, -0.1, 0.0, -0.0, 0.1, -0.0, 0.0, -0.1, 0.0, 0.1, -0.0, 0.0, 0.1, -0.1, 0.0, -0.1, -0.1, 0.1, -0.1, 0.1, 0.0, 0.0, -0.1, -0.0, 0.1, 0.1, -0.0, -0.2, -0.0, -0.0, 0.1, 0.1, 0.0, 0.1, 0.0, -0.0, 0.0, -0.0, -0.0, 0.1, -0.0, -0.1, 0.1, 0.1, 0.1, 0.1, -0.0, 0.2, 0.0, -0.1, -0.0, 0.0, -0.1, -0.1, 0.0, 0.1, -0.0, -0.0, -0.0, 0.2, -0.1, -0.3, 0.1, -0.1, -0.1, -0.1, -0.1, 0.0, -0.0, -0.1, -0.0, 0.1, 0.0, 0.1, 0.1, -0.1, 0.0, 0.0, -0.0, -0.0, -0.1, 0.0, -0.2, 0.0, 0.1, 0.0, 0.0, 0.1, 0.1, -0.0, 0.1, 0.1, 0.1, 0.0, -0.1, 0.0, 0.1, 0.1, -0.0, -0.0, -0.1, 0.1, -0.0, 0.1, -0.0, -0.0, -0.1, 0.1, 0.0, -0.1, 0.1, -0.1, 0.0, 0.0, -0.1, -0.2, -0.1, 0.0, -0.1, -0.1, 0.1, -0.1, -0.0, -0.1, -0.0, -0.2, 0.1, -0.2, -0.0, 0.0, 0.1, 0.1, 0.1, 0.0, 0.1, -0.1, 0.0, 0.0, 0.1, 0.0, -0.0, 0.0, -0.0, -0.0, 0.1, 0.0, -0.1, 0.2, 0.0, 0.0, -0.0, -0.0, 0.0, 0.1, 0.0, -0.1, -0.1, -0.0, 0.0, -0.2, 0.0, 0.1, 0.1, -0.0, 0.1, -0.2, 0.0, 0.1, -0.1, 0.0, -0.0, -0.0, 0.1, -0.1, 0.1, -0.1, -0.0, -0.1, 0.0, 0.1, 0.1, 0.0, -0.1, 0.2, 0.1, 0.0, -0.0, 0.1, 0.0, 0.0, -0.0, 0.2, 0.1, -0.1, 0.1, -0.0, -0.0, 0.0, 0.0, -0.2, 0.0, 0.0, -0.1, 0.2, 0.1, 0.0, -0.1, -0.1, 0.0, -0.2, -0.1, 0.0, 0.1, -0.0, -0.0, -0.0, 0.1, 0.0, -0.0, 0.1, 0.0, 0.0, -0.1, -0.1, 0.1, 0.0, -0.1, 0.2, 0.0, 0.1, -0.0, -0.2, 0.2, 0.1, 0.1, -0.1, 0.1, -0.1, -0.0, -0.1, -0.0, 0.0, 0.0, -0.1, 0.1, 0.1, -0.1, -0.0, 0.0, 0.0, 0.0, 0.0, -0.0, 0.3, -0.0, -0.2, 0.1, -0.1, -0.0, -0.1, 0.1, 0.1, 0.1, -0.1, 0.0, 0.1, -0.1, 0.2, -0.1, 0.1, -0.0, -0.2, -0.1, 0.3, 0.1, 0.0, 0.0, 0.1, -0.0, 0.1, -0.1, 0.1, 0.1, -0.2, -0.1, -0.1, 0.1, -0.1, -0.1, 0.1, -0.0, 0.1, -0.0, 0.0, 0.0, 0.0, 0.1, -0.1, 0.0, -0.1, 0.1, -0.1, -0.1, 0.0, -0.1, -0.1, 0.1, 0.1, 0.1, -0.0, -0.0, 0.1, -0.0, 0.0, 0.0, 0.2, -0.0, 0.1, 0.1, -0.0, -0.0, -0.0, 0.1, -0.1, -0.1, 0.1, 0.1, -0.1, -0.1, 0.1, 0.1, 0.0, -0.0, 0.0, 0.0, -0.1, 0.1, -0.0, 0.1, 0.1, 0.1, 0.1, 0.1, 0.1, 0.0, -0.1, 0.0, 0.0, 0.0, 0.0, -0.0, 0.1, -0.1, 0.1, 0.1, -0.0, 0.0, -0.0, -0.0, -0.1, -0.0, 0.1, -0.0, -0.2, -0.1, 0.1, -0.1, 0.1, 0.1, 0.1, 0.1, -0.1, 0.0, -0.2, 0.0, 0.0, 0.0, 0.1, 0.0, 0.1, -0.0, 0.1, -0.1, -0.1, -0.1, 0.1, -0.0, -0.1, -0.1, -0.0, -0.0, 0.0, 0.1, -0.2, -0.0, -0.1, -0.1, -0.1, -0.0, 0.2, -0.1, -0.2, 0.0, 0.0, 0.0, -0.0, 0.1, 0.2, -0.1, 0.0, -0.0, 0.0, -0.0, 0.1, 0.1, 0.1, -0.1, -0.2, -0.1, 0.0, -0.1, 0.0, 0.1, -0.2, 0.0, -0.0, -0.0, 0.2, 0.1, -0.0, 0.1, 0.0, -0.1, -0.1, -0.1, -0.0, -0.0, 0.1, -0.1, -0.0, 0.0, 0.1, -0.1, -0.0, -0.0, 0.1, 0.1, -0.0, -0.0, -0.1, -0.0, -0.1, 0.0, 0.2, -0.0, 0.2, -0.0, -0.1, -0.1, 0.2, 0.1, -0.0, -0.0, -0.1, -0.2, 0.0, -0.0, -0.1, -0.0, 0.0, -0.0, 0.0, -0.0, -0.0, -0.0, -0.0, 0.0, 0.1, 0.0, 0.1, -0.1, 0.1, -0.1, 0.1, 0.1, 0.0, -0.0, -0.1, 0.1, -0.0, 0.1, -0.0, 0.0, 0.1, 0.1, -0.1, 0.0, 0.2, -0.0, -0.0, 0.0, 0.0, -0.0, 0.1, 0.1, -0.1, -0.1, 0.1, -0.2, 0.1, -0.0, 0.1, 0.1, -0.1, -0.0, 0.1, 0.0, 0.0, 0.1, -0.2, -0.1, 0.1, 0.1, -0.1, -0.0, 0.1, -0.1, 0.0, 0.1, 0.2, -0.1, -0.0, 0.0, -0.1, 0.0, -0.1, -0.0, -0.1, 0.1, -0.1, -0.1, 0.1, 0.0, 0.1, -0.0, 0.0, 0.1, -0.0, 0.1, -0.1, -0.0, 0.2, 0.0, 0.0, -0.0, 0.0, -0.0, 0.1, -0.0, -0.0, -0.0, -0.1, -0.0, 0.0, 0.0, -0.0, 0.1, -0.0, 0.0, -0.1, -0.1, 0.3, 0.1, 0.0, 0.1, -0.0, 0.1, -0.2, -0.0, 0.0, 0.0, -0.1, 0.0, 0.1, 0.0, -0.1, 0.1, 0.0, 0.0, 0.0, 0.1, -0.0, -0.0, 0.2, -0.0, -0.1, -0.0, -0.1, -0.0, -0.1, -0.1, 0.0, 0.0, -0.1, 0.1, -0.0, -0.0, 0.0, -0.1, -0.1, 0.1, 0.0, -0.1, -0.0, 0.1, 0.0, 0.1, -0.1, -0.0, 0.2, -0.0, 0.0, -0.0, -0.1, 0.0, -0.1, 0.1, -0.1, -0.1, -0.1, -0.1, 0.1, -0.1, 0.1, -0.1, 0.1, -0.0, -0.0, 0.0, -0.0, -0.0, -0.0, -0.0, 0.0, 0.0, -0.1, -0.1, 0.0, -0.1, 0.0, -0.0, -0.1, -0.0, 0.0, 0.0, 0.0, -0.1, 0.0, 0.1, 0.0, 0.1, 0.0, -0.1, -0.1, 0.1, -0.0, 0.0, 0.2, 0.0, -0.1, 0.1, -0.1, -0.1, 0.1, 0.0, -0.0, -0.0, -0.2, -0.0, 0.2, 0.0, 0.1, -0.0, 0.2, -0.0, 0.0, -0.0, -0.1, -0.1, -0.0, -0.0, -0.1, 0.1, -0.0, -0.0, 0.1, 0.1, 0.2, 0.1, 0.1, 0.0, 0.0, -0.0, -0.1, -0.0, -0.1, 0.1, -0.2, 0.1, 0.2, -0.1, 0.0, 0.1, 0.0, -0.1, 0.1, -0.1, -0.0, 0.0, -0.1, -0.1, 0.1, -0.0, 0.0, -0.0, 0.0, 0.0, 0.0, -0.1, 0.1, 0.1, -0.0, -0.0, 0.1, -0.0, -0.0, -0.0, -0.0, -0.0, 0.1, 0.1, -0.0, -0.1, 0.2, -0.1, 0.0, 0.1, -0.1, 0.0, -0.2, -0.0, 0.1, -0.0, 0.2, -0.0, 0.2, -0.1, -0.2, -0.0, 0.1, 0.0, -0.1, -0.0, -0.1, -0.0, 0.0, 0.0, 0.1, -0.0, -0.1, -0.0, 0.3, -0.1, 0.2, 0.0, -0.1, 0.0, -0.0, 0.1, -0.2, 0.1, 0.2, 0.0, -0.1, 0.0, 0.0, 0.1, -0.1, -0.0, 0.1, 0.1, 0.2, 0.0, -0.1, -0.0, -0.1, -0.0, -0.1, 0.0, 0.0, -0.1, 0.1, 0.1, 0.0, -0.1, -0.2, -0.1, -0.1, -0.0, 0.0, 0.1, -0.1, 0.1, -0.1, 0.0, -0.0, -0.0, -0.1, -0.1, 0.1, 0.1, 0.0, -0.0, 0.0, 0.0, 0.1, -0.0, 0.0, -0.0, 0.1, 0.1, -0.1, -0.0, -0.1, 0.0, 0.1, 0.0, 0.0, -0.0, -0.2, -0.1, 0.1, 0.1, 0.1, -0.0, -0.1, 0.1, -0.0, 0.0, 0.1, -0.0, 0.0, -0.0, 0.0, -0.0, -0.0, 0.1, 0.2, -0.1, 0.0, -0.1, -0.2, -0.1, 0.1, 0.0, -0.1, -0.1, 0.0, -0.0, -0.0, -0.0, -0.1, -0.0, -0.1, -0.0, 0.1, -0.1, 0.1, 0.0, 0.0, 0.0, -0.0, -0.1, 0.2, 0.1, 0.1, -0.1, 0.2, -0.0, -0.2, -0.0, 0.1, -0.0, -0.0, -0.0, 0.2, -0.0, 0.1, 0.0, 0.0, 0.0, 0.1, -0.1, 0.1, -0.1, 0.1, 0.1, 0.1, 0.0, -0.1, -0.1, -0.0, -0.0, 0.2, 0.1, 0.1, 0.1, -0.1, 0.0, -0.0, -0.0, 0.0, -0.1, -0.1, 0.0, 0.0, 0.0, 0.1, 0.1, -0.2, -0.0, -0.0, -0.0, -0.0, 0.1, 0.0, -0.1, -0.1, -0.0, -0.0, 0.1, 0.1, -0.1, 0.1, 0.0, -0.1, 0.0, -0.1, 0.1, -0.1, -0.0, -0.0, -0.0, -0.0, 0.0, -0.1, -0.0, 0.1, 0.1, -0.0, -0.0, -0.1, 0.0, -0.1, 0.0, 0.1, 0.0, 0.2, -0.0, -0.2, -0.0, -0.1, -0.0, -0.2, -0.0, -0.0, 0.1, -0.0, 0.0, -0.1, -0.0, 0.2, -0.1, 0.0, -0.0, -0.1, 0.0, 0.1, 0.0, -0.0, -0.0, -0.0, -0.1, -0.0, 0.0, 0.1, 0.0, -0.0, -0.0, -0.2, 0.1, 0.1, 0.0, 0.2, 0.1, -0.1, 0.0, -0.2, 0.0, 0.0, -0.0, 0.1, -0.0, -0.1, 0.0, -0.1, -0.1, -0.0, -0.0, 0.1, 0.1, -0.1, -0.0, -0.1, 0.0, -0.1, -0.1, -0.1, -0.0, -0.0, -0.0, 0.1, -0.0, 0.1, -0.0, 0.2, 0.1, 0.3, 0.0, 0.1, 0.1, -0.1, -0.1, 0.2, -0.1, -0.0, -0.1, 0.1, 0.1, 0.1, -0.1, -0.0, -0.0, -0.1, 0.0, -0.2, -0.1, -0.2, 0.0, -0.1, 0.0, 0.1, 0.0, 0.1, 0.1, 0.0, 0.0, -0.1, 0.0, -0.0, 0.0, 0.1, -0.0, 0.2, 0.0, -0.1, -0.1, 0.0, 0.0, 0.0, 0.1, -0.1, 0.0, -0.0, -0.0, -0.1, -0.1, 0.0, -0.1, -0.1, -0.0, 0.0, 0.1, 0.0, -0.0, 0.0, -0.0, 0.1, 0.0, 0.1, 0.0, -0.1, 0.0, -0.1, -0.1, 0.0, 0.1, -0.1, 0.1, 0.1, 0.0, 0.0, -0.1, -0.1, 0.0, -0.1, -0.2, 0.0, -0.0, 0.0, 0.0, 0.1, -0.1, 0.1, -0.0, 0.2, 0.1, 0.2, -0.0, -0.2, 0.0, 0.0, 0.0, -0.1, 0.0, 0.0, 0.0, 0.2, -0.0, 0.1, -0.1, -0.3, -0.0, -0.0, -0.1, -0.1, 0.1, -0.1, 0.0, 0.2, 0.0, 0.0, 0.1, 0.0, -0.0, -0.1, 0.2, -0.0, -0.1, 0.1, -0.0, -0.0, -0.0, 0.0, -0.0, -0.1, 0.1, -0.1, -0.0, 0.0, -0.1, 0.1, -0.0, 0.1, 0.0, -0.0, -0.1, 0.0, -0.0, -0.2, 0.1, -0.1, -0.1, -0.0, -0.1, 0.1, -0.0, 0.1, 0.0, 0.1, -0.0, 0.1, -0.0, -0.1, 0.0, 0.1, 0.0, 0.1, 0.0, 0.2, 0.0, -0.2, -0.0, 0.0, 0.1, -0.2, 0.1, 0.0, 0.0, -0.1, 0.0, 0.1, 0.1, 0.1, -0.0, -0.0, 0.0, 0.0, 0.0, -0.1, -0.1, 0.0, 0.0, -0.1, 0.0, 0.0, 0.1, 0.1, 0.0, -0.2, 0.1, -0.0, 0.1, 0.1, -0.1, -0.1, -0.0, 0.1, -0.0, -0.0, -0.0, -0.1, 0.0, 0.1, -0.1, -0.1, 0.0, 0.1, 0.1, -0.1, -0.1, 0.0, -0.0, 0.2, -0.1, 0.1, 0.1, -0.0, 0.0, -0.2, 0.0, 0.0, 0.0, -0.0, -0.0, 0.1, -0.0, 0.1, 0.1, -0.1, 0.0, 0.3, -0.1, -0.0, -0.0, 0.1, 0.1, -0.0, 0.0, -0.0, 0.0, 0.1, -0.0, -0.0, -0.0, -0.1, -0.1, 0.2, -0.1, 0.2, -0.0, 0.1, -0.0, 0.1, -0.0, 0.0, -0.1, -0.1, 0.0, 0.1, -0.1, -0.1, 0.1, -0.1, -0.0, -0.1, 0.0, -0.1, -0.2, -0.0, -0.0, -0.0, 0.1, -0.0, 0.0, 0.2, 0.0, -0.0, 0.1, -0.0, -0.0, 0.0, -0.0, -0.1, -0.0, -0.1, 0.0, 0.2, -0.0, -0.1, -0.0, 0.1, 0.0, 0.1, 0.0, -0.0, -0.0, 0.0, -0.0, -0.0, -0.1, 0.2, -0.0, -0.1, 0.1, -0.2, -0.0, 0.0, -0.0, -0.1, 0.1, -0.0, 0.1, -0.0, 0.0, -0.1, -0.0, -0.0, 0.1, 0.1, 0.1, 0.0, -0.0, -0.1, 0.1, -0.1, 0.1, 0.1, -0.0, 0.0, 0.1, -0.0, -0.1, 0.0, -0.1, -0.0, -0.0, 0.1, 0.0, 0.2, 0.1, 0.1, 0.0, 0.2, 0.0, 0.1, 0.0, 0.0, 0.0, -0.0, -0.1, 0.0, 0.0, 0.1, 0.0, -0.1, -0.2, 0.2, 0.0, -0.2, 0.0, -0.0, -0.0, -0.0, -0.1, 0.1, -0.0, -0.1, 0.0, -0.0, -0.0, -0.1, -0.2, -0.1, 0.1, -0.0, 0.1, -0.1, -0.0, -0.0, 0.0, -0.1, 0.0, -0.0, -0.1, 0.1, -0.0, 0.0, 0.1, 0.0, 0.1, 0.2, -0.0, -0.0, -0.0, -0.1, -0.0, -0.1, -0.0, -0.0, 0.1, -0.0, 0.0, 0.0, -0.1, -0.2, 0.1, -0.1, 0.1, 0.1, -0.0, -0.1, -0.0, -0.0, 0.1, -0.0, -0.0, 0.3, 0.1, -0.1, -0.1, 0.0, -0.0, -0.0, 0.1, 0.0, 0.1, 0.1, 0.0, -0.1, -0.1, 0.0, 0.1, 0.0, -0.0, -0.1, 0.0, 0.1, -0.0, 0.1, -0.0, 0.1, -0.1, 0.1, 0.0, 0.1, -0.0, 0.2, 0.0, 0.1, 0.1, 0.1, -0.0, -0.1, -0.0, -0.1, 0.0, 0.2, -0.1, -0.1, 0.0, -0.0, 0.1, 0.1, 0.1, 0.0, -0.0, 0.1, 0.0, -0.1, -0.1, 0.1, 0.0, -0.0, -0.0, 0.1, -0.0, 0.1, 0.0, -0.1, -0.1, 0.0, 0.0, 0.2, 0.0, 0.0, 0.0, -0.0, 0.1, -0.0, 0.1, -0.1, 0.0, 0.1, -0.0, 0.0, -0.0, 0.0, -0.1, -0.0, 0.1, 0.0, -0.0, -0.0, 0.0, -0.0, -0.0, -0.1, 0.0, 0.1, -0.0, -0.1, -0.0, -0.2, 0.0, -0.0, -0.0, -0.0, -0.1, -0.1, 0.1, -0.0, -0.1, -0.0, 0.1, -0.2, -0.1, -0.1, 0.0, 0.1, 0.0, -0.0, -0.0, 0.0, -0.0, 0.1, -0.0, -0.0, 0.0, 0.0, -0.1, 0.0, -0.0, -0.0, -0.0, -0.0, -0.1, -0.1, -0.2, 0.1, 0.0, 0.0, -0.0, 0.0, -0.1, -0.1, -0.0, 0.1, -0.0, -0.1, -0.1, -0.1, 0.1, 0.2, -0.0, 0.0, 0.0, 0.2, 0.0, 0.0, -0.1, 0.0, 0.1, -0.1, 0.1, -0.1, 0.0, 0.0, 0.0, 0.2, -0.0, 0.2, -0.1, 0.1, 0.1, -0.2, 0.1, 0.1, -0.0, 0.1, 0.0, -0.2, 0.0, -0.1, 0.1, -0.3, 0.1, -0.1, -0.0, -0.0, -0.0, 0.0, -0.1, -0.1, -0.0, 0.1, 0.0, 0.0, -0.0, -0.0, -0.0, -0.1, 0.0, -0.0, 0.1, -0.1, 0.1, 0.1, -0.0, -0.0, 0.1, -0.1, 0.0, -0.3, -0.0, -0.1, 0.0, 0.0, -0.1, 0.1, -0.0, -0.0, 0.0, -0.1, 0.0, 0.0, 0.1, -0.1, -0.0, -0.2, 0.0, 0.1, -0.0, 0.0, 0.1, -0.0, -0.0, -0.1, 0.1, -0.0, -0.1, 0.0, -0.1, 0.2, 0.0, 0.0, -0.0, -0.0, -0.0, -0.1, -0.1, 0.1, -0.0, 0.0, 0.0, 0.2, 0.1, 0.2, -0.1, -0.2, -0.0, -0.1, 0.0, 0.1, 0.0, -0.1, 0.1, -0.1, -0.1, 0.0, -0.0, 0.2, -0.1, -0.0, 0.1, -0.1, -0.1, 0.2, 0.1, -0.2, 0.0, 0.1, 0.1, -0.1, -0.0, -0.2, 0.0, 0.2, 0.0, 0.0, -0.0, -0.3, 0.0, 0.0, 0.0, 0.2, -0.0, -0.2, -0.0, 0.2, -0.0, 0.1, -0.1, 0.0, 0.0, -0.2, -0.0, 0.1, -0.0, 0.2, -0.1, -0.2, 0.1, 0.1, -0.2, 0.1, -0.1, -0.1, -0.1, -0.1, 0.1, 0.1, -0.1, 0.1, 0.1, -0.1, 0.0, 0.0, -0.1, 0.1, 0.1, -0.1, 0.0, 0.0, 0.1, -0.0, 0.0, -0.1, 0.1, -0.0, 0.0, 0.1, 0.1, -0.1, 0.1, -0.1, 0.0, -0.0, 0.0, -0.2, -0.1, -0.0, -0.0, -0.0, 0.0, -0.1, -0.1, 0.0, -0.1, -0.1, 0.1, -0.0, 0.0, -0.0, 0.1, -0.2, 0.1, -0.0, 0.0, 0.0, 0.1, 0.0, -0.1, 0.1, -0.0, -0.1, 0.1, 0.0, 0.2, 0.0, -0.0, 0.2, 0.0, -0.1, -0.0, 0.0, 0.0, -0.1, -0.1, 0.1, -0.1, -0.2, -0.1, 0.1, 0.0, -0.1, -0.1, 0.1, 0.0, 0.1, 0.1, 0.1, -0.1, 0.0, -0.1, 0.0, -0.0, 0.0, 0.0, -0.0, -0.1, 0.2, -0.1, 0.1, 0.0, 0.1, 0.0, 0.1, -0.0, -0.1, -0.1, 0.1, -0.0, 0.0, 0.0, -0.1, -0.1, -0.1, 0.1, -0.3, -0.0, -0.0, 0.0, 0.0, 0.1, 0.0, -0.0, -0.2, 0.0, 0.1, -0.1, -0.1, -0.0, 0.1, 0.0, 0.1, -0.0, 0.1, 0.1, -0.2, -0.1, -0.1, -0.0, -0.1, 0.1, -0.1, -0.0, 0.2, -0.1, -0.1, -0.0, 0.1, -0.1, 0.0, 0.0, -0.1, 0.1, 0.0, 0.0, -0.0, -0.2, 0.0, -0.0, -0.1, -0.1, 0.0, 0.0, -0.0, 0.0, 0.3, 0.0, -0.1, -0.1, -0.0, 0.0, -0.1, -0.0, -0.1, -0.0, 0.1, 0.1, 0.2, -0.0, -0.1, -0.0, 0.1, 0.1, 0.2, 0.0, 0.0, -0.1, -0.1, 0.1, 0.0, -0.0, 0.2, -0.0, 0.0, 0.1, -0.0, 0.1, 0.0, 0.0, -0.1, 0.0, -0.1, -0.1, 0.2, -0.1, -0.1, 0.0, -0.1, -0.1, 0.1, -0.1, -0.1, -0.0, 0.0, -0.0, 0.0, 0.0, 0.1, -0.0, -0.2, 0.0, -0.1, -0.1, -0.1, 0.0, -0.1, -0.1, -0.0, -0.1, -0.1, 0.0, -0.2, -0.1, 0.1, 0.1, -0.2, 0.1, 0.1, -0.1, 0.1, 0.1, -0.0, -0.0, 0.3, 0.1, -0.2, -0.1, 0.1, 0.0, 0.0, -0.1, -0.1, 0.0, -0.1, 0.0, -0.1, -0.1, -0.0, -0.2, -0.1, -0.0, -0.1, 0.0, 0.0, 0.1, 0.1, -0.0, 0.1, 0.0, 0.1, -0.0, -0.1, -0.1, 0.2, 0.0, 0.0, -0.1, 0.0, -0.0, 0.0, 0.0, 0.0, -0.1, -0.1, -0.0, -0.1, 0.1, -0.1, 0.0, 0.1, -0.1, -0.1, 0.0, -0.0, 0.0, -0.0, 0.1, -0.0, 0.2, -0.2, -0.1, -0.1, -0.0, 0.0, -0.1, 0.0, -0.0, -0.1, 0.1, -0.1, 0.1, -0.3, 0.0, 0.0, -0.1, -0.0, -0.0, -0.0, -0.0, 0.0, 0.1, 0.0, -0.1, 0.0, 0.0, 0.1, -0.0, -0.1, 0.1, -0.0, 0.0, 0.0, 0.0, -0.0, 0.0, 0.1, 0.1, -0.1, -0.0, -0.1, -0.1, 0.1, -0.1, -0.1, -0.1, -0.0, -0.0, 0.1, -0.0, -0.0, 0.0, 0.4, -0.0, 0.1, -0.1, 0.1, -0.0, -0.1, -0.0, -0.2, -0.0, -0.0, -0.1, 0.1, 0.1, -0.1, -0.0, -0.0, -0.0, -0.1, 0.0, 0.1, -0.1, -0.2, -0.0, -0.1, 0.0, -0.1, 0.1, -0.0, 0.0, 0.0, 0.1, 0.1, -0.0, 0.1, 0.0, -0.1, 0.1, 0.1, -0.0, 0.2, -0.0, -0.1, 0.1, -0.0, 0.1, -0.0, 0.0, 0.1, 0.0, -0.0, 0.1, -0.0, 0.1, -0.0, 0.1, 0.0, 0.0, -0.1, -0.1, 0.1, 0.1, -0.0, -0.0, -0.2, -0.0, 0.1, 0.0, -0.1, -0.0, 0.2, -0.0, 0.1, -0.0, 0.1, -0.0, -0.1, 0.0, -0.0, -0.0, 0.2, -0.1, 0.0, -0.0, 0.0, -0.0, -0.0, 0.0, 0.2, 0.0, 0.0, 0.0, -0.1, 0.0, 0.1, 0.0, 0.0, -0.2, -0.0, -0.0, 0.1, -0.1, 0.1, 0.0, -0.1, -0.0, 0.1, -0.1, 0.1, -0.1, 0.1, 0.1, 0.1, -0.0, 0.1, -0.1, 0.0, -0.0, 0.1, 0.1, 0.1, 0.0, 0.1, -0.0, -0.1, -0.0, 0.2, 0.0, -0.0, -0.0, -0.1, -0.0, 0.1, -0.1, -0.0, 0.0, -0.1, 0.0, -0.0, -0.1, -0.1, -0.0, 0.0, 0.0, -0.1, -0.0, 0.0, -0.0, -0.1, -0.0, 0.1, 0.1, -0.3, 0.0, -0.0, -0.1, -0.2, -0.0, -0.0, -0.0, 0.1, 0.0, -0.0, -0.1, 0.1, -0.1, -0.0, -0.0, -0.1, -0.0, -0.0, -0.0, -0.2, -0.1, -0.1, -0.1, -0.1, -0.0, 0.0, -0.0, 0.0, 0.1, 0.1, 0.0, -0.1, 0.0, 0.2, -0.1, 0.1, 0.1, 0.0, -0.1, -0.2, 0.0, 0.0, -0.2, 0.2, 0.0, -0.1, -0.2, 0.2, 0.0, 0.0, 0.1, 0.1, -0.0, 0.0, 0.0, -0.0, 0.0, -0.2, 0.1, -0.1, 0.1, 0.0, -0.0, -0.0, -0.0, -0.0, -0.1, 0.1, -0.0, 0.0, 0.1, 0.0, 0.1, -0.1, 0.1, 0.1, -0.0, -0.1, -0.1, 0.2, 0.1, -0.1, 0.1, -0.1, -0.0, -0.1, -0.1, 0.0, -0.1, -0.1, -0.0, -0.0, 0.0, 0.1, -0.1, 0.1, 0.1, -0.1, 0.0, -0.0, 0.0, -0.2, -0.1, 0.0, 0.0, -0.1, 0.0, -0.0, -0.1, -0.0, 0.1, 0.0, 0.1, -0.1, -0.0, -0.0, -0.0, 0.0, -0.0, 0.0, -0.0, -0.0, -0.0, -0.2, -0.0, -0.1, 0.1, 0.0, -0.2, 0.2, -0.0, 0.2, -0.1, 0.1, -0.0, 0.1, 0.0, -0.1, 0.1, 0.0, -0.1, -0.0, -0.1, 0.0, 0.1, 0.1, 0.1, 0.1, -0.1, -0.1, 0.1, 0.0, -0.0, -0.0, 0.1, 0.1, -0.0, 0.1, -0.0, 0.1, 0.0, 0.0, -0.1, 0.0, 0.0, 0.0, 0.1, 0.2, -0.1, -0.0, 0.0, 0.1, -0.1, 0.1, 0.1, 0.1, -0.1, 0.1, -0.1, -0.0, -0.1, -0.0, -0.0, 0.0, 0.1, -0.0, -0.0, -0.0, -0.0, -0.1, 0.1, 0.0, -0.1, 0.1, 0.0, -0.1, 0.1, -0.0, 0.0, -0.1, 0.0, 0.0, -0.0, -0.2, 0.0, -0.1, -0.0, -0.1, 0.0, -0.0, 0.1, 0.0, 0.1, 0.0, -0.1, -0.2, -0.0, 0.1, -0.0, 0.1, 0.1, -0.0, 0.1, -0.1, -0.0, -0.1, -0.0, -0.0, 0.1, 0.0, -0.0, 0.0, 0.1, -0.1, 0.0, -0.0, 0.1, 0.0, 0.0, 0.0, 0.0, 0.0, -0.0, 0.0, -0.0, -0.0, 0.1, -0.0, 0.1, -0.0, 0.0, 0.1, 0.0, -0.2, -0.0, 0.1, -0.0, -0.1, -0.1, 0.0, -0.0, 0.1, -0.1, -0.2, -0.1, 0.1, -0.1, 0.1, -0.1, 0.0, 0.0, -0.0, -0.0, 0.2, 0.0, -0.1, -0.1, 0.2, 0.0, 0.1, 0.0, 0.2, 0.1, 0.2, -0.1, -0.0, 0.1, -0.0, -0.0, 0.1, -0.0, -0.1, 0.1, 0.1, 0.1, -0.0, -0.0, 0.1, -0.0, -0.0, 0.0, 0.1, -0.0, -0.1, -0.1, -0.1, 0.0, -0.1, 0.0, -0.2, 0.0, 0.1, 0.0, 0.0, -0.0, 0.1, -0.0, 0.1, -0.0, 0.0, 0.1, 0.1, -0.1, -0.2, 0.0, -0.2, 0.0, -0.1, -0.0, -0.2, 0.1, -0.0, 0.1, 0.1, 0.1, 0.0, 0.1, 0.0, 0.0, 0.1, 0.1, -0.1, -0.0, 0.1, 0.0, -0.1, -0.0, 0.0, 0.0, -0.0, 0.1, -0.0, 0.1, -0.0, 0.0, 0.0, -0.0, 0.2, 0.0, -0.1, -0.0, -0.1, 0.0, -0.0, 0.0, 0.0, -0.0, -0.0, 0.0, -0.0, -0.1, -0.0, 0.0, -0.2, -0.0, 0.0, 0.0, 0.0, 0.2, 0.1, -0.1, 0.3, 0.0, 0.0, -0.1, -0.0, 0.1, -0.0, -0.0, 0.1, 0.0, 0.0, 0.0, 0.1, -0.0, 0.3, -0.0, 0.0, 0.0, 0.1, -0.1, -0.1, 0.1, -0.0, -0.1, 0.1, 0.1, 0.0, 0.1, 0.0, 0.0, -0.0, -0.0, -0.1, -0.1, 0.1, -0.1, -0.0, 0.1, 0.1, -0.0, 0.1, 0.0, -0.1, -0.1, -0.1, 0.1, 0.0, -0.0, 0.1, -0.0, -0.1, -0.0, -0.1, -0.1, -0.1, 0.0, 0.1, -0.0, -0.0, -0.1, 0.0, -0.1, 0.1, 0.1, 0.0, -0.1, 0.1, -0.0, 0.0, 0.0, 0.1, -0.1, -0.1, 0.0, -0.1, 0.0, -0.1, 0.1, -0.0, -0.0, -0.1, -0.1, 0.0, -0.1, 0.1, -0.2, 0.1, 0.1, -0.0, 0.0, -0.2, -0.1, -0.1, -0.1, 0.1, 0.1, 0.0, 0.0, 0.0, -0.1, -0.2, -0.1, 0.1, 0.0, 0.1, -0.1, 0.0, 0.1, -0.0, -0.0, -0.2, 0.1, -0.2, -0.0, -0.2, 0.0, -0.1, -0.0, -0.1, -0.0, -0.1, -0.0, -0.3, -0.1, 0.1, -0.0, 0.1, -0.1, -0.1, -0.0, 0.0, -0.0, -0.0, -0.1, -0.0, -0.1, -0.0, 0.0, 0.2, 0.0, 0.1, 0.1, 0.2, -0.0, 0.1, -0.0, -0.1, 0.0, 0.1, -0.0, -0.2, -0.0, -0.1, -0.0, -0.0, -0.0, 0.1, 0.0, 0.2, 0.0, 0.1, 0.1, -0.0, -0.0, 0.0, -0.1, -0.0, 0.0, 0.1, 0.0, -0.1, 0.0, -0.0, -0.0, 0.1, -0.1, -0.2, -0.1, 0.0, 0.0, -0.1, 0.0, 0.1, -0.1, -0.2, -0.1, -0.2, 0.0, -0.1, 0.0, -0.3, -0.1, 0.0, -0.0, -0.0, -0.0, 0.1, 0.0, 0.1, -0.0, 0.1, -0.0, 0.1, 0.0, -0.0, 0.0, 0.1, -0.1, -0.0, -0.1, -0.0, 0.1, -0.2, -0.0, 0.1, -0.0, -0.2, 0.0, -0.0, 0.0, -0.2, 0.0, -0.1, -0.0, -0.1, 0.0, -0.2, 0.0, 0.0, 0.0, -0.1, -0.0, 0.0, -0.0, -0.1, -0.0, 0.0, -0.1, -0.0, -0.1, -0.1, -0.1, 0.0, 0.0, 0.0, -0.0, -0.1, 0.1, -0.1, 0.1, 0.0, 0.0, -0.2, 0.0, -0.1, 0.2, 0.0, 0.0, 0.1, 0.1, -0.1, 0.1, -0.1, -0.1, -0.1, 0.1, -0.0, -0.0, -0.1, 0.0, 0.1, 0.1, 0.2, -0.0, -0.0, 0.0, -0.1, -0.0, 0.1, -0.1, -0.1, 0.0, -0.0, -0.0, 0.3, 0.0, -0.1, -0.0, 0.0, 0.0, -0.1, -0.1, -0.0, 0.0, 0.2, 0.1, -0.1, 0.1, 0.0, -0.0, 0.2, 0.1, -0.1, 0.1, 0.0, -0.0, 0.2, -0.1, -0.0, -0.1, 0.1, -0.1, -0.1, 0.0, 0.0, -0.0, 0.1, -0.0, -0.1, -0.0, 0.1, -0.1, -0.1, 0.1, -0.0, 0.1, -0.0, -0.0, -0.2, 0.0, 0.1, 0.1, 0.1, -0.0, -0.0, -0.0, 0.1, -0.0, -0.1, 0.0, -0.0, -0.0, -0.0, -0.1, -0.0, -0.1, -0.0, -0.1, -0.1, -0.0, -0.0, 0.1, 0.1, 0.0, -0.1, 0.0, 0.0, -0.1, -0.0, -0.0, 0.2, -0.0, 0.2, 0.1, 0.0, 0.0, 0.1, 0.1, -0.0, -0.0, 0.1, -0.1, 0.0, -0.0, -0.0, -0.0, -0.0, -0.0, 0.1, 0.1, 0.2, -0.0, -0.0, -0.0, -0.0, 0.0, -0.1, 0.0, -0.1, 0.1, -0.1, -0.0, 0.2, -0.0, -0.0, 0.1, 0.1, 0.2, -0.1, -0.0, -0.1, -0.1, 0.1, 0.0, 0.1, 0.1, 0.2, -0.0, 0.3, -0.0, 0.1, 0.0, 0.2, 0.0, 0.1, 0.0, -0.0, -0.0, 0.1, 0.0, -0.0, 0.0, -0.1, -0.1, -0.2, -0.0, -0.0, 0.1, 0.1, -0.0, 0.0, -0.0, 0.1, 0.0, 0.0, 0.0, -0.1, 0.0, 0.0, -0.0, -0.1, -0.0, 0.0, -0.0, 0.1, 0.0, -0.1, 0.2, -0.2, 0.0, -0.1, 0.0, 0.0, 0.0, -0.2, -0.0, -0.1, 0.0, -0.1, -0.0, 0.3, 0.1, -0.2, 0.0, 0.0, -0.0, -0.0, 0.0, -0.1, -0.1, -0.2, -0.0, 0.1, 0.1, 0.1, 0.1, 0.1, 0.0, -0.0, 0.0, -0.0, 0.0, 0.1, 0.1, -0.0, 0.0, 0.0, 0.1, 0.2, 0.1, 0.0, 0.0, 0.0, -0.0, -0.1, 0.1, -0.1, -0.0, 0.0, -0.0, -0.1, 0.0, 0.1, 0.1, -0.0, -0.0, 0.1, 0.0, 0.1, -0.1, 0.2, -0.0, 0.0, 0.1, 0.2, -0.1, -0.0, 0.0, 0.1, -0.1, -0.2, 0.0, -0.0, -0.0, -0.0, 0.0, 0.1, 0.1, 0.0, -0.1, 0.1, 0.0, 0.1, 0.0, -0.1, -0.0, 0.2, -0.1, -0.0, -0.1, 0.1, 0.1, 0.0, 0.1, 0.1, -0.0, -0.0, 0.1, -0.1, -0.1, -0.1, -0.1, 0.1, 0.0, -0.2, -0.0, -0.0, 0.1, -0.0, -0.0, 0.1, 0.0, -0.1, -0.0, 0.1, 0.0, 0.0, -0.0, 0.1, -0.1, 0.1, -0.1, -0.2, -0.0, -0.1, -0.0, 0.1, 0.1, 0.1, -0.1, 0.0, -0.1, 0.0, -0.1, -0.1, 0.0, -0.1, -0.0, 0.1, 0.1, 0.2, -0.0, 0.0, -0.0, -0.2, -0.1, 0.0, 0.0, 0.0, -0.0, -0.0, -0.0, -0.2, -0.0, -0.0, 0.1, 0.2, 0.1, 0.1, -0.1, -0.1, 0.0, -0.0, 0.1, -0.1, 0.1, -0.1, 0.1, 0.2, -0.0, 0.1, -0.1, -0.2, -0.1, 0.1, 0.1, 0.1, 0.0, 0.1, -0.1, 0.0, -0.1, 0.0, 0.0, -0.1, -0.1, 0.0, 0.1, -0.2, 0.1, 0.0, -0.0, 0.1, 0.1, -0.1, -0.0, 0.1, 0.0, -0.1, 0.2, -0.1, -0.1, -0.0, -0.1, -0.0, -0.1, 0.0, -0.1, -0.0, -0.1, 0.0, -0.0, -0.0, 0.1, 0.1, -0.1, 0.0, 0.1, 0.0, 0.0, -0.1, 0.0, -0.1, -0.0, -0.0, 0.0, -0.0, -0.0, 0.0, 0.1, -0.0, 0.2, 0.0, -0.0, 0.0, 0.0, 0.1, -0.1, -0.2, 0.1, 0.1, 0.1, 0.3, 0.2, -0.0, 0.0, -0.2, -0.0, -0.1, 0.0, 0.1, -0.0, -0.1, 0.1, -0.1, -0.0, 0.0, 0.1, -0.1, 0.1, 0.1, -0.1, -0.2, 0.1, 0.1, -0.0, 0.2, -0.0, -0.1, -0.1, -0.0, 0.0, -0.1, 0.1, 0.1, 0.0, 0.0, 0.0, -0.1, -0.0, -0.0, 0.1, -0.1, 0.0, -0.0, -0.1, 0.0, 0.1, -0.0, 0.1, 0.1, -0.0, -0.0, 0.0, 0.0, -0.0, 0.1, 0.0, -0.0, 0.0, -0.2, 0.1, -0.1, -0.0, -0.1, 0.0, 0.1, -0.0, -0.0, -0.1, 0.0, -0.0, 0.2, 0.0, -0.0, -0.0, 0.2, -0.0, 0.1, 0.1, 0.1, 0.1, -0.3, -0.1, 0.1, -0.0, 0.1, 0.0, -0.2, -0.1, 0.0, -0.0, 0.0, 0.0, 0.1, 0.0, 0.1, 0.0, -0.0, -0.1, -0.0, 0.1, 0.1, -0.0, 0.0, -0.0, -0.0, 0.1, -0.3, 0.0, -0.2, -0.0, -0.1, 0.0, -0.0, -0.0, -0.1, -0.0, 0.1, -0.0, -0.2, 0.1, -0.0, -0.0, -0.0, 0.1, -0.0, -0.1, -0.1, 0.0, -0.1, 0.2, 0.1, 0.1, -0.1, 0.1, -0.1, -0.0, -0.1, -0.1, 0.1, 0.0, -0.1, -0.0, 0.1, -0.1, -0.1, 0.1, -0.0, -0.0, -0.1, 0.1, 0.0, 0.0, -0.0, 0.0, 0.1, 0.1, -0.1, -0.1, -0.2, -0.0, -0.1, 0.1, 0.1, 0.1, 0.0, -0.1, 0.0, 0.1, 0.2, -0.1, -0.0, 0.0, 0.1, -0.1, -0.0, 0.0, -0.1, 0.0, 0.2, -0.1, 0.0, 0.0, -0.2, 0.0, -0.2, 0.1, -0.1, 0.1, -0.0, -0.0, 0.0, -0.2, 0.1, -0.0, -0.2, 0.1, 0.2, 0.1, -0.1, 0.0, -0.1, -0.0, -0.2, -0.0, 0.2, 0.0, 0.1, -0.0, -0.1, -0.1, 0.1, 0.0, -0.0, -0.0, 0.0, 0.1, 0.1, -0.1, -0.2, -0.1, -0.1, 0.0, 0.0, -0.0, -0.1, 0.1, -0.0, 0.0, -0.1, 0.0, -0.1, -0.0, 0.1, 0.1, -0.1, -0.0, -0.0, 0.0, 0.0, 0.0, -0.0, -0.0, -0.0, 0.0, 0.2, 0.0, -0.1, -0.1, 0.1, -0.0, -0.0, 0.0, 0.0, -0.0, 0.1, 0.1, 0.1, 0.0, -0.0, 0.0, 0.1, 0.0, 0.0, -0.0, 0.2, 0.1, 0.0, 0.1, 0.0, -0.1, 0.1, 0.1, 0.1, 0.0, 0.2, 0.0, 0.1, 0.0, -0.2, 0.1, -0.0, 0.0, -0.1, -0.1, 0.1, 0.1, 0.0, -0.0, -0.0, 0.1, 0.1, 0.1, -0.1, 0.1, -0.1, -0.1, 0.1, 0.1, -0.1, -0.1, 0.1, -0.1, -0.1, 0.0, 0.0, 0.0, 0.1, 0.0, -0.1, 0.0, 0.2, -0.0, 0.0, 0.1, -0.1, -0.1, -0.3, -0.0, -0.0, -0.1, 0.0, 0.1, -0.1, -0.2, -0.0, 0.0, 0.1, -0.1, -0.1, 0.1, -0.2, -0.0, 0.2, -0.0, 0.1, -0.0, 0.1, -0.1, 0.0, -0.0, 0.1, -0.1, -0.0, -0.1, -0.1, 0.0, -0.0, -0.0, 0.0, -0.0, 0.1, 0.0, 0.1, -0.1, 0.1, 0.0, -0.1, -0.0, -0.0, -0.0, -0.1, 0.0, -0.1, -0.0, 0.2, 0.0, 0.0, 0.0, 0.1, 0.0, 0.1, 0.0, -0.1, -0.0, 0.1, -0.1, 0.0, -0.1, -0.0, -0.1, -0.1, 0.1, -0.1, 0.0, 0.2, 0.0, 0.1, -0.1, -0.0, -0.1, -0.1, 0.0, 0.2, -0.1, -0.1, -0.0, 0.0, -0.0, 0.2, 0.1, -0.1, -0.0, 0.0, 0.1, -0.1, 0.0, -0.1, -0.1, 0.1, 0.0, -0.1, 0.1, -0.1, 0.0, 0.0, -0.1, -0.1, 0.0, 0.0, 0.1, 0.0, 0.0, 0.1, 0.1, 0.1, 0.0, 0.1, 0.0, -0.0, 0.0, -0.0, -0.0, 0.1, -0.0, 0.1, 0.1, -0.0, 0.0, -0.0, -0.0, 0.1, -0.0, 0.1, -0.0, 0.0, 0.1, 0.1, -0.0, 0.1, -0.1, -0.0, 0.0, 0.1, -0.1, -0.1, -0.2, 0.0, -0.0, 0.0, -0.0, -0.0, 0.1, 0.0, -0.1, 0.1, -0.0, -0.2, -0.0, 0.1, -0.1, -0.2, 0.2, -0.0, -0.1, -0.2, -0.1, -0.1, 0.1, 0.1, 0.0, 0.1, -0.1, 0.1, 0.0, 0.1, 0.1, -0.3, 0.0, -0.1, -0.0, 0.0, -0.0, 0.0, 0.0, 0.0, -0.1, 0.3, -0.1, 0.1, -0.0, -0.0, 0.1, -0.1, 0.1, -0.1, -0.0, -0.0, -0.0, 0.1, 0.0, 0.2, 0.0, -0.3, 0.2, 0.0, 0.0, -0.1, -0.0, 0.2, 0.0, -0.1, 0.0, -0.1, -0.0, -0.1, 0.1, 0.1, -0.1, 0.0, 0.2, -0.0, 0.1, 0.1, 0.1, -0.1, -0.0, 0.1, 0.0, -0.2, 0.1, 0.2, 0.0, 0.0, -0.1, -0.0, -0.0, -0.1, -0.0, -0.1, 0.0, 0.1, 0.0, -0.1, 0.0, 0.0, -0.0, 0.2, -0.0, -0.1, 0.0, 0.0, 0.1, -0.1, 0.0, -0.1, -0.1, 0.2, 0.1, -0.0, -0.0, 0.0, 0.1, -0.1, -0.0, 0.2, 0.0, 0.0, -0.1, -0.1, -0.1, 0.0, -0.1, 0.1, -0.0, 0.1, -0.1, 0.1, -0.0, -0.2, -0.0, 0.1, -0.1, -0.0, -0.0, -0.1, -0.0, 0.1, -0.0, -0.1, 0.0, -0.1, 0.0, 0.2, -0.0, 0.1, 0.1, 0.0, -0.0, -0.1, 0.1, 0.0, 0.1, 0.2, -0.1, -0.1, 0.0, -0.1, 0.0, -0.1, 0.1, 0.1, 0.0, 0.1, -0.0, -0.1, 0.0, -0.0, -0.1, -0.0, -0.0, -0.1, -0.0, 0.2, 0.0, -0.0, -0.0, 0.0, 0.1, -0.1, -0.0, 0.1, -0.0, 0.2, 0.0, 0.0, -0.1, 0.0, 0.0, 0.1, 0.0, -0.1, 0.0, 0.1, 0.0, 0.1, -0.1, 0.1, 0.1, 0.1, -0.0, -0.0, 0.0, 0.0, -0.0, 0.1, 0.0, 0.1, -0.1, 0.2, 0.1, 0.1, -0.0, -0.1, 0.0, -0.1, 0.0, 0.0, 0.1, -0.0, -0.0, 0.2, -0.0, -0.0, -0.0, -0.0, -0.0, 0.1, -0.0, -0.1, 0.0, -0.0, 0.0, -0.1, -0.0, -0.0, 0.0, 0.1, 0.1, 0.1, -0.1, 0.1, 0.0, -0.0, 0.0, -0.0, -0.0, -0.1, 0.0, -0.2, 0.0, -0.0, -0.0, -0.1, -0.1, -0.0, 0.1, -0.0, 0.0, 0.0, -0.0, 0.1, -0.0, 0.3, 0.1, -0.3, 0.1, -0.1, -0.0, -0.2, -0.0, -0.1, -0.0, -0.1, 0.0, -0.0, 0.0, -0.0, 0.0, -0.0, -0.1, 0.1, -0.1, -0.0, 0.1, 0.0, 0.1, -0.1, 0.0, 0.0, 0.1, 0.0, -0.0, 0.0, -0.1, -0.1, -0.0, -0.1, -0.0, 0.0, -0.1, 0.0, 0.0, -0.1, 0.1, -0.1, -0.0, 0.0, -0.0, 0.1, -0.0, 0.0, -0.1, -0.1, 0.1, -0.3, 0.0, -0.1, 0.1, -0.1, -0.1, 0.0, -0.1, -0.1, -0.0, -0.1, 0.0, 0.0, 0.0, -0.0, 0.0, 0.3, -0.0, 0.1, 0.0, -0.1, -0.0, -0.0, -0.0, -0.1, 0.0, 0.0, 0.1, -0.1, 0.1, -0.2, 0.0, -0.0, 0.0, 0.1, 0.1, 0.0, -0.1, 0.0, 0.0, 0.0, 0.0, 0.1, 0.0, -0.0, -0.0, -0.1, -0.1, 0.0, -0.1, 0.2, 0.1, 0.0, 0.0, 0.1, -0.0, 0.1, -0.0, -0.0, 0.1, -0.1, -0.0, 0.2, -0.0, 0.0, 0.0, 0.1, -0.0, -0.0, -0.0, -0.1, 0.1, -0.2, -0.0, 0.1, 0.0, -0.0, 0.1, -0.0, -0.1, 0.3, -0.1, 0.0, -0.0, -0.0, 0.0, 0.0, -0.0, 0.1, -0.0, 0.0, -0.0, 0.1, 0.0, -0.0, 0.0, -0.0, -0.0, 0.1, -0.0, -0.0, -0.1, 0.2, 0.0, -0.1, 0.0, 0.1, -0.1, -0.0, 0.2, -0.3, 0.0, 0.2, 0.0, -0.2, -0.1, -0.0, 0.0, -0.1, 0.1, -0.0, -0.0, 0.0, -0.1, 0.2, -0.0, 0.2, 0.1, -0.0, -0.1, -0.1, 0.1, 0.0, -0.1, -0.2, 0.0, 0.1, -0.0, -0.1, -0.0, -0.0, -0.1, 0.0, 0.1, 0.1, -0.0, 0.0, 0.1, -0.0, 0.1, -0.1, 0.1, 0.0, -0.0, 0.3, 0.1, 0.1, -0.1, 0.1, -0.1, -0.1, -0.1, -0.1, 0.0, -0.0, -0.0, 0.0, 0.1, -0.0, 0.0, -0.2, 0.0, 0.1, 0.0, 0.2, -0.1, 0.4, -0.0, -0.2, 0.1, -0.1, -0.0, 0.2, 0.0, -0.1, -0.0, 0.1, -0.0, 0.1, -0.0, -0.1, -0.1, -0.1, -0.1, -0.1, 0.0, -0.0, 0.1, 0.0, -0.1, 0.1, 0.0, -0.1, -0.1, -0.0, -0.1, 0.0, 0.0, -0.0, -0.1, 0.0, 0.0, -0.0, 0.0, -0.1, 0.1, -0.1, -0.1, -0.0, -0.0, -0.0, -0.0, -0.0, -0.1, 0.1, -0.1, 0.2, -0.1, -0.1, 0.0, -0.1, 0.0, 0.1, 0.0, 0.0, -0.0, 0.1, -0.0, -0.1, 0.0, -0.0, -0.1, -0.0, 0.0, -0.2, 0.1, 0.1, 0.1, 0.1, 0.1, 0.0, -0.1, -0.0, 0.1, 0.1, -0.0, -0.0, -0.1, 0.0, -0.1, 0.0, -0.1, -0.1, -0.1, -0.1, 0.0, 0.0, 0.1, -0.0, -0.0, -0.0, 0.0, -0.1, -0.0, -0.1, 0.0, 0.3, 0.0, 0.1, 0.0, 0.1, 0.0, -0.0, 0.0, -0.0, 0.0, -0.2, -0.1, -0.0, 0.0, -0.1, -0.1, 0.1, -0.0, -0.0, 0.0, -0.2, 0.1, 0.0, -0.1, -0.1, -0.1, 0.2, -0.0, -0.2, 0.0, -0.1, -0.0, -0.1, 0.0, -0.1, -0.2, 0.2, -0.1, 0.1, 0.0, -0.3, -0.0, -0.1, 0.1, -0.0, 0.0, -0.1, -0.0, -0.1, -0.0, 0.0, 0.1, 0.0, 0.0, -0.0, -0.0, 0.0, 0.0, -0.0, 0.0, 0.1, 0.0, 0.2, 0.0, 0.3, 0.1, -0.2, 0.0, 0.1, -0.1, 0.0, 0.0, 0.0, -0.0, -0.1, -0.0, -0.1, -0.0, -0.2, 0.1, 0.1, -0.1, -0.1, -0.1, -0.0, -0.0, -0.0, -0.0, 0.2, -0.1, -0.0, 0.1, 0.1, 0.0, -0.2, -0.0, 0.0, -0.0, -0.0, -0.0, -0.1, 0.1, 0.1, -0.1, 0.1, -0.0, -0.1, 0.0, -0.1, 0.0, -0.0, -0.0, 0.1, -0.0, -0.0, -0.1, 0.1, 0.0, 0.2, -0.0, -0.2, -0.0, -0.1, 0.1, 0.1, -0.1, -0.0, -0.0, 0.1, 0.1, -0.0, 0.1, -0.1, 0.1, 0.0, -0.0, 0.1, 0.0, -0.1, -0.0, -0.2, -0.0, -0.2, -0.1, -0.1, -0.0, 0.1, -0.1, -0.1, -0.1, -0.0, -0.0, 0.0, 0.1, -0.0, 0.0, -0.1, 0.0, -0.1, -0.0, -0.1, -0.0, 0.1, 0.1, -0.0, -0.0, 0.3, 0.0, 0.0, -0.1, 0.0, -0.0, -0.0, 0.1, -0.0, 0.0, -0.2, 0.1, -0.2, 0.1, -0.2, 0.0, 0.1, 0.1, 0.1, -0.1, 0.1, 0.0, 0.2, 0.0, 0.1, 0.0, -0.1, 0.0, 0.0, 0.0, -0.2, 0.0, -0.1, -0.0, 0.2, -0.0, -0.2, 0.1, -0.2, 0.0, -0.0, -0.1, 0.1, 0.0, -0.1, -0.0, -0.1, -0.0, -0.1, 0.1, -0.0, 0.0, -0.1, 0.0, -0.1, -0.0, -0.0, 0.0, 0.2, -0.0, 0.0, -0.0, 0.2, -0.0, 0.1, 0.1, -0.0, -0.0, 0.1, -0.0, 0.2, -0.0, 0.1, -0.1, -0.1, 0.0, -0.0, -0.1, -0.0, 0.1, -0.3, -0.1, 0.0, -0.1, 0.1, 0.1, 0.0, 0.0, -0.1, -0.0, -0.0, 0.0, 0.2, -0.0, 0.0, 0.1, -0.1, 0.0, 0.0, 0.0, 0.1, 0.1, -0.0, 0.1, 0.0, -0.1, -0.0, 0.0, 0.0, -0.2, 0.2, -0.1, 0.1, -0.0, 0.1, -0.1, -0.1, 0.0, 0.2, -0.1, 0.2, 0.2, -0.2, 0.0, 0.0, -0.0, 0.0, 0.0, 0.0, -0.1, 0.0, 0.0, 0.1, 0.0, 0.1, 0.0, -0.1, -0.0, -0.1, 0.0, 0.1, -0.0, 0.1, -0.0, -0.1, 0.0, -0.1, -0.0, -0.0, 0.0, -0.3, -0.0, 0.1, 0.0, -0.1, -0.0, 0.0, -0.0, -0.0, 0.0, -0.1, -0.0, 0.2, 0.1, -0.1, 0.1, 0.1, -0.2, 0.1, 0.1, -0.4, 0.0, 0.1, -0.0, 0.1, -0.0, 0.1, -0.1, 0.0, -0.1, 0.1, 0.0, -0.1, 0.1, -0.0, -0.1, 0.1, -0.1, -0.0, -0.0, 0.0, -0.0, 0.1, -0.1, 0.2, 0.0, 0.2, 0.0, -0.1, -0.0, 0.2, 0.1, -0.1, -0.0, -0.0, -0.0, -0.1, 0.1, 0.0, 0.0, -0.0, 0.0, 0.0, -0.0, 0.0, 0.0, -0.1, -0.1, 0.1, 0.1, 0.2, 0.1, -0.0, -0.1, -0.1, 0.1, 0.1, 0.0, -0.1, 0.1, 0.1, 0.1, 0.0, 0.1, -0.0, -0.0, -0.1, 0.0, -0.0, -0.1, 0.1, -0.1, -0.1, 0.0, -0.2, 0.0, -0.1, -0.0, -0.0, 0.0, 0.1, 0.1, 0.1, -0.0, 0.1, 0.0, -0.1, -0.0, -0.2, 0.0, 0.2, 0.1, -0.2, -0.0, -0.1, -0.0, -0.0, 0.0, -0.2, 0.1, 0.1, -0.0, 0.0, 0.1, -0.1, -0.1, -0.0, -0.1, 0.1, 0.1, 0.1, 0.1, -0.1, -0.0, 0.0, -0.0, 0.1, 0.1, -0.0, -0.1, 0.1, 0.1, -0.0, -0.0, 0.1, 0.0, 0.1, 0.1, -0.1, -0.0, 0.1, -0.0, -0.1, 0.0, 0.2, 0.0, -0.0, -0.0, 0.1, 0.0, -0.0, 0.0, -0.1, -0.0, -0.0, 0.1, -0.1, -0.0, 0.0, -0.1, -0.0, -0.1, 0.0, -0.0, -0.2, -0.1, 0.0, 0.0, 0.1, 0.0, -0.2, 0.1, -0.0, -0.0, 0.2, -0.0, -0.0, -0.0, 0.1, -0.0, 0.1, 0.1, 0.0, 0.2, -0.1, -0.0, -0.3, 0.0, 0.1, -0.1, -0.0, 0.1, -0.0, -0.0, -0.2, 0.1, 0.1, 0.1, 0.2, 0.1, 0.1, -0.0, -0.2, -0.0, 0.1, 0.0, 0.1, 0.0, 0.2, -0.0, -0.1, -0.1, -0.0, -0.1, -0.0, -0.1, 0.2, 0.0, 0.0, 0.0, -0.1, -0.0, 0.1, -0.0, -0.0, 0.1, -0.1, 0.0, 0.2, -0.1, 0.1, -0.1, 0.1, 0.1, 0.0, 0.0, -0.0, -0.1, 0.1, 0.0, 0.2, -0.1, -0.0, 0.0, 0.0, 0.0, -0.1, -0.0, 0.0, 0.1, 0.0, 0.0, -0.1, -0.0, -0.1, 0.1, 0.1, 0.1, 0.0, 0.1, -0.0, -0.1, -0.2, -0.1, 0.2, 0.0, 0.1, 0.0, 0.1, 0.0, -0.0, 0.1, -0.1, 0.1, -0.1, 0.1, -0.0, -0.0, 0.2, 0.0, 0.0, 0.0, -0.0, -0.0, 0.2, 0.0, -0.0, 0.1, -0.1, 0.0, -0.2, -0.1, 0.1, -0.0, -0.0, -0.1, -0.2, -0.1, -0.1, -0.1, -0.1, 0.0, 0.1, -0.0, -0.0, 0.1, 0.1, 0.0, 0.2, -0.1, 0.0, 0.0, 0.1, 0.0, 0.1, -0.0, 0.1, -0.3, 0.1, -0.1, 0.1, 0.0, 0.3, 0.1, -0.1, -0.0, 0.0, -0.1, -0.1, 0.1, 0.0, 0.0, 0.1, -0.0, 0.1, 0.0, 0.1, 0.1, 0.0, -0.0, -0.1, 0.1, -0.0, 0.1, -0.0, 0.1, -0.0, 0.0, -0.2, -0.1, 0.0, 0.1, 0.1, 0.0, 0.1, 0.0, 0.1, 0.1, -0.0, 0.0, -0.2, -0.0, -0.1, -0.1, 0.2, 0.0, -0.2, -0.0, 0.1, -0.0, -0.0, 0.0, -0.1, 0.1, -0.1, -0.0, -0.0, -0.1, 0.1, 0.1, 0.1, 0.0, -0.1, -0.0, 0.1, -0.0, -0.1, 0.0, 0.1, 0.1, 0.1, -0.1, 0.1, -0.1, -0.1, 0.0, -0.0, 0.1, -0.1, -0.0, -0.1, -0.1, 0.1, -0.1, 0.0, 0.1, -0.1, -0.0, -0.1, -0.0, -0.0, -0.0, 0.0, -0.1, 0.0, -0.0, -0.0, -0.0, -0.0, 0.0, -0.1, -0.0, -0.1, -0.0, -0.2, -0.1, 0.3, -0.1, -0.1, -0.0, 0.1, -0.1, -0.1, 0.0, 0.1, -0.0, 0.1, 0.1, -0.1, 0.0, 0.3, 0.0, 0.1, 0.0, 0.0, 0.1, 0.2, -0.0, 0.0, -0.1, 0.3, 0.0, -0.3, -0.1, -0.1, 0.0, 0.1, -0.0, -0.1, -0.0, -0.0, 0.0, 0.1, -0.0, -0.1, 0.1, 0.2, 0.0, 0.2, -0.1, -0.1, 0.0, 0.1, -0.1, -0.0, 0.1, 0.2, -0.0, -0.1, 0.0, 0.1, 0.0, 0.1, -0.0, 0.0, -0.0, -0.0, 0.0, 0.1, 0.1, 0.1, -0.0, 0.1, 0.0, 0.1, 0.0, 0.1, -0.0, -0.1, 0.0, -0.0, 0.0, -0.2, 0.0, -0.2, 0.0, 0.2, -0.1, -0.1, -0.0, 0.1, -0.0, -0.0, 0.0, 0.0, -0.0, -0.1, 0.1, 0.0, -0.0, 0.2, 0.0, -0.2, 0.0, 0.2, -0.0, -0.1, 0.0, -0.2, -0.1, -0.0, 0.1, -0.1, 0.1, 0.1, -0.2, 0.1, 0.2, -0.1, 0.1, -0.0, -0.0, 0.0, -0.1, 0.1, -0.0, -0.0, -0.1, 0.0, 0.0, -0.1, 0.0, -0.0, -0.1, 0.0, -0.0, 0.1, 0.0, -0.2, 0.1, 0.1, -0.0, 0.2, -0.1, 0.1, -0.1, 0.1, -0.1, -0.0, 0.1, -0.1, 0.1, -0.0, 0.0, 0.0, 0.1, -0.1, 0.1, -0.1, 0.1, -0.2, 0.0, 0.0, 0.1, 0.1, -0.1, -0.1, -0.1, 0.0, 0.0, 0.0, -0.1, 0.1, 0.0, -0.1, -0.2, 0.0, -0.1, 0.2, -0.0, -0.1, -0.0, -0.0, 0.0, 0.2, 0.1, -0.0, 0.0, 0.1, -0.1, -0.1, -0.1, -0.2, 0.1, 0.2, 0.1, 0.0, 0.1, -0.1, 0.0, 0.2, -0.0, 0.0, -0.1, -0.1, 0.1, -0.1, -0.0, -0.1, -0.0, -0.1, 0.0, 0.2, -0.1, 0.0, 0.0, 0.0, 0.1, -0.1, -0.1, 0.1, 0.0, 0.0, 0.1, 0.0, 0.0, -0.0, -0.1, 0.1, -0.1, 0.0, -0.0, 0.1, 0.1, 0.1, 0.1, 0.0, -0.0, -0.1, -0.2, -0.1, 0.0, 0.0, -0.1, -0.1, 0.0, 0.1, 0.1, 0.1, 0.0, -0.1, 0.1, 0.2, -0.1, 0.1, 0.0, 0.1, 0.0, 0.1, 0.2, -0.1, 0.1, -0.0, 0.0, 0.1, -0.0, -0.1, -0.0, 0.3, -0.1, -0.0, -0.1, 0.0, -0.0, -0.1, -0.0, -0.0, -0.1, 0.1, 0.0, -0.2, 0.0, -0.0, 0.0, -0.0, 0.0, -0.1, -0.0, 0.0, -0.0, -0.2, 0.1, -0.0, -0.0, -0.0, -0.1, 0.1, -0.1, 0.1, 0.1, 0.0, -0.0, -0.0, 0.1, 0.1, -0.1, 0.0, 0.1, 0.2, -0.0, 0.0, -0.0, 0.0, -0.0, -0.0, -0.1, 0.0, -0.0, 0.1, -0.0, 0.1, 0.1, -0.1, 0.1, -0.0, 0.1, -0.1, -0.1, -0.0, -0.0, 0.1, 0.0, -0.1, -0.1, -0.0, 0.0, -0.1, -0.0, -0.0, -0.0, 0.0, 0.0, -0.1, 0.1, 0.0, -0.0, 0.0, 0.0, 0.1, -0.1, -0.1, -0.0, 0.0, -0.1, 0.2, -0.1, 0.0, 0.1, -0.0, 0.0, -0.1, 0.1, -0.1, -0.1, -0.0, 0.0, 0.1, -0.1, -0.0, -0.1, 0.1, 0.0, -0.1, 0.1, 0.0, 0.1, -0.0, 0.0, -0.1, 0.1, -0.0, 0.0, -0.0, -0.1, 0.1, -0.0, -0.0, 0.1, 0.0, -0.0, 0.2, 0.1, -0.2, -0.0, -0.0, -0.0, -0.1, 0.1, 0.1, -0.0, -0.0, 0.2, -0.2, -0.1, -0.2, 0.0, 0.0, 0.2, -0.3, -0.1, -0.1, -0.0, 0.1, 0.1, -0.0, 0.1, 0.1, 0.0, 0.0, 0.0, 0.1, 0.0, -0.0, 0.0, -0.0, -0.1, 0.1, 0.0, -0.1, 0.1, 0.0, -0.0, -0.2, 0.0, 0.1, -0.1, -0.0, 0.0, 0.1, -0.1, -0.2, 0.1, -0.0, -0.0, 0.0, 0.1, 0.1, -0.0, 0.2, 0.1, 0.1, 0.0, -0.0, -0.0, -0.0, 0.1, 0.1, -0.2, 0.1, -0.0, 0.1, -0.1, -0.0, 0.1, -0.1, -0.1, -0.2, -0.1, -0.0, -0.0, -0.0, 0.0, -0.1, -0.0, -0.1, -0.1, -0.0, -0.1, 0.1, -0.0, 0.1, 0.0, -0.1, 0.1, -0.1, 0.1, 0.0, -0.0, 0.1, -0.1, 0.1, -0.0, 0.2, -0.0, 0.2, -0.0, -0.1, -0.0, -0.1, 0.0, 0.2, -0.1, 0.0, -0.0, -0.1, 0.0, -0.1, 0.0, -0.3, -0.1, -0.0, 0.0, 0.1, -0.0, 0.2, -0.1, 0.2, 0.0, 0.0, -0.0, -0.0, 0.0, 0.0, -0.1, -0.0, -0.1, -0.0, 0.1, -0.1, 0.0, -0.0, -0.0, -0.0, -0.0, 0.0, 0.0, 0.1, -0.0, -0.0, -0.0, 0.0, 0.1, 0.1, 0.0, 0.0, -0.0, -0.2, -0.1, 0.0, -0.0, 0.2, -0.1, -0.1, 0.0, -0.0, 0.1, 0.1, -0.0, -0.1, -0.1, 0.1, -0.1, 0.0, -0.1, -0.1, -0.0, 0.1, 0.0, -0.0, 0.0, -0.1, 0.1, 0.2, 0.0, -0.0, 0.0, 0.0, -0.1, 0.1, 0.0, 0.0, 0.0, -0.2, -0.1, 0.1, -0.1, 0.1, -0.0, 0.1, 0.1, 0.2, -0.1, 0.1, -0.0, 0.1, 0.0, 0.1, 0.0, -0.0, 0.0, -0.1, 0.1, 0.2, -0.0, 0.2, -0.1, -0.0, -0.0, 0.0, -0.0, -0.0, -0.1, 0.2, 0.0, -0.1, -0.0, 0.0, 0.1, 0.1, 0.1, -0.2, 0.1, 0.0, -0.1, -0.1, 0.1, 0.0, 0.0, 0.2, 0.0, -0.2, -0.1, -0.0, 0.1, -0.3, 0.0, -0.1, 0.0, -0.0, 0.1, -0.1, 0.0, 0.0, 0.1, -0.0, -0.0, 0.1, 0.0, -0.1, 0.1, 0.1, -0.0, 0.1, -0.0, 0.1, 0.1, -0.0, 0.1, -0.3, 0.1, -0.1, -0.0, -0.0, -0.0, -0.0, -0.0, 0.2, -0.1, -0.0, -0.1, -0.0, -0.1, -0.1, -0.0, -0.1, -0.0, -0.0, -0.0, -0.0, -0.0, 0.1, -0.2, -0.1, 0.0, 0.1, 0.0, 0.1, -0.1, 0.2, 0.0, -0.1, 0.0, 0.2, 0.0, 0.0, 0.1, -0.1, -0.0, 0.1, 0.0, -0.1, 0.1, -0.1, 0.0, -0.2, -0.1, 0.0, -0.0, 0.0, 0.0, -0.1, 0.1, 0.0, -0.1, -0.0, 0.0, -0.2, 0.0, 0.1, 0.0, -0.1, -0.1, 0.2, -0.1, 0.1, -0.0, -0.1, 0.0, 0.0, -0.0, -0.2, -0.1, 0.0, 0.1, 0.2, 0.1, 0.1, -0.1, -0.0, -0.0, 0.1, 0.0, -0.0, -0.0, 0.0, -0.0, -0.0, 0.0, 0.2, 0.0, -0.1, -0.2, -0.2, -0.1, 0.1, 0.0, -0.0, -0.0, -0.0, -0.0, -0.0, -0.0, 0.0, 0.0, 0.2, 0.1, -0.1, -0.1, -0.0, 0.1, 0.1, -0.0, -0.0, 0.0, 0.0, 0.0, -0.1, 0.0, -0.0, 0.0, 0.1, -0.0, 0.0, 0.1, -0.1, 0.1, 0.0, 0.0, 0.0, -0.1, -0.1, -0.1, -0.1, -0.0, -0.1, 0.0, 0.2, -0.1, -0.1, -0.1, 0.1, -0.1, 0.0, -0.1, -0.0, -0.0, -0.1, 0.1, 0.1, 0.0, -0.0, 0.1, -0.1, 0.1, -0.2, 0.0, 0.0, 0.1, -0.0, 0.0, 0.2, -0.1, 0.1, 0.0, -0.0, -0.0, 0.2, -0.0, -0.1, -0.0, 0.2, -0.0, -0.1, 0.0, 0.1, 0.0, 0.1, -0.0, -0.1, 0.0, 0.1, 0.0, -0.1, -0.1, 0.1, -0.1, 0.0, -0.0, -0.1, 0.0, -0.1, -0.1, 0.2, -0.1, -0.0, -0.1, 0.1, 0.0, 0.0, 0.0, -0.1, 0.1, -0.1, -0.1, 0.2, 0.0, 0.0, -0.0, -0.2, -0.0, -0.0, 0.0, -0.0, 0.1, -0.1, -0.1, 0.0, -0.0, 0.1, -0.1, -0.0, 0.0, -0.0, -0.0, 0.3, -0.0, 0.0, -0.0, -0.1, -0.1, -0.0, 0.1, -0.1, -0.1, -0.2, -0.0, -0.1, 0.0, -0.0, 0.1, -0.1, 0.1, 0.1, 0.0, 0.1, 0.1, 0.1, -0.0, -0.0, -0.0, -0.1, 0.0, -0.1, -0.0, -0.1, 0.0, 0.1, -0.0, -0.1, 0.0, 0.2, -0.1, 0.0, -0.0, 0.0, 0.1, 0.0, -0.0, 0.2, 0.0, 0.2, 0.0, -0.0, 0.0, 0.0, -0.0, -0.1, 0.1, -0.0, -0.0, 0.0, 0.0, -0.0, -0.0, 0.1, 0.0, -0.0, 0.0, 0.1, 0.1, 0.1, 0.2, 0.1, 0.0, -0.1, 0.0, -0.1, -0.0, -0.0, 0.0, -0.0, -0.1, -0.1, -0.1, 0.1, 0.1, -0.1, -0.0, 0.1, -0.0, -0.0, 0.0, -0.2, 0.2, 0.0, -0.1, -0.2, 0.1, -0.0, -0.1, 0.2, 0.1, 0.0, 0.1, -0.1, -0.0, 0.0, 0.2, 0.1, 0.0, 0.0, 0.0, -0.1, -0.0, 0.1, -0.0, 0.0, 0.0, -0.2, -0.1, -0.1, 0.0, -0.0, 0.0, -0.2, 0.0, -0.1, 0.0, 0.2, 0.1, -0.0, 0.1, 0.2, -0.0, -0.2, -0.0, -0.0, -0.1, -0.0, 0.1, 0.0, -0.1, 0.1, -0.0, -0.1, -0.2, 0.1, 0.0, -0.0, 0.1, -0.2, 0.0, 0.1, -0.1, -0.2, 0.0, 0.1, 0.1, 0.1, -0.1, -0.0, 0.0, 0.0, 0.0, 0.1, -0.0, 0.0, -0.0, -0.2, 0.0, -0.1, -0.1, -0.1, 0.1, -0.0, -0.0, 0.1, -0.0, -0.0, 0.1, 0.3, 0.1, 0.2, -0.0, -0.0, -0.0, -0.1, -0.1, -0.0, 0.0, -0.2, 0.0, -0.3, -0.0, -0.1, -0.0, 0.1, 0.1, -0.1, 0.1, 0.1, 0.1, -0.2, 0.0, 0.1, 0.0, 0.1, 0.0, -0.1, 0.0, -0.0, -0.0, 0.1, -0.0, 0.1, 0.0, -0.1, -0.0, 0.0, 0.0, -0.0, -0.0, -0.0, 0.1, -0.0, 0.0, 0.1, -0.2, -0.0, -0.0, 0.0, 0.1, 0.1, 0.0, -0.0, 0.0, -0.0, 0.0, -0.0, 0.0, 0.1, 0.0, 0.1, -0.0, -0.0, 0.0, -0.1, 0.0, -0.0, -0.0, 0.2, 0.1, 0.2, -0.1, 0.0, -0.0, 0.2, 0.0, 0.1, -0.0, -0.0, 0.1, -0.1, -0.0, -0.1, -0.1, -0.2, 0.1, -0.1, -0.0, 0.0, -0.0, -0.1, 0.0, 0.0, 0.0, 0.1, 0.0, -0.0, -0.0, 0.2, -0.1, 0.1, 0.1, 0.0, -0.0, -0.1, 0.1, -0.0, -0.1, 0.0, -0.1, -0.0, -0.1, -0.1, -0.0, 0.0, 0.0, 0.1, 0.0, 0.2, -0.1, -0.0, 0.1, 0.2, -0.0, -0.1, -0.0, -0.2, 0.0, -0.1, 0.0, -0.1, -0.0, 0.1, -0.0, 0.1, -0.0, -0.2, 0.0, -0.1, -0.1, -0.0, 0.0, -0.0, -0.1, 0.1, -0.0, -0.1, 0.0, -0.0, 0.1, 0.1, -0.1, -0.1, -0.1, 0.0, 0.0, 0.1, -0.0, -0.1, 0.2, -0.2, -0.1, -0.1, 0.1, -0.0, -0.0, 0.1, -0.0, -0.0, 0.0, -0.1, 0.0, 0.1, 0.1, -0.1, -0.1, -0.1, 0.0, -0.1, 0.1, -0.1, -0.1, 0.1, -0.1, -0.0, -0.0, 0.0, 0.1, -0.1, -0.1, 0.0, 0.0, -0.3, 0.0, 0.0, -0.1, 0.1, -0.0, 0.1, -0.0, -0.0, -0.1, -0.1, -0.2, 0.1, -0.1, -0.1, -0.0, -0.1, -0.1, -0.0, -0.0, -0.1, 0.1, 0.2, 0.0, -0.2, 0.1, -0.1, 0.0, 0.2, -0.1, 0.1, 0.0, -0.1, 0.0, -0.2, -0.1, 0.0, -0.0, -0.0, -0.1, -0.1, -0.0, -0.1, 0.0, -0.2, 0.0, 0.1, 0.1, -0.0, 0.1, 0.1, 0.1, 0.1, 0.1, -0.1, 0.1, 0.1, 0.0, -0.2, 0.0, 0.1, 0.1, 0.1, -0.1, -0.2, -0.0, 0.1, -0.1, 0.3, 0.1, -0.1, -0.0, 0.0, -0.0, -0.0, 0.1, -0.2, 0.0, -0.0, 0.0, 0.1, 0.2, 0.1, 0.0, 0.0, -0.0, 0.0, 0.1, 0.1, -0.1, 0.1, 0.0, -0.1, 0.0, -0.1, -0.1, 0.1, 0.0, 0.0, -0.0, -0.0, -0.0, 0.0, -0.1, -0.1, -0.1, -0.1, -0.1, -0.3, 0.0, 0.2, 0.1, 0.1, 0.0, -0.1, -0.1, 0.0, 0.0, 0.1, 0.0, 0.2, 0.0, 0.0, -0.0, -0.0, 0.1, -0.2, 0.0, -0.1, -0.1, 0.1, -0.0, 0.1, 0.0, 0.0, -0.2, 0.0, 0.0, 0.0, 0.1, 0.1, 0.1, 0.1, 0.0, -0.1, 0.1, -0.1, 0.0, 0.2, 0.1, -0.0, 0.1, -0.0, -0.0, -0.1, 0.1, 0.1, -0.0, -0.0, -0.1, 0.2, 0.0, -0.3, -0.1, -0.1, 0.0, -0.1, 0.0, -0.0, -0.0, -0.1, -0.0, 0.0, -0.0, -0.0, -0.0, -0.1, -0.0, 0.0, -0.2, -0.1, 0.0, -0.1, -0.0, -0.1, -0.1, -0.0, 0.0, 0.3, 0.0, -0.0, 0.1, 0.1, 0.2, -0.0, 0.0, 0.0, 0.0, -0.0, -0.0, -0.1, -0.0, 0.0, -0.0, -0.1, 0.0, 0.1, -0.0, -0.1, 0.1, -0.1, -0.0, -0.1, -0.0, 0.1, -0.0, -0.0, 0.0, 0.1, 0.1, -0.0, 0.0, 0.2, -0.0, -0.0, -0.0, -0.1, -0.1, 0.2, 0.1, -0.1, 0.0, -0.0, 0.0, 0.0, 0.0, 0.1, -0.1, -0.1, -0.0, 0.1, -0.0, -0.1, 0.0, 0.2, 0.1, 0.0, -0.1, -0.0, 0.0, -0.0, -0.0, -0.1, -0.0, 0.2, -0.0, 0.1, 0.0, -0.1, -0.1, 0.1, 0.0, -0.0, -0.1, 0.0, -0.1, -0.0, 0.0, 0.0, -0.1, 0.2, -0.0, 0.1, -0.0, -0.1, -0.0, -0.2, 0.1, -0.1, -0.0, 0.2, 0.1, -0.1, -0.0, -0.1, 0.1, 0.0, 0.1, -0.0, 0.1, -0.2, 0.0, 0.0, -0.1, 0.1, 0.0, 0.1, -0.0, 0.1, 0.0, -0.1, -0.0, -0.1, 0.0, -0.1, -0.0, -0.1, -0.0, -0.1, 0.0, -0.0, -0.0, -0.1, 0.1, -0.0, -0.1, 0.2, -0.1, -0.1, -0.0, 0.1, 0.0, 0.0, -0.1, 0.2, 0.0, -0.1, -0.0, -0.1, 0.1, -0.1, 0.1, 0.0, 0.1, 0.0, 0.0, -0.0, -0.0, 0.1, 0.0, 0.0, 0.1, 0.1, 0.0, -0.0, 0.1, -0.1, 0.1, 0.1, 0.1, 0.0, 0.1, -0.3, -0.1, -0.1, 0.0, 0.0, 0.0, -0.1, 0.0, -0.0, 0.1, -0.1, -0.0, -0.0, -0.1, -0.2, 0.0, -0.1, -0.0, 0.1, -0.1, 0.0, -0.1, 0.1, -0.0, -0.1, -0.0, -0.1, 0.1, -0.1, -0.2, -0.2, -0.0, 0.0, -0.0, 0.1, -0.0, 0.0, -0.1, -0.0, -0.0, 0.1, -0.1, 0.1, -0.1, 0.0, 0.0, -0.1, 0.0, -0.1, 0.0, -0.1, 0.0, 0.1, -0.0, -0.1, 0.1, -0.1, 0.0, 0.0, 0.0, 0.0, -0.1, -0.1, -0.0, 0.0, -0.1, -0.2, -0.1, -0.0, 0.0, 0.1, 0.1, 0.1, 0.0, 0.1, -0.1, -0.0, 0.1, 0.1, -0.1, 0.2, 0.1, 0.1, -0.1, 0.1, 0.1, 0.0, -0.0, 0.4, -0.0, 0.2, -0.1, 0.0, 0.1, -0.1, 0.0, -0.1, 0.1, -0.0, -0.0, -0.1, -0.0, 0.0, -0.0, -0.2, -0.0, 0.1, 0.0, 0.1, -0.0, 0.1, -0.0, -0.1, -0.0, -0.4, -0.0, -0.1, -0.0, 0.0, -0.0, -0.1, -0.0, -0.0, -0.1, 0.1, -0.0, 0.0, 0.0, -0.1, -0.0, -0.2, -0.0, -0.0, 0.1, 0.1, -0.1, 0.1, -0.0, -0.0, -0.1, -0.0, -0.0, 0.1, -0.0, 0.1, -0.0, 0.3, 0.1, 0.0, 0.0, 0.2, -0.1, 0.0, 0.0, -0.0, 0.0, 0.1, 0.0, -0.0, -0.1, 0.1, -0.1, -0.2, -0.0, 0.1, -0.0, -0.0, 0.0, -0.0, -0.0, 0.0,  
 Iteracion: 1 
DESVIACION todas [0] = 1.924049
DESVIACION todas [1] = 4.622120
 MODELO(despues)
 1.0000 0.0000 1.0000 0.0000 1.0000 0.0000 1.0000
 1.0000 1.0000 0.0000 0.0000 1.0000 1.0000 1.0000

=============================================

 modelosol
 -1.0000 0.0000 3.9664 0.0000 3.3678 0.0000 0.6014
 0.2076 -1.0000 0.0000 0.0000 7.4415 9.3955 0.5578

=============================================

 MC2ESol
 -1.0000 0.0000 3.9678 0.0000 3.3641 0.0000 0.6010
 0.2083 -1.0000 0.0000 0.0000 7.4416 9.3957 0.5570

=============================================

 solBMOM1
 -1.0000 0.0000 3.9678 0.0000 3.3641 0.0000 0.6010
 0.2083 -1.0000 0.0000 0.0000 7.4416 9.3957 0.5570

=============================================

 solBMOM2
 -1.0000 0.0000 3.9678 0.0000 3.3641 0.0000 0.6010
 0.2083 -1.0000 0.0000 0.0000 7.4416 9.3957 0.5570

=============================================

 solBMOM3
 -1.0000 0.0000 3.9678 0.0000 3.3641 0.0000 0.6010
 0.2083 -1.0000 0.0000 0.0000 7.4416 9.3957 0.5570

=============================================

 MarkovSol
 -1.0000 0.0000 3.9678 0.0000 3.3641 0.0000 0.6010
 0.0320 -1.0000 0.0000 0.0000 8.1457 9.3170 0.6833

=============================================

===========Generador===========
============Y===============
 0.2905 8.3595
 -1.5211 5.8864
 -0.8405 0.1402
 2.8181 6.4941
 0.5261 6.3110
 0.5251 -0.1667
 -0.4695 4.8171
 1.3312 -2.0974
 -0.1222 -1.9435
 -2.5378 -0.1264
 3.7404 3.4695
 -0.9957 -0.5137
 2.5450 7.6705
 4.6506 9.6344
 -0.8115 1.8355
 1.0317 1.8818
 -1.7470 -6.6233
 1.8389 0.9057
 1.8639 -3.1461
 1.5168 6.3953
 -0.4729 -8.2687
 0.9211 -2.2561
 0.6626 8.6779
 1.2452 0.1975
 -1.9660 0.8783
 1.6028 3.5853
 0.5470 1.6549
 1.8603 1.6193
 -0.1647 2.7489
 0.3193 -0.7421
 -2.5207 -4.8646
 -0.5772 -4.5847
 1.0223 3.1904
 0.1708 5.9754
 0.3648 2.2532
 -1.1791 -0.2158
 2.2625 3.0822
 -1.7129 -4.9119
 -0.4166 -2.6530
 0.6331 4.0001
 -0.4388 0.0576
 2.4296 0.0937
 3.4474 0.7437
 -2.0531 -5.0701
 -0.0321 2.1262
 1.9335 3.1547
 -2.9688 1.8202
 2.0097 1.7794
 0.0714 -0.8628
 -0.0224 7.4309
 3.1423 8.7965
 -1.3802 3.8706
 0.4882 1.4706
 0.6285 -7.6981
 3.0888 -2.9153
 1.9240 4.5050
 1.5394 6.7727
 2.4558 -0.9300
 -0.6578 -1.4961
 3.8436 4.9691
 -2.8167 -6.1823
 4.0111 8.7920
 0.5359 7.2524
 -0.5266 -1.1816
 -2.0056 0.5098
 -0.7222 6.4942
 -1.6653 1.7144
 1.7745 -1.0154
 3.3424 2.9131
 -2.1024 0.4371
 -2.1450 -0.4661
 2.8890 7.2862
 4.2268 6.0058
 0.2582 -4.5612
 0.0165 -5.9076
 1.6211 7.9564
 2.6562 1.3795
 0.3760 0.6023
 2.8293 -1.3628
 3.7182 -0.5290
 1.3830 -0.8461
 4.2647 6.0355
 1.0288 7.7064
 1.4630 4.0868
 -3.6354 -9.6042
 1.8615 5.0761
 -1.0790 -5.9751
 1.6098 -5.3118
 0.5915 8.6237
 2.7075 -0.7388
 0.9606 0.2842
 0.6859 7.9484
 -0.1112 -0.9883
 -0.5286 -1.4077
 4.2849 9.5584
 0.5964 -7.2151
 -0.9528 2.8639
 4.2662 8.6429
 0.1012 -7.9372
 -2.6861 -0.3538
 1.8490 -7.4787
 -0.0541 4.5245
 -0.2530 1.2165
 -3.0746 -9.4042
 -2.3883 -7.0485
 -0.7119 -6.1962
 1.0313 3.7683
 2.9208 6.2617
 -0.3666 -0.2080
 2.3167 8.0522
 2.6739 -2.1977
 3.8040 11.0056
 2.7942 -1.8614
 0.5538 4.4984
 0.1228 8.2761
 -0.4185 1.7228
 2.1216 4.1010
 3.3643 9.1719
 -0.7601 2.5196
 1.5084 10.1063
 0.1895 -4.6123
 2.8895 0.1904
 -2.5419 -3.8934
 -0.4876 -0.7317
 -0.6358 3.6177
 0.8152 0.8647
 0.8969 -3.7217
 -3.2101 -0.0819
 -1.4090 -5.8866
 3.3798 4.2236
 -2.3592 1.2924
 1.9159 0.1979
 1.9748 4.9684
 3.5768 3.3044
 3.8279 -0.0467
 -3.5473 -7.9576
 3.3566 7.0421
 -2.4237 -4.0278
 0.6314 1.3557
 -0.4253 -2.9373
 0.6144 8.1554
 -2.0677 -3.3913
 1.6986 -6.5602
 1.4927 2.7437
 1.7417 3.4755
 0.5406 0.7510
 0.1467 2.0059
 3.2578 -0.4952
 -1.7732 -1.1828
 -1.5826 0.8309
 1.5343 1.3361
 1.8614 -5.1273
 0.8467 6.3019
 2.8151 1.4989
 2.9503 5.5515
 -2.4180 1.2141
 -0.4714 -1.4244
 -1.7294 0.9121
 -3.6326 -9.3440
 0.1270 2.5184
 -0.2029 -0.7593
 2.2695 -0.1694
 3.6295 7.6014
 0.2927 7.4260
 0.3677 0.2136
 -1.1448 1.5429
 -2.3697 -9.9774
 1.1928 0.9303
 3.5975 5.9386
 -2.4954 -5.3651
 3.7425 7.2700
 -1.9549 1.7984
 -1.1857 -2.1222
 2.4894 3.0448
 2.8346 -1.8913
 2.7337 -1.0899
 -0.4805 -1.1997
 -1.4670 -0.9170
 0.3651 -1.7968
 3.5430 -1.1444
 -1.4902 -0.5986
 -2.4723 0.3835
 -0.5235 -6.7116
 0.5494 1.5217
 -2.8803 -7.9089
 0.1581 4.1959
 -1.5346 -5.9111
 -1.6236 -6.0564
 0.1052 -6.6625
 -0.4024 0.0438
 -2.1329 -6.9764
 0.1359 0.0787
 0.0977 -7.0393
 -0.0980 0.2259
 -1.4611 -6.9896
 0.1608 4.7862
 0.2276 6.3322
 1.8466 3.0888
 0.8292 4.2938
 1.8202 -6.2193
 -1.4803 2.8323
 1.1189 1.0788
 3.0105 4.7718
 -1.5796 -0.7857
 2.8811 6.3882
 2.1170 8.9950
 3.6992 1.1184
 0.3469 5.6745
 -1.3878 -0.8508
 0.8687 1.7437
 1.7623 -4.7521
 1.6047 1.2142
 2.3949 6.3693
 1.2419 5.2758
 -1.8246 -5.3202
 -2.2901 -7.9115
 1.7130 -3.7842
 -2.3154 -6.3171
 0.0662 0.3209
 0.7063 4.8041
 2.2631 -0.9519
 3.9218 5.7354
 1.2198 -4.7834
 -1.8694 -5.5003
 -0.7000 -1.0446
 -2.3294 -1.0235
 2.2966 6.5495
 0.6794 0.7380
 0.5815 -3.3778
 0.5594 0.6876
 0.0722 -2.8325
 -0.9592 3.2031
 -0.6180 -5.8933
 -2.2156 1.2065
 1.2097 5.2625
 0.3318 4.5212
 2.1043 6.5588
 -2.7035 -9.2449
 -0.1231 6.1348
 3.1872 -2.4646
 0.4644 1.1679
 0.0257 -3.7098
 3.4651 1.5232
 0.0893 -1.6183
 3.4772 -0.8803
 3.5002 1.3450
 3.3625 7.4619
 3.9438 0.4310
 -0.2573 -1.4145
 0.5735 1.7786
 0.9328 -4.7888
 -2.2101 -8.2231
 0.8046 0.6256
 0.4173 -3.7847
 3.3936 2.0816
 -2.1190 -6.5304
 -0.7143 -0.4519
 1.4572 0.3666
 -0.0977 7.6848
 1.4480 8.1949
 0.0152 2.2951
 3.2593 0.2178
 -0.8608 -1.7190
 0.3138 6.3596
 -3.4234 -2.8529
 -0.6396 -3.6220
 1.9576 4.2943
 -1.0196 -3.7990
 -2.4185 -3.5187
 1.8174 -0.1344
 3.6030 1.9545
 -1.0614 0.2313
 0.9996 -4.0883
 0.7387 5.3141
 0.3297 -1.7822
 0.2758 2.2454
 0.6586 7.7723
 1.1088 0.1035
 -1.7810 0.0395
 0.2115 2.0353
 1.9715 1.0987
 0.6256 1.7814
 -0.1201 7.9595
 -1.5829 2.0584
 0.5993 -6.3519
 3.4295 3.3565
 0.7526 -0.0166
 1.3596 5.5983
 1.0638 -7.1134
 3.4111 0.2176
 0.9124 0.8184
 0.9936 -0.4648
 -2.9250 -5.6941
 2.9785 6.5781
 -2.2561 -0.7949
 -2.3490 2.0289
 -2.1306 -1.8145
 1.0940 -5.6445
 -0.6244 -2.4202
 -1.7803 1.9890
 2.6312 0.8805
 0.4629 5.3734
 1.1067 -4.6920
 0.0926 1.6662
 -0.6056 -4.3177
 0.7882 1.5874
 -1.1940 -2.0995
 -2.4540 0.0241
 0.3678 8.3919
 -1.1026 1.9120
 2.5600 3.8084
 2.6872 5.3570
 0.6482 1.4996
 3.2895 7.4460
 -3.2889 1.5404
 1.1976 -0.3216
 0.5994 -3.4211
 -2.6664 0.1309
 -0.5181 2.4914
 3.1942 9.0050
 1.3255 2.6237
 1.0096 -1.1181
 -0.2723 4.0625
 -1.5448 1.3445
 1.3610 -1.8265
 0.0444 -3.5518
 1.4065 1.8815
 2.3252 -2.0949
 0.0065 -3.8574
 2.7945 4.4808
 2.6120 0.5998
 -3.4330 -0.7543
 -0.9653 -5.4985
 -2.0488 -4.4380
 0.4558 1.5988
 1.1437 7.5867
 3.7476 8.4998
 1.6039 5.9033
 -0.4573 -4.3551
 -0.4526 5.6510
 4.5716 2.0766
 3.0640 5.9228
 2.6736 1.7735
 0.8547 9.6168
 0.7883 -5.6277
 0.5204 2.4138
 2.4995 4.2106
 1.0114 3.3909
 -1.2668 -4.1395
 4.5332 3.1341
 0.9293 6.7408
 0.2502 -0.0603
 1.7098 4.4437
 -2.6431 -6.3232
 1.5009 -0.5512
 -0.5978 -3.0836
 -2.4257 3.0302
 3.6387 2.4268
 -0.5931 -3.7110
 3.7642 6.8880
 -0.4134 1.7493
 3.8935 1.1978
 2.5271 -0.7930
 3.2167 6.1055
 -2.3324 -1.0098
 2.6796 0.4973
 0.3220 7.8154
 -2.6960 -8.2200
 0.5238 -1.2166
 0.9685 -1.6891
 0.4922 -1.0569
 -0.2726 2.1512
 2.9502 1.4501
 -2.1332 -7.7263
 2.2680 1.7020
 0.7243 6.3375
 -3.1339 -7.3757
 -0.0929 5.0956
 -1.6982 0.6963
 3.5727 10.8362
 -1.3168 -2.9871
 3.2205 2.8981
 1.1890 -0.4866
 2.7591 6.1740
 3.1579 8.1824
 1.0186 2.2781
 -0.8134 -3.4778
 -2.8304 -7.4111
 1.4711 -0.0895
 0.1589 -1.8915
 1.1102 8.1178
 0.0278 -4.1619
 0.9641 8.0187
 1.0030 6.9898
 1.3646 2.4527
 0.9075 -3.5123
 3.5867 -0.4761
 -0.2214 0.9033
 1.1195 -5.8038
 2.6330 0.0724
 -1.7092 -6.7351
 -0.1858 5.8568
 0.7817 -0.3151
 -2.2249 1.5790
 2.5098 -1.6194
 0.5582 -6.7545
 0.0795 3.3808
 0.8065 5.8130
 0.3874 6.8078
 1.2748 2.2550
 -2.3010 -5.7884
 -1.0868 -4.2254
 1.0945 -1.3484
 1.4909 2.2916
 0.3749 3.1487
 3.2804 7.9381
 1.2549 0.2976
 0.8774 9.5570
 -2.4127 -5.1352
 1.3455 -0.4368
 2.8526 -1.0455
 4.0171 10.1395
 2.6763 4.0589
 3.2107 -0.6566
 2.8569 8.4989
 -1.7177 -7.7174
 -1.9348 -5.6735
 2.5386 2.1619
 -1.7426 2.0195
 0.9788 2.7392
 0.4835 -2.2263
 2.7918 6.1995
 3.7275 11.6153
 3.3186 -0.8158
 -1.9410 0.5465
 -0.1802 6.6689
 -1.4554 -4.8606
 0.5949 4.8206
 2.2671 1.0838
 0.8828 -2.3136
 1.3528 3.3728
 0.2314 -7.9464
 -2.1993 -2.5815
 2.0546 0.5218
 -3.2067 -7.1172
 2.0560 2.0279
 3.7357 -0.9320
 -0.7285 -1.1567
 0.1187 -2.4024
 -2.5805 -1.9981
 -0.0314 6.8680
 -2.8210 -5.1918
 1.3890 4.6060
 4.5909 0.5103
 -1.9724 -5.6849
 0.3426 -0.0358
 -2.5115 -1.0889
 2.2568 7.5647
 -2.9621 -8.5621
 3.4201 6.1642
 -2.4667 0.2991
 2.4179 -0.5219
 3.5908 5.3911
 3.5920 7.8503
 2.5431 -1.2938
 3.2954 -0.2890
 -1.6660 -0.1923
 2.7938 5.8045
 -1.7765 -5.9103
 3.2099 -2.6278
 -1.7299 1.4148
 3.2307 9.7395
 0.2423 3.8981
 2.2565 6.7584
 0.7715 0.9487
 -1.5653 -2.4817
 1.8812 -4.3226
 1.7518 6.4391
 -2.3269 -0.7072
 2.4648 -0.1678
 -3.5435 -6.6851
 2.2689 4.3866
 1.3694 5.2612
 -0.2196 -3.2253
 2.0559 5.1999
 2.6587 0.6458
 1.5582 1.7727
 -1.7675 -1.9666
 1.0941 1.2973
 2.0266 -1.0133
 1.8730 -0.9814
 -0.0100 -0.5294
 2.5971 4.7597
 -1.1659 -5.6295
 0.0471 9.0316
 -2.1503 -7.7336
 3.5204 8.4827
 -2.4330 -4.7230
 -2.2407 -7.9841
 4.2325 1.3381
 0.2118 -2.7895
 1.3012 -5.0747
 2.3995 -1.1863
 -1.1716 2.0464
 2.7768 8.7400
 2.0351 3.7356
 3.1734 7.4483
 3.0595 5.4146
 -1.4827 4.5581
 3.1298 0.6093
 -3.0406 -0.3117
 1.4038 -4.0696
 0.6472 7.0114
 1.9106 5.1154
 -0.2403 -1.0676
 0.7714 -0.7692
 0.8215 2.8973
 0.8438 -0.8412
 3.4584 7.2282
 3.0838 5.9455
 1.5849 -1.0860
 0.5800 4.6934
 -0.0941 -6.3907
 2.4414 6.6803
 4.1121 9.9445
 2.2532 0.6630
 -2.5381 -7.7454
 0.5195 8.2007
 1.3047 2.8774
 0.4708 0.5099
 4.1518 2.1564
 1.0938 -1.6220
 3.5530 7.2407
 1.0459 6.9934
 -1.5459 3.1670
 1.2594 1.6408
 0.8059 -5.3820
 1.5272 4.0330
 -0.0011 -2.4583
 -1.7061 -5.4796
 2.9854 7.1100
 1.1586 -5.0284
 -1.6135 2.3230
 -0.4734 -0.1659
 -0.7112 -1.4742
 0.8862 8.3109
 -2.6361 0.2033
 2.1247 -2.9319
 0.5706 0.9546
 0.6218 -3.8244
 -1.7559 -1.2392
 1.5380 9.6857
 -1.0745 -7.2452
 -2.3146 1.2725
 0.1549 1.3287
 0.4427 -7.1578
 0.8561 -6.0378
 -0.0530 -0.0234
 -2.9466 -3.2198
 0.9871 3.7096
 2.1721 0.5066
 -1.5728 1.6690
 1.6454 -0.4881
 0.4215 -0.5756
 -1.7944 -6.9584
 3.0178 9.7215
 1.1232 1.7054
 1.5738 0.8843
 3.1651 6.2944
 1.6689 8.5953
 -0.6326 -1.6382
 0.5429 -1.7173
 3.0808 7.0322
 -0.0230 4.3899
 -0.0182 -0.7637
 0.7021 -7.1753
 -1.1449 -4.9388
 0.9231 -4.8423
 1.5571 3.9611
 3.3006 8.1182
 0.6374 9.7836
 2.5732 2.2432
 0.4583 -5.2071
 3.8468 6.4790
 0.8720 -1.7107
 0.9970 3.5972
 -0.8096 -2.9142
 1.9452 1.2166
 -1.0849 0.9233
 3.1565 1.8971
 2.5376 5.1283
 0.7227 6.3604
 3.8660 1.7319
 3.4932 8.1040
 2.1456 -0.4424
 1.0517 -1.4663
 -1.2662 3.2253
 3.3302 1.4922
 -1.8858 0.8856
 2.4426 7.5460
 -1.4575 -5.2828
 1.0483 8.1997
 4.1872 7.1467
 2.5053 -2.9634
 0.4026 -2.5154
 3.8601 2.4852
 0.4551 5.3870
 1.2727 -5.4845
 0.7179 0.4983
 -0.9333 -5.0696
 4.7319 6.5756
 3.3478 6.7404
 1.2379 1.9091
 -2.9742 -4.8767
 3.7812 1.1463
 2.9693 7.6069
 2.0918 -2.8712
 4.2773 0.3675
 0.0021 0.3798
 1.3825 -1.0668
 3.4343 7.8971
 -0.8090 -0.1054
 -0.9364 -3.1303
 -1.5299 2.5745
 -2.7299 -0.8222
 -0.8105 3.7784
 0.1695 1.3498
 0.1091 -6.7608
 2.4744 2.0838
 0.7363 -6.4099
 -3.1522 -5.6738
 4.7941 8.0550
 -0.3779 4.6622
 2.5429 5.3100
 -1.4632 -5.7311
 0.4684 7.6073
 -2.3922 -0.4833
 -1.3445 -0.3716
 -2.5203 -1.8491
 0.9796 -5.4696
 -2.2506 -0.2224
 1.9405 2.8165
 3.9873 0.8105
 1.8610 8.8628
 -1.9648 2.2899
 2.9702 0.5352
 -2.3683 0.5805
 -1.1417 -6.7102
 0.1550 -1.2750
 0.7480 7.0966
 2.0310 3.4198
 0.2575 -0.3328
 -0.0713 -8.5249
 2.3610 6.9099
 0.7704 -1.3762
 -2.6256 -8.7018
 0.8968 3.7143
 0.3460 0.5631
 1.8468 -3.2148
 0.7065 5.2705
 0.6555 0.0785
 0.9830 2.4272
 -1.9553 -0.7564
 4.0910 -0.7420
 3.6940 7.6873
 0.9602 -6.8638
 -1.6067 0.9672
 -0.0916 8.1881
 2.7967 -0.5636
 -1.5944 2.4033
 3.1154 1.3799
 -2.3467 -6.0266
 0.2784 -8.4245
 0.4867 -5.5682
 -3.0770 -7.0826
 0.4184 -6.3615
 4.5115 2.9380
 3.8098 8.8927
 1.2515 0.9289
 3.0447 6.6550
 0.0285 3.8815
 3.5536 8.1554
 2.1905 -0.4121
 -1.2027 -3.0760
 0.9137 -3.2993
 0.6025 -0.5675
 1.0607 -6.1954
 -2.2436 -7.8518
 2.8214 6.7743
 -0.0348 -1.4654
 1.0852 3.5269
 1.3329 2.1663
 0.7706 0.2866
 0.4235 -5.9629
 3.2921 -2.4158
 1.9305 -3.7748
 -2.0426 -6.4189
 -0.4615 7.8989
 -0.7027 2.3209
 -2.9020 -8.3752
 -2.4099 -7.6296
 0.6888 -2.2781
 -3.1726 1.1486
 3.9243 0.6166
 1.8082 4.8430
 0.2451 -1.5730
 3.4643 0.3466
 -1.6495 -4.0848
 0.0604 2.4352
 2.4364 -4.3253
 -0.0994 -0.8921
 -1.1401 2.2250
 3.7129 -0.6411
 -2.1167 -4.1262
 -1.7592 -7.0550
 0.7250 -1.9242
 0.7262 0.0627
 1.6806 2.2466
 -2.2976 -5.8638
 -1.5034 -1.0877
 -3.0606 -7.3321
 -0.5046 -6.8157
 1.0339 -5.6798
 -0.1061 -2.0064
 -1.9932 4.2658
 1.8794 -2.1505
 1.6878 2.3636
 1.1374 2.7023
 -0.5594 -3.3301
 1.2429 -2.4616
 -1.0637 -2.5477
 1.4485 3.8475
 2.9031 8.5507
 -1.7069 -2.5291
 -2.1679 -6.3582
 1.4574 6.1463
 -3.1149 -8.9645
 1.0282 7.0181
 0.0772 -2.0531
 -0.4771 6.4146
 1.4963 -3.9354
 0.5885 -3.3021
 -2.2558 0.5926
 3.6445 1.0384
 3.0713 1.2066
 -0.2820 7.3893
 0.8133 -5.8131
 3.0971 8.4177
 0.1419 -3.2826
 -1.6283 -1.8744
 -0.9151 -3.3409
 0.8904 -2.8371
 3.6633 6.7173
 1.0239 -5.9103
 2.7466 7.3658
 -1.7066 -3.9164
 1.7593 2.6506
 2.1390 1.7410
 4.6468 9.2389
 0.8435 -6.3879
 -0.0805 3.4311
 0.8131 -6.6239
 1.3794 -5.4547
 3.7103 7.1972
 2.7010 -0.7207
 -2.3531 0.6194
 -3.4601 -5.7232
 -2.2845 0.9039
 1.2297 2.1160
 0.9890 -0.8937
 -3.2406 -6.8216
 -0.4762 -1.4319
 -2.5475 -7.0060
 -0.5025 -4.8776
 0.8634 0.6068
 -1.5319 -7.2070
 -2.9556 -5.0203
 2.9538 -1.1523
 0.8110 2.2031
 -0.5034 -1.7250
 0.5855 -5.7109
 -2.6593 2.1154
 3.3501 9.4959
 -0.2919 -7.8492
 1.5772 5.6823
 0.0730 -7.0606
 -2.3218 -6.5129
 0.7502 2.6522
 -1.5951 1.6802
 1.9114 -0.0686
 0.1628 -5.0554
 0.5686 2.2327
 -1.5889 -6.0287
 0.6537 -3.0455
 3.7271 -0.9696
 -0.7157 0.5265
 -0.2490 6.5709
 3.4896 0.6818
 0.3095 -1.3348
 0.4883 -5.0133
 -2.6588 1.3876
 0.4100 -7.2128
 -0.7434 -0.5100
 1.2058 -3.7109
 -2.8482 -0.0801
 2.0148 -1.5319
 2.7741 8.7178
 0.3165 7.4586
 1.4681 -4.0215
 0.5311 -6.6967
 -1.9613 -6.6143
 -2.9245 -6.3670
 -2.4381 -1.4922
 1.7901 0.9199
 0.9433 6.1384
 1.3306 -4.4741
 3.7485 8.0158
 3.7986 8.6343
 1.5587 -0.5416
 -1.9874 0.4376
 0.0523 -6.4524
 0.4553 9.5354
 3.6732 -0.0147
 1.8127 5.3377
 0.4311 0.2097
 0.0368 6.5235
 -0.4748 -7.4249
 1.6417 0.0553
 0.8960 10.6151
 -0.6915 0.1888
 -0.2776 -1.9930
 0.8241 2.8633
 0.8465 -6.5957
 0.1738 1.9700
 -0.3277 5.8492
 -2.1648 2.3332
 0.6479 -7.1440
 1.7043 3.8958
 -1.2174 -2.5964
 0.4458 8.1712
 1.1470 0.3103
 3.1178 8.0076
 2.9505 6.2319
 0.0737 0.0969
 0.9399 -1.0530
 1.7008 -2.4324
 0.2300 -5.7924
 1.4915 -2.3285
 -1.6239 -3.3855
 0.0944 7.3919
 1.2428 5.5885
 0.4790 5.0269
 3.6309 7.5129
 2.1900 -0.2161
 3.9487 7.0673
 1.7196 -2.9685
 0.4030 2.6791
 -2.4306 0.8430
 -1.5651 -6.0054
 3.0036 0.8974
 -2.5037 -3.1378
 4.0510 0.9541
 2.7423 1.7395
 4.1230 4.0243
 -1.6874 -7.6472
 -2.6316 1.7466
 0.6377 0.0037
 1.9452 2.6078
 0.6040 1.2289
 2.2356 6.1667
 -1.3847 -3.4232
 2.9715 7.0306
 -3.4141 -0.3468
 0.9915 -0.3512
 0.7790 -1.8949
 2.3215 5.0553
 2.1343 8.2405
 3.9337 8.8143
 1.1356 -0.8501
 2.4077 0.6477
 3.3867 0.6703
 2.6629 -0.6991
 -0.4337 -8.5606
 -0.1717 5.2287
 -0.4463 -0.0545
 -1.7048 -5.3680
 -1.2612 -2.6113
 0.2888 1.3616
 0.7510 -1.5348
 -0.3133 -0.7268
 4.0837 9.2987
 0.5284 5.8370
 1.1088 -4.2370
 0.9170 -6.1097
 0.5471 -3.6920
 3.2270 0.0719
 -1.1892 3.4744
 3.5697 8.0772
 0.1128 -5.2000
 4.8421 3.6952
 -1.6472 -5.3806
 -0.0109 7.2127
 0.0855 0.0157
 -1.3149 2.1404
 0.7323 1.0622
 0.2389 0.5117
 0.2523 -0.2494
 3.2808 -0.7757
 1.1460 6.7311
 -0.8981 2.1794
 1.5724 2.0091
 0.0977 -1.3666
 -2.0251 1.5962
 1.2007 -2.1851
 -2.0863 -4.1792
 -3.1035 -7.4918
 1.0251 7.0064
 -1.6014 -5.6197
 -0.4551 -4.2700
 -1.8860 0.9269
 3.6897 9.9638
 -1.7477 2.2265
 1.1231 -5.3943
 4.2495 0.6525
 -1.3262 2.4334
 2.3121 4.8260
 1.1153 4.6623
 -0.0238 -2.9415
 1.0613 9.9097
 -2.4972 -0.8566
 0.5977 -0.4345
 -2.8211 -1.7929
 -0.4216 -5.1258
 -0.6445 2.8888
 -1.1061 0.7177
 -1.6398 -6.3619
 -1.6479 -4.9746
 3.6707 7.9459
 -0.9958 -0.9850
 -2.4342 -4.7652
 0.9541 2.0131
 -1.9126 -7.0320
 1.4418 -6.1722
 1.4985 0.9276
 1.4910 3.1848
 -2.8107 0.6589
 0.4124 -0.8821
 -1.4760 2.8696
 -2.4887 -3.2894
 -0.3302 0.7399
 0.0009 1.8306
 0.3764 5.9687
 1.6808 -1.6024
 -1.0944 4.6622
 3.4027 1.2367
 0.8099 3.7634
 -0.6243 -6.3186
 0.2487 2.4999
 0.0234 8.1969
 1.5740 8.3046
 4.7648 2.6508
 -0.6462 2.5996
 -1.9264 -6.9493
 3.1594 2.0577
 1.7598 0.1695
 0.4727 1.9634
 0.9369 -0.2041
 1.8458 -2.2192
 -1.0651 -4.9397
 -0.0775 -2.3169
 0.6617 5.8582
 -1.2016 0.1687
 4.2117 1.0623
 0.7033 -9.2014
 1.3324 9.7823
 3.8980 9.7359
 1.4003 8.6944
 0.3024 1.2715
 -0.1356 1.1024
 0.5592 7.3996
 2.8798 3.8462
 -2.6682 -3.2850
 -2.9144 -8.1605
 -1.3585 -5.5586
 0.4282 3.7650
 3.8896 1.7319
 0.7740 -0.6079
 2.7859 -1.5468
 3.7789 -1.9783
 0.3678 -3.3969
 3.1339 4.2151
 0.1512 0.7209
 -2.5232 -6.3004
 2.0263 -2.6558
 3.1013 0.9452
 -1.5910 -1.8846
 3.2352 0.0136
 0.1373 7.3854
 0.1362 6.7606
 1.2772 -0.4851
 2.7637 -2.0648
 1.6931 -7.6277
 -2.7220 -4.5925
 2.4949 5.8574
 -0.7634 -5.4820
 -1.0831 4.4150
 -1.7430 -4.7703
 2.1671 1.9626
 -2.4981 -0.4506
 -1.9635 0.9841
 0.6241 -5.2404
 -2.1349 -0.4395
 0.9360 -5.2400
 1.9120 0.5779
 3.3428 -2.0906
 0.8194 -0.9821
 0.8552 2.6251
 2.0437 -2.2071
 0.8645 -4.2777
 2.1069 7.9137
 0.3096 -0.8172
 -2.3504 -6.1487
 -0.1536 6.8944
 -1.9454 -2.5966
 3.0133 0.2915
 3.7883 7.2007
 3.4409 5.2500
 4.0974 1.9365
 -1.5978 -9.2220
 1.6711 0.4600
 0.5192 5.6718
 3.3748 0.1262
 -1.1568 3.5509
 -2.3443 -8.1003
 1.6668 7.5269
 0.6752 6.7817
 1.8851 -3.3880
 0.7090 -2.1315
 -1.2156 -4.8167
 -0.5299 3.0993
 1.4061 -3.3504
 2.1149 -3.2995
 1.3678 8.5634
 1.2616 -0.6756
 1.6156 2.5014
 4.3861 10.8415
 1.0579 -3.9444
 3.4132 7.8902
 0.3640 2.2166
 0.2694 -5.3288
 0.7282 -3.2540
 1.3662 5.6713
 -0.6955 -4.3866
 0.5842 -5.0860
 -2.0944 -4.8173
 4.5052 11.3521
 2.9185 3.9850
 1.4444 10.1539
 0.7957 -0.4942
 1.0225 -1.8619
 3.2571 7.3681
 4.3490 0.7473
 1.0340 7.0179
 -1.7848 -4.3310
 1.3230 -0.7139
 -0.2930 -6.3585
 2.4814 5.5298
 3.2006 6.3069
 -1.5906 -0.0109
 0.6756 -1.5313
 -2.0292 1.4073
 1.1152 6.0281
 -2.6236 -1.2069
 2.4451 4.8607
 0.2089 -7.5654
 -2.4915 2.1709
 3.7445 2.5404
 0.0282 2.0044
 -2.2913 -3.9474
 0.4101 -7.8233
 0.6641 0.3767
 -2.4666 -2.6715
 -0.0036 -1.6596
 -0.2995 5.7158
 2.1982 8.2067
 -1.8565 -3.8178
 -1.7577 2.1302
 -2.7087 0.9455
 2.5589 7.4523
 3.8726 9.7157
 1.3040 -0.1530
 0.6768 1.6278
 3.0705 -1.2695
 2.4493 5.9362
 0.4342 -6.7694
 -0.1052 -6.3144
 3.7795 4.4949
 -0.3050 -0.0545
 1.4936 1.5788
 -3.3367 -5.9002
 4.5176 9.6454
 3.0093 1.7972
 -2.1696 -4.9366
 -2.1392 -6.9093
 -2.0865 2.6136
 0.0556 -6.7514
 0.3584 0.3718
 -0.0699 6.4082
 -0.8801 4.5060
 -1.4623 -5.2872
 0.9138 1.9686
 -2.5162 0.3241
 1.5445 2.6963
 0.4112 1.0343
 -3.3774 -6.5138
 1.5567 -7.6461
 3.6126 5.0647
 4.1284 5.4361
 -0.3176 4.7421
 0.3683 -1.1481
 -2.6045 -1.7220
 3.4627 -0.8845
 0.5324 -0.8570
 1.3727 -0.3049
 1.1117 -5.9845
 1.2661 9.4035
 0.4949 7.6390
 3.2207 9.5428
 1.8004 -4.5068
 1.2326 -5.2667
 -1.9013 -4.6725
 -1.1484 -7.2377
 1.2424 2.5253
 2.2779 5.4270
 -2.1041 -4.2853
 0.8217 -5.5942
 -2.3216 -6.2055
 -1.1370 -3.0062
 -0.2958 -0.4097
 -2.8302 -5.5788
 0.1365 3.2519
 -0.6452 -0.5121
 -2.4429 -4.8715
 -0.1906 -4.2606
 -0.2462 0.0840
 -1.4629 -4.1733
 1.4497 0.9185
 0.2612 8.0170
 0.9832 -3.7267
 0.9591 -3.4541
 0.8772 -8.0477
 2.3507 -1.2960
 -0.0132 5.7754
 1.3809 1.5716
 -3.5750 -7.0294
 0.2836 -6.3635
 -1.3517 3.1534
 -0.9273 3.0738
 -2.3734 -6.8286
 -2.9447 -3.2703
 2.6342 5.9697
 -1.8733 0.5827
 -3.3662 -7.0852
 1.0558 -0.4072
 0.2248 -0.7098
 0.3413 0.3816
 -0.2995 -1.3849
 0.4548 1.7981
 -2.8828 -1.8214
 -1.0318 -5.1239
 3.5011 8.6321
 -1.6820 -3.1297
 -1.9892 2.4476
 4.3521 7.2119
 -1.6404 -2.9259
 0.9576 -4.1873
 -2.0639 -6.1442
 -2.0193 -0.6821
 -1.6644 -1.3931
 -1.8246 0.3989
 1.6288 6.9584
 3.0153 -0.0444
 2.7365 6.6871
 1.0172 -6.0615
 3.8214 8.6802
 -1.1598 -2.1115
 0.3907 2.0860
 3.0691 1.8885
 0.5730 8.4004
 2.6506 2.4941
 0.5468 -1.1521
 0.1326 -0.0013
 -2.5739 -0.0674
 1.1216 0.8218
 1.3326 -4.7120
 3.0925 -1.9922
 -0.7763 -2.5360
 0.7106 3.2261
 3.6239 1.2504
 -0.9233 -7.1521
 -1.2172 -2.3908
 -0.4045 6.5956
 -1.1832 -2.2962
 -2.0290 -1.5052
 -1.5787 0.0771
 -3.4812 -6.6677
 -2.4009 0.2223
 -2.4463 -3.0435
 -0.4708 0.2080
 -3.5308 -6.9584
 2.0893 -0.6768
 -1.8203 -7.4331
 0.2075 4.5603
 1.0859 -6.1101
 2.9944 4.8643
 1.2623 3.5919
 -1.2013 -7.6288
 0.5683 -3.6332
 0.5398 0.2731
 1.1670 8.0299
 -0.7373 5.5814
 -1.0430 0.1693
 0.6349 1.7192
 -1.4645 1.5915
 0.9950 0.8305
 1.0195 2.2879
 3.5608 0.3518
 -1.6319 0.4140
 -0.9196 3.3905
 -0.2372 2.2518
 2.7700 3.3267
 1.3074 0.5430
 0.9885 6.1116
 2.3539 -1.7345
 -0.1812 -1.8895
 0.8289 -3.0860
 0.5960 -1.8291
 -1.4176 -4.9720
 1.1604 0.5805
 1.7390 2.0285
 3.5769 4.7731
 1.4924 2.0471
 0.4481 -5.6480
 0.6300 4.9757
 1.1988 -5.4392
 -1.4747 -7.2957
 0.5935 2.4292
 3.6081 8.7458
 -0.9467 1.9329
 1.1276 -5.2376
 1.0010 0.5044
 2.9818 7.9805
 2.7919 -1.5015
 0.1494 0.9407
 -0.7330 -1.6125
 3.3027 10.5128
 3.2056 6.6573
 -1.3271 1.4377
 0.1958 -3.3217
 0.9729 2.1486
 4.0643 8.4802
 -3.2933 -7.6785
 -2.2416 -2.1698
 -2.6422 -8.1101
 2.7287 1.3962
 0.6337 2.8033
 2.0048 3.8352
 4.7775 -0.0477
 -0.4241 -5.3244
 3.4406 -1.7592
 0.8868 0.0565
 -2.5778 -0.7981
 -0.4470 4.4386
 -1.4145 3.2688
 0.3898 -2.2851
 -2.4928 0.9897
 3.1713 -0.5244
 2.0920 1.3681
 -1.0543 -5.8516
 -1.6946 0.4796
 0.2042 -3.3628
 1.5627 0.8183
 1.1316 3.5649
 -0.1465 -2.9932
 2.4689 0.0737
 0.5321 -1.7138
 0.9701 6.0425
 2.2290 9.3405
 1.5663 4.2974
 -0.8485 -1.0243
 2.6289 -4.0600
 2.1459 -1.2808
 2.8126 3.8733
 1.6621 -0.9881
 1.1826 -0.1162
 -2.2487 1.0223
 2.4522 6.3322
 -1.1865 -7.9041
 -0.2732 -5.5023
 -0.6271 7.5445
 1.6749 -1.0401
 1.2109 2.1614
 -0.2763 -1.5562
 1.4334 0.6104
 3.0051 11.0440
 1.8589 3.9220
 -0.2740 5.2823
 -2.1829 1.1142
 3.4022 5.1697
 -2.9295 -5.2343
 1.4615 -2.9537
 0.3539 6.7771
 1.4897 0.2346
 0.8620 -3.4151
 1.0757 -2.1489
 3.4264 1.9866
 0.4333 -5.6844
 1.3290 -0.4692
 3.4448 7.8256
 -2.6994 -0.4473
 2.4498 1.3052
 -0.3858 -1.8234
 -1.7064 -5.6084
 -1.3820 -6.1940
 4.0983 7.0877
 1.2408 -3.4554
 3.0881 4.1488
 -0.2304 0.7948
 -2.2190 1.5312
 -2.0216 -5.2593
 3.2910 9.1263
 0.6375 3.3584
 1.2809 -0.2123
 0.6652 1.7383
 3.9859 9.5331
 -0.1425 1.8723
 1.8052 -4.0167
 0.3709 0.1351
 3.2671 -0.3500
 1.4675 1.5998
 -0.1456 -2.1572
 -0.1379 0.2237
 -0.3101 6.3173
 0.7586 -2.0715
 2.2186 1.2145
 0.4090 -5.0796
 2.1965 -1.0682
 -2.4949 -5.6769
 2.3112 -1.0312
 0.0677 -5.1444
 2.2507 -5.5029
 0.3826 -4.6708
 2.9285 3.4115
 -0.1722 -1.6845
 -0.9055 2.9898
 -1.7164 2.1988
 2.3922 7.4170
 3.6364 3.1411
 -0.8717 -2.7505
 -1.9766 -6.0084
 -1.8657 1.9877
 -0.2286 5.2258
 1.3878 -6.1851
 0.8399 4.4589
 1.2880 2.8612
 2.9485 -0.7129
 -2.7053 -4.8128
 0.9114 -1.0807
 3.4654 8.4014
 -1.6251 -5.2313
 0.9888 3.2628
 -0.2229 0.5871
 1.0341 1.4571
 0.3761 -3.0777
 -1.5347 -1.3652
 -0.2065 2.6262
 2.6853 7.6587
 -1.9532 -5.8078
 -2.3276 -0.6542
 1.2050 -3.8295
 -2.2395 1.1095
 0.3421 -3.4075
 2.2055 7.6185
 -0.5952 -0.1776
 -2.6119 -7.5833
 0.3611 6.9086
 0.8951 -0.6240
 0.2869 -2.7503
 1.3992 -3.8056
 0.6412 0.2651
 1.0980 -0.4022
 2.2038 6.3346
 0.3021 1.1164
 0.0932 3.7341
 3.8817 0.0274
 2.4133 0.3320
 -1.1151 -7.8201
 -1.6218 0.6704
 3.1339 1.5120
 -2.0472 -0.7210
 2.4043 -1.8729
 3.1657 7.2973
 3.7200 5.3100
 1.0283 2.8507
 1.0218 2.1300
 -2.5156 -9.8582
 -1.4462 -4.0190
 0.4004 2.5460
 2.2467 2.2251
 1.5250 -4.0608
 1.3368 3.4061
 -1.6428 -0.1991
 0.5752 7.5753
 2.1678 8.2154
 3.2216 0.8441
 4.1890 1.8125
 -1.7495 -5.1978
 -0.5659 -0.2603
 3.0687 9.6781
 -2.0585 -5.9924
 -0.6304 -2.3160
 -0.3663 -2.6107
 -1.3896 4.1883
 -2.9338 -7.7951
 0.9211 9.2126
 -1.1934 -1.8610
 3.0322 1.8663
 -0.2053 2.6353
 3.0206 8.4029
 -1.9285 0.5194
 0.3914 5.8477
 -2.4682 -5.8797
 -1.3262 -2.8727
 0.2717 0.0023
 3.5611 7.4480
 -2.5891 0.9744
 0.0006 -0.4887
 -1.8822 -7.4671
 0.6960 -7.2047
 -0.0755 0.6332
 -0.2925 1.7874
 1.3289 5.9499
 -1.5518 2.6037
 1.1962 1.7755
 2.9620 5.6013
 -1.8716 -0.0947
 1.7428 4.7420
 3.2566 1.1269
 -0.5203 -5.8312
 -1.5194 -6.8440
 -1.4810 -5.4324
 0.6305 -1.0928
 0.7010 -5.1326
 0.7896 8.4472
 -2.6693 -2.7529
 3.4423 7.7993
 2.4327 2.5878
 0.7631 6.8224
 0.6111 2.5647
 2.8457 5.7009
 1.3232 -0.3013
 -2.3021 -4.0291
 3.5275 -0.3050
 1.0561 -7.2935
 2.8309 0.4327
 1.2111 6.0360
 0.6438 3.8320
 2.8647 1.0282
 1.0150 1.3994
 -3.1254 -7.7611
 2.2734 5.3358
 -2.0444 -7.2622
 1.8174 -0.6403
 0.8890 1.7602
 -0.0086 6.1494
 0.7523 7.2563
 -1.3822 -6.3530
 3.4967 10.5823
 -3.3343 -7.4140
 2.2526 7.1993
 -0.9327 1.0315
 3.1045 9.3585
 -1.1920 -0.0617
 1.6107 2.8379
 -2.1062 -1.1833
 1.5155 1.2478
 0.3669 -4.7456
 0.6298 -5.9581
 -2.6179 -3.4299
 -3.0342 -1.7793
 -2.9112 -6.1670
 0.5970 6.8583
 2.9909 8.8044
 4.3842 8.7886
 -1.3211 -8.5765
 -0.6296 6.5117
 -1.0332 -1.7071
 2.6013 8.1314
 -1.2506 -4.3063
 1.9166 6.7221
 2.8144 6.3066
 4.0991 6.3685
 1.6931 -3.8034
 0.4019 2.3185
 2.2327 1.6180
 -1.4066 -4.4704
 -1.8017 0.0876
 -0.8856 -9.2070
 0.6035 -5.4196
 1.5080 1.5827
 -1.1201 2.3110
 -1.9609 1.5930
 2.3215 -0.1805
 -0.0455 -3.4646
 -2.4632 2.9788
 -0.2305 0.5644
 3.1895 7.2061
 -1.0375 0.8058
 -1.1291 -5.9740
 0.8181 -2.4838
 1.6861 4.1621
 -3.4581 -5.8662
 3.7420 0.4600
 -3.5742 -2.7507
 3.3239 -1.2038
 0.5630 10.4200
 -1.1135 -4.6395
 3.8544 -1.3106
 0.6008 -6.2305
 -0.7978 0.3225
 0.5295 2.7112
 -0.4811 0.8450
 -2.0554 1.9969
 -1.2398 -6.6484
 4.1012 6.8602
 -2.9005 -8.0649
 1.2977 1.5311
 1.1396 0.7060
 4.4883 4.5233
 0.7478 -1.6195
 -1.9688 -2.0326
 -1.7230 -1.4374
 -1.3937 -3.6537
 -0.1674 9.2896
 -2.0319 0.7873
 -2.4841 -4.4462
 -0.9842 -2.3979
 -1.7488 -4.3841
 -1.5443 3.6582
 3.1690 1.9436
 0.3788 -7.9978
 3.5029 6.8809
 -0.1005 4.2309
 -0.3285 3.2880
 -3.0445 1.6978
 -1.1060 -1.6095
 0.3793 0.1050
 1.2966 7.2449
 0.6511 -2.2992
 0.6764 1.5933
 -1.4315 -1.0043
 3.9878 0.5279
 -1.2862 -6.0418
 -0.1432 4.4935
 -0.9374 0.7844
 0.5191 1.1837
 0.4052 7.1293
 -1.2001 -7.1191
 0.3381 -1.5839
 3.9024 2.0293
 1.7430 -0.3936
 4.4213 8.1862
 3.5489 -0.4330
 -0.1445 -2.8684
 -1.6347 -8.2306
 3.4280 1.4674
 0.8433 1.8951
 2.8431 0.3390
 -1.1227 1.6627
 -3.0907 0.0508
 -2.7829 -9.1293
 -0.5675 -4.7456
 3.5597 -1.8870
 0.7387 -4.4525
 1.9305 0.8421
 -0.1963 -0.4912
 1.0873 -3.6242
 -0.0597 4.9974
 1.1195 0.1178
 3.3107 7.0566
 2.8572 -2.3046
 -0.8564 -6.3863
 0.5543 -7.7153
 -0.0405 -2.9671
 0.1823 -4.0626
 1.2172 6.4330
 0.5117 -1.1208
 4.3765 5.7098
 0.7772 -1.8268
 3.8166 7.8228
 -1.2745 3.6852
 3.3485 6.5494
 0.3195 -2.4224
 -1.7944 3.7090
 1.0896 -5.2529
 2.1943 -1.0708
 1.8449 5.9291
 2.9022 -1.8523
 0.5404 2.3331
 -0.4842 -3.0289
 2.9211 7.2519
 -2.0822 0.3818
 -0.8043 -4.4183
 -1.8749 -6.1461
 3.1213 2.6117
 0.5833 2.1056
 0.6343 4.8937
 0.3566 0.7712
 -0.2598 1.0925
 -1.3475 2.5322
 0.7311 7.2715
 0.1836 -3.6969
 1.1142 5.5690
 2.8008 1.9375
 1.4794 0.3608
 1.0063 -1.5460
 1.6617 10.5846
 0.3028 3.2561
 -1.0001 -6.1281
 0.9297 -3.7244
 1.3183 -1.4612
 1.3606 0.1158
 -0.1265 -1.6109
 0.3437 -6.0407
 0.5480 -2.1253
 -1.6050 5.1049
 0.9826 2.4434
 -0.9367 -0.0359
 3.3866 -1.1295
 2.9660 7.9536
 2.8884 -0.4399
 -1.4729 -3.9256
 0.7559 3.2779
 -1.1408 -1.8772
 -2.9173 -2.1513
 -0.2666 5.3209
 -2.2585 -0.7335
 1.0028 5.1816
 -0.0297 -7.5528
 1.2200 -0.7065
 3.9148 3.6444
 2.5839 -0.5423
 3.2772 6.7900
 -1.3344 0.1622
 4.1645 2.7467
 2.5180 4.7921
 2.1142 -2.1860
 0.1044 5.8382
 -0.3172 -0.9754
 -2.1674 -4.8170
 -0.1207 -0.8563
 0.7215 0.1612
 1.5500 -1.8081
 0.4542 0.0408
 0.5373 1.2809
 0.5270 7.3798
 -0.5068 4.1917
 2.5691 8.5315
 -0.4024 7.9881
 2.4555 2.0165
 -0.3924 -8.5514
 3.3173 1.1754
 -0.5301 4.8717
 0.7444 -4.8630
 0.4310 8.9494
 0.9819 2.5425
 -2.9014 -7.4602
 -0.9401 -0.4879
 2.6662 1.2155
 2.8651 0.2345
 5.0030 9.7267
 1.4758 3.0702
 0.5297 -4.3444
 3.9138 5.4236
 -0.8397 -7.0949
 1.6202 -3.6105
 0.8181 -5.5839
 0.8786 -5.5215
 0.7558 1.4292
 -0.0142 1.1455
 0.3370 4.8251
 1.0612 5.4517
 -0.0311 0.7792
 2.4025 -1.3311
 3.3784 -0.3455
 -0.1126 -6.1269
 -0.5062 5.4370
 0.0540 -1.9247
 -2.2876 -6.6229
 2.7516 -0.0234
 1.3460 -2.9429
 -1.5088 -1.6200
 1.0026 0.7553
 0.7225 -1.1472
 -0.7285 -8.2606
 0.6725 -1.5216
 0.7226 1.9939
 -2.1740 1.5786
 1.4997 3.4280
 4.3662 8.7875
 3.5296 -1.8703
 -1.9609 -5.1683
 0.2259 -7.3701
 -2.7193 1.1999
 1.2201 -1.6119
 2.6305 -2.3929
 0.6107 0.5902
 0.1585 2.2002
 -3.0940 -4.0698
 2.0058 5.2625
 0.8233 5.8485
 0.3179 6.9645
 0.1019 5.2649
 0.4318 5.1556
 3.0876 6.8099
 -0.9801 -0.7152
 1.3166 3.0287
 0.8389 -2.0822
 4.0272 3.3930
 3.7812 11.6897
 -0.5931 -1.8924
 2.1615 1.1118
 0.3591 4.2956
 0.0404 -2.0018
 -1.0863 0.0560
 2.1366 -2.8514
 -0.6259 -1.6955
 0.7734 -3.3864
 3.1099 8.7060
 0.5816 -1.0887
 2.6665 2.1022
 0.3684 0.3181
 -2.6695 0.2471
 -0.9646 -6.0927
 3.8478 5.6705
 3.0646 5.8086
 2.9562 7.1767
 2.3600 2.1850
 1.5166 1.1097
 0.5246 7.9792
 2.8293 6.9735
 -0.3631 3.4230
 2.4538 4.4029
 0.2926 -3.4814
 1.2664 2.5643
 2.3809 -3.8864
 -1.2906 2.9826
 -2.1646 1.1786
 4.3650 1.2925
 -1.7879 1.5326
 0.3870 4.0784
 2.8800 6.2423
 2.8028 -0.2752
 0.8716 2.0719
 -1.7305 -2.8770
 -0.0642 6.3059
 -3.1265 -4.3165
 0.3858 -1.2722
 4.1490 0.9088
 3.8529 7.6233
 -2.4765 -4.8253
 -0.5738 2.1874
 -0.7914 5.6862
 4.5174 7.2590
 3.5991 -1.0730
 -0.1862 -6.3877
 1.2572 2.8971
 2.6411 5.8767
 1.8163 3.1612
 -1.9646 -6.2368
 3.4902 0.9537
 0.9327 8.2515
 -2.9354 -6.2591
 -0.0721 5.7960
 0.9250 -5.8190
 -0.4154 0.5564
 -2.6899 -0.7366
 4.6140 7.2650
 -1.3437 -6.3046
 4.0353 2.5978
 0.6538 -0.9813
 -0.2036 -0.9018
 -1.4582 0.5569
 -1.8758 0.4606
 -2.0532 0.5606
 0.8285 3.5652
 1.1921 5.3301
 1.1153 2.7765
 -1.7118 -1.2968
 3.1343 -0.9727
 2.3459 -1.4369
 1.6031 -4.1562
 -0.6702 1.9801
 -1.9317 2.5064
 3.9358 5.7878
 2.8154 7.2242
 1.7948 -1.7219
 0.4805 0.7901
 2.9465 7.2013
 -0.3487 5.1229
 -0.3159 7.1005
 0.4495 -0.1473
 2.7022 0.4763
 -0.0153 3.8332
 -0.3980 9.4533
 1.1278 3.4666
 -0.5469 5.5622
 1.2876 -2.4634
 0.7916 -6.1420
 0.0070 2.4014
 3.1147 5.5180
 3.9716 4.3902
 0.0922 2.9386
 -0.3954 -7.3317
 -2.5099 -6.4240
 0.4431 1.5674
 -0.6643 6.6134
 4.0159 5.4771
 2.4558 -1.6880
 1.9460 2.6656
 -2.4816 -6.2234
 2.1515 5.2229
 1.4595 -3.7172
 -1.0972 -3.5749
 1.5690 5.0851
 -2.1977 -5.3488
 1.3198 -1.9474
 -0.5739 -0.9829
 2.5788 5.0948
 -0.7305 1.0768
 1.2110 -4.6755
 1.3475 -0.1784
 -1.1532 1.9807
 0.1018 -0.0845
 1.0508 3.2812
 2.1989 6.1296
 2.9439 9.8225
 -2.7334 -5.8724
 1.8484 -0.1159
 0.7675 -6.4118
 0.6454 6.0371
 -3.1424 -4.9505
 -2.6023 -7.6306
 0.7267 -5.2352
 0.6233 3.7788
 2.5458 9.6175
 3.1049 5.4053
 2.4717 -0.8915
 2.8865 8.0212
 0.8305 0.1765
 4.1134 9.4464
 2.0091 -0.8774
 0.2264 -0.6107
 0.4396 6.0372
 4.1134 3.5413
 0.1066 6.9242
 0.4260 -3.4037
 0.6814 -1.5244
 1.9978 9.6728
 -3.0926 1.2220
 -0.1896 1.6282
 2.3306 8.1234
 2.4514 4.7238
 0.6132 -7.4470
 3.0478 3.3344
 -1.1339 -3.5049
 -2.3603 -0.5203
 1.1246 2.3666
 -0.9613 3.9466
 2.0642 3.7826
 0.3428 5.8312
 4.2136 7.2529
 -0.7661 2.1484
 2.4711 5.0991
 -1.1930 -2.7359
 0.0851 4.2249
 0.1687 2.1706
 -1.5509 -3.5040
 0.1443 5.2827
 0.7520 4.1157
 2.6445 7.7109
 -1.6278 -6.5525
 1.7690 8.8137
 1.6791 9.4507
 -2.8297 0.6616
 -0.4040 3.7290
 -1.4226 3.6141
 3.8144 9.0058
 -2.3782 -0.9918
 4.1050 8.9103
 -2.6989 -7.1385
 3.6216 -0.1455
 -1.8890 -4.6049
 1.9023 0.4410
 1.8116 -1.3012
 -1.4383 -7.1567
 -1.1360 0.6397
 1.5494 -5.0442
 -0.3208 -4.2808
 0.1630 5.5090
 -0.6635 -1.0794
 0.8380 -1.0352
 -2.6143 -4.7823
 -0.3892 5.7676
 2.1802 0.5821
 0.9973 1.4135
 -2.6587 0.6325
 0.6902 0.9040
 0.4740 -0.2024
 -1.7464 0.2302
 0.6098 -1.1779
 -1.2802 -0.3229
 2.3740 4.7737
 3.8260 2.0228
 1.8749 0.4325
 2.7070 8.5063
 0.2556 -3.2441
 1.1052 -3.1373
 -1.8513 -6.6982
 3.6696 7.0822
 0.5578 -2.8160
 -2.3613 0.7632
 -0.1185 1.0937
 2.5595 -0.6261
 2.5136 6.2613
 -0.0812 -7.7851
 0.9892 1.4013
 1.3798 2.0235
 0.4959 -7.9412
 0.4506 -6.3768
 2.0067 3.6031
 -2.3170 -0.4931
 0.7416 6.7986
 -0.5350 -3.8034
 -0.3017 1.4682
 2.0270 -5.3882
 2.1576 -2.9725
 -0.0709 4.8839
 0.5596 6.6464
 0.9333 -5.4856
 1.1477 5.9245
 -0.4305 6.8344
 0.1035 -8.5938
 -3.6116 -9.3887
 3.9031 7.9380
 3.5643 9.5535
 -2.5165 -1.7101
 1.2128 6.9062
 0.9751 -6.0855
 -0.7571 -1.7248
 0.4030 -0.6903
 3.5701 7.4350
 0.3802 2.2299
 -1.2678 -1.5524
 2.8438 0.6057
 2.0632 5.1891
 2.7945 5.9452
 1.9311 2.9688
 0.7947 1.9362
 1.3450 5.0417
 1.2628 3.5164
 1.4893 2.1069
 2.9444 4.5289
 -1.6345 2.9299
 2.2789 1.7847
 -3.6450 -8.6429
 1.2125 1.2576
 -0.4930 3.3553
 2.2329 3.1963
 0.1334 2.1085
 -1.3389 2.6532
 0.3818 8.1456
 0.4595 4.8171
 0.0394 -1.0727
 -1.4204 5.4723
 3.0621 7.5453
 3.1303 2.3637
 -0.0561 -6.3755
 0.8710 0.5547
 0.5519 -5.2746
 0.1448 5.6383
 0.4604 -5.8845
 -1.1742 0.6335
 2.9876 6.8064
 0.8387 3.8070
 0.3068 -1.1564
 1.3204 4.6659
 1.0822 4.4819
 -1.6721 -8.3217
 3.3607 5.7570
 1.1078 9.1216
 -2.2805 -7.0563
 -0.2227 3.2232
 0.0231 3.4021
 -1.7415 1.2070
 0.0608 2.6072
 1.3708 2.6717
 -2.2988 1.4113
 0.9030 6.8227
 0.6552 5.7569
 0.8788 7.5761
 1.4050 0.3250
 -0.3105 -2.5965
 0.9567 -0.8418
 0.3030 1.5947
 4.8283 4.8577
 -1.8282 -0.0926
 3.8301 6.0351
 -0.4480 -2.8039
 -0.2961 3.3539
 0.5805 3.0380
 -2.7363 -8.5218
 0.1620 2.4709
 3.2238 5.4510
 -1.8596 0.2341
 1.8361 5.7678
 0.4822 -2.7720
 1.3689 9.0994
 3.2836 8.4776
 2.0181 -0.7316
 -1.0549 -0.5490
 -3.2411 -2.6528
 1.5793 0.4678
 1.4641 -1.7095
 1.0090 -1.3572
 -0.1830 8.3970
 -1.2057 4.2402
 -0.4293 5.9054
 -1.7695 -5.9564
 -2.4437 0.5775
 -0.8362 -5.5336
 -2.8416 -0.4049
 0.9422 3.4149
 -2.8186 -0.0143
 2.1521 5.2805
 -0.1293 -3.3986
 2.2554 -2.4819
 -1.6093 2.0142
 -0.8319 -2.2728
 0.4803 -3.0721
 0.6561 9.5748
 -3.1288 -0.5524
 1.0273 -3.7059
 1.1024 2.6454
 0.8404 1.7731
 -0.6388 3.8347
 0.0502 -4.7930
 -2.3297 -0.1507
 -0.0541 -0.9516
 0.9664 -4.3471
 1.0998 -7.5199
 -1.0074 1.7895
 0.7297 0.0470
 -2.8510 1.2081
 -0.8842 1.2246
 -2.0634 -3.7554
 0.8839 -6.4483
 0.3417 3.1696
 3.7920 1.9727
 -1.9342 -1.0481
 -0.7586 -1.5765
 -1.8515 -6.9917
 -2.4310 -7.3356
 0.3486 4.6421
 0.2583 0.2234
 -1.4437 -3.0980
 1.4693 -3.2391
 0.5914 -4.9890
 3.7472 6.9291
 0.4384 0.8861
 3.5634 7.7104
 2.0902 -5.3549
 -1.8790 -1.7376
 2.8368 9.0208
 0.3361 0.9551
 1.0253 -2.6052
 -0.9050 -4.5880
 -0.1537 2.4898
 2.2133 1.2597
 1.2073 -0.3090
 4.2316 1.4701
 -0.0691 -5.6327
 -1.5554 -5.5621
 4.3149 0.7056
 3.7240 0.9183
 3.9745 7.3183
 -0.2696 -0.5691
 -0.0981 2.1621
 0.9485 1.9783
 3.3335 -0.5149
 0.0111 -4.6875
 0.4856 6.9062
 0.6095 1.8134
 4.2213 8.0752
 2.9914 -0.8261
 3.1871 -0.1224
 0.0788 0.6434
 -2.1305 0.2810
 0.3130 7.3291
 -0.1708 0.5611
 4.2403 0.8354
 0.1934 7.8041
 2.8371 8.6434
 3.2049 6.2218
 2.6909 6.1178
 -1.9756 0.1386
 -0.6123 1.7103
 1.2507 -3.6924
 1.5606 0.8328
 0.6087 0.7722
 0.5137 -7.9426
 2.2161 -0.4872
 -1.8933 -1.2306
 3.9268 3.9582
 -0.1685 0.9741
 0.8159 2.9925
 -1.7170 0.0253
 3.1390 4.6777
 -3.4214 -8.2926
 2.4068 -2.0350
 2.2716 0.5439
 -2.0858 2.2995
 1.2725 3.0338
 0.8269 -3.5386
 1.3425 6.3836
 3.9065 6.8166
 -3.1248 -3.7715
 1.7765 3.1890
 1.5461 1.9067
 1.7931 5.0121
 -1.9984 -0.2674
 0.1273 -0.2350
 2.9848 0.4281
 -1.5158 -2.6552
 2.3063 7.4130
 2.1908 5.2435
 3.1116 6.8363
 0.0507 6.9312
 3.6358 0.6215
 2.8676 5.8787
 4.2351 3.3189
 2.6065 -0.0613
 -1.7489 0.7304
 -2.2628 -5.5626
 0.0682 -7.3914
 0.2574 -6.6399
 -0.5067 5.5633
 1.7845 -0.7062
 -2.8235 -3.6083
 -0.7657 -5.2511
 2.5094 -0.0194
 0.5430 -4.2936
 3.8363 9.1173
 4.2463 5.2480
 -1.0218 4.6368
 -2.2806 3.6584
 3.1240 6.1907
 0.8579 0.3331
 0.0109 -3.9532
 2.6731 -4.6515
 3.1863 5.8184
 3.4510 1.6490
 1.3327 -0.2626
 -1.9405 -7.7904
 2.7395 1.4810
 3.1301 0.2929
 -1.1246 2.7128
 1.4939 -5.1558
 -0.5432 0.5474
 0.4101 2.0058
 0.1008 6.4727
 -2.9962 2.2116
 -0.3889 2.1540
 -0.2696 4.3643
 2.2325 2.0746
 -1.5518 -2.6042
 -2.6249 -5.9586
 -0.4287 1.8562
 3.3508 9.4682
 0.2817 2.0311
 0.7681 6.5545
 1.0867 -5.2722
 1.0169 -5.7943
 -0.4818 -2.7302
 3.8381 5.1861
 -1.6112 -3.2575
 -0.8400 5.3144
 -0.1778 -1.9165
 1.1980 -5.6568
 3.6801 5.6959
 -0.0436 1.0306
 -0.2133 -6.4808
 -1.5128 -4.6289
 -2.1508 -6.1327
 2.4114 -2.9158
 -0.3054 -4.9932
 -3.0927 -6.5109
 1.3818 3.2112
 0.7804 2.5343
 -2.9323 -7.4571
 2.1121 -3.4536
 3.8823 3.7056
 2.5950 4.5651
 1.4675 4.3591
 0.3780 -4.8008
 2.6156 7.8649
 2.0414 9.2800
 4.0350 5.0053
 -0.2803 -3.3976
 -0.3887 -8.4016
 -1.4066 -5.3466
 -2.0698 -2.9921
 -0.1502 1.1446
 -0.1966 7.7081
 2.8506 1.1735
 0.9447 9.1854
 3.7142 5.0394
 2.0397 -5.5568
 -3.4650 -7.1962
 3.3613 -2.2416
 1.0695 2.9797
 3.6746 -0.6947
 2.1684 6.0686
 0.2605 0.9923
 0.0296 -4.4566
 -0.7057 -0.7613
 -3.0137 -5.5821
 4.1066 1.0919
 -1.6484 1.3585
 -0.0909 1.7490
 2.8465 -0.6732
 0.1485 0.2728
 1.3345 1.2268
 -1.1521 -6.2504
 -2.2615 -7.9301
 -0.8141 -1.1716
 -1.3536 3.0711
 -0.0284 3.6204
 -1.8815 -4.0566
 -2.6746 -2.3705
 0.5282 2.5001
 -1.4008 0.2803
 1.3142 6.8253
 0.8084 -2.9395
 1.0042 -4.4891
 -2.4931 -8.9419
 1.3894 3.5377
 -2.9783 -2.5290
 1.7571 5.1164
 3.6905 -0.7497
 -2.4404 0.2125
 2.5525 3.4621
 -1.0931 -6.0545
 3.0308 -1.4196
 -0.7720 6.9301
 1.0489 0.0809
 3.1248 -0.2337
 -2.4708 -2.4461
 -0.7299 5.6989
 -1.1197 2.4596
 -0.1285 6.8471
 2.8097 0.5094
 0.8375 -1.4516
 1.1268 0.4094
 3.6821 9.2413
 1.8014 0.4944
 0.6436 1.2004
 0.6575 9.5098
 1.7035 2.9659
 2.2391 2.1027
 2.8351 10.5863
 -0.2206 -7.1710
 1.1896 7.8190
 -1.1502 -0.4878
 0.8613 1.6111
 1.0094 2.6767
 0.3262 5.1464
 -2.5087 -7.1800
 0.2033 -4.8875
 -0.7612 -1.5912
 -2.6738 -6.7400
 -0.1153 -7.0247
 -0.1230 -5.2744
 3.9083 5.9711
 -0.2815 -4.3431
 3.0132 -0.7419
 3.1908 1.8354
 2.6608 8.6992
 2.9951 5.4706
 -2.2877 -2.2339
 -0.7333 -1.5259
 1.3156 -6.7188
 1.1808 1.0850
 -0.0254 3.8028
 0.8836 1.0481
 0.4378 6.1523
 -0.6730 3.5882
 1.6577 2.9647
 -0.7475 -5.0949
 0.6638 -4.0285
 3.6267 5.2587
 1.1734 -0.7269
 -0.1980 4.7933
 1.8231 -0.5502
 2.7520 8.4214
 2.1918 -5.0658
 0.8337 -1.4977
 1.1251 4.4239
 -1.5534 0.7253
 0.7377 3.7455
 1.2883 -3.8732
 1.4306 -4.7010
 0.1148 -1.1290
 -2.3874 -0.7746
 1.5724 10.7114
 3.3473 0.0498
 2.5669 8.0504
 -1.8796 -8.0870
 4.7167 0.6266
 3.2914 6.3425
 2.6005 8.2937
 -0.3527 0.9071
 1.0066 -8.9298
 -3.2743 -5.0275
 0.4738 0.3116
 4.0006 3.4886
 0.5746 -5.2514
 3.2717 0.6606
 3.6706 6.5848
 1.6292 -1.6337
 0.9482 0.9819
 -0.1736 6.8951
 -0.7533 -3.4403
 4.3268 6.1545
 0.5981 -5.5746
 3.8980 3.4535
 0.5991 8.3833
 0.5204 2.3986
 0.7077 0.2702
 -2.9681 -6.0970
 0.1349 3.6778
 -0.4896 -4.3606
 -0.3662 -2.5235
 0.3761 -0.2539
 2.7063 4.7168
 -2.5296 -8.3887
 -0.9811 1.7644
 -1.0217 4.0215
 2.0384 4.2812
 -0.3412 7.9543
 0.6976 -1.3653
 2.0505 8.8407
 -1.7433 1.7687
 0.5406 -3.9274
 2.5032 -0.9383
 -1.7124 -6.9775
 -1.1175 -5.6607
 0.2784 -5.1095
 1.7596 3.7672
 -2.2543 -7.7003
 0.3464 6.7549
 -0.0301 -0.4812
 2.9787 8.2777
 0.5808 5.4626
 3.1862 5.7115
 3.2171 -1.6900
 -1.8357 -4.1242
 -1.0443 -2.3983
 3.0232 1.3752
 -1.3358 0.0014
 0.9295 -3.3525
 0.5117 7.6520
 -0.0155 -1.2109
 1.9633 -3.7150
 2.1059 -3.5493
 -1.3860 3.3883
 2.9778 1.6526
 3.6047 10.5910
 3.6270 1.7323
 0.2974 -0.5547
 1.8173 -1.5112
 -0.2672 5.9719
 1.5450 6.3945
 -2.2890 -4.8734
 -1.4729 -5.1491
 1.8955 10.8888
 -2.5450 0.5166
 0.2383 2.7529
 2.8586 -1.3892
 0.5024 -0.3220
 0.6896 -5.8859
 -1.4955 2.6215
 -1.8862 -1.1836
 -0.2414 -6.1981
 1.5685 -0.2260
 1.1204 6.1831
 -0.3590 3.7639
 -2.4519 -6.3499
 -0.4932 -2.6295
 2.1424 0.1514
 0.4305 6.9115
 0.0486 -1.6639
 0.8925 8.0386
 1.5639 0.0151
 0.9177 -4.9415
 -2.1023 -3.4427
 0.6142 -4.5889
 -2.3064 -5.7543
 -2.7760 -7.7570
 2.1957 0.7048
 2.9097 8.6827
 0.4869 -5.2516
 0.7695 0.3106
 2.0211 -3.1085
 -2.5631 -6.9540
 -2.4098 0.8711
 -3.5019 -2.5242
 -0.0285 0.8318
 0.2147 1.9267
 -3.3394 -6.6436
 2.1376 4.4546
 -0.9896 3.7992
 1.4609 -2.2594
 0.0154 -4.8184
 -0.1559 2.8996
 0.6739 1.3311
 2.1644 -0.0795
 1.2177 2.2968
 -0.0271 -0.5726
 0.0429 4.2176
 -0.7232 -0.6020
 -0.0309 4.5201
 2.5074 -2.8680
 1.3366 1.7761
 3.6146 8.5377
 1.0242 2.4590
 0.6921 1.4737
 3.7371 10.2505
 0.3957 -4.5118
 1.2404 -4.1681
 3.5326 -0.3032
 -2.1263 -7.2270
 -2.1210 -5.6665
 0.3582 -2.4898
 0.1860 0.1730
 0.9210 1.2348
 4.3997 8.5774
 -2.4570 -2.7031
 -2.0522 -3.6380
 1.0688 7.8400
 -2.5901 -4.2262
 -0.9882 0.4684
 -2.7278 -5.5257
 1.5472 1.2403
 -1.0668 0.2897
 3.2564 6.4321
 0.7349 4.0482
 3.5090 0.5925
 -1.1796 -4.6603
 -0.6476 -0.6240
 -2.0012 -2.8396
 -0.3771 -4.5201
 3.3781 2.1726
 2.9146 5.7531
 2.8236 2.1296
 0.7453 5.5952
 2.3191 1.7512
 3.4264 10.7966
 -1.0272 -4.8280
 0.7487 2.7480
 -0.4573 7.2045
 2.3584 1.9696
 0.3098 -2.3081
 3.7676 2.6445
 -0.7834 -3.1347
 1.0065 1.7513
 1.6193 2.0535
 1.5041 0.6272
 0.7252 0.0064
 0.3820 3.6264
 1.0461 -2.1821
 -1.4327 -1.0984
 4.0522 9.2868
 3.1923 6.8838
 2.8896 10.0415
 1.3397 -5.4747
 3.4561 4.4647
 -1.3654 -8.2368
 -0.1267 -0.8723
 4.3499 10.9295
 -0.6328 -1.3174
 -2.7458 -0.9637
 0.2586 1.7465
 1.1752 1.6813
 1.5392 -3.0612
 1.1847 -0.2817
 1.9102 6.3428
 0.7556 2.4006
 3.9336 1.8943
 2.5513 0.6032
 0.6024 -4.8299
 -2.3899 -0.7247
 2.3725 0.0408
 3.5818 2.2201
 0.6778 8.3479
 1.7615 3.7529
 0.2578 -0.7907
 3.1495 7.4733
 0.8139 -5.6489
 3.5092 1.0947
 -0.5377 -4.1819
 3.5132 0.6731
 -2.3251 -7.3343
 2.2910 -1.5926
 3.5833 8.4426
 2.6545 0.5632
 -1.4639 1.5040
 1.7668 4.6593
 0.7885 -3.3512
 1.9404 0.1191
 0.8846 9.6341
 -2.6868 -5.1710
 1.5749 -3.5081
 0.6366 -3.9193
 2.1410 -1.2571
 0.6868 4.1208
 1.5172 1.5921
 0.6656 -1.2843
 0.1997 0.7728
 -1.0308 -0.0219
 3.2109 9.6688
 1.3048 -3.7666
 -2.3285 -6.3518
 0.2259 3.4392
 -2.5806 -1.6623
 -2.1264 -3.3222
 2.8812 5.4729
 -1.5025 -3.5756
 0.4919 -0.4930
 2.8678 2.8338
 1.9886 5.4681
 3.4939 -0.8805
 -0.4172 -1.3216
 -1.7099 2.5156
 0.3525 4.4981
 1.1234 2.5506
 4.0066 6.0128
 -2.3745 -4.0340
 0.1003 4.2307
 -0.3582 -0.8745
 -1.3925 -5.7876
 0.5500 -3.7808
 1.0636 0.2279
 0.8416 -5.0796
 1.6602 -0.4129
 -1.4157 2.6097
 4.3142 6.2460
 0.0008 4.6073
 -0.0385 -7.2247
 3.0806 0.1819
 -2.1848 1.2308
 2.9443 6.5943
 3.2976 6.6380
 0.6683 1.9751
 0.2141 3.2815
 0.9557 1.6508
 2.8245 3.8193
 3.6780 -0.3578
 0.0716 3.8876
 2.2583 -1.1095
 2.0014 -5.4114
 3.6810 9.1018
 -0.4497 5.0340
 3.4574 7.6493
 0.5315 -5.4441
 3.1580 5.3556
 4.4524 7.0445
 1.2902 -1.8702
 3.0736 -1.5487
 -0.3179 6.5108
 0.0167 1.4805
 -3.4135 -9.4572
 -0.1373 9.1380
 2.1284 -1.3597
 -1.7638 3.6063
 -0.9895 -3.2119
 1.1911 -3.3292
 1.1561 1.5805
 0.3626 4.9624
 4.9902 9.7408
 1.5795 6.0963
 2.8856 0.4332
 -0.3788 -0.0864
 2.3715 4.1277
 -1.4362 -3.8760
 2.6422 5.5856
 0.5916 -1.5747
 0.6372 5.3621
 0.6187 0.1884
 -0.4298 5.5340
 -0.1817 -0.3423
 2.4296 2.2678
 -1.2738 1.2699
 -3.3373 -3.8307
 0.6468 2.6161
 0.7972 9.2238
 4.2646 0.5140
 2.6075 -0.6579
 3.1712 7.6172
 2.5657 -3.6653
 -1.9217 1.0876
 -0.6533 2.5079
 3.0177 9.1248
 0.7728 5.1425
 -0.0492 5.6353
 3.4995 1.5489
 0.1318 6.1623
 4.3315 8.6534
 0.1766 -1.2690
 -1.5994 -0.3744
 0.9750 5.3689
 2.5368 6.4403
 4.2004 0.3499
 0.7517 5.1430
 0.3145 6.5983
 0.1847 -2.2156
 -0.6079 3.4195
 -2.7998 2.0322
 3.7889 -1.1360
 1.3414 0.2529
 1.3395 -8.6768
 -0.2297 -6.7517
 -0.9794 -0.9240
 0.4520 2.1905
 3.3802 8.3131
 1.1159 3.1710
 2.5255 -1.0242
 -1.6862 -4.0970
 -0.4486 1.5075
 3.1780 7.1394
 1.1806 5.9771
 -0.4262 6.5270
 -2.1295 -6.3779
 2.1348 3.0853
 0.1836 2.7900
 -0.4832 -0.0154
 0.1360 -1.8414
 0.8049 1.5808
 0.7206 1.2277
 1.6733 -4.6717
 -0.1114 -5.3769
 1.8156 -0.6358
 1.5800 -0.8132
 0.2207 1.0634
 -0.2941 -4.1944
 3.3197 2.2570
 -0.1372 2.7934
 -0.8752 1.7330
 -0.6791 5.9244
 -1.5406 -1.2527
 -0.3131 3.9958
 1.3212 2.3831
 -1.4744 0.3963
 0.2523 2.0795
 2.1683 -1.7145
 -0.6242 0.2518
 0.7593 2.4983
 0.8080 1.3535
 3.2052 0.4502
 4.1395 0.9653
 -2.1205 -6.2886
 1.6303 7.4305
 0.7184 2.7016
 -2.9568 -7.4761
 -1.7763 0.2253
 2.4704 0.6116
 3.3434 9.0507
 2.7492 -0.8954
 -2.3998 -6.6720
 1.8947 -0.6338
 0.4998 -0.9242
 -2.4936 -6.9145
 -2.8413 -8.3957
 0.8148 -7.7809
 3.3274 0.8553
 3.7109 4.5348
 -0.5030 -2.1572
 0.7631 5.3310
 0.1293 -1.6521
 -2.9877 1.9450
 1.6775 6.0494
 0.6414 -5.5482
 0.6541 7.4904
 -1.0848 -2.8127
 1.3852 -1.6882
 -2.3430 -6.1942
 1.6468 -7.4391
 -1.1384 6.0978
 3.4655 6.7184
 -1.8850 -6.0608
 -0.9156 1.3898
 -1.1854 -0.1185
 0.8298 6.2417
 2.5381 -3.3535
 -1.5100 -4.1193
 -0.8356 1.8630
 3.5564 1.7602
 2.2868 5.8020
 -0.0494 3.3209
 0.7392 2.6757
 1.0803 1.6279
 -2.4739 -0.1058
 1.3008 -5.3166
 1.7617 6.2960
 -3.0458 -6.6575
 3.2854 10.3372
 -0.4568 -6.3464
 -3.0887 0.6742
 2.2839 3.8102
 -3.6563 -4.2177
 3.2199 5.2356
 4.2358 6.0027
 1.3345 2.3617
 4.0270 9.6343
 -1.3735 -2.9489
 0.8110 0.3825
 2.8210 5.7638
 1.3766 -4.8187
 -0.5947 3.4856
 0.5730 -8.4942
 3.0653 -0.3552
 -0.0249 5.6179
 -1.3136 -4.8755
 -2.1774 -0.7345
 1.1683 -1.3501
 -0.3227 -0.7662
 0.2465 2.6546
 1.1465 0.3134
 1.1613 -2.3813
 0.7723 -3.5279
 -0.4211 -0.7275
 -2.0417 2.8954
 -1.3597 -7.3321
 2.7940 2.7233
 -0.7806 3.6701
 2.9734 -1.3060
 0.8845 -5.6327
 0.6202 5.8070
 0.5014 7.6296
 3.8282 -0.8013
 1.1169 5.4335
 2.6145 7.3904
 -1.8529 -5.3281
 1.3393 5.0989
 2.4661 0.2712
 0.4504 8.4377
 3.9524 5.5032
 1.3179 -0.2672
 1.2231 -0.4558
 -0.6117 0.6563
 0.7105 0.2037
 1.1377 -1.8370
 2.0379 6.2855
 2.9030 -0.4030
 0.1129 1.4310
 3.1476 1.0083
 1.2005 3.2640
 2.8840 5.7499
 -0.1575 -3.5154
 2.7243 -0.9060
 -2.3002 -4.7572
 -2.7462 -1.1725
 2.9694 6.6999
 -0.3014 -4.1168
 4.5222 3.9520
 -0.0975 0.1159
 2.9318 -0.4399
 1.8570 -0.3261
 0.9217 -2.4567
 -0.5103 -5.0366
 -0.6648 1.8193
 -0.6890 -6.6070
 0.4781 0.1836
 -1.2749 -1.6816
 -1.6373 -2.2297
 -1.2085 -3.4650
 0.6277 -2.6984
 2.1278 2.4493
 2.6002 -1.5859
 -1.7761 -5.4776
 -0.2675 -0.5546
 0.0556 6.1624
 -0.7176 -5.0721
 -1.9873 -3.0124
 3.8390 7.9873
 -1.1786 -6.9653
 -1.8990 2.0000
 -3.1141 -8.9019
 -2.2093 -3.9874
 -2.8626 -3.7249
 3.2178 0.5260
 1.7531 6.9074
 -0.9952 -3.3736
 -0.2344 0.8300
 0.2712 -4.8092
 0.2069 1.7090
 -1.1122 -5.2672
 0.6234 0.8348
 0.5009 6.6938
 2.7306 -2.0862
 1.5503 9.8561
 0.0625 -1.5217
 -3.2617 -6.8918
 2.5166 2.4046
 0.0426 -7.9438
 0.7709 2.6849
 3.9557 8.8522
 3.5188 0.4459
 -0.2065 7.7465
 3.6249 0.8160
 -0.7746 1.0960
 2.8683 5.5991
 1.2214 1.3842
 0.8490 0.0300
 1.4864 2.5142
 5.1430 5.4438
 -0.6514 0.2981
 3.2292 6.2433
 -0.4945 -1.0869
 1.3985 -3.9729
 2.0153 -2.0703
 0.5716 -5.7278
 -0.1469 1.3100
 -2.0433 -6.0185
 -1.9143 -5.8474
 0.2376 3.6843
 -0.5378 -6.3285
 -1.3773 -1.2344
 3.2017 4.1820
 0.5234 0.1690
 -0.1518 -1.7144
 -0.7603 -0.8134
 0.1495 -2.1364
 2.6108 2.6358
 1.8272 -2.3474
 2.7494 8.8485
 2.7479 7.8853
 0.0400 3.8920
 4.1603 7.6671
 2.7589 9.6946
 0.3067 -3.5171
 -0.3803 -5.7393
 3.7357 8.1280
 1.6196 2.7497
 3.6143 1.9429
 0.5241 -7.4286
 3.9551 5.2711
 2.6355 2.1359
 -2.2169 -6.3209
 3.3596 -1.5042
 1.3580 0.8675
 1.0950 -0.8997
 -3.2014 -1.0884
 -2.5166 -0.8483
 -1.6311 -3.1626
 0.3939 9.1385
 0.2918 6.5236
 0.0885 -0.6004
 1.8829 -4.6856
 -1.0382 1.2081
 -0.4283 -6.1533
 -0.3262 4.6868
 -0.0685 -2.7274
 3.7696 8.2186
 -2.7548 -0.9299
 -1.4685 -4.3312
 -0.3180 -5.6124
 0.9950 -4.8334
 0.5338 3.0013
 -0.8468 -4.4900
 -2.2438 -5.8297
 -3.0027 -8.1470
 2.8355 4.4043
 3.6013 1.4856
 -0.2563 -8.2259
 3.7182 5.7038
 4.3671 7.4525
 -0.6168 5.0910
 -0.4311 3.5691
 -0.6580 -10.2446
 0.0077 5.6365
 0.6676 1.3591
 -1.2080 -0.1909
 0.3325 -0.8396
 -0.0752 8.9912
 -0.1455 -1.5785
 1.3017 0.7220
 0.3041 1.9054
 3.0866 5.4441
 -0.1354 -2.0958
 -0.3781 4.7548
 -2.3397 -1.8614
 1.7251 3.6229
 2.3092 -4.3314
 0.1558 -6.9295
 1.4664 -2.6617
 -0.1697 6.7335
 0.9161 0.1741
 -3.2560 0.2591
 2.2630 0.7933
 0.0100 -5.5580
 -0.2893 -6.9575
 3.7660 5.0301
 1.3688 0.8025
 -2.3054 2.3726
 4.8988 9.5564
 -0.2544 -2.2184
 -2.4037 -1.0777
 1.4514 1.5726
 0.2251 4.8705
 2.3080 6.5677
 2.1960 2.5553
 -2.6440 -4.4738
 1.6080 7.0948
 -1.9727 3.9554
 3.2498 2.6930
 -1.9418 -0.8685
 -0.0180 -6.4682
 -1.2447 -6.3135
 3.3717 6.8058
 -0.4401 -0.2739
 -1.4571 -4.7930
 1.1060 2.5217
 0.8858 2.0812
 1.0779 6.4753
 2.8173 8.1394
 -1.1852 5.0639
 1.6086 -0.5775
 3.2019 7.5588
 0.1630 6.8033
 1.6969 3.8857
 2.8481 -1.8355
 -2.4895 -4.0913
 0.8896 -3.6577
 1.0177 5.0305
 2.0222 2.9905
 2.9338 9.3386
 1.0964 5.6030
 1.6832 0.6476
 0.9456 -4.7269
 1.6625 4.1094
 2.2780 -0.9081
 3.2955 8.6710
 0.5774 4.9728
 0.2210 0.3251
 2.6268 7.7337
 0.8270 1.7518
 1.2029 -2.7193
 0.3239 1.0427
 -3.5930 -9.4514
 0.9395 -3.6453
 3.6645 0.4697
 0.4354 -2.8622
 2.6537 1.3966
 3.6021 0.1531
 2.0941 5.3349
 0.7931 -2.4924
 1.4317 -5.9776
 0.7917 5.9192
 -0.2752 -1.5804
 0.0123 0.7883
 0.2320 -7.5296
 -0.4377 5.6125
 1.5111 -3.6489
 -2.8537 -7.2532
 0.3942 0.6032
 -1.7008 -4.3199
 4.2964 2.1069
 -0.1008 -3.7531
 1.1410 0.3048
 0.7694 -0.5965
 0.0245 -5.6461
 -1.4250 -7.5816
 3.5393 6.9283
 2.7208 7.3962
 0.1928 2.8932
 -1.4519 -3.0142
 0.1915 0.9920
 2.5650 2.6866
 -0.7306 -0.7109
 0.1538 4.3633
 0.4325 5.6416
 -0.5006 0.8105
 2.5500 2.5034
 -0.0512 8.0899
 0.2720 4.7646
 0.2176 3.9896
 -2.3039 1.2192
 1.6864 -2.1195
 2.5698 -2.9104
 -1.3383 -0.5568
 -1.8827 -6.1217
 -1.4934 0.9057
 0.2689 0.9134
 0.4829 -4.8299
 0.1633 -3.9635
 1.7572 -5.1624
 -0.0040 -8.0846
 1.8828 1.8390
 2.9107 1.9453
 -0.0861 -0.2803
 0.4737 0.7013
 -2.7712 -7.7321
 -1.1649 1.0730
 -2.6927 -1.0427
 3.5762 0.1141
 1.9026 -3.1632
 3.7209 9.1060
 2.1906 -0.5788
 3.7195 6.6747
 -2.4329 -4.8475
 0.3702 -4.4287
 2.6526 7.4732
 -1.9785 -2.4211
 0.8288 0.0439
 2.9853 5.9592
 -1.5928 1.9389
 3.0112 -2.8959
 1.5657 -5.4478
 3.0264 8.4121
 -0.1805 2.0594
 1.6788 2.1180
 2.4984 6.3478
 -0.9345 3.8456
 0.6792 3.3435
 -2.4565 2.1654
 -0.0835 6.1874
 2.2709 0.0287
 3.0625 7.7376
 0.6455 7.6737
 0.6607 1.1832
 0.1994 -5.4450
 3.7695 8.1303
 1.5069 5.6153
 1.3627 2.4028
 3.0169 3.5024
 4.0618 1.3410
 2.6775 8.5309
 3.6899 8.8939
 4.9235 4.2800
 -0.3005 -6.5756
 -1.0166 -4.7395
 2.5565 1.4190
 2.6831 9.4260
 3.1964 1.5859
 -2.6916 -5.0521
 -0.5084 -1.7509
 -0.3136 -2.7067
 -3.0568 -2.2526
 1.5858 -2.1373
 2.5177 -1.9456
 -3.3219 -4.8271
 -1.5092 -9.3111
 -2.0395 -4.2777
 2.8648 6.7004
 0.5035 -1.6273
 -2.1803 -7.2896
 1.4238 -1.0410
 1.8884 -3.9150
 3.5352 0.0670
 2.6422 2.1697
 -0.2244 -2.4803
 1.4439 1.4561
 -1.2192 1.6457
 -1.5249 1.4245
 0.3320 -1.9441
 -0.4371 -4.7429
 -2.1412 0.9415
 2.0098 5.7042
 0.7496 1.9417
 -0.0239 -9.1654
 1.6437 8.2750
 -0.2926 3.2025
 -1.6201 3.8604
 0.5498 0.9232
 0.4884 -4.6513
 -2.1298 -1.2006
 1.1795 3.2125
 1.2709 3.2784
 -0.8793 -2.0732
 -1.9512 2.3073
 0.2082 5.9737
 1.7226 -3.9390
 -2.6887 -4.5530
 0.3370 6.2720
 1.2238 1.5871
 1.5733 -0.0261
 1.2316 1.5714
 3.6206 5.9297
 -2.6316 -0.7125
 -1.9848 2.3970
 1.4379 -0.1431
 -1.1939 2.6566
 -0.6789 -1.0877
 -0.4091 0.2181
 -1.6899 -0.2316
 0.6570 4.7625
 4.3689 7.6029
 1.5284 -1.2249
 0.4711 4.6588
 1.7110 3.5781
 1.1023 2.0091
 -0.1127 5.9165
 0.4166 6.9758
 -0.7143 0.9814
 0.3031 -0.5313
 0.1665 6.7662
 1.7942 -0.3328
 2.5821 9.1733
 0.8806 2.7156
 4.6433 2.9676
 1.1832 -6.6084
 0.1047 1.8429
 -0.7454 -5.4944
 -2.0776 1.9076
 1.9267 3.7437
 -2.2419 2.4147
 -2.5012 -1.5317
 1.2833 -5.5438
 1.3773 0.0413
 -0.4147 2.0585
 1.2997 3.1472
 2.1224 -3.9794
 3.6528 3.8000
 1.4149 8.2190
 0.2128 0.2859
 1.6402 -0.9029
 0.1965 -1.5973
 0.3644 -0.2950
 1.3595 -4.5111
 1.2257 1.2276
 -3.2675 -8.7177
 0.9351 2.8633
 1.1472 -2.1265
 -0.6697 -2.5111
 0.0339 -6.8377
 1.1596 5.1599
 0.8637 -0.3602
 2.4024 -0.8137
 3.6779 1.7380
 3.5651 0.7227
 0.7125 1.2685
 1.2029 0.6833
 -0.7886 3.4909
 2.3336 3.9129
 -1.7008 -1.4067
 0.5164 0.2663
 0.0245 -5.1318
 0.5805 1.3225
 0.9713 6.1040
 2.1503 -1.2081
 -2.3426 0.8495
 -2.2981 -7.9116
 0.4158 7.2541
 0.8391 6.1188
 4.0881 10.2041
 0.8981 2.4625
 -0.2453 3.8406
 -0.9217 -4.9784
 -0.7281 -3.3471
 3.9771 3.3150
 -0.0263 7.7215
 0.2339 0.0532
 -1.7746 0.6015
 -0.3374 0.3345
 2.1995 8.5806
 0.4817 0.8255
 0.4977 2.5484
 1.6025 -3.5924
 3.3268 7.3045
 -0.3904 -3.7016
 1.5185 4.4673
 -2.9611 2.2333
 3.0898 7.6349
 -2.4302 2.0925
 -2.2058 -2.8266
 0.2375 5.1144
 0.0078 -4.3760
 0.9340 6.9943
 0.2054 0.8355
 1.0094 0.6504
 -0.1208 6.5646
 2.6704 0.7374
 3.0667 8.6300
 -2.5076 0.0662
 2.8712 1.5454
 -0.4559 -0.3774
 0.0909 7.6591
 2.9623 5.7177
 2.5382 -2.4183
 0.3125 -1.3335
 0.6750 4.8053
 -1.6268 -6.5032
 -1.5994 0.2831
 2.4222 5.7395
 1.4917 4.3708
 -2.5714 -8.3832
 0.2515 6.8190
 4.4233 8.2178
 1.3247 -5.7556
 0.4198 8.1887
 -0.6213 -3.0838
 1.8681 3.8037
 -1.3558 3.4379
 1.2408 0.6918
 0.2328 -6.7863
 0.5532 -1.0432
 1.2272 4.9312
 1.4157 8.1089
 0.6520 -6.7662
 -0.0779 -2.8450
 -1.2492 -2.1566
 -1.9451 -4.9318
 -1.4535 0.9997
 0.5587 -0.1132
 3.5560 2.4747
 1.0844 8.4589
 2.3308 6.3715
 -3.0894 -6.4910
 1.8238 0.2901
 0.9911 8.4366
 1.3833 -1.2040
 -0.8447 -6.8839
 -1.1549 -5.3658
 2.3060 2.2951
 0.8443 -2.8230
 -1.6406 0.9703
 -2.6636 -5.6053
 -1.3569 -4.2564
 -0.9487 4.6360
 3.2634 7.8550
 1.5676 1.7174
 3.6324 7.8619
 -2.2198 -0.2012
 3.9591 5.9773
 3.4211 1.2381
 -0.1858 4.9944
 -0.3549 -0.1370
 1.9695 5.7858
 0.7791 2.2347
 0.9605 -1.5406
 -0.5700 -5.9292
 0.9970 -2.8390
 -2.2786 -5.8313
 4.4522 1.8328
 -0.2469 4.9328
 1.1104 -3.6295
 2.9560 8.6587
 0.1213 0.9402
 1.8097 4.0211
 3.3400 4.4816
 -1.4533 0.7359
 -1.4613 -6.2260
 2.5463 5.4067
 -2.0485 -7.7102
 -1.5747 -3.8782
 1.7728 -2.7112
 3.8665 2.5253
 -1.7760 -4.4450
 0.6176 2.6647
 3.1967 7.2057
 3.9416 2.4604
 2.5843 0.9366
 1.4158 0.6536
 2.4225 5.0229
 3.8657 1.0635
 -0.8621 2.5948
 2.8125 5.2255
 -1.7308 1.1034
 0.4750 -7.2315
 -2.0040 2.1131
 -2.0171 2.5029
 3.7875 2.3596
 1.0064 -4.7651
 -1.7511 1.6843
 1.5452 0.8325
 3.1779 6.7920
 -2.2445 -4.0784
 1.3320 2.7959
 -0.1202 -0.5838
 0.4513 -2.1653
 0.5365 -5.2140
 0.5658 -0.2610
 -0.3304 1.5898
 0.6573 -1.1200
 -1.3142 -6.7549
 -0.5468 -0.9221
 -1.4803 2.2763
 -1.0661 -2.5320
 1.4162 4.8037
 0.3697 5.7545
 2.9261 6.0111
 -1.8560 1.0846
 -1.4833 -4.7302
 3.2158 8.5504
 1.5812 -3.0397
 0.5179 8.2447
 3.2507 6.7901
 1.1560 0.3723
 -1.1341 1.2496
 0.3492 -6.8133
 -2.6906 1.3744
 2.8868 -0.0539
 3.2078 -1.9796
 -0.9733 -5.3355
 -2.0530 -6.3438
 4.7374 10.0856
 1.5553 2.4230
 0.5164 7.8834
 4.4193 9.9586
 -0.2846 -4.3460
 0.4488 -2.3024
 -0.2409 -3.7737
 0.7016 -0.9900
 -1.0986 -0.3202
 -2.1927 -0.7589
 2.8840 -3.1213
 2.2646 4.5802
 -0.7209 -5.9122
 0.0956 5.4252
 1.1109 8.6188
 0.4742 -1.7055
 0.6162 6.1662
 -1.3178 -3.5789
 0.6292 -5.1652
 0.3061 5.0785
 0.5523 0.1014
 0.2984 -0.1702
 4.9438 7.6215
 1.5759 0.6934
 -1.4514 -6.0837
 0.4331 1.3079
 0.1224 -2.0387
 -1.4480 1.0688
 -2.3139 -4.8863
 3.5516 -0.0375
 -0.5759 3.6883
 -0.9609 -7.9350
 0.4053 5.2220
 -2.6016 -5.0818
 3.8393 -0.1063
 0.7231 -0.1166
 0.2620 -1.6415
 -2.1380 -0.2400
 -0.8154 5.6621
 -1.7060 -6.1717
 -0.3967 6.5613
 3.0098 8.5471
 2.2667 7.0517
 3.0173 1.3535
 -2.0178 -4.7896
 3.3708 8.3756
 0.6200 5.8309
 1.1008 2.3271
 1.8361 0.3053
 0.1783 2.1719
 1.1226 3.4092
 -1.5985 -5.9057
 3.9012 2.7399
 1.0852 0.2067
 -1.9925 -5.7446
 0.1053 1.0747
 0.6555 8.3669
 1.3899 -7.9578
 -1.5862 -5.3198
 2.9646 4.0136
 1.2667 2.2565
 0.8700 -2.0722
 -1.8623 -4.7449
 1.5528 3.2724
 -1.8271 -0.1413
 3.4911 6.4471
 -2.2592 -5.1015
 0.5756 -9.2478
 1.6517 -0.6434
 4.2557 -0.6134
 1.3164 1.1069
 0.5585 5.9746
 3.1313 2.1808
 -1.9860 1.6903
 -3.5061 -5.2409
 0.4305 6.4107
 -2.8871 -7.6373
 1.8398 -3.1500
 1.7396 5.8173
 0.6570 3.7365
 0.3734 -0.0054
 1.3150 4.3811
 -2.2904 -4.3897
 3.7144 7.9034
 3.2618 7.0315
 -1.1956 -7.3437
 1.5730 5.7509
 0.8491 7.3905
 2.3011 6.6778
 -3.2812 -9.0083
 2.2675 -2.3730
 2.4810 3.8078
 -1.0322 -5.7099
 -2.2390 -2.0999
 3.7116 0.3214
 0.7929 1.9286
 1.0693 1.3623
 4.0036 3.5966
 -0.6129 4.0992
 -1.3694 2.0574
 0.3371 4.8054
 0.7120 0.2290
 -1.8530 -0.3629
 1.3646 -3.6863
 -3.7968 -7.9427
 -0.9926 -0.1774
 -2.4918 -0.9276
 -1.9265 0.8524
 2.0830 -2.8615
 2.0326 -2.7657
 1.8548 0.2490
 1.5324 4.3907
 -0.4345 5.1061
 2.0961 4.5540
 0.8954 1.7886
 3.8463 -0.2613
 -1.5575 2.7804
 0.4919 -2.5137
 0.8642 -3.3241
 -1.5183 2.2962
 1.5986 -3.9961
 -1.5936 -0.2782
 -0.9932 -2.8763
 0.1581 6.2298
 -2.3082 -4.7134
 0.8140 -1.8467
 4.1581 1.8918
 0.0496 -1.1934
 2.8367 6.6540
 -0.9758 1.1944
 1.2680 2.2323
 1.0010 9.4593
 1.4731 2.5931
 -0.0251 2.7785
 -1.7554 -7.9231
 2.9535 -1.6091
 -1.9418 -7.5323
 -3.4067 -2.5073
 1.7720 3.3664
 0.4440 4.9030
 4.2086 2.0224
 0.8161 4.3825
 -1.2877 3.1369
 1.6644 3.4099
 -1.4275 -7.5610
 1.1351 5.7912
 0.4761 -1.2578
 3.0254 6.7540
 1.0397 7.0079
 -0.1413 7.7362
 -0.0223 6.3561
 -1.5506 -4.3547
 2.2763 4.3877
 -0.7241 -5.4035
 0.3334 2.1412
 -1.2487 -7.6160
 2.4176 3.3735
 -0.2974 6.1658
 1.2793 1.6484
 3.4538 7.4299
 -2.4080 -4.9066
 0.3847 0.5267
 -2.8895 -0.0597
 -0.9419 1.2316
 0.7405 6.8367
 -1.3406 2.6062
 3.6493 8.7022
 4.0476 2.2833
 -1.1622 -3.7046
 2.8894 0.5106
 -2.3092 -4.5054
 -0.6651 -1.7704
 -2.3625 -6.0015
 1.0451 0.7083
 -1.9360 0.5042
 0.7025 -0.7441
 1.3145 -0.3786
 1.2163 7.6134
 2.6208 -1.7433
 0.8608 7.7795
 1.5613 -6.1207
 1.4232 -2.4455
 1.1788 -5.2963
 0.1298 -2.2165
 2.2287 -0.0041
 0.0541 -0.3945
 2.0738 8.8906
 0.8405 -6.6373
 -2.7281 -6.9773
 1.6648 3.4320
 -2.1875 -5.8172
 -1.7902 -5.9464
 1.0315 6.0779
 0.0218 1.3784
 1.7535 0.9482
 -1.9573 -0.6515
 -2.4841 -0.5624
 1.6268 6.6996
 0.5922 5.4053
 -1.4430 1.8435
 0.3691 6.4907
 -0.1599 -4.6197
 -0.2817 -1.8546
 3.9982 8.4201
 0.3472 2.2708
 -2.8897 -1.5025
 3.8410 10.4944
 4.3941 9.7203
 1.6575 -0.1709
 0.3237 -2.6908
 2.6012 3.1313
 2.1547 4.6598
 1.3694 1.6124
 0.0494 6.1303
 0.8869 3.1028
 2.1396 -0.4532
 1.3523 3.8725
 0.9197 8.6257
 -0.6669 -2.8477
 3.3002 8.9185
 1.8673 0.3027
 -1.0537 -2.6767
 3.2267 8.3477
 -3.2156 -8.4795
 0.5504 1.4113
 -1.7068 0.2584
 -1.4116 -0.4849
 -1.1450 -2.3442
 0.1384 8.9011
 2.3376 5.5911
 -1.7449 -6.0137
 -1.8662 0.2432
 5.2530 11.6670
 -2.7019 -6.4057
 3.5086 0.3239
 -1.0844 -3.3546
 -2.4223 -9.1108
 -0.3370 1.4823
 2.5691 7.9380
 1.3053 1.9104
 0.5710 8.3962
 0.7298 3.6320
 -1.3749 3.9020
 3.6291 2.9661
 0.0881 0.4720
 -2.1001 -7.6368
 0.4790 1.7657
 0.6008 3.4266
 1.4889 1.1973
 -1.6493 -3.3081
 1.1006 7.8431
 -1.9128 2.6488
 0.3715 -1.7139
 0.9618 -4.1465
 0.7214 -4.3428
 1.7945 0.8577
 0.5279 10.1167
 0.7411 0.4303
 -0.2366 3.6164
 0.9338 0.7124
 -0.0484 -0.0386
 3.2203 2.4518
 0.5952 -0.1467
 -2.0823 4.4869
 2.3923 -0.6281
 1.3874 0.7483
 1.5299 5.9602
 3.5270 1.8559
 3.3889 0.6325
 2.0511 4.3928
 1.8453 -4.9511
 -1.9510 2.0181
 3.6777 7.3437
 -0.1565 -3.6407
 2.7941 2.4160
 1.9245 -1.8317
 3.0460 -1.0748
 -2.8737 0.3388
 1.2040 1.7925
 4.3505 8.5338
 1.7800 5.0214
 0.6525 1.6925
 -3.1568 -5.5395
 -0.2267 1.5950
 3.4229 7.8007
 -1.5021 -1.6745
 1.9344 1.0821
 1.6982 2.7393
 1.5979 -2.6172
 -0.4233 -0.5497
 0.6515 9.6273
 -1.8018 -1.0642
 -1.8905 2.6651
 1.3488 -1.3928
 -0.8694 4.1292
 -2.5012 -0.4598
 1.1098 -0.1550
 -1.6906 -6.7725
 -1.5275 -4.0515
 1.0334 1.4090
 3.0056 2.2099
 1.2852 3.4021
 -2.7025 -9.0701
 0.5292 -0.8619
 -0.1953 5.5654
 -1.7345 -4.4677
 -0.5794 -5.6992
 -0.4737 -2.2812
 0.9100 -0.2269
 0.0698 -5.4391
 3.7471 0.9781
 2.6842 2.0856
 -1.9754 0.0156
 -0.5985 3.9244
 -2.5307 -5.4909
 0.4081 -1.4537
 -0.2180 -3.5637
 1.5466 2.0158
 4.8544 0.0006
 0.3473 -9.1903
 2.1505 7.9822
 0.4013 8.3346
 3.3040 4.6488
 0.2485 1.0501
 0.1407 8.8948
 0.8938 -4.6383
 1.5774 -1.6718
 -2.2250 -5.6832
 -2.5033 -7.2591
 0.0701 -6.7791
 3.5754 0.7347
 -2.4906 -6.7179
 -0.9085 -4.1114
 -2.1103 -4.6292
 4.1164 4.5492
 -1.9656 -2.7921
 0.3938 -3.3220
 2.6324 -0.6320
 1.2711 5.0236
 -3.0228 -1.4151
 3.8898 2.5459
 4.0381 7.5053
 0.0716 4.9230
 0.9409 0.7240
 1.8545 1.4979
 2.6437 3.9580
 3.3410 5.6557
 -2.9724 -1.9589
 -3.2364 -7.0316
 -0.5168 -0.0544
 1.2549 6.3843
 3.0101 0.4574
 -2.6407 -8.9934
 1.1152 8.4058
 4.0517 7.4413
 1.8154 0.9665
 3.7556 7.8310
 -0.1682 1.4174
 1.1799 -0.7199
 -1.8298 -1.6545
 1.1901 7.9589
 0.2180 8.4365
 -0.3746 -8.4393
 3.0343 -0.5077
 1.6256 -1.7858
 0.3917 7.6576
 0.5381 0.5720
 0.1863 1.0858
 2.3134 -5.0647
 1.4062 -2.5065
 2.4246 1.5930
 -1.9002 -2.2875
 -0.9866 5.9411
 -1.2202 2.1627
 1.4359 8.1552
 -2.0298 -3.5534
 -2.4040 -5.3793
 3.2240 3.9652
 -1.3178 0.1321
 -2.0760 -4.3173
 -1.9336 2.7903
 0.1443 2.2377
 -0.9895 2.1408
 4.4661 10.4625
 4.2491 2.9007
 -2.0141 -5.8198
 2.3845 -4.0595
 0.8213 0.5179
 1.0701 7.9631
 0.9762 7.3923
 -3.2979 -1.1998
 2.2899 6.7777
 2.5397 6.4105
 -1.7597 3.7983
 0.1812 -2.8352
 0.0997 -3.7080
 0.2672 1.6702
 -1.5361 2.4255
 3.4988 1.3035
 0.2224 1.6157
 4.7185 1.0738
 2.0526 0.2508
 -2.7938 2.2941
 2.7628 6.3336
 1.5786 1.9966
 4.6238 7.7547
 -0.0966 4.7582
 -1.3488 -1.4300
 1.3624 -3.3528
 3.2600 -0.4350
 0.6471 -1.9914
 1.2069 8.7879
 -1.8573 -9.5712
 -1.0501 -3.1351
 -2.0391 -2.5421
 0.8008 6.0941
 -0.2239 -1.8709
 3.6596 8.0811
 0.9291 1.5056
 -1.8282 -5.8041
 0.6191 0.0980
 3.2916 -1.9054
 0.1326 1.8845
 1.1972 6.2197
 -0.2873 -3.0394
 -1.1522 -5.4614
 0.8426 -0.0788
 -0.3450 2.3688
 -1.3249 4.5750
 1.5903 2.1696
 0.5952 -5.0063
 2.8674 0.5537
 0.6146 6.6903
 0.2194 0.8084
 1.9318 4.6819
 -1.4502 -6.8545
 -1.5453 0.2937
 1.3645 3.5187
 3.9183 1.6544
 1.3867 2.5968
 3.0568 2.6775
 0.5520 -0.9582
 0.7662 -3.3390
 -0.9742 -0.5057
 3.1160 1.2940
 0.3686 -1.1224
 0.5402 5.1840
 -1.1826 -0.7060
 0.3307 1.3009
 2.1563 -2.2621
 0.2020 -0.7688
 -0.5867 1.9851
 2.0139 9.0169
 2.3589 7.5341
 -1.1915 -4.7141
 3.8303 9.1630
 -0.7343 4.4434
 -2.3814 -3.1815
 -0.2281 -0.6494
 0.3496 6.9855
 -0.2029 4.6534
 1.1847 9.1306
 -1.9724 -0.3423
 1.4351 -2.5809
 -0.2390 -1.5135
 -0.8896 -6.4740
 -0.3190 -1.5668
 -2.3279 -5.0972
 -3.2210 1.8081
 -2.2323 -1.5449
 0.9982 4.0584
 -2.2386 -1.5852
 -2.6420 -5.5448
 -1.2345 -6.7358
 1.6048 7.5813
 0.6984 -5.7418
 2.1950 3.4428
 0.3190 4.8722
 -2.1060 -0.3096
 0.4194 4.6393
 -2.1522 -5.3340
 3.4689 6.1577
 3.4637 9.4919
 3.7560 4.5007
 1.9989 4.1955
 -0.9521 3.4253
 0.5003 -1.1043
 3.9483 8.4028
 1.1906 -2.2943
 0.4117 5.2381
 0.1931 -3.9135
 0.5433 7.8165
 1.6808 -3.3656
 -0.4549 -1.2478
 4.5874 3.0240
 -1.0596 -6.0999
 0.1334 3.6075
 2.5687 6.0082
 -2.8992 0.5925
 0.4795 6.0897
 2.9758 2.0679
 1.9107 -4.7777
 0.7311 9.2908
 0.8849 5.1568
 1.5599 7.3699
 0.7775 1.6199
 -0.4327 -6.8932
 4.1102 -0.7752
 -0.8068 -2.7463
 2.3559 8.0403
 1.7065 6.0448
 0.4624 -5.5346
 -0.9727 6.1998
 0.4061 1.6372
 1.7578 2.5318
 -1.1692 3.5625
 2.0522 -3.4199
 1.0709 -0.9196
 -4.0216 -1.0502
 0.8064 5.2804
 -0.9154 -3.6647
 -0.2665 -5.4334
 1.4040 2.1029
 0.6945 -7.2475
 0.9950 3.4312
 -0.4427 -2.1948
 1.2521 0.7480
 2.2303 -2.0025
 0.2477 7.4420
 1.5033 5.5923
 1.2806 3.8644
 -2.8429 -1.5655
 -2.8647 -8.1267
 0.7789 -6.9020
 -0.2811 2.2314
 2.4840 9.8344
 -0.8269 -6.3924
 0.2285 -1.1470
 3.2325 1.0390
 0.1358 -6.2807
 -4.0129 -6.2582
 -2.6138 -1.8412
 -2.9702 -0.7578
 -1.2756 -1.1751
 4.1879 8.9457
 0.6996 -2.7065
 1.6218 2.5221
 2.0788 -0.9223
 -0.3371 3.8207
 2.7910 10.7365
 1.2753 7.1166
 -0.3504 4.2979
 0.5680 -1.6121
 -0.0051 9.3656
 0.6584 -2.0172
 -1.9034 -3.7038
 -0.8583 -0.9131
 1.3996 -1.8463
 2.3142 2.5052
 -2.1243 1.1976
 -0.0963 0.8370
 1.0990 3.5927
 0.3396 -2.2587
 1.0638 -6.6926
 4.3493 3.9982
 3.6537 7.9372
 3.5070 4.5431
 3.4676 8.0264
 2.4781 -1.0180
 -0.6389 -0.6996
 -2.1117 -6.3333
 1.2957 2.2474
 -0.7218 -2.2015
 3.1487 7.8426
 0.1471 -1.9788
 1.3359 3.2882
 -0.0870 -1.7363
 1.4229 -2.9285
 1.2019 1.8274
 0.8203 -5.1509
 2.2974 6.9551
 0.7839 -0.0638
 -1.6333 0.3752
 1.2402 2.1755
 0.8164 2.4791
 1.1756 -5.4203
 0.2676 1.4245
 1.1711 -2.1608
 -1.0435 -5.3472
 0.3821 -6.5203
 -1.2504 5.0936
 4.7854 8.2863
 -1.3186 -7.0539
 2.1737 4.7809
 0.5681 -6.5698
 0.4935 -7.0038
 2.3193 6.3347
 -0.6998 -0.4147
 4.5858 8.0826
 1.1204 -3.7188
 2.5144 -4.2582
 0.8659 -2.4221
 0.5940 -0.3422
 -1.0796 2.5754
 -0.4111 -0.2950
 4.2090 6.1182
 0.0499 2.7218
 0.5680 -2.3364
 -1.8570 -1.5589
 0.0817 0.3901
 2.5973 2.2246
 2.2343 5.5164
 -1.2914 3.5759
 -1.6945 1.3380
 -1.7261 -2.8743
 -0.0359 4.5394
 1.0643 0.7762
 1.2264 2.5455
 2.7937 -0.4089
 0.0634 -9.0125
 2.2350 -4.6061
 3.8428 0.1074
 1.0988 -5.6721
 4.5202 9.6923
 -0.0318 -0.7520
 1.9688 -0.9928
 -0.1563 2.2977
 2.1523 4.0591
 -2.2200 -6.3635
 4.3271 2.9865
 2.2411 7.5051
 -0.3583 -0.8166
 0.0155 -2.9648
 -0.4489 0.2632
 -0.0281 4.1971
 0.2361 6.4040
 3.1910 8.6276
 0.5071 -2.4272
 1.1680 -5.7915
 3.2113 2.6584
 3.7063 9.0464
 1.2331 1.4907
 -2.0315 -5.9091
 0.9261 -4.6208
 2.8016 5.4764
 -0.6284 0.0123
 1.0120 8.4204
 -2.4999 0.5555
 -3.4485 -6.3389
 0.7642 -0.7570
 -1.4307 -2.8005
 1.4274 -3.8350
 3.3594 2.3500
 1.7141 -6.2143
 0.0707 1.5953
 3.9020 -1.4299
 -0.8842 -3.9166
 -1.4174 0.9841
 -0.8002 -3.3901
 2.7482 4.7141
 0.4927 1.8122
 -2.1378 -8.4097
 -3.0605 -0.2087
 -0.4829 5.3934
 1.7381 1.4252
 -1.1743 -4.6664
 3.1934 0.0335
 -1.8386 2.0308
 -2.9067 1.6620
 -0.1760 -8.0777
 -0.3532 -9.2980
 -0.9660 -3.6355
 3.0058 3.2898
 0.6020 -0.5041

============X===============
 -0.4693 -0.1064 0.4747 0.4405 1.0000
 -0.5683 -0.1274 0.0252 0.5817 1.0000
 -0.0987 -0.1345 -0.3297 0.2430 1.0000
 0.1791 0.4547 0.4470 0.2088 1.0000
 -0.3585 0.2181 0.4180 0.2764 1.0000
 -0.3936 0.1296 0.4221 -0.4294 1.0000
 -0.5921 -0.1706 0.4019 0.1527 1.0000
 0.2721 -0.5854 -0.1254 -0.2106 1.0000
 -0.3122 0.5275 0.1780 -0.4122 1.0000
 -0.4665 -0.4239 -0.3812 0.2742 1.0000
 0.3909 0.5895 0.4554 -0.1374 1.0000
 -0.4882 0.4016 0.0706 -0.1396 1.0000
 0.3218 -0.1611 0.1835 0.5466 1.0000
 0.5571 0.4942 0.5632 0.4289 1.0000
 -0.0409 0.3481 -0.3994 0.4654 1.0000
 -0.1449 0.3737 0.3345 -0.1664 1.0000
 -0.2087 0.4918 -0.4707 -0.3473 1.0000
 0.1362 0.5648 0.1598 -0.1434 1.0000
 0.2263 -0.2950 0.1200 -0.5168 1.0000
 -0.2418 -0.2569 0.5100 0.1763 1.0000
 0.1126 0.4282 -0.4112 -0.6071 1.0000
 -0.1051 0.4164 0.1878 -0.4589 1.0000
 -0.2891 0.3328 0.3564 0.5671 1.0000
 -0.1447 0.2319 0.3821 -0.3710 1.0000
 -0.3615 0.3259 -0.3378 0.3415 1.0000
 0.4317 -0.2764 -0.2138 0.4682 1.0000
 0.2698 -0.5249 -0.3441 0.3648 1.0000
 0.1052 -0.4449 0.2828 -0.1516 1.0000
 0.0886 0.2202 -0.3685 0.5269 1.0000
 -0.3373 0.2829 0.3217 -0.3933 1.0000
 -0.4556 0.3455 -0.4030 -0.2026 1.0000
 -0.3278 0.2089 0.0571 -0.5592 1.0000
 0.1011 0.3050 0.0024 0.2501 1.0000
 -0.3094 0.2434 0.2983 0.3148 1.0000
 0.1240 0.5397 -0.2327 0.3517 1.0000
 -0.5779 0.4207 0.1040 -0.1278 1.0000
 0.3622 0.4172 0.0492 0.1785 1.0000
 -0.3741 0.1282 -0.2261 -0.3756 1.0000
 0.2481 0.0364 -0.6017 0.1577 1.0000
 -0.3744 -0.6057 0.4256 0.0154 1.0000
 0.1467 0.3401 -0.4450 0.3270 1.0000
 0.3019 0.3822 0.1822 -0.2685 1.0000
 0.3854 0.2693 0.4492 -0.4134 1.0000
 -0.3885 0.1883 -0.3906 -0.2636 1.0000
 -0.2754 -0.2747 0.1448 0.0596 1.0000
 -0.2019 0.4389 0.5671 -0.2262 1.0000
 -0.5538 -0.5413 -0.3873 0.5109 1.0000
 -0.1184 0.3915 0.5138 -0.3243 1.0000
 -0.2444 0.5701 0.1464 -0.2744 1.0000
 -0.3301 -0.2670 0.1859 0.5668 1.0000
 0.3434 -0.2215 0.3377 0.5388 1.0000
 -0.3628 0.4894 -0.2149 0.5356 1.0000
 0.1519 0.2336 -0.2183 0.2566 1.0000
 0.3979 0.4518 -0.5212 -0.4725 1.0000
 0.4690 -0.3468 0.1775 -0.5818 1.0000
 0.4810 -0.4260 -0.1659 0.5109 1.0000
 -0.1097 0.4127 0.3967 0.3124 1.0000
 0.3180 0.3474 0.1827 -0.3770 1.0000
 -0.5917 -0.2861 0.3183 -0.4606 1.0000
 0.4973 0.3844 0.3235 0.1179 1.0000
 -0.4905 0.4368 -0.4506 -0.2963 1.0000
 0.4474 -0.2023 0.4451 0.4333 1.0000
 -0.4040 -0.4070 0.4591 0.3300 1.0000
 0.2517 0.0683 -0.6451 0.3412 1.0000
 -0.3671 0.2467 -0.3608 0.3206 1.0000
 -0.5707 0.5855 0.2868 0.4218 1.0000
 -0.4082 0.1975 -0.2084 0.3241 1.0000
 0.1499 0.3071 0.1767 -0.3534 1.0000
 0.3272 0.5530 0.4227 -0.1663 1.0000
 -0.3706 0.4502 -0.3842 0.3470 1.0000
 -0.3719 -0.5232 -0.4022 0.2579 1.0000
 0.3134 -0.4949 0.3316 0.4115 1.0000
 0.5197 -0.4116 0.4617 0.1223 1.0000
 0.1430 -0.3027 -0.2050 -0.3906 1.0000
 0.2000 0.5511 -0.4053 -0.3532 1.0000
 -0.1428 0.2748 0.4775 0.3693 1.0000
 0.2690 -0.3688 0.3340 -0.2384 1.0000
 0.3947 0.2896 -0.5421 0.4347 1.0000
 0.5153 -0.2220 0.0556 -0.3078 1.0000
 0.4343 0.6388 0.4368 -0.5561 1.0000
 -0.0762 0.5376 0.3310 -0.4353 1.0000
 0.4628 -0.0329 0.5130 0.0831 1.0000
 -0.2635 0.2860 0.4581 0.3815 1.0000
 0.3725 -0.0791 -0.1872 0.4733 1.0000
 -0.6074 0.3599 -0.5210 -0.5904 1.0000
 0.4073 0.4972 -0.1572 0.5482 1.0000
 -0.1235 0.3922 -0.3540 -0.3889 1.0000
 0.4512 -0.4639 -0.2877 -0.4150 1.0000
 -0.4327 -0.1081 0.5126 0.4492 1.0000
 0.4350 0.3417 0.1502 -0.3332 1.0000
 0.3573 -0.2893 -0.2858 0.1761 1.0000
 -0.2781 0.3177 0.3145 0.5063 1.0000
 -0.4347 -0.3717 0.3066 -0.3992 1.0000
 -0.1827 -0.3637 -0.1729 -0.0684 1.0000
 0.5324 -0.4545 0.4838 0.4773 1.0000
 0.2328 0.3691 -0.3086 -0.5998 1.0000
 -0.2741 0.4777 -0.1431 0.3992 1.0000
 0.4831 -0.2395 0.5022 0.3560 1.0000
 0.3543 0.4223 -0.5127 -0.5109 1.0000
 -0.4111 -0.2260 -0.5306 0.3833 1.0000
 0.5997 0.0980 -0.3542 -0.6238 1.0000
 -0.5235 -0.6182 0.4160 0.1054 1.0000
 0.1529 -0.3226 -0.4603 0.4456 1.0000
 -0.3671 -0.1332 -0.6283 -0.4917 1.0000
 -0.4040 -0.4566 -0.4025 -0.4387 1.0000
 0.0909 -0.5471 -0.4820 -0.3204 1.0000
 0.2990 0.5530 -0.2246 0.4978 1.0000
 0.2733 0.4506 0.3724 0.2744 1.0000
 -0.5154 -0.5041 0.3223 -0.3311 1.0000
 0.1841 0.0643 0.3684 0.4559 1.0000
 0.2420 0.3467 0.3241 -0.5848 1.0000
 0.3480 -0.0809 0.5603 0.5693 1.0000
 0.5069 0.4276 0.1204 -0.4270 1.0000
 -0.3746 0.2636 0.3894 0.0853 1.0000
 -0.4641 -0.3454 0.3835 0.5159 1.0000
 -0.5116 0.3149 0.2543 -0.0660 1.0000
 0.2408 -0.4760 0.1657 0.2082 1.0000
 0.3683 0.1610 0.3833 0.5211 1.0000
 -0.4335 0.3649 0.1316 0.1331 1.0000
 -0.2465 -0.2439 0.5093 0.5904 1.0000
 0.4179 0.3071 -0.5765 -0.0834 1.0000
 0.4394 -0.0437 0.1817 -0.2319 1.0000
 -0.5788 0.4292 -0.2035 -0.2691 1.0000
 -0.5550 -0.3536 0.3761 -0.4179 1.0000
 -0.4185 -0.5006 0.1003 0.2636 1.0000
 -0.2318 -0.1632 0.3641 -0.2908 1.0000
 0.2099 -0.0096 -0.1556 -0.3587 1.0000
 -0.4924 -0.2331 -0.5938 0.4606 1.0000
 -0.3526 0.5076 -0.1995 -0.4872 1.0000
 0.5858 -0.1684 0.0914 0.2381 1.0000
 -0.4246 -0.0848 -0.3561 0.4132 1.0000
 -0.1812 0.5607 0.5808 -0.5258 1.0000
 0.0760 -0.5150 0.3254 0.1580 1.0000
 0.3809 -0.2224 0.4713 -0.1582 1.0000
 0.5167 -0.6005 0.3229 -0.3966 1.0000
 -0.6141 -0.2411 -0.4959 -0.4330 1.0000
 0.4410 0.2537 0.3157 0.3587 1.0000
 -0.4562 -0.2514 -0.3523 -0.1559 1.0000
 0.2669 0.2057 -0.3223 0.3246 1.0000
 -0.3189 -0.4450 0.0714 -0.4075 1.0000
 -0.3589 0.2114 0.4184 0.4594 1.0000
 -0.4571 -0.3535 -0.2216 -0.2061 1.0000
 0.5625 0.1330 -0.3503 -0.5076 1.0000
 -0.1690 0.3493 0.4509 -0.1714 1.0000
 -0.0149 0.0119 0.3813 -0.0300 1.0000
 0.1743 0.2864 -0.2652 0.2105 1.0000
 -0.4900 -0.4621 0.4470 -0.2093 1.0000
 0.3596 0.5885 0.3338 -0.4486 1.0000
 -0.4044 0.4016 -0.2447 0.0523 1.0000
 -0.4200 0.5189 -0.1611 0.1706 1.0000
 -0.1763 -0.4313 0.4940 -0.3389 1.0000
 0.3988 -0.3745 -0.1557 -0.5152 1.0000
 -0.3879 0.3694 0.5411 0.1716 1.0000
 0.6195 0.6022 -0.0631 0.0907 1.0000
 0.3443 -0.1093 0.3155 0.2115 1.0000
 -0.5816 0.4720 -0.2022 0.2703 1.0000
 -0.4784 -0.4911 0.2357 -0.3862 1.0000
 -0.3003 0.5458 -0.3732 0.3799 1.0000
 -0.5374 0.6019 -0.6234 -0.4747 1.0000
 0.0954 -0.4031 -0.2369 0.3598 1.0000
 -0.3515 0.1289 0.1899 -0.2974 1.0000
 0.0797 -0.4287 0.3108 -0.3678 1.0000
 0.3974 -0.4354 0.4026 0.3422 1.0000
 -0.4575 -0.3941 0.4447 0.3596 1.0000
 0.1842 0.4036 -0.3159 0.2026 1.0000
 -0.2397 -0.1203 -0.2720 0.3434 1.0000
 -0.2366 0.3186 -0.6176 -0.5722 1.0000
 0.4810 0.3045 -0.4043 0.3347 1.0000
 0.5401 0.3858 0.2719 0.2806 1.0000
 -0.5359 -0.4706 -0.2878 -0.3280 1.0000
 0.5879 0.0761 0.2517 0.4474 1.0000
 -0.4079 0.1856 -0.2247 0.3443 1.0000
 -0.2095 -0.2854 -0.2396 -0.0694 1.0000
 0.2688 0.2869 0.2302 0.0290 1.0000
 0.2971 0.1064 0.3220 -0.5731 1.0000
 0.3152 0.4299 0.2636 -0.4690 1.0000
 -0.5274 0.3854 0.3162 -0.4307 1.0000
 -0.0778 -0.3468 -0.5904 0.3659 1.0000
 -0.1914 0.4480 0.1480 -0.3765 1.0000
 0.5417 0.2082 0.2849 -0.4828 1.0000
 -0.1659 0.3898 -0.4288 0.2482 1.0000
 -0.4533 0.5903 -0.3619 0.3196 1.0000
 0.2285 0.5912 -0.6072 -0.2795 1.0000
 -0.3371 0.1960 0.3763 -0.2116 1.0000
 -0.4847 0.1657 -0.4589 -0.4688 1.0000
 -0.2388 -0.3136 0.1374 0.2889 1.0000
 -0.2682 -0.1078 -0.3028 -0.4195 1.0000
 -0.3970 0.4897 -0.1566 -0.5458 1.0000
 0.2053 0.4867 -0.3989 -0.4529 1.0000
 0.2425 -0.4395 -0.5811 0.4131 1.0000
 -0.3772 -0.3131 -0.3643 -0.4701 1.0000
 0.4002 0.1663 -0.6128 0.4209 1.0000
 0.3671 0.3374 -0.5921 -0.3449 1.0000
 0.1120 0.3029 -0.3697 0.2455 1.0000
 -0.3087 0.4974 -0.2594 -0.5758 1.0000
 -0.3163 -0.5593 0.1960 0.2648 1.0000
 -0.3515 0.6313 0.2721 0.4071 1.0000
 -0.1981 0.4791 0.5199 -0.1827 1.0000
 -0.0980 0.4643 0.2130 0.2070 1.0000
 0.5680 -0.3576 -0.3231 -0.5038 1.0000
 -0.1789 0.2535 -0.4114 0.6038 1.0000
 0.2719 -0.3466 -0.1648 0.1711 1.0000
 0.3411 -0.1278 0.3217 0.1272 1.0000
 -0.4580 -0.4038 -0.0805 -0.0509 1.0000
 0.2636 0.1725 0.3681 0.2718 1.0000
 -0.1141 0.3032 0.5718 0.3878 1.0000
 0.4286 -0.3899 0.4333 -0.3529 1.0000
 -0.2652 0.3456 0.2046 0.3989 1.0000
 0.0240 -0.1086 -0.5806 0.3361 1.0000
 0.4205 0.1907 -0.3556 0.3944 1.0000
 0.5015 0.5646 -0.2504 -0.4171 1.0000
 -0.0542 0.3790 0.3901 -0.2710 1.0000
 0.3254 0.5746 0.1169 0.4831 1.0000
 0.3375 -0.5460 -0.1915 0.6217 1.0000
 -0.1235 -0.1237 -0.5535 -0.1648 1.0000
 -0.2870 0.4433 -0.5302 -0.4196 1.0000
 0.3232 0.4014 -0.0960 -0.4322 1.0000
 -0.2609 -0.0782 -0.5294 -0.2648 1.0000
 0.3520 0.1675 -0.6059 0.4573 1.0000
 -0.2626 0.4910 0.3368 0.1924 1.0000
 0.0714 -0.0989 0.4139 -0.5530 1.0000
 0.3640 0.3364 0.6202 -0.0391 1.0000
 0.6082 0.3657 -0.5722 -0.1385 1.0000
 -0.4670 -0.2311 -0.2049 -0.4534 1.0000
 0.1749 0.3293 -0.5901 0.3163 1.0000
 -0.2890 -0.6322 -0.5683 0.3204 1.0000
 0.1188 -0.1831 0.3752 0.2917 1.0000
 0.4087 -0.4139 -0.5019 0.4025 1.0000
 0.2595 0.2812 -0.3038 -0.1870 1.0000
 -0.3646 -0.2959 0.4103 -0.3356 1.0000
 -0.3564 -0.2555 0.2755 -0.5865 1.0000
 -0.2382 -0.4521 -0.2181 0.4801 1.0000
 0.1631 -0.2258 -0.5678 -0.2122 1.0000
 -0.3177 -0.1521 -0.4568 0.4839 1.0000
 0.1538 0.4521 0.0275 0.4474 1.0000
 0.1267 -0.4011 -0.2168 0.5808 1.0000
 0.1699 -0.1693 0.2385 0.4133 1.0000
 -0.3218 0.5610 -0.6149 -0.5058 1.0000
 -0.3347 0.3647 0.2055 0.4284 1.0000
 0.4411 0.3661 0.2198 -0.5739 1.0000
 0.3024 -0.1857 -0.4056 0.3811 1.0000
 0.2133 -0.4437 -0.4495 -0.1053 1.0000
 0.3286 -0.2712 0.4759 -0.3430 1.0000
 -0.3746 0.2646 0.2652 -0.4510 1.0000
 0.5558 0.3561 0.2236 -0.4152 1.0000
 0.3599 0.3077 0.4116 -0.3408 1.0000
 0.3017 0.3359 0.4466 0.2946 1.0000
 0.3299 -0.4601 0.5394 -0.5162 1.0000
 0.2261 0.5447 -0.5593 0.2357 1.0000
 0.4104 0.4507 -0.4726 0.4767 1.0000
 0.1372 -0.2493 -0.0793 -0.5248 1.0000
 -0.2066 0.2853 -0.6291 -0.4077 1.0000
 0.3644 0.1918 -0.3666 0.2790 1.0000
 -0.2522 -0.1035 0.1781 -0.6100 1.0000
 0.2744 0.5063 0.5043 -0.3213 1.0000
 -0.3543 -0.4756 -0.3968 -0.3980 1.0000
 -0.5963 -0.5456 0.2858 -0.3136 1.0000
 -0.3065 0.2494 0.6007 -0.5433 1.0000
 -0.4479 -0.1726 0.3271 0.5035 1.0000
 -0.1962 0.3718 0.4377 0.4452 1.0000
 0.1380 -0.3707 -0.3298 0.4461 1.0000
 0.4421 -0.1617 0.2899 -0.3309 1.0000
 -0.5148 -0.2374 0.1746 -0.3728 1.0000
 -0.2827 -0.2523 0.2711 0.4028 1.0000
 -0.6012 0.1531 -0.5178 0.1218 1.0000
 -0.2088 0.2036 -0.0983 -0.3693 1.0000
 0.4680 -0.4536 -0.1574 0.4850 1.0000
 -0.2844 0.1861 -0.1873 -0.3124 1.0000
 -0.5271 -0.4333 -0.2613 -0.1654 1.0000
 0.1054 -0.4984 0.1740 -0.2171 1.0000
 0.4460 -0.1717 0.3916 -0.2452 1.0000
 -0.1956 0.0918 -0.1802 0.1462 1.0000
 0.2808 0.3102 -0.2187 -0.3294 1.0000
 -0.2233 -0.5083 0.3622 0.2098 1.0000
 -0.2701 -0.4013 0.2750 -0.4693 1.0000
 0.3883 -0.2133 -0.5229 0.6026 1.0000
 -0.2760 0.3521 0.3634 0.4697 1.0000
 -0.3053 -0.3512 0.5583 -0.5026 1.0000
 -0.2974 0.2351 -0.3409 0.2492 1.0000
 -0.4455 0.1500 0.4534 -0.2052 1.0000
 0.5853 -0.4126 -0.2930 0.2460 1.0000
 0.1563 0.3308 -0.1639 0.2492 1.0000
 -0.5049 -0.1596 0.3781 0.4967 1.0000
 -0.4670 0.3819 -0.0873 0.2559 1.0000
 0.2790 -0.5550 -0.3136 -0.5036 1.0000
 0.2612 -0.2739 0.5122 -0.1808 1.0000
 0.3925 -0.1989 -0.4234 0.2456 1.0000
 -0.1718 -0.4372 0.4310 0.1568 1.0000
 0.5244 0.3152 -0.5152 -0.4215 1.0000
 0.4231 -0.1985 0.3137 -0.3563 1.0000
 0.4181 0.4301 -0.3783 0.2956 1.0000
 0.4268 0.0593 -0.3805 0.1698 1.0000
 -0.5760 -0.1896 -0.3964 -0.2925 1.0000
 0.5421 0.5505 0.0664 0.5222 1.0000
 -0.3233 -0.6070 -0.4893 0.2915 1.0000
 -0.5962 -0.4404 -0.1746 0.3345 1.0000
 -0.2661 0.2661 -0.5075 0.1946 1.0000
 0.5146 0.5105 -0.4943 -0.2812 1.0000
 -0.4900 -0.1676 0.2057 -0.4608 1.0000
 -0.5069 -0.2114 -0.0849 0.2625 1.0000
 0.3281 0.5428 0.2295 -0.2048 1.0000
 -0.2674 0.4425 0.2892 0.2710 1.0000
 0.2152 -0.2849 -0.0986 -0.5150 1.0000
 0.2279 0.5979 -0.4228 0.4711 1.0000
 0.0668 -0.4775 -0.4638 -0.1398 1.0000
 0.6367 -0.5601 -0.6384 0.5950 1.0000
 -0.3906 -0.4996 -0.0832 -0.1836 1.0000
 -0.3747 0.3494 -0.4622 0.3444 1.0000
 -0.3436 -0.1794 0.3527 0.5477 1.0000
 -0.1260 0.1911 -0.4102 0.4938 1.0000
 0.4673 0.5294 0.0386 0.2611 1.0000
 0.1704 -0.0880 0.4088 0.1317 1.0000
 0.4222 -0.3766 -0.4755 0.4556 1.0000
 0.3864 0.1354 0.3523 0.3817 1.0000
 -0.5217 -0.2382 -0.5586 0.6191 1.0000
 -0.0827 0.0649 0.2773 -0.3382 1.0000
 -0.0949 0.1399 0.1059 -0.5332 1.0000
 -0.4407 -0.2118 -0.4466 0.3740 1.0000
 -0.4911 0.5484 0.2097 0.0611 1.0000
 0.2424 0.5335 0.5045 0.4133 1.0000
 -0.1793 0.2867 0.4463 -0.1622 1.0000
 0.4395 0.4319 -0.4360 0.1455 1.0000
 -0.4297 0.3365 0.2529 0.1804 1.0000
 -0.4054 0.0726 -0.1658 0.2602 1.0000
 0.2689 0.4348 -0.0853 -0.1960 1.0000
 0.1903 0.4259 -0.3600 -0.1484 1.0000
 0.4208 0.2602 -0.1991 0.2752 1.0000
 0.1950 0.2243 0.3017 -0.5910 1.0000
 -0.1988 0.4406 0.0908 -0.5452 1.0000
 0.5522 0.4453 -0.0462 0.4077 1.0000
 0.1185 0.3358 0.4555 -0.4296 1.0000
 -0.6292 0.2145 -0.4241 0.2651 1.0000
 -0.1918 -0.1014 -0.2834 -0.3964 1.0000
 -0.4292 -0.4295 -0.2939 -0.2633 1.0000
 -0.3206 -0.5032 0.3320 -0.1584 1.0000
 -0.2511 0.3107 0.4271 0.3769 1.0000
 0.3332 -0.3843 0.5519 0.3258 1.0000
 -0.2433 -0.4802 0.5568 0.1076 1.0000
 -0.0511 0.5529 -0.2509 -0.3172 1.0000
 -0.4299 0.1292 0.2296 0.3800 1.0000
 0.6014 0.1980 0.4626 -0.3110 1.0000
 0.3910 0.4771 0.3054 0.2586 1.0000
 0.5931 0.3044 -0.0995 0.1484 1.0000
 -0.3038 -0.1366 0.4324 0.5986 1.0000
 0.4771 0.2761 -0.5119 -0.2693 1.0000
 -0.4096 -0.3495 0.4465 -0.1567 1.0000
 0.2346 -0.3948 0.2891 0.1070 1.0000
 -0.3752 0.1603 0.5915 -0.1824 1.0000
 -0.3755 -0.3744 -0.1053 -0.3848 1.0000
 0.5555 -0.3780 0.5383 -0.2562 1.0000
 -0.2294 0.1954 0.3795 0.3332 1.0000
 -0.3317 0.3580 0.2808 -0.2957 1.0000
 0.4751 -0.1436 -0.2384 0.5660 1.0000
 -0.4354 -0.3931 -0.4573 -0.3194 1.0000
 -0.1076 -0.4055 0.3959 -0.4594 1.0000
 -0.4091 -0.2242 0.1029 -0.4602 1.0000
 -0.5704 0.0753 -0.2116 0.4901 1.0000
 0.4687 -0.5131 0.3331 -0.1329 1.0000
 -0.4364 -0.4020 0.1785 -0.5866 1.0000
 0.5790 0.4467 0.2882 0.3512 1.0000
 -0.1036 0.2910 -0.1864 0.2861 1.0000
 0.5128 -0.2527 0.3489 -0.2862 1.0000
 0.2457 -0.2896 0.2878 -0.4274 1.0000
 0.4604 0.4247 0.2516 0.3270 1.0000
 -0.3685 -0.5107 -0.4356 0.2376 1.0000
 0.3252 0.3054 0.2569 -0.2595 1.0000
 -0.5530 -0.2875 0.5908 0.3040 1.0000
 -0.3387 0.2147 -0.5488 -0.4552 1.0000
 -0.1628 0.5332 0.1917 -0.3511 1.0000
 -0.0561 0.3986 0.1392 -0.3711 1.0000
 -0.3689 -0.3686 0.4102 -0.5051 1.0000
 -0.4866 0.2150 0.3054 -0.0690 1.0000
 0.3986 0.2256 0.2367 -0.1482 1.0000
 -0.3318 0.3211 -0.4305 -0.4880 1.0000
 0.0541 -0.4244 0.4592 -0.2902 1.0000
 -0.2013 -0.4595 0.2874 0.3770 1.0000
 -0.4451 -0.2117 -0.5739 -0.3135 1.0000
 -0.5533 0.3877 0.4635 0.1219 1.0000
 -0.2779 0.4260 -0.3335 0.3243 1.0000
 0.3099 0.3700 0.5320 0.5946 1.0000
 -0.3678 -0.0122 -0.1099 -0.2664 1.0000
 0.2782 -0.3336 0.4556 -0.1928 1.0000
 0.4582 0.2394 -0.3742 0.1654 1.0000
 0.4780 -0.2676 0.0513 0.5028 1.0000
 0.5024 -0.4797 0.1834 0.5951 1.0000
 -0.3183 -0.5859 0.5117 -0.2690 1.0000
 -0.1601 0.1995 -0.2322 -0.2285 1.0000
 -0.5902 -0.3878 -0.3889 -0.4598 1.0000
 0.4997 -0.1062 -0.3329 0.1737 1.0000
 -0.2827 -0.3901 0.2378 -0.4562 1.0000
 -0.2393 -0.3614 0.4643 0.4080 1.0000
 0.2489 -0.3070 -0.4661 -0.1480 1.0000
 -0.3777 -0.5241 0.5468 0.3314 1.0000
 -0.1217 0.2105 0.2224 0.4840 1.0000
 -0.2513 -0.4373 0.4983 -0.2345 1.0000
 0.2348 0.1211 -0.2004 -0.2868 1.0000
 0.4808 -0.3824 0.2833 -0.4063 1.0000
 -0.4385 -0.1995 0.2905 -0.1861 1.0000
 0.5915 -0.3199 -0.5298 -0.2830 1.0000
 0.1136 -0.3208 0.4799 -0.5008 1.0000
 -0.4455 0.3673 -0.1610 -0.6177 1.0000
 -0.4325 0.4240 0.2476 0.3645 1.0000
 -0.2681 0.6079 0.3504 -0.3802 1.0000
 -0.4825 -0.2112 -0.2977 0.3954 1.0000
 0.2805 0.2901 0.2532 -0.4905 1.0000
 0.5179 0.1893 -0.6234 -0.3044 1.0000
 0.0663 0.2233 -0.2371 0.4872 1.0000
 -0.2724 -0.1264 0.3605 0.2639 1.0000
 -0.4751 -0.3079 0.4969 0.2666 1.0000
 0.3568 -0.3631 -0.2027 0.3014 1.0000
 -0.4318 -0.4261 -0.3433 -0.3580 1.0000
 -0.3732 0.4715 -0.0905 -0.3894 1.0000
 -0.2070 0.5267 0.3775 -0.5204 1.0000
 -0.0527 -0.3597 0.3871 -0.1795 1.0000
 0.2268 -0.4772 -0.3211 0.5113 1.0000
 0.2691 0.3766 0.4229 0.4081 1.0000
 -0.2248 0.4782 0.4323 -0.3900 1.0000
 -0.2633 -0.0177 0.4641 0.5600 1.0000
 -0.4446 0.3560 -0.3553 -0.2711 1.0000
 -0.2427 0.2170 0.4915 -0.5228 1.0000
 0.3094 0.5662 0.3078 -0.4808 1.0000
 0.5156 -0.4849 0.4097 0.5993 1.0000
 0.3397 0.2058 0.2075 0.1597 1.0000
 0.5262 0.4309 0.1353 -0.2905 1.0000
 0.2685 0.5340 0.3812 0.4719 1.0000
 -0.2081 0.2222 -0.4005 -0.5252 1.0000
 -0.3037 0.5381 -0.4128 -0.2894 1.0000
 0.0957 0.2370 0.4724 -0.2674 1.0000
 -0.3629 0.2303 -0.2610 0.3998 1.0000
 0.3358 -0.5271 -0.3033 0.4617 1.0000
 -0.1183 -0.3612 0.1031 -0.3948 1.0000
 0.2935 -0.6327 0.3311 0.2757 1.0000
 0.2770 -0.3398 0.5847 0.6285 1.0000
 0.5459 -0.3468 0.1668 -0.3530 1.0000
 -0.3910 -0.4105 -0.3062 0.2902 1.0000
 -0.3567 0.4912 0.1847 0.5103 1.0000
 -0.3114 0.4832 -0.2297 -0.3644 1.0000
 -0.3305 -0.2851 0.3928 0.1370 1.0000
 0.2522 -0.2156 0.1956 -0.1460 1.0000
 0.3265 -0.5133 -0.2788 -0.1022 1.0000
 0.3716 0.1376 -0.2065 0.4242 1.0000
 0.3433 -0.4871 -0.5037 -0.5183 1.0000
 -0.4003 0.4190 -0.3838 0.0248 1.0000
 0.1790 -0.5019 0.2034 -0.2010 1.0000
 -0.4440 0.3363 -0.5950 -0.2832 1.0000
 -0.0714 0.1879 0.5384 -0.3050 1.0000
 0.4588 -0.3841 0.3695 -0.5399 1.0000
 -0.4832 -0.2293 0.2078 -0.3140 1.0000
 -0.2862 -0.2552 0.1723 -0.4496 1.0000
 -0.2783 -0.2431 -0.5627 0.2319 1.0000
 -0.4916 -0.1452 0.3994 0.3564 1.0000
 -0.6461 0.2947 -0.2403 -0.3576 1.0000
 0.1764 -0.3555 0.0289 0.3833 1.0000
 0.4837 0.0459 0.6229 -0.5908 1.0000
 -0.2735 0.2595 -0.4247 -0.2819 1.0000
 0.3824 0.4081 -0.5005 0.3119 1.0000
 -0.3743 -0.3457 -0.4727 0.2492 1.0000
 0.2810 -0.4498 0.1278 0.5995 1.0000
 -0.4878 -0.5607 -0.4966 -0.4997 1.0000
 0.5811 -0.4487 0.1592 0.3979 1.0000
 -0.2635 -0.2221 -0.5693 0.4725 1.0000
 0.3615 -0.4011 0.1228 -0.2718 1.0000
 0.5131 -0.4549 0.2750 0.2117 1.0000
 0.3719 -0.2159 0.4344 0.3629 1.0000
 0.2071 -0.3533 0.3153 -0.5060 1.0000
 0.3276 -0.5634 0.4391 -0.5112 1.0000
 -0.4609 -0.5038 -0.1426 0.0774 1.0000
 0.3525 -0.1145 0.2398 0.3319 1.0000
 -0.3779 -0.6396 -0.2426 -0.4518 1.0000
 0.5471 -0.5765 0.2010 -0.5907 1.0000
 -0.3835 0.2600 -0.2222 0.3075 1.0000
 0.1426 -0.4444 0.5673 0.4593 1.0000
 -0.1650 0.2404 0.0976 0.2768 1.0000
 0.1733 0.0815 0.2855 0.3770 1.0000
 -0.3098 0.3120 0.4283 -0.3175 1.0000
 -0.1667 0.1884 -0.4670 0.0959 1.0000
 0.5320 -0.2946 -0.2520 -0.3580 1.0000
 0.1823 0.2923 0.1644 0.4519 1.0000
 -0.2764 -0.1125 -0.5355 0.3348 1.0000
 -0.0213 0.2070 0.5719 -0.5740 1.0000
 -0.6357 -0.5885 -0.4974 -0.2987 1.0000
 0.3232 0.2394 0.1428 0.2358 1.0000
 -0.1067 0.2033 0.3503 0.1950 1.0000
 0.1293 0.1845 -0.4139 -0.0629 1.0000
 0.4694 -0.6018 -0.1159 0.5358 1.0000
 0.3343 -0.5394 0.2331 -0.2312 1.0000
 0.0644 -0.4559 0.1963 -0.0565 1.0000
 -0.2465 0.1132 -0.4020 0.0891 1.0000
 -0.2958 0.3655 0.5035 -0.3469 1.0000
 0.1870 -0.4554 0.2063 -0.3615 1.0000
 0.4241 0.4757 -0.1273 -0.0961 1.0000
 0.3483 -0.1577 -0.5525 0.2991 1.0000
 0.3969 -0.1953 0.1470 0.2711 1.0000
 -0.1229 -0.3651 -0.4360 -0.2696 1.0000
 -0.5991 -0.5419 0.5392 0.4659 1.0000
 -0.3724 0.2204 -0.3402 -0.5864 1.0000
 0.3423 -0.1611 0.4411 0.4217 1.0000
 -0.4638 -0.5582 -0.4052 -0.1709 1.0000
 -0.3441 0.5388 -0.4283 -0.5225 1.0000
 0.4187 -0.3609 0.6207 -0.5262 1.0000
 0.1623 0.3906 -0.3107 -0.1069 1.0000
 0.2272 0.2056 -0.1200 -0.5216 1.0000
 0.5734 0.5275 -0.1200 -0.1482 1.0000
 -0.1957 -0.2751 -0.2762 0.3937 1.0000
 0.2783 0.1149 0.3098 0.5629 1.0000
 0.4661 0.2719 -0.1454 0.4190 1.0000
 0.1476 0.2510 0.5846 0.2048 1.0000
 0.4474 -0.4882 0.2277 0.2633 1.0000
 -0.3452 0.4468 -0.2008 0.6096 1.0000
 0.4751 -0.3250 0.1805 -0.2014 1.0000
 -0.5670 0.3407 -0.4334 0.3282 1.0000
 0.3143 0.2965 -0.1196 -0.4297 1.0000
 -0.2889 -0.3805 0.3787 0.3610 1.0000
 0.2139 -0.2450 0.1368 0.3334 1.0000
 0.2637 -0.3070 -0.5879 0.3101 1.0000
 -0.4193 0.3068 0.5411 -0.5832 1.0000
 -0.2121 0.0294 0.3434 -0.0403 1.0000
 -0.1371 -0.2837 0.2429 -0.3627 1.0000
 0.4063 0.1010 0.3780 0.3362 1.0000
 0.3987 -0.3103 0.2618 0.2807 1.0000
 -0.1307 0.2762 0.4534 -0.5737 1.0000
 -0.4043 -0.2003 0.4203 0.1088 1.0000
 0.1152 -0.0592 -0.3536 -0.4651 1.0000
 0.2563 -0.5651 0.2741 0.3779 1.0000
 0.3874 -0.3817 0.5625 0.4676 1.0000
 0.0792 -0.4745 0.3956 -0.3651 1.0000
 -0.3271 -0.1250 -0.5381 -0.3977 1.0000
 -0.3189 -0.2412 0.3141 0.5453 1.0000
 0.4458 0.1118 -0.3037 0.4442 1.0000
 -0.2299 0.2205 0.2024 -0.1659 1.0000
 0.4233 -0.2933 0.5181 -0.3338 1.0000
 0.5136 -0.1058 -0.4373 0.0774 1.0000
 0.6223 0.2400 0.1305 0.5408 1.0000
 -0.3543 -0.3561 0.5179 0.2597 1.0000
 -0.5798 0.2673 0.0742 0.2576 1.0000
 0.5420 0.1118 -0.4269 0.4277 1.0000
 0.3981 0.2321 -0.3894 -0.3503 1.0000
 0.4083 -0.2356 -0.1969 0.4974 1.0000
 -0.5037 0.2284 0.3940 -0.6299 1.0000
 -0.1623 0.5700 -0.4773 -0.2098 1.0000
 0.3018 0.1675 0.3570 0.3439 1.0000
 0.2616 0.2526 -0.0917 -0.5432 1.0000
 -0.3411 -0.4863 -0.2683 0.4352 1.0000
 -0.4298 -0.6137 0.2097 -0.2512 1.0000
 -0.4034 0.2648 0.0806 -0.2678 1.0000
 -0.3123 0.4865 0.4053 0.4957 1.0000
 -0.4996 -0.2811 -0.3833 0.3216 1.0000
 0.5633 0.5000 -0.1898 -0.2783 1.0000
 0.2361 0.3103 -0.2962 0.2590 1.0000
 0.3555 -0.1131 -0.4367 -0.1474 1.0000
 -0.3573 -0.1740 -0.2955 0.0852 1.0000
 -0.3169 0.2289 0.6098 0.4597 1.0000
 0.1270 -0.2222 -0.6405 -0.3091 1.0000
 -0.5449 0.4843 -0.2185 0.3095 1.0000
 0.2330 -0.4943 -0.4326 0.4289 1.0000
 0.4718 -0.0417 -0.5759 -0.3840 1.0000
 0.3695 -0.4532 -0.3434 -0.4544 1.0000
 0.2863 -0.2085 -0.5515 0.3905 1.0000
 -0.4456 -0.4390 -0.5405 0.0892 1.0000
 0.3516 -0.5183 -0.2634 0.5514 1.0000
 0.6127 -0.5730 -0.2630 0.1676 1.0000
 -0.3049 0.3457 -0.1979 0.3050 1.0000
 0.5298 -0.4642 -0.2801 0.0718 1.0000
 0.4546 -0.5383 -0.5837 0.3223 1.0000
 -0.3008 -0.0868 -0.3566 -0.4796 1.0000
 0.1884 0.4929 0.4686 0.5371 1.0000
 0.4638 0.5299 -0.3960 0.4123 1.0000
 0.4624 0.1771 -0.2626 0.1944 1.0000
 0.3723 0.2815 0.3256 0.2860 1.0000
 -0.1018 -0.4912 0.3976 0.5077 1.0000
 0.2070 0.5879 -0.6006 0.2508 1.0000
 -0.2391 -0.2988 0.2674 -0.4703 1.0000
 0.1358 -0.1956 0.5638 0.1851 1.0000
 -0.2281 -0.5661 0.0716 0.3532 1.0000
 -0.3146 0.2016 0.2136 -0.3189 1.0000
 0.3542 -0.4893 -0.3855 -0.5474 1.0000
 -0.1747 -0.3495 -0.3335 -0.2957 1.0000
 0.1344 -0.2467 -0.1020 -0.5188 1.0000
 0.3083 -0.5854 -0.0840 0.4066 1.0000
 0.3920 0.3888 0.3193 0.4875 1.0000
 -0.4156 0.5450 0.5332 0.5417 1.0000
 0.1910 0.4004 0.3804 -0.2006 1.0000
 0.2827 0.3189 -0.3793 -0.3301 1.0000
 0.3805 -0.1452 0.4586 0.1974 1.0000
 -0.1269 0.2410 0.2100 -0.4278 1.0000
 0.3660 0.2555 -0.2824 0.5272 1.0000
 -0.5117 -0.2786 0.1775 -0.4949 1.0000
 -0.1716 0.4440 0.6134 -0.4756 1.0000
 -0.2294 -0.1537 -0.2395 0.2440 1.0000
 0.2377 -0.1294 0.4339 -0.2742 1.0000
 0.3901 -0.1996 0.0898 0.3510 1.0000
 -0.3663 -0.3327 0.4488 0.2491 1.0000
 0.3729 -0.4564 0.5017 -0.3643 1.0000
 0.3647 -0.2985 0.4335 0.3810 1.0000
 0.1171 0.1537 0.2965 -0.3771 1.0000
 -0.2122 0.4387 0.3801 -0.5579 1.0000
 -0.3346 0.2237 -0.1332 0.4225 1.0000
 0.4177 -0.2167 0.2667 -0.1833 1.0000
 -0.3330 -0.1399 -0.3264 0.3234 1.0000
 0.2147 0.2763 0.2889 0.4731 1.0000
 -0.3127 -0.5115 -0.2714 -0.3734 1.0000
 -0.2580 0.1225 0.4695 0.4187 1.0000
 0.4802 0.2961 0.4964 0.2104 1.0000
 0.6020 0.2895 -0.1359 -0.3286 1.0000
 -0.1634 -0.3084 0.1183 -0.4291 1.0000
 0.3412 0.2158 0.5502 -0.3367 1.0000
 -0.4945 -0.4274 0.5374 0.0740 1.0000
 0.3583 -0.3400 -0.2840 -0.4404 1.0000
 0.4210 -0.4024 -0.4737 0.3574 1.0000
 -0.3240 -0.2188 -0.0705 -0.5254 1.0000
 0.5700 0.5768 0.5647 0.0896 1.0000
 0.3851 0.3424 0.3545 0.3027 1.0000
 0.3438 -0.3151 -0.2114 0.2788 1.0000
 -0.6065 0.0904 -0.3507 -0.2213 1.0000
 0.4169 -0.0456 0.4399 -0.3714 1.0000
 0.2986 0.1442 0.3890 0.3697 1.0000
 0.5646 0.3453 -0.2312 -0.2234 1.0000
 0.4847 0.4580 0.5090 -0.5268 1.0000
 0.2135 0.5144 -0.4182 0.3084 1.0000
 0.5839 -0.3900 -0.4830 0.1876 1.0000
 0.3437 0.1408 0.4279 0.3654 1.0000
 -0.1471 -0.3418 -0.2275 0.1268 1.0000
 -0.3390 -0.4346 -0.0619 -0.3198 1.0000
 -0.3696 0.3755 -0.1956 0.4133 1.0000
 -0.3635 -0.5226 -0.5536 0.3469 1.0000
 -0.2129 0.2055 -0.1403 0.4777 1.0000
 -0.3435 0.5290 0.2639 -0.1196 1.0000
 0.2724 0.5293 -0.4449 -0.4290 1.0000
 0.1923 0.0184 0.3518 -0.1734 1.0000
 0.4808 -0.1356 -0.5216 -0.3691 1.0000
 -0.4922 -0.3703 -0.5374 -0.1650 1.0000
 0.6088 -0.1231 0.4610 0.3272 1.0000
 -0.4368 -0.0607 0.2315 0.2582 1.0000
 0.1359 -0.2369 0.4033 0.1081 1.0000
 -0.2797 0.5602 -0.2922 -0.4079 1.0000
 -0.3458 0.2303 0.3034 0.5060 1.0000
 -0.4018 -0.3801 -0.4240 0.2767 1.0000
 -0.2909 -0.2905 -0.2309 0.1198 1.0000
 -0.4964 -0.3066 -0.3472 0.0842 1.0000
 0.3273 0.4326 -0.2553 -0.4625 1.0000
 -0.3166 -0.1181 -0.4478 0.3207 1.0000
 0.6021 0.2072 -0.3121 0.4419 1.0000
 0.4690 0.4238 0.4566 -0.4241 1.0000
 -0.0867 -0.1464 0.4682 0.4765 1.0000
 -0.5814 0.4744 -0.0800 0.2968 1.0000
 0.3365 0.1794 0.3180 -0.3278 1.0000
 -0.3734 0.5022 -0.4268 0.3915 1.0000
 0.0794 -0.2850 -0.6308 -0.2343 1.0000
 0.3029 -0.5882 -0.4897 0.1933 1.0000
 -0.1375 -0.4174 0.2418 0.4992 1.0000
 0.4946 0.5087 -0.1470 0.3858 1.0000
 0.2133 0.5058 -0.3144 0.1566 1.0000
 0.2822 -0.3518 -0.5029 -0.5655 1.0000
 0.2187 0.3453 0.2954 0.3610 1.0000
 -0.1690 0.3504 0.2590 -0.4215 1.0000
 -0.5316 -0.5831 -0.4064 -0.5989 1.0000
 -0.3218 0.3171 0.4869 -0.0664 1.0000
 -0.5328 -0.5503 0.5549 -0.4498 1.0000
 0.4250 -0.3368 -0.1179 -0.3466 1.0000
 0.1550 -0.1788 -0.1597 0.6062 1.0000
 -0.3881 -0.1472 0.4825 -0.4511 1.0000
 -0.2897 -0.4541 0.4355 -0.1664 1.0000
 -0.2542 0.3683 -0.4674 0.2771 1.0000
 0.6186 -0.1992 0.3072 -0.4698 1.0000
 0.4168 -0.6157 0.4356 0.3390 1.0000
 0.4606 -0.4212 -0.4297 -0.4493 1.0000
 -0.1828 0.4122 -0.4199 0.4211 1.0000
 -0.4149 0.3430 0.3442 0.5340 1.0000
 0.2458 -0.4545 0.3931 -0.5065 1.0000
 -0.3633 -0.5472 -0.2324 0.4257 1.0000
 0.2660 0.1087 0.4004 -0.2910 1.0000
 -0.4030 0.3890 -0.3746 -0.3551 1.0000
 0.3211 -0.2430 -0.4600 -0.5922 1.0000
 0.2205 -0.2948 -0.2961 -0.4301 1.0000
 -0.3803 -0.1639 -0.6255 -0.2490 1.0000
 0.3076 0.4319 -0.4223 -0.4033 1.0000
 0.6411 -0.1852 0.4119 -0.1821 1.0000
 0.2991 -0.4198 0.6213 0.3034 1.0000
 0.4274 0.4323 -0.3357 0.2796 1.0000
 0.3246 -0.3007 0.3267 0.3210 1.0000
 0.0830 -0.3731 -0.2679 0.5656 1.0000
 0.2347 0.3406 0.5914 0.2691 1.0000
 0.2171 -0.2450 0.2171 -0.3192 1.0000
 -0.1405 0.5655 -0.3515 -0.0824 1.0000
 0.2371 0.3757 -0.1743 -0.2965 1.0000
 0.4053 -0.1817 -0.4750 0.2470 1.0000
 0.3444 0.3702 -0.2773 -0.5154 1.0000
 -0.3778 -0.3741 -0.3886 -0.5608 1.0000
 0.1952 0.0679 0.4476 0.2493 1.0000
 -0.4897 -0.3344 0.3259 -0.4527 1.0000
 0.3832 0.1951 -0.2913 0.5156 1.0000
 0.4532 0.4686 -0.2737 0.3361 1.0000
 -0.1765 0.4325 0.2413 -0.2287 1.0000
 0.4072 0.6000 -0.5861 -0.2309 1.0000
 0.5858 0.5005 0.1285 -0.4851 1.0000
 0.5257 0.1528 -0.2126 -0.3553 1.0000
 -0.2690 0.2489 -0.4476 -0.3459 1.0000
 -0.5658 -0.4853 0.2978 0.5527 1.0000
 -0.1257 0.4929 -0.2434 0.4072 1.0000
 -0.5253 0.4637 -0.4409 -0.5440 1.0000
 -0.5257 0.4000 -0.2446 -0.6302 1.0000
 -0.1953 -0.1955 0.2339 -0.4954 1.0000
 -0.4950 0.5220 -0.5474 0.5585 1.0000
 0.3571 -0.5469 0.5807 -0.5370 1.0000
 -0.1309 0.4562 0.4881 0.0464 1.0000
 0.4252 0.1758 -0.5943 0.2432 1.0000
 0.5220 -0.5597 0.2773 -0.3202 1.0000
 -0.2742 0.4058 -0.3297 -0.1861 1.0000
 -0.1625 -0.1444 0.0351 0.1725 1.0000
 0.4676 0.3765 0.0267 -0.5999 1.0000
 -0.5331 0.3347 0.4258 -0.4862 1.0000
 -0.2438 0.4963 -0.2379 0.4077 1.0000
 0.4720 0.1194 0.3780 -0.5119 1.0000
 -0.2974 0.3754 -0.4119 -0.1193 1.0000
 -0.3112 -0.5200 -0.3404 -0.5070 1.0000
 0.1922 0.1800 -0.1630 -0.1553 1.0000
 0.2615 0.2725 -0.2868 0.1599 1.0000
 0.2188 0.5001 0.0567 0.1140 1.0000
 -0.5230 0.5152 -0.2439 -0.4296 1.0000
 -0.5783 0.1845 0.1001 -0.2156 1.0000
 -0.4512 0.2025 -0.5281 -0.3600 1.0000
 0.1725 0.4342 -0.5069 -0.3839 1.0000
 0.2975 -0.2873 -0.2334 -0.4961 1.0000
 0.2285 0.5765 -0.5068 0.1153 1.0000
 -0.4650 0.2137 -0.2092 0.6203 1.0000
 0.4650 -0.0898 -0.2171 -0.1600 1.0000
 0.5169 0.2259 -0.2390 0.3479 1.0000
 -0.2692 0.3182 0.4600 -0.1566 1.0000
 -0.3672 0.5084 0.1079 -0.4714 1.0000
 0.3128 -0.6102 -0.1685 -0.2089 1.0000
 -0.3606 0.5067 -0.0225 -0.2902 1.0000
 0.4026 0.2757 -0.2027 0.4956 1.0000
 0.2480 -0.3408 0.3985 0.4715 1.0000
 -0.3889 -0.1327 -0.1761 -0.1443 1.0000
 -0.2192 -0.3431 -0.5613 -0.2513 1.0000
 -0.1249 -0.4601 0.4317 0.2196 1.0000
 -0.6140 0.1709 -0.4009 -0.6301 1.0000
 -0.1574 0.3034 0.3153 0.4242 1.0000
 -0.3096 -0.1219 0.1966 -0.4298 1.0000
 -0.4268 -0.4616 0.2084 0.4557 1.0000
 0.6292 -0.5707 -0.4627 -0.1372 1.0000
 0.1410 0.4873 -0.2013 -0.2545 1.0000
 -0.5382 -0.3507 -0.1906 0.1949 1.0000
 0.3195 -0.1187 0.5483 -0.4621 1.0000
 0.2628 0.2861 0.4021 -0.3215 1.0000
 -0.4361 -0.1245 0.2598 0.5329 1.0000
 0.5239 -0.2300 -0.5705 -0.2398 1.0000
 0.2010 -0.3253 0.5210 0.3474 1.0000
 -0.2878 -0.4343 0.2115 -0.5672 1.0000
 -0.1067 0.1096 -0.5555 0.2279 1.0000
 -0.0747 0.2413 -0.3264 -0.1267 1.0000
 0.3257 -0.3150 -0.2716 -0.1860 1.0000
 0.4875 -0.4745 0.3692 0.2779 1.0000
 0.5663 -0.2917 -0.5921 -0.2308 1.0000
 0.2122 0.1546 0.3820 0.3724 1.0000
 -0.4095 0.2431 -0.1822 -0.2972 1.0000
 -0.2143 -0.1065 0.6259 -0.3251 1.0000
 -0.0325 -0.2666 0.4908 -0.3025 1.0000
 0.5986 -0.4963 0.4655 0.4511 1.0000
 0.4929 -0.3095 -0.4886 -0.3784 1.0000
 -0.2802 0.2597 0.1169 0.2075 1.0000
 0.4927 0.5437 -0.5341 -0.3756 1.0000
 0.4626 -0.4285 -0.3369 -0.3986 1.0000
 0.4850 0.5199 0.3030 0.4075 1.0000
 0.2802 -0.4714 0.3025 -0.4375 1.0000
 -0.4773 0.4205 -0.2615 0.2556 1.0000
 -0.5859 0.1744 -0.5200 -0.1699 1.0000
 -0.4591 -0.1844 -0.3333 0.3248 1.0000
 0.3587 0.0639 -0.2081 0.3109 1.0000
 0.1253 0.2527 -0.1098 -0.0978 1.0000
 -0.5670 -0.0754 -0.4466 -0.3623 1.0000
 -0.3800 -0.2070 0.0879 -0.2670 1.0000
 -0.4149 0.1827 -0.4468 -0.3902 1.0000
 0.0748 0.3684 -0.4135 -0.2444 1.0000
 -0.2698 0.2787 0.4087 -0.3322 1.0000
 -0.0533 0.2919 -0.5828 -0.3319 1.0000
 -0.4747 0.1317 -0.4796 -0.1544 1.0000
 0.3263 -0.6105 0.3093 -0.4589 1.0000
 -0.4827 -0.5126 0.6180 -0.3248 1.0000
 -0.4802 -0.6409 0.3296 -0.4998 1.0000
 0.2984 0.2640 -0.3380 -0.4044 1.0000
 -0.4954 0.4064 -0.3848 0.5198 1.0000
 0.4337 -0.0278 0.3314 0.6189 1.0000
 0.2772 -0.3165 -0.6182 -0.3920 1.0000
 0.2431 0.1305 0.0200 0.4985 1.0000
 0.3623 0.1920 -0.5705 -0.3717 1.0000
 -0.4039 -0.3861 -0.3782 -0.4049 1.0000
 -0.2941 -0.3448 0.3624 -0.0708 1.0000
 -0.2293 -0.5284 -0.3882 0.4651 1.0000
 0.1777 -0.0722 0.2014 -0.2532 1.0000
 0.2163 0.3994 -0.3781 -0.3084 1.0000
 0.5095 0.3865 -0.5628 0.5994 1.0000
 -0.2950 0.3646 -0.3205 -0.4087 1.0000
 -0.1675 -0.5031 0.1891 -0.5239 1.0000
 0.6129 0.1414 0.2120 -0.3977 1.0000
 -0.5229 0.2735 0.2862 -0.2052 1.0000
 -0.5159 0.2689 0.3984 0.3322 1.0000
 0.3363 0.3404 0.4993 -0.4489 1.0000
 0.1999 -0.4860 -0.3069 0.0321 1.0000
 0.2304 -0.4477 -0.2678 -0.3947 1.0000
 -0.3134 0.3359 -0.6033 0.6360 1.0000
 0.3458 0.2324 -0.4648 -0.4564 1.0000
 -0.3924 0.3483 0.0930 -0.1836 1.0000
 0.4952 -0.3988 -0.3714 -0.1950 1.0000
 -0.4783 -0.2361 -0.4903 0.3796 1.0000
 0.2092 -0.2076 0.1571 -0.3961 1.0000
 0.2006 -0.1236 0.3925 0.5000 1.0000
 -0.3795 -0.4136 0.3457 0.4499 1.0000
 0.3646 -0.2591 -0.1655 -0.3938 1.0000
 0.4090 0.3877 -0.5166 -0.3723 1.0000
 -0.3064 -0.4074 -0.4128 -0.3849 1.0000
 -0.5859 -0.3619 -0.3530 -0.4028 1.0000
 -0.3534 0.3429 -0.4661 0.2057 1.0000
 0.2013 0.6332 0.0888 -0.0857 1.0000
 -0.3290 -0.2916 0.4955 0.1813 1.0000
 0.4548 -0.3807 -0.3647 -0.2611 1.0000
 0.4524 -0.2311 0.4047 0.3894 1.0000
 0.4384 -0.5690 0.4654 0.4009 1.0000
 -0.2295 -0.2085 0.5523 -0.5864 1.0000
 -0.4772 0.2923 -0.2173 0.2142 1.0000
 0.0608 0.4938 -0.2283 -0.5759 1.0000
 -0.4403 0.2218 0.5036 0.5548 1.0000
 0.3648 0.2892 0.4576 -0.5029 1.0000
 0.1833 -0.2788 0.1724 0.3245 1.0000
 0.1848 -0.2192 -0.2688 0.1652 1.0000
 -0.2557 -0.5167 0.1180 0.5306 1.0000
 0.1752 -0.4042 -0.5290 -0.4203 1.0000
 -0.1205 -0.3886 0.4194 -0.4238 1.0000
 -0.4039 0.2321 0.5620 0.6024 1.0000
 -0.6169 -0.5010 0.3310 -0.2824 1.0000
 -0.4629 0.2000 0.2754 -0.4813 1.0000
 -0.4785 -0.4792 0.6378 -0.2741 1.0000
 0.5563 0.4956 -0.5783 -0.3203 1.0000
 0.0725 -0.5520 -0.2000 0.2893 1.0000
 -0.3922 0.2676 0.1916 0.4106 1.0000
 -0.4894 -0.3855 -0.2859 0.4566 1.0000
 0.3617 -0.1619 -0.4337 -0.4845 1.0000
 0.3453 -0.2775 -0.1063 0.3907 1.0000
 -0.3220 0.0594 -0.1484 -0.1985 1.0000
 -0.3574 0.2548 0.3383 0.5500 1.0000
 0.5291 0.4378 -0.4786 0.3363 1.0000
 0.4116 -0.2374 0.3037 0.4846 1.0000
 0.4032 0.4524 0.2439 0.3486 1.0000
 -0.4234 -0.2315 0.3536 -0.3270 1.0000
 -0.1527 -0.3672 0.2932 -0.4096 1.0000
 0.4741 0.3053 -0.2191 -0.1805 1.0000
 0.1612 -0.4386 -0.2563 -0.4812 1.0000
 0.1065 0.4442 0.1464 -0.4540 1.0000
 -0.2973 0.3760 -0.3105 -0.1293 1.0000
 -0.3762 -0.3126 0.2997 0.4701 1.0000
 -0.1856 0.2701 0.4331 0.1690 1.0000
 -0.3140 0.5467 0.2854 0.2456 1.0000
 0.3348 -0.4579 0.5216 0.2480 1.0000
 0.3286 -0.2304 0.0930 -0.1995 1.0000
 0.4460 -0.3508 0.4749 0.2298 1.0000
 0.4350 -0.4622 -0.1649 -0.2753 1.0000
 -0.5386 -0.4436 0.5775 -0.2441 1.0000
 -0.5239 -0.4698 -0.2594 0.2796 1.0000
 -0.0746 -0.5969 -0.5651 -0.2247 1.0000
 0.2867 0.4037 0.3528 -0.3011 1.0000
 -0.4692 -0.3679 -0.3944 -0.0247 1.0000
 0.4258 -0.4282 0.5418 -0.4730 1.0000
 0.6301 0.3852 -0.1090 0.1533 1.0000
 0.5051 -0.5502 0.4645 -0.0818 1.0000
 -0.2070 0.4808 -0.4315 -0.4931 1.0000
 -0.4147 -0.5348 -0.4459 0.5278 1.0000
 0.2949 0.2694 -0.3323 0.1894 1.0000
 0.5570 0.4792 -0.2798 0.4097 1.0000
 0.4216 -0.4819 -0.4968 0.4580 1.0000
 0.2098 0.4773 0.2694 0.3265 1.0000
 -0.5998 0.3375 0.1343 -0.4957 1.0000
 0.1524 -0.3591 0.5094 0.2247 1.0000
 -0.5660 0.1837 -0.5116 0.3741 1.0000
 -0.2820 -0.3966 0.4584 -0.4714 1.0000
 -0.2652 0.4628 0.3394 -0.5270 1.0000
 0.2294 -0.3628 0.2716 0.1980 1.0000
 0.0646 0.3014 0.4295 0.4243 1.0000
 0.5171 -0.1931 0.3470 0.5212 1.0000
 -0.2428 0.3023 0.4381 -0.5125 1.0000
 0.3610 -0.2058 0.1161 -0.1514 1.0000
 0.4203 -0.3182 0.3568 -0.3519 1.0000
 0.2625 -0.5239 0.2596 -0.3895 1.0000
 0.1926 -0.4368 -0.5472 -0.5169 1.0000
 -0.3648 -0.4812 0.2154 0.3255 1.0000
 -0.6096 0.6173 0.4337 -0.4013 1.0000
 -0.2506 -0.2820 -0.4000 -0.2801 1.0000
 -0.5217 -0.2480 0.0600 -0.3634 1.0000
 0.3209 0.3988 -0.4837 0.4695 1.0000
 -0.3655 0.4032 0.4567 -0.5946 1.0000
 -0.5725 -0.5610 0.4201 -0.4574 1.0000
 0.4727 -0.5611 0.4915 0.4468 1.0000
 -0.1923 0.4484 0.2227 0.3583 1.0000
 0.5002 0.1088 -0.4466 -0.1783 1.0000
 0.2849 -0.1400 -0.2814 -0.5101 1.0000
 0.1585 0.4130 -0.1966 -0.3054 1.0000
 0.5514 0.3712 0.1134 -0.2312 1.0000
 -0.3000 -0.0905 -0.1678 0.4694 1.0000
 0.2116 0.3447 0.5772 0.2734 1.0000
 0.2557 0.3790 -0.4448 -0.2602 1.0000
 0.5752 -0.4010 0.5959 -0.2513 1.0000
 -0.2645 0.3722 -0.3480 -0.3328 1.0000
 -0.4072 -0.4236 0.2833 0.4858 1.0000
 0.2514 -0.4861 -0.4831 0.3254 1.0000
 -0.0555 0.2937 -0.5022 0.5857 1.0000
 0.3891 -0.4385 -0.4200 0.3646 1.0000
 -0.3418 0.3352 0.2684 -0.2098 1.0000
 -0.5895 0.5901 0.5749 -0.5398 1.0000
 0.5429 0.4555 0.1868 -0.3601 1.0000
 -0.1427 -0.1955 0.3462 0.3657 1.0000
 -0.2444 -0.6001 -0.1449 0.2986 1.0000
 0.4410 -0.3556 -0.2050 0.2719 1.0000
 0.2824 0.3095 -0.5035 0.1727 1.0000
 -0.4844 0.4196 -0.2323 0.3400 1.0000
 0.3519 0.1867 -0.2941 -0.0607 1.0000
 -0.1911 -0.4020 -0.5758 0.0070 1.0000
 -0.3420 0.3469 -0.6400 -0.2762 1.0000
 -0.3081 -0.3979 0.5133 0.2535 1.0000
 -0.1052 0.3946 -0.5042 -0.2351 1.0000
 -0.1491 -0.6176 -0.1433 -0.3888 1.0000
 -0.4589 0.2660 -0.2271 0.2528 1.0000
 0.4047 -0.4593 0.4435 0.5747 1.0000
 -0.3246 -0.4507 -0.3435 0.4889 1.0000
 0.2668 -0.4194 -0.1408 -0.5526 1.0000
 0.4192 -0.4011 0.5854 -0.5285 1.0000
 -0.2871 -0.3468 -0.2467 0.4160 1.0000
 0.3164 -0.5546 0.1873 0.2471 1.0000
 -0.2542 0.4335 0.4260 0.0752 1.0000
 -0.3454 0.5035 0.2102 -0.5274 1.0000
 -0.2548 -0.1701 0.4323 0.6284 1.0000
 -0.3565 -0.3062 -0.4718 0.2852 1.0000
 -0.3682 -0.2300 0.4285 -0.4640 1.0000
 -0.3840 0.3387 -0.5388 0.2293 1.0000
 0.1688 -0.4308 -0.5196 -0.1853 1.0000
 -0.2494 0.3895 -0.0976 0.3494 1.0000
 -0.2665 0.1913 -0.2002 0.1971 1.0000
 -0.4178 0.1626 -0.1506 -0.5729 1.0000
 -0.1405 -0.4829 -0.5120 -0.1426 1.0000
 0.5377 0.3166 0.3054 0.4510 1.0000
 -0.5569 -0.5169 0.1916 -0.3014 1.0000
 -0.5663 0.3970 -0.2632 -0.2874 1.0000
 -0.2386 -0.5266 0.3673 -0.1556 1.0000
 -0.3106 -0.5485 -0.3395 -0.4896 1.0000
 0.3672 -0.4850 -0.1826 -0.5902 1.0000
 0.0665 -0.3310 0.2161 -0.1581 1.0000
 0.3781 0.3749 -0.1439 0.3632 1.0000
 -0.3989 -0.1162 -0.5183 0.4773 1.0000
 -0.5078 -0.4818 0.5567 -0.6055 1.0000
 -0.3097 0.5666 -0.2638 0.4959 1.0000
 -0.4495 -0.5735 -0.3912 -0.0505 1.0000
 -0.4299 -0.1873 0.2504 -0.1694 1.0000
 0.2031 -0.1499 -0.4345 0.4788 1.0000
 -0.4764 -0.4451 0.5047 0.1662 1.0000
 0.3131 0.3411 -0.0540 -0.2180 1.0000
 -0.5519 -0.1865 0.1441 0.3702 1.0000
 0.3955 0.4664 0.3824 -0.3093 1.0000
 0.2844 0.4326 -0.2085 0.4816 1.0000
 -0.1880 0.0751 -0.1490 -0.5973 1.0000
 0.2442 0.2648 -0.3979 0.5241 1.0000
 -0.4020 -0.3032 0.3083 0.5531 1.0000
 0.0745 -0.4538 0.2215 0.6114 1.0000
 0.5451 -0.3875 0.5528 -0.3238 1.0000
 -0.0140 0.1498 -0.3580 0.5178 1.0000
 -0.3505 -0.1049 -0.3560 -0.4741 1.0000
 0.3190 0.5424 0.3905 -0.2094 1.0000
 0.5945 -0.4878 -0.3588 0.1979 1.0000
 0.1935 0.6234 -0.2369 0.3275 1.0000
 0.4167 -0.2735 -0.4087 0.2274 1.0000
 0.4113 -0.4438 -0.1069 -0.2476 1.0000
 -0.1100 0.3619 -0.3535 -0.2865 1.0000
 -0.3365 -0.2729 0.2078 -0.4822 1.0000
 -0.3418 -0.2588 0.4093 0.2244 1.0000
 -0.2665 0.6100 -0.2561 0.1959 1.0000
 0.4203 -0.2394 0.5721 -0.4847 1.0000
 0.4812 -0.0881 -0.5218 -0.6179 1.0000
 -0.1605 0.1297 0.4268 0.6220 1.0000
 0.5067 0.4433 0.4494 0.5229 1.0000
 -0.1215 0.4076 0.4060 0.5136 1.0000
 0.3447 -0.2030 -0.5141 0.4769 1.0000
 -0.5528 0.3042 0.4379 -0.2767 1.0000
 -0.4820 0.2113 0.5521 0.2724 1.0000
 0.1049 -0.2405 0.5798 -0.1814 1.0000
 -0.5479 -0.3997 -0.3432 -0.0842 1.0000
 -0.4221 0.3681 -0.5652 -0.4073 1.0000
 -0.2739 -0.4988 -0.2797 -0.4134 1.0000
 0.0549 0.4918 -0.0959 0.4019 1.0000
 0.5766 -0.3154 0.2542 -0.1499 1.0000
 0.4882 0.2833 -0.5363 0.2733 1.0000
 0.3718 -0.3827 0.2365 -0.4840 1.0000
 0.4972 -0.2827 0.3267 -0.6146 1.0000
 0.2725 -0.2317 -0.4160 -0.0795 1.0000
 0.4979 0.3310 0.1521 0.2137 1.0000
 -0.4793 -0.3722 0.4814 -0.3836 1.0000
 -0.5220 0.4502 -0.2763 -0.4575 1.0000
 0.5632 -0.3922 -0.2752 -0.1773 1.0000
 0.3072 -0.2137 0.3821 -0.3351 1.0000
 -0.2039 -0.1901 -0.4418 0.1277 1.0000
 0.4954 0.4199 0.1845 -0.2744 1.0000
 -0.5620 0.4768 0.5249 0.3175 1.0000
 -0.5739 0.1755 0.5380 0.2350 1.0000
 -0.1078 -0.4285 0.3545 -0.4224 1.0000
 0.3952 -0.3680 0.1876 -0.4834 1.0000
 0.6025 0.2816 -0.3864 -0.5981 1.0000
 -0.5220 0.2041 -0.3548 -0.2018 1.0000
 0.3938 -0.3779 0.1106 0.4272 1.0000
 -0.0382 -0.5341 -0.3422 -0.3481 1.0000
 -0.5234 -0.2550 0.1352 0.3128 1.0000
 -0.4151 -0.2230 -0.1843 -0.3901 1.0000
 -0.1068 0.5618 0.5538 -0.3266 1.0000
 -0.4018 -0.1193 -0.4632 0.3181 1.0000
 -0.2490 0.2530 -0.4470 0.4301 1.0000
 0.4308 -0.3087 -0.4945 -0.2458 1.0000
 -0.3829 -0.3638 -0.3926 0.2413 1.0000
 0.3775 0.1449 -0.3623 -0.3450 1.0000
 0.1300 -0.1855 0.1998 -0.1941 1.0000
 0.4194 -0.2848 0.3328 -0.6252 1.0000
 0.5510 -0.3780 -0.5800 0.2941 1.0000
 0.2383 -0.4823 -0.2191 0.3748 1.0000
 0.5048 -0.3292 -0.1188 -0.2561 1.0000
 0.4457 0.0628 -0.4493 -0.1765 1.0000
 -0.0647 0.5927 0.5030 0.3343 1.0000
 0.3029 -0.1976 -0.4400 0.1964 1.0000
 -0.4342 0.4477 -0.3797 -0.3535 1.0000
 -0.3845 0.1832 0.2325 0.4896 1.0000
 -0.2806 0.2428 -0.4073 0.0269 1.0000
 0.2150 -0.2289 0.4524 -0.4549 1.0000
 0.4469 -0.3767 0.4155 0.2907 1.0000
 0.3649 0.5104 0.4065 0.0923 1.0000
 0.4874 -0.5426 0.4534 -0.2911 1.0000
 -0.0521 -0.2597 -0.6186 -0.5226 1.0000
 0.0844 0.4702 0.2489 -0.2384 1.0000
 -0.1579 0.2721 0.1365 0.4240 1.0000
 0.4837 -0.1189 0.2770 -0.3328 1.0000
 -0.3765 0.3750 -0.0857 0.4212 1.0000
 -0.4145 0.3715 -0.3619 -0.5936 1.0000
 -0.0597 -0.3153 0.4109 0.3721 1.0000
 -0.2870 -0.5124 0.3356 0.3904 1.0000
 0.3422 -0.3627 -0.0374 -0.4375 1.0000
 0.4098 0.2447 -0.4316 0.0385 1.0000
 -0.2213 -0.2178 -0.2976 -0.3015 1.0000
 -0.3878 0.5500 0.1207 0.1771 1.0000
 0.6041 0.2542 -0.4542 -0.0981 1.0000
 0.6183 -0.5942 -0.3052 -0.2112 1.0000
 -0.2759 0.4733 0.5261 0.4127 1.0000
 0.4943 0.4840 -0.3797 0.1369 1.0000
 0.4776 -0.4283 -0.2460 0.3622 1.0000
 0.4190 0.5093 0.6186 0.5104 1.0000
 0.5217 0.4343 -0.4863 -0.1039 1.0000
 0.3218 0.1912 0.4608 0.3284 1.0000
 -0.4141 0.1130 0.4535 -0.1973 1.0000
 0.2461 -0.4275 -0.4198 -0.3061 1.0000
 0.2920 0.1920 -0.3174 -0.1731 1.0000
 0.0442 -0.2411 0.1515 0.3712 1.0000
 -0.1926 -0.0296 -0.1679 -0.3812 1.0000
 0.2193 -0.3989 -0.3322 -0.3262 1.0000
 -0.3790 -0.3758 -0.3655 -0.2397 1.0000
 0.5053 -0.1598 0.6174 0.5657 1.0000
 0.3162 0.2356 0.3038 0.0556 1.0000
 -0.2142 -0.2409 0.5286 0.5665 1.0000
 -0.3411 -0.6107 0.4454 -0.4733 1.0000
 0.5219 0.4212 -0.4963 0.0985 1.0000
 0.4629 0.3285 0.2656 0.4350 1.0000
 0.3910 0.1448 0.6104 -0.5379 1.0000
 -0.2402 0.2325 0.3949 0.3468 1.0000
 -0.2765 0.3281 -0.3318 -0.1964 1.0000
 -0.2230 0.2132 0.4590 -0.5294 1.0000
 0.1627 -0.4040 -0.3861 -0.4389 1.0000
 0.2058 0.4516 0.3084 0.2389 1.0000
 0.3601 -0.3380 0.3204 0.2861 1.0000
 -0.2819 0.3659 -0.2958 0.2108 1.0000
 0.4090 0.2708 -0.4691 0.1292 1.0000
 -0.5412 0.5757 -0.1335 0.2359 1.0000
 -0.1558 0.4133 0.3200 0.3104 1.0000
 -0.4222 0.4096 -0.4722 0.2423 1.0000
 0.3010 0.2231 0.2069 0.2346 1.0000
 0.3053 0.1770 -0.4837 -0.4841 1.0000
 -0.3814 -0.3782 -0.4814 0.6354 1.0000
 0.3277 -0.0485 0.5512 -0.2989 1.0000
 -0.3745 -0.3924 0.3446 -0.1215 1.0000
 -0.3539 -0.2101 -0.4150 -0.0885 1.0000
 0.3293 0.5923 -0.4347 -0.5789 1.0000
 0.3223 0.4268 -0.3229 0.2154 1.0000
 -0.4774 -0.4054 -0.4085 0.0448 1.0000
 -0.3545 0.3370 0.2281 -0.4139 1.0000
 -0.5006 -0.4668 0.3390 0.2825 1.0000
 0.0361 0.5693 0.4371 0.4112 1.0000
 -0.5084 -0.5437 -0.1405 -0.3156 1.0000
 -0.4093 0.5807 -0.2400 0.3908 1.0000
 -0.5114 -0.2827 -0.3886 0.4043 1.0000
 0.3263 0.1857 0.1771 0.5339 1.0000
 0.5078 0.3981 0.3587 0.6176 1.0000
 0.3736 0.2511 -0.2443 0.0884 1.0000
 0.2785 -0.2594 -0.2735 0.3156 1.0000
 0.4410 0.5241 0.2092 -0.4375 1.0000
 0.3868 -0.0939 0.0998 0.4407 1.0000
 0.2694 -0.5877 -0.3944 -0.4783 1.0000
 0.2160 -0.2778 -0.4589 -0.3562 1.0000
 0.4989 -0.2679 0.3468 0.0579 1.0000
 -0.6177 -0.4155 0.4858 -0.4556 1.0000
 -0.3040 -0.3914 0.6126 -0.4040 1.0000
 -0.5378 0.4777 -0.5647 -0.1667 1.0000
 0.5368 -0.2834 0.5438 0.4228 1.0000
 0.3878 -0.3493 0.2512 -0.1258 1.0000
 -0.4068 0.3340 -0.3797 -0.2366 1.0000
 -0.2534 0.4152 -0.4951 -0.3511 1.0000
 -0.4414 -0.3977 -0.2869 0.4986 1.0000
 0.3303 0.5685 -0.5348 -0.3693 1.0000
 -0.1464 -0.5223 0.1163 -0.1140 1.0000
 -0.3698 0.4908 0.2014 0.4601 1.0000
 -0.5178 0.5283 0.1895 0.2848 1.0000
 -0.3243 -0.1293 -0.2511 -0.3895 1.0000
 0.4460 -0.5197 -0.4418 0.4923 1.0000
 -0.3193 -0.6480 -0.5499 0.4671 1.0000
 0.5641 -0.4558 -0.3516 0.4638 1.0000
 0.2387 -0.2598 -0.3355 0.3005 1.0000
 -0.6362 0.5451 -0.4480 -0.3178 1.0000
 0.4850 -0.1729 -0.3062 -0.6413 1.0000
 0.4411 0.3565 0.3865 0.0976 1.0000
 0.6085 -0.6401 0.3929 0.1146 1.0000
 -0.5106 0.2860 0.3414 0.1697 1.0000
 0.4031 0.3290 -0.5374 0.2278 1.0000
 -0.4728 -0.5746 -0.4265 0.1501 1.0000
 0.4145 -0.3079 0.3399 -0.5099 1.0000
 -0.3040 -0.4417 0.3237 -0.4186 1.0000
 -0.1115 0.4460 0.3262 -0.3746 1.0000
 0.5550 0.3169 -0.5046 -0.3213 1.0000
 -0.2855 0.3355 0.5431 0.4830 1.0000
 -0.4735 0.4975 0.5254 0.3275 1.0000
 0.3577 -0.1418 0.3573 0.5934 1.0000
 0.5726 0.2848 -0.3162 -0.3281 1.0000
 0.4085 0.4915 -0.3179 -0.3881 1.0000
 -0.3516 0.4191 -0.3277 -0.2627 1.0000
 0.0549 -0.2486 -0.5690 -0.3633 1.0000
 -0.2228 -0.4722 0.4318 -0.1658 1.0000
 0.1493 -0.3094 0.2983 0.2219 1.0000
 -0.3510 -0.1608 -0.4104 -0.1394 1.0000
 0.3040 0.3431 -0.3247 -0.4339 1.0000
 -0.3596 -0.5108 -0.4360 -0.3283 1.0000
 -0.5120 -0.2959 0.0296 -0.3645 1.0000
 0.1914 -0.4304 -0.5043 0.3069 1.0000
 -0.4249 -0.6065 -0.4938 -0.2052 1.0000
 -0.1480 -0.2717 0.0446 0.2542 1.0000
 -0.1907 -0.5868 -0.1561 0.0330 1.0000
 -0.4942 0.2682 -0.3043 -0.2885 1.0000
 0.2711 0.1814 -0.5316 -0.0973 1.0000
 -0.6012 -0.4339 0.4445 -0.3919 1.0000
 -0.2222 0.5186 -0.3736 -0.1691 1.0000
 -0.0696 -0.4051 0.3457 -0.2634 1.0000
 -0.4532 0.0909 0.4455 0.4162 1.0000
 0.3689 0.1602 -0.3074 -0.2299 1.0000
 0.2955 -0.4689 -0.2926 -0.1852 1.0000
 0.5678 -0.1835 -0.5719 -0.4899 1.0000
 0.1569 0.4105 0.4113 -0.5718 1.0000
 -0.4233 0.0898 0.2981 0.3265 1.0000
 0.5373 -0.3527 -0.3765 0.3794 1.0000
 -0.5170 -0.1645 -0.6156 -0.2346 1.0000
 0.1391 -0.4253 -0.2424 -0.5567 1.0000
 -0.3171 0.6157 -0.1855 0.4547 1.0000
 -0.1411 -0.4392 -0.3004 0.5334 1.0000
 -0.3901 -0.3981 -0.4149 -0.4015 1.0000
 -0.5236 0.0934 -0.4186 -0.0204 1.0000
 0.1903 -0.4827 0.3916 0.2038 1.0000
 -0.3487 0.1376 -0.3474 0.3129 1.0000
 -0.5720 0.2726 -0.5128 -0.3420 1.0000
 -0.3592 -0.4082 0.5356 -0.5403 1.0000
 -0.3378 0.3514 0.2590 -0.3443 1.0000
 -0.2520 -0.4329 0.2427 -0.2203 1.0000
 0.1532 -0.3119 -0.4515 0.1578 1.0000
 0.2252 -0.5071 -0.3088 0.3694 1.0000
 -0.4691 0.5984 -0.4816 0.1983 1.0000
 -0.3569 -0.4092 -0.0564 -0.5380 1.0000
 0.3398 0.5299 0.4786 0.4195 1.0000
 -0.3718 0.5145 -0.2407 -0.1689 1.0000
 -0.3700 -0.6008 -0.2837 0.4547 1.0000
 0.5187 0.0820 0.4908 0.2239 1.0000
 -0.1308 0.2414 -0.5433 0.0967 1.0000
 0.4190 0.5832 -0.3888 -0.2269 1.0000
 -0.5086 -0.3295 -0.1964 -0.5185 1.0000
 -0.3159 -0.3681 -0.4307 0.2585 1.0000
 -0.1695 -0.2975 -0.4915 0.2137 1.0000
 -0.4474 -0.1834 -0.1852 0.1604 1.0000
 -0.1298 -0.2350 0.4408 0.2897 1.0000
 0.3155 -0.2023 0.3199 -0.3860 1.0000
 0.2326 0.3810 0.3383 0.3346 1.0000
 0.4148 0.1864 -0.3756 -0.4313 1.0000
 0.4720 -0.4043 0.4255 0.4273 1.0000
 -0.5646 0.4816 0.1347 -0.3710 1.0000
 0.1481 0.1291 -0.2759 0.3799 1.0000
 0.2951 -0.3892 0.3674 -0.2141 1.0000
 -0.2801 0.1629 0.3338 0.5689 1.0000
 0.1470 0.5584 0.4401 -0.2128 1.0000
 -0.3345 0.0674 0.4118 -0.5212 1.0000
 -0.2956 0.2657 0.1770 -0.2146 1.0000
 -0.5196 0.3313 -0.3265 0.2521 1.0000
 -0.1169 -0.4210 0.2522 -0.1917 1.0000
 0.2989 0.1843 -0.1251 -0.4796 1.0000
 0.3449 -0.2595 0.3385 -0.6237 1.0000
 -0.5442 -0.1773 0.2662 -0.5266 1.0000
 0.1951 -0.2684 -0.2406 0.4721 1.0000
 0.4262 -0.4298 0.3924 -0.3257 1.0000
 0.0820 0.4538 -0.5213 -0.3836 1.0000
 -0.6128 0.3257 0.1570 -0.4107 1.0000
 -0.3551 0.4233 0.1357 0.5382 1.0000
 -0.2797 -0.3644 -0.2041 -0.1066 1.0000
 -0.2469 -0.4312 -0.5034 0.2451 1.0000
 -0.2704 0.4452 -0.3036 0.2284 1.0000
 -0.4400 -0.3542 -0.6378 -0.1918 1.0000
 -0.3164 -0.1866 -0.5019 0.4233 1.0000
 -0.5121 0.5034 -0.3036 -0.0790 1.0000
 -0.5093 -0.3125 0.3087 -0.2809 1.0000
 -0.5558 0.4982 -0.5455 -0.2788 1.0000
 0.1766 -0.6404 0.2128 -0.3435 1.0000
 -0.1920 -0.3666 -0.4564 -0.4431 1.0000
 -0.0674 0.4209 -0.0348 0.4504 1.0000
 0.5123 -0.1567 -0.4361 -0.3665 1.0000
 0.3446 0.5689 0.3093 0.1378 1.0000
 0.3457 -0.2235 -0.1452 0.4257 1.0000
 -0.1652 0.5252 -0.3662 -0.5507 1.0000
 0.4532 -0.4054 -0.4864 -0.0787 1.0000
 0.3380 0.3008 -0.4101 0.2759 1.0000
 -0.2647 -0.4781 0.4768 0.3828 1.0000
 -0.3069 -0.5418 -0.0534 0.5842 1.0000
 0.0473 -0.4019 -0.5698 0.4306 1.0000
 0.1508 -0.1301 -0.1968 0.2601 1.0000
 -0.1519 0.4623 -0.4465 0.5069 1.0000
 -0.3748 0.1636 0.5374 -0.4198 1.0000
 0.2504 -0.5244 -0.1429 0.2711 1.0000
 0.5009 -0.4473 0.2810 -0.3321 1.0000
 -0.3414 -0.2837 -0.2655 0.2285 1.0000
 -0.1856 0.5461 -0.2596 0.5297 1.0000
 -0.5443 -0.5071 0.3839 -0.1181 1.0000
 0.3934 -0.1417 0.1816 0.0912 1.0000
 0.6154 -0.6405 -0.5157 0.3787 1.0000
 -0.2840 -0.2786 0.4541 0.2020 1.0000
 0.2193 -0.5566 0.2639 -0.5083 1.0000
 -0.4500 0.3761 0.2773 -0.4624 1.0000
 0.3067 -0.4593 -0.3023 -0.1872 1.0000
 -0.1790 -0.4111 0.2431 -0.4640 1.0000
 -0.4460 0.1291 -0.1332 -0.4494 1.0000
 0.2190 0.4018 -0.0967 0.0573 1.0000
 0.4247 -0.4231 -0.1681 0.2566 1.0000
 0.3626 0.0213 0.4665 -0.0039 1.0000
 0.3959 -0.2698 -0.1879 0.2650 1.0000
 0.3475 -0.2457 -0.4642 -0.3062 1.0000
 -0.1388 -0.3561 0.1485 0.3478 1.0000
 0.2382 -0.4635 -0.1147 -0.5604 1.0000
 -0.1003 -0.2554 -0.4777 -0.4254 1.0000
 0.3497 0.3495 -0.3788 0.4821 1.0000
 0.4209 -0.2687 0.3999 0.4913 1.0000
 -0.1033 -0.5424 -0.3418 0.4381 1.0000
 0.5189 -0.4552 -0.4091 -0.3267 1.0000
 0.4088 0.1660 -0.3632 0.2525 1.0000
 0.1382 0.2146 0.5285 0.3092 1.0000
 0.2534 0.2837 0.3314 -0.5518 1.0000
 -0.4929 0.2823 0.4531 -0.3057 1.0000
 -0.1165 -0.1631 -0.2870 0.0125 1.0000
 0.3201 0.5376 0.4703 0.6010 1.0000
 0.3042 0.3686 0.4092 0.2628 1.0000
 -0.3531 0.3821 -0.1841 0.2703 1.0000
 0.2327 -0.2791 -0.3718 -0.1243 1.0000
 -0.2763 0.3529 0.4343 -0.1946 1.0000
 0.4773 -0.2536 0.4664 0.3705 1.0000
 -0.4837 -0.3837 -0.5829 -0.3310 1.0000
 -0.3157 -0.4319 -0.5100 0.1544 1.0000
 -0.3334 0.3225 -0.5383 -0.4341 1.0000
 0.1456 -0.4744 0.4278 -0.3073 1.0000
 -0.3423 0.4597 0.4299 -0.1106 1.0000
 -0.0602 0.5912 0.4879 -0.0839 1.0000
 0.6393 0.5644 0.5041 -0.5859 1.0000
 -0.1372 -0.2234 -0.1486 -0.5067 1.0000
 0.5514 0.3668 0.1505 -0.4413 1.0000
 -0.3733 -0.3678 0.5019 -0.4604 1.0000
 -0.3227 -0.4420 -0.5715 0.3487 1.0000
 -0.4836 -0.5165 0.2816 0.1914 1.0000
 -0.4264 0.1750 -0.1442 0.4359 1.0000
 0.3296 0.3869 -0.4699 0.0634 1.0000
 -0.3537 0.2277 -0.5069 0.4877 1.0000
 0.4558 -0.5360 0.2290 -0.3716 1.0000
 -0.1764 -0.5822 0.6081 -0.4408 1.0000
 -0.1979 -0.1926 -0.2720 -0.4405 1.0000
 -0.4185 0.5398 -0.1955 0.1665 1.0000
 -0.2644 0.5237 0.1991 -0.5865 1.0000
 0.4184 -0.4002 -0.2573 0.2102 1.0000
 -0.2666 -0.4161 0.4530 -0.0740 1.0000
 -0.4476 0.4800 0.3316 -0.6349 1.0000
 0.4814 -0.1999 -0.0450 -0.0672 1.0000
 -0.3571 -0.4541 0.4124 -0.5844 1.0000
 -0.1657 -0.1857 0.3069 0.3176 1.0000
 -0.1132 -0.3886 0.6075 0.4232 1.0000
 0.4532 -0.1208 -0.2513 0.5585 1.0000
 -0.5628 0.5469 0.2827 -0.3781 1.0000
 0.4650 -0.2835 0.0426 -0.5704 1.0000
 0.2695 -0.4392 0.1391 -0.3792 1.0000
 0.4383 -0.4398 0.1737 0.1421 1.0000
 -0.2057 -0.3139 0.4844 -0.5824 1.0000
 -0.3354 0.2447 0.5438 -0.5210 1.0000
 -0.4507 -0.3657 -0.3235 0.3647 1.0000
 0.1255 0.3711 0.4178 0.2273 1.0000
 0.0179 -0.2952 -0.5278 -0.4324 1.0000
 0.0890 0.4163 -0.3674 -0.3398 1.0000
 -0.6314 0.3910 0.4510 0.3927 1.0000
 0.4591 -0.3277 -0.1997 -0.0635 1.0000
 -0.2787 -0.1969 0.5030 -0.2492 1.0000
 -0.3465 -0.2619 0.1114 -0.3030 1.0000
 -0.1098 0.1986 0.3898 -0.3340 1.0000
 0.1275 -0.3330 0.5677 0.5886 1.0000
 0.5232 -0.3224 -0.2380 0.5002 1.0000
 -0.5393 -0.0666 0.3441 0.2426 1.0000
 -0.5750 -0.2958 -0.1631 0.2309 1.0000
 0.5340 -0.4237 0.2138 0.2403 1.0000
 -0.5056 0.0935 -0.4717 -0.1779 1.0000
 0.5307 0.3039 -0.3842 -0.0944 1.0000
 -0.3743 -0.5000 0.3640 0.3731 1.0000
 0.6245 0.4275 -0.4543 0.2851 1.0000
 0.3203 -0.1174 -0.2802 -0.2246 1.0000
 -0.2199 -0.1086 0.3828 -0.5987 1.0000
 0.3983 0.2438 0.3608 -0.2337 1.0000
 0.2008 -0.2702 -0.2443 -0.4871 1.0000
 -0.1615 0.5694 0.3366 -0.4071 1.0000
 0.2985 -0.4858 0.4828 0.3163 1.0000
 -0.4278 0.0866 -0.4958 0.3633 1.0000
 0.6132 0.2388 -0.1719 0.1424 1.0000
 0.2288 -0.2640 -0.5166 0.1517 1.0000
 -0.3688 -0.3906 -0.3042 -0.3850 1.0000
 -0.0701 -0.2976 -0.5318 -0.2511 1.0000
 0.4852 0.5503 0.4353 0.2559 1.0000
 0.1096 0.2143 0.0995 -0.5281 1.0000
 0.3277 0.5289 0.3352 0.0528 1.0000
 -0.4737 0.3479 0.3337 -0.2268 1.0000
 -0.6087 0.1528 -0.1121 0.2409 1.0000
 -0.4654 -0.4721 -0.2058 -0.4152 1.0000
 0.2585 0.4225 0.4946 0.4423 1.0000
 -0.4384 0.3956 0.5218 -0.1181 1.0000
 0.4490 0.5443 -0.3416 0.1549 1.0000
 -0.3998 -0.3178 0.5201 -0.3169 1.0000
 0.4356 0.1686 0.4739 0.4999 1.0000
 0.1936 0.4900 -0.4870 0.5352 1.0000
 0.4144 -0.3944 -0.1121 -0.4437 1.0000
 -0.4576 -0.2104 0.4804 -0.4370 1.0000
 0.4990 0.1695 0.1919 -0.3249 1.0000
 0.3026 -0.3904 -0.1063 0.1612 1.0000
 0.3143 0.4740 -0.6061 0.1991 1.0000
 -0.0943 0.5672 -0.1142 0.0310 1.0000
 -0.3584 -0.2281 0.1619 0.4926 1.0000
 0.0881 0.2099 -0.1334 -0.1611 1.0000
 0.1643 0.5270 0.2915 -0.2194 1.0000
 0.2430 -0.4446 -0.2758 -0.3895 1.0000
 0.1932 0.6199 0.2209 -0.3946 1.0000
 -0.4979 -0.3751 -0.3157 -0.3539 1.0000
 0.2931 0.1375 0.1627 -0.3604 1.0000
 0.2755 -0.4751 -0.4670 -0.2493 1.0000
 0.4868 0.4884 -0.1152 -0.6113 1.0000
 0.4209 -0.3770 -0.5872 -0.0866 1.0000
 0.1385 -0.0591 0.4997 -0.1570 1.0000
 -0.4245 -0.1822 0.3017 -0.4820 1.0000
 -0.6187 0.2483 0.2748 0.0698 1.0000
 -0.2647 -0.2869 -0.3928 0.5049 1.0000
 0.1664 -0.3106 0.3585 0.4005 1.0000
 0.2538 -0.1770 0.5467 -0.2461 1.0000
 -0.2550 -0.5421 -0.1122 -0.2410 1.0000
 -0.4154 -0.5333 -0.3092 -0.3903 1.0000
 -0.2844 0.2483 -0.3841 0.5023 1.0000
 -0.4333 -0.4327 0.3127 0.2168 1.0000
 0.5432 -0.4369 -0.3903 -0.4470 1.0000
 -0.3986 0.2391 0.4459 0.0464 1.0000
 0.4706 -0.4639 -0.3689 0.5072 1.0000
 0.3739 0.4481 0.2451 -0.3994 1.0000
 -0.5551 0.3612 -0.3367 -0.2396 1.0000
 0.5328 0.5478 -0.5515 0.2373 1.0000
 0.3388 -0.2793 0.4651 0.3943 1.0000
 -0.4498 0.5493 -0.1487 -0.4727 1.0000
 0.3893 -0.2632 -0.3285 0.5195 1.0000
 -0.5815 -0.3152 0.4080 -0.2897 1.0000
 -0.4216 -0.2858 0.6093 -0.4003 1.0000
 -0.1650 -0.2895 0.1917 -0.5429 1.0000
 -0.1805 -0.3052 -0.3989 0.1291 1.0000
 -0.5012 0.4813 0.3755 -0.0652 1.0000
 0.1408 0.2304 0.4128 0.3866 1.0000
 -0.4426 -0.2962 -0.2111 -0.4785 1.0000
 -0.2924 -0.0783 -0.4862 0.3091 1.0000
 0.5430 -0.1102 -0.4865 -0.1162 1.0000
 -0.3858 0.3998 -0.3767 0.4068 1.0000
 0.3298 0.1378 -0.4932 -0.0393 1.0000
 0.1678 -0.3374 0.2819 0.4771 1.0000
 -0.1656 0.2776 -0.1670 0.0635 1.0000
 -0.3273 -0.2702 -0.5747 -0.3602 1.0000
 -0.4577 0.0712 0.4561 0.3166 1.0000
 0.4836 0.5705 -0.5022 0.2535 1.0000
 -0.2491 -0.5622 0.2250 -0.5319 1.0000
 0.6524 0.4592 -0.5320 -0.0850 1.0000
 0.3137 -0.4699 -0.3392 0.2294 1.0000
 0.3689 0.2751 -0.3181 0.1385 1.0000
 0.0848 -0.4490 0.3966 0.2461 1.0000
 -0.4959 -0.2254 0.5249 -0.3556 1.0000
 0.1084 0.1972 -0.2908 0.5787 1.0000
 0.5839 0.4503 0.3130 -0.3999 1.0000
 0.3237 -0.4708 0.1889 -0.2422 1.0000
 -0.0375 -0.3170 -0.4873 -0.4849 1.0000
 -0.2773 0.1806 -0.3693 0.3471 1.0000
 0.1975 0.3718 0.5041 -0.3645 1.0000
 -0.3601 0.3840 -0.3508 0.1771 1.0000
 0.2003 0.3816 0.3030 -0.5521 1.0000
 0.4842 -0.3093 0.1659 0.5141 1.0000
 0.3811 0.3309 0.4772 0.0423 1.0000
 0.2610 -0.1315 -0.1910 0.3484 1.0000
 0.3583 -0.2727 -0.3065 0.3907 1.0000
 -0.3148 -0.2862 -0.6246 -0.5612 1.0000
 -0.3349 0.5404 -0.2065 -0.3053 1.0000
 -0.3335 -0.4338 0.3104 -0.0385 1.0000
 0.6437 -0.1122 -0.3063 0.3766 1.0000
 0.4330 -0.4990 -0.2277 -0.3450 1.0000
 0.4523 0.4576 -0.3049 0.5089 1.0000
 -0.3909 -0.1836 -0.2044 0.1267 1.0000
 -0.2772 0.3648 0.3034 0.5028 1.0000
 0.0865 -0.3823 0.3888 0.4454 1.0000
 0.2066 -0.1852 0.5565 -0.4906 1.0000
 0.4472 0.1942 0.5054 -0.3431 1.0000
 -0.3185 0.3250 -0.3439 -0.2842 1.0000
 0.1437 -0.3524 -0.4776 0.2857 1.0000
 0.3239 -0.1756 0.3951 0.5736 1.0000
 -0.3447 -0.5359 -0.4260 -0.3165 1.0000
 -0.5002 -0.3248 0.1867 -0.4349 1.0000
 -0.1519 0.1010 -0.1232 -0.2340 1.0000
 -0.3774 0.0996 -0.1407 0.5276 1.0000
 -0.4924 0.2974 -0.4797 -0.4366 1.0000
 -0.2805 -0.1446 0.4237 0.5546 1.0000
 -0.3652 -0.5487 -0.0835 -0.1616 1.0000
 0.4408 -0.5014 0.1725 -0.0765 1.0000
 0.0427 0.4121 -0.2766 0.4364 1.0000
 0.1979 0.2548 0.4451 0.4129 1.0000
 -0.2961 -0.4673 -0.4228 0.3675 1.0000
 -0.2767 -0.3463 0.2471 0.3529 1.0000
 -0.3613 0.3055 -0.5064 -0.2424 1.0000
 -0.4047 -0.5694 -0.1151 -0.2465 1.0000
 0.2789 -0.0848 -0.4665 0.3232 1.0000
 0.2886 0.3802 0.5297 0.2319 1.0000
 -0.4963 -0.5212 -0.3188 0.3494 1.0000
 -0.3523 0.4031 0.2254 -0.2905 1.0000
 -0.2957 0.5194 -0.3929 -0.5053 1.0000
 0.2399 -0.1608 -0.2583 -0.6336 1.0000
 0.2384 0.4348 -0.4935 0.3959 1.0000
 0.1651 0.5870 -0.4512 0.4999 1.0000
 -0.0760 0.3085 0.2899 0.3050 1.0000
 -0.3560 -0.0560 -0.2040 0.4032 1.0000
 -0.2887 0.3307 0.4856 -0.2753 1.0000
 0.4463 0.6173 0.1493 0.3524 1.0000
 -0.2411 0.1607 -0.4396 0.3200 1.0000
 -0.2397 -0.4108 0.6138 -0.0773 1.0000
 0.2209 0.3610 0.5304 -0.4256 1.0000
 0.1522 -0.5074 -0.5081 -0.2629 1.0000
 -0.2286 0.5337 -0.3438 -0.4936 1.0000
 -0.0650 0.1702 -0.5319 -0.1835 1.0000
 0.2351 0.2678 -0.2973 0.0658 1.0000
 0.4355 0.4374 -0.4810 -0.2345 1.0000
 -0.1817 0.3739 0.3193 0.5576 1.0000
 -0.3769 -0.5693 -0.5109 0.1171 1.0000
 0.4884 -0.4911 0.2459 0.4878 1.0000
 0.5121 0.4643 -0.0396 0.1836 1.0000
 -0.3602 -0.4005 0.4337 0.2999 1.0000
 -0.4506 0.4932 0.5096 -0.2091 1.0000
 0.1044 -0.5894 0.5174 0.0832 1.0000
 -0.1391 0.3964 0.3576 -0.4068 1.0000
 -0.4652 0.4867 -0.2960 -0.1818 1.0000
 0.4198 0.0676 0.3620 -0.4579 1.0000
 0.5569 -0.3289 -0.4582 -0.5033 1.0000
 0.3722 -0.3956 0.2171 -0.2506 1.0000
 -0.1716 -0.1503 0.3759 0.2520 1.0000
 0.1740 -0.2791 -0.2016 0.4935 1.0000
 0.3234 -0.5385 0.2713 -0.2414 1.0000
 0.4835 0.3025 -0.4496 0.4238 1.0000
 -0.4540 0.1350 -0.6131 -0.3397 1.0000
 0.1704 -0.3535 0.2965 0.2313 1.0000
 -0.2189 -0.1049 -0.5612 -0.3279 1.0000
 0.0462 0.3362 0.3287 -0.4236 1.0000
 -0.4048 -0.1238 0.5966 -0.3769 1.0000
 -0.3065 0.4401 0.1969 0.4425 1.0000
 -0.2318 -0.3019 0.2897 0.4827 1.0000
 -0.2784 -0.6068 -0.2489 -0.5033 1.0000
 0.2650 -0.4955 0.5859 0.5267 1.0000
 -0.5536 -0.3705 -0.5013 -0.3761 1.0000
 0.2581 0.4489 0.1970 0.4993 1.0000
 0.0105 -0.3339 -0.4601 0.4267 1.0000
 0.2664 0.2170 0.4269 0.5466 1.0000
 -0.0316 0.4712 -0.5182 0.3746 1.0000
 0.3895 -0.0906 -0.1130 0.3091 1.0000
 -0.1878 -0.2739 -0.5771 0.3258 1.0000
 0.4841 0.1477 -0.2543 0.2450 1.0000
 0.2107 0.1795 -0.2957 -0.3389 1.0000
 0.4538 0.1637 -0.5066 -0.3247 1.0000
 -0.2846 0.2666 -0.6175 0.1305 1.0000
 -0.4438 -0.4633 -0.6044 0.3202 1.0000
 -0.5096 -0.1513 -0.4198 -0.3213 1.0000
 -0.1715 -0.1261 0.2554 0.4468 1.0000
 0.3154 -0.0978 0.3361 0.5424 1.0000
 0.5448 0.3751 0.4698 0.4085 1.0000
 -0.1592 0.5859 -0.3923 -0.6385 1.0000
 -0.5390 0.1021 0.2707 0.4117 1.0000
 -0.4783 0.1553 0.0587 -0.2542 1.0000
 0.2197 0.6271 0.2754 0.5312 1.0000
 -0.3408 -0.3013 -0.1231 -0.3919 1.0000
 0.2195 0.3328 0.1216 0.5159 1.0000
 0.3426 -0.3078 0.2607 0.3435 1.0000
 0.5345 0.4182 0.4027 0.1952 1.0000
 0.4319 -0.4033 -0.1823 -0.3635 1.0000
 -0.3350 -0.3788 0.2954 -0.0650 1.0000
 -0.0524 -0.3497 0.5288 -0.3479 1.0000
 -0.4024 0.4732 -0.1570 -0.3588 1.0000
 -0.2837 0.1508 -0.3623 0.2871 1.0000
 0.1174 0.5352 -0.5286 -0.6082 1.0000
 0.3352 -0.0113 -0.3616 -0.3543 1.0000
 0.4589 0.1924 -0.2804 0.2979 1.0000
 -0.2317 -0.3912 -0.2069 0.3653 1.0000
 -0.4785 0.4023 -0.1989 0.3297 1.0000
 0.1926 -0.4207 0.2630 -0.3393 1.0000
 0.0262 -0.5348 -0.1714 -0.2922 1.0000
 -0.4448 -0.6409 -0.3937 0.6279 1.0000
 0.1657 -0.2654 -0.4337 0.3321 1.0000
 0.4758 0.3896 0.2176 0.4541 1.0000
 -0.3534 -0.3369 -0.1166 0.1484 1.0000
 0.0839 -0.2858 -0.6406 -0.1676 1.0000
 0.2741 -0.2545 -0.2493 -0.1478 1.0000
 0.3668 -0.1384 -0.1286 0.4567 1.0000
 -0.5084 -0.3498 -0.6145 -0.1140 1.0000
 0.4326 0.0935 0.4428 -0.4370 1.0000
 -0.6251 -0.3985 -0.4867 0.1151 1.0000
 0.3235 0.3840 0.4504 -0.6189 1.0000
 -0.4630 -0.0960 0.5451 0.5977 1.0000
 -0.2149 -0.5690 -0.2549 -0.3162 1.0000
 0.4763 -0.4303 0.3855 -0.5870 1.0000
 0.2734 0.6128 -0.2926 -0.5072 1.0000
 -0.4652 0.3796 0.1350 -0.1276 1.0000
 0.0869 -0.4598 -0.1265 0.3308 1.0000
 -0.0624 0.4641 -0.2844 0.2698 1.0000
 -0.5676 0.2824 -0.0845 0.2640 1.0000
 -0.1991 0.4782 -0.3104 -0.5019 1.0000
 0.5578 0.2112 0.3856 0.2690 1.0000
 -0.4881 -0.5011 -0.4874 -0.4645 1.0000
 -0.2455 0.0154 0.4804 -0.3014 1.0000
 -0.1482 0.2414 0.3386 -0.2692 1.0000
 0.5652 0.5279 0.4967 -0.0680 1.0000
 0.1132 -0.1743 -0.0655 -0.1836 1.0000
 -0.4539 -0.3332 -0.2199 -0.0591 1.0000
 -0.3880 -0.3375 -0.1927 -0.0450 1.0000
 -0.3794 0.3535 -0.1468 -0.2977 1.0000
 -0.6091 0.5665 0.4324 0.5778 1.0000
 -0.5771 -0.5609 -0.0926 0.1425 1.0000
 -0.4741 -0.4931 -0.4051 -0.1400 1.0000
 -0.1598 0.3768 -0.2811 -0.0647 1.0000
 -0.4006 -0.3518 -0.1889 -0.3658 1.0000
 -0.3793 0.0956 -0.1746 0.4922 1.0000
 0.5593 0.3084 0.0332 0.0569 1.0000
 0.4153 0.2029 -0.5802 -0.4533 1.0000
 0.3988 -0.3722 0.3929 0.2903 1.0000
 -0.4445 0.1138 0.3270 0.1510 1.0000
 0.0167 -0.5389 -0.2793 0.5130 1.0000
 -0.6040 -0.2302 -0.3217 0.4407 1.0000
 -0.3761 -0.5166 -0.0775 -0.1335 1.0000
 0.3850 -0.6318 -0.5167 0.3560 1.0000
 -0.1620 0.4245 0.4261 0.3416 1.0000
 0.3922 0.1988 -0.4373 0.0321 1.0000
 -0.3948 0.5539 0.4819 -0.2876 1.0000
 -0.2034 -0.2293 -0.3504 0.1435 1.0000
 0.6095 -0.4716 0.2833 -0.3151 1.0000
 -0.1135 0.1925 -0.4225 -0.3376 1.0000
 -0.4358 -0.2776 0.2928 0.1950 1.0000
 -0.1704 0.4346 -0.2502 0.2421 1.0000
 0.3095 -0.2306 -0.3754 0.3415 1.0000
 -0.3605 -0.4872 0.3651 0.3997 1.0000
 -0.1835 0.3322 -0.3468 -0.5192 1.0000
 -0.3952 0.0882 0.3824 -0.5303 1.0000
 0.4977 0.2495 0.3788 -0.2345 1.0000
 -0.0389 0.4379 0.4059 -0.4552 1.0000
 0.4019 0.3272 0.6441 0.1985 1.0000
 0.6098 -0.3370 0.1782 -0.3335 1.0000
 0.3108 0.0656 -0.6066 0.1195 1.0000
 -0.0941 0.4611 -0.5724 -0.4415 1.0000
 0.5122 -0.0680 0.2337 -0.1583 1.0000
 0.2268 0.2923 -0.1871 0.2637 1.0000
 0.3816 -0.2989 0.2318 -0.2707 1.0000
 -0.3376 -0.5255 -0.1357 0.2378 1.0000
 -0.4427 0.2750 -0.5745 0.4704 1.0000
 -0.4029 -0.3247 -0.5686 -0.5183 1.0000
 -0.1577 -0.4835 -0.1585 -0.4333 1.0000
 0.5071 0.3787 0.2758 -0.5624 1.0000
 0.3249 0.3348 -0.3606 -0.2555 1.0000
 -0.1615 0.2726 0.5695 -0.4656 1.0000
 -0.5690 -0.4766 0.4529 -0.4857 1.0000
 0.2154 0.0437 -0.1187 -0.3726 1.0000
 -0.5522 0.1832 0.4033 0.1632 1.0000
 0.4627 -0.4601 -0.3861 0.2305 1.0000
 0.4790 0.5096 0.2541 0.4132 1.0000
 0.4735 -0.3145 0.1028 -0.4437 1.0000
 -0.2537 0.4140 -0.1426 -0.6170 1.0000
 0.3606 -0.1202 -0.4252 -0.5666 1.0000
 -0.1544 -0.0570 -0.0379 -0.3323 1.0000
 0.2396 0.3470 -0.4335 -0.1380 1.0000
 0.0755 -0.5034 0.1211 0.4949 1.0000
 -0.2859 0.3634 0.3449 -0.4458 1.0000
 0.6054 0.2652 0.3923 0.1319 1.0000
 -0.2418 0.4305 0.3926 -0.5853 1.0000
 0.3649 0.4272 0.4964 0.2872 1.0000
 -0.4240 -0.3839 -0.0556 0.3986 1.0000
 0.3086 -0.4095 0.4223 0.2371 1.0000
 -0.3402 0.3722 0.2993 -0.5574 1.0000
 -0.3328 0.2208 -0.3037 0.6010 1.0000
 0.3890 0.2153 -0.3058 -0.4051 1.0000
 0.3081 0.4820 0.0726 -0.2780 1.0000
 -0.2078 -0.3393 0.6020 0.0474 1.0000
 0.2715 0.4366 0.3593 -0.5873 1.0000
 0.2555 -0.2161 -0.3404 0.4536 1.0000
 -0.4216 -0.1499 0.2232 -0.5582 1.0000
 0.3364 -0.5270 0.3078 0.3959 1.0000
 -0.2075 -0.2410 -0.5711 0.4957 1.0000
 -0.2087 -0.1663 -0.1917 -0.3551 1.0000
 -0.3112 0.4921 -0.3278 -0.4313 1.0000
 0.5866 -0.6237 0.0671 0.1048 1.0000
 0.3611 -0.1032 -0.4748 0.5283 1.0000
 -0.1738 0.3615 0.2396 0.2433 1.0000
 -0.3792 -0.6022 0.3659 -0.2906 1.0000
 -0.6314 0.3903 0.4529 -0.2878 1.0000
 -0.2268 -0.2725 -0.3568 0.5296 1.0000
 -0.1846 -0.4652 0.2717 0.4777 1.0000
 0.3272 -0.5069 -0.4990 -0.0524 1.0000
 0.2158 0.3807 -0.1141 0.5949 1.0000
 0.2845 0.5210 0.3460 -0.1753 1.0000
 0.5185 0.4722 -0.3644 0.2413 1.0000
 -0.0826 -0.5157 0.2616 -0.4445 1.0000
 -0.1471 0.3458 0.5028 0.6166 1.0000
 0.2297 0.5360 -0.3253 0.5472 1.0000
 -0.3246 -0.3177 -0.1339 -0.5696 1.0000
 0.3617 -0.1896 -0.2963 -0.2531 1.0000
 0.3749 -0.1733 -0.1986 -0.0904 1.0000
 0.3876 0.3341 -0.2565 0.1195 1.0000
 -0.3701 -0.3383 0.2158 -0.3972 1.0000
 0.2923 -0.2644 -0.4444 -0.3578 1.0000
 -0.3107 0.5406 0.3542 -0.5866 1.0000
 -0.4204 0.5572 -0.1647 0.6531 1.0000
 0.4963 0.0582 -0.4940 0.5630 1.0000
 -0.4860 -0.5607 0.1235 -0.1272 1.0000
 0.5064 -0.3678 0.2058 -0.4127 1.0000
 0.2763 -0.3816 0.4151 0.3654 1.0000
 0.3412 0.4311 0.2853 -0.3999 1.0000
 -0.4726 -0.3395 -0.1279 -0.3406 1.0000
 -0.3190 -0.5004 0.4123 -0.0488 1.0000
 -0.5548 -0.4784 0.1294 -0.3386 1.0000
 -0.4198 0.5292 -0.5385 0.2068 1.0000
 -0.3498 -0.1728 0.1469 0.3908 1.0000
 -0.3846 -0.4925 -0.3819 0.2140 1.0000
 -0.3675 -0.1824 0.5345 0.0487 1.0000
 0.3168 -0.4371 -0.5603 -0.4175 1.0000
 -0.1427 0.5213 0.3538 -0.4304 1.0000
 0.3414 0.3992 0.5855 -0.2170 1.0000
 0.3068 0.5434 0.2594 -0.3842 1.0000
 0.4502 0.5662 0.2781 0.3688 1.0000
 -0.0938 -0.4244 -0.4704 0.3653 1.0000
 0.4014 0.2865 0.5829 -0.3281 1.0000
 0.2520 0.2581 0.2859 0.1706 1.0000
 0.4566 -0.2537 -0.1097 -0.2510 1.0000
 -0.2347 0.3143 0.1372 0.4599 1.0000
 -0.3872 -0.3105 0.1813 -0.2872 1.0000
 -0.5265 -0.4627 -0.1755 -0.4217 1.0000
 -0.2964 0.3279 0.1693 -0.2907 1.0000
 -0.5224 -0.1317 0.5544 -0.4926 1.0000
 0.3013 -0.2648 -0.0904 -0.2185 1.0000
 0.3902 -0.3380 -0.5102 0.3403 1.0000
 0.1685 0.2066 -0.2323 0.2408 1.0000
 -0.3370 -0.2996 0.3768 0.4379 1.0000
 -0.4475 -0.5219 0.1716 0.2682 1.0000
 0.3016 0.3190 0.2904 0.5531 1.0000
 -0.4661 -0.5175 0.2626 0.5874 1.0000
 0.1412 -0.2643 0.3723 -0.1856 1.0000
 0.2454 0.2127 -0.5940 -0.4935 1.0000
 0.3314 0.0593 0.4368 -0.3630 1.0000
 -0.5805 0.5657 0.3370 0.1998 1.0000
 0.2239 0.4544 -0.2433 -0.3863 1.0000
 -0.5707 -0.0280 0.6077 0.3973 1.0000
 0.3420 -0.3174 -0.2543 0.3842 1.0000
 -0.5314 -0.4469 -0.4313 -0.4492 1.0000
 -0.1112 0.3703 -0.3384 0.1747 1.0000
 0.2770 -0.5019 0.2791 -0.2226 1.0000
 0.1675 0.3010 0.4648 -0.4632 1.0000
 0.6134 0.2062 0.5476 0.4387 1.0000
 -0.1430 0.1236 0.4334 -0.1298 1.0000
 0.3001 0.4261 -0.3628 -0.2431 1.0000
 0.4871 -0.5383 0.3515 0.1632 1.0000
 0.0885 0.5787 -0.5212 -0.3820 1.0000
 0.4090 0.5973 -0.1628 -0.3448 1.0000
 0.3100 -0.3525 -0.2952 -0.4376 1.0000
 0.2438 0.5412 -0.1855 -0.5080 1.0000
 -0.2218 -0.2191 0.3094 -0.1636 1.0000
 -0.3767 -0.3768 0.2969 -0.1764 1.0000
 -0.2229 0.2951 0.1996 0.2872 1.0000
 -0.2618 0.4596 0.4408 0.1603 1.0000
 -0.2372 -0.0858 0.0907 -0.0530 1.0000
 0.1738 0.2929 0.3627 -0.5431 1.0000
 0.5872 0.1517 0.1175 -0.2605 1.0000
 0.1866 0.2034 -0.4299 -0.3717 1.0000
 -0.4659 0.4351 0.2260 0.3607 1.0000
 -0.3868 0.2822 0.2844 -0.4762 1.0000
 -0.4810 0.3395 -0.2642 -0.5217 1.0000
 0.1262 0.3725 0.5284 -0.5483 1.0000
 0.2057 -0.4710 -0.0636 -0.3387 1.0000
 -0.1298 0.6237 -0.4857 0.1895 1.0000
 -0.2215 0.3595 0.4083 -0.3323 1.0000
 -0.0600 0.4829 0.1132 -0.2919 1.0000
 0.0796 0.5780 -0.5044 -0.5309 1.0000
 -0.1862 0.5403 0.2283 -0.4042 1.0000
 0.2465 -0.1861 -0.2798 0.3640 1.0000
 -0.4256 0.3539 -0.2898 0.3676 1.0000
 0.4055 -0.4342 -0.2007 0.4348 1.0000
 0.4352 -0.1399 0.5604 0.3374 1.0000
 0.4954 0.5269 0.2977 -0.5725 1.0000
 -0.2258 0.4172 -0.4992 -0.1560 1.0000
 0.2398 0.4669 -0.3922 -0.5411 1.0000
 -0.3500 0.4806 -0.5335 0.5584 1.0000
 -0.2531 -0.5347 0.4739 -0.6394 1.0000
 0.4598 -0.1271 0.0900 -0.4336 1.0000
 0.3960 -0.2755 -0.4825 0.3797 1.0000
 0.1268 0.5481 -0.2473 0.3757 1.0000
 -0.5969 0.3428 -0.3771 -0.1191 1.0000
 0.1267 -0.1531 0.2985 0.2095 1.0000
 -0.1730 0.2135 0.2908 0.3191 1.0000
 -0.1704 -0.5132 0.0937 0.5968 1.0000
 -0.4333 -0.0903 0.3789 0.2028 1.0000
 -0.2771 0.3154 0.2603 0.2643 1.0000
 0.2974 0.0494 0.4030 0.2819 1.0000
 -0.1766 0.4396 -0.2911 0.1196 1.0000
 -0.1861 0.2757 0.4453 -0.1205 1.0000
 0.2169 0.4480 -0.1830 -0.1502 1.0000
 0.4556 -0.2674 0.4786 -0.1613 1.0000
 0.2696 -0.3811 0.6392 0.5962 1.0000
 0.0179 0.3816 -0.3624 0.0433 1.0000
 -0.0477 0.4441 0.5253 -0.4090 1.0000
 0.1611 0.1410 -0.2481 0.5838 1.0000
 -0.3865 -0.3824 0.2782 -0.4861 1.0000
 -0.2516 -0.2761 -0.2092 0.1469 1.0000
 0.2856 -0.4035 0.1385 -0.5261 1.0000
 -0.5130 -0.4857 0.2685 -0.4337 1.0000
 0.3959 0.3777 -0.4291 -0.0983 1.0000
 0.1536 -0.2724 0.5838 0.3354 1.0000
 0.4543 0.4364 -0.5473 0.2527 1.0000
 0.0817 -0.2300 0.5190 -0.3010 1.0000
 0.2296 0.3208 -0.3205 0.2185 1.0000
 -0.4921 -0.2044 -0.3783 0.3234 1.0000
 0.0648 0.3875 -0.5422 -0.2576 1.0000
 0.4281 0.4902 0.4564 0.1079 1.0000
 0.4148 -0.5361 0.2413 0.2971 1.0000
 0.2950 -0.2765 0.3795 0.3304 1.0000
 -0.0606 -0.4578 0.5851 -0.3464 1.0000
 -0.1781 0.3368 0.4644 -0.3470 1.0000
 -0.2837 0.5904 0.2984 0.5398 1.0000
 0.2105 0.3362 0.3979 0.3120 1.0000
 -0.3809 -0.0612 0.1536 0.2074 1.0000
 0.2952 -0.3524 0.2180 0.1712 1.0000
 -0.1579 0.3775 0.1373 -0.5469 1.0000
 -0.0768 0.2113 0.2598 -0.0195 1.0000
 0.6526 0.1310 -0.2362 -0.3600 1.0000
 -0.5382 0.3612 0.0682 0.2307 1.0000
 -0.4340 0.3058 -0.3692 0.4174 1.0000
 0.5537 0.5856 0.4595 -0.3899 1.0000
 -0.3866 -0.4363 -0.2352 0.3428 1.0000
 -0.3837 -0.0868 0.3655 0.0923 1.0000
 0.3673 0.4585 0.2850 0.2990 1.0000
 0.3482 -0.2418 0.2824 -0.3783 1.0000
 -0.2542 0.4068 0.3416 -0.1237 1.0000
 -0.5270 0.3729 -0.0750 -0.2677 1.0000
 -0.4991 0.4050 0.3960 0.3199 1.0000
 -0.6146 -0.2969 -0.3829 -0.1422 1.0000
 0.3932 -0.5109 -0.4692 0.1480 1.0000
 0.5886 0.2305 0.3721 -0.3536 1.0000
 0.3665 -0.0956 0.4892 0.2727 1.0000
 -0.3234 -0.3761 -0.5433 -0.0827 1.0000
 -0.5525 -0.4823 0.2736 -0.0458 1.0000
 -0.4459 0.2926 0.1241 0.4673 1.0000
 0.5670 -0.4499 0.4468 0.2581 1.0000
 0.4309 0.2930 0.3916 -0.5627 1.0000
 0.2933 -0.1707 -0.5936 -0.2549 1.0000
 -0.2989 -0.4766 0.5502 -0.2064 1.0000
 0.2463 0.3906 0.3408 0.2388 1.0000
 0.5923 0.6213 -0.3133 0.4840 1.0000
 -0.1902 -0.2997 -0.5299 -0.2509 1.0000
 0.5573 -0.3340 0.2030 -0.2048 1.0000
 -0.3263 0.1010 0.5099 0.3937 1.0000
 -0.4377 0.1662 -0.5595 -0.2118 1.0000
 -0.3128 0.5611 0.1722 0.4111 1.0000
 0.5309 0.3927 -0.5184 -0.2968 1.0000
 -0.0465 0.4455 -0.2789 0.2073 1.0000
 -0.5762 -0.3577 -0.3197 0.1707 1.0000
 0.4783 -0.4684 0.5583 0.1652 1.0000
 -0.2210 -0.0822 -0.3333 -0.4360 1.0000
 0.4732 -0.2614 0.4352 -0.2180 1.0000
 0.1066 -0.5279 -0.1112 -0.0899 1.0000
 0.1774 0.3891 -0.4574 0.2210 1.0000
 -0.2697 0.3030 -0.2935 0.2663 1.0000
 -0.5048 0.1356 -0.1162 0.1269 1.0000
 -0.3446 0.5134 -0.3774 0.3293 1.0000
 0.2373 -0.4258 -0.1965 0.4736 1.0000
 -0.0220 0.5268 0.1597 0.3489 1.0000
 0.3516 0.3868 -0.2130 0.3564 1.0000
 -0.2940 0.4072 -0.3667 0.1428 1.0000
 0.4903 -0.2260 0.1184 -0.3228 1.0000
 0.5555 -0.3294 -0.1083 -0.1861 1.0000
 0.4979 0.3088 -0.2921 -0.3077 1.0000
 -0.2812 -0.4797 -0.0623 0.2267 1.0000
 -0.2224 0.2639 -0.4963 0.6287 1.0000
 0.5899 0.1494 0.3231 0.2241 1.0000
 0.2323 -0.3161 0.3423 0.3794 1.0000
 0.2693 -0.2611 0.0718 -0.3459 1.0000
 -0.3298 -0.3991 0.3526 -0.2583 1.0000
 0.3897 -0.2672 0.2258 0.4758 1.0000
 -0.3826 -0.3852 0.1878 0.3323 1.0000
 -0.4552 0.3240 0.2965 0.4686 1.0000
 -0.1439 0.1083 0.0934 -0.1568 1.0000
 0.2533 0.3582 0.3324 -0.3298 1.0000
 0.1144 0.6231 -0.3183 0.5957 1.0000
 -0.6055 0.5193 0.4228 0.6179 1.0000
 0.2661 -0.4278 -0.1720 0.4194 1.0000
 -0.5532 0.2825 0.3040 0.3107 1.0000
 0.3767 0.2156 -0.2470 -0.1620 1.0000
 0.4975 0.4911 -0.5120 -0.3330 1.0000
 0.2529 0.4588 -0.4972 0.5931 1.0000
 0.2323 0.4964 0.4540 0.1037 1.0000
 0.4127 -0.3572 0.5190 -0.1028 1.0000
 -0.2767 -0.5708 0.1823 0.1112 1.0000
 0.2112 -0.5608 -0.5771 -0.3701 1.0000
 -0.4012 0.5345 -0.4380 -0.3387 1.0000
 -0.2533 -0.2852 0.2553 -0.1001 1.0000
 -0.5807 -0.5507 0.3166 0.4131 1.0000
 0.6444 0.3613 0.2679 0.2121 1.0000
 0.1768 0.6335 0.3572 -0.5863 1.0000
 -0.1469 0.3038 0.5454 -0.2455 1.0000
 -0.5123 -0.5081 -0.3372 -0.3901 1.0000
 0.2165 -0.4222 0.2139 0.2605 1.0000
 0.5639 0.3538 -0.3874 -0.1746 1.0000
 -0.3761 0.2804 -0.1130 -0.3247 1.0000
 0.1649 0.5031 0.1141 0.3495 1.0000
 -0.3216 -0.3408 -0.4590 -0.2042 1.0000
 0.1628 0.4562 0.0054 -0.3023 1.0000
 -0.5079 -0.5614 0.2824 -0.3552 1.0000
 0.3673 0.4452 0.1449 0.3125 1.0000
 -0.1501 -0.3359 -0.1568 0.1842 1.0000
 0.3301 0.3832 -0.2062 -0.4172 1.0000
 -0.1894 -0.3701 0.4258 -0.4610 1.0000
 -0.4179 -0.5459 -0.0195 0.1928 1.0000
 0.2884 -0.3104 -0.5355 0.3409 1.0000
 -0.2142 -0.5499 0.3888 -0.0348 1.0000
 0.1675 -0.3838 0.2319 0.3807 1.0000
 0.1382 -0.4962 0.5516 0.4834 1.0000
 -0.4301 -0.5057 -0.4375 -0.2941 1.0000
 0.2479 -0.4484 0.0801 -0.1783 1.0000
 0.3337 0.2882 -0.3803 -0.4462 1.0000
 -0.2734 -0.2682 0.3291 0.3090 1.0000
 -0.5436 -0.4978 -0.4474 -0.1540 1.0000
 -0.2873 -0.4023 -0.6120 -0.3275 1.0000
 0.4320 0.4982 -0.4430 -0.2870 1.0000
 -0.2805 0.3374 0.3421 0.0558 1.0000
 -0.0469 -0.5930 0.6239 0.4089 1.0000
 0.3026 0.4243 0.3817 0.1473 1.0000
 0.0408 -0.5193 0.4917 -0.5894 1.0000
 0.2108 -0.2618 0.4355 0.3888 1.0000
 -0.0870 0.4947 0.1919 -0.2424 1.0000
 0.4599 0.4232 0.5108 0.4570 1.0000
 0.0849 -0.2707 0.2347 -0.3934 1.0000
 0.3182 -0.1172 -0.4663 0.2363 1.0000
 -0.3679 -0.5241 0.3388 0.3198 1.0000
 0.6037 0.3369 0.3257 -0.0314 1.0000
 -0.4001 -0.5432 0.3554 0.3926 1.0000
 0.2427 0.3900 -0.3394 -0.1736 1.0000
 -0.3220 -0.0861 0.4063 -0.5419 1.0000
 -0.0951 0.3529 0.4947 0.5293 1.0000
 -0.5671 -0.2228 -0.3820 0.4208 1.0000
 0.1644 0.3154 -0.4489 0.4699 1.0000
 0.0863 0.1463 0.3636 0.4780 1.0000
 0.2931 0.1754 0.1895 0.2376 1.0000
 0.4635 -0.4358 -0.5181 -0.4603 1.0000
 0.1704 0.2352 0.5183 -0.1897 1.0000
 -0.1161 -0.4186 -0.3878 -0.0920 1.0000
 -0.4082 0.5319 -0.4209 0.2740 1.0000
 0.4524 0.0678 -0.3565 0.4365 1.0000
 -0.2510 0.3641 -0.1640 0.5052 1.0000
 0.4858 -0.4134 -0.1713 0.4193 1.0000
 -0.5347 0.5476 0.5354 0.1257 1.0000
 0.4810 -0.5566 0.4601 0.2670 1.0000
 -0.0900 -0.5749 -0.3148 0.4414 1.0000
 0.5946 0.3317 -0.1215 0.5316 1.0000
 -0.2879 0.5053 -0.1806 -0.1802 1.0000
 -0.4580 -0.2953 0.4095 0.0699 1.0000
 0.2010 -0.3538 -0.3598 0.4520 1.0000
 -0.3464 -0.3792 -0.2099 -0.2354 1.0000
 -0.2966 -0.2599 0.2123 0.3411 1.0000
 -0.4278 0.4430 0.5427 -0.0752 1.0000
 0.3671 0.4509 0.2007 0.5350 1.0000
 -0.1780 -0.3842 -0.4741 -0.3489 1.0000
 -0.1574 0.4318 0.5126 0.4446 1.0000
 -0.1762 -0.4230 0.5132 0.5276 1.0000
 -0.5011 0.1335 -0.4021 0.3964 1.0000
 -0.3783 -0.1553 0.2128 0.1842 1.0000
 -0.4645 0.1790 -0.0364 0.3884 1.0000
 0.4617 0.4673 0.4416 0.4610 1.0000
 -0.3643 0.2573 -0.4440 0.2317 1.0000
 0.4017 0.1849 0.5622 0.3601 1.0000
 -0.4529 -0.0895 -0.4653 -0.4047 1.0000
 0.5416 -0.2313 0.2775 -0.3671 1.0000
 -0.3903 -0.2459 -0.3220 -0.2515 1.0000
 0.6146 0.1859 -0.3128 0.1959 1.0000
 0.1847 -0.3784 0.1363 -0.3417 1.0000
 -0.1234 0.0856 -0.4478 -0.4228 1.0000
 -0.0813 -0.3346 -0.4096 0.3712 1.0000
 0.3442 -0.5124 -0.0884 -0.5726 1.0000
 0.1144 0.4859 -0.3703 -0.2258 1.0000
 -0.3649 0.3492 0.2731 0.3046 1.0000
 -0.3631 -0.5308 0.0287 -0.1785 1.0000
 -0.3995 0.5656 0.5281 -0.6086 1.0000
 -0.5456 0.3373 -0.3064 -0.2702 1.0000
 -0.4743 0.0619 0.2556 0.3466 1.0000
 0.6326 0.2926 -0.2813 0.1827 1.0000
 -0.3100 0.2715 0.4416 -0.2819 1.0000
 -0.5935 0.0507 -0.2547 0.2709 1.0000
 0.3038 0.6248 -0.3433 0.2826 1.0000
 -0.4513 0.1934 0.5038 -0.5039 1.0000
 -0.5124 0.1859 -0.1264 0.1149 1.0000
 0.2914 -0.3358 -0.3763 0.1040 1.0000
 -0.3837 0.3999 -0.0827 0.0047 1.0000
 0.2729 0.4565 0.2092 0.2258 1.0000
 0.3267 -0.5806 0.5907 -0.4067 1.0000
 0.4521 0.3725 -0.1667 0.0751 1.0000
 0.2804 -0.1742 0.2702 0.5718 1.0000
 0.0911 -0.3573 -0.2187 -0.2331 1.0000
 0.3169 -0.3951 -0.2300 -0.2168 1.0000
 -0.1711 -0.2542 -0.5175 -0.3164 1.0000
 0.6198 -0.4878 0.2319 0.4129 1.0000
 0.2442 -0.3171 -0.2842 -0.1629 1.0000
 -0.3921 0.2312 -0.4543 0.4259 1.0000
 -0.3524 0.4290 0.1585 -0.0600 1.0000
 0.3267 0.1555 0.1668 -0.3017 1.0000
 0.1481 0.4313 0.4009 0.2215 1.0000
 0.3565 0.1115 -0.5924 -0.4180 1.0000
 0.3852 -0.1163 -0.3718 0.3647 1.0000
 0.4869 -0.0965 -0.3389 0.3814 1.0000
 0.3550 0.3149 -0.4500 -0.5571 1.0000
 0.4439 -0.3373 -0.6018 -0.2693 1.0000
 0.1699 -0.4248 0.2227 0.1062 1.0000
 -0.4885 -0.3383 -0.2923 0.1706 1.0000
 -0.4236 0.3028 0.5495 0.2142 1.0000
 -0.2029 0.4495 -0.0993 -0.3727 1.0000
 0.1830 -0.5912 -0.4775 0.4677 1.0000
 0.4787 0.3757 -0.1379 -0.5857 1.0000
 0.2704 -0.3202 0.1059 -0.4975 1.0000
 -0.5109 -0.4405 0.3545 0.1832 1.0000
 -0.1263 -0.3391 0.1559 0.5173 1.0000
 0.2802 0.5068 -0.2357 -0.4589 1.0000
 -0.1625 0.4175 0.3717 0.2584 1.0000
 -0.3941 -0.4121 0.2077 0.5031 1.0000
 0.3973 -0.4399 -0.5927 -0.5130 1.0000
 -0.5750 -0.4159 -0.5910 -0.4981 1.0000
 0.6320 0.2178 0.2238 0.5286 1.0000
 0.3623 0.4140 0.4848 0.4879 1.0000
 -0.4727 -0.3122 -0.3534 0.0938 1.0000
 -0.3721 -0.3123 0.6074 0.1709 1.0000
 0.2876 0.4533 -0.2255 -0.5487 1.0000
 -0.2803 0.0268 -0.0674 -0.1617 1.0000
 0.2459 -0.2617 -0.3443 0.1328 1.0000
 0.3691 0.5513 0.4790 0.2787 1.0000
 0.3657 -0.1514 -0.4904 0.5583 1.0000
 -0.6013 -0.1501 0.1738 -0.3507 1.0000
 0.4597 0.2167 0.1265 -0.1513 1.0000
 0.4228 -0.1330 -0.1055 0.5231 1.0000
 0.4244 -0.0978 0.1703 0.3722 1.0000
 0.6136 0.2059 -0.3583 0.4995 1.0000
 0.2203 0.2122 -0.2110 0.2961 1.0000
 -0.0811 0.5105 0.3149 0.1991 1.0000
 -0.3154 0.6354 0.5655 -0.1512 1.0000
 0.4842 -0.0641 -0.3041 0.3475 1.0000
 0.4233 -0.4615 0.2237 0.1720 1.0000
 -0.4688 -0.2134 -0.1819 0.4241 1.0000
 0.2023 0.1512 0.2417 -0.0983 1.0000
 -0.6209 -0.4293 -0.5682 -0.4657 1.0000
 -0.2098 -0.4694 0.4607 -0.3195 1.0000
 -0.1500 -0.0609 -0.2037 0.4972 1.0000
 0.1047 0.0666 0.3615 -0.0499 1.0000
 0.2745 0.1985 -0.3978 0.4567 1.0000
 -0.1704 -0.3499 -0.3618 0.5429 1.0000
 -0.5419 0.4269 0.5294 0.3839 1.0000
 -0.3566 -0.3875 0.3910 0.1367 1.0000
 -0.4189 0.3121 0.3287 -0.4591 1.0000
 -0.4744 0.2106 -0.0302 0.5795 1.0000
 0.2925 0.2214 0.3187 0.4183 1.0000
 0.3149 -0.3745 0.3857 -0.1849 1.0000
 0.1523 0.4285 -0.4036 -0.4188 1.0000
 -0.3241 -0.3210 0.4559 -0.3806 1.0000
 0.1730 -0.4785 -0.2294 -0.4567 1.0000
 -0.4274 0.3461 0.3667 0.2529 1.0000
 0.3217 -0.3136 -0.4381 -0.3554 1.0000
 -0.1986 0.6288 -0.2773 0.2594 1.0000
 0.3001 -0.1744 0.3333 0.3307 1.0000
 0.3133 -0.3086 -0.2792 0.5406 1.0000
 -0.2931 0.3014 0.2410 -0.3855 1.0000
 0.3002 0.5762 -0.1580 0.5325 1.0000
 -0.1118 -0.0632 0.2560 0.2020 1.0000
 -0.2639 0.5271 -0.3699 -0.6082 1.0000
 0.5445 -0.5660 0.2051 0.3173 1.0000
 -0.1698 -0.0834 0.3685 0.5956 1.0000
 -0.4651 -0.4046 -0.3006 -0.5396 1.0000
 -0.4383 0.3367 0.2764 0.0574 1.0000
 -0.4153 -0.4565 0.2697 0.0868 1.0000
 -0.4372 -0.3774 -0.2140 0.2702 1.0000
 -0.2254 0.1620 0.0900 0.1600 1.0000
 0.4502 -0.4458 -0.3277 0.4543 1.0000
 -0.1798 0.2859 -0.6121 0.6247 1.0000
 -0.2998 0.4439 0.4373 0.3057 1.0000
 -0.1913 -0.5154 0.2441 0.3416 1.0000
 -0.4299 -0.5385 0.6021 0.2572 1.0000
 -0.1479 -0.1352 0.4022 -0.3648 1.0000
 -0.3355 -0.1782 0.1455 -0.4506 1.0000
 -0.1556 0.4995 0.3132 -0.4219 1.0000
 0.2789 0.5360 -0.4310 0.4435 1.0000
 0.5282 0.4823 0.6278 -0.1603 1.0000
 -0.3246 0.1918 -0.3463 0.2397 1.0000
 0.3895 0.1500 0.4599 0.1535 1.0000
 0.1789 -0.2123 -0.5399 0.0840 1.0000
 -0.4133 0.2442 0.2659 0.0914 1.0000
 -0.4226 -0.4040 0.4999 -0.1411 1.0000
 -0.5255 -0.3007 -0.3686 -0.6111 1.0000
 0.2964 0.3710 -0.4676 0.5620 1.0000
 0.4188 0.4920 0.2943 0.2111 1.0000
 -0.1656 0.0997 -0.5567 0.4569 1.0000
 0.3517 -0.4798 -0.0609 0.5736 1.0000
 -0.1839 0.5636 0.2028 -0.5239 1.0000
 -0.2692 0.1639 0.5741 0.4221 1.0000
 0.3426 0.2441 0.4023 0.4398 1.0000
 0.4509 0.1778 -0.1102 -0.1011 1.0000
 -0.2693 -0.6256 -0.2061 0.0790 1.0000
 -0.5743 0.6127 -0.4828 0.1079 1.0000
 0.0767 0.2364 0.2221 -0.2255 1.0000
 0.0360 -0.1700 0.1977 -0.4227 1.0000
 -0.0244 -0.1897 0.1399 -0.3377 1.0000
 -0.5344 -0.6006 0.4144 0.5143 1.0000
 -0.3462 0.3081 -0.1332 0.5185 1.0000
 -0.2937 -0.2925 0.0550 0.5414 1.0000
 -0.4225 -0.3408 -0.2227 -0.4717 1.0000
 -0.4319 -0.0770 -0.3748 0.3532 1.0000
 -0.1890 0.3944 -0.1906 -0.4791 1.0000
 -0.5204 -0.3518 -0.4045 0.2822 1.0000
 -0.3639 0.1634 0.5322 -0.1422 1.0000
 -0.5046 0.1539 -0.4160 0.3428 1.0000
 0.2972 0.4401 0.0998 0.3804 1.0000
 0.1741 -0.3092 -0.3875 -0.1292 1.0000
 0.5705 -0.2983 -0.1710 -0.2480 1.0000
 -0.4066 -0.2923 -0.2203 0.3699 1.0000
 0.1341 0.1475 -0.6097 0.2070 1.0000
 -0.1691 0.4418 0.1676 -0.5211 1.0000
 -0.4164 0.1384 0.5206 0.5270 1.0000
 -0.5773 0.2129 -0.4029 0.2769 1.0000
 0.5072 -0.2906 -0.4845 -0.0929 1.0000
 0.4039 0.3597 -0.3025 0.4250 1.0000
 0.2059 0.3165 -0.1750 0.2450 1.0000
 -0.3909 -0.3711 0.0625 0.2932 1.0000
 0.1312 0.3618 -0.3310 -0.3051 1.0000
 -0.4385 -0.2899 -0.4165 0.3305 1.0000
 -0.3080 0.0852 0.1748 -0.2964 1.0000
 0.3143 0.5586 -0.2062 -0.3704 1.0000
 0.4782 0.5018 -0.4095 -0.5589 1.0000
 -0.0656 0.5285 -0.3617 0.4608 1.0000
 -0.3679 -0.4288 0.4749 -0.4440 1.0000
 -0.4428 0.1879 -0.4372 0.4762 1.0000
 -0.1524 0.2571 -0.2537 0.2846 1.0000
 -0.4712 0.3706 -0.2287 -0.2323 1.0000
 0.2820 0.2884 -0.2656 -0.5540 1.0000
 0.2627 0.4579 -0.3848 0.5839 1.0000
 0.3461 -0.3482 0.5384 -0.3577 1.0000
 -0.3917 0.2769 -0.2669 0.0644 1.0000
 -0.0952 -0.2056 -0.2866 0.0270 1.0000
 -0.3533 0.3319 -0.3595 -0.4745 1.0000
 -0.3058 0.2865 -0.5103 -0.3813 1.0000
 -0.1971 0.2223 0.1567 0.3118 1.0000
 -0.4270 -0.3150 0.4101 -0.3668 1.0000
 -0.2534 0.3481 -0.2842 -0.1433 1.0000
 0.4177 -0.3296 -0.2343 -0.2551 1.0000
 0.2213 -0.6237 -0.2899 -0.3710 1.0000
 0.5378 0.3418 0.2892 0.3688 1.0000
 -0.3193 -0.2749 0.3301 -0.2328 1.0000
 0.2709 -0.6198 0.5652 0.2403 1.0000
 0.5040 0.5523 -0.1416 -0.5620 1.0000
 -0.1492 0.3402 -0.5447 0.2266 1.0000
 0.2761 -0.3535 0.3445 0.5563 1.0000
 0.0396 0.3836 -0.1276 0.1325 1.0000
 0.3092 0.2414 -0.2622 -0.1492 1.0000
 -0.4255 0.1921 0.0438 -0.5605 1.0000
 0.0422 0.3628 -0.2720 0.4409 1.0000
 0.0662 0.1271 0.4037 -0.2998 1.0000
 -0.0086 0.3466 0.2361 -0.3188 1.0000
 0.4715 0.2606 0.5069 -0.4002 1.0000
 0.1811 -0.1082 -0.4388 -0.3285 1.0000
 -0.1443 0.1746 -0.4804 -0.2449 1.0000
 0.5565 0.4145 0.3897 -0.3782 1.0000
 0.4015 0.5718 0.4289 -0.3821 1.0000
 0.4710 -0.4019 0.4629 0.2837 1.0000
 -0.4935 -0.4693 0.3215 -0.3718 1.0000
 -0.3531 0.4907 0.2633 -0.0426 1.0000
 0.1666 -0.1372 -0.1023 0.2150 1.0000
 0.2655 0.5390 0.4904 -0.5902 1.0000
 0.1489 0.2817 -0.3420 -0.2835 1.0000
 -0.2477 0.4259 0.2167 0.5018 1.0000
 0.3339 0.3539 -0.3776 0.4144 1.0000
 0.4468 -0.5458 0.5638 0.2687 1.0000
 0.3165 0.2561 0.3262 -0.4611 1.0000
 0.3536 0.2010 0.3779 -0.4434 1.0000
 -0.2713 -0.3446 0.1918 -0.1442 1.0000
 -0.3798 0.4140 -0.3620 0.2936 1.0000
 -0.3915 -0.4212 0.3822 0.4001 1.0000
 0.2061 0.2858 -0.5015 0.4193 1.0000
 0.4149 -0.2459 0.5625 -0.5053 1.0000
 -0.4579 -0.3063 0.4622 0.4121 1.0000
 0.2915 0.3808 0.3266 0.5361 1.0000
 0.5063 -0.1950 0.2171 0.3678 1.0000
 0.2924 0.1876 0.2685 0.3267 1.0000
 -0.3613 0.3056 -0.3098 0.2520 1.0000
 -0.1352 0.3294 -0.1833 0.2811 1.0000
 0.4645 -0.1009 -0.3268 -0.2226 1.0000
 0.4094 0.2550 -0.1944 0.1529 1.0000
 -0.2442 0.3553 0.2914 -0.2300 1.0000
 0.4020 -0.3975 -0.4872 -0.5276 1.0000
 0.2815 0.1524 0.1244 -0.2704 1.0000
 -0.2054 0.1774 -0.4888 0.2387 1.0000
 0.5921 -0.2083 0.2525 0.0598 1.0000
 0.2818 0.2774 -0.5583 0.4805 1.0000
 -0.3856 -0.3447 0.4672 -0.1568 1.0000
 -0.3331 -0.2770 -0.3229 0.2389 1.0000
 0.5941 -0.4300 -0.0344 0.3928 1.0000
 -0.5708 0.1378 -0.5223 -0.4634 1.0000
 0.5220 -0.2548 -0.1069 -0.2324 1.0000
 0.1533 0.0646 0.2854 -0.2697 1.0000
 -0.5295 0.4934 -0.1463 0.3255 1.0000
 0.4373 0.2649 -0.2997 0.4804 1.0000
 0.1179 -0.2668 -0.1269 -0.3451 1.0000
 -0.1269 -0.5957 0.3941 0.2821 1.0000
 0.5920 -0.1940 0.2968 0.3379 1.0000
 -0.5113 -0.5092 -0.4887 -0.0154 1.0000
 0.3759 0.2284 -0.1102 0.3180 1.0000
 0.5144 0.1057 -0.3519 0.4015 1.0000
 0.4251 0.3522 -0.1784 0.5828 1.0000
 -0.4541 0.2269 -0.2054 0.1181 1.0000
 -0.2717 0.4289 0.1924 -0.2252 1.0000
 0.2777 -0.1384 0.3846 -0.3858 1.0000
 -0.3157 0.3854 -0.2140 -0.1233 1.0000
 0.2443 -0.0778 0.2154 0.5145 1.0000
 0.3309 -0.5670 0.1348 0.3624 1.0000
 0.3911 -0.3317 0.3020 0.3549 1.0000
 -0.3649 -0.3350 0.3297 0.4237 1.0000
 0.3663 -0.1785 0.4581 -0.4390 1.0000
 0.2465 0.1324 0.4169 0.1622 1.0000
 0.5298 -0.5359 0.4452 -0.1563 1.0000
 0.3941 0.1549 0.1090 -0.2196 1.0000
 -0.1866 0.1594 -0.4913 0.4414 1.0000
 -0.6031 -0.2726 -0.1724 -0.4673 1.0000
 0.1750 0.3562 -0.3806 -0.5498 1.0000
 0.1505 0.0691 -0.2928 -0.5230 1.0000
 -0.5580 0.4259 0.3147 0.2937 1.0000
 -0.1056 0.4678 0.5200 -0.5880 1.0000
 -0.5143 0.2238 -0.4168 -0.0508 1.0000
 -0.1644 0.1911 -0.2093 -0.4443 1.0000
 0.1125 0.5032 0.4332 -0.4561 1.0000
 0.3254 -0.3777 -0.4245 -0.2153 1.0000
 0.5063 -0.4326 0.3747 0.5254 1.0000
 0.5934 0.2808 0.3139 0.1693 1.0000
 -0.4720 -0.2894 0.0646 0.4156 1.0000
 -0.4783 0.3767 -0.2720 0.5943 1.0000
 0.4487 0.3888 0.2469 0.3280 1.0000
 0.4120 0.1794 -0.4092 0.2801 1.0000
 0.2721 -0.4559 -0.5097 -0.0842 1.0000
 0.5928 0.4686 -0.0861 -0.5378 1.0000
 0.5115 -0.3580 0.1410 0.3792 1.0000
 0.2228 -0.0789 0.6040 -0.4399 1.0000
 -0.1169 -0.3229 0.3536 -0.3967 1.0000
 -0.3002 0.5975 -0.4010 -0.5217 1.0000
 0.2322 -0.1819 0.3615 -0.2363 1.0000
 0.2248 0.2832 0.5037 -0.5018 1.0000
 -0.1416 0.3346 -0.3114 0.5119 1.0000
 0.4527 0.3353 -0.2800 -0.4079 1.0000
 0.2064 -0.0932 -0.5450 0.4399 1.0000
 0.3701 -0.4872 -0.4633 0.5086 1.0000
 -0.2952 0.4520 0.1993 0.4592 1.0000
 -0.5383 0.0284 -0.4377 0.5855 1.0000
 -0.2163 -0.6191 -0.0679 0.2393 1.0000
 -0.4907 0.2460 0.3091 0.1628 1.0000
 0.0698 0.3941 0.4158 -0.2178 1.0000
 -0.4884 0.4637 -0.0760 -0.2503 1.0000
 -0.4221 0.3054 -0.4599 -0.2737 1.0000
 -0.5476 0.3447 0.3135 -0.1105 1.0000
 0.3910 0.5189 0.3493 0.5975 1.0000
 -0.4593 0.1185 0.4130 -0.1614 1.0000
 -0.0097 -0.4058 0.0591 0.5717 1.0000
 0.4619 -0.3738 -0.3645 -0.3527 1.0000
 0.3186 0.0812 -0.2600 -0.4833 1.0000
 -0.0807 0.2041 -0.2106 -0.1790 1.0000
 0.5840 0.1191 0.2975 0.1611 1.0000
 -0.2639 0.6029 -0.3608 -0.0709 1.0000
 -0.6137 -0.2896 0.2689 0.3032 1.0000
 -0.3617 -0.1925 0.2303 -0.4519 1.0000
 0.4713 -0.2393 -0.4072 -0.3655 1.0000
 0.5292 -0.2659 0.2699 0.2485 1.0000
 0.3600 -0.3380 -0.6219 0.5515 1.0000
 0.2898 0.4866 -0.5966 -0.2632 1.0000
 -0.2960 -0.3730 -0.2592 -0.3184 1.0000
 -0.3974 0.2606 -0.3275 -0.3980 1.0000
 0.5042 -0.2595 -0.0666 -0.3500 1.0000
 0.1848 -0.4529 -0.4626 -0.2208 1.0000
 -0.5573 -0.1161 -0.3861 -0.3797 1.0000
 0.0943 -0.1881 0.1171 0.1557 1.0000
 0.3726 -0.3636 -0.3785 0.4880 1.0000
 -0.5293 -0.4469 -0.4362 -0.4499 1.0000
 0.2121 -0.1742 0.1866 -0.6128 1.0000
 0.3575 0.2271 0.5314 -0.1757 1.0000
 0.3670 0.5576 0.1813 0.2258 1.0000
 0.3985 0.5257 -0.2283 0.5310 1.0000
 0.1503 -0.5805 -0.2382 -0.3976 1.0000
 0.1842 -0.3125 0.3166 0.4578 1.0000
 -0.1874 -0.4511 0.6283 0.3879 1.0000
 0.4876 0.4022 0.4001 0.0933 1.0000
 -0.0856 -0.4686 -0.1586 -0.2913 1.0000
 0.1369 -0.4815 -0.3922 -0.6405 1.0000
 -0.3873 -0.0893 -0.1455 -0.4850 1.0000
 -0.2900 0.2754 -0.4555 0.0360 1.0000
 -0.4320 -0.1537 0.2765 -0.1562 1.0000
 -0.4305 -0.4171 0.2897 0.5313 1.0000
 0.2193 -0.3410 0.3995 -0.3161 1.0000
 -0.3647 0.5886 0.5227 0.4652 1.0000
 0.3936 -0.5864 0.4522 0.0417 1.0000
 0.5453 0.5008 -0.2680 -0.4871 1.0000
 -0.5625 0.2729 -0.5332 -0.3204 1.0000
 0.3598 -0.3952 0.3749 -0.6392 1.0000
 0.0559 -0.5753 0.0924 0.1612 1.0000
 0.5280 -0.4600 0.3698 -0.5109 1.0000
 0.0576 -0.3025 0.4020 0.2296 1.0000
 0.2034 -0.4644 -0.3341 0.3139 1.0000
 0.2499 -0.3653 -0.4371 -0.2020 1.0000
 -0.5484 -0.4875 0.2837 -0.3360 1.0000
 -0.5128 -0.3351 -0.5022 -0.1898 1.0000
 0.4881 -0.4994 0.5089 -0.4599 1.0000
 -0.3038 -0.4086 -0.3189 0.3742 1.0000
 0.2216 0.4357 -0.5218 0.5441 1.0000
 0.4187 0.5284 0.1715 -0.3357 1.0000
 -0.4313 -0.1256 0.3676 -0.3292 1.0000
 0.3538 0.3066 -0.2159 0.2153 1.0000
 -0.1867 0.0794 -0.3144 -0.4425 1.0000
 -0.3695 0.3620 -0.4113 -0.5447 1.0000
 0.1101 -0.3675 -0.5315 0.2568 1.0000
 -0.6199 -0.2592 0.1029 0.2266 1.0000
 -0.3730 -0.4332 0.2615 0.1122 1.0000
 -0.4364 -0.1561 -0.2030 -0.2875 1.0000
 -0.5022 -0.4692 -0.3997 0.0701 1.0000
 0.2934 0.2443 -0.3597 0.4803 1.0000
 -0.3369 0.0597 -0.1843 0.1422 1.0000
 -0.2394 0.3840 0.4961 0.2480 1.0000
 0.2522 -0.3946 -0.2472 -0.1870 1.0000
 0.2688 -0.2081 -0.1883 -0.4176 1.0000
 -0.2582 -0.4668 -0.5970 -0.4783 1.0000
 0.5375 -0.1846 -0.4180 0.6234 1.0000
 -0.5081 0.5290 -0.4473 0.0863 1.0000
 0.2432 -0.5461 0.0693 0.3987 1.0000
 0.4656 -0.1969 0.3579 -0.5141 1.0000
 -0.5023 -0.2744 -0.2888 0.2476 1.0000
 0.3323 0.4245 0.1577 0.1246 1.0000
 -0.1810 -0.2139 -0.2805 -0.4589 1.0000
 0.2557 -0.3189 0.4051 -0.5932 1.0000
 -0.5877 -0.2779 0.2824 0.4806 1.0000
 -0.0907 -0.4102 0.2505 -0.2732 1.0000
 0.3963 0.4345 0.3071 -0.3951 1.0000
 -0.3987 -0.2642 -0.4430 0.1042 1.0000
 -0.4934 -0.0999 0.1948 0.4010 1.0000
 -0.3289 -0.4692 -0.0724 0.2889 1.0000
 -0.3010 -0.4533 0.1174 0.5897 1.0000
 0.3235 -0.4148 0.2978 -0.3033 1.0000
 0.5517 0.5618 -0.5548 0.2180 1.0000
 -0.1949 -0.1255 0.3897 -0.3607 1.0000
 0.2984 -0.2672 0.5988 0.3660 1.0000
 0.0584 -0.6058 0.2566 -0.2592 1.0000
 -0.4806 0.6154 0.5787 -0.4067 1.0000
 -0.4192 0.4137 0.4777 0.5522 1.0000
 0.3956 0.4194 -0.1459 0.3389 1.0000
 0.1443 0.3404 0.2883 -0.1176 1.0000
 0.1271 0.3039 0.5252 0.5926 1.0000
 0.1447 0.1048 -0.4323 -0.4590 1.0000
 -0.0932 -0.3529 0.2975 0.5093 1.0000
 -0.4989 -0.5101 0.1095 -0.1910 1.0000
 -0.3119 0.1841 0.4427 -0.2605 1.0000
 0.2644 0.3342 -0.2329 0.3844 1.0000
 -0.4233 0.0531 0.4081 0.1582 1.0000
 -0.3307 0.2944 -0.5522 -0.3477 1.0000
 0.3186 -0.0609 -0.4947 -0.1928 1.0000
 0.0942 -0.4108 -0.5665 0.2618 1.0000
 -0.4009 -0.0571 -0.5021 -0.3189 1.0000
 0.1569 -0.1899 -0.3385 -0.5418 1.0000
 0.3134 0.3771 -0.5814 -0.1641 1.0000
 0.4300 -0.1441 0.4725 0.1376 1.0000
 -0.1227 0.2909 -0.1354 -0.4203 1.0000
 0.4348 0.3759 0.2650 -0.4237 1.0000
 0.4468 -0.2916 0.2051 -0.0951 1.0000
 0.3043 0.3107 0.2409 0.6295 1.0000
 0.3718 -0.4950 0.2705 0.2419 1.0000
 -0.2265 0.2544 -0.5585 0.1875 1.0000
 -0.4964 -0.4873 0.1860 -0.3618 1.0000
 0.6080 0.5944 -0.5203 -0.3977 1.0000
 -0.0494 -0.3294 0.2049 -0.1276 1.0000
 -0.2522 0.1804 0.0902 0.2796 1.0000
 -0.3281 0.5092 0.4781 -0.3508 1.0000
 -0.4709 0.4331 0.5157 0.1720 1.0000
 -0.1052 -0.0956 -0.2661 0.5457 1.0000
 0.4406 -0.1775 -0.2181 0.4064 1.0000
 -0.1395 0.4531 -0.2457 -0.3832 1.0000
 0.2140 -0.5373 -0.1968 -0.3504 1.0000
 0.4658 0.3623 0.3682 0.1270 1.0000
 0.4322 -0.2840 -0.3412 0.1166 1.0000
 -0.5628 0.2692 0.4248 0.1143 1.0000
 0.3895 -0.5736 -0.0713 -0.1051 1.0000
 0.0704 0.0704 0.5431 0.3389 1.0000
 0.5279 -0.4428 -0.1538 -0.5323 1.0000
 -0.1451 -0.2089 0.2174 -0.4090 1.0000
 0.3382 0.2195 -0.2634 0.6145 1.0000
 -0.2755 0.1255 -0.3189 0.2965 1.0000
 -0.3688 -0.2347 0.5242 -0.0954 1.0000
 0.3587 0.1460 -0.2423 -0.3133 1.0000
 0.4153 -0.1438 -0.2418 -0.4097 1.0000
 -0.2115 0.2992 0.0853 -0.2400 1.0000
 -0.5334 -0.1603 -0.2866 0.1494 1.0000
 -0.2468 0.0727 0.6018 0.5688 1.0000
 0.4028 -0.3423 0.3670 -0.4334 1.0000
 0.2180 0.2454 0.3303 0.4812 1.0000
 -0.2359 -0.3546 -0.4946 -0.4832 1.0000
 0.6389 0.3648 0.4758 -0.4726 1.0000
 0.5159 -0.2730 0.1940 0.3965 1.0000
 0.1474 0.4919 0.4244 0.4278 1.0000
 0.2682 0.5900 -0.5785 0.4886 1.0000
 0.5429 -0.3370 -0.5238 -0.6080 1.0000
 -0.5362 0.0641 -0.5557 -0.0740 1.0000
 0.3695 0.2552 -0.4484 0.3147 1.0000
 0.4656 -0.2829 0.4759 -0.1611 1.0000
 0.3023 -0.5206 -0.3693 -0.3442 1.0000
 0.3532 0.2575 0.3583 -0.3359 1.0000
 0.3040 -0.6338 0.5362 0.1464 1.0000
 0.3645 -0.3214 -0.1024 -0.1905 1.0000
 -0.2781 0.2735 0.4566 -0.3355 1.0000
 -0.4446 -0.2688 0.2914 0.4294 1.0000
 -0.1449 0.2241 -0.2205 -0.2267 1.0000
 0.4791 -0.4268 0.4909 0.1051 1.0000
 0.3904 0.5030 -0.4374 -0.3292 1.0000
 0.4200 0.4424 0.4562 -0.1331 1.0000
 -0.4905 -0.2417 0.5545 0.3806 1.0000
 0.3641 0.6003 -0.4417 0.5550 1.0000
 0.3096 0.4740 -0.3375 0.2186 1.0000
 -0.4716 0.1674 -0.4443 -0.3006 1.0000
 0.1493 0.6148 -0.3222 0.5843 1.0000
 0.1334 -0.2843 -0.4959 -0.1188 1.0000
 -0.2702 -0.3866 0.0294 -0.3399 1.0000
 0.1792 0.3174 -0.2779 0.1101 1.0000
 0.4859 0.2528 0.0616 0.3346 1.0000
 -0.4086 0.3659 -0.4911 -0.5124 1.0000
 -0.1742 -0.3706 -0.2613 0.3429 1.0000
 -0.5967 0.4821 0.1980 0.2457 1.0000
 0.3930 -0.2458 -0.0749 0.4115 1.0000
 -0.5126 -0.3343 0.3505 0.4853 1.0000
 -0.2741 -0.4019 0.3458 -0.4837 1.0000
 -0.1160 -0.4379 0.4835 0.4596 1.0000
 -0.2247 0.4084 -0.4041 0.4878 1.0000
 0.2109 -0.5013 -0.2664 -0.2850 1.0000
 0.2585 -0.3210 0.2669 -0.4328 1.0000
 -0.3210 -0.5450 -0.3274 -0.5030 1.0000
 -0.2186 -0.3799 -0.2706 -0.4216 1.0000
 0.2901 -0.3037 -0.4362 -0.2614 1.0000
 0.3892 0.1532 -0.1146 0.3917 1.0000
 -0.2872 0.3364 -0.5025 -0.4409 1.0000
 -0.4289 0.4987 0.4245 0.3192 1.0000
 0.0526 0.4894 -0.2752 0.1119 1.0000
 0.3788 0.2508 0.2685 0.5444 1.0000
 -0.3612 0.1192 0.4245 0.1850 1.0000
 0.2779 -0.1672 0.4454 0.1333 1.0000
 0.5986 -0.5053 0.1065 -0.4146 1.0000
 -0.2260 -0.5560 -0.4342 -0.1053 1.0000
 -0.6146 -0.3519 0.1867 -0.4522 1.0000
 0.2027 0.6108 0.5091 -0.3828 1.0000
 -0.2441 -0.4778 -0.3334 0.2260 1.0000
 0.1930 0.2674 -0.1234 -0.3391 1.0000
 -0.3725 -0.2298 0.3793 0.4386 1.0000
 0.1709 0.1834 -0.3834 0.1194 1.0000
 0.4746 -0.3927 -0.1746 -0.3624 1.0000
 0.5693 -0.3074 -0.2133 -0.3053 1.0000
 -0.4151 0.4943 -0.1127 0.4372 1.0000
 0.1799 0.2135 0.5223 -0.3673 1.0000
 0.4393 -0.3642 0.4167 0.6479 1.0000
 0.2930 -0.2293 0.5471 -0.3812 1.0000
 -0.4115 -0.3152 0.3744 -0.4111 1.0000
 0.1400 -0.3762 0.2150 -0.4409 1.0000
 -0.4371 0.5215 0.2817 0.3676 1.0000
 -0.0632 -0.5125 0.3300 0.3289 1.0000
 -0.3200 -0.2694 -0.4522 -0.1636 1.0000
 -0.1575 -0.5531 -0.4268 -0.2389 1.0000
 -0.1482 -0.4375 0.5810 0.6036 1.0000
 -0.3987 -0.5813 -0.4697 0.4408 1.0000
 -0.5315 -0.2999 0.5395 -0.1987 1.0000
 0.2163 -0.1741 0.4616 -0.6367 1.0000
 0.4475 0.3639 -0.5515 0.3333 1.0000
 0.3840 0.2935 -0.4188 -0.3754 1.0000
 -0.2305 0.2780 -0.3465 0.5308 1.0000
 -0.5398 -0.6078 -0.1180 -0.0526 1.0000
 0.0360 -0.4888 -0.2814 -0.5122 1.0000
 0.4969 -0.2956 -0.3080 0.1245 1.0000
 -0.2407 -0.2513 0.3803 0.2782 1.0000
 -0.1330 0.3758 -0.1344 0.4489 1.0000
 -0.3930 0.0749 -0.4407 -0.3321 1.0000
 -0.4622 -0.3337 0.1993 -0.4833 1.0000
 0.1399 0.2261 0.2931 -0.3230 1.0000
 -0.2874 -0.1616 0.2919 0.4377 1.0000
 -0.2118 0.1548 0.0845 -0.2890 1.0000
 -0.2435 -0.2539 0.3802 0.4766 1.0000
 0.3296 -0.1895 -0.0594 -0.0431 1.0000
 0.3547 0.3905 -0.3190 -0.3562 1.0000
 -0.5619 0.3327 -0.1262 -0.3030 1.0000
 0.1226 0.0497 -0.1486 -0.4413 1.0000
 -0.3577 0.1867 -0.5048 -0.2039 1.0000
 -0.5563 0.3924 -0.3430 -0.5492 1.0000
 0.2815 0.4011 0.1766 -0.1881 1.0000
 0.3376 -0.5349 0.2967 0.5646 1.0000
 0.2680 0.4221 -0.3853 -0.3276 1.0000
 -0.2193 0.4326 0.3074 -0.2914 1.0000
 0.2099 0.2472 0.1568 -0.5529 1.0000
 -0.3354 -0.2150 -0.5576 -0.3000 1.0000
 -0.4242 0.5364 -0.3810 0.3841 1.0000
 -0.5411 -0.5476 -0.5803 0.2115 1.0000
 -0.5483 -0.5695 0.4498 -0.3217 1.0000
 -0.4452 -0.3460 0.4168 -0.1835 1.0000
 -0.4895 -0.3744 -0.5823 -0.2498 1.0000
 0.1520 -0.2551 0.2943 0.1369 1.0000
 -0.5856 0.3859 0.1685 0.2493 1.0000
 0.4751 -0.6206 -0.2938 -0.1067 1.0000
 0.3395 0.2193 -0.5397 -0.1235 1.0000
 0.1370 0.2113 -0.4043 0.5763 1.0000
 -0.1715 -0.5120 0.2908 -0.1721 1.0000
 0.0770 0.3077 0.3791 -0.4127 1.0000
 0.3496 -0.4275 -0.2405 0.3636 1.0000
 -0.3369 -0.4063 0.2201 -0.3011 1.0000
 -0.4197 0.5247 0.3676 0.0987 1.0000
 -0.6171 0.4752 0.3158 -0.3646 1.0000
 -0.3312 -0.5841 0.2140 0.2542 1.0000
 0.5319 0.3182 -0.0838 -0.3539 1.0000
 0.2932 0.1717 -0.1208 0.2015 1.0000
 0.5785 0.2565 0.2079 0.6075 1.0000
 0.3242 -0.3335 -0.2391 0.3716 1.0000
 0.3762 0.3186 -0.4097 0.3978 1.0000
 0.3963 0.1162 0.4750 0.5604 1.0000
 0.4255 -0.1224 -0.5856 -0.0974 1.0000
 0.4653 -0.5271 -0.3907 -0.2218 1.0000
 0.2819 0.4547 0.4974 -0.5580 1.0000
 -0.3323 -0.1782 -0.4279 -0.4347 1.0000
 -0.4605 0.5652 -0.2590 -0.4247 1.0000
 -0.2874 0.3614 0.2867 -0.5517 1.0000
 0.2679 0.4554 -0.4773 0.3278 1.0000
 -0.0759 -0.5471 0.2100 -0.1235 1.0000
 0.5813 0.3369 0.4210 0.4249 1.0000
 -0.3616 0.4257 -0.5016 0.1010 1.0000
 -0.5435 -0.0600 -0.1470 -0.2975 1.0000
 -0.3101 0.4848 0.4900 0.3659 1.0000
 -0.5770 -0.4623 -0.3033 -0.1960 1.0000
 -0.1090 -0.2086 -0.3392 0.2805 1.0000
 -0.4368 -0.6351 -0.4375 -0.2362 1.0000
 -0.1060 0.1347 0.4053 -0.2773 1.0000
 0.0207 0.2731 -0.4997 0.3913 1.0000
 0.4446 0.2543 0.2793 0.3224 1.0000
 -0.4347 0.5099 0.5573 -0.0907 1.0000
 0.3451 0.1692 0.4328 -0.4309 1.0000
 -0.1626 -0.0176 -0.3490 -0.2594 1.0000
 -0.5025 0.1024 0.1762 -0.2570 1.0000
 -0.2390 -0.1870 -0.5119 0.0867 1.0000
 0.1541 0.6275 -0.4981 -0.1537 1.0000
 0.4340 0.5016 0.3052 -0.1488 1.0000
 0.2460 0.2457 0.3469 0.2080 1.0000
 0.1543 0.0728 0.4643 -0.2632 1.0000
 -0.1328 0.2743 0.1725 0.3837 1.0000
 0.5573 -0.3151 -0.1503 0.1945 1.0000
 0.2423 -0.4606 0.5497 0.5824 1.0000
 -0.2379 0.4645 -0.2052 -0.3795 1.0000
 -0.1000 0.1450 0.1709 0.0803 1.0000
 -0.3475 0.1615 0.1182 0.6200 1.0000
 0.1397 0.3281 0.3566 -0.2001 1.0000
 -0.2658 0.3240 0.2204 -0.4869 1.0000
 0.3482 0.4214 0.4857 -0.2360 1.0000
 -0.2388 0.3661 -0.1324 -0.2545 1.0000
 0.3426 -0.4270 -0.2652 0.2900 1.0000
 -0.0235 0.4962 0.3751 -0.1779 1.0000
 -0.1287 0.4753 0.3540 -0.2824 1.0000
 0.5116 -0.3373 -0.5681 0.3733 1.0000
 -0.1415 -0.4478 0.1542 0.1960 1.0000
 0.2512 0.1747 -0.1698 -0.1747 1.0000
 -0.0739 0.1661 -0.5060 0.2585 1.0000
 0.5211 0.2308 0.4251 0.5086 1.0000
 0.3472 -0.1972 0.3693 0.2961 1.0000
 0.1688 0.0661 0.4997 0.5494 1.0000
 0.3698 -0.4244 -0.2541 -0.4604 1.0000
 0.4260 0.5389 0.3489 0.0628 1.0000
 -0.1110 -0.0778 -0.4334 -0.5628 1.0000
 -0.5157 -0.3073 0.3910 -0.4539 1.0000
 0.5352 0.5471 0.4864 0.6293 1.0000
 -0.5570 -0.2140 0.3040 -0.4081 1.0000
 -0.4198 -0.3519 -0.4799 0.2895 1.0000
 0.1626 -0.3977 -0.2393 0.2982 1.0000
 0.4976 0.1575 -0.3817 0.3938 1.0000
 0.3256 0.5036 -0.1277 -0.3231 1.0000
 -0.0327 0.6220 0.2128 -0.2767 1.0000
 -0.0580 -0.2351 0.4382 0.2292 1.0000
 0.4638 0.3743 -0.4798 0.5583 1.0000
 0.4547 -0.2763 0.4577 -0.3118 1.0000
 0.6069 0.2244 -0.1349 0.0673 1.0000
 0.3609 -0.3866 -0.4367 -0.2430 1.0000
 -0.3442 -0.5444 -0.4491 0.2715 1.0000
 0.2371 -0.0264 0.2381 -0.2880 1.0000
 0.3314 -0.3626 0.5002 -0.3070 1.0000
 -0.5042 0.4223 0.6371 0.3088 1.0000
 0.1784 0.4454 0.1116 0.2109 1.0000
 0.4428 -0.3760 -0.6213 0.3356 1.0000
 0.4299 -0.4818 0.2404 0.4762 1.0000
 0.3099 0.4347 -0.3218 -0.4292 1.0000
 0.2970 0.2048 0.5119 -0.4423 1.0000
 0.0461 -0.4887 -0.4121 -0.1625 1.0000
 0.5464 0.2844 0.1749 -0.1963 1.0000
 -0.3433 -0.5452 -0.4585 -0.4258 1.0000
 0.0839 0.1948 0.4143 -0.6011 1.0000
 0.3736 0.0528 0.4459 0.4076 1.0000
 0.2742 0.1974 0.3072 -0.2916 1.0000
 -0.2734 -0.2279 -0.2890 0.3655 1.0000
 -0.1980 0.4692 0.6109 -0.0875 1.0000
 0.2684 0.2055 -0.2502 -0.2486 1.0000
 0.5124 0.3109 -0.2026 0.0722 1.0000
 -0.3310 -0.6078 0.4391 0.5984 1.0000
 -0.5284 0.4719 -0.3499 -0.2749 1.0000
 0.4754 0.4339 -0.2789 -0.2403 1.0000
 -0.0560 -0.3494 0.0729 -0.5301 1.0000
 0.4669 0.1857 -0.0767 -0.1869 1.0000
 0.2170 -0.0750 -0.1802 0.5099 1.0000
 -0.1581 -0.5385 0.4416 -0.2850 1.0000
 0.1830 0.3282 -0.1775 -0.0827 1.0000
 0.2494 0.0619 -0.4495 0.3777 1.0000
 -0.1042 0.0869 -0.3929 0.2847 1.0000
 0.2402 -0.3437 0.4935 0.5093 1.0000
 0.3960 -0.4042 -0.2294 -0.3055 1.0000
 -0.3368 0.3106 -0.4692 -0.3181 1.0000
 -0.2563 0.2987 0.2013 0.1430 1.0000
 -0.3781 -0.3701 -0.5148 0.2344 1.0000
 -0.5948 -0.5493 -0.1051 -0.3130 1.0000
 0.1894 -0.2518 0.4671 0.0755 1.0000
 -0.3442 -0.2347 -0.3028 -0.1473 1.0000
 -0.2716 -0.2429 0.2509 -0.3107 1.0000
 0.1909 0.5301 0.4854 -0.2107 1.0000
 0.2407 0.3488 0.1509 0.3584 1.0000
 0.5323 0.1204 0.2253 -0.4063 1.0000
 0.2443 -0.5063 -0.5876 0.2630 1.0000
 -0.2693 0.3415 -0.3639 0.5325 1.0000
 -0.3790 0.4214 0.3406 0.1381 1.0000
 0.2672 -0.4385 -0.1637 0.3089 1.0000
 0.4637 0.4019 0.4479 0.1364 1.0000
 -0.5961 0.3148 -0.2048 -0.2653 1.0000
 -0.2425 0.3704 0.1305 0.2932 1.0000
 -0.1985 -0.6111 -0.0314 -0.1225 1.0000
 -0.1769 0.3092 -0.3633 -0.3700 1.0000
 0.3579 0.3605 -0.4408 -0.1254 1.0000
 -0.3001 -0.5714 0.4583 -0.4160 1.0000
 0.3364 0.3279 -0.3273 -0.3473 1.0000
 0.0130 0.4151 0.3080 -0.3852 1.0000
 -0.3563 0.4042 -0.1460 0.3550 1.0000
 0.5924 0.5352 0.4030 0.1916 1.0000
 -0.0753 0.3576 -0.1115 0.5148 1.0000
 0.2794 -0.2159 -0.5176 -0.4166 1.0000
 0.1421 0.5170 0.5517 -0.5517 1.0000
 -0.4115 -0.4443 -0.3397 0.3963 1.0000
 0.4684 -0.2877 0.1218 0.4740 1.0000
 0.3172 0.3982 0.4480 0.2159 1.0000
 0.2233 -0.5825 -0.2671 0.3419 1.0000
 0.1193 0.2237 -0.2612 0.4954 1.0000
 -0.1897 -0.3521 0.3076 -0.1707 1.0000
 0.4013 -0.2838 0.1958 0.1240 1.0000
 0.5766 -0.3417 0.1680 -0.3192 1.0000
 -0.2145 -0.3948 0.0813 0.2819 1.0000
 0.5107 0.5292 -0.1442 -0.1200 1.0000
 0.6145 -0.3738 -0.3292 -0.4157 1.0000
 0.2918 -0.2667 0.5443 0.4051 1.0000
 -0.3806 -0.2304 0.1402 0.3750 1.0000
 0.4802 -0.4920 0.2998 0.4518 1.0000
 0.2444 -0.4228 -0.3085 -0.4074 1.0000
 0.3697 0.3832 0.3576 0.1342 1.0000
 0.5643 -0.1505 0.4756 0.2212 1.0000
 0.2619 0.2226 -0.1623 -0.1400 1.0000
 0.5115 -0.1279 0.1471 -0.4099 1.0000
 -0.3847 0.5168 0.2192 0.4689 1.0000
 0.3067 0.1487 -0.5353 0.5164 1.0000
 -0.5945 -0.5484 -0.4787 -0.6204 1.0000
 -0.5224 0.1486 0.3808 0.6069 1.0000
 0.5042 0.5732 -0.1626 -0.1256 1.0000
 -0.4404 -0.3638 -0.2083 0.5320 1.0000
 -0.2310 -0.2992 -0.2141 -0.2183 1.0000
 0.5044 0.0661 -0.4142 -0.1143 1.0000
 -0.1697 -0.5327 0.3381 -0.1763 1.0000
 -0.3713 -0.1784 0.3610 0.1837 1.0000
 0.6523 0.2106 0.5522 0.4158 1.0000
 -0.0517 0.2320 0.3746 0.2525 1.0000
 0.2873 -0.4085 0.3046 -0.3134 1.0000
 -0.5106 -0.2774 0.3002 -0.2954 1.0000
 0.2365 0.3207 0.2534 0.1143 1.0000
 -0.3973 0.4822 -0.1321 -0.3312 1.0000
 0.2936 0.4867 0.2264 0.2917 1.0000
 -0.1460 0.1133 0.1823 -0.3880 1.0000
 -0.2760 0.3721 0.3126 0.2574 1.0000
 0.4984 0.4815 -0.5890 0.4230 1.0000
 -0.5387 -0.1432 0.3451 0.2597 1.0000
 -0.3441 -0.1598 0.1978 -0.2544 1.0000
 0.1584 0.4395 0.3426 -0.1626 1.0000
 -0.2138 0.5564 -0.3164 0.3536 1.0000
 -0.5796 -0.4485 -0.5445 0.0375 1.0000
 0.3108 -0.1899 -0.3573 0.4833 1.0000
 -0.3458 -0.1868 0.4522 0.5514 1.0000
 0.6422 0.1149 0.3179 -0.3615 1.0000
 0.2982 -0.4944 0.2551 -0.3888 1.0000
 0.4021 0.2582 0.2566 0.4714 1.0000
 0.3842 0.1455 0.1336 -0.6014 1.0000
 -0.2637 0.1408 -0.4641 0.4643 1.0000
 -0.3091 0.5901 0.0214 0.1947 1.0000
 0.3164 -0.2938 0.3338 0.5820 1.0000
 0.1262 -0.0819 -0.1204 0.5669 1.0000
 -0.3006 -0.1419 0.1620 0.4146 1.0000
 0.4701 0.3656 0.3040 -0.2159 1.0000
 -0.4006 0.3837 0.3366 0.3360 1.0000
 0.4689 -0.5637 0.5455 0.3370 1.0000
 -0.4786 -0.4017 0.4634 -0.5750 1.0000
 -0.1822 -0.3973 -0.4321 0.2753 1.0000
 -0.1500 -0.3278 0.2660 0.2824 1.0000
 0.3129 0.1050 0.1989 0.4131 1.0000
 0.5172 -0.1951 0.4622 -0.4843 1.0000
 -0.1576 0.3727 0.2303 0.2894 1.0000
 -0.3684 -0.3959 0.3402 0.3708 1.0000
 0.3333 -0.5336 -0.5151 0.1228 1.0000
 -0.4163 -0.3749 0.1414 0.2043 1.0000
 -0.4310 -0.0560 -0.4625 0.5681 1.0000
 0.4574 -0.3458 0.4050 -0.5836 1.0000
 0.4521 0.1638 -0.3520 0.2336 1.0000
 0.6294 -0.4208 -0.5195 -0.5986 1.0000
 0.2209 -0.0399 -0.4680 -0.3839 1.0000
 -0.1076 0.1794 -0.3355 0.1273 1.0000
 0.2622 -0.4807 -0.2938 0.3953 1.0000
 0.4314 0.4046 0.3118 0.5052 1.0000
 0.3763 0.5433 -0.2815 0.4797 1.0000
 0.3052 -0.4294 0.2146 -0.3887 1.0000
 -0.3270 -0.4327 -0.2831 -0.2230 1.0000
 -0.6000 -0.2942 0.4105 -0.2249 1.0000
 0.3542 -0.5456 0.3807 0.3301 1.0000
 -0.2326 0.4138 0.4192 0.2317 1.0000
 -0.6172 0.2674 0.4323 0.3020 1.0000
 -0.1524 -0.3484 -0.6006 -0.2283 1.0000
 0.6289 0.2318 -0.2841 0.4670 1.0000
 -0.4764 0.5572 0.4076 -0.0818 1.0000
 0.1870 -0.5841 -0.4859 0.3429 1.0000
 -0.4512 0.1930 0.4081 -0.5879 1.0000
 -0.3563 0.2006 0.5151 -0.3298 1.0000
 -0.1779 0.1091 0.2303 -0.1289 1.0000
 0.5913 -0.3186 -0.4069 -0.2676 1.0000
 0.1608 0.0982 -0.4094 -0.3007 1.0000
 0.0654 0.3356 0.2878 -0.3965 1.0000
 0.3888 -0.4670 -0.1572 -0.0554 1.0000
 -0.4300 0.5440 0.3902 -0.2751 1.0000
 -0.3728 -0.0939 0.1777 -0.6367 1.0000
 0.3200 0.3380 0.3877 -0.1942 1.0000
 -0.4633 -0.3745 0.3365 -0.0312 1.0000
 -0.1869 -0.4634 -0.2124 0.3079 1.0000
 -0.5917 -0.3310 0.3031 0.3554 1.0000
 -0.5908 -0.4193 0.0479 -0.1971 1.0000
 -0.3640 0.3074 0.1804 0.2293 1.0000
 -0.0675 0.3707 0.2893 -0.0633 1.0000
 -0.3514 0.2420 -0.1997 0.1784 1.0000
 0.1035 0.2040 -0.2245 0.3391 1.0000
 0.1642 0.5506 0.2859 -0.5078 1.0000
 -0.4131 -0.2207 0.1364 -0.1162 1.0000
 0.2945 0.5253 -0.2738 0.4253 1.0000
 -0.2684 -0.2521 0.4098 -0.2755 1.0000
 0.2964 -0.1802 0.4816 -0.4723 1.0000
 0.6031 0.3385 0.2972 -0.2850 1.0000
 -0.2782 0.3641 -0.4925 -0.2900 1.0000
 0.0403 -0.5148 0.2449 0.5014 1.0000
 0.4437 -0.4085 -0.4855 0.6037 1.0000
 -0.4536 0.5242 -0.5253 -0.3621 1.0000
 -0.2862 0.5496 -0.3494 0.2801 1.0000
 0.1976 0.1861 0.3541 -0.3433 1.0000
 0.3342 0.4191 0.4233 0.4976 1.0000
 0.4556 -0.5101 0.0686 -0.2615 1.0000
 -0.2416 -0.5123 -0.5985 -0.2355 1.0000
 -0.0733 0.4720 0.4868 -0.5476 1.0000
 0.3598 -0.4423 -0.4328 0.1658 1.0000
 -0.3306 0.4953 -0.5078 -0.3614 1.0000
 -0.4134 0.4875 -0.5538 -0.4467 1.0000
 0.4281 0.1921 -0.5015 -0.5076 1.0000
 0.5246 0.1423 0.2013 -0.2048 1.0000
 0.2905 -0.4436 0.5704 -0.1302 1.0000
 -0.3587 0.3898 0.0869 -0.3481 1.0000
 -0.2654 0.2538 0.3035 0.2546 1.0000
 -0.3518 -0.2324 0.2686 -0.4434 1.0000
 -0.5450 -0.4046 -0.4252 0.5471 1.0000
 0.0391 0.2845 0.2928 0.3024 1.0000
 0.2049 0.4597 -0.2391 -0.4665 1.0000
 -0.5242 0.4073 0.6003 0.2404 1.0000
 -0.3877 0.4348 -0.0232 -0.3119 1.0000
 0.0739 -0.6049 0.1178 -0.3625 1.0000
 -0.5494 0.3877 -0.2104 -0.5028 1.0000
 0.5777 0.2881 -0.3744 -0.5949 1.0000
 -0.5930 0.5342 0.1780 0.4561 1.0000
 0.4449 0.3804 0.3147 0.3314 1.0000
 -0.4703 -0.3186 -0.2346 -0.4913 1.0000
 -0.0861 0.4979 -0.3471 0.3942 1.0000
 -0.3051 -0.2974 -0.2218 0.1226 1.0000
 -0.2909 0.3723 0.4402 0.2298 1.0000
 0.3699 0.4478 0.1087 -0.5400 1.0000
 -0.3432 0.3678 -0.2394 -0.2866 1.0000
 -0.2030 -0.4769 -0.1425 0.2553 1.0000
 0.3604 -0.5153 0.4166 -0.2745 1.0000
 0.1240 0.4220 0.3221 0.2461 1.0000
 -0.3835 -0.5724 0.2676 0.0799 1.0000
 0.2653 0.2699 -0.2961 0.4643 1.0000
 -0.2167 -0.3928 0.3901 -0.2209 1.0000
 -0.3801 0.2156 -0.4127 0.3186 1.0000
 0.4224 0.0392 -0.2968 -0.4275 1.0000
 0.1821 -0.1532 0.1625 0.4675 1.0000
 -0.6160 0.2771 -0.3831 -0.4082 1.0000
 0.2424 0.4639 0.5863 0.5058 1.0000
 -0.0613 0.6233 -0.2778 -0.4985 1.0000
 -0.5653 -0.0981 -0.4090 0.4036 1.0000
 0.2811 0.0708 0.1782 0.1571 1.0000
 -0.5322 0.4402 -0.6359 0.0719 1.0000
 0.3295 -0.4275 0.3985 0.1163 1.0000
 0.5477 -0.0376 0.4226 0.1648 1.0000
 0.5296 -0.0422 -0.3897 0.4729 1.0000
 0.5278 -0.4517 0.4309 0.5218 1.0000
 -0.4288 0.4618 -0.0732 -0.2858 1.0000
 -0.1414 0.3719 0.1971 -0.1928 1.0000
 0.2378 0.4652 0.3783 0.1926 1.0000
 0.5884 0.2318 -0.4699 -0.2278 1.0000
 -0.2504 -0.4390 -0.0591 0.3768 1.0000
 0.4486 -0.4648 -0.5306 -0.5426 1.0000
 0.4214 -0.4139 0.2500 -0.3664 1.0000
 -0.2707 0.1103 0.1710 0.4042 1.0000
 -0.1816 0.3965 -0.3614 -0.2680 1.0000
 -0.3540 -0.3715 -0.3990 0.2402 1.0000
 0.5146 0.1396 -0.4532 0.1170 1.0000
 -0.3400 -0.3019 0.1661 -0.2796 1.0000
 -0.4967 -0.4230 0.4399 -0.1240 1.0000
 0.4827 -0.1048 -0.4381 0.3025 1.0000
 0.3192 -0.1686 -0.1994 -0.1908 1.0000
 0.4719 0.5033 -0.4925 -0.0551 1.0000
 -0.4590 -0.4896 0.2104 -0.2929 1.0000
 -0.4189 0.3928 -0.2698 0.5340 1.0000
 -0.1669 0.5181 -0.3878 -0.4980 1.0000
 0.3005 -0.3930 0.3751 -0.1265 1.0000
 -0.4753 0.3976 0.1616 0.2179 1.0000
 0.2516 -0.1644 0.4293 -0.6102 1.0000
 0.3521 -0.5084 -0.3352 -0.3989 1.0000
 -0.2557 -0.1786 0.2942 0.3059 1.0000
 -0.5050 -0.5880 0.6031 0.2628 1.0000
 0.5071 -0.3959 0.3411 -0.4973 1.0000
 -0.2509 -0.4004 0.4532 0.1298 1.0000
 0.3903 -0.0569 0.1398 0.5717 1.0000
 -0.3105 0.4272 -0.3776 -0.2889 1.0000
 -0.1328 -0.5140 0.4119 0.1245 1.0000
 0.2203 0.3521 0.2845 -0.3168 1.0000
 -0.3359 -0.3076 0.3502 0.5596 1.0000
 0.4054 0.4459 0.4973 0.0501 1.0000
 0.4624 -0.4978 -0.3091 0.1503 1.0000
 -0.2900 0.3143 0.5357 -0.5600 1.0000
 -0.1358 -0.2494 -0.1328 0.1151 1.0000
 -0.3574 -0.2723 0.4531 -0.4091 1.0000
 0.3174 -0.5117 -0.2399 -0.0883 1.0000
 0.2544 0.2464 0.1355 0.4444 1.0000
 0.3503 -0.3159 0.2704 -0.3764 1.0000
 0.0485 -0.1343 -0.2362 0.2811 1.0000
 0.2292 -0.5269 0.4977 -0.4085 1.0000
 0.4638 0.3047 -0.3655 0.5420 1.0000
 0.3134 0.3464 0.3314 0.2249 1.0000
 0.0996 -0.2811 -0.3670 -0.1322 1.0000
 0.1310 0.2999 0.4764 -0.5968 1.0000
 -0.3483 -0.5323 -0.4365 -0.1551 1.0000
 -0.4939 0.3923 -0.4219 0.1943 1.0000
 0.3601 -0.3966 0.3213 0.3264 1.0000
 -0.2651 -0.4246 -0.0035 -0.4868 1.0000
 0.5878 0.2187 0.4605 -0.0981 1.0000
 0.1709 -0.2061 -0.4150 0.2882 1.0000
 0.3153 -0.4544 0.3330 -0.4310 1.0000
 -0.1228 -0.3300 0.5283 -0.5460 1.0000
 0.2718 0.4440 -0.2120 -0.1673 1.0000
 -0.0508 0.5153 -0.2470 -0.4050 1.0000
 -0.2473 0.3073 -0.0654 0.2037 1.0000
 -0.1943 0.4332 -0.1955 -0.5927 1.0000
 0.3796 -0.4153 -0.4714 0.3190 1.0000
 -0.0589 0.4016 -0.4969 0.1598 1.0000
 -0.3651 0.1464 -0.2432 -0.0786 1.0000
 -0.3419 0.3201 -0.2022 -0.2552 1.0000
 -0.2054 0.3761 0.2178 -0.5173 1.0000
 0.4459 -0.1853 -0.1246 0.2729 1.0000
 0.2821 -0.4285 0.2982 -0.5236 1.0000
 -0.5520 -0.4098 -0.0113 -0.5901 1.0000
 -0.4602 -0.4675 0.2866 -0.3432 1.0000
 -0.4530 0.3419 0.3922 0.2765 1.0000
 -0.0759 0.3827 -0.3121 -0.3371 1.0000
 -0.4220 -0.3143 -0.2901 -0.0981 1.0000
 0.3481 -0.6025 0.5465 0.2589 1.0000
 -0.0857 -0.2721 -0.4083 -0.4462 1.0000
 -0.3493 0.2511 -0.3718 0.5018 1.0000
 -0.5373 0.4288 -0.4523 -0.5812 1.0000
 -0.3581 0.2081 -0.3880 -0.1279 1.0000
 -0.6256 0.3537 -0.2918 -0.1870 1.0000
 0.3391 -0.4520 0.3819 -0.3692 1.0000
 -0.1940 0.1637 0.4992 0.2482 1.0000
 -0.1001 -0.4412 -0.3339 -0.1461 1.0000
 0.2841 -0.1479 -0.5793 0.5036 1.0000
 0.3946 -0.3713 -0.5974 -0.0954 1.0000
 -0.4082 -0.2726 0.3939 -0.2131 1.0000
 -0.1241 0.1987 -0.3457 -0.3288 1.0000
 -0.1487 0.4033 0.1348 -0.0658 1.0000
 -0.3461 0.1253 0.3612 0.3553 1.0000
 0.3820 0.3846 0.2431 -0.5473 1.0000
 -0.2358 0.0200 0.5544 0.5054 1.0000
 0.2467 0.2938 -0.4746 0.1704 1.0000
 -0.5174 -0.5400 -0.5693 -0.2670 1.0000
 0.3144 -0.3694 0.2416 -0.0337 1.0000
 0.2196 -0.5089 -0.4229 -0.5733 1.0000
 0.3154 -0.5409 -0.2658 0.3985 1.0000
 0.5035 -0.6235 0.3966 0.4816 1.0000
 0.5286 -0.2912 0.1956 -0.2457 1.0000
 -0.4294 -0.3087 0.2654 0.5620 1.0000
 0.4721 0.5094 0.3288 -0.2834 1.0000
 -0.3611 -0.4055 0.0237 0.0521 1.0000
 0.1796 -0.3639 0.5416 0.0359 1.0000
 0.4084 0.2743 -0.3053 0.2996 1.0000
 0.2028 -0.4472 -0.1718 0.0450 1.0000
 -0.2729 -0.0786 0.5734 -0.2763 1.0000
 0.6097 0.2773 0.5839 -0.0356 1.0000
 -0.1145 -0.5157 -0.2325 0.1741 1.0000
 0.4638 0.1757 0.2814 0.2900 1.0000
 -0.3862 -0.4804 0.1392 -0.2720 1.0000
 0.3806 -0.5614 -0.2602 -0.3121 1.0000
 0.2281 0.3444 0.1598 -0.4425 1.0000
 0.1466 0.5796 -0.2056 -0.5175 1.0000
 0.2093 0.3699 -0.4437 0.4318 1.0000
 -0.3977 -0.2838 -0.3185 -0.3800 1.0000
 -0.3346 0.1983 -0.3561 -0.3522 1.0000
 0.0419 0.2849 -0.0947 0.3878 1.0000
 0.0828 -0.2681 -0.4219 -0.3870 1.0000
 -0.5605 -0.3338 0.0446 -0.2128 1.0000
 0.2760 -0.3978 0.4495 -0.0317 1.0000
 -0.1465 0.0910 0.0957 -0.1049 1.0000
 -0.3881 -0.2618 0.2597 -0.4520 1.0000
 -0.5022 -0.4092 0.2427 -0.3353 1.0000
 -0.3554 0.0892 0.2679 -0.4845 1.0000
 0.2379 0.5025 0.2892 -0.0734 1.0000
 0.4881 -0.5052 -0.1649 -0.2166 1.0000
 0.1789 -0.4542 0.3996 0.5170 1.0000
 0.1646 -0.4770 0.4595 0.3596 1.0000
 -0.0845 -0.0409 -0.0401 0.3948 1.0000
 0.6314 0.3217 0.3287 0.3965 1.0000
 0.2419 -0.3738 0.3867 0.5896 1.0000
 0.2242 -0.4511 -0.3705 -0.1397 1.0000
 0.0888 -0.1084 -0.4333 -0.3212 1.0000
 0.3641 0.4497 0.5182 0.3005 1.0000
 0.4396 0.2299 -0.2303 0.3927 1.0000
 0.3448 0.1810 0.4576 -0.2945 1.0000
 0.3000 -0.4203 -0.3438 -0.5960 1.0000
 0.4530 0.1120 0.4567 0.0624 1.0000
 0.2540 0.2280 0.2929 -0.1277 1.0000
 -0.3536 0.5438 -0.3942 -0.3790 1.0000
 0.3813 0.3419 0.3522 -0.5645 1.0000
 0.3372 -0.3592 -0.1894 0.1500 1.0000
 0.3546 -0.1533 -0.2519 0.0158 1.0000
 -0.4825 -0.2842 -0.5727 0.3385 1.0000
 -0.5052 0.4469 -0.3393 0.1798 1.0000
 -0.4900 -0.3142 -0.1177 -0.2667 1.0000
 -0.3913 -0.2552 0.4119 0.5860 1.0000
 -0.3333 0.5558 0.2940 0.3820 1.0000
 -0.2196 0.4711 0.1302 -0.2263 1.0000
 0.5210 0.4092 -0.2727 -0.3808 1.0000
 -0.3086 0.4002 -0.1125 0.1683 1.0000
 0.2218 0.4893 -0.5672 -0.2624 1.0000
 -0.4570 0.2968 0.2288 0.2796 1.0000
 -0.3611 0.3434 0.2072 -0.5198 1.0000
 0.4078 -0.0034 0.4928 0.3470 1.0000
 -0.4270 -0.5324 -0.5186 0.3099 1.0000
 -0.2670 0.5908 -0.2790 -0.2680 1.0000
 0.1036 0.2451 -0.4096 -0.3271 1.0000
 0.3997 0.3707 -0.3524 -0.2960 1.0000
 0.1766 0.2786 -0.2363 0.4449 1.0000
 -0.1108 0.3311 -0.2413 -0.3308 1.0000
 -0.3826 -0.4847 -0.3694 -0.3369 1.0000
 -0.4782 -0.1705 -0.5043 -0.4557 1.0000
 0.3238 0.4463 0.2892 0.1150 1.0000
 0.3494 -0.5424 0.4939 -0.3615 1.0000
 0.2656 0.3047 -0.5735 -0.4649 1.0000
 0.5281 0.1185 0.3358 0.1969 1.0000
 0.4725 0.4185 0.5887 0.1791 1.0000
 -0.4736 0.1435 0.1952 0.3469 1.0000
 0.0485 -0.4454 -0.3357 0.5840 1.0000
 0.2369 -0.3941 -0.6380 -0.6298 1.0000
 -0.3730 -0.2881 0.2356 0.3505 1.0000
 -0.2708 -0.1698 0.3420 -0.1969 1.0000
 -0.3216 0.5247 -0.1732 0.0775 1.0000
 0.2665 -0.3858 -0.3834 0.1668 1.0000
 -0.5282 -0.3127 0.3995 0.5713 1.0000
 -0.2964 -0.2964 0.1831 -0.3721 1.0000
 -0.1295 0.2104 0.3236 -0.2649 1.0000
 -0.4857 -0.5206 0.4873 -0.2538 1.0000
 0.4595 0.1300 0.1967 0.2891 1.0000
 -0.5186 -0.4289 0.3799 -0.5804 1.0000
 -0.3977 -0.2567 0.1581 0.3404 1.0000
 -0.3307 -0.4815 -0.4866 0.1700 1.0000
 -0.0838 -0.4691 0.4578 -0.0761 1.0000
 0.4910 -0.3992 -0.0985 -0.4789 1.0000
 0.1068 0.1654 -0.2571 -0.6039 1.0000
 0.3829 -0.4544 -0.1595 -0.2543 1.0000
 -0.5192 0.4512 0.3627 0.3541 1.0000
 0.4424 0.3267 -0.4360 0.2837 1.0000
 -0.6220 -0.5337 -0.4718 0.4182 1.0000
 0.0584 0.1536 0.4211 -0.3753 1.0000
 0.2027 0.4275 -0.4143 -0.3256 1.0000
 -0.0942 0.6131 -0.2013 -0.6240 1.0000
 0.3521 -0.4345 0.5179 -0.0156 1.0000
 -0.2415 0.1571 0.5302 -0.4289 1.0000
 -0.3903 0.4196 -0.4001 0.5554 1.0000
 0.6250 0.5679 0.5304 0.4374 1.0000
 0.2878 -0.3825 -0.6079 0.2074 1.0000
 -0.2435 0.2881 -0.5854 0.3335 1.0000
 0.5704 0.4998 -0.3784 0.3829 1.0000
 -0.3315 0.0595 0.2572 0.2695 1.0000
 0.2768 0.1797 0.2093 0.4326 1.0000
 0.5153 0.2717 -0.0843 0.2194 1.0000
 -0.4445 -0.3132 -0.4073 -0.1602 1.0000
 -0.2807 -0.3874 0.6077 0.1936 1.0000
 -0.5090 -0.4928 -0.1737 0.5546 1.0000
 0.2195 -0.4853 0.5644 -0.3052 1.0000
 -0.4206 -0.5441 -0.2288 0.0648 1.0000
 0.2472 0.4794 -0.5055 -0.3559 1.0000
 -0.2598 -0.3264 -0.2566 -0.5049 1.0000
 0.4504 0.2216 0.2611 0.3796 1.0000
 -0.3266 0.4707 0.0603 -0.1135 1.0000
 -0.2181 -0.5882 -0.3722 -0.2428 1.0000
 0.1773 -0.5484 -0.0256 0.2079 1.0000
 0.2193 -0.1467 -0.1786 0.2816 1.0000
 -0.1041 -0.3513 0.2795 0.3870 1.0000
 0.0879 -0.6146 0.5466 0.3110 1.0000
 -0.3376 -0.3951 -0.1233 0.6017 1.0000
 0.6350 0.2141 -0.4526 0.2061 1.0000
 0.4058 0.1184 0.2913 0.4532 1.0000
 -0.3722 -0.0762 0.3184 0.3838 1.0000
 0.3962 -0.5336 -0.1153 0.4145 1.0000
 0.2413 0.2273 0.3150 -0.5700 1.0000
 -0.4244 -0.6318 -0.3943 -0.1339 1.0000
 0.2788 -0.2952 -0.2649 -0.2656 1.0000
 0.2614 0.3002 -0.1973 0.6097 1.0000
 0.6538 -0.2800 -0.3726 0.5010 1.0000
 0.2368 -0.3796 0.4107 0.5459 1.0000
 -0.1710 -0.6398 0.3198 0.2688 1.0000
 0.4093 0.4874 -0.1577 0.1083 1.0000
 0.2455 -0.3793 -0.1669 -0.4665 1.0000
 0.4427 0.2812 -0.1749 0.4820 1.0000
 0.2742 -0.1999 0.1363 -0.3136 1.0000
 0.2446 -0.3124 0.5244 0.3719 1.0000
 -0.1928 -0.4340 0.2139 0.2958 1.0000
 -0.1794 0.3712 0.0909 -0.0930 1.0000
 0.1001 -0.2669 0.5046 0.3106 1.0000
 0.3842 -0.2730 -0.3627 0.3860 1.0000
 0.2321 0.2686 -0.0777 -0.2849 1.0000
 0.3258 -0.4277 -0.4895 0.4356 1.0000
 -0.4588 -0.2765 -0.6208 -0.4997 1.0000
 0.3268 -0.3403 -0.2798 -0.2518 1.0000
 0.4507 0.3924 0.3808 -0.3929 1.0000
 0.2050 -0.4883 -0.3045 -0.1463 1.0000
 0.2336 0.5824 0.3321 -0.2323 1.0000
 0.4543 0.0916 0.3144 -0.3651 1.0000
 0.1809 0.3765 0.2301 0.2967 1.0000
 0.2901 0.1679 -0.2750 -0.1257 1.0000
 0.4057 -0.4663 -0.1847 -0.5909 1.0000
 -0.3479 0.2984 0.4645 0.1966 1.0000
 -0.3162 -0.1970 0.0940 -0.2825 1.0000
 -0.4340 0.2456 0.3673 -0.2656 1.0000
 0.2697 -0.1923 -0.3935 -0.5640 1.0000
 -0.5539 0.4538 0.3534 0.2650 1.0000
 0.5317 -0.2536 -0.3764 -0.1922 1.0000
 -0.4994 -0.2840 -0.4435 -0.4160 1.0000
 -0.4105 -0.5144 0.3922 -0.3208 1.0000
 -0.4567 0.4369 -0.1441 -0.3756 1.0000
 0.5080 0.2742 0.4749 -0.2832 1.0000
 0.1643 -0.4527 -0.4243 -0.1063 1.0000
 0.3556 -0.3792 -0.1994 0.1146 1.0000
 -0.0942 -0.4293 0.1961 -0.2954 1.0000
 0.2414 0.2356 -0.4188 -0.3254 1.0000
 -0.2161 0.3847 -0.3404 -0.5767 1.0000
 0.3234 -0.0791 0.5096 0.2046 1.0000
 0.2138 0.4060 0.3470 0.3971 1.0000
 -0.4997 -0.2175 0.4944 -0.1714 1.0000
 -0.5468 0.1286 0.0398 -0.3718 1.0000
 0.1485 0.0744 -0.3581 0.3405 1.0000
 0.1868 0.4759 0.3858 -0.1339 1.0000
 0.1908 0.1903 -0.5915 0.3396 1.0000
 -0.3636 -0.3996 0.3051 0.1703 1.0000
 -0.2076 -0.5225 0.1726 0.3955 1.0000
 -0.5761 0.1552 0.3819 -0.2687 1.0000
 0.1676 -0.3055 0.3784 -0.1393 1.0000
 -0.5743 -0.4636 0.4775 0.4157 1.0000
 -0.3604 -0.6247 0.3530 0.1579 1.0000
 -0.3870 -0.2311 0.3157 0.1073 1.0000
 -0.3222 -0.5199 -0.4894 0.5115 1.0000
 0.3405 0.1922 -0.0929 -0.2315 1.0000
 0.5875 -0.2987 -0.1014 -0.3498 1.0000
 -0.5026 -0.5421 0.0611 -0.1398 1.0000
 -0.2271 0.5087 -0.4808 -0.2766 1.0000
 -0.1055 0.3988 -0.4950 0.4674 1.0000
 -0.3941 0.2382 0.3965 -0.2848 1.0000
 0.2231 -0.3820 -0.2825 -0.3650 1.0000
 0.0616 0.0769 -0.2037 -0.3226 1.0000
 0.4779 -0.2327 -0.2296 -0.4684 1.0000
 0.2487 -0.6289 -0.4703 -0.5752 1.0000
 -0.1281 -0.3204 0.5221 -0.3189 1.0000
 0.6100 0.3936 -0.1102 0.1880 1.0000
 -0.3743 -0.4938 0.2343 -0.2646 1.0000
 0.4386 0.1512 -0.5221 0.4186 1.0000
 -0.4565 0.2494 -0.4413 -0.4736 1.0000
 -0.2773 0.4290 -0.1904 0.2409 1.0000
 -0.4837 0.2431 -0.4093 0.2176 1.0000
 0.3739 -0.3982 0.4712 -0.4896 1.0000
 0.3591 -0.2565 -0.0248 -0.4142 1.0000
 0.3190 0.1506 0.5839 0.3486 1.0000
 0.2024 0.5027 0.2478 -0.3807 1.0000
 0.5083 0.3832 0.2878 0.3272 1.0000
 -0.4725 -0.3627 -0.3837 -0.2102 1.0000
 0.2205 -0.4410 -0.3746 -0.2274 1.0000
 0.0454 -0.1957 0.5682 0.2299 1.0000
 -0.4362 -0.4377 -0.2209 -0.1114 1.0000
 0.3324 0.1092 -0.3145 0.1686 1.0000
 0.5337 0.5150 0.0495 0.4523 1.0000
 -0.3174 -0.3181 -0.2964 0.4180 1.0000
 0.4625 0.2133 0.1160 -0.5251 1.0000
 0.5098 0.6348 -0.3151 -0.4181 1.0000
 0.1928 -0.5879 0.4840 0.3950 1.0000
 -0.2423 0.2236 0.0700 0.0987 1.0000
 0.5262 0.3488 -0.2760 0.3449 1.0000
 0.2537 0.4543 0.2409 0.3770 1.0000
 -0.2296 0.4281 -0.1881 0.4989 1.0000
 -0.0586 -0.2363 0.1059 0.1979 1.0000
 -0.5765 -0.3188 -0.2872 0.4565 1.0000
 -0.4759 0.3450 0.3610 0.3050 1.0000
 0.1325 -0.2710 0.3379 -0.3710 1.0000
 0.1946 -0.2961 0.4743 0.3167 1.0000
 -0.4093 0.3941 0.5033 0.3424 1.0000
 0.0579 -0.6385 -0.0680 0.1065 1.0000
 0.2960 0.3122 -0.4720 -0.2559 1.0000
 0.3113 0.5630 0.5723 0.2647 1.0000
 -0.1449 -0.1463 0.4765 0.1333 1.0000
 -0.2104 0.1406 0.4604 -0.1850 1.0000
 0.1578 -0.4262 0.5548 -0.2128 1.0000
 0.4589 0.4218 0.5215 -0.4112 1.0000
 0.1841 -0.1771 0.3483 0.5278 1.0000
 0.3447 -0.4476 0.5413 0.3730 1.0000
 0.5969 0.5598 0.6092 -0.1872 1.0000
 0.2015 -0.4478 -0.5100 -0.3408 1.0000
 -0.2611 -0.5980 -0.1448 -0.4351 1.0000
 0.1861 0.0620 0.3823 -0.2594 1.0000
 0.1475 0.1756 0.4266 0.5574 1.0000
 0.3682 0.4514 0.3640 -0.2484 1.0000
 -0.4763 -0.5656 -0.3909 -0.2350 1.0000
 -0.5511 0.5023 0.3281 -0.4941 1.0000
 -0.3422 0.4301 0.1173 -0.4335 1.0000
 -0.5442 -0.4232 -0.4430 0.1171 1.0000
 0.3270 -0.4210 -0.0960 -0.2547 1.0000
 0.2442 0.0801 0.2760 -0.5400 1.0000
 -0.5609 0.2349 -0.5295 -0.0624 1.0000
 -0.0941 0.1761 -0.5151 -0.6093 1.0000
 -0.3567 -0.5621 -0.3192 -0.2098 1.0000
 0.1850 0.3727 0.4538 0.2379 1.0000
 -0.3144 -0.5884 0.3701 -0.5284 1.0000
 -0.4601 0.6054 -0.2653 -0.5809 1.0000
 -0.0948 0.3409 0.3855 -0.5029 1.0000
 0.5188 0.5040 -0.2361 -0.3241 1.0000
 0.4068 -0.6024 0.4094 -0.4522 1.0000
 0.2363 0.1730 0.3448 -0.1511 1.0000
 -0.4455 0.5784 0.2896 -0.5344 1.0000
 -0.0876 -0.2680 0.3815 -0.2427 1.0000
 -0.2769 0.1639 -0.1752 0.2972 1.0000
 -0.4246 -0.3884 -0.1371 0.2444 1.0000
 -0.3310 0.3390 0.3617 -0.5722 1.0000
 -0.1097 0.0740 -0.1530 -0.4446 1.0000
 -0.4148 -0.3822 -0.3488 0.3888 1.0000
 0.1698 -0.2936 0.1923 0.3434 1.0000
 0.2883 0.3555 -0.2322 0.3031 1.0000
 0.3545 0.5442 -0.6301 -0.5242 1.0000
 -0.1286 0.4673 0.4421 0.4306 1.0000
 -0.2647 0.4865 0.0717 0.2208 1.0000
 -0.5109 -0.5100 -0.0740 0.4497 1.0000
 0.2248 0.2033 -0.3038 0.2715 1.0000
 0.2971 0.2833 -0.3762 -0.2968 1.0000
 -0.4379 -0.4853 -0.2887 0.0819 1.0000
 0.4174 -0.5812 -0.4008 0.5964 1.0000
 0.5322 -0.2908 -0.4453 0.6210 1.0000
 -0.4434 -0.2643 0.1282 -0.3775 1.0000
 -0.5496 0.3006 -0.0954 0.3011 1.0000
 -0.2897 -0.3694 0.1911 0.4198 1.0000
 0.6491 -0.6005 -0.4388 -0.1533 1.0000
 -0.5254 -0.2657 -0.3668 -0.1774 1.0000
 -0.2886 0.6099 0.3042 0.3525 1.0000
 0.4193 0.4991 -0.2645 0.3043 1.0000
 -0.1652 0.1611 0.4718 -0.4733 1.0000
 0.4132 -0.0626 -0.2560 0.2896 1.0000
 0.3791 -0.4858 0.4401 0.1550 1.0000
 -0.4750 -0.2844 -0.3745 0.2189 1.0000
 -0.4022 0.6166 -0.2632 0.4672 1.0000
 0.6223 0.0551 -0.4810 0.2832 1.0000
 -0.1885 -0.5241 -0.2513 0.4444 1.0000
 -0.5526 0.4441 0.2956 -0.3888 1.0000
 -0.4145 -0.2582 0.1882 -0.1764 1.0000
 -0.4030 0.4254 -0.1854 0.0952 1.0000
 -0.2787 0.2944 0.3440 0.1544 1.0000
 0.5950 -0.4350 0.4081 0.3230 1.0000
 0.3843 -0.5080 -0.1946 -0.0661 1.0000
 -0.4456 -0.4092 0.4643 0.0476 1.0000
 0.5575 -0.0940 -0.3215 0.5342 1.0000
 0.3188 0.4228 -0.2612 0.3308 1.0000
 -0.3442 -0.1250 0.1833 0.4331 1.0000
 -0.5239 0.4404 0.5378 0.2619 1.0000
 -0.1285 -0.2775 -0.2264 0.2502 1.0000
 0.2553 -0.2679 -0.3555 0.1398 1.0000
 -0.4642 0.4264 0.4482 0.2973 1.0000
 0.1065 -0.3860 0.1823 -0.2797 1.0000
 0.0569 -0.3126 0.5139 0.4600 1.0000
 0.2847 0.3065 -0.2645 0.4179 1.0000
 0.4936 0.1082 0.6371 -0.3511 1.0000
 0.4786 0.3195 -0.3984 -0.4728 1.0000
 0.2176 0.5946 -0.4012 0.4504 1.0000
 0.1159 -0.1285 -0.5365 -0.2061 1.0000
 -0.4255 -0.2859 -0.2991 0.4345 1.0000
 0.3804 -0.6070 -0.0638 0.3535 1.0000
 -0.5311 -0.5434 -0.1972 0.4069 1.0000
 -0.3536 -0.0679 -0.4886 0.2322 1.0000
 0.4593 -0.5801 -0.3241 -0.4304 1.0000
 -0.1068 -0.4722 0.3940 -0.3906 1.0000
 -0.3070 0.2603 0.0369 0.1395 1.0000
 -0.1954 -0.2888 0.4643 -0.1286 1.0000
 0.3190 -0.1208 0.0707 -0.5789 1.0000
 0.3660 -0.1866 0.4589 -0.0898 1.0000
 -0.1704 -0.3641 0.4603 0.4175 1.0000
 -0.3347 -0.0600 0.3012 -0.2726 1.0000
 0.3532 -0.2321 -0.1095 -0.1065 1.0000
 -0.3544 -0.2720 0.3007 -0.4718 1.0000
 0.2659 0.3287 -0.3883 0.1987 1.0000
 0.2686 -0.1629 -0.0901 -0.4945 1.0000
 0.2185 -0.3989 -0.1009 0.1089 1.0000
 -0.5248 0.4021 -0.5202 -0.4839 1.0000
 0.4234 0.2745 -0.4481 0.5937 1.0000
 -0.1358 -0.2936 0.3776 -0.6022 1.0000
 -0.4143 -0.2064 0.1398 -0.4241 1.0000
 0.2039 0.2118 -0.3751 -0.4968 1.0000
 -0.1605 -0.4930 0.3564 0.1901 1.0000
 0.4492 -0.1485 -0.4608 0.2486 1.0000
 0.1320 -0.3492 0.4023 -0.5149 1.0000
 0.4248 -0.3669 0.4123 -0.2721 1.0000
 0.5539 -0.3619 0.2402 -0.2586 1.0000
 0.4190 -0.5824 -0.4325 0.4145 1.0000
 0.3542 0.1605 -0.2561 0.1804 1.0000
 -0.1786 0.6139 -0.1629 0.4884 1.0000
 -0.0714 -0.1087 0.5693 -0.1479 1.0000
 -0.0745 0.4703 -0.5047 0.2208 1.0000
 0.0867 0.2199 -0.1405 0.0791 1.0000
 0.1914 -0.4836 -0.3984 -0.2881 1.0000
 -0.4438 -0.4317 0.5423 -0.3591 1.0000
 -0.2862 -0.1004 0.4535 0.2133 1.0000
 0.1361 -0.4503 0.3102 -0.4818 1.0000
 -0.4607 0.1399 -0.3202 0.3308 1.0000
 -0.2848 0.2880 -0.5251 -0.4437 1.0000
 -0.2784 -0.1546 0.2595 0.4981 1.0000
 -0.1497 0.3044 0.2222 0.4095 1.0000
 0.4200 -0.3404 0.5382 0.5058 1.0000
 -0.3328 -0.0860 0.5089 -0.2251 1.0000
 -0.1325 0.5177 -0.1078 0.4305 1.0000
 -0.2139 -0.4419 -0.2080 -0.4019 1.0000
 -0.3874 -0.5568 0.0317 -0.4142 1.0000
 0.3738 -0.4873 0.5666 -0.2503 1.0000
 -0.3867 0.2485 0.2918 0.5311 1.0000
 0.2456 -0.4221 -0.4173 0.2729 1.0000
 -0.4281 0.3134 -0.1989 0.2000 1.0000
 0.1708 -0.1795 -0.4805 0.3641 1.0000
 -0.1027 0.3094 0.5922 0.3378 1.0000
 0.3775 -0.2563 -0.4808 0.3939 1.0000
 0.4177 0.5398 -0.5192 0.6008 1.0000
 0.3956 0.3611 -0.1820 -0.3413 1.0000
 0.2494 -0.4116 0.4848 0.2763 1.0000
 0.1059 -0.4007 -0.4452 -0.0899 1.0000
 0.4617 -0.4678 -0.2342 0.5786 1.0000
 -0.4978 -0.3671 -0.4709 0.6247 1.0000
 0.4729 -0.2776 0.2190 0.5012 1.0000
 -0.5414 0.2195 -0.2401 0.4171 1.0000
 -0.2220 0.2704 -0.5934 0.1755 1.0000
 -0.3616 -0.3109 0.3502 0.2108 1.0000
 0.2814 0.4396 -0.4647 -0.1580 1.0000
 -0.3665 0.3601 0.5605 0.2198 1.0000
 0.3587 -0.1756 -0.5333 0.4386 1.0000
 -0.2072 -0.4039 0.3695 -0.3019 1.0000
 -0.5561 0.2464 0.4174 0.3156 1.0000
 0.1132 -0.5563 0.4908 -0.4295 1.0000
 0.4671 0.4545 0.1887 0.6034 1.0000
 -0.4217 -0.1337 -0.4270 0.3455 1.0000
 0.3359 0.5532 0.1723 -0.0951 1.0000
 -0.4133 0.5079 0.1847 -0.2275 1.0000
 -0.5223 -0.3655 0.4409 0.3909 1.0000
 0.3614 0.1864 0.3008 0.2460 1.0000
 0.2227 0.2410 0.2697 -0.5777 1.0000
 -0.2480 0.2486 0.2132 -0.3754 1.0000
 -0.1196 -0.1495 0.1780 0.3151 1.0000
 -0.2706 -0.3542 -0.3367 -0.4442 1.0000
 -0.2860 -0.2897 -0.2608 0.2098 1.0000
 0.1998 -0.3811 0.3197 0.2537 1.0000
 0.4658 0.4764 -0.2808 0.5867 1.0000
 -0.4492 -0.1645 -0.3852 -0.5997 1.0000
 -0.4652 0.5563 0.4210 0.3359 1.0000
 0.5169 0.4643 0.5042 0.3228 1.0000
 0.4063 -0.2880 -0.2449 -0.5073 1.0000
 -0.3999 -0.4154 0.4252 0.4677 1.0000
 -0.1827 -0.4713 -0.1441 -0.2488 1.0000
 0.2097 0.1072 0.1351 0.1921 1.0000
 -0.3869 -0.5143 -0.0941 0.4018 1.0000
 -0.3641 -0.2739 0.6056 -0.4849 1.0000
 0.2837 0.2203 -0.4628 -0.3990 1.0000
 0.4237 0.3259 -0.4940 0.2096 1.0000
 0.0444 0.0983 0.1890 0.2980 1.0000
 -0.1721 0.3457 0.4512 0.4125 1.0000
 0.4204 -0.3914 -0.4428 -0.4401 1.0000
 -0.0345 0.2193 -0.1667 -0.2333 1.0000
 -0.5609 0.3430 0.1275 -0.3622 1.0000
 -0.3983 0.2958 -0.3019 -0.3045 1.0000
 -0.2532 0.2780 -0.3083 0.3218 1.0000
 0.4733 0.2054 -0.5796 0.3669 1.0000
 0.2474 0.2928 0.5824 -0.3414 1.0000
 -0.2569 0.1465 0.4205 0.4910 1.0000
 0.1427 0.3491 0.3290 0.2992 1.0000
 -0.5504 -0.3966 -0.4334 -0.3429 1.0000
 0.4646 0.5374 -0.2088 0.1081 1.0000
 -0.3748 -0.3531 0.5484 0.3688 1.0000
 -0.1277 0.3308 0.4097 -0.5541 1.0000
 -0.2134 0.3944 -0.2177 -0.5933 1.0000
 -0.3752 -0.3055 -0.1063 -0.5376 1.0000
 0.5897 -0.1252 -0.1751 0.2717 1.0000
 -0.1667 -0.4261 0.2161 -0.5330 1.0000
 -0.2162 0.4139 -0.4111 0.4004 1.0000
 -0.4044 -0.3001 -0.4576 -0.2336 1.0000
 -0.0305 0.4204 -0.5605 -0.0482 1.0000
 -0.4452 0.4198 0.0744 0.4000 1.0000
 0.2999 -0.1232 0.4071 0.3829 1.0000
 0.5350 -0.2472 -0.3302 0.3369 1.0000
 0.3058 -0.5712 0.5356 0.2728 1.0000
 -0.4552 0.4781 -0.3363 0.2387 1.0000
 0.5379 -0.1534 0.3622 0.1917 1.0000
 0.3584 -0.5621 0.4192 -0.3324 1.0000
 -0.5056 0.3789 0.3314 0.2092 1.0000
 -0.6028 0.3567 0.4347 -0.4106 1.0000
 0.2364 -0.2128 0.1087 0.4143 1.0000
 0.3186 -0.5618 -0.3213 0.4108 1.0000
 -0.1400 -0.4054 0.2324 -0.4265 1.0000
 -0.1008 -0.2515 -0.2427 -0.4779 1.0000
 0.3516 0.4064 -0.2987 -0.1408 1.0000
 -0.4870 0.3222 -0.2631 -0.4383 1.0000
 0.4884 0.2643 0.5850 -0.4356 1.0000
 -0.4345 0.3955 0.2164 0.3034 1.0000
 0.2750 -0.1379 -0.1963 -0.3116 1.0000
 0.1443 0.3253 0.5302 0.3966 1.0000
 0.1737 -0.4455 -0.3432 0.3111 1.0000
 0.0653 0.3324 0.3369 0.0456 1.0000
 0.1490 0.2075 0.6420 -0.1671 1.0000
 -0.2561 -0.3696 -0.3423 0.3354 1.0000
 -0.3377 -0.3547 -0.2208 -0.5144 1.0000
 0.4170 0.2705 0.1163 0.3405 1.0000
 -0.3674 -0.4910 -0.3540 -0.5490 1.0000
 -0.4358 -0.4742 -0.2027 -0.2809 1.0000
 0.5985 0.3394 -0.3424 -0.1158 1.0000
 0.4877 0.5044 0.3693 -0.1725 1.0000
 -0.1948 -0.2167 -0.4731 -0.1156 1.0000
 0.3187 0.4639 -0.3870 0.5283 1.0000
 0.4282 0.4331 0.2751 0.4160 1.0000
 0.5331 0.3427 0.3918 -0.1938 1.0000
 0.1367 -0.3238 0.4214 -0.3481 1.0000
 0.0707 0.1557 0.1673 -0.1736 1.0000
 0.3851 0.3580 0.0925 0.3554 1.0000
 0.4034 -0.3180 0.4401 -0.3794 1.0000
 -0.2634 -0.2881 -0.1038 0.3199 1.0000
 0.4081 -0.0241 0.1668 0.2992 1.0000
 -0.3007 0.5221 -0.3288 0.3597 1.0000
 0.2460 0.3792 -0.3385 -0.5705 1.0000
 -0.5079 0.4451 -0.1652 0.3374 1.0000
 -0.3198 -0.3372 -0.4007 0.5506 1.0000
 0.2835 0.3700 0.6052 -0.3746 1.0000
 0.3013 0.2642 -0.2859 -0.3629 1.0000
 -0.3780 0.3188 -0.2640 0.3646 1.0000
 0.5787 0.5640 -0.4135 0.3361 1.0000
 0.4812 -0.1903 0.1875 0.4410 1.0000
 -0.4420 -0.3895 -0.2893 -0.2289 1.0000
 -0.2553 0.6404 0.5049 -0.1929 1.0000
 -0.5690 0.4009 0.4236 -0.4520 1.0000
 0.1482 -0.2717 -0.2269 -0.1024 1.0000
 0.3323 -0.2417 -0.4109 -0.3003 1.0000
 0.4113 0.4005 -0.4472 0.2538 1.0000
 -0.5952 -0.3552 0.4253 -0.2261 1.0000
 0.3329 -0.3316 -0.3675 0.1037 1.0000
 0.0195 0.5728 -0.6094 -0.2748 1.0000
 -0.1002 0.1922 -0.2053 0.0155 1.0000
 -0.3223 -0.2433 -0.2649 0.4391 1.0000
 -0.5781 0.3790 0.1847 -0.4463 1.0000
 0.1447 -0.2856 0.1042 0.3300 1.0000
 -0.2711 0.5684 0.2651 0.3482 1.0000
 0.3604 -0.3307 0.2502 0.3065 1.0000
 -0.3550 0.2030 -0.2717 0.3153 1.0000
 -0.3366 0.3424 -0.2568 -0.3365 1.0000
 0.3419 0.3006 0.3906 0.4629 1.0000
 0.6132 0.3495 -0.4659 -0.0529 1.0000
 -0.4330 0.1879 0.4682 0.4416 1.0000
 0.2907 0.2661 0.4255 0.2488 1.0000
 -0.1444 -0.2690 0.3471 -0.3115 1.0000
 -0.1702 0.3733 -0.3345 0.3627 1.0000
 0.2965 -0.2835 -0.3973 -0.4753 1.0000
 -0.4187 0.3024 -0.4909 0.5273 1.0000
 0.3123 0.2502 0.3228 -0.3921 1.0000
 0.4505 -0.2249 0.2199 -0.5229 1.0000
 -0.0485 -0.3947 -0.4290 -0.2651 1.0000
 -0.2664 0.4940 -0.5009 -0.2979 1.0000
 0.5810 -0.1279 0.5424 0.4824 1.0000
 -0.1950 0.6190 0.4923 -0.2149 1.0000
 -0.3212 0.5661 0.3599 0.4843 1.0000
 0.5127 -0.3879 0.5558 0.4424 1.0000
 0.1859 -0.4143 -0.4777 -0.1391 1.0000
 0.3713 -0.6102 -0.5340 0.1171 1.0000
 0.1139 -0.5145 -0.3882 -0.1478 1.0000
 0.3674 0.4790 -0.3900 0.1398 1.0000
 -0.1758 0.5882 -0.2974 0.1692 1.0000
 -0.2407 0.5791 -0.5125 0.3015 1.0000
 0.4516 -0.2501 0.1538 -0.5638 1.0000
 0.5558 -0.6081 -0.1891 0.5335 1.0000
 0.1483 0.2520 -0.5285 -0.2581 1.0000
 -0.4114 -0.6373 0.3442 0.2483 1.0000
 -0.3320 -0.4549 0.5393 0.4026 1.0000
 -0.3402 -0.3387 0.3788 -0.5506 1.0000
 -0.4063 -0.4788 0.4719 0.2159 1.0000
 -0.3265 0.3245 -0.1799 -0.2611 1.0000
 0.4639 -0.3348 -0.5225 -0.2088 1.0000
 -0.3262 0.0798 0.3187 0.2168 1.0000
 0.3653 -0.4561 -0.4406 0.2869 1.0000
 -0.4071 -0.0064 0.3796 -0.3750 1.0000
 0.6255 -0.3285 0.5499 0.2123 1.0000
 0.4473 0.4040 -0.2124 0.1426 1.0000
 -0.3833 0.4705 -0.1441 -0.5570 1.0000
 -0.3228 -0.4774 0.3208 -0.1772 1.0000
 -0.2760 0.3045 0.1958 -0.4320 1.0000
 -0.1228 -0.3224 -0.4473 0.4309 1.0000
 -0.4873 -0.5804 -0.2829 -0.3135 1.0000
 0.5456 -0.2469 0.2095 -0.2711 1.0000
 -0.2776 -0.0636 -0.0467 0.3808 1.0000
 0.2190 0.2091 -0.6245 -0.3931 1.0000
 -0.1577 -0.0317 0.1167 0.4058 1.0000
 -0.4346 0.4521 -0.4331 -0.1801 1.0000
 0.3443 0.3112 0.5836 -0.6171 1.0000
 0.5261 0.0700 -0.5275 0.3276 1.0000
 0.4233 -0.3760 -0.5918 0.2306 1.0000
 -0.4027 -0.4895 -0.3342 0.2137 1.0000
 -0.5112 -0.1833 0.1879 0.4102 1.0000
 -0.3920 -0.2073 -0.2595 -0.4697 1.0000
 -0.4060 -0.3116 0.1766 0.5174 1.0000
 0.1571 -0.3263 0.5320 0.3566 1.0000
 0.1784 0.5438 0.3099 0.4002 1.0000
 0.3572 -0.2281 0.2808 -0.1992 1.0000
 -0.3170 -0.0262 -0.3864 -0.2173 1.0000
 0.3006 -0.1705 0.4795 0.3832 1.0000
 -0.4629 -0.4852 0.5577 0.1094 1.0000
 -0.2667 -0.4299 0.4796 -0.2147 1.0000
 -0.1241 -0.3312 0.5242 -0.4813 1.0000
 -0.4727 0.3170 0.4378 -0.1591 1.0000
 0.2352 -0.3701 -0.1162 0.3834 1.0000
 -0.2849 -0.3965 -0.2610 -0.4430 1.0000
 0.3209 -0.3726 0.6383 -0.3552 1.0000
 -0.0869 0.1832 0.2659 -0.2610 1.0000
 -0.3639 -0.1793 -0.3221 -0.3730 1.0000
 -0.3841 0.6178 0.3397 -0.2211 1.0000
 -0.4344 -0.1452 0.5280 0.3992 1.0000
 0.5545 0.5669 -0.4248 -0.6014 1.0000
 -0.4257 -0.2858 -0.1461 -0.4873 1.0000
 0.5190 -0.2118 0.0870 0.2235 1.0000
 0.3658 0.0879 -0.2676 0.3649 1.0000
 -0.2278 -0.4381 0.3197 -0.5364 1.0000
 -0.5210 0.0823 -0.1248 -0.4241 1.0000
 0.3400 0.5702 -0.0794 0.2951 1.0000
 -0.4825 -0.3195 -0.1535 0.0959 1.0000
 0.4881 -0.0533 0.2285 0.3576 1.0000
 -0.3294 0.2836 -0.4383 -0.2129 1.0000
 0.4018 0.2976 -0.5234 -0.6427 1.0000
 0.4702 -0.2541 -0.2583 0.0516 1.0000
 0.5391 -0.1226 0.4388 -0.5470 1.0000
 -0.1049 0.0414 0.3641 -0.2615 1.0000
 -0.1175 -0.2684 0.1767 0.4179 1.0000
 0.4061 0.2683 0.2715 -0.0949 1.0000
 -0.2384 -0.2889 -0.4946 0.5394 1.0000
 -0.5586 0.3235 -0.5156 -0.1363 1.0000
 -0.5239 0.3419 0.5180 0.2188 1.0000
 -0.4968 0.1199 -0.4549 -0.4283 1.0000
 0.5274 0.6121 -0.2198 -0.2880 1.0000
 -0.1317 -0.5163 0.5475 0.0822 1.0000
 -0.4413 -0.5040 0.4683 -0.0473 1.0000
 -0.2405 -0.3775 0.2112 -0.2419 1.0000
 0.2063 -0.3386 -0.0458 0.4062 1.0000
 -0.5388 -0.3474 -0.2429 -0.2785 1.0000
 0.2605 0.1057 0.5922 0.2295 1.0000
 0.3329 -0.5055 0.4084 0.2901 1.0000
 -0.2196 0.4573 -0.2834 -0.5886 1.0000
 0.2071 -0.3907 0.0371 0.4843 1.0000
 -0.4605 0.1897 0.6184 0.2397 1.0000
 0.1735 -0.1986 0.2868 0.3626 1.0000
 -0.4202 0.4470 -0.5987 -0.4603 1.0000
 0.6430 0.4272 -0.2956 -0.1397 1.0000
 0.3305 0.4197 0.2121 0.1150 1.0000
 -0.3330 -0.1309 -0.1327 -0.5327 1.0000
 -0.3841 0.4723 -0.4046 0.0919 1.0000
 0.5034 0.5888 0.3404 -0.3745 1.0000
 -0.1553 -0.2105 0.2504 -0.0678 1.0000
 -0.1539 -0.4332 0.3285 -0.1926 1.0000
 0.4851 -0.4046 0.4471 -0.1313 1.0000
 -0.4340 -0.4760 0.1678 0.2583 1.0000
 -0.2655 0.5381 -0.3048 0.4316 1.0000
 -0.2766 -0.5554 0.2530 0.2372 1.0000
 0.4069 0.3566 -0.4522 0.3060 1.0000
 -0.2269 0.1273 -0.4800 0.3153 1.0000
 0.3820 -0.2290 -0.2285 -0.2888 1.0000
 -0.5873 0.0930 -0.6399 -0.3196 1.0000
 -0.4738 0.2097 0.1174 -0.1607 1.0000
 -0.4920 0.4917 -0.3599 0.1887 1.0000
 -0.4231 0.2255 -0.2774 0.3008 1.0000
 0.4335 0.3063 -0.0560 -0.3605 1.0000
 0.6385 -0.3362 -0.3121 -0.1762 1.0000
 0.4863 -0.5951 -0.1834 0.0626 1.0000
 0.2840 -0.4250 -0.1240 0.4913 1.0000
 -0.4953 0.1788 0.2547 0.2828 1.0000
 0.3251 -0.1603 0.1003 0.3097 1.0000
 0.2687 -0.3281 -0.2591 0.3227 1.0000
 0.5372 -0.5219 0.3673 -0.4594 1.0000
 -0.3354 0.0988 -0.2346 0.4684 1.0000
 0.2695 0.0501 -0.3321 -0.0777 1.0000
 0.3504 -0.4920 -0.2998 -0.1903 1.0000
 -0.1614 0.2470 -0.4440 0.5830 1.0000
 0.5688 -0.4527 -0.3539 -0.2402 1.0000
 -0.4064 -0.4457 -0.1383 0.0569 1.0000
 -0.1931 0.5679 -0.2432 -0.1516 1.0000
 -0.2364 0.3250 0.1572 0.4681 1.0000
 -0.3921 0.2574 -0.4034 -0.1818 1.0000
 0.2789 -0.1846 -0.2844 -0.0556 1.0000
 0.5331 -0.1673 0.4523 -0.3194 1.0000
 -0.3959 0.0311 0.2791 -0.3968 1.0000
 0.5026 -0.2680 0.0453 0.5497 1.0000
 0.1571 0.4311 -0.6255 0.5862 1.0000
 0.4572 -0.4566 -0.3478 0.4252 1.0000
 -0.3075 -0.5177 0.4906 0.5564 1.0000
 0.2562 0.1643 -0.0457 0.2338 1.0000
 -0.5809 0.2169 0.5550 -0.2070 1.0000
 -0.0639 -0.4212 -0.5873 -0.4042 1.0000
 0.4299 0.1972 0.1919 -0.4355 1.0000
 -0.2430 -0.5678 -0.4763 -0.4443 1.0000
 -0.5297 -0.2612 -0.5320 0.1687 1.0000
 0.4540 -0.5963 -0.1980 0.4329 1.0000
 -0.3181 -0.3251 0.3303 0.1923 1.0000
 0.5178 0.6361 0.5043 -0.3482 1.0000
 0.2658 -0.6207 -0.2451 0.5826 1.0000
 -0.4221 -0.4202 -0.0876 0.3646 1.0000
 -0.1908 -0.2077 0.5394 -0.1546 1.0000
 -0.1017 0.5138 -0.5094 -0.4266 1.0000
 -0.0986 0.3065 0.2906 0.3009 1.0000
 0.1022 -0.0491 -0.1561 -0.0792 1.0000
 0.3315 0.5056 0.3303 0.3307 1.0000
 -0.1196 -0.4256 0.2737 0.4473 1.0000
 -0.5749 -0.1183 0.4559 0.4057 1.0000
 -0.5503 0.5325 0.4650 0.2501 1.0000
 -0.3779 0.4339 -0.1950 -0.3329 1.0000
 0.2811 -0.2502 0.1688 0.2252 1.0000
 0.0984 0.0045 -0.5061 -0.1966 1.0000
 -0.4692 -0.4209 0.4778 -0.2174 1.0000
 -0.0728 0.1034 -0.4041 -0.5138 1.0000
 0.4165 0.1398 0.0493 0.1959 1.0000
 -0.4642 0.2863 0.3160 0.3459 1.0000
 0.3748 0.0791 -0.2717 0.3232 1.0000
 0.2747 0.2618 0.5107 0.2312 1.0000
 -0.5844 0.5985 -0.1557 -0.4045 1.0000
 0.1503 -0.2442 -0.2982 0.2067 1.0000
 -0.4240 0.5467 -0.5251 0.4203 1.0000
 -0.0720 0.1369 -0.4346 0.4357 1.0000
 -0.3542 0.5053 0.4785 0.2757 1.0000
 -0.1729 -0.4188 -0.3886 0.5511 1.0000
 0.3764 -0.3613 0.4734 0.4056 1.0000
 0.3379 0.4745 0.6099 -0.3721 1.0000
 -0.1384 -0.2486 -0.3743 -0.1405 1.0000
 0.1297 0.5036 0.5702 -0.5244 1.0000
 -0.3444 0.2564 -0.4865 -0.0897 1.0000
 -0.4558 0.2884 0.1587 -0.3567 1.0000
 -0.3716 -0.1579 -0.4125 -0.3141 1.0000
 -0.2530 0.3572 0.4352 -0.3559 1.0000
 -0.3382 -0.4633 -0.3346 0.2919 1.0000
 -0.2168 0.3106 0.2750 -0.3828 1.0000
 -0.2634 0.2100 0.4978 -0.5273 1.0000
 -0.3639 0.5973 0.5785 0.2574 1.0000
 0.4547 0.0776 0.0468 -0.3280 1.0000
 -0.3334 0.4540 0.4391 0.4149 1.0000
 0.5418 0.1218 -0.3236 -0.4967 1.0000
 0.3931 0.4370 -0.1890 -0.2043 1.0000
 0.3137 0.2640 -0.2132 -0.4790 1.0000
 0.0756 0.2550 -0.2310 -0.1149 1.0000
 0.1670 -0.5288 0.2868 -0.3501 1.0000
 0.2474 -0.5371 -0.4535 0.2500 1.0000
 -0.0633 -0.2949 0.4731 0.4716 1.0000
 0.3214 -0.3267 -0.3259 -0.5327 1.0000
 -0.4611 0.1695 -0.4390 -0.3893 1.0000
 -0.1990 0.3557 0.5282 -0.1541 1.0000
 -0.4102 -0.0630 -0.3303 -0.3708 1.0000
 -0.1894 0.0658 -0.5053 -0.2552 1.0000
 -0.1600 -0.3003 0.3129 0.3315 1.0000
 0.2594 -0.3349 -0.4888 0.4700 1.0000
 -0.0671 0.5539 0.4612 -0.3668 1.0000
 -0.4079 -0.2813 -0.2926 0.1434 1.0000
 -0.3171 0.4716 -0.5465 0.3603 1.0000
 -0.1219 0.5525 0.4373 0.2512 1.0000
 -0.3490 -0.1052 0.3847 0.2080 1.0000
 -0.4601 -0.4604 -0.1239 0.2760 1.0000
 -0.4339 0.3261 0.4646 0.2510 1.0000
 0.2005 0.4244 -0.4489 -0.2048 1.0000
 -0.2223 -0.4979 -0.0078 -0.2382 1.0000
 0.4402 0.1487 0.4570 0.3835 1.0000
 0.1870 -0.3888 -0.2801 0.3890 1.0000
 -0.4767 0.1263 -0.4905 0.2249 1.0000
 0.3884 0.3247 0.4867 0.5952 1.0000
 0.4495 -0.2323 0.5709 0.4190 1.0000
 -0.1463 0.2435 0.5043 -0.5044 1.0000
 0.3495 0.3931 -0.5188 0.0631 1.0000
 0.3707 0.2438 0.1866 0.0729 1.0000
 0.3016 -0.1462 0.1153 0.3023 1.0000
 0.5333 -0.3780 -0.3821 0.3841 1.0000
 -0.3800 0.3036 0.2983 0.3501 1.0000
 0.2903 0.2187 -0.2547 0.4403 1.0000
 0.1051 -0.3879 0.3202 -0.4022 1.0000
 0.3005 0.1248 -0.1658 0.4574 1.0000
 -0.3523 0.3292 0.5242 0.4222 1.0000
 -0.0674 -0.4455 -0.2956 -0.1132 1.0000
 0.2398 -0.4360 0.5192 0.4120 1.0000
 0.5617 0.3765 -0.2843 0.1471 1.0000
 -0.2027 0.5657 -0.2352 -0.1364 1.0000
 0.3808 -0.2961 0.3044 0.5315 1.0000
 -0.5041 0.5580 -0.5409 -0.4719 1.0000
 0.2011 0.2706 -0.2165 0.2445 1.0000
 -0.1638 -0.3998 -0.5191 0.4283 1.0000
 -0.2224 -0.4628 -0.3441 0.1854 1.0000
 -0.2894 -0.3982 -0.1517 -0.1624 1.0000
 -0.5739 0.1580 0.5161 0.4732 1.0000
 0.1498 -0.1593 0.3473 0.2231 1.0000
 -0.3421 0.6007 -0.3066 -0.4220 1.0000
 -0.2429 -0.3716 -0.4056 0.3210 1.0000
 0.6132 -0.2987 0.6453 0.5596 1.0000
 -0.5279 -0.1876 -0.3731 -0.3598 1.0000
 0.2044 -0.4548 0.6316 -0.6079 1.0000
 -0.1105 0.5702 -0.3005 -0.1516 1.0000
 -0.2884 -0.3507 -0.5709 -0.5178 1.0000
 -0.4303 -0.3800 0.2504 -0.0876 1.0000
 0.0552 -0.5127 0.5319 0.3054 1.0000
 -0.0962 -0.5043 0.3406 -0.1558 1.0000
 -0.2499 0.4471 0.2822 0.5915 1.0000
 -0.0972 0.4551 0.1533 0.1867 1.0000
 -0.3180 -0.4716 -0.2313 0.5653 1.0000
 0.3664 -0.4098 0.4595 -0.1922 1.0000
 0.3198 -0.1170 -0.5449 0.4312 1.0000
 -0.3172 0.6019 -0.4426 -0.4490 1.0000
 0.3428 -0.4874 -0.4136 0.4473 1.0000
 -0.3323 0.3652 0.4614 -0.0900 1.0000
 -0.0176 0.3333 0.2946 -0.1944 1.0000
 -0.2995 -0.3455 -0.3474 -0.1098 1.0000
 -0.1939 0.4377 0.3890 0.4313 1.0000
 -0.4731 0.5029 -0.2234 0.4479 1.0000
 -0.1775 -0.3183 0.1107 -0.3471 1.0000
 0.5637 0.4127 -0.5467 -0.0745 1.0000
 0.3165 0.2424 -0.3697 -0.2421 1.0000
 0.0633 -0.4159 0.3222 -0.2565 1.0000
 -0.4822 0.5374 0.5465 0.5743 1.0000
 0.3943 0.1516 -0.3962 0.2820 1.0000
 -0.3953 0.2976 0.2208 0.1496 1.0000
 -0.0869 0.3918 0.2014 -0.1685 1.0000
 0.3347 0.5435 -0.6039 0.4204 1.0000
 0.2927 -0.3083 0.4194 -0.2060 1.0000
 0.4302 -0.2080 -0.4995 0.2999 1.0000
 -0.5679 0.5763 -0.1425 0.5915 1.0000
 0.4732 -0.2054 -0.0448 -0.1427 1.0000
 0.3863 0.2590 -0.1843 0.1366 1.0000
 0.0490 -0.5019 0.2163 0.3637 1.0000
 0.2079 -0.3570 0.6345 -0.4432 1.0000
 0.3673 -0.5077 0.3777 -0.3659 1.0000
 0.5256 0.2542 -0.1890 0.5122 1.0000
 0.5810 0.3261 -0.3183 -0.3786 1.0000
 -0.4144 -0.5019 -0.2710 0.4112 1.0000
 0.5407 0.0526 0.2661 0.4350 1.0000
 0.1699 0.2337 -0.4310 -0.1021 1.0000
 0.2770 0.2312 0.3358 -0.1299 1.0000
 0.3030 -0.1137 0.0345 -0.3216 1.0000
 0.4539 0.3423 0.1937 -0.4035 1.0000
 -0.3924 0.0565 -0.5627 0.4871 1.0000
 -0.2635 -0.4643 0.4646 -0.2708 1.0000
 0.5539 -0.0699 0.4658 0.3839 1.0000
 0.3506 0.5361 -0.0895 0.5078 1.0000
 -0.3097 -0.4982 0.3808 -0.2074 1.0000
 -0.4863 -0.3276 -0.5455 -0.1480 1.0000
 0.1830 0.2109 -0.4951 0.5283 1.0000
 0.4313 0.2986 0.3270 0.4380 1.0000
 -0.2257 -0.1257 -0.3077 0.0275 1.0000
 0.1317 -0.2371 0.2449 -0.1785 1.0000
 0.5193 -0.1980 -0.3083 0.4466 1.0000
 0.4433 0.5534 -0.2186 -0.1909 1.0000
 -0.0520 -0.3059 -0.2262 0.0651 1.0000
 -0.3381 -0.3248 0.4403 0.6007 1.0000
 -0.2868 0.0251 -0.3877 0.1673 1.0000
 -0.4906 -0.2899 -0.1607 0.4010 1.0000
 -0.2112 -0.5718 0.4488 -0.5670 1.0000
 -0.6109 0.4645 0.3043 0.1700 1.0000
 -0.4659 0.5500 -0.3049 0.1765 1.0000
 -0.1259 0.2299 0.3363 -0.3578 1.0000
 -0.3715 -0.3213 -0.2622 -0.5460 1.0000
 -0.3473 0.4627 -0.1904 -0.2995 1.0000
 0.5092 0.6343 -0.5054 0.4684 1.0000
 0.1653 0.6117 0.5441 -0.3257 1.0000
 -0.2070 0.0671 0.4405 -0.0718 1.0000
 -0.4340 0.0927 -0.4766 -0.5833 1.0000
 0.2883 0.5387 -0.3546 0.0930 1.0000
 -0.4587 -0.5049 0.3140 0.2839 1.0000
 -0.4139 0.2438 -0.2747 -0.2641 1.0000
 -0.1335 0.3886 -0.2044 -0.4847 1.0000
 -0.4443 -0.3086 0.2316 -0.4939 1.0000
 0.4934 -0.2665 -0.4732 0.2669 1.0000
 0.3320 -0.2302 -0.5955 -0.1789 1.0000
 0.3481 -0.3051 0.5155 -0.4458 1.0000
 0.1588 -0.2505 0.3917 -0.2202 1.0000
 -0.1844 0.5543 -0.5484 0.4148 1.0000
 -0.4690 0.3190 0.1507 0.2381 1.0000
 -0.3145 0.4777 -0.5750 -0.1238 1.0000
 0.3718 0.4320 -0.5441 0.2133 1.0000
 0.3509 0.4771 -0.6354 0.0577 1.0000
 0.4502 -0.4790 -0.2443 0.3160 1.0000
 0.5736 -0.1384 0.5590 -0.6024 1.0000
 0.4165 -0.3273 -0.5607 -0.6094 1.0000
 0.2369 0.0853 0.1944 0.5904 1.0000
 -0.4648 -0.4345 0.4658 0.4615 1.0000
 0.2413 0.5063 0.5257 -0.0697 1.0000
 0.4390 0.0917 -0.5940 0.5090 1.0000
 -0.4865 0.1456 0.3938 0.5688 1.0000
 0.2557 0.4954 -0.2319 -0.3871 1.0000
 0.5810 0.4306 -0.4131 0.0589 1.0000
 -0.3909 -0.2405 -0.3771 -0.3241 1.0000
 -0.3818 0.4173 -0.4652 -0.4047 1.0000
 0.1349 -0.4855 -0.3376 -0.5114 1.0000
 0.5608 0.5617 0.2339 -0.2470 1.0000
 -0.5121 -0.3428 -0.3091 -0.4836 1.0000
 -0.3363 0.1283 -0.0543 -0.4297 1.0000
 -0.4451 -0.5901 -0.3049 -0.2555 1.0000
 0.4515 -0.1235 0.5232 -0.0725 1.0000
 -0.4178 -0.2229 -0.2516 -0.1083 1.0000
 0.2450 -0.4343 -0.3257 -0.1693 1.0000
 0.2708 -0.2260 0.3034 -0.4111 1.0000
 0.3242 -0.2266 -0.1934 0.5974 1.0000
 -0.3499 -0.3604 -0.6210 0.3639 1.0000
 0.3854 0.1154 0.5119 -0.2821 1.0000
 0.5933 -0.3612 0.3733 0.3368 1.0000
 -0.3251 -0.2537 0.2169 0.2905 1.0000
 0.2098 0.3836 -0.1851 0.1446 1.0000
 -0.1802 0.2872 0.5805 -0.3992 1.0000
 0.4462 0.3815 0.0757 0.2309 1.0000
 0.5172 -0.3825 0.2077 0.3067 1.0000
 -0.4705 0.2601 -0.5433 0.2228 1.0000
 -0.5345 0.1634 -0.5027 -0.3335 1.0000
 0.1342 0.3646 -0.5123 0.3487 1.0000
 -0.1058 0.0589 0.3330 0.3168 1.0000
 0.3596 0.3317 0.2778 -0.3101 1.0000
 -0.3922 0.4956 -0.5310 -0.5290 1.0000
 -0.2634 -0.2217 0.4239 0.4977 1.0000
 0.4772 0.5347 0.4803 0.2607 1.0000
 0.5200 -0.4412 -0.1967 0.1784 1.0000
 0.3369 0.3061 0.5380 0.2632 1.0000
 -0.5360 -0.4537 0.4677 -0.2709 1.0000
 0.3614 0.1503 -0.2595 0.0481 1.0000
 -0.2952 0.4215 -0.3487 0.1022 1.0000
 -0.1925 0.4393 0.4132 0.4268 1.0000
 -0.3982 0.5451 0.4191 0.4978 1.0000
 0.1642 0.0547 -0.5013 -0.5601 1.0000
 0.3842 -0.5616 0.2720 -0.4069 1.0000
 0.1388 -0.3154 0.1150 -0.3827 1.0000
 -0.5006 -0.1922 0.4970 0.3525 1.0000
 0.1148 0.1871 -0.1768 0.1243 1.0000
 -0.5013 -0.6040 0.4583 -0.3121 1.0000
 0.6120 -0.5005 -0.2322 -0.4679 1.0000
 0.2764 -0.4610 -0.0917 -0.2966 1.0000
 0.2846 0.4556 0.1957 -0.1036 1.0000
 -0.4644 -0.2405 -0.2303 -0.0611 1.0000
 -0.5950 0.0847 0.2126 0.4323 1.0000
 -0.2794 0.5681 -0.1705 0.3225 1.0000
 -0.0624 -0.2768 0.3341 0.5087 1.0000
 -0.5266 0.1366 -0.1815 -0.2407 1.0000
 -0.5589 -0.2119 -0.2414 -0.3858 1.0000
 0.2467 -0.5114 0.5069 -0.1128 1.0000
 -0.5563 -0.3979 0.0887 -0.0869 1.0000
 -0.4134 0.4528 -0.3119 -0.2255 1.0000
 -0.4381 -0.2724 -0.2371 0.4625 1.0000
 -0.4478 -0.5102 0.3922 -0.1342 1.0000
 -0.3077 0.2783 -0.1258 0.2842 1.0000
 0.4775 0.6185 0.5875 0.4911 1.0000
 0.4401 -0.3284 0.5454 -0.2783 1.0000
 -0.4601 -0.1579 -0.2317 -0.4551 1.0000
 0.6212 -0.5802 -0.2115 -0.3707 1.0000
 0.5289 -0.3506 -0.5690 0.4120 1.0000
 -0.2383 0.3783 0.4343 0.4192 1.0000
 -0.2578 0.3922 0.3672 0.4256 1.0000
 -0.5771 0.2598 -0.4791 0.2690 1.0000
 0.3254 -0.4178 0.1377 0.5073 1.0000
 0.3647 -0.5344 0.1563 0.4382 1.0000
 -0.3702 -0.3457 -0.2472 0.5795 1.0000
 -0.3002 -0.4315 0.2174 -0.5406 1.0000
 0.1458 0.4461 -0.3171 -0.2090 1.0000
 0.2017 0.3952 -0.3485 0.3902 1.0000
 -0.3647 -0.1947 -0.2151 0.4040 1.0000
 0.4654 -0.1827 0.3146 -0.2506 1.0000
 -0.1726 -0.2096 0.0911 0.0386 1.0000
 0.5671 0.1359 0.5450 -0.4740 1.0000
 0.5853 0.1854 -0.2498 0.1216 1.0000
 -0.6129 0.1810 -0.2687 0.4575 1.0000
 0.2919 0.4803 0.3049 0.3309 1.0000
 -0.0251 0.3676 0.3184 -0.1311 1.0000
 0.5755 -0.5463 0.5703 0.2079 1.0000
 -0.3365 -0.3718 0.1966 0.2898 1.0000
 -0.1274 -0.4272 -0.4298 0.1541 1.0000
 0.4192 0.4286 -0.2764 -0.2445 1.0000
 0.2876 -0.0989 0.4381 -0.5375 1.0000
 -0.2321 0.2773 0.2375 -0.4543 1.0000
 -0.1580 -0.2911 0.3277 0.5648 1.0000
 -0.1117 0.1162 -0.5548 -0.6046 1.0000
 -0.3743 0.5610 -0.1270 -0.2638 1.0000
 -0.2186 0.1070 -0.5370 0.1491 1.0000
 -0.1316 -0.3923 0.2132 0.4030 1.0000
 -0.4484 -0.1934 0.3049 -0.5060 1.0000
 0.5497 -0.5835 0.2614 0.5151 1.0000
 -0.3752 -0.4467 0.5130 -0.3213 1.0000
 -0.1190 0.3483 -0.5747 -0.1972 1.0000
 0.2615 0.5273 -0.2953 0.1679 1.0000
 0.3707 -0.2940 0.3199 -0.5878 1.0000
 -0.3955 0.1145 0.3190 -0.1181 1.0000
 -0.2058 0.1184 0.4116 0.2360 1.0000
 -0.2878 0.3323 0.0631 -0.4239 1.0000
 -0.3673 -0.4056 -0.1293 -0.5426 1.0000
 0.5697 -0.4867 -0.5946 0.3865 1.0000
 -0.2447 0.5368 -0.0845 0.2738 1.0000
 -0.3489 0.2404 -0.1548 0.5752 1.0000
 -0.1184 -0.2664 0.4321 -0.2155 1.0000
 0.3244 0.3915 -0.3945 -0.2778 1.0000
 0.3177 0.5120 0.2717 -0.2655 1.0000
 -0.3052 -0.1743 0.4031 0.3045 1.0000
 0.1023 -0.4742 -0.2017 0.1799 1.0000
 0.1798 0.2305 0.1487 0.2869 1.0000
 -0.3316 -0.3379 -0.2166 -0.5940 1.0000
 -0.1529 -0.3250 -0.4411 0.3474 1.0000
 -0.0739 0.1670 0.2899 0.0550 1.0000
 0.4081 -0.3648 0.4851 -0.3620 1.0000
 -0.3206 -0.1781 0.6046 -0.2969 1.0000
 0.1752 -0.3554 0.4967 -0.2378 1.0000
 -0.1486 -0.5171 0.1467 -0.2869 1.0000
 -0.1741 0.2732 0.2417 -0.6200 1.0000
 0.0524 -0.5930 -0.5246 0.3392 1.0000
 0.3241 -0.3720 0.3712 -0.2776 1.0000
 0.5025 -0.1389 -0.6169 0.2862 1.0000
 -0.1389 0.5508 0.1658 0.3541 1.0000
 -0.0551 -0.4342 -0.4988 0.2905 1.0000
 0.3818 0.1987 -0.5121 0.4663 1.0000
 0.2958 0.1805 0.1168 -0.4508 1.0000
 0.3878 0.3184 -0.6023 0.3340 1.0000
 -0.4624 0.3720 0.1633 0.0233 1.0000
 0.0414 0.3795 0.3724 0.5564 1.0000
 0.2733 0.2160 0.1599 0.5724 1.0000
 -0.2079 0.1288 -0.2997 -0.2907 1.0000
 0.5861 -0.1560 0.2844 0.6208 1.0000
 -0.6131 -0.3149 0.3417 0.1495 1.0000
 -0.2195 0.6066 -0.5828 0.1114 1.0000
 0.0737 0.3751 -0.3567 0.1659 1.0000
 -0.4143 -0.3805 0.4090 0.3452 1.0000
 -0.4614 -0.2463 0.3187 0.1882 1.0000
 -0.2815 -0.3572 0.4836 0.5152 1.0000
 -0.4265 -0.4030 -0.2584 0.1568 1.0000
 0.4329 -0.0659 -0.2334 -0.1749 1.0000
 -0.1623 -0.1616 -0.0455 -0.1719 1.0000
 -0.0786 0.6138 -0.3275 -0.4587 1.0000
 -0.3371 -0.5384 0.1467 -0.3390 1.0000
 -0.3177 0.4127 -0.4611 -0.1948 1.0000
 -0.5238 -0.3977 -0.5237 0.6202 1.0000
 -0.3449 0.3174 -0.4545 0.1871 1.0000
 0.3277 -0.4843 -0.2659 0.5741 1.0000
 -0.3522 -0.3302 -0.4279 0.1591 1.0000
 -0.4038 -0.1033 -0.4508 -0.2303 1.0000
 -0.1601 0.5658 -0.3598 -0.4783 1.0000
 0.1495 0.5983 0.1401 0.5914 1.0000
 0.2744 -0.1912 -0.3346 -0.4205 1.0000
 0.5435 -0.5272 -0.1904 0.4198 1.0000
 -0.1633 -0.3443 0.1013 0.3614 1.0000
 -0.1906 -0.1863 -0.5552 0.3925 1.0000
 -0.1953 0.1351 0.1452 0.3124 1.0000
 -0.4509 0.4238 -0.2854 -0.3568 1.0000
 0.4071 0.1419 0.3718 0.2183 1.0000
 0.3656 0.4377 0.4104 0.5625 1.0000
 0.4826 0.0588 0.3499 0.0669 1.0000
 0.1495 -0.3960 0.2737 0.1222 1.0000
 -0.5124 -0.5774 0.1590 0.2061 1.0000
 -0.2422 -0.2752 0.2511 -0.3899 1.0000
 0.3656 0.2038 0.5828 0.2917 1.0000
 0.3601 -0.2556 -0.2585 -0.1350 1.0000
 -0.1519 0.3224 0.1423 0.3777 1.0000
 -0.2378 0.1899 0.1293 -0.5782 1.0000
 -0.2326 0.1927 0.2645 0.5642 1.0000
 0.5258 -0.5223 -0.2926 -0.2142 1.0000
 -0.4608 -0.2808 0.2674 -0.3999 1.0000
 0.4844 0.1562 0.6390 -0.3363 1.0000
 -0.1504 -0.3819 -0.3249 -0.4390 1.0000
 -0.4319 -0.1404 0.3990 0.0277 1.0000
 0.3050 0.3196 0.1920 0.3672 1.0000
 -0.5585 -0.3137 -0.3141 0.3014 1.0000
 -0.5511 -0.3421 0.5946 0.1103 1.0000
 0.2995 0.3642 0.3242 -0.1613 1.0000
 0.5018 -0.5065 -0.1976 -0.4315 1.0000
 -0.3629 -0.4923 0.4616 0.5594 1.0000
 -0.0909 -0.4070 0.2538 0.2697 1.0000
 0.0857 0.5149 0.2152 0.5243 1.0000
 0.1317 -0.6179 -0.0879 0.1546 1.0000
 0.1675 -0.4413 -0.4862 -0.4086 1.0000
 0.6048 0.5347 0.3023 -0.4735 1.0000
 -0.3922 0.2539 0.0191 -0.3508 1.0000
 0.2019 -0.4604 0.2736 0.5268 1.0000
 -0.1017 0.4900 0.4378 0.2061 1.0000
 0.1364 0.5161 -0.2065 -0.4685 1.0000
 -0.4693 0.3252 0.1016 0.5503 1.0000
 0.3289 -0.5429 -0.3719 0.3805 1.0000
 -0.0063 -0.3054 0.3786 -0.1328 1.0000
 -0.2458 -0.5983 -0.2766 0.5593 1.0000
 0.4561 0.4710 -0.1126 -0.3735 1.0000
 0.4798 -0.3081 -0.4491 0.1745 1.0000
 -0.6099 0.4250 -0.6389 0.4138 1.0000
 -0.3863 0.4231 0.5101 0.0819 1.0000
 -0.2741 0.2791 -0.1523 -0.3032 1.0000
 0.1660 -0.3205 -0.4515 -0.2544 1.0000
 0.3989 -0.5774 -0.2217 0.3016 1.0000
 0.4546 -0.4122 -0.4522 -0.4718 1.0000
 0.2103 0.3696 -0.1496 0.4056 1.0000
 -0.3377 -0.2799 0.1443 -0.3835 1.0000
 -0.1050 0.3454 0.3219 -0.2628 1.0000
 0.5484 -0.2005 -0.1115 -0.2269 1.0000
 -0.2744 -0.5199 0.2180 0.5564 1.0000
 0.3285 0.0797 -0.0904 0.5854 1.0000
 -0.3015 0.3234 0.5619 -0.1197 1.0000
 -0.4046 0.2306 -0.5089 0.2453 1.0000
 -0.4941 0.5918 -0.4413 -0.5096 1.0000
 0.4622 0.2277 -0.4686 -0.4082 1.0000
 -0.1724 -0.4992 -0.0526 0.2345 1.0000
 0.2076 0.3131 0.4081 0.5934 1.0000
 -0.2482 0.2909 -0.1069 -0.6351 1.0000
 0.3653 -0.0572 -0.5658 0.2511 1.0000
 0.4614 0.2488 0.2477 -0.2054 1.0000
 0.2781 -0.5534 -0.5002 -0.3247 1.0000
 -0.5999 0.3719 -0.6310 -0.1364 1.0000
 -0.2443 -0.3288 -0.6461 0.3098 1.0000
 -0.4213 0.2463 -0.5559 0.3659 1.0000
 -0.3797 0.3705 -0.1179 -0.0575 1.0000
 0.6162 0.4699 0.3409 0.5369 1.0000
 -0.0462 -0.0677 0.0970 -0.4396 1.0000
 -0.2122 -0.3617 0.5718 -0.2701 1.0000
 0.1827 0.3994 0.2267 -0.3795 1.0000
 -0.3787 0.4433 0.1980 0.1905 1.0000
 0.1631 -0.3435 0.4684 0.6258 1.0000
 -0.2461 0.2632 0.4755 0.2938 1.0000
 -0.4405 -0.1346 0.1687 0.2714 1.0000
 -0.1156 0.2809 0.1248 -0.3522 1.0000
 -0.4543 -0.1115 0.3389 0.6492 1.0000
 -0.3348 -0.4063 0.3834 -0.5898 1.0000
 -0.4874 0.4325 -0.2287 -0.2332 1.0000
 0.1122 0.3354 -0.5645 0.3141 1.0000
 0.2793 -0.4211 -0.1121 -0.1875 1.0000
 0.3477 0.5308 0.1120 0.0661 1.0000
 -0.2922 0.3577 -0.4402 0.4515 1.0000
 -0.5693 0.1230 0.4623 -0.3319 1.0000
 0.2530 0.5281 -0.1789 0.4623 1.0000
 -0.3696 0.3731 0.3640 -0.5913 1.0000
 0.4697 -0.2397 -0.3607 -0.5000 1.0000
 0.4767 -0.5106 0.5646 -0.1779 1.0000
 0.3493 0.2020 0.5327 0.2804 1.0000
 0.2533 0.4573 0.5650 -0.0988 1.0000
 0.4254 -0.3516 0.3511 0.4347 1.0000
 0.1760 0.1729 0.3555 -0.5089 1.0000
 -0.1352 0.2986 -0.2243 0.0412 1.0000
 -0.2906 -0.4562 -0.4758 -0.3138 1.0000
 0.2808 -0.1708 -0.1745 0.2789 1.0000
 -0.4256 -0.2918 0.0951 -0.3595 1.0000
 0.2794 0.2009 0.3876 0.4056 1.0000
 -0.2035 0.2373 0.0841 -0.3370 1.0000
 0.5953 -0.2299 -0.4721 0.6314 1.0000
 0.1693 -0.3351 -0.4002 0.0852 1.0000
 0.4361 0.5215 -0.2775 -0.1775 1.0000
 0.4857 -0.3488 -0.3637 0.3910 1.0000
 0.5069 0.1505 -0.5193 -0.2311 1.0000
 0.2111 -0.2600 0.2454 0.4322 1.0000
 -0.1995 0.4751 0.2452 -0.2647 1.0000
 -0.3900 -0.1571 -0.2161 0.1875 1.0000
 -0.2180 0.3380 0.4736 -0.2294 1.0000
 0.4511 -0.2509 -0.4707 0.5630 1.0000
 0.4032 -0.3632 -0.2961 -0.4376 1.0000
 0.3330 -0.4899 -0.4815 0.4757 1.0000
 0.5410 -0.4960 -0.4936 0.0989 1.0000
 -0.1848 -0.4218 -0.2464 -0.3980 1.0000
 0.3694 -0.3470 -0.4407 -0.4224 1.0000
 -0.5851 0.3726 0.1785 0.3647 1.0000
 0.6469 0.3046 0.4658 0.3555 1.0000
 -0.2395 -0.3622 -0.2917 -0.5540 1.0000
 0.2848 -0.4772 0.1494 0.2759 1.0000
 0.3582 -0.3649 -0.4438 -0.4119 1.0000
 0.3563 0.2478 -0.4683 -0.4195 1.0000
 0.2731 0.2821 0.2078 0.4106 1.0000
 -0.0640 0.4373 -0.2439 0.1182 1.0000
 0.5710 0.5263 0.5468 0.2627 1.0000
 0.4456 0.4992 -0.3203 -0.2189 1.0000
 0.5550 -0.3695 -0.0888 -0.5001 1.0000
 -0.1481 0.5848 0.2839 -0.5294 1.0000
 -0.1279 -0.4064 0.1414 -0.2084 1.0000
 -0.4922 0.5787 0.1758 0.0883 1.0000
 0.1553 0.0754 -0.4502 0.2762 1.0000
 0.5672 0.4713 0.3921 0.1913 1.0000
 -0.1049 -0.1911 -0.0295 0.2562 1.0000
 0.1714 -0.1927 -0.2054 -0.1707 1.0000
 -0.2784 0.5996 -0.3898 0.1217 1.0000
 -0.2705 -0.6085 0.1299 -0.1299 1.0000
 0.1394 -0.4683 0.4231 -0.2140 1.0000
 0.2028 -0.4119 0.2183 0.2952 1.0000
 -0.5967 -0.4235 0.1426 0.2409 1.0000
 -0.3460 -0.3480 -0.3087 0.3567 1.0000
 -0.2986 0.2855 -0.3278 -0.0726 1.0000
 -0.3394 0.4986 0.1802 0.2880 1.0000
 0.2569 -0.5088 -0.1769 0.1400 1.0000
 -0.2761 -0.3220 0.5217 -0.2398 1.0000
 0.1612 0.4090 0.4592 -0.5199 1.0000
 0.2761 0.2008 -0.5137 -0.6065 1.0000
 0.4091 -0.0617 0.0263 -0.6110 1.0000
 0.5350 -0.1535 0.3448 -0.4051 1.0000
 0.2632 0.4761 -0.1329 -0.5906 1.0000
 0.5635 -0.3431 0.5048 0.4902 1.0000
 -0.3953 -0.2090 0.2600 -0.3416 1.0000
 0.1037 -0.5995 0.3342 -0.4831 1.0000
 0.2472 -0.2442 -0.5111 0.5966 1.0000
 0.0454 -0.5379 0.3899 0.0336 1.0000
 -0.2859 -0.2165 -0.4910 -0.3047 1.0000
 0.5321 0.4619 0.5242 -0.2537 1.0000
 -0.0672 0.2711 0.5513 0.2536 1.0000
 -0.5261 0.5468 0.3401 -0.3862 1.0000
 -0.2641 0.4948 0.1350 -0.4842 1.0000
 -0.4813 0.2278 0.3163 -0.2694 1.0000
 -0.3174 -0.3171 0.1809 0.2457 1.0000
 -0.4370 -0.4804 0.4259 0.2892 1.0000
 0.4411 0.3617 0.2509 0.5883 1.0000
 -0.3171 0.1446 0.3761 -0.6111 1.0000
 0.3172 0.3795 -0.2088 -0.5409 1.0000
 0.2619 -0.2704 0.5166 -0.2652 1.0000
 0.3407 0.1841 0.5067 0.4167 1.0000
 -0.1445 -0.2502 0.3439 -0.1866 1.0000
 -0.2574 -0.3559 -0.4914 -0.2499 1.0000
 0.3901 0.4085 -0.3276 -0.3199 1.0000
 0.2698 -0.3263 0.3450 0.1878 1.0000
 -0.0801 -0.0692 -0.2850 0.1890 1.0000
 -0.2477 0.1385 0.4141 0.4873 1.0000
 -0.4112 -0.4153 -0.4188 0.3851 1.0000
 -0.6415 -0.5298 -0.4445 -0.2995 1.0000
 -0.4619 0.5021 0.5915 -0.6229 1.0000
 -0.4298 -0.1907 -0.0790 -0.2570 1.0000
 0.3156 -0.3164 -0.1201 -0.3906 1.0000
 0.5114 0.2319 0.2378 -0.0639 1.0000
 0.6247 0.3855 -0.3669 -0.4718 1.0000
 0.2707 -0.4659 -0.4498 0.4580 1.0000
 0.5517 -0.2772 0.3279 -0.5614 1.0000
 -0.1578 0.4158 -0.2695 -0.2415 1.0000
 -0.4372 -0.3196 -0.0961 0.1611 1.0000
 -0.3897 0.3844 0.0449 -0.4449 1.0000
 0.3421 0.1784 0.2552 0.1896 1.0000
 -0.2597 0.2251 0.2549 -0.0847 1.0000
 -0.1415 0.2398 -0.6143 -0.4267 1.0000
 -0.4089 0.3053 -0.6248 0.4775 1.0000
 -0.4302 -0.5678 0.1748 0.4036 1.0000
 -0.0781 -0.3519 0.4160 -0.2766 1.0000
 -0.2778 -0.3110 -0.1555 -0.3998 1.0000
 0.4818 -0.3485 0.1965 -0.2981 1.0000
 -0.4120 0.3302 -0.2101 0.3580 1.0000
 -0.4774 0.3929 -0.5257 0.5966 1.0000
 0.3349 -0.2211 -0.6356 -0.4231 1.0000
 0.1900 0.2749 -0.5211 -0.6353 1.0000
 -0.2767 -0.1393 -0.1730 -0.2795 1.0000
 0.4454 0.3465 0.1673 0.0856 1.0000
 -0.4241 0.4913 0.5161 -0.5273 1.0000

==========E=========
 -0.0485 0.0697
 0.0467 -0.0090
 0.0597 -0.0732
 0.0007 0.0631
 -0.0608 -0.0632
 0.0633 0.0597
 -0.0758 -0.0690
 0.0728 -0.0202
 -0.0847 0.0723
 -0.0051 0.1028
 0.0548 0.0380
 0.1017 -0.0782
 0.0493 0.0839
 -0.0571 -0.1096
 0.0942 0.0452
 -0.1214 0.1843
 0.0647 -0.0527
 0.1591 0.1239
 -0.0392 -0.1281
 0.1569 0.0713
 -0.1362 0.0357
 0.1039 -0.0908
 0.0074 0.0024
 -0.0692 0.0235
 0.0039 0.0334
 0.0091 -0.1127
 0.0342 0.1165
 -0.1108 -0.0047
 0.1236 0.0164
 -0.0277 -0.0650
 0.0420 0.0030
 -0.0708 -0.1934
 0.0117 0.0527
 -0.2081 0.2044
 0.0551 0.0474
 0.1612 -0.1024
 0.0588 0.0120
 -0.0690 0.0976
 0.0242 -0.1285
 0.0833 -0.0003
 -0.1234 -0.1701
 0.0170 0.1984
 -0.1957 0.0115
 0.2020 0.1809
 -0.0291 -0.0630
 0.2229 0.1012
 -0.0691 -0.0394
 0.1474 0.0285
 -0.0537 0.0527
 0.0591 0.1689
 0.0416 0.0111
 0.1811 0.1663
 0.0197 0.0254
 0.2039 -0.0687
 0.0295 0.0309
 -0.0264 -0.0170
 0.0370 0.0083
 -0.0225 0.1849
 0.0160 0.0417
 0.1803 0.0987
 0.0450 -0.0188
 0.1361 0.0182
 -0.0095 0.0660
 0.0464 -0.0355
 0.0641 0.0408
 -0.0259 -0.0113
 0.0541 0.0083
 -0.0166 0.0637
 0.0195 0.0793
 0.0603 -0.0848
 0.0833 -0.0083
 -0.0723 -0.2047
 0.0090 -0.0148
 -0.2197 0.0234
 -0.0129 -0.1343
 -0.0222 0.0391
 -0.1370 0.0250
 0.0345 -0.0844
 -0.0035 -0.0301
 -0.0772 0.1156
 -0.0308 -0.0639
 0.0996 -0.0061
 -0.0703 -0.0586
 0.0146 0.1711
 -0.0732 0.0168
 0.1741 0.1515
 0.0016 -0.0205
 0.1877 -0.1640
 -0.0201 -0.0914
 -0.1251 0.1544
 -0.0956 -0.0011
 0.1284 0.1505
 -0.0209 -0.0535
 0.1771 0.0739
 -0.0578 0.0268
 0.1106 0.0345
 0.0148 -0.1821
 0.0574 0.1183
 -0.1790 0.0988
 0.1302 -0.0068
 0.0616 0.0765
 0.0202 -0.1081
 0.0892 -0.0502
 -0.1039 -0.0288
 -0.0317 0.0068
 -0.0504 -0.0085
 0.0003 -0.0090
 -0.0190 -0.2518
 -0.0090 0.0233
 -0.2558 -0.0115
 0.0214 -0.2276
 -0.0646 0.1401
 -0.2231 0.1171
 0.1267 0.1264
 0.0708 -0.0076
 0.1527 -0.0206
 0.0071 -0.0867
 0.0111 0.1670
 -0.0852 -0.1101
 0.1693 -0.1019
 -0.1278 -0.1358
 -0.0668 -0.1405
 -0.1623 0.1187
 -0.1544 -0.0609
 0.0850 -0.0307
 -0.0930 0.1605
 -0.0130 0.0628
 0.1412 0.1178
 0.0601 -0.0895
 0.1471 0.0467
 -0.0771 -0.0080
 0.0773 -0.1389
 -0.0240 0.0947
 -0.1228 -0.0173
 0.0897 -0.0758
 -0.0428 -0.0203
 -0.0571 0.0687
 -0.0292 0.0039
 0.0568 0.0156
 -0.0022 -0.1092
 0.0274 0.0402
 -0.1097 0.0658
 0.0459 -0.0945
 0.0431 0.1318
 -0.0850 0.0011
 0.1408 0.0768
 -0.0166 0.0571
 0.1060 0.0024
 0.0536 -0.0425
 0.0244 0.1973
 -0.0313 -0.0321
 0.2023 -0.0729
 -0.0386 -0.0712
 -0.0309 -0.0252
 -0.0792 0.0471
 -0.0316 0.1234
 0.0307 -0.0097
 0.1168 -0.0790
 -0.0033 -0.0491
 -0.0548 0.3166
 -0.0497 0.1064
 0.3052 -0.0553
 0.0961 0.0798
 0.0080 0.1189
 0.0997 0.0265
 0.1206 0.0202
 0.0472 -0.0716
 0.0453 -0.0115
 -0.0619 -0.0260
 -0.0021 -0.1813
 -0.0388 -0.1411
 -0.1817 0.0843
 -0.1492 0.0014
 0.0466 -0.0154
 -0.0295 -0.0489
 -0.0057 0.2300
 -0.0550 0.0359
 0.2288 -0.2141
 0.0244 0.0056
 -0.1666 -0.0221
 0.0107 0.0116
 -0.0567 0.0295
 0.0138 -0.0167
 0.0178 0.0374
 -0.0139 -0.0496
 0.0410 -0.1313
 -0.0525 0.0439
 -0.1228 0.0169
 0.0330 -0.0181
 -0.0085 0.0128
 -0.0113 0.0364
 0.0111 0.0990
 0.0341 0.0286
 0.1013 0.1326
 0.0357 0.0964
 0.1536 0.2483
 0.1038 -0.1223
 0.2802 -0.0043
 -0.1008 0.0343
 0.0539 -0.0173
 0.0134 -0.0302
 -0.0061 -0.0923
 -0.0274 0.0002
 -0.0935 0.0617
 -0.0055 -0.0606
 0.0423 0.0995
 -0.0617 -0.1164
 0.1083 -0.2256
 -0.1292 0.0418
 -0.2031 -0.0533
 0.0149 0.1061
 -0.0955 -0.0335
 0.1092 -0.0947
 -0.0533 0.0437
 -0.0720 0.1677
 0.0326 -0.1059
 0.1528 0.0775
 -0.0992 0.0327
 0.1092 -0.0382
 0.0121 -0.2147
 -0.0156 0.1363
 -0.2122 0.1155
 0.1330 -0.0354
 0.0715 0.1145
 -0.0078 -0.0378
 0.1293 0.1204
 -0.0395 -0.0176
 0.1473 -0.0083
 -0.0258 -0.0381
 0.0223 0.1139
 -0.0434 0.0549
 0.1186 -0.0431
 0.0459 -0.1039
 -0.0185 -0.0384
 -0.0944 0.0452
 -0.0422 0.0511
 0.0256 -0.0943
 0.0424 0.0871
 -0.0890 0.0481
 0.0959 0.0724
 0.0296 -0.0488
 0.0923 0.0612
 -0.0427 -0.0729
 0.0803 0.0685
 -0.0817 0.0774
 0.0852 0.1996
 0.0605 0.1153
 0.2173 -0.1090
 0.1278 0.0279
 -0.0639 0.1399
 0.0545 -0.0187
 0.1267 0.1901
 -0.0074 0.0070
 0.2164 -0.0236
 0.0054 0.0855
 0.0213 0.0442
 0.0866 -0.0422
 0.0486 0.1406
 -0.0242 -0.0181
 0.1507 -0.1033
 -0.0232 -0.0035
 -0.0720 -0.0642
 -0.0083 0.1052
 -0.0791 -0.0653
 0.1035 0.0083
 -0.0818 0.1545
 0.0298 -0.0555
 0.1375 0.1836
 -0.0493 -0.0758
 0.2122 -0.3240
 -0.0860 0.0391
 -0.2800 -0.1389
 0.0212 -0.1311
 -0.1970 -0.0640
 -0.1267 -0.0456
 -0.1049 -0.1401
 -0.0719 -0.0398
 -0.1618 -0.1164
 -0.0547 0.0467
 -0.1500 -0.0128
 0.0354 0.0004
 -0.0439 -0.0286
 0.0078 -0.0542
 -0.0377 0.0747
 -0.0526 0.0312
 0.0669 -0.0260
 0.0203 0.1133
 -0.0121 0.0773
 0.1175 -0.0979
 0.0748 -0.0347
 -0.0735 0.1084
 -0.0192 0.0074
 0.0932 0.0531
 0.0035 0.0017
 0.0724 0.0177
 0.0025 0.1154
 0.0327 0.0179
 0.1159 -0.1093
 0.0247 -0.0498
 -0.0853 -0.0341
 -0.0447 -0.0068
 -0.0518 0.0217
 -0.0161 0.0935
 0.0110 -0.1911
 0.0902 0.0150
 -0.1888 0.0264
 0.0337 -0.0660
 -0.0128 0.1797
 -0.0590 -0.0128
 0.1771 -0.0036
 -0.0250 -0.0211
 0.0331 -0.0383
 -0.0263 0.0656
 -0.0314 -0.0030
 0.0601 0.0052
 -0.0095 -0.0141
 0.0177 0.1185
 -0.0161 -0.0643
 0.1221 -0.0933
 -0.0676 0.1473
 -0.0679 -0.0071
 0.1332 -0.0077
 -0.0212 -0.0151
 0.0200 -0.1036
 -0.0195 -0.1897
 -0.0995 -0.0452
 -0.1937 -0.0721
 -0.0658 0.1722
 -0.1123 0.0300
 0.1585 -0.1436
 0.0067 0.1470
 -0.1107 0.0650
 0.1484 -0.0229
 0.0420 0.0909
 0.0079 -0.0360
 0.0996 0.0717
 -0.0343 -0.0040
 0.0923 -0.1412
 -0.0111 0.0291
 -0.1220 -0.0918
 0.0268 0.0495
 -0.1171 0.0263
 0.0551 0.0072
 0.0020 0.0395
 0.0186 -0.0099
 0.0399 -0.1021
 -0.0060 -0.0229
 -0.0938 -0.0648
 -0.0242 -0.0355
 -0.0843 0.0364
 -0.0405 0.0353
 0.0189 0.0189
 0.0269 -0.0125
 0.0228 0.0721
 -0.0070 -0.0506
 0.0768 0.0405
 -0.0520 -0.0538
 0.0565 -0.1164
 -0.0646 0.0373
 -0.1047 0.1047
 0.0239 -0.0232
 0.0830 -0.0754
 -0.0183 -0.0013
 -0.0582 -0.0645
 -0.0051 -0.0747
 -0.0766 -0.0899
 -0.0757 -0.0618
 -0.1058 0.1426
 -0.0775 -0.0116
 0.1207 0.0023
 -0.0276 -0.0237
 0.0273 0.0256
 -0.0294 -0.0887
 0.0313 -0.0529
 -0.0948 -0.0173
 -0.0465 -0.0512
 -0.0370 -0.0665
 -0.0608 -0.0372
 -0.0742 -0.0740
 -0.0498 -0.0084
 -0.0894 0.0492
 -0.0187 0.0931
 0.0306 -0.0601
 0.0893 -0.0622
 -0.0538 0.0134
 -0.0437 0.2280
 0.0022 0.0085
 0.2189 -0.1675
 0.0090 -0.1077
 -0.1220 0.0344
 -0.1058 0.0411
 0.0090 0.1333
 0.0192 0.0776
 0.1352 0.0218
 0.0816 0.1069
 0.0498 -0.0722
 0.1238 -0.0696
 -0.0619 -0.0224
 -0.0439 0.0079
 -0.0353 0.1018
 -0.0012 0.0636
 0.0945 0.0707
 0.0633 -0.0701
 0.0903 -0.0164
 -0.0570 0.0257
 0.0023 0.0713
 0.0139 -0.0060
 0.0717 -0.0742
 -0.0031 -0.0329
 -0.0593 0.1092
 -0.0336 0.0497
 0.0969 -0.2256
 0.0428 -0.0535
 -0.2055 0.2299
 -0.0446 0.0983
 0.1873 -0.2817
 0.0891 -0.0729
 -0.2428 0.1016
 -0.0544 -0.0013
 0.0512 -0.0198
 -0.0126 0.0312
 -0.0092 0.0685
 0.0286 -0.0993
 0.0666 -0.1584
 -0.0934 0.0781
 -0.1446 -0.0036
 0.0587 -0.0381
 -0.0336 0.0739
 -0.0259 0.0093
 0.0669 -0.1025
 0.0039 0.0576
 -0.0886 0.0085
 0.0584 0.0273
 -0.0099 0.0130
 0.0394 -0.0562
 0.0110 -0.0209
 -0.0480 0.0167
 -0.0186 -0.0709
 0.0067 -0.0286
 -0.0748 -0.0200
 -0.0272 0.0851
 -0.0355 0.0655
 0.0795 -0.0594
 0.0581 -0.0874
 -0.0429 0.0789
 -0.0754 -0.0978
 0.0700 0.0578
 -0.1134 -0.1596
 0.0724 -0.0429
 -0.1832 -0.0124
 -0.0279 -0.0036
 -0.0505 -0.0161
 -0.0093 -0.0568
 -0.0266 -0.0843
 -0.0588 -0.0243
 -0.0898 0.1288
 -0.0365 0.0511
 0.1102 -0.0451
 0.0435 -0.1146
 -0.0223 -0.0262
 -0.1056 0.0502
 -0.0308 0.0590
 0.0283 0.0524
 0.0526 -0.0953
 0.0583 0.0288
 -0.0844 0.0042
 0.0409 -0.0705
 -0.0133 -0.2357
 -0.0620 -0.0489
 -0.2385 0.2025
 -0.0618 -0.0203
 0.1530 -0.0255
 -0.0331 -0.0368
 0.0063 0.0658
 -0.0436 0.0270
 0.0671 -0.1405
 0.0180 -0.0323
 -0.1265 0.0481
 -0.0285 0.0577
 0.0218 -0.1001
 0.0518 0.0006
 -0.0956 0.0800
 0.0113 -0.0194
 0.0601 -0.0664
 -0.0171 0.0439
 -0.0539 -0.0261
 0.0404 -0.0382
 -0.0373 -0.0034
 -0.0298 0.0246
 -0.0111 -0.1302
 0.0184 -0.0777
 -0.1325 0.2162
 -0.0739 0.0212
 0.1887 -0.1678
 0.0058 0.0743
 -0.1286 0.1964
 0.0755 -0.0503
 0.1697 -0.1552
 -0.0346 0.0201
 -0.1199 0.2275
 0.0129 -0.0749
 0.2026 -0.1084
 -0.0722 0.0432
 -0.0664 0.0884
 0.0282 0.0118
 0.0746 -0.0990
 0.0176 -0.0426
 -0.0835 0.0535
 -0.0389 0.0743
 0.0361 -0.0489
 0.0662 -0.0972
 -0.0414 0.0087
 -0.0835 0.1095
 0.0002 0.0106
 0.0922 -0.1144
 0.0107 -0.0342
 -0.0953 -0.0078
 -0.0320 0.0262
 -0.0275 -0.0193
 0.0195 0.1626
 -0.0250 0.0435
 0.1667 -0.1343
 0.0383 0.0716
 -0.0997 0.0258
 0.0795 -0.0462
 0.0051 0.1239
 -0.0297 -0.0357
 0.1250 0.0739
 -0.0419 0.1352
 0.0999 -0.0927
 0.1265 0.0174
 -0.0720 0.1205
 0.0436 -0.1065
 0.1055 -0.0758
 -0.0974 -0.0429
 -0.0539 -0.0194
 -0.0631 0.0816
 -0.0306 -0.0498
 0.0685 -0.0296
 -0.0562 -0.1601
 -0.0154 0.0449
 -0.1717 -0.0407
 0.0417 0.0073
 -0.0764 0.1744
 0.0160 0.0316
 0.1585 -0.1046
 0.0349 0.0227
 -0.0717 0.0961
 0.0300 0.0490
 0.0812 0.1231
 0.0552 -0.0339
 0.1400 -0.0478
 -0.0225 0.0909
 -0.0188 -0.0865
 0.0862 -0.0723
 -0.0904 0.0861
 -0.0544 0.0509
 0.0674 -0.1356
 0.0396 0.0180
 -0.1216 -0.2732
 0.0262 -0.1196
 -0.2984 0.0444
 -0.1141 0.0221
 -0.0176 0.0945
 -0.0016 0.0160
 0.0908 0.0038
 0.0157 -0.0127
 0.0227 0.1274
 -0.0094 -0.0302
 0.1321 -0.0380
 -0.0322 0.0487
 -0.0105 0.0415
 0.0421 -0.0998
 0.0393 -0.0140
 -0.0911 0.0890
 -0.0058 0.1332
 0.0701 0.0014
 0.1320 0.0414
 0.0160 -0.1149
 0.0688 -0.0810
 -0.1116 0.0361
 -0.0667 0.2054
 0.0129 0.0640
 0.1916 -0.1449
 0.0666 0.0071
 -0.1052 -0.0195
 0.0209 0.0257
 -0.0413 0.1593
 0.0301 0.0802
 0.1507 0.0313
 0.0865 0.0778
 0.0625 -0.0278
 0.0957 0.0612
 -0.0148 0.0149
 0.0810 -0.1085
 0.0118 0.1711
 -0.0917 -0.0482
 0.1736 -0.0192
 -0.0672 0.1094
 0.0168 -0.1142
 0.0955 -0.0103
 -0.1107 -0.0031
 0.0095 0.0489
 -0.0260 0.0576
 0.0509 -0.0055
 0.0522 0.1955
 0.0051 0.0407
 0.2063 -0.0551
 0.0417 -0.0410
 -0.0123 0.0275
 -0.0324 -0.0086
 0.0250 0.0059
 -0.0153 0.0479
 0.0110 -0.1287
 0.0448 0.0200
 -0.1264 0.0651
 0.0293 -0.0436
 0.0389 0.0838
 -0.0375 0.0364
 0.0919 -0.0798
 0.0286 0.0092
 -0.0607 0.0063
 0.0151 -0.0283
 -0.0063 -0.0935
 -0.0252 0.0468
 -0.0948 -0.0546
 0.0416 -0.0829
 -0.0743 -0.0000
 -0.0743 0.0240
 -0.0155 0.2285
 0.0086 -0.0280
 0.2253 -0.0024
 -0.0262 0.0344
 0.0443 0.2076
 0.0290 0.0221
 0.2168 -0.0596
 0.0281 0.0108
 -0.0146 -0.0574
 0.0166 -0.0915
 -0.0605 0.0144
 -0.0881 0.0062
 0.0019 0.0262
 -0.0121 0.0115
 0.0266 -0.0426
 0.0090 -0.0532
 -0.0371 0.0739
 -0.0513 0.0120
 0.0662 -0.1359
 0.0014 -0.0374
 -0.1222 -0.1058
 -0.0371 -0.0905
 -0.1312 -0.0754
 -0.0982 -0.0126
 -0.1027 0.2717
 -0.0330 -0.0612
 0.2504 -0.0628
 -0.0681 -0.0292
 -0.0109 0.0304
 -0.0433 -0.0224
 0.0282 0.0583
 -0.0314 0.0323
 0.0642 -0.0118
 0.0258 -0.0332
 0.0015 -0.0213
 -0.0278 -0.0634
 -0.0210 -0.2022
 -0.0692 -0.0890
 -0.2066 0.0709
 -0.1034 0.1318
 0.0280 -0.0939
 0.1103 -0.0705
 -0.0881 0.0264
 -0.0476 -0.0534
 0.0081 0.0174
 -0.0633 -0.0072
 0.0191 -0.0742
 -0.0203 0.0895
 -0.0702 0.0702
 0.0853 -0.0177
 0.0557 0.0180
 -0.0000 -0.0030
 0.0295 -0.0691
 -0.0030 -0.0409
 -0.0630 0.0061
 -0.0415 0.0357
 -0.0069 -0.0364
 0.0270 -0.0673
 -0.0378 0.2166
 -0.0617 -0.0423
 0.2087 -0.1875
 -0.0551 0.0679
 -0.1442 0.2106
 0.0565 -0.0775
 0.1807 -0.0777
 -0.0658 -0.0558
 -0.0402 0.1867
 -0.0695 0.0287
 0.1783 0.0278
 0.0142 -0.1053
 0.0648 0.0609
 -0.1023 0.0544
 0.0743 -0.0646
 0.0331 0.0753
 -0.0492 -0.0310
 0.0822 -0.1585
 -0.0412 -0.0445
 -0.1415 0.0146
 -0.0531 -0.0985
 -0.0148 -0.0170
 -0.1095 0.0493
 -0.0201 -0.0296
 0.0266 -0.1570
 -0.0338 0.0271
 -0.1514 -0.0585
 0.0201 0.0493
 -0.0899 0.0392
 0.0534 -0.0142
 0.0205 -0.1525
 -0.0032 -0.0933
 -0.1482 -0.0526
 -0.0939 0.0581
 -0.0834 0.1099
 0.0386 -0.0538
 0.0926 0.1455
 -0.0458 -0.1493
 0.1648 0.0206
 -0.1588 -0.0349
 0.0548 -0.0431
 -0.0679 -0.1453
 -0.0317 -0.0605
 -0.1594 0.0088
 -0.0671 -0.1589
 -0.0243 -0.0048
 -0.1728 -0.0664
 -0.0098 0.0713
 -0.1023 0.0105
 0.0692 0.0276
 -0.0107 -0.0851
 0.0419 -0.0513
 -0.0873 0.1240
 -0.0426 -0.0719
 0.1059 -0.0927
 -0.0808 0.0902
 -0.0708 -0.0140
 0.0734 0.0401
 -0.0287 -0.0506
 0.0553 -0.0418
 -0.0565 0.0759
 -0.0303 -0.1148
 0.0642 -0.1015
 -0.1210 -0.0900
 -0.0882 0.1887
 -0.1151 0.0407
 0.1704 -0.1055
 0.0168 -0.1035
 -0.0701 0.0282
 -0.1000 0.1240
 0.0136 -0.0703
 0.1032 0.0142
 -0.0675 0.0704
 0.0356 0.0703
 0.0564 0.1529
 0.0777 -0.0468
 0.1646 -0.2148
 -0.0307 0.0200
 -0.1806 0.0949
 0.0136 -0.0966
 0.0575 0.2486
 -0.0938 -0.0696
 0.2606 0.0796
 -0.0890 0.0200
 0.1336 -0.0359
 0.0015 -0.0444
 -0.0081 0.0423
 -0.0440 -0.0499
 0.0406 0.0079
 -0.0590 0.0553
 0.0164 -0.3135
 0.0430 -0.0700
 -0.3101 0.0647
 -0.0611 -0.0748
 0.0003 0.0890
 -0.0875 -0.0379
 0.0890 -0.0629
 -0.0561 -0.0358
 -0.0444 0.1038
 -0.0474 0.0300
 0.0946 -0.0928
 0.0202 -0.0276
 -0.0731 -0.1431
 -0.0234 0.0640
 -0.1583 0.1129
 0.0592 -0.0316
 0.0800 -0.2237
 -0.0193 -0.1418
 -0.2071 -0.0846
 -0.1458 -0.0210
 -0.1276 -0.0985
 -0.0512 0.0253
 -0.1250 0.0281
 0.0147 -0.1045
 0.0021 -0.1091
 -0.1015 0.1195
 -0.1087 0.0774
 0.0985 0.0347
 0.0548 0.0447
 0.0551 -0.0337
 0.0560 0.0358
 -0.0222 0.0474
 0.0474 -0.0229
 0.0428 -0.0769
 -0.0131 0.0938
 -0.0680 -0.0079
 0.0911 0.1347
 -0.0220 -0.0058
 0.1536 -0.1409
 -0.0104 0.0096
 -0.1091 0.0585
 0.0075 -0.0231
 0.0359 -0.1031
 -0.0215 0.0880
 -0.0956 -0.0766
 0.0836 -0.0155
 -0.0965 0.0722
 0.0018 0.0101
 0.0522 0.0948
 0.0105 0.0015
 0.1057 0.0173
 0.0037 0.0290
 0.0393 -0.0356
 0.0298 -0.0198
 -0.0274 -0.0360
 -0.0137 -0.0159
 -0.0417 0.1464
 -0.0188 0.0764
 0.1377 0.0624
 0.0725 -0.0570
 0.0910 0.1038
 -0.0419 0.0676
 0.1227 -0.1645
 0.0589 -0.0839
 -0.1390 -0.0103
 -0.0717 -0.0283
 -0.0391 -0.0350
 -0.0432 -0.1387
 -0.0431 -0.0164
 -0.1477 0.0304
 -0.0254 -0.0190
 -0.0002 -0.0810
 -0.0242 0.1670
 -0.0811 -0.0382
 0.1619 -0.0617
 -0.0550 -0.0097
 -0.0281 -0.0462
 -0.0211 -0.0027
 -0.0521 -0.0698
 -0.0070 0.0337
 -0.0806 0.0933
 0.0323 0.0776
 0.0766 -0.0800
 0.0843 -0.0086
 -0.0642 -0.0328
 0.0089 -0.0165
 -0.0461 -0.0767
 -0.0147 -0.0111
 -0.0862 0.0949
 -0.0142 0.0066
 0.0770 -0.1212
 0.0036 -0.0601
 -0.1053 0.0719
 -0.0593 -0.0354
 0.0500 -0.0455
 -0.0478 0.0963
 -0.0351 -0.0971
 0.0864 -0.1880
 -0.1043 0.1341
 -0.1701 0.0572
 0.1124 -0.0396
 0.0219 -0.0881
 -0.0163 0.1492
 -0.0836 0.0614
 0.1458 -0.0819
 0.0440 -0.0994
 -0.0516 0.0455
 -0.0902 0.0233
 0.0348 0.0362
 0.0045 0.0605
 0.0434 -0.0679
 0.0614 -0.0607
 -0.0588 -0.0479
 -0.0479 0.0375
 -0.0601 0.1458
 0.0275 -0.0266
 0.1333 0.0292
 -0.0209 -0.0312
 0.0568 0.1730
 -0.0356 0.0024
 0.1848 -0.0860
 -0.0050 -0.0266
 -0.0476 0.0587
 -0.0277 0.1199
 0.0488 -0.0148
 0.1141 -0.0217
 -0.0047 0.0900
 0.0019 0.0527
 0.0891 -0.1216
 0.0531 -0.0664
 -0.1031 -0.0207
 -0.0554 -0.0766
 -0.0421 0.0804
 -0.0881 0.0957
 0.0717 0.1791
 0.0774 -0.0067
 0.1939 -0.2333
 0.0094 -0.0847
 -0.1930 -0.0475
 -0.0828 0.0345
 -0.0875 0.1156
 0.0173 -0.0142
 0.0974 0.0750
 -0.0106 -0.0600
 0.0952 -0.0059
 -0.0622 0.0550
 0.0138 -0.1780
 0.0421 0.0788
 -0.1751 0.0732
 0.0875 -0.0035
 0.0368 -0.1033
 0.0147 0.0104
 -0.0957 -0.0648
 0.0135 0.0546
 -0.0847 0.0897
 0.0574 0.0119
 0.0722 -0.0919
 0.0238 0.0275
 -0.0770 -0.0763
 0.0325 -0.0406
 -0.0923 0.1160
 -0.0339 0.0692
 0.0969 -0.1585
 0.0622 -0.0139
 -0.1384 -0.0661
 -0.0009 -0.1254
 -0.0948 -0.0645
 -0.1256 -0.0238
 -0.0842 0.0570
 -0.0499 0.0209
 0.0395 -0.0780
 0.0106 0.0550
 -0.0697 -0.0207
 0.0572 0.0074
 -0.0352 0.0152
 0.0193 -0.0594
 0.0079 -0.2191
 -0.0554 0.0333
 -0.2175 0.0640
 0.0218 -0.0263
 0.0188 -0.0724
 -0.0218 0.1437
 -0.0685 0.0280
 0.1392 0.0325
 0.0138 -0.0251
 0.0613 -0.0040
 -0.0223 -0.0939
 0.0087 0.0571
 -0.0985 -0.0066
 0.0589 -0.0522
 -0.0270 -0.0383
 -0.0399 0.0461
 -0.0439 0.1256
 0.0378 0.0087
 0.1165 -0.0738
 0.0165 -0.0730
 -0.0496 -0.2165
 -0.0695 -0.0722
 -0.2267 0.1122
 -0.0866 -0.0015
 0.0651 -0.0035
 -0.0195 -0.0862
 0.0100 0.0573
 -0.0902 0.0806
 0.0594 0.0564
 0.0619 -0.0806
 0.0687 0.1307
 -0.0678 0.0564
 0.1450 -0.1169
 0.0424 0.0964
 -0.0869 0.1043
 0.1052 0.0235
 0.0863 -0.1884
 0.0453 -0.1328
 -0.1705 0.1533
 -0.1234 0.0198
 0.1179 0.0798
 -0.0058 0.0488
 0.1043 -0.0245
 0.0475 -0.0107
 -0.0029 -0.0900
 -0.0008 -0.0367
 -0.0906 0.0220
 -0.0369 -0.0501
 0.0032 -0.0419
 -0.0577 -0.0489
 -0.0412 -0.0552
 -0.0609 -0.0647
 -0.0638 0.1371
 -0.0773 0.0704
 0.1239 -0.0978
 0.0543 -0.0318
 -0.0721 0.1197
 -0.0205 0.0619
 0.1047 0.1006
 0.0576 -0.0549
 0.1223 -0.0397
 -0.0429 0.0553
 -0.0144 -0.1571
 0.0464 -0.0013
 -0.1600 0.1012
 0.0084 -0.0133
 0.0680 0.0350
 -0.0115 -0.0104
 0.0491 -0.0724
 -0.0128 0.0383
 -0.0622 0.0277
 0.0357 0.0159
 0.0148 0.0328
 0.0233 0.0861
 0.0358 -0.1109
 0.0909 0.0654
 -0.1034 -0.0568
 0.0842 0.0062
 -0.0782 -0.0667
 0.0237 -0.0866
 -0.0830 0.0990
 -0.0817 0.0694
 0.0818 -0.0813
 0.0524 0.0520
 -0.0643 0.0137
 0.0629 -0.0748
 0.0004 0.0889
 -0.0618 0.1017
 0.0890 -0.0404
 0.0889 -0.0702
 -0.0219 0.0442
 -0.0517 0.0356
 0.0396 -0.0246
 0.0248 -0.1273
 -0.0164 0.1092
 -0.1221 0.0627
 0.1058 0.0573
 0.0373 0.0248
 0.0793 0.2152
 0.0326 0.0316
 0.2316 -0.2280
 0.0384 0.0317
 -0.1799 -0.0504
 0.0397 0.0388
 -0.0878 0.0405
 0.0471 -0.0846
 0.0223 0.1362
 -0.0749 0.0709
 0.1408 -0.2013
 0.0554 0.0489
 -0.1721 -0.2037
 0.0604 0.0126
 -0.2394 0.1417
 0.0252 -0.0829
 0.0920 0.0126
 -0.0777 -0.0185
 0.0317 0.0474
 -0.0346 0.0472
 0.0540 -0.0584
 0.0400 0.0174
 -0.0472 0.0509
 0.0257 -0.0186
 0.0411 -0.2570
 -0.0133 -0.0886
 -0.2485 0.0184
 -0.0914 -0.1093
 -0.0332 0.2081
 -0.1282 0.0595
 0.2012 -0.0986
 0.0329 -0.0256
 -0.0568 0.0434
 -0.0188 0.0766
 0.0316 0.0204
 0.0727 0.0516
 0.0270 0.0432
 0.0667 0.0296
 0.0488 -0.1184
 0.0434 0.0062
 -0.1082 -0.0001
 0.0152 0.0892
 -0.0226 -0.0132
 0.0924 0.0121
 -0.0179 -0.0891
 0.0313 0.0286
 -0.0928 0.1163
 0.0351 -0.0516
 0.0970 0.0033
 -0.0443 0.1304
 0.0235 -0.0731
 0.1212 0.0042
 -0.0683 -0.0406
 0.0293 -0.0602
 -0.0548 0.1287
 -0.0541 -0.0544
 0.1174 0.0437
 -0.0656 0.0448
 0.0681 -0.0134
 0.0312 -0.1170
 0.0007 -0.0074
 -0.1105 0.0765
 -0.0073 0.0642
 0.0536 -0.0509
 0.0626 -0.2230
 -0.0398 -0.0357
 -0.2100 0.0214
 -0.0439 0.1147
 -0.0222 0.0769
 0.1056 0.0247
 0.0723 0.0998
 0.0466 -0.0016
 0.1148 -0.0555
 0.0081 0.0005
 -0.0316 0.0036
 0.0022 -0.0079
 -0.0030 0.0824
 -0.0074 -0.0031
 0.0818 -0.0684
 -0.0046 0.0716
 -0.0515 0.0904
 0.0706 0.0543
 0.0797 0.0915
 0.0690 -0.0426
 0.1081 0.1705
 -0.0282 0.0479
 0.1930 -0.1235
 0.0420 -0.0365
 -0.0835 0.0529
 -0.0278 -0.0537
 0.0355 -0.0844
 -0.0594 0.0525
 -0.0770 0.0912
 0.0402 -0.0484
 0.0753 -0.0586
 -0.0400 -0.0379
 -0.0430 0.1801
 -0.0462 -0.0409
 0.1711 -0.2939
 -0.0505 0.0712
 -0.2583 -0.0304
 0.0607 -0.0653
 -0.0840 -0.0360
 -0.0527 -0.0595
 -0.0534 0.0536
 -0.0704 -0.0156
 0.0426 -0.0682
 -0.0302 -0.0347
 -0.0594 0.0905
 -0.0409 0.0368
 0.0781 0.0591
 0.0283 0.0853
 0.0753 -0.0936
 0.0912 -0.0070
 -0.0779 0.0162
 0.0120 -0.0038
 0.0001 -0.0274
 -0.0013 -0.0596
 -0.0274 0.0075
 -0.0599 -0.1551
 0.0018 0.0399
 -0.1675 0.1417
 0.0403 -0.0048
 0.1069 -0.0089
 0.0036 0.0821
 0.0133 0.0592
 0.0828 -0.0450
 0.0619 0.0447
 -0.0278 0.0907
 0.0575 0.0610
 0.0849 0.0178
 0.0729 -0.1004
 0.0354 0.0172
 -0.0853 0.1486
 0.0245 0.0547
 0.1309 -0.0688
 0.0598 -0.0285
 -0.0416 -0.1058
 -0.0161 0.1108
 -0.1144 0.0090
 0.1074 0.1122
 -0.0147 -0.0300
 0.1345 -0.0450
 -0.0331 -0.1088
 -0.0170 0.1490
 -0.1157 0.0346
 0.1455 -0.1246
 0.0105 0.0811
 -0.0944 -0.0348
 0.0833 -0.0050
 -0.0544 0.0558
 0.0123 -0.0877
 0.0445 -0.1987
 -0.0852 -0.0396
 -0.1895 0.0453
 -0.0573 -0.0799
 0.0059 -0.0917
 -0.0918 0.0896
 -0.0904 -0.1043
 0.0706 -0.0240
 -0.1231 -0.0534
 -0.0094 -0.0133
 -0.0790 -0.2047
 -0.0153 0.0887
 -0.2211 -0.1467
 0.0856 -0.0387
 -0.1926 0.0497
 -0.0209 0.0630
 0.0098 0.0847
 0.0587 0.0856
 0.0867 0.0221
 0.0978 0.0500
 0.0401 -0.1023
 0.0703 0.0115
 -0.0940 0.0343
 0.0261 0.0840
 0.0148 0.0241
 0.0895 -0.0220
 0.0272 -0.0036
 -0.0034 -0.0150
 0.0020 -0.0068
 -0.0157 0.0718
 -0.0064 0.0304
 0.0686 -0.1285
 0.0290 0.1923
 -0.1143 0.0396
 0.1983 -0.0222
 0.0159 -0.0369
 0.0190 -0.0502
 -0.0336 0.0388
 -0.0462 0.0886
 0.0318 0.0323
 0.0790 -0.0856
 0.0389 -0.1273
 -0.0692 0.0048
 -0.1193 0.0374
 -0.0095 -0.1524
 0.0127 -0.0012
 -0.1544 0.0843
 0.0014 0.0692
 0.0522 -0.0340
 0.0695 0.0796
 -0.0231 -0.1472
 0.0940 -0.0000
 -0.1520 0.1237
 0.0195 -0.0802
 0.0922 -0.0142
 -0.0761 0.0146
 0.0049 -0.0142
 -0.0012 0.1272
 -0.0132 -0.1054
 0.1269 0.0828
 -0.1081 -0.0353
 0.1091 -0.0238
 -0.0577 -0.0454
 -0.0012 0.0191
 -0.0574 0.1569
 0.0189 0.0719
 0.1450 -0.0049
 0.0758 -0.0942
 0.0252 0.1559
 -0.0784 0.0797
 0.1611 -0.0176
 0.0634 -0.0224
 0.0159 0.1391
 -0.0093 0.0470
 0.1424 -0.0074
 0.0451 -0.0285
 0.0221 0.1634
 -0.0192 0.0662
 0.1680 -0.1243
 0.0622 0.0966
 -0.0894 -0.0234
 0.1095 -0.0305
 -0.0419 0.0395
 -0.0078 0.0153
 0.0307 -0.1762
 0.0137 0.0368
 -0.1699 0.0425
 0.0397 -0.1208
 0.0072 0.2438
 -0.1126 0.1033
 0.2453 -0.0237
 0.0800 -0.0707
 0.0272 -0.0873
 -0.0541 0.0209
 -0.0816 -0.2260
 0.0097 -0.0769
 -0.2429 0.0712
 -0.0749 0.1370
 0.0208 -0.0495
 0.1215 -0.0391
 -0.0452 -0.0071
 -0.0139 0.1078
 -0.0165 0.0490
 0.1049 -0.0591
 0.0456 0.0538
 -0.0373 0.0567
 0.0632 -0.0022
 0.0489 -0.0689
 0.0109 -0.0683
 -0.0587 0.0697
 -0.0660 0.0438
 0.0575 -0.1537
 0.0301 0.2282
 -0.1417 0.0631
 0.2345 0.0173
 0.0336 -0.0117
 0.0660 -0.1687
 -0.0047 0.1804
 -0.1550 0.1177
 0.1794 0.0691
 0.0856 -0.1482
 0.1063 0.0359
 -0.1304 -0.0496
 0.0580 -0.0405
 -0.0767 -0.0678
 -0.0285 0.0042
 -0.0837 0.0348
 -0.0017 0.0493
 0.0174 -0.1057
 0.0489 0.0504
 -0.1021 0.1494
 0.0606 -0.0751
 0.1282 -0.0601
 -0.0626 0.0534
 -0.0335 0.0309
 0.0404 0.0394
 0.0240 0.0144
 0.0478 -0.0450
 0.0193 0.2529
 -0.0350 -0.0090
 0.2569 -0.2808
 -0.0163 0.0882
 -0.2275 -0.0110
 0.0848 -0.0182
 -0.0582 -0.0418
 -0.0006 0.1065
 -0.0539 0.1005
 0.1064 0.0724
 0.0893 -0.1247
 0.0945 0.0019
 -0.1061 0.0770
 0.0215 -0.0808
 0.0549 0.1758
 -0.0764 -0.0679
 0.1872 0.0721
 -0.0838 -0.0281
 0.1110 -0.1874
 -0.0455 -0.0441
 -0.1644 0.3521
 -0.0535 0.0736
 0.3180 -0.0274
 0.0625 0.0162
 0.0386 0.0460
 0.0292 -0.0525
 0.0540 0.0472
 -0.0464 -0.0409
 0.0584 0.0962
 -0.0505 0.0634
 0.1083 -0.2389
 0.0530 -0.0880
 -0.2164 -0.0397
 -0.0770 0.1511
 -0.0846 -0.0706
 0.1351 -0.1598
 -0.0882 0.1069
 -0.1318 -0.0148
 0.0886 0.0752
 -0.0421 -0.0019
 0.0936 0.0032
 -0.0107 0.0229
 0.0226 0.0345
 0.0207 0.0627
 0.0392 -0.0925
 0.0670 -0.0120
 -0.0844 -0.0447
 0.0019 0.1041
 -0.0622 -0.0568
 0.1045 -0.1220
 -0.0697 0.0554
 -0.1003 -0.0693
 0.0410 -0.1167
 -0.0902 0.0920
 -0.1082 0.1426
 0.0733 0.0361
 0.1202 -0.0638
 0.0513 -0.0227
 -0.0389 0.0931
 -0.0121 0.0021
 0.0850 0.0176
 -0.0004 0.0312
 0.0352 0.2279
 0.0311 -0.0304
 0.2352 0.0275
 -0.0239 0.1286
 0.0763 -0.0430
 0.1236 -0.0574
 -0.0271 0.0003
 -0.0318 0.0579
 -0.0053 -0.0851
 0.0513 -0.0840
 -0.0862 0.1298
 -0.0733 0.0857
 0.1119 -0.1522
 0.0705 -0.1626
 -0.1289 0.1687
 -0.1480 0.1542
 0.1419 0.0204
 0.1235 -0.0458
 0.0498 0.0228
 -0.0202 0.0095
 0.0332 -0.0720
 0.0053 0.1003
 -0.0651 -0.0313
 0.1014 0.1143
 -0.0449 0.0776
 0.1354 0.0271
 0.0683 0.0548
 0.0552 0.0539
 0.0690 0.1208
 0.0654 0.0175
 0.1351 -0.1765
 0.0311 0.0309
 -0.1484 0.0434
 0.0374 0.0052
 0.0126 0.0368
 0.0129 -0.0316
 0.0395 0.0445
 -0.0289 -0.0482
 0.0527 0.0935
 -0.0542 0.0986
 0.1045 -0.0580
 0.0873 0.0069
 -0.0364 0.0001
 0.0250 -0.0194
 -0.0074 -0.0546
 -0.0143 -0.0305
 -0.0562 0.1097
 -0.0334 -0.0008
 0.0980 -0.1868
 -0.0078 -0.0534
 -0.1665 0.1102
 -0.0550 -0.0551
 0.0756 0.1141
 -0.0665 0.0945
 0.1298 0.0608
 0.0807 0.0525
 0.0877 -0.0796
 0.0692 0.0273
 -0.0614 -0.1983
 0.0416 0.0135
 -0.2110 0.0681
 0.0221 0.0265
 0.0243 0.0618
 0.0311 0.0037
 0.0669 0.1251
 0.0101 -0.0046
 0.1389 0.0836
 -0.0025 -0.0737
 0.1124 -0.1393
 -0.0743 -0.0418
 -0.1160 0.1189
 -0.0572 -0.0293
 0.0949 -0.1487
 -0.0412 -0.0430
 -0.1290 -0.0095
 -0.0515 -0.0157
 -0.0363 0.0161
 -0.0264 0.0826
 0.0085 -0.1566
 0.0771 -0.0352
 -0.1548 -0.1174
 -0.0192 -0.0704
 -0.1495 -0.0344
 -0.0744 0.0047
 -0.0654 0.1738
 -0.0108 -0.0751
 0.1602 -0.2177
 -0.0774 0.0226
 -0.1844 0.0780
 0.0065 0.0287
 0.0397 -0.0131
 0.0301 0.0586
 -0.0049 0.2022
 0.0648 -0.0992
 0.2012 -0.0066
 -0.0858 -0.0058
 0.0351 0.0141
 -0.0236 -0.0025
 0.0214 0.1296
 -0.0074 0.0596
 0.1341 0.0891
 0.0581 -0.0700
 0.1170 -0.1969
 -0.0579 -0.0975
 -0.1727 0.0664
 -0.1095 -0.0830
 0.0306 -0.0007
 -0.1057 0.0926
 0.0057 -0.1748
 0.0706 0.0106
 -0.1736 0.0076
 0.0253 -0.0372
 -0.0285 0.1611
 -0.0320 0.1006
 0.1552 -0.0632
 0.0940 0.0435
 -0.0309 0.0328
 0.0630 -0.0796
 0.0264 -0.0626
 -0.0665 -0.0638
 -0.0572 -0.0257
 -0.0776 0.0118
 -0.0376 0.0732
 -0.0044 -0.0987
 0.0654 -0.0222
 -0.0997 0.0301
 -0.0087 0.1244
 0.0094 -0.1231
 0.1226 -0.0315
 -0.1211 0.0138
 -0.0060 0.0766
 -0.0114 0.0545
 0.0753 -0.0299
 0.0521 -0.0386
 -0.0143 -0.0788
 -0.0278 -0.0235
 -0.0817 -0.1196
 -0.0293 0.0101
 -0.1366 0.2190
 0.0040 -0.0332
 0.1907 0.1197
 -0.0324 0.0014
 0.1592 -0.1581
 -0.0053 -0.0523
 -0.1251 0.2634
 -0.0534 0.0953
 0.2374 -0.0529
 0.0843 -0.0575
 -0.0036 -0.0547
 -0.0400 -0.1584
 -0.0554 0.0569
 -0.1667 0.0254
 0.0454 -0.1065
 -0.0092 -0.0311
 -0.0971 0.0383
 -0.0331 -0.0391
 0.0181 0.0110
 -0.0459 -0.0053
 0.0148 -0.0050
 -0.0149 -0.0170
 -0.0020 -0.0453
 -0.0201 0.0082
 -0.0457 0.1039
 0.0040 0.0155
 0.0945 0.0315
 0.0163 -0.0744
 0.0511 0.0461
 -0.0711 -0.0566
 0.0567 0.0526
 -0.0714 0.0800
 0.0643 -0.0054
 0.0652 -0.0411
 0.0080 -0.0539
 -0.0276 0.0776
 -0.0523 0.0097
 0.0719 0.1136
 -0.0012 -0.0093
 0.1285 -0.0086
 -0.0096 0.0650
 0.0180 0.0477
 0.0630 -0.0793
 0.0515 0.0205
 -0.0662 0.1848
 0.0311 -0.0232
 0.1711 -0.0822
 -0.0167 0.0347
 -0.0467 0.0385
 0.0312 -0.0517
 0.0288 0.0922
 -0.0452 0.0999
 0.0981 -0.1121
 0.0905 -0.1360
 -0.0918 0.0715
 -0.1172 -0.1628
 0.0525 0.0851
 -0.1871 0.0321
 0.0960 0.0810
 -0.0068 0.0609
 0.1009 -0.0740
 0.0595 -0.0371
 -0.0530 0.1371
 -0.0248 0.0455
 0.1261 -0.0123
 0.0403 0.0634
 0.0138 -0.1679
 0.0717 -0.0660
 -0.1650 0.0972
 -0.0511 0.0780
 0.0630 -0.1508
 0.0674 -0.0466
 -0.1378 0.1773
 -0.0326 -0.0781
 0.1487 -0.0040
 -0.0849 0.1353
 0.0268 0.1465
 0.1177 -0.0774
 0.1521 -0.0665
 -0.0530 0.0520
 -0.0349 -0.0871
 0.0410 0.0401
 -0.0944 -0.1289
 0.0486 -0.0597
 -0.1485 -0.0834
 -0.0496 0.1471
 -0.1142 -0.0846
 0.1368 -0.1298
 -0.1084 0.1080
 -0.1014 0.0342
 0.0855 0.0617
 0.0131 -0.0164
 0.0795 -0.0006
 -0.0137 0.0793
 0.0159 -0.0297
 0.0764 0.0676
 -0.0264 -0.1238
 0.0835 -0.0444
 -0.1293 0.2578
 -0.0271 0.0366
 0.2310 -0.0256
 0.0310 -0.0466
 0.0224 0.0201
 -0.0402 -0.0397
 0.0247 0.0540
 -0.0481 0.0095
 0.0592 -0.0191
 -0.0005 -0.0123
 -0.0069 -0.1068
 -0.0124 -0.0436
 -0.1082 0.0429
 -0.0462 0.0175
 0.0204 -0.0504
 0.0079 0.0697
 -0.0461 -0.0185
 0.0713 -0.0081
 -0.0281 -0.0835
 0.0067 -0.1181
 -0.0893 0.3435
 -0.1167 0.0820
 0.3250 -0.0441
 0.0578 0.0382
 0.0234 -0.0115
 0.0502 0.0783
 -0.0067 -0.2049
 0.0887 -0.0579
 -0.2063 0.0830
 -0.0394 0.0413
 0.0402 -0.0781
 0.0331 0.0293
 -0.0698 0.0889
 0.0362 0.0391
 0.0744 -0.1350
 0.0466 0.0478
 -0.1195 0.0640
 0.0574 0.0143
 0.0392 0.0259
 0.0262 0.1190
 0.0341 -0.0250
 0.1244 -0.0660
 -0.0179 0.2002
 -0.0402 -0.0285
 0.1964 -0.0960
 -0.0369 -0.0112
 -0.0552 -0.0535
 -0.0188 -0.0039
 -0.0650 -0.1082
 -0.0078 -0.0507
 -0.1217 0.0389
 -0.0524 0.0138
 0.0136 -0.1126
 0.0029 0.0515
 -0.1097 0.0164
 0.0521 -0.0316
 -0.0064 0.0300
 -0.0208 -0.0871
 0.0287 -0.1358
 -0.0915 0.1619
 -0.1298 0.0672
 0.1429 -0.1249
 0.0402 -0.0306
 -0.0952 0.0731
 -0.0222 0.0454
 0.0534 0.0746
 0.0408 -0.1201
 0.0856 -0.0518
 -0.1116 0.1745
 -0.0341 -0.0326
 0.1513 -0.0169
 -0.0397 0.0026
 0.0145 -0.1388
 -0.0057 0.0278
 -0.1358 -0.0697
 0.0266 0.0580
 -0.0978 -0.0927
 0.0636 -0.0711
 -0.1130 -0.0801
 -0.0579 -0.0596
 -0.1036 0.0986
 -0.0716 -0.0423
 0.0771 0.0366
 -0.0572 -0.0388
 0.0526 0.0882
 -0.0506 -0.0357
 0.0991 -0.0270
 -0.0462 0.0164
 -0.0065 -0.0411
 0.0068 -0.0464
 -0.0425 -0.0110
 -0.0450 -0.0364
 -0.0198 0.0394
 -0.0458 0.0245
 0.0352 -0.0713
 0.0150 -0.0999
 -0.0640 0.0601
 -0.0968 -0.0467
 0.0468 0.0120
 -0.0668 0.0070
 0.0218 -0.0688
 -0.0069 -0.0433
 -0.0643 0.0161
 -0.0448 0.0206
 0.0028 0.0046
 0.0113 -0.0957
 0.0051 0.0272
 -0.0934 0.0769
 0.0283 0.0374
 0.0575 0.0412
 0.0432 0.0199
 0.0531 -0.0635
 0.0289 -0.1509
 -0.0525 0.1055
 -0.1449 0.0166
 0.0946 -0.0067
 -0.0135 0.2016
 0.0129 0.0172
 0.1988 -0.1050
 0.0199 0.0726
 -0.0637 -0.1250
 0.0767 -0.1468
 -0.1383 0.1566
 -0.1309 0.0379
 0.1279 -0.0465
 0.0107 -0.0026
 -0.0200 -0.1908
 -0.0004 -0.0401
 -0.1950 0.1907
 -0.0401 0.0428
 0.1502 0.0635
 0.0345 -0.0491
 0.0947 0.1428
 -0.0419 -0.0215
 0.1625 0.0142
 -0.0302 -0.0055
 0.0480 -0.0950
 -0.0118 -0.0767
 -0.0850 -0.0093
 -0.0792 0.0109
 -0.0269 -0.0864
 -0.0056 0.0846
 -0.0919 0.0062
 0.0835 -0.0536
 -0.0129 0.1095
 -0.0363 0.0781
 0.1068 0.2131
 0.0706 0.0391
 0.2352 0.0425
 0.0537 -0.0069
 0.0913 0.0127
 0.0042 -0.0023
 0.0317 -0.0900
 -0.0015 -0.0165
 -0.0834 -0.0354
 -0.0168 0.1438
 -0.0527 -0.1524
 0.1403 0.0590
 -0.1634 0.2234
 0.0881 -0.1122
 0.1895 -0.0290
 -0.0939 0.0731
 0.0104 0.0182
 0.0536 -0.1048
 0.0204 0.1359
 -0.0937 -0.0973
 0.1401 -0.0294
 -0.1167 0.0633
 -0.0003 -0.0647
 0.0391 -0.1185
 -0.0648 0.1180
 -0.1104 -0.0004
 0.1045 -0.0202
 -0.0233 -0.0170
 0.0015 0.0497
 -0.0218 0.0265
 0.0500 0.0136
 0.0220 -0.0633
 0.0240 0.0720
 -0.0587 0.0751
 0.0770 -0.0307
 0.0629 -0.0388
 -0.0148 0.1120
 -0.0257 -0.0395
 0.1089 -0.0361
 -0.0449 -0.0194
 -0.0135 -0.0411
 -0.0287 -0.0440
 -0.0439 0.0995
 -0.0500 0.0948
 0.0904 -0.0478
 0.0844 -0.0914
 -0.0291 0.1796
 -0.0739 -0.0551
 0.1735 -0.0137
 -0.0705 0.0690
 0.0223 -0.1163
 0.0544 0.0211
 -0.1116 -0.1856
 0.0324 -0.0121
 -0.2087 0.1068
 -0.0053 -0.0301
 0.0635 0.1467
 -0.0312 -0.0041
 0.1599 0.1187
 -0.0106 -0.0613
 0.1518 -0.1871
 -0.0635 0.0071
 -0.1556 0.1556
 -0.0060 0.0213
 0.1234 -0.1066
 0.0201 -0.0073
 -0.0810 -0.0795
 -0.0031 -0.0170
 -0.0963 0.0490
 -0.0176 0.0214
 0.0290 0.0465
 0.0178 -0.0212
 0.0525 -0.0831
 -0.0176 -0.0288
 -0.0721 0.2957
 -0.0325 -0.0599
 0.2807 0.0981
 -0.0667 0.0344
 0.1564 -0.1375
 0.0205 0.0009
 -0.1050 0.0106
 0.0051 0.1066
 -0.0112 -0.1559
 0.1076 0.0462
 -0.1583 0.1952
 0.0685 0.0349
 0.1624 -0.1155
 0.0491 0.0146
 -0.0818 0.0480
 0.0248 0.0697
 0.0310 -0.0769
 0.0749 -0.0304
 -0.0704 0.1275
 -0.0149 0.0622
 0.1129 0.1312
 0.0591 0.0372
 0.1546 -0.1120
 0.0495 -0.0548
 -0.0799 -0.0622
 -0.0445 -0.0092
 -0.0788 -0.0548
 -0.0184 0.0080
 -0.0712 0.0345
 0.0042 -0.0897
 0.0197 0.0695
 -0.0888 0.0840
 0.0736 0.0330
 0.0656 -0.1029
 0.0483 -0.2315
 -0.0893 -0.0407
 -0.2215 -0.0594
 -0.0592 -0.0270
 -0.1053 0.0389
 -0.0393 0.0714
 0.0170 -0.0662
 0.0632 0.1289
 -0.0626 -0.0704
 0.1420 -0.0111
 -0.0834 -0.0245
 0.0184 -0.0393
 -0.0419 -0.1108
 -0.0355 -0.1215
 -0.1195 0.1139
 -0.1289 0.1051
 0.0891 0.0238
 0.0784 -0.0363
 0.0423 0.0210
 -0.0200 0.0213
 0.0298 0.1318
 0.0172 -0.0519
 0.1380 0.0113
 -0.0483 -0.0240
 0.0399 0.1021
 -0.0340 0.1269
 0.1103 -0.1040
 0.1198 -0.0391
 -0.0811 -0.0437
 -0.0142 0.0446
 -0.0606 0.0963
 0.0417 0.0206
 0.0837 0.0042
 0.0293 -0.0376
 0.0215 -0.1757
 -0.0316 -0.0484
 -0.1713 0.1581
 -0.0549 0.1556
 0.1225 0.0751
 0.1442 -0.0555
 0.1005 -0.1224
 -0.0255 0.1176
 -0.1015 0.0094
 0.1123 -0.0213
 -0.0117 0.1175
 0.0020 -0.0192
 0.1151 -0.0203
 -0.0188 -0.0264
 0.0036 0.0023
 -0.0303 -0.0147
 0.0031 -0.0096
 -0.0210 0.1314
 -0.0090 0.1621
 0.1270 -0.0921
 0.1602 -0.0189
 -0.0657 -0.0472
 0.0144 -0.1713
 -0.0608 -0.0649
 -0.1683 0.0930
 -0.0775 0.0570
 0.0580 -0.1193
 0.0409 -0.0616
 -0.1072 0.0639
 -0.0531 0.0033
 0.0416 -0.0282
 -0.0077 -0.0127
 -0.0196 -0.1042
 -0.0143 -0.0169
 -0.1082 -0.0470
 -0.0199 -0.0028
 -0.0694 0.1545
 -0.0069 -0.0624
 0.1401 0.0732
 -0.0638 0.0430
 0.1023 -0.0168
 0.0298 0.0017
 0.0044 -0.0091
 0.0078 -0.0909
 -0.0082 0.2381
 -0.0893 0.0796
 0.2364 0.0809
 0.0611 -0.1212
 0.1300 0.1597
 -0.1085 0.0215
 0.1867 -0.2558
 -0.0011 -0.0456
 -0.2171 0.1918
 -0.0459 -0.0350
 0.1467 -0.0379
 -0.0445 -0.0295
 -0.0075 0.2288
 -0.0387 -0.0110
 0.2272 0.0506
 -0.0191 0.0237
 0.0977 0.0165
 0.0198 -0.0005
 0.0368 0.0508
 0.0036 -0.0547
 0.0584 0.0612
 -0.0540 -0.0537
 0.0734 0.0410
 -0.0649 0.0740
 0.0562 0.0503
 0.0605 0.0066
 0.0620 -0.1038
 0.0191 -0.0650
 -0.0909 -0.0056
 -0.0611 -0.0039
 -0.0245 0.1659
 -0.0166 0.1153
 0.1609 0.0170
 0.1119 0.0640
 0.0504 -0.1361
 0.0872 -0.0002
 -0.1256 0.0167
 0.0179 -0.0492
 -0.0094 0.0378
 -0.0454 -0.0617
 0.0359 -0.0898
 -0.0711 0.0615
 -0.0824 0.0345
 0.0468 0.0145
 0.0174 0.1313
 0.0242 0.0543
 0.1350 -0.1817
 0.0594 -0.0405
 -0.1537 0.0198
 -0.0282 -0.0343
 -0.0120 -0.0272
 -0.0402 0.0789
 -0.0297 0.0510
 0.0705 -0.0875
 0.0448 -0.1075
 -0.0729 -0.0167
 -0.0982 0.0199
 -0.0318 0.1127
 -0.0004 0.0615
 0.1061 -0.0963
 0.0614 0.0410
 -0.0743 0.0488
 0.0538 -0.0716
 0.0334 0.0077
 -0.0604 -0.0384
 0.0146 0.0519
 -0.0509 -0.0591
 0.0549 -0.0575
 -0.0697 -0.0024
 -0.0461 0.0014
 -0.0169 -0.0140
 -0.0081 0.0375
 -0.0175 -0.1125
 0.0358 -0.0402
 -0.1161 0.1680
 -0.0327 0.0949
 0.1439 -0.0448
 0.0881 -0.0654
 -0.0150 -0.0807
 -0.0472 0.0557
 -0.0838 -0.0646
 0.0459 0.0019
 -0.0820 0.1167
 0.0114 0.0408
 0.0997 0.1898
 0.0432 -0.0317
 0.2105 -0.2311
 -0.0227 -0.0146
 -0.1874 -0.0915
 -0.0193 -0.0080
 -0.1304 -0.1969
 -0.0120 -0.0245
 -0.2240 0.0211
 -0.0270 0.0641
 -0.0254 -0.0007
 0.0585 -0.0073
 -0.0060 -0.0819
 0.0048 -0.0180
 -0.0831 0.1766
 -0.0169 -0.0974
 0.1593 -0.0319
 -0.1009 -0.0095
 0.0011 -0.0833
 -0.0305 0.0066
 -0.0830 0.1056
 0.0003 0.0385
 0.0883 -0.0266
 0.0385 -0.0240
 -0.0082 -0.0317
 -0.0160 -0.0507
 -0.0335 -0.0131
 -0.0541 0.0185
 -0.0201 0.0844
 0.0073 0.0323
 0.0802 -0.0230
 0.0339 -0.0174
 -0.0064 -0.1539
 -0.0103 0.0553
 -0.1553 0.1211
 0.0531 0.0224
 0.0889 0.1751
 0.0335 0.0789
 0.1935 -0.0944
 0.0858 -0.0141
 -0.0542 -0.1744
 0.0037 0.0300
 -0.1857 0.0659
 0.0307 -0.0355
 0.0274 0.1310
 -0.0291 -0.0386
 0.1366 -0.0798
 -0.0446 0.0454
 -0.0514 -0.0788
 0.0361 -0.1000
 -0.0895 0.0123
 -0.0925 -0.0035
 -0.0063 0.1004
 -0.0226 0.1033
 0.0991 -0.1692
 0.0986 -0.0409
 -0.1486 -0.1053
 -0.0204 0.0297
 -0.1362 -0.0723
 0.0255 -0.0653
 -0.1006 -0.0718
 -0.0600 0.0026
 -0.0927 0.0136
 -0.0099 -0.0392
 -0.0056 0.0805
 -0.0412 -0.0250
 0.0793 0.1097
 -0.0335 -0.0007
 0.1262 0.1443
 -0.0076 0.0916
 0.1705 0.2615
 0.0900 -0.0181
 0.2969 0.0331
 0.0006 0.1008
 0.0947 -0.1139
 0.1009 -0.0751
 -0.0943 0.2051
 -0.0542 -0.0716
 0.1855 -0.0810
 -0.0829 -0.0352
 -0.0425 0.0641
 -0.0524 0.1003
 0.0553 0.0947
 0.0895 -0.1254
 0.1062 -0.0666
 -0.1068 0.0087
 -0.0446 -0.1351
 -0.0134 0.0133
 -0.1443 -0.1471
 0.0105 -0.0603
 -0.1771 -0.1771
 -0.0581 0.0508
 -0.2138 -0.0715
 0.0387 0.0249
 -0.1159 0.0992
 0.0330 0.0375
 0.0752 0.0928
 0.0444 0.0449
 0.1084 0.0225
 0.0541 0.0340
 0.0450 -0.1586
 0.0452 0.0094
 -0.1493 0.0208
 0.0188 -0.0010
 -0.0102 0.0824
 0.0029 -0.0360
 0.0803 0.2172
 -0.0354 0.0388
 0.2339 -0.1175
 0.0314 -0.0949
 -0.0689 0.0148
 -0.0884 0.0655
 0.0005 0.0105
 0.0471 0.0713
 0.0106 -0.0704
 0.0811 -0.0129
 -0.0682 0.0136
 0.0039 -0.0011
 -0.0005 -0.0593
 -0.0002 -0.1153
 -0.0594 0.0523
 -0.1154 -0.1036
 0.0400 -0.1073
 -0.1275 0.0252
 -0.0990 0.0323
 -0.0012 0.0966
 0.0118 0.0320
 0.0963 -0.0659
 0.0344 0.0330
 -0.0459 0.0062
 0.0401 0.0776
 -0.0033 0.0225
 0.0860 0.0933
 0.0218 0.0016
 0.1111 -0.1422
 0.0061 0.0261
 -0.1191 -0.0292
 0.0274 -0.0876
 -0.0540 0.0605
 -0.0819 0.1039
 0.0493 -0.1303
 0.0869 0.0807
 -0.1200 0.0955
 0.0987 0.0011
 0.0706 0.0303
 0.0215 -0.0717
 0.0449 -0.0823
 -0.0672 0.0483
 -0.0729 -0.0671
 0.0344 -0.1902
 -0.0822 0.0289
 -0.1831 0.0138
 0.0119 0.0320
 -0.0242 0.0457
 0.0344 0.0660
 0.0407 -0.0815
 0.0731 0.0389
 -0.0730 -0.0024
 0.0541 0.2059
 -0.0175 0.0709
 0.2171 0.1070
 0.0673 -0.0219
 0.1520 -0.2439
 -0.0080 0.0199
 -0.2124 0.0573
 0.0182 0.0269
 0.0132 -0.0690
 0.0307 0.0278
 -0.0663 0.0432
 0.0342 0.0217
 0.0295 0.1718
 0.0288 -0.0458
 0.1779 0.0334
 -0.0398 -0.0565
 0.0703 -0.2812
 -0.0648 -0.0020
 -0.2666 0.0330
 -0.0155 -0.0880
 -0.0224 -0.0826
 -0.0912 0.1293
 -0.0873 -0.1266
 0.1104 0.0064
 -0.1447 0.2160
 0.0293 0.0003
 0.1860 -0.0190
 0.0064 0.0557
 0.0196 0.0416
 0.0570 -0.0240
 0.0457 -0.0720
 -0.0122 0.1598
 -0.0625 -0.0182
 0.1572 -0.1008
 -0.0312 0.0683
 -0.0682 -0.0113
 0.0618 -0.0581
 -0.0255 -0.0033
 -0.0453 0.0485
 -0.0086 -0.0274
 0.0391 -0.0683
 -0.0292 0.0699
 -0.0602 -0.0456
 0.0638 -0.0553
 -0.0581 0.0492
 -0.0421 -0.0680
 0.0371 0.0942
 -0.0767 -0.0162
 0.1019 0.0299
 -0.0321 0.0134
 0.0511 -0.0469
 0.0068 -0.0845
 -0.0363 0.0087
 -0.0831 -0.0133
 0.0012 -0.1730
 -0.0306 0.0748
 -0.1727 -0.0418
 0.0685 -0.0979
 -0.0776 0.0022
 -0.0837 -0.1022
 -0.0139 0.1070
 -0.1195 0.0243
 0.1041 0.0881
 -0.0005 0.0242
 0.1097 0.0719
 0.0241 -0.0442
 0.0947 0.0400
 -0.0392 -0.0358
 0.0597 -0.1539
 -0.0440 0.0151
 -0.1415 0.1733
 0.0060 0.0281
 0.1439 0.0315
 0.0293 -0.0020
 0.0613 0.1592
 0.0040 0.0050
 0.1719 -0.2348
 0.0058 -0.0109
 -0.1992 0.0511
 -0.0096 0.0619
 0.0098 -0.2075
 0.0599 0.1139
 -0.2054 0.0836
 0.1263 -0.0179
 0.0410 -0.1184
 0.0083 0.0060
 -0.1099 0.0776
 0.0078 0.0838
 0.0548 0.0583
 0.0854 -0.0443
 0.0697 -0.0473
 -0.0266 0.0447
 -0.0328 0.0499
 0.0392 0.0237
 0.0431 -0.1328
 0.0318 -0.0689
 -0.1238 0.0326
 -0.0623 0.0151
 0.0069 -0.0843
 0.0022 0.0419
 -0.0829 0.0316
 0.0424 0.0669
 0.0144 0.0665
 0.0756 -0.0034
 0.0695 -0.1805
 0.0123 0.0776
 -0.1661 0.0306
 0.0801 0.0484
 -0.0038 0.0932
 0.0650 -0.0905
 0.0924 -0.1071
 -0.0770 0.0046
 -0.0879 0.1384
 -0.0114 -0.0189
 0.1202 -0.0345
 -0.0213 -0.0104
 -0.0095 -0.0677
 -0.0149 0.0191
 -0.0697 0.1369
 0.0160 -0.0863
 0.1224 -0.0757
 -0.0830 0.0354
 -0.0503 0.0730
 0.0182 0.0538
 0.0626 -0.0862
 0.0576 -0.0999
 -0.0732 0.0223
 -0.0879 -0.0190
 0.0071 0.1703
 -0.0373 -0.0710
 0.1718 0.0585
 -0.0788 0.0919
 0.0941 -0.0571
 0.0755 -0.0010
 -0.0375 -0.1946
 0.0147 0.0232
 -0.2024 0.0920
 0.0262 -0.0005
 0.0500 -0.0105
 0.0050 -0.0312
 -0.0001 0.1436
 -0.0302 -0.0053
 0.1435 0.0468
 -0.0116 0.1331
 0.0766 -0.1058
 0.1307 -0.0084
 -0.0899 0.2996
 0.0188 -0.0964
 0.2809 -0.0586
 -0.0925 -0.0033
 -0.0003 0.0621
 -0.0225 0.0644
 0.0620 -0.0177
 0.0597 -0.0120
 -0.0049 -0.0235
 0.0004 0.0167
 -0.0245 0.0918
 0.0168 -0.0328
 0.0868 -0.0356
 -0.0293 -0.0115
 -0.0176 -0.1136
 -0.0176 -0.0747
 -0.1172 0.1876
 -0.0783 -0.0806
 0.1633 0.1200
 -0.0969 -0.0017
 0.1539 0.0787
 -0.0218 0.0006
 0.1106 0.0448
 -0.0039 -0.0345
 0.0677 0.0246
 -0.0354 -0.0888
 0.0386 -0.1506
 -0.0961 0.0407
 -0.1425 0.0969
 0.0207 -0.0679
 0.0673 -0.0979
 -0.0636 0.0961
 -0.0840 -0.0809
 0.0829 -0.0294
 -0.0983 -0.0544
 -0.0122 0.0194
 -0.0748 -0.0565
 0.0169 -0.1589
 -0.0721 -0.0019
 -0.1554 0.0076
 -0.0169 -0.0123
 -0.0246 0.0561
 -0.0158 -0.0345
 0.0510 0.0227
 -0.0378 0.2008
 0.0333 0.0128
 0.1929 -0.0505
 0.0197 0.0630
 -0.0105 0.0012
 0.0671 -0.0278
 -0.0010 0.0028
 -0.0139 -0.0206
 0.0026 -0.1454
 -0.0235 -0.0112
 -0.1449 -0.0200
 -0.0161 0.0306
 -0.0501 0.2213
 0.0273 -0.0215
 0.2109 -0.1609
 -0.0158 -0.0266
 -0.1171 0.1443
 -0.0299 0.0086
 0.1200 0.0341
 0.0024 0.0432
 0.0590 -0.0576
 0.0437 -0.0118
 -0.0454 0.0394
 -0.0028 -0.0241
 0.0299 -0.0443
 -0.0247 -0.0529
 -0.0381 0.1719
 -0.0580 -0.0234
 0.1640 -0.1491
 -0.0355 0.0683
 -0.1151 -0.2028
 0.0609 -0.0319
 -0.2267 0.0865
 -0.0193 -0.0296
 0.0395 -0.1402
 -0.0336 0.0668
 -0.1320 -0.0121
 0.0598 0.0659
 -0.0395 -0.0129
 0.0784 0.0023
 -0.0211 -0.0536
 0.0185 -0.0256
 -0.0580 -0.0241
 -0.0218 0.0832
 -0.0361 0.1167
 0.0787 0.1215
 0.1092 0.0087
 0.1378 -0.0522
 0.0314 -0.0753
 -0.0236 0.1341
 -0.0688 -0.0722
 0.1292 0.0482
 -0.0865 0.0834
 0.0750 -0.0182
 0.0655 0.0333
 -0.0026 0.1191
 0.0469 -0.0245
 0.1185 -0.1478
 -0.0147 0.0040
 -0.1232 -0.0418
 0.0010 -0.0491
 -0.0674 -0.0053
 -0.0489 0.0914
 -0.0192 0.0432
 0.0813 0.1340
 0.0392 0.0610
 0.1508 0.0563
 0.0691 0.0128
 0.0876 0.1512
 0.0272 0.0408
 0.1694 0.0544
 0.0464 0.0039
 0.0896 -0.0060
 0.0135 0.0034
 0.0126 -0.0345
 0.0062 -0.0798
 -0.0319 0.0083
 -0.0785 0.0367
 0.0017 0.1490
 0.0204 0.0041
 0.1494 -0.0916
 0.0084 -0.1539
 -0.0606 0.2335
 -0.1522 0.0398
 0.2209 -0.2235
 0.0082 0.0183
 -0.1776 0.0001
 0.0200 -0.0520
 -0.0368 -0.0223
 -0.0479 -0.0547
 -0.0299 0.1336
 -0.0646 0.0034
 0.1274 -0.0933
 -0.0100 0.0028
 -0.0669 0.0016
 0.0007 -0.0489
 -0.0123 -0.0634
 -0.0487 -0.1719
 -0.0659 -0.1005
 -0.1820 0.1140
 -0.1142 0.0200
 0.0762 0.0471
 -0.0037 -0.0689
 0.0629 -0.0261
 -0.0697 0.0112
 -0.0130 0.0429
 -0.0032 -0.1128
 0.0402 0.0201
 -0.1135 0.0049
 0.0285 -0.0754
 -0.0187 0.0806
 -0.0695 0.0070
 0.0767 0.0170
 -0.0074 0.0684
 0.0329 -0.0012
 0.0669 0.0518
 0.0056 0.1544
 0.0657 -0.0346
 0.1555 -0.0709
 -0.0210 0.0025
 -0.0386 -0.0611
 -0.0019 -0.0070
 -0.0691 -0.0924
 -0.0074 -0.0334
 -0.1068 0.0110
 -0.0350 0.1243
 -0.0112 -0.0117
 0.1171 0.0029
 -0.0141 0.0149
 0.0272 -0.0600
 0.0120 -0.1709
 -0.0543 0.0671
 -0.1684 -0.0289
 0.0558 0.1112
 -0.0638 0.1177
 0.1228 -0.0305
 0.1044 -0.1163
 -0.0050 -0.0127
 -0.0947 -0.0174
 -0.0137 0.0545
 -0.0371 -0.0071
 0.0517 -0.0554
 -0.0148 0.2843
 -0.0446 0.1319
 0.2812 -0.1839
 0.1226 -0.1011
 -0.1255 0.0484
 -0.0756 0.0070
 0.0224 -0.0224
 -0.0087 0.1090
 -0.0178 0.0173
 0.1072 0.0352
 0.0136 0.0752
 0.0575 0.0094
 0.0781 -0.0826
 0.0213 -0.0733
 -0.0664 0.0271
 -0.0688 0.1235
 0.0133 0.0055
 0.1092 -0.0528
 0.0083 -0.1136
 -0.0301 0.0119
 -0.1119 0.0968
 0.0057 -0.0062
 0.0735 0.0422
 -0.0051 -0.0090
 0.0574 0.0626
 -0.0100 -0.0685
 0.0745 0.0652
 -0.0706 0.0335
 0.0807 0.0539
 0.0189 -0.0320
 0.0707 0.2092
 -0.0281 0.0531
 0.2238 0.0705
 0.0472 0.0617
 0.1169 0.0645
 0.0715 -0.0288
 0.0887 -0.0767
 -0.0140 0.0025
 -0.0583 -0.1022
 -0.0004 0.0111
 -0.1142 0.2202
 0.0110 -0.0545
 0.1965 -0.1726
 -0.0522 0.0122
 -0.1318 -0.0174
 0.0014 0.0504
 -0.0448 0.0841
 0.0507 0.0728
 0.0748 0.0306
 0.0834 -0.0334
 0.0461 0.0794
 -0.0161 0.0216
 0.0890 -0.0767
 0.0183 -0.0825
 -0.0582 0.1309
 -0.0787 0.0503
 0.1189 -0.0459
 0.0339 -0.0240
 -0.0213 0.1182
 -0.0169 -0.0412
 0.1138 0.0539
 -0.0447 0.0332
 0.0775 -0.0728
 0.0239 -0.0892
 -0.0567 0.0579
 -0.0842 0.0558
 0.0461 0.1844
 0.0383 0.0083
 0.1939 0.0040
 0.0162 0.0419
 0.0442 -0.0453
 0.0453 0.1014
 -0.0361 -0.0021
 0.1108 0.0627
 -0.0096 -0.0988
 0.0857 0.0195
 -0.1008 0.0974
 0.0373 -0.0116
 0.0765 -0.0061
 -0.0039 -0.0137
 0.0098 0.0310
 -0.0145 -0.0844
 0.0330 -0.0295
 -0.0874 0.0907
 -0.0227 0.0293
 0.0726 -0.0241
 0.0246 -0.0055
 -0.0090 0.0306
 -0.0004 -0.0040
 0.0287 -0.0401
 -0.0041 -0.1330
 -0.0342 0.0160
 -0.1338 0.1600
 0.0090 -0.0107
 0.1322 -0.1586
 -0.0088 -0.0222
 -0.1312 -0.1726
 -0.0240 0.0226
 -0.1998 0.0112
 0.0176 -0.0126
 -0.0302 -0.0308
 -0.0090 -0.0507
 -0.0371 -0.1028
 -0.0525 0.1010
 -0.1105 -0.0124
 0.0901 -0.1224
 -0.0353 0.0030
 -0.1037 0.1204
 -0.0044 -0.1891
 0.0989 -0.0706
 -0.1900 -0.0787
 -0.0501 0.0595
 -0.1181 0.1213
 0.0491 0.0177
 0.0968 -0.0345
 0.0279 -0.0400
 -0.0144 0.0136
 -0.0343 -0.0082
 0.0106 0.1413
 -0.0153 -0.0312
 0.1435 -0.0499
 -0.0344 0.0528
 -0.0201 0.0443
 0.0456 -0.0875
 0.0401 0.0050
 -0.0781 0.0068
 0.0133 -0.0063
 -0.0094 -0.0452
 -0.0036 -0.0455
 -0.0472 -0.0785
 -0.0462 -0.0991
 -0.0883 -0.1756
 -0.1087 0.1675
 -0.1940 0.0803
 0.1449 0.0140
 0.0401 -0.0162
 0.0441 0.0010
 -0.0079 -0.0640
 0.0102 -0.1092
 -0.0656 0.0046
 -0.1071 0.1315
 -0.0090 -0.0254
 0.1093 -0.0779
 -0.0273 -0.0654
 -0.0552 -0.0622
 -0.0711 0.0771
 -0.0736 0.2198
 0.0623 -0.0459
 0.2045 -0.0062
 -0.0330 0.0325
 0.0362 0.1850
 0.0257 0.0136
 0.1925 -0.0354
 0.0189 -0.0690
 0.0046 0.0313
 -0.0651 0.1237
 0.0323 -0.0769
 0.1102 0.0709
 -0.0702 -0.0420
 0.0938 -0.0047
 -0.0566 0.0245
 0.0148 0.0364
 0.0127 0.1665
 0.0395 -0.0148
 0.1691 0.1351
 -0.0066 -0.0986
 0.1702 0.0682
 -0.1000 0.0770
 0.1035 -0.1735
 0.0563 0.1107
 -0.1521 0.1402
 0.1224 -0.0562
 0.1086 0.0602
 -0.0308 0.0312
 0.0827 -0.1947
 0.0249 0.0184
 -0.1775 -0.0724
 0.0236 0.0814
 -0.1093 -0.2294
 0.0863 0.1027
 -0.2520 -0.0183
 0.1206 -0.0577
 -0.0706 0.0093
 -0.0327 -0.0240
 -0.0054 0.0397
 -0.0308 -0.0487
 0.0386 -0.1273
 -0.0551 -0.0161
 -0.1193 0.1314
 -0.0276 0.0080
 0.1066 0.0015
 0.0023 -0.0043
 0.0236 -0.0255
 -0.0038 -0.0491
 -0.0206 -0.1240
 -0.0499 0.0329
 -0.1283 -0.0044
 0.0226 0.0472
 -0.0310 -0.1284
 0.0519 0.1229
 -0.1349 0.1341
 0.1337 -0.0627
 0.1061 -0.0641
 -0.0349 0.0966
 -0.0421 -0.0640
 0.0893 -0.0117
 -0.0727 -0.2474
 0.0068 -0.0425
 -0.2625 -0.0173
 -0.0411 0.0240
 -0.0718 0.0571
 0.0154 -0.1314
 0.0422 0.0576
 -0.1282 0.0108
 0.0664 -0.0198
 -0.0158 0.0519
 -0.0060 -0.1214
 0.0486 0.0228
 -0.1227 0.0276
 0.0329 0.0615
 0.0021 -0.0773
 0.0683 -0.0462
 -0.0768 -0.2111
 -0.0321 0.0076
 -0.2271 0.1324
 0.0009 -0.0292
 0.0853 -0.0164
 -0.0290 0.1206
 0.0013 -0.0394
 0.1146 -0.0337
 -0.0392 -0.0687
 -0.0099 0.0843
 -0.0768 0.0146
 0.0822 -0.0673
 -0.0013 0.0324
 -0.0502 -0.1322
 0.0322 0.1537
 -0.1426 0.0680
 0.1603 -0.0123
 0.0384 -0.0497
 0.0209 -0.0410
 -0.0417 -0.0350
 -0.0367 -0.0706
 -0.0436 -0.0562
 -0.0782 0.1549
 -0.0652 -0.0281
 0.1386 0.0018
 -0.0416 0.0373
 0.0305 0.2208
 0.0287 0.1013
 0.2272 0.1301
 0.1072 -0.1469
 0.1773 -0.1868
 -0.1246 0.0170
 -0.1500 -0.0388
 -0.0089 0.0351
 -0.0699 0.0765
 0.0333 0.0094
 0.0619 -0.0780
 0.0163 0.1336
 -0.0651 -0.0476
 0.1370 -0.1120
 -0.0611 0.0127
 -0.0836 0.0028
 0.0000 0.2400
 -0.0146 -0.0722
 0.2400 -0.0614
 -0.0752 0.1322
 -0.0116 -0.0996
 0.1166 -0.0815
 -0.1020 0.1789
 -0.0573 0.0675
 0.1577 -0.2374
 0.0556 0.0057
 -0.2046 0.1231
 0.0173 0.1029
 0.0806 -0.1620
 0.1065 -0.0278
 -0.1452 -0.1562
 -0.0057 0.0226
 -0.1863 0.2006
 0.0214 -0.0030
 0.1619 0.0100
 0.0014 -0.0237
 0.0436 -0.2785
 -0.0234 0.0334
 -0.2695 0.0778
 0.0286 0.0305
 0.0218 0.1522
 0.0364 -0.0229
 0.1567 -0.1920
 -0.0154 -0.0297
 -0.1595 0.1967
 -0.0329 -0.0222
 0.1635 0.0472
 -0.0290 -0.0780
 0.0812 -0.0118
 -0.0840 0.0281
 0.0051 -0.2123
 0.0107 -0.0488
 -0.2113 0.1381
 -0.0466 0.0015
 0.0943 0.1611
 -0.0082 -0.0868
 0.1807 -0.2245
 -0.0885 0.0738
 -0.1870 0.1306
 0.0554 -0.1665
 0.0918 0.0735
 -0.1550 -0.0219
 0.0926 -0.1105
 -0.0540 -0.0414
 -0.0913 -0.0852
 -0.0526 0.0750
 -0.1041 0.1469
 0.0640 -0.0686
 0.1253 0.0243
 -0.0553 0.1156
 0.0503 -0.1197
 0.1042 -0.0028
 -0.1093 0.0628
 0.0188 -0.0923
 0.0401 0.0511
 -0.0884 0.0752
 0.0595 -0.0768
 0.0569 0.0281
 -0.0644 0.0419
 0.0399 0.0994
 0.0285 -0.0485
 0.1077 -0.0002
 -0.0426 -0.0716
 0.0222 0.1288
 -0.0804 -0.0198
 0.1334 -0.0270
 -0.0365 0.1221
 0.0007 0.0642
 0.1146 -0.1329
 0.0643 0.0704
 -0.1092 -0.0489
 0.0838 0.0317
 -0.0715 0.0099
 0.0491 0.0172
 -0.0050 -0.1950
 0.0274 -0.0891
 -0.1960 0.0317
 -0.0834 -0.0070
 -0.0090 -0.0474
 -0.0243 0.0251
 -0.0493 -0.0986
 0.0201 -0.0954
 -0.1088 0.0253
 -0.0913 -0.0753
 0.0027 -0.0511
 -0.0942 0.1118
 -0.0506 -0.0011
 0.0922 0.0302
 -0.0116 -0.0324
 0.0493 0.0627
 -0.0348 -0.1808
 0.0729 0.1088
 -0.1880 0.0271
 0.1239 -0.0256
 -0.0119 0.0433
 0.0001 0.0656
 0.0408 0.0005
 0.0656 -0.0995
 0.0090 0.0903
 -0.0859 0.0147
 0.0922 -0.1357
 -0.0031 0.0674
 -0.1166 0.0526
 0.0667 0.1847
 0.0284 0.0058
 0.1986 -0.0414
 0.0117 0.1585
 -0.0001 0.0242
 0.1609 -0.0941
 0.0241 -0.0161
 -0.0607 0.0447
 -0.0111 0.0523
 0.0321 -0.0745
 0.0500 -0.1482
 -0.0678 0.0862
 -0.1378 -0.0676
 0.0721 -0.1804
 -0.0962 -0.0909
 -0.1654 0.1075
 -0.1109 0.0529
 0.0731 -0.1381
 0.0299 -0.1104
 -0.1229 0.1280
 -0.1042 0.0703
 0.1024 0.0832
 0.0487 0.0407
 0.1045 0.0386
 0.0508 -0.1229
 0.0603 0.0032
 -0.1123 -0.0285
 0.0158 0.0228
 -0.0519 -0.0216
 0.0261 0.0074
 -0.0323 0.0164
 0.0128 -0.0373
 0.0097 -0.0899
 -0.0346 0.2361
 -0.0879 -0.0611
 0.2290 0.0272
 -0.0794 0.0603
 0.0747 0.0670
 0.0438 0.0009
 0.0825 0.0789
 0.0099 -0.0128
 0.0960 -0.0874
 -0.0107 -0.1034
 -0.0675 0.1439
 -0.1057 -0.0202
 0.1299 -0.0065
 -0.0422 0.0334
 0.0205 -0.0754
 0.0247 -0.0818
 -0.0711 -0.0430
 -0.0767 0.0944
 -0.0578 -0.2717
 0.0785 -0.0323
 -0.2837 0.0517
 -0.0160 0.0497
 -0.0071 0.0085
 0.0464 0.1305
 0.0070 -0.0011
 0.1401 -0.0618
 0.0004 -0.1571
 -0.0328 0.0126
 -0.1570 0.0936
 0.0058 -0.1059
 0.0610 -0.1264
 -0.1047 -0.0105
 -0.1137 0.0918
 -0.0323 0.0261
 0.0682 0.0860
 0.0194 -0.0098
 0.1002 0.0597
 -0.0057 0.0763
 0.0805 -0.2160
 0.0751 -0.1344
 -0.1993 -0.0826
 -0.1188 0.0018
 -0.1239 -0.0356
 -0.0228 0.1076
 -0.0614 -0.0791
 0.1028 -0.0399
 -0.0919 0.2263
 -0.0185 -0.0730
 0.2073 -0.1401
 -0.0769 -0.0170
 -0.0971 0.0933
 -0.0329 -0.0967
 0.0731 -0.0059
 -0.1035 0.0387
 0.0093 -0.0909
 0.0172 0.0842
 -0.0890 0.0393
 0.0878 0.0290
 0.0209 -0.0245
 0.0472 -0.1617
 -0.0202 0.0399
 -0.1519 0.0222
 0.0357 -0.1120
 -0.0093 -0.0501
 -0.1046 0.0252
 -0.0520 0.0443
 0.0035 -0.0089
 0.0335 0.0241
 -0.0082 0.2623
 0.0310 0.0013
 0.2606 -0.1631
 0.0078 -0.0774
 -0.1090 -0.0028
 -0.0758 0.0184
 -0.0254 -0.0898
 0.0027 -0.0403
 -0.0951 -0.0926
 -0.0397 -0.0399
 -0.1124 0.1560
 -0.0481 0.1420
 0.1326 0.1285
 0.1320 -0.0698
 0.1560 -0.1385
 -0.0424 -0.0232
 -0.1061 0.1221
 -0.0320 0.0697
 0.1001 0.1640
 0.0631 -0.0097
 0.1847 -0.0081
 0.0034 -0.0573
 0.0302 -0.0867
 -0.0565 0.0913
 -0.0804 0.0248
 0.0796 -0.0633
 0.0081 0.1942
 -0.0468 -0.0032
 0.1959 -0.0345
 -0.0129 0.0947
 0.0061 -0.0287
 0.0920 0.0395
 -0.0274 0.0194
 0.0586 -0.0063
 0.0137 -0.1271
 0.0059 0.0442
 -0.1243 -0.0532
 0.0455 -0.1257
 -0.0790 0.1893
 -0.1162 -0.0775
 0.1729 -0.1330
 -0.1016 0.0374
 -0.0971 -0.0744
 0.0163 -0.0738
 -0.0946 0.0796
 -0.0704 -0.0766
 0.0600 -0.0998
 -0.0912 -0.0099
 -0.0874 0.0654
 -0.0288 -0.0019
 0.0473 0.0005
 -0.0079 0.0199
 0.0103 0.0826
 0.0183 -0.0064
 0.0847 -0.1689
 -0.0026 0.0018
 -0.1513 -0.0659
 0.0012 -0.0638
 -0.0973 -0.0796
 -0.0636 0.0373
 -0.0998 -0.0376
 0.0241 -0.0628
 -0.0583 -0.0221
 -0.0578 -0.0830
 -0.0342 -0.1254
 -0.0950 0.0393
 -0.1325 -0.1473
 0.0195 -0.0923
 -0.1749 0.1134
 -0.0882 0.1059
 0.0771 -0.2294
 0.0876 0.0724
 -0.2134 0.1079
 0.0906 -0.1046
 0.0637 0.0408
 -0.0858 0.0977
 0.0540 -0.0357
 0.0799 -0.0386
 -0.0245 0.2775
 -0.0220 0.0626
 0.2724 -0.2106
 0.0581 -0.0635
 -0.1540 0.1442
 -0.0515 0.0351
 0.1122 0.0061
 0.0244 -0.1492
 0.0294 -0.1559
 -0.1442 0.0682
 -0.1498 -0.1153
 0.0383 0.0252
 -0.1464 -0.0573
 0.0332 -0.1111
 -0.0877 0.0063
 -0.1042 -0.1797
 -0.0119 -0.0814
 -0.2013 0.0417
 -0.0838 -0.0511
 -0.0001 0.0024
 -0.0685 0.0472
 0.0024 0.0576
 0.0330 0.0667
 0.0581 -0.0311
 0.0736 0.1007
 -0.0190 0.0379
 0.1160 0.0581
 0.0339 -0.0507
 0.0822 -0.1307
 -0.0436 -0.0942
 -0.1137 0.1798
 -0.1032 0.0454
 0.1562 0.0083
 0.0240 -0.0665
 0.0407 0.0167
 -0.0615 0.0042
 0.0251 -0.0050
 -0.0085 0.0177
 0.0002 0.0312
 0.0160 -0.0759
 0.0313 -0.0610
 -0.0726 -0.0335
 -0.0545 -0.1161
 -0.0485 0.0875
 -0.1274 -0.0640
 0.0774 0.0018
 -0.0905 0.0729
 0.0179 -0.0646
 0.0541 -0.0866
 -0.0609 0.0192
 -0.0753 0.0036
 0.0066 0.0149
 -0.0120 -0.0013
 0.0163 0.0941
 -0.0037 -0.0345
 0.0975 0.1433
 -0.0353 -0.1800
 0.1636 -0.1325
 -0.1873 -0.0743
 -0.0986 0.0148
 -0.1132 0.0558
 -0.0056 -0.0763
 0.0324 -0.0039
 -0.0775 -0.0260
 0.0028 -0.0951
 -0.0421 0.0677
 -0.0946 -0.1131
 0.0590 0.0860
 -0.1327 -0.2793
 0.0982 0.0241
 -0.3069 0.0696
 0.0445 -0.0965
 0.0059 -0.0235
 -0.0873 -0.0176
 -0.0222 -0.0338
 -0.0358 0.0059
 -0.0384 0.0527
 -0.0015 0.0832
 0.0447 -0.0010
 0.0829 -0.1142
 0.0082 0.0403
 -0.0970 0.0460
 0.0420 0.0916
 0.0259 -0.0206
 0.1003 -0.0978
 -0.0152 0.0670
 -0.0769 0.0076
 0.0638 -0.0111
 -0.0083 0.0127
 0.0021 0.0016
 0.0110 -0.0141
 0.0020 0.0448
 -0.0118 0.1061
 0.0452 0.0784
 0.1037 -0.1471
 0.0878 -0.0205
 -0.1256 -0.0988
 -0.0023 -0.0752
 -0.1249 0.0974
 -0.0757 -0.0932
 0.0715 -0.1595
 -0.1089 -0.0787
 -0.1446 0.0073
 -0.1013 0.0065
 -0.0227 0.0824
 -0.0145 -0.0298
 0.0777 -0.0394
 -0.0328 0.0085
 -0.0233 0.3620
 0.0017 -0.0402
 0.3571 0.0024
 -0.0399 -0.0776
 0.0765 0.1293
 -0.0859 -0.0054
 0.1451 -0.0815
 -0.0232 -0.0162
 -0.0514 -0.1771
 -0.0210 -0.0440
 -0.1878 0.0272
 -0.0483 -0.0836
 -0.0118 0.0802
 -0.0936 0.0932
 0.0777 -0.0797
 0.0738 -0.0426
 -0.0636 0.0002
 -0.0273 -0.0143
 -0.0130 -0.1032
 -0.0200 0.0482
 -0.1059 0.0868
 0.0440 -0.0743
 0.0648 -0.2000
 -0.0652 -0.0091
 -0.1866 -0.0871
 -0.0226 0.0237
 -0.1258 -0.0293
 0.0190 0.0461
 -0.0554 -0.0009
 0.0500 0.0217
 -0.0124 0.0144
 0.0321 0.0792
 0.0119 0.0531
 0.0859 -0.0658
 0.0556 0.0712
 -0.0480 0.0393
 0.0828 -0.1085
 0.0293 0.1273
 -0.0913 0.1089
 0.1334 -0.0726
 0.0899 0.1577
 -0.0449 0.0090
 0.1764 -0.1563
 -0.0003 0.0503
 -0.1197 -0.0098
 0.0503 0.0910
 -0.0346 -0.0365
 0.1015 -0.0068
 -0.0437 0.1262
 0.0142 0.0015
 0.1171 -0.0381
 0.0044 0.1013
 -0.0138 -0.0264
 0.1022 0.0432
 -0.0293 0.0021
 0.0644 0.1182
 -0.0040 0.0468
 0.1316 -0.0205
 0.0460 -0.0721
 0.0068 -0.0578
 -0.0626 0.1592
 -0.0564 0.0910
 0.1462 -0.0340
 0.0793 -0.0295
 -0.0037 -0.1847
 -0.0131 -0.0120
 -0.1854 0.1526
 -0.0147 0.0233
 0.1141 -0.1247
 0.0203 -0.0044
 -0.1010 0.2561
 -0.0002 -0.0496
 0.2351 0.0379
 -0.0496 -0.0013
 0.0867 0.0374
 -0.0116 -0.0275
 0.0554 -0.1053
 -0.0299 0.0279
 -0.0938 -0.0098
 0.0217 -0.0225
 -0.0293 0.1881
 -0.0180 -0.0655
 0.1820 -0.0072
 -0.0693 -0.0178
 0.0306 0.0316
 -0.0322 -0.0281
 0.0380 -0.0083
 -0.0348 0.0305
 -0.0004 0.1727
 0.0232 0.0311
 0.1726 0.0051
 0.0359 0.0289
 0.0409 -0.1269
 0.0363 0.0354
 -0.1184 0.1334
 0.0429 0.0174
 0.1088 -0.0215
 0.0263 -0.1665
 0.0010 -0.0035
 -0.1611 0.0067
 -0.0033 0.0600
 -0.0267 -0.0539
 0.0593 0.0764
 -0.0595 0.0157
 0.0887 -0.1286
 0.0034 -0.0500
 -0.1102 0.0756
 -0.0493 -0.1242
 0.0527 0.1044
 -0.1344 -0.0292
 0.1154 0.0929
 -0.0571 0.0689
 0.1168 0.0388
 0.0570 -0.0535
 0.0630 0.0531
 -0.0416 -0.0816
 0.0661 0.0082
 -0.0902 -0.0219
 0.0219 0.0744
 -0.0406 0.0709
 0.0790 0.0728
 0.0625 -0.0082
 0.0892 0.0509
 0.0048 -0.0239
 0.0694 -0.1018
 -0.0229 -0.0102
 -0.0874 0.1915
 -0.0149 0.0163
 0.1733 -0.0797
 0.0132 -0.0037
 -0.0437 -0.1045
 -0.0009 -0.0263
 -0.1136 0.1192
 -0.0264 -0.1251
 0.0956 -0.0529
 -0.1306 0.0373
 -0.0331 -0.0467
 0.0102 0.0346
 -0.0535 -0.0071
 0.0367 -0.0604
 -0.0183 -0.0711
 -0.0527 -0.0034
 -0.0749 0.0489
 -0.0143 0.0123
 0.0334 -0.0913
 0.0093 -0.0488
 -0.0843 0.0491
 -0.0469 -0.0343
 0.0316 -0.0623
 -0.0441 -0.0204
 -0.0558 0.0920
 -0.0295 0.0874
 0.0804 -0.3443
 0.0813 0.0194
 -0.3276 0.0475
 0.0363 -0.1008
 -0.0205 -0.1843
 -0.0933 -0.0060
 -0.1886 0.0224
 -0.0253 -0.0167
 -0.0167 0.1249
 -0.0220 0.0220
 0.1214 -0.0317
 0.0175 -0.0894
 -0.0065 0.0548
 -0.0858 -0.0427
 0.0535 -0.0488
 -0.0605 -0.0111
 -0.0377 -0.0499
 -0.0237 -0.0336
 -0.0577 -0.0107
 -0.0385 -0.0123
 -0.0227 -0.1862
 -0.0203 -0.1184
 -0.1909 -0.0274
 -0.1226 -0.0404
 -0.0670 -0.1028
 -0.0658 0.0126
 -0.1167 0.0441
 -0.0011 -0.0068
 0.0199 0.0075
 -0.0070 0.1171
 0.0117 0.0932
 0.1156 -0.0008
 0.0956 -0.1494
 0.0232 -0.0025
 -0.1296 0.2110
 0.0023 -0.0785
 0.1841 0.1050
 -0.0781 0.0716
 0.1432 0.0085
 0.0554 -0.1065
 0.0383 -0.1798
 -0.0950 0.0241
 -0.1718 0.0599
 0.0044 -0.1561
 0.0242 0.1573
 -0.1552 0.0464
 0.1624 -0.1470
 0.0142 -0.1863
 -0.1133 0.2521
 -0.1833 0.0523
 0.2286 0.0022
 0.0143 0.0603
 0.0496 0.0748
 0.0633 -0.0483
 0.0851 0.0109
 -0.0352 0.0323
 0.0286 -0.0144
 0.0250 0.0405
 -0.0085 -0.1976
 0.0457 0.1018
 -0.1994 -0.1045
 0.1113 0.1110
 -0.1459 0.0761
 0.1341 -0.0608
 0.0458 -0.0455
 -0.0330 -0.0214
 -0.0360 -0.0201
 -0.0282 -0.0522
 -0.0276 0.1146
 -0.0580 -0.0073
 0.1089 -0.0030
 -0.0193 0.0659
 0.0196 0.0133
 0.0619 0.0737
 0.0173 -0.1139
 0.0865 0.0520
 -0.1103 0.1071
 0.0700 -0.0637
 0.0842 -0.0678
 -0.0492 -0.0477
 -0.0503 0.2327
 -0.0579 0.0828
 0.2222 -0.1787
 0.0708 0.0859
 -0.1326 -0.0953
 0.1006 -0.0594
 -0.1228 -0.0346
 -0.0385 -0.1095
 -0.0601 0.0281
 -0.1175 -0.0428
 0.0156 -0.1204
 -0.0672 0.0041
 -0.1171 -0.0106
 -0.0099 0.0063
 -0.0349 0.0713
 0.0042 -0.0822
 0.0640 0.0655
 -0.0813 0.1058
 0.0787 -0.1102
 0.0889 0.0058
 -0.0939 -0.0137
 0.0243 0.0044
 -0.0332 -0.1848
 0.0094 -0.1274
 -0.1916 0.0403
 -0.1254 0.0508
 0.0005 -0.1157
 0.0247 0.0316
 -0.1156 0.0159
 0.0368 -0.1529
 -0.0081 -0.0121
 -0.1453 0.1102
 -0.0138 0.0058
 0.0800 0.0732
 0.0030 -0.0545
 0.0899 -0.0234
 -0.0539 0.0080
 -0.0047 -0.0083
 -0.0032 0.0029
 -0.0092 -0.0052
 0.0022 0.0031
 -0.0071 -0.0071
 0.0036 -0.0121
 -0.0086 -0.0143
 -0.0114 -0.1979
 -0.0161 0.0016
 -0.2003 -0.0803
 -0.0017 0.1067
 -0.1219 0.0680
 0.1064 -0.1892
 0.0427 0.1827
 -0.1671 -0.0058
 0.1916 0.1660
 -0.0405 -0.0591
 0.2057 0.0098
 -0.0675 -0.0254
 0.0525 0.0410
 -0.0394 0.0541
 0.0519 -0.1576
 0.0459 0.0843
 -0.1469 0.0373
 0.0938 -0.1202
 0.0068 -0.0199
 -0.1007 -0.0482
 -0.0185 0.0386
 -0.0691 0.0957
 0.0348 0.1026
 0.0814 0.0412
 0.1098 0.0802
 0.0581 -0.1116
 0.1030 -0.1224
 -0.0996 0.0718
 -0.1010 0.0275
 0.0511 -0.0119
 0.0065 -0.0026
 -0.0013 0.1305
 -0.0013 0.0624
 0.1302 -0.0493
 0.0621 0.0607
 -0.0223 -0.0451
 0.0736 0.0460
 -0.0497 0.0211
 0.0613 0.0249
 0.0108 -0.1373
 0.0376 0.0371
 -0.1351 0.0406
 0.0449 0.0270
 0.0126 0.0767
 0.0363 0.1904
 0.0793 -0.0926
 0.1980 -0.0859
 -0.0762 0.0409
 -0.0448 0.1207
 0.0251 -0.0577
 0.1114 0.0286
 -0.0525 0.0708
 0.0517 0.0762
 0.0599 -0.0741
 0.0870 0.0651
 -0.0617 -0.0863
 0.0831 -0.0484
 -0.0991 -0.0398
 -0.0312 -0.0429
 -0.0604 0.0043
 -0.0494 0.0532
 -0.0083 0.1190
 0.0429 -0.0587
 0.1172 -0.0296
 -0.0498 0.0094
 -0.0053 -0.0036
 -0.0010 -0.0589
 -0.0047 0.0908
 -0.0591 0.0163
 0.0899 -0.1384
 0.0040 0.0888
 -0.1197 0.0527
 0.0896 -0.1063
 0.0278 0.0691
 -0.0876 -0.0094
 0.0749 0.0275
 -0.0276 -0.1323
 0.0431 0.0373
 -0.1380 0.0758
 0.0462 -0.0404
 0.0471 -0.2453
 -0.0308 0.0496
 -0.2355 -0.0263
 0.0432 -0.0519
 -0.0752 -0.0462
 -0.0429 0.0193
 -0.0618 0.0105
 0.0104 0.0620
 -0.0023 0.0273
 0.0642 0.0402
 0.0268 0.0417
 0.0536 -0.1002
 0.0473 -0.2464
 -0.0891 -0.0161
 -0.2366 0.1564
 -0.0346 -0.0347
 0.1072 0.0926
 -0.0418 0.1098
 0.1148 -0.0578
 0.1011 0.0888
 -0.0340 -0.1357
 0.1098 -0.0243
 -0.1428 -0.0604
 -0.0015 -0.0134
 -0.0900 0.0173
 -0.0137 0.0595
 -0.0014 0.0454
 0.0566 -0.0423
 0.0451 0.0394
 -0.0305 0.0714
 0.0488 -0.1356
 0.0651 -0.0081
 -0.1255 -0.0099
 0.0054 0.0576
 -0.0359 0.0089
 0.0588 -0.0007
 0.0014 0.0035
 0.0115 0.0333
 0.0038 0.0187
 0.0357 -0.0443
 0.0195 0.0007
 -0.0369 -0.0003
 0.0048 -0.0245
 -0.0080 0.0847
 -0.0235 -0.0115
 0.0831 0.0723
 -0.0164 0.0002
 0.0896 -0.0110
 -0.0032 0.1140
 0.0076 0.0079
 0.1134 -0.1953
 0.0094 -0.0164
 -0.1717 0.1110
 -0.0145 -0.0227
 0.0754 -0.0724
 -0.0257 -0.0865
 -0.0567 0.0518
 -0.0918 0.0142
 0.0401 0.0653
 -0.0049 -0.0718
 0.0736 -0.2431
 -0.0728 -0.1099
 -0.2278 0.1117
 -0.1250 -0.0840
 0.0644 0.1011
 -0.1100 -0.0609
 0.1145 -0.0027
 -0.0838 0.0399
 0.0211 -0.0259
 0.0226 -0.0397
 -0.0215 0.2354
 -0.0350 0.0444
 0.2309 -0.1405
 0.0371 -0.0625
 -0.0925 0.1763
 -0.0548 0.0400
 0.1571 0.1011
 0.0286 -0.0046
 0.1337 0.1251
 0.0013 0.0515
 0.1528 0.1326
 0.0518 -0.0818
 0.1643 -0.0518
 -0.0710 0.1098
 -0.0177 -0.0139
 0.0950 -0.0651
 -0.0176 0.0781
 -0.0453 -0.0155
 0.0745 -0.1092
 -0.0249 0.1479
 -0.0937 0.0789
 0.1427 0.0328
 0.0594 -0.0185
 0.0625 -0.0367
 -0.0061 0.0720
 -0.0238 -0.0332
 0.0707 -0.0345
 -0.0381 0.0149
 -0.0198 0.0847
 0.0070 -0.0393
 0.0806 -0.0793
 -0.0379 -0.0748
 -0.0626 -0.0523
 -0.0826 0.0524
 -0.0653 -0.1316
 0.0353 0.0284
 -0.1452 -0.1435
 0.0357 0.0218
 -0.1736 0.1669
 0.0292 0.0069
 0.1309 -0.0099
 0.0130 -0.0139
 0.0172 0.1185
 -0.0113 -0.0223
 0.1221 0.0494
 -0.0246 -0.0433
 0.0747 0.0311
 -0.0484 0.1120
 0.0466 0.1213
 0.1019 -0.0811
 0.1310 -0.2135
 -0.0600 0.0187
 -0.1863 -0.1801
 0.0062 0.0175
 -0.2188 -0.0405
 0.0188 -0.0432
 -0.0859 -0.1978
 -0.0393 0.0693
 -0.2157 0.0376
 0.0611 0.0734
 -0.0072 0.1036
 0.0861 0.0589
 0.1021 0.0086
 0.0767 0.0505
 0.0298 0.0109
 0.0665 0.0216
 0.0171 0.1123
 0.0354 0.0489
 0.1158 -0.1631
 0.0562 -0.0550
 -0.1391 0.0976
 -0.0433 0.0334
 0.0688 -0.0775
 0.0245 -0.0167
 -0.0632 0.0258
 -0.0117 0.0035
 0.0127 -0.0045
 0.0011 0.0528
 -0.0019 -0.0074
 0.0530 0.0542
 -0.0078 -0.0087
 0.0652 0.0178
 -0.0103 0.0402
 0.0313 -0.0553
 0.0381 0.1526
 -0.0488 0.0132
 0.1605 -0.0993
 0.0031 -0.0354
 -0.0660 -0.0465
 -0.0348 0.0457
 -0.0602 0.0005
 0.0385 0.0314
 -0.0120 0.0362
 0.0394 -0.0161
 0.0337 -0.0080
 -0.0080 0.0336
 -0.0010 -0.0290
 0.0320 -0.0661
 -0.0293 -0.0172
 -0.0594 0.0169
 -0.0233 -0.1760
 0.0045 -0.0264
 -0.1808 0.0400
 -0.0255 0.0341
 0.0025 0.0420
 0.0288 0.1604
 0.0425 0.1197
 0.1664 -0.1819
 0.1286 0.2343
 -0.1473 0.0656
 0.2610 -0.0510
 0.0351 -0.0811
 0.0032 -0.0034
 -0.0738 0.1033
 -0.0027 -0.0214
 0.0879 -0.0434
 -0.0219 0.1470
 -0.0251 0.0309
 0.1425 -0.0037
 0.0257 0.0348
 0.0259 0.1334
 0.0401 -0.0241
 0.1388 0.2798
 -0.0158 -0.0179
 0.3086 -0.0609
 -0.0212 0.0403
 0.0032 0.0902
 0.0359 -0.1412
 0.0909 -0.1273
 -0.1338 0.1444
 -0.1084 0.0157
 0.1166 -0.0790
 -0.0068 0.0815
 -0.0548 0.0756
 0.0801 0.0039
 0.0643 0.0743
 0.0205 0.0417
 0.0876 0.0231
 0.0460 -0.0263
 0.0413 -0.0295
 -0.0168 -0.1447
 -0.0209 -0.0645
 -0.1482 0.1452
 -0.0689 -0.0464
 0.1145 -0.0357
 -0.0607 0.1034
 -0.0119 0.0986
 0.0908 -0.0248
 0.0961 0.1151
 -0.0059 0.0420
 0.1351 -0.0814
 0.0408 -0.0630
 -0.0534 -0.1385
 -0.0545 0.0908
 -0.1496 0.0448
 0.0795 -0.0643
 0.0137 0.0683
 -0.0478 -0.0018
 0.0711 -0.1122
 -0.0117 -0.0408
 -0.0974 -0.0564
 -0.0432 -0.0684
 -0.0766 -0.1006
 -0.0774 0.0349
 -0.1165 0.0891
 0.0189 -0.0114
 0.0650 -0.0153
 -0.0074 -0.1220
 -0.0018 0.0111
 -0.1235 -0.0357
 0.0107 0.1333
 -0.0614 0.0917
 0.1356 -0.0041
 0.0790 -0.0982
 0.0240 0.0989
 -0.0818 0.0131
 0.1039 -0.0208
 -0.0039 0.0309
 0.0008 0.0618
 0.0301 -0.1235
 0.0620 -0.0695
 -0.1173 0.0382
 -0.0567 -0.0544
 0.0139 0.0286
 -0.0662 -0.0526
 0.0315 0.0929
 -0.0663 -0.0128
 0.0994 -0.0415
 -0.0265 -0.1234
 -0.0208 -0.0829
 -0.1289 0.0566
 -0.0872 -0.0807
 0.0298 0.1045
 -0.0988 -0.2071
 0.1107 0.0386
 -0.2276 0.1417
 0.0616 -0.0284
 0.0945 -0.0049
 -0.0156 -0.2074
 0.0147 -0.1094
 -0.2107 -0.0066
 -0.1063 -0.0391
 -0.0503 0.1024
 -0.0612 0.0957
 0.0920 0.0134
 0.0830 0.0168
 0.0324 0.0085
 0.0340 -0.0617
 0.0152 -0.2505
 -0.0547 -0.0824
 -0.2474 0.1874
 -0.0937 0.0401
 0.1361 0.0506
 0.0206 -0.0562
 0.0789 0.0032
 -0.0520 0.0941
 0.0196 -0.0098
 0.0833 -0.0503
 -0.0057 -0.1860
 -0.0330 0.0699
 -0.1872 -0.1518
 0.0631 -0.0302
 -0.1907 -0.1311
 -0.0172 0.0039
 -0.1707 -0.0613
 0.0004 -0.0176
 -0.0967 -0.1057
 -0.0176 -0.0162
 -0.1257 -0.0514
 -0.0199 -0.0173
 -0.0775 -0.2991
 -0.0214 -0.0795
 -0.3152 0.1488
 -0.0840 -0.0159
 0.0833 0.0987
 -0.0333 -0.1030
 0.1160 -0.0943
 -0.1099 -0.0056
 -0.0702 0.0405
 -0.0285 0.0002
 0.0259 -0.0508
 -0.0057 -0.0625
 -0.0455 -0.0011
 -0.0637 -0.0901
 -0.0106 -0.0327
 -0.1033 0.0697
 -0.0349 0.2342
 0.0482 -0.0051
 0.2270 0.0072
 0.0049 0.0925
 0.0544 0.1874
 0.0935 -0.0230
 0.1987 0.0266
 -0.0036 -0.0429
 0.0678 -0.0985
 -0.0437 0.0127
 -0.0844 0.1140
 0.0036 -0.0223
 0.0965 -0.2057
 -0.0215 -0.0399
 -0.1857 -0.0887
 -0.0443 0.0072
 -0.1272 0.0228
 -0.0020 -0.0183
 -0.0036 0.0523
 -0.0187 0.0457
 0.0515 0.1574
 0.0418 0.0358
 0.1681 0.0987
 0.0445 0.0604
 0.1336 -0.0646
 0.0696 -0.0266
 -0.0369 0.0340
 -0.0121 -0.0986
 0.0263 -0.0482
 -0.1011 0.0533
 -0.0427 0.1568
 0.0323 0.0330
 0.1480 -0.1223
 0.0397 0.0027
 -0.0916 -0.0088
 0.0110 -0.0353
 -0.0278 0.0922
 -0.0330 -0.0754
 0.0864 -0.2181
 -0.0822 -0.1155
 -0.2001 0.0912
 -0.1325 0.0401
 0.0497 -0.0707
 0.0126 0.0377
 -0.0604 0.0685
 0.0403 -0.0735
 0.0559 -0.2376
 -0.0652 -0.1085
 -0.2260 -0.1228
 -0.1220 0.0357
 -0.1697 -0.0691
 0.0104 0.0217
 -0.1043 -0.2991
 0.0238 -0.1172
 -0.3207 0.1039
 -0.1122 -0.0127
 0.0373 -0.0290
 -0.0360 -0.0338
 -0.0213 0.1202
 -0.0413 0.0263
 0.1158 0.0694
 0.0177 -0.0101
 0.0934 0.0967
 -0.0064 -0.0380
 0.1161 0.0778
 -0.0393 0.0476
 0.1019 -0.0580
 0.0395 -0.0020
 -0.0368 0.1045
 0.0062 -0.0790
 0.0968 -0.0623
 -0.0778 -0.0831
 -0.0422 -0.0077
 -0.0992 0.0796
 -0.0165 -0.1661
 0.0590 -0.0292
 -0.1695 0.0928
 -0.0169 -0.0303
 0.0576 -0.1625
 -0.0338 0.0563
 -0.1505 0.0128
 0.0493 -0.0032
 -0.0184 -0.2024
 0.0070 0.0188
 -0.2062 -0.0238
 0.0203 -0.0094
 -0.0666 -0.0892
 -0.0052 0.0129
 -0.1030 -0.1473
 0.0118 0.0444
 -0.1686 0.0814
 0.0468 0.0333
 0.0464 -0.1291
 0.0430 -0.0410
 -0.1194 0.0727
 -0.0320 0.0051
 0.0479 -0.0697
 -0.0015 -0.0079
 -0.0598 0.0152
 -0.0082 -0.0595
 0.0028 -0.0219
 -0.0612 -0.0585
 -0.0213 -0.1253
 -0.0712 -0.0747
 -0.1297 0.0352
 -0.0895 0.0664
 0.0083 0.0374
 0.0478 -0.0169
 0.0391 -0.0777
 -0.0070 0.0641
 -0.0696 -0.0947
 0.0626 0.0511
 -0.1092 0.0562
 0.0641 0.0320
 0.0335 -0.1570
 0.0453 0.0100
 -0.1500 -0.0671
 0.0194 0.1519
 -0.0983 0.0550
 0.1559 0.0146
 0.0346 0.1058
 0.0470 0.0642
 0.1130 -0.0788
 0.0739 0.0587
 -0.0553 -0.0734

 SDy 1.924049 4.62212
 Mediay 0.6074286 0.6706072
DEVUELTO DE R = 11.1, 2845.0, 8.0, 3329.5, 
================ANTIGUO===AIC(2)================

===========MC2E===========
============Y===============
 0.2905 8.3595
 -1.5211 5.8864
 -0.8405 0.1402
 2.8181 6.4941
 0.5261 6.3110
 0.5251 -0.1667
 -0.4695 4.8171
 1.3312 -2.0974
 -0.1222 -1.9435
 -2.5378 -0.1264
 3.7404 3.4695
 -0.9957 -0.5137
 2.5450 7.6705
 4.6506 9.6344
 -0.8115 1.8355
 1.0317 1.8818
 -1.7470 -6.6233
 1.8389 0.9057
 1.8639 -3.1461
 1.5168 6.3953
 -0.4729 -8.2687
 0.9211 -2.2561
 0.6626 8.6779
 1.2452 0.1975
 -1.9660 0.8783
 1.6028 3.5853
 0.5470 1.6549
 1.8603 1.6193
 -0.1647 2.7489
 0.3193 -0.7421
 -2.5207 -4.8646
 -0.5772 -4.5847
 1.0223 3.1904
 0.1708 5.9754
 0.3648 2.2532
 -1.1791 -0.2158
 2.2625 3.0822
 -1.7129 -4.9119
 -0.4166 -2.6530
 0.6331 4.0001
 -0.4388 0.0576
 2.4296 0.0937
 3.4474 0.7437
 -2.0531 -5.0701
 -0.0321 2.1262
 1.9335 3.1547
 -2.9688 1.8202
 2.0097 1.7794
 0.0714 -0.8628
 -0.0224 7.4309
 3.1423 8.7965
 -1.3802 3.8706
 0.4882 1.4706
 0.6285 -7.6981
 3.0888 -2.9153
 1.9240 4.5050
 1.5394 6.7727
 2.4558 -0.9300
 -0.6578 -1.4961
 3.8436 4.9691
 -2.8167 -6.1823
 4.0111 8.7920
 0.5359 7.2524
 -0.5266 -1.1816
 -2.0056 0.5098
 -0.7222 6.4942
 -1.6653 1.7144
 1.7745 -1.0154
 3.3424 2.9131
 -2.1024 0.4371
 -2.1450 -0.4661
 2.8890 7.2862
 4.2268 6.0058
 0.2582 -4.5612
 0.0165 -5.9076
 1.6211 7.9564
 2.6562 1.3795
 0.3760 0.6023
 2.8293 -1.3628
 3.7182 -0.5290
 1.3830 -0.8461
 4.2647 6.0355
 1.0288 7.7064
 1.4630 4.0868
 -3.6354 -9.6042
 1.8615 5.0761
 -1.0790 -5.9751
 1.6098 -5.3118
 0.5915 8.6237
 2.7075 -0.7388
 0.9606 0.2842
 0.6859 7.9484
 -0.1112 -0.9883
 -0.5286 -1.4077
 4.2849 9.5584
 0.5964 -7.2151
 -0.9528 2.8639
 4.2662 8.6429
 0.1012 -7.9372
 -2.6861 -0.3538
 1.8490 -7.4787
 -0.0541 4.5245
 -0.2530 1.2165
 -3.0746 -9.4042
 -2.3883 -7.0485
 -0.7119 -6.1962
 1.0313 3.7683
 2.9208 6.2617
 -0.3666 -0.2080
 2.3167 8.0522
 2.6739 -2.1977
 3.8040 11.0056
 2.7942 -1.8614
 0.5538 4.4984
 0.1228 8.2761
 -0.4185 1.7228
 2.1216 4.1010
 3.3643 9.1719
 -0.7601 2.5196
 1.5084 10.1063
 0.1895 -4.6123
 2.8895 0.1904
 -2.5419 -3.8934
 -0.4876 -0.7317
 -0.6358 3.6177
 0.8152 0.8647
 0.8969 -3.7217
 -3.2101 -0.0819
 -1.4090 -5.8866
 3.3798 4.2236
 -2.3592 1.2924
 1.9159 0.1979
 1.9748 4.9684
 3.5768 3.3044
 3.8279 -0.0467
 -3.5473 -7.9576
 3.3566 7.0421
 -2.4237 -4.0278
 0.6314 1.3557
 -0.4253 -2.9373
 0.6144 8.1554
 -2.0677 -3.3913
 1.6986 -6.5602
 1.4927 2.7437
 1.7417 3.4755
 0.5406 0.7510
 0.1467 2.0059
 3.2578 -0.4952
 -1.7732 -1.1828
 -1.5826 0.8309
 1.5343 1.3361
 1.8614 -5.1273
 0.8467 6.3019
 2.8151 1.4989
 2.9503 5.5515
 -2.4180 1.2141
 -0.4714 -1.4244
 -1.7294 0.9121
 -3.6326 -9.3440
 0.1270 2.5184
 -0.2029 -0.7593
 2.2695 -0.1694
 3.6295 7.6014
 0.2927 7.4260
 0.3677 0.2136
 -1.1448 1.5429
 -2.3697 -9.9774
 1.1928 0.9303
 3.5975 5.9386
 -2.4954 -5.3651
 3.7425 7.2700
 -1.9549 1.7984
 -1.1857 -2.1222
 2.4894 3.0448
 2.8346 -1.8913
 2.7337 -1.0899
 -0.4805 -1.1997
 -1.4670 -0.9170
 0.3651 -1.7968
 3.5430 -1.1444
 -1.4902 -0.5986
 -2.4723 0.3835
 -0.5235 -6.7116
 0.5494 1.5217
 -2.8803 -7.9089
 0.1581 4.1959
 -1.5346 -5.9111
 -1.6236 -6.0564
 0.1052 -6.6625
 -0.4024 0.0438
 -2.1329 -6.9764
 0.1359 0.0787
 0.0977 -7.0393
 -0.0980 0.2259
 -1.4611 -6.9896
 0.1608 4.7862
 0.2276 6.3322
 1.8466 3.0888
 0.8292 4.2938
 1.8202 -6.2193
 -1.4803 2.8323
 1.1189 1.0788
 3.0105 4.7718
 -1.5796 -0.7857
 2.8811 6.3882
 2.1170 8.9950
 3.6992 1.1184
 0.3469 5.6745
 -1.3878 -0.8508
 0.8687 1.7437
 1.7623 -4.7521
 1.6047 1.2142
 2.3949 6.3693
 1.2419 5.2758
 -1.8246 -5.3202
 -2.2901 -7.9115
 1.7130 -3.7842
 -2.3154 -6.3171
 0.0662 0.3209
 0.7063 4.8041
 2.2631 -0.9519
 3.9218 5.7354
 1.2198 -4.7834
 -1.8694 -5.5003
 -0.7000 -1.0446
 -2.3294 -1.0235
 2.2966 6.5495
 0.6794 0.7380
 0.5815 -3.3778
 0.5594 0.6876
 0.0722 -2.8325
 -0.9592 3.2031
 -0.6180 -5.8933
 -2.2156 1.2065
 1.2097 5.2625
 0.3318 4.5212
 2.1043 6.5588
 -2.7035 -9.2449
 -0.1231 6.1348
 3.1872 -2.4646
 0.4644 1.1679
 0.0257 -3.7098
 3.4651 1.5232
 0.0893 -1.6183
 3.4772 -0.8803
 3.5002 1.3450
 3.3625 7.4619
 3.9438 0.4310
 -0.2573 -1.4145
 0.5735 1.7786
 0.9328 -4.7888
 -2.2101 -8.2231
 0.8046 0.6256
 0.4173 -3.7847
 3.3936 2.0816
 -2.1190 -6.5304
 -0.7143 -0.4519
 1.4572 0.3666
 -0.0977 7.6848
 1.4480 8.1949
 0.0152 2.2951
 3.2593 0.2178
 -0.8608 -1.7190
 0.3138 6.3596
 -3.4234 -2.8529
 -0.6396 -3.6220
 1.9576 4.2943
 -1.0196 -3.7990
 -2.4185 -3.5187
 1.8174 -0.1344
 3.6030 1.9545
 -1.0614 0.2313
 0.9996 -4.0883
 0.7387 5.3141
 0.3297 -1.7822
 0.2758 2.2454
 0.6586 7.7723
 1.1088 0.1035
 -1.7810 0.0395
 0.2115 2.0353
 1.9715 1.0987
 0.6256 1.7814
 -0.1201 7.9595
 -1.5829 2.0584
 0.5993 -6.3519
 3.4295 3.3565
 0.7526 -0.0166
 1.3596 5.5983
 1.0638 -7.1134
 3.4111 0.2176
 0.9124 0.8184
 0.9936 -0.4648
 -2.9250 -5.6941
 2.9785 6.5781
 -2.2561 -0.7949
 -2.3490 2.0289
 -2.1306 -1.8145
 1.0940 -5.6445
 -0.6244 -2.4202
 -1.7803 1.9890
 2.6312 0.8805
 0.4629 5.3734
 1.1067 -4.6920
 0.0926 1.6662
 -0.6056 -4.3177
 0.7882 1.5874
 -1.1940 -2.0995
 -2.4540 0.0241
 0.3678 8.3919
 -1.1026 1.9120
 2.5600 3.8084
 2.6872 5.3570
 0.6482 1.4996
 3.2895 7.4460
 -3.2889 1.5404
 1.1976 -0.3216
 0.5994 -3.4211
 -2.6664 0.1309
 -0.5181 2.4914
 3.1942 9.0050
 1.3255 2.6237
 1.0096 -1.1181
 -0.2723 4.0625
 -1.5448 1.3445
 1.3610 -1.8265
 0.0444 -3.5518
 1.4065 1.8815
 2.3252 -2.0949
 0.0065 -3.8574
 2.7945 4.4808
 2.6120 0.5998
 -3.4330 -0.7543
 -0.9653 -5.4985
 -2.0488 -4.4380
 0.4558 1.5988
 1.1437 7.5867
 3.7476 8.4998
 1.6039 5.9033
 -0.4573 -4.3551
 -0.4526 5.6510
 4.5716 2.0766
 3.0640 5.9228
 2.6736 1.7735
 0.8547 9.6168
 0.7883 -5.6277
 0.5204 2.4138
 2.4995 4.2106
 1.0114 3.3909
 -1.2668 -4.1395
 4.5332 3.1341
 0.9293 6.7408
 0.2502 -0.0603
 1.7098 4.4437
 -2.6431 -6.3232
 1.5009 -0.5512
 -0.5978 -3.0836
 -2.4257 3.0302
 3.6387 2.4268
 -0.5931 -3.7110
 3.7642 6.8880
 -0.4134 1.7493
 3.8935 1.1978
 2.5271 -0.7930
 3.2167 6.1055
 -2.3324 -1.0098
 2.6796 0.4973
 0.3220 7.8154
 -2.6960 -8.2200
 0.5238 -1.2166
 0.9685 -1.6891
 0.4922 -1.0569
 -0.2726 2.1512
 2.9502 1.4501
 -2.1332 -7.7263
 2.2680 1.7020
 0.7243 6.3375
 -3.1339 -7.3757
 -0.0929 5.0956
 -1.6982 0.6963
 3.5727 10.8362
 -1.3168 -2.9871
 3.2205 2.8981
 1.1890 -0.4866
 2.7591 6.1740
 3.1579 8.1824
 1.0186 2.2781
 -0.8134 -3.4778
 -2.8304 -7.4111
 1.4711 -0.0895
 0.1589 -1.8915
 1.1102 8.1178
 0.0278 -4.1619
 0.9641 8.0187
 1.0030 6.9898
 1.3646 2.4527
 0.9075 -3.5123
 3.5867 -0.4761
 -0.2214 0.9033
 1.1195 -5.8038
 2.6330 0.0724
 -1.7092 -6.7351
 -0.1858 5.8568
 0.7817 -0.3151
 -2.2249 1.5790
 2.5098 -1.6194
 0.5582 -6.7545
 0.0795 3.3808
 0.8065 5.8130
 0.3874 6.8078
 1.2748 2.2550
 -2.3010 -5.7884
 -1.0868 -4.2254
 1.0945 -1.3484
 1.4909 2.2916
 0.3749 3.1487
 3.2804 7.9381
 1.2549 0.2976
 0.8774 9.5570
 -2.4127 -5.1352
 1.3455 -0.4368
 2.8526 -1.0455
 4.0171 10.1395
 2.6763 4.0589
 3.2107 -0.6566
 2.8569 8.4989
 -1.7177 -7.7174
 -1.9348 -5.6735
 2.5386 2.1619
 -1.7426 2.0195
 0.9788 2.7392
 0.4835 -2.2263
 2.7918 6.1995
 3.7275 11.6153
 3.3186 -0.8158
 -1.9410 0.5465
 -0.1802 6.6689
 -1.4554 -4.8606
 0.5949 4.8206
 2.2671 1.0838
 0.8828 -2.3136
 1.3528 3.3728
 0.2314 -7.9464
 -2.1993 -2.5815
 2.0546 0.5218
 -3.2067 -7.1172
 2.0560 2.0279
 3.7357 -0.9320
 -0.7285 -1.1567
 0.1187 -2.4024
 -2.5805 -1.9981
 -0.0314 6.8680
 -2.8210 -5.1918
 1.3890 4.6060
 4.5909 0.5103
 -1.9724 -5.6849
 0.3426 -0.0358
 -2.5115 -1.0889
 2.2568 7.5647
 -2.9621 -8.5621
 3.4201 6.1642
 -2.4667 0.2991
 2.4179 -0.5219
 3.5908 5.3911
 3.5920 7.8503
 2.5431 -1.2938
 3.2954 -0.2890
 -1.6660 -0.1923
 2.7938 5.8045
 -1.7765 -5.9103
 3.2099 -2.6278
 -1.7299 1.4148
 3.2307 9.7395
 0.2423 3.8981
 2.2565 6.7584
 0.7715 0.9487
 -1.5653 -2.4817
 1.8812 -4.3226
 1.7518 6.4391
 -2.3269 -0.7072
 2.4648 -0.1678
 -3.5435 -6.6851
 2.2689 4.3866
 1.3694 5.2612
 -0.2196 -3.2253
 2.0559 5.1999
 2.6587 0.6458
 1.5582 1.7727
 -1.7675 -1.9666
 1.0941 1.2973
 2.0266 -1.0133
 1.8730 -0.9814
 -0.0100 -0.5294
 2.5971 4.7597
 -1.1659 -5.6295
 0.0471 9.0316
 -2.1503 -7.7336
 3.5204 8.4827
 -2.4330 -4.7230
 -2.2407 -7.9841
 4.2325 1.3381
 0.2118 -2.7895
 1.3012 -5.0747
 2.3995 -1.1863
 -1.1716 2.0464
 2.7768 8.7400
 2.0351 3.7356
 3.1734 7.4483
 3.0595 5.4146
 -1.4827 4.5581
 3.1298 0.6093
 -3.0406 -0.3117
 1.4038 -4.0696
 0.6472 7.0114
 1.9106 5.1154
 -0.2403 -1.0676
 0.7714 -0.7692
 0.8215 2.8973
 0.8438 -0.8412
 3.4584 7.2282
 3.0838 5.9455
 1.5849 -1.0860
 0.5800 4.6934
 -0.0941 -6.3907
 2.4414 6.6803
 4.1121 9.9445
 2.2532 0.6630
 -2.5381 -7.7454
 0.5195 8.2007
 1.3047 2.8774
 0.4708 0.5099
 4.1518 2.1564
 1.0938 -1.6220
 3.5530 7.2407
 1.0459 6.9934
 -1.5459 3.1670
 1.2594 1.6408
 0.8059 -5.3820
 1.5272 4.0330
 -0.0011 -2.4583
 -1.7061 -5.4796
 2.9854 7.1100
 1.1586 -5.0284
 -1.6135 2.3230
 -0.4734 -0.1659
 -0.7112 -1.4742
 0.8862 8.3109
 -2.6361 0.2033
 2.1247 -2.9319
 0.5706 0.9546
 0.6218 -3.8244
 -1.7559 -1.2392
 1.5380 9.6857
 -1.0745 -7.2452
 -2.3146 1.2725
 0.1549 1.3287
 0.4427 -7.1578
 0.8561 -6.0378
 -0.0530 -0.0234
 -2.9466 -3.2198
 0.9871 3.7096
 2.1721 0.5066
 -1.5728 1.6690
 1.6454 -0.4881
 0.4215 -0.5756
 -1.7944 -6.9584
 3.0178 9.7215
 1.1232 1.7054
 1.5738 0.8843
 3.1651 6.2944
 1.6689 8.5953
 -0.6326 -1.6382
 0.5429 -1.7173
 3.0808 7.0322
 -0.0230 4.3899
 -0.0182 -0.7637
 0.7021 -7.1753
 -1.1449 -4.9388
 0.9231 -4.8423
 1.5571 3.9611
 3.3006 8.1182
 0.6374 9.7836
 2.5732 2.2432
 0.4583 -5.2071
 3.8468 6.4790
 0.8720 -1.7107
 0.9970 3.5972
 -0.8096 -2.9142
 1.9452 1.2166
 -1.0849 0.9233
 3.1565 1.8971
 2.5376 5.1283
 0.7227 6.3604
 3.8660 1.7319
 3.4932 8.1040
 2.1456 -0.4424
 1.0517 -1.4663
 -1.2662 3.2253
 3.3302 1.4922
 -1.8858 0.8856
 2.4426 7.5460
 -1.4575 -5.2828
 1.0483 8.1997
 4.1872 7.1467
 2.5053 -2.9634
 0.4026 -2.5154
 3.8601 2.4852
 0.4551 5.3870
 1.2727 -5.4845
 0.7179 0.4983
 -0.9333 -5.0696
 4.7319 6.5756
 3.3478 6.7404
 1.2379 1.9091
 -2.9742 -4.8767
 3.7812 1.1463
 2.9693 7.6069
 2.0918 -2.8712
 4.2773 0.3675
 0.0021 0.3798
 1.3825 -1.0668
 3.4343 7.8971
 -0.8090 -0.1054
 -0.9364 -3.1303
 -1.5299 2.5745
 -2.7299 -0.8222
 -0.8105 3.7784
 0.1695 1.3498
 0.1091 -6.7608
 2.4744 2.0838
 0.7363 -6.4099
 -3.1522 -5.6738
 4.7941 8.0550
 -0.3779 4.6622
 2.5429 5.3100
 -1.4632 -5.7311
 0.4684 7.6073
 -2.3922 -0.4833
 -1.3445 -0.3716
 -2.5203 -1.8491
 0.9796 -5.4696
 -2.2506 -0.2224
 1.9405 2.8165
 3.9873 0.8105
 1.8610 8.8628
 -1.9648 2.2899
 2.9702 0.5352
 -2.3683 0.5805
 -1.1417 -6.7102
 0.1550 -1.2750
 0.7480 7.0966
 2.0310 3.4198
 0.2575 -0.3328
 -0.0713 -8.5249
 2.3610 6.9099
 0.7704 -1.3762
 -2.6256 -8.7018
 0.8968 3.7143
 0.3460 0.5631
 1.8468 -3.2148
 0.7065 5.2705
 0.6555 0.0785
 0.9830 2.4272
 -1.9553 -0.7564
 4.0910 -0.7420
 3.6940 7.6873
 0.9602 -6.8638
 -1.6067 0.9672
 -0.0916 8.1881
 2.7967 -0.5636
 -1.5944 2.4033
 3.1154 1.3799
 -2.3467 -6.0266
 0.2784 -8.4245
 0.4867 -5.5682
 -3.0770 -7.0826
 0.4184 -6.3615
 4.5115 2.9380
 3.8098 8.8927
 1.2515 0.9289
 3.0447 6.6550
 0.0285 3.8815
 3.5536 8.1554
 2.1905 -0.4121
 -1.2027 -3.0760
 0.9137 -3.2993
 0.6025 -0.5675
 1.0607 -6.1954
 -2.2436 -7.8518
 2.8214 6.7743
 -0.0348 -1.4654
 1.0852 3.5269
 1.3329 2.1663
 0.7706 0.2866
 0.4235 -5.9629
 3.2921 -2.4158
 1.9305 -3.7748
 -2.0426 -6.4189
 -0.4615 7.8989
 -0.7027 2.3209
 -2.9020 -8.3752
 -2.4099 -7.6296
 0.6888 -2.2781
 -3.1726 1.1486
 3.9243 0.6166
 1.8082 4.8430
 0.2451 -1.5730
 3.4643 0.3466
 -1.6495 -4.0848
 0.0604 2.4352
 2.4364 -4.3253
 -0.0994 -0.8921
 -1.1401 2.2250
 3.7129 -0.6411
 -2.1167 -4.1262
 -1.7592 -7.0550
 0.7250 -1.9242
 0.7262 0.0627
 1.6806 2.2466
 -2.2976 -5.8638
 -1.5034 -1.0877
 -3.0606 -7.3321
 -0.5046 -6.8157
 1.0339 -5.6798
 -0.1061 -2.0064
 -1.9932 4.2658
 1.8794 -2.1505
 1.6878 2.3636
 1.1374 2.7023
 -0.5594 -3.3301
 1.2429 -2.4616
 -1.0637 -2.5477
 1.4485 3.8475
 2.9031 8.5507
 -1.7069 -2.5291
 -2.1679 -6.3582
 1.4574 6.1463
 -3.1149 -8.9645
 1.0282 7.0181
 0.0772 -2.0531
 -0.4771 6.4146
 1.4963 -3.9354
 0.5885 -3.3021
 -2.2558 0.5926
 3.6445 1.0384
 3.0713 1.2066
 -0.2820 7.3893
 0.8133 -5.8131
 3.0971 8.4177
 0.1419 -3.2826
 -1.6283 -1.8744
 -0.9151 -3.3409
 0.8904 -2.8371
 3.6633 6.7173
 1.0239 -5.9103
 2.7466 7.3658
 -1.7066 -3.9164
 1.7593 2.6506
 2.1390 1.7410
 4.6468 9.2389
 0.8435 -6.3879
 -0.0805 3.4311
 0.8131 -6.6239
 1.3794 -5.4547
 3.7103 7.1972
 2.7010 -0.7207
 -2.3531 0.6194
 -3.4601 -5.7232
 -2.2845 0.9039
 1.2297 2.1160
 0.9890 -0.8937
 -3.2406 -6.8216
 -0.4762 -1.4319
 -2.5475 -7.0060
 -0.5025 -4.8776
 0.8634 0.6068
 -1.5319 -7.2070
 -2.9556 -5.0203
 2.9538 -1.1523
 0.8110 2.2031
 -0.5034 -1.7250
 0.5855 -5.7109
 -2.6593 2.1154
 3.3501 9.4959
 -0.2919 -7.8492
 1.5772 5.6823
 0.0730 -7.0606
 -2.3218 -6.5129
 0.7502 2.6522
 -1.5951 1.6802
 1.9114 -0.0686
 0.1628 -5.0554
 0.5686 2.2327
 -1.5889 -6.0287
 0.6537 -3.0455
 3.7271 -0.9696
 -0.7157 0.5265
 -0.2490 6.5709
 3.4896 0.6818
 0.3095 -1.3348
 0.4883 -5.0133
 -2.6588 1.3876
 0.4100 -7.2128
 -0.7434 -0.5100
 1.2058 -3.7109
 -2.8482 -0.0801
 2.0148 -1.5319
 2.7741 8.7178
 0.3165 7.4586
 1.4681 -4.0215
 0.5311 -6.6967
 -1.9613 -6.6143
 -2.9245 -6.3670
 -2.4381 -1.4922
 1.7901 0.9199
 0.9433 6.1384
 1.3306 -4.4741
 3.7485 8.0158
 3.7986 8.6343
 1.5587 -0.5416
 -1.9874 0.4376
 0.0523 -6.4524
 0.4553 9.5354
 3.6732 -0.0147
 1.8127 5.3377
 0.4311 0.2097
 0.0368 6.5235
 -0.4748 -7.4249
 1.6417 0.0553
 0.8960 10.6151
 -0.6915 0.1888
 -0.2776 -1.9930
 0.8241 2.8633
 0.8465 -6.5957
 0.1738 1.9700
 -0.3277 5.8492
 -2.1648 2.3332
 0.6479 -7.1440
 1.7043 3.8958
 -1.2174 -2.5964
 0.4458 8.1712
 1.1470 0.3103
 3.1178 8.0076
 2.9505 6.2319
 0.0737 0.0969
 0.9399 -1.0530
 1.7008 -2.4324
 0.2300 -5.7924
 1.4915 -2.3285
 -1.6239 -3.3855
 0.0944 7.3919
 1.2428 5.5885
 0.4790 5.0269
 3.6309 7.5129
 2.1900 -0.2161
 3.9487 7.0673
 1.7196 -2.9685
 0.4030 2.6791
 -2.4306 0.8430
 -1.5651 -6.0054
 3.0036 0.8974
 -2.5037 -3.1378
 4.0510 0.9541
 2.7423 1.7395
 4.1230 4.0243
 -1.6874 -7.6472
 -2.6316 1.7466
 0.6377 0.0037
 1.9452 2.6078
 0.6040 1.2289
 2.2356 6.1667
 -1.3847 -3.4232
 2.9715 7.0306
 -3.4141 -0.3468
 0.9915 -0.3512
 0.7790 -1.8949
 2.3215 5.0553
 2.1343 8.2405
 3.9337 8.8143
 1.1356 -0.8501
 2.4077 0.6477
 3.3867 0.6703
 2.6629 -0.6991
 -0.4337 -8.5606
 -0.1717 5.2287
 -0.4463 -0.0545
 -1.7048 -5.3680
 -1.2612 -2.6113
 0.2888 1.3616
 0.7510 -1.5348
 -0.3133 -0.7268
 4.0837 9.2987
 0.5284 5.8370
 1.1088 -4.2370
 0.9170 -6.1097
 0.5471 -3.6920
 3.2270 0.0719
 -1.1892 3.4744
 3.5697 8.0772
 0.1128 -5.2000
 4.8421 3.6952
 -1.6472 -5.3806
 -0.0109 7.2127
 0.0855 0.0157
 -1.3149 2.1404
 0.7323 1.0622
 0.2389 0.5117
 0.2523 -0.2494
 3.2808 -0.7757
 1.1460 6.7311
 -0.8981 2.1794
 1.5724 2.0091
 0.0977 -1.3666
 -2.0251 1.5962
 1.2007 -2.1851
 -2.0863 -4.1792
 -3.1035 -7.4918
 1.0251 7.0064
 -1.6014 -5.6197
 -0.4551 -4.2700
 -1.8860 0.9269
 3.6897 9.9638
 -1.7477 2.2265
 1.1231 -5.3943
 4.2495 0.6525
 -1.3262 2.4334
 2.3121 4.8260
 1.1153 4.6623
 -0.0238 -2.9415
 1.0613 9.9097
 -2.4972 -0.8566
 0.5977 -0.4345
 -2.8211 -1.7929
 -0.4216 -5.1258
 -0.6445 2.8888
 -1.1061 0.7177
 -1.6398 -6.3619
 -1.6479 -4.9746
 3.6707 7.9459
 -0.9958 -0.9850
 -2.4342 -4.7652
 0.9541 2.0131
 -1.9126 -7.0320
 1.4418 -6.1722
 1.4985 0.9276
 1.4910 3.1848
 -2.8107 0.6589
 0.4124 -0.8821
 -1.4760 2.8696
 -2.4887 -3.2894
 -0.3302 0.7399
 0.0009 1.8306
 0.3764 5.9687
 1.6808 -1.6024
 -1.0944 4.6622
 3.4027 1.2367
 0.8099 3.7634
 -0.6243 -6.3186
 0.2487 2.4999
 0.0234 8.1969
 1.5740 8.3046
 4.7648 2.6508
 -0.6462 2.5996
 -1.9264 -6.9493
 3.1594 2.0577
 1.7598 0.1695
 0.4727 1.9634
 0.9369 -0.2041
 1.8458 -2.2192
 -1.0651 -4.9397
 -0.0775 -2.3169
 0.6617 5.8582
 -1.2016 0.1687
 4.2117 1.0623
 0.7033 -9.2014
 1.3324 9.7823
 3.8980 9.7359
 1.4003 8.6944
 0.3024 1.2715
 -0.1356 1.1024
 0.5592 7.3996
 2.8798 3.8462
 -2.6682 -3.2850
 -2.9144 -8.1605
 -1.3585 -5.5586
 0.4282 3.7650
 3.8896 1.7319
 0.7740 -0.6079
 2.7859 -1.5468
 3.7789 -1.9783
 0.3678 -3.3969
 3.1339 4.2151
 0.1512 0.7209
 -2.5232 -6.3004
 2.0263 -2.6558
 3.1013 0.9452
 -1.5910 -1.8846
 3.2352 0.0136
 0.1373 7.3854
 0.1362 6.7606
 1.2772 -0.4851
 2.7637 -2.0648
 1.6931 -7.6277
 -2.7220 -4.5925
 2.4949 5.8574
 -0.7634 -5.4820
 -1.0831 4.4150
 -1.7430 -4.7703
 2.1671 1.9626
 -2.4981 -0.4506
 -1.9635 0.9841
 0.6241 -5.2404
 -2.1349 -0.4395
 0.9360 -5.2400
 1.9120 0.5779
 3.3428 -2.0906
 0.8194 -0.9821
 0.8552 2.6251
 2.0437 -2.2071
 0.8645 -4.2777
 2.1069 7.9137
 0.3096 -0.8172
 -2.3504 -6.1487
 -0.1536 6.8944
 -1.9454 -2.5966
 3.0133 0.2915
 3.7883 7.2007
 3.4409 5.2500
 4.0974 1.9365
 -1.5978 -9.2220
 1.6711 0.4600
 0.5192 5.6718
 3.3748 0.1262
 -1.1568 3.5509
 -2.3443 -8.1003
 1.6668 7.5269
 0.6752 6.7817
 1.8851 -3.3880
 0.7090 -2.1315
 -1.2156 -4.8167
 -0.5299 3.0993
 1.4061 -3.3504
 2.1149 -3.2995
 1.3678 8.5634
 1.2616 -0.6756
 1.6156 2.5014
 4.3861 10.8415
 1.0579 -3.9444
 3.4132 7.8902
 0.3640 2.2166
 0.2694 -5.3288
 0.7282 -3.2540
 1.3662 5.6713
 -0.6955 -4.3866
 0.5842 -5.0860
 -2.0944 -4.8173
 4.5052 11.3521
 2.9185 3.9850
 1.4444 10.1539
 0.7957 -0.4942
 1.0225 -1.8619
 3.2571 7.3681
 4.3490 0.7473
 1.0340 7.0179
 -1.7848 -4.3310
 1.3230 -0.7139
 -0.2930 -6.3585
 2.4814 5.5298
 3.2006 6.3069
 -1.5906 -0.0109
 0.6756 -1.5313
 -2.0292 1.4073
 1.1152 6.0281
 -2.6236 -1.2069
 2.4451 4.8607
 0.2089 -7.5654
 -2.4915 2.1709
 3.7445 2.5404
 0.0282 2.0044
 -2.2913 -3.9474
 0.4101 -7.8233
 0.6641 0.3767
 -2.4666 -2.6715
 -0.0036 -1.6596
 -0.2995 5.7158
 2.1982 8.2067
 -1.8565 -3.8178
 -1.7577 2.1302
 -2.7087 0.9455
 2.5589 7.4523
 3.8726 9.7157
 1.3040 -0.1530
 0.6768 1.6278
 3.0705 -1.2695
 2.4493 5.9362
 0.4342 -6.7694
 -0.1052 -6.3144
 3.7795 4.4949
 -0.3050 -0.0545
 1.4936 1.5788
 -3.3367 -5.9002
 4.5176 9.6454
 3.0093 1.7972
 -2.1696 -4.9366
 -2.1392 -6.9093
 -2.0865 2.6136
 0.0556 -6.7514
 0.3584 0.3718
 -0.0699 6.4082
 -0.8801 4.5060
 -1.4623 -5.2872
 0.9138 1.9686
 -2.5162 0.3241
 1.5445 2.6963
 0.4112 1.0343
 -3.3774 -6.5138
 1.5567 -7.6461
 3.6126 5.0647
 4.1284 5.4361
 -0.3176 4.7421
 0.3683 -1.1481
 -2.6045 -1.7220
 3.4627 -0.8845
 0.5324 -0.8570
 1.3727 -0.3049
 1.1117 -5.9845
 1.2661 9.4035
 0.4949 7.6390
 3.2207 9.5428
 1.8004 -4.5068
 1.2326 -5.2667
 -1.9013 -4.6725
 -1.1484 -7.2377
 1.2424 2.5253
 2.2779 5.4270
 -2.1041 -4.2853
 0.8217 -5.5942
 -2.3216 -6.2055
 -1.1370 -3.0062
 -0.2958 -0.4097
 -2.8302 -5.5788
 0.1365 3.2519
 -0.6452 -0.5121
 -2.4429 -4.8715
 -0.1906 -4.2606
 -0.2462 0.0840
 -1.4629 -4.1733
 1.4497 0.9185
 0.2612 8.0170
 0.9832 -3.7267
 0.9591 -3.4541
 0.8772 -8.0477
 2.3507 -1.2960
 -0.0132 5.7754
 1.3809 1.5716
 -3.5750 -7.0294
 0.2836 -6.3635
 -1.3517 3.1534
 -0.9273 3.0738
 -2.3734 -6.8286
 -2.9447 -3.2703
 2.6342 5.9697
 -1.8733 0.5827
 -3.3662 -7.0852
 1.0558 -0.4072
 0.2248 -0.7098
 0.3413 0.3816
 -0.2995 -1.3849
 0.4548 1.7981
 -2.8828 -1.8214
 -1.0318 -5.1239
 3.5011 8.6321
 -1.6820 -3.1297
 -1.9892 2.4476
 4.3521 7.2119
 -1.6404 -2.9259
 0.9576 -4.1873
 -2.0639 -6.1442
 -2.0193 -0.6821
 -1.6644 -1.3931
 -1.8246 0.3989
 1.6288 6.9584
 3.0153 -0.0444
 2.7365 6.6871
 1.0172 -6.0615
 3.8214 8.6802
 -1.1598 -2.1115
 0.3907 2.0860
 3.0691 1.8885
 0.5730 8.4004
 2.6506 2.4941
 0.5468 -1.1521
 0.1326 -0.0013
 -2.5739 -0.0674
 1.1216 0.8218
 1.3326 -4.7120
 3.0925 -1.9922
 -0.7763 -2.5360
 0.7106 3.2261
 3.6239 1.2504
 -0.9233 -7.1521
 -1.2172 -2.3908
 -0.4045 6.5956
 -1.1832 -2.2962
 -2.0290 -1.5052
 -1.5787 0.0771
 -3.4812 -6.6677
 -2.4009 0.2223
 -2.4463 -3.0435
 -0.4708 0.2080
 -3.5308 -6.9584
 2.0893 -0.6768
 -1.8203 -7.4331
 0.2075 4.5603
 1.0859 -6.1101
 2.9944 4.8643
 1.2623 3.5919
 -1.2013 -7.6288
 0.5683 -3.6332
 0.5398 0.2731
 1.1670 8.0299
 -0.7373 5.5814
 -1.0430 0.1693
 0.6349 1.7192
 -1.4645 1.5915
 0.9950 0.8305
 1.0195 2.2879
 3.5608 0.3518
 -1.6319 0.4140
 -0.9196 3.3905
 -0.2372 2.2518
 2.7700 3.3267
 1.3074 0.5430
 0.9885 6.1116
 2.3539 -1.7345
 -0.1812 -1.8895
 0.8289 -3.0860
 0.5960 -1.8291
 -1.4176 -4.9720
 1.1604 0.5805
 1.7390 2.0285
 3.5769 4.7731
 1.4924 2.0471
 0.4481 -5.6480
 0.6300 4.9757
 1.1988 -5.4392
 -1.4747 -7.2957
 0.5935 2.4292
 3.6081 8.7458
 -0.9467 1.9329
 1.1276 -5.2376
 1.0010 0.5044
 2.9818 7.9805
 2.7919 -1.5015
 0.1494 0.9407
 -0.7330 -1.6125
 3.3027 10.5128
 3.2056 6.6573
 -1.3271 1.4377
 0.1958 -3.3217
 0.9729 2.1486
 4.0643 8.4802
 -3.2933 -7.6785
 -2.2416 -2.1698
 -2.6422 -8.1101
 2.7287 1.3962
 0.6337 2.8033
 2.0048 3.8352
 4.7775 -0.0477
 -0.4241 -5.3244
 3.4406 -1.7592
 0.8868 0.0565
 -2.5778 -0.7981
 -0.4470 4.4386
 -1.4145 3.2688
 0.3898 -2.2851
 -2.4928 0.9897
 3.1713 -0.5244
 2.0920 1.3681
 -1.0543 -5.8516
 -1.6946 0.4796
 0.2042 -3.3628
 1.5627 0.8183
 1.1316 3.5649
 -0.1465 -2.9932
 2.4689 0.0737
 0.5321 -1.7138
 0.9701 6.0425
 2.2290 9.3405
 1.5663 4.2974
 -0.8485 -1.0243
 2.6289 -4.0600
 2.1459 -1.2808
 2.8126 3.8733
 1.6621 -0.9881
 1.1826 -0.1162
 -2.2487 1.0223
 2.4522 6.3322
 -1.1865 -7.9041
 -0.2732 -5.5023
 -0.6271 7.5445
 1.6749 -1.0401
 1.2109 2.1614
 -0.2763 -1.5562
 1.4334 0.6104
 3.0051 11.0440
 1.8589 3.9220
 -0.2740 5.2823
 -2.1829 1.1142
 3.4022 5.1697
 -2.9295 -5.2343
 1.4615 -2.9537
 0.3539 6.7771
 1.4897 0.2346
 0.8620 -3.4151
 1.0757 -2.1489
 3.4264 1.9866
 0.4333 -5.6844
 1.3290 -0.4692
 3.4448 7.8256
 -2.6994 -0.4473
 2.4498 1.3052
 -0.3858 -1.8234
 -1.7064 -5.6084
 -1.3820 -6.1940
 4.0983 7.0877
 1.2408 -3.4554
 3.0881 4.1488
 -0.2304 0.7948
 -2.2190 1.5312
 -2.0216 -5.2593
 3.2910 9.1263
 0.6375 3.3584
 1.2809 -0.2123
 0.6652 1.7383
 3.9859 9.5331
 -0.1425 1.8723
 1.8052 -4.0167
 0.3709 0.1351
 3.2671 -0.3500
 1.4675 1.5998
 -0.1456 -2.1572
 -0.1379 0.2237
 -0.3101 6.3173
 0.7586 -2.0715
 2.2186 1.2145
 0.4090 -5.0796
 2.1965 -1.0682
 -2.4949 -5.6769
 2.3112 -1.0312
 0.0677 -5.1444
 2.2507 -5.5029
 0.3826 -4.6708
 2.9285 3.4115
 -0.1722 -1.6845
 -0.9055 2.9898
 -1.7164 2.1988
 2.3922 7.4170
 3.6364 3.1411
 -0.8717 -2.7505
 -1.9766 -6.0084
 -1.8657 1.9877
 -0.2286 5.2258
 1.3878 -6.1851
 0.8399 4.4589
 1.2880 2.8612
 2.9485 -0.7129
 -2.7053 -4.8128
 0.9114 -1.0807
 3.4654 8.4014
 -1.6251 -5.2313
 0.9888 3.2628
 -0.2229 0.5871
 1.0341 1.4571
 0.3761 -3.0777
 -1.5347 -1.3652
 -0.2065 2.6262
 2.6853 7.6587
 -1.9532 -5.8078
 -2.3276 -0.6542
 1.2050 -3.8295
 -2.2395 1.1095
 0.3421 -3.4075
 2.2055 7.6185
 -0.5952 -0.1776
 -2.6119 -7.5833
 0.3611 6.9086
 0.8951 -0.6240
 0.2869 -2.7503
 1.3992 -3.8056
 0.6412 0.2651
 1.0980 -0.4022
 2.2038 6.3346
 0.3021 1.1164
 0.0932 3.7341
 3.8817 0.0274
 2.4133 0.3320
 -1.1151 -7.8201
 -1.6218 0.6704
 3.1339 1.5120
 -2.0472 -0.7210
 2.4043 -1.8729
 3.1657 7.2973
 3.7200 5.3100
 1.0283 2.8507
 1.0218 2.1300
 -2.5156 -9.8582
 -1.4462 -4.0190
 0.4004 2.5460
 2.2467 2.2251
 1.5250 -4.0608
 1.3368 3.4061
 -1.6428 -0.1991
 0.5752 7.5753
 2.1678 8.2154
 3.2216 0.8441
 4.1890 1.8125
 -1.7495 -5.1978
 -0.5659 -0.2603
 3.0687 9.6781
 -2.0585 -5.9924
 -0.6304 -2.3160
 -0.3663 -2.6107
 -1.3896 4.1883
 -2.9338 -7.7951
 0.9211 9.2126
 -1.1934 -1.8610
 3.0322 1.8663
 -0.2053 2.6353
 3.0206 8.4029
 -1.9285 0.5194
 0.3914 5.8477
 -2.4682 -5.8797
 -1.3262 -2.8727
 0.2717 0.0023
 3.5611 7.4480
 -2.5891 0.9744
 0.0006 -0.4887
 -1.8822 -7.4671
 0.6960 -7.2047
 -0.0755 0.6332
 -0.2925 1.7874
 1.3289 5.9499
 -1.5518 2.6037
 1.1962 1.7755
 2.9620 5.6013
 -1.8716 -0.0947
 1.7428 4.7420
 3.2566 1.1269
 -0.5203 -5.8312
 -1.5194 -6.8440
 -1.4810 -5.4324
 0.6305 -1.0928
 0.7010 -5.1326
 0.7896 8.4472
 -2.6693 -2.7529
 3.4423 7.7993
 2.4327 2.5878
 0.7631 6.8224
 0.6111 2.5647
 2.8457 5.7009
 1.3232 -0.3013
 -2.3021 -4.0291
 3.5275 -0.3050
 1.0561 -7.2935
 2.8309 0.4327
 1.2111 6.0360
 0.6438 3.8320
 2.8647 1.0282
 1.0150 1.3994
 -3.1254 -7.7611
 2.2734 5.3358
 -2.0444 -7.2622
 1.8174 -0.6403
 0.8890 1.7602
 -0.0086 6.1494
 0.7523 7.2563
 -1.3822 -6.3530
 3.4967 10.5823
 -3.3343 -7.4140
 2.2526 7.1993
 -0.9327 1.0315
 3.1045 9.3585
 -1.1920 -0.0617
 1.6107 2.8379
 -2.1062 -1.1833
 1.5155 1.2478
 0.3669 -4.7456
 0.6298 -5.9581
 -2.6179 -3.4299
 -3.0342 -1.7793
 -2.9112 -6.1670
 0.5970 6.8583
 2.9909 8.8044
 4.3842 8.7886
 -1.3211 -8.5765
 -0.6296 6.5117
 -1.0332 -1.7071
 2.6013 8.1314
 -1.2506 -4.3063
 1.9166 6.7221
 2.8144 6.3066
 4.0991 6.3685
 1.6931 -3.8034
 0.4019 2.3185
 2.2327 1.6180
 -1.4066 -4.4704
 -1.8017 0.0876
 -0.8856 -9.2070
 0.6035 -5.4196
 1.5080 1.5827
 -1.1201 2.3110
 -1.9609 1.5930
 2.3215 -0.1805
 -0.0455 -3.4646
 -2.4632 2.9788
 -0.2305 0.5644
 3.1895 7.2061
 -1.0375 0.8058
 -1.1291 -5.9740
 0.8181 -2.4838
 1.6861 4.1621
 -3.4581 -5.8662
 3.7420 0.4600
 -3.5742 -2.7507
 3.3239 -1.2038
 0.5630 10.4200
 -1.1135 -4.6395
 3.8544 -1.3106
 0.6008 -6.2305
 -0.7978 0.3225
 0.5295 2.7112
 -0.4811 0.8450
 -2.0554 1.9969
 -1.2398 -6.6484
 4.1012 6.8602
 -2.9005 -8.0649
 1.2977 1.5311
 1.1396 0.7060
 4.4883 4.5233
 0.7478 -1.6195
 -1.9688 -2.0326
 -1.7230 -1.4374
 -1.3937 -3.6537
 -0.1674 9.2896
 -2.0319 0.7873
 -2.4841 -4.4462
 -0.9842 -2.3979
 -1.7488 -4.3841
 -1.5443 3.6582
 3.1690 1.9436
 0.3788 -7.9978
 3.5029 6.8809
 -0.1005 4.2309
 -0.3285 3.2880
 -3.0445 1.6978
 -1.1060 -1.6095
 0.3793 0.1050
 1.2966 7.2449
 0.6511 -2.2992
 0.6764 1.5933
 -1.4315 -1.0043
 3.9878 0.5279
 -1.2862 -6.0418
 -0.1432 4.4935
 -0.9374 0.7844
 0.5191 1.1837
 0.4052 7.1293
 -1.2001 -7.1191
 0.3381 -1.5839
 3.9024 2.0293
 1.7430 -0.3936
 4.4213 8.1862
 3.5489 -0.4330
 -0.1445 -2.8684
 -1.6347 -8.2306
 3.4280 1.4674
 0.8433 1.8951
 2.8431 0.3390
 -1.1227 1.6627
 -3.0907 0.0508
 -2.7829 -9.1293
 -0.5675 -4.7456
 3.5597 -1.8870
 0.7387 -4.4525
 1.9305 0.8421
 -0.1963 -0.4912
 1.0873 -3.6242
 -0.0597 4.9974
 1.1195 0.1178
 3.3107 7.0566
 2.8572 -2.3046
 -0.8564 -6.3863
 0.5543 -7.7153
 -0.0405 -2.9671
 0.1823 -4.0626
 1.2172 6.4330
 0.5117 -1.1208
 4.3765 5.7098
 0.7772 -1.8268
 3.8166 7.8228
 -1.2745 3.6852
 3.3485 6.5494
 0.3195 -2.4224
 -1.7944 3.7090
 1.0896 -5.2529
 2.1943 -1.0708
 1.8449 5.9291
 2.9022 -1.8523
 0.5404 2.3331
 -0.4842 -3.0289
 2.9211 7.2519
 -2.0822 0.3818
 -0.8043 -4.4183
 -1.8749 -6.1461
 3.1213 2.6117
 0.5833 2.1056
 0.6343 4.8937
 0.3566 0.7712
 -0.2598 1.0925
 -1.3475 2.5322
 0.7311 7.2715
 0.1836 -3.6969
 1.1142 5.5690
 2.8008 1.9375
 1.4794 0.3608
 1.0063 -1.5460
 1.6617 10.5846
 0.3028 3.2561
 -1.0001 -6.1281
 0.9297 -3.7244
 1.3183 -1.4612
 1.3606 0.1158
 -0.1265 -1.6109
 0.3437 -6.0407
 0.5480 -2.1253
 -1.6050 5.1049
 0.9826 2.4434
 -0.9367 -0.0359
 3.3866 -1.1295
 2.9660 7.9536
 2.8884 -0.4399
 -1.4729 -3.9256
 0.7559 3.2779
 -1.1408 -1.8772
 -2.9173 -2.1513
 -0.2666 5.3209
 -2.2585 -0.7335
 1.0028 5.1816
 -0.0297 -7.5528
 1.2200 -0.7065
 3.9148 3.6444
 2.5839 -0.5423
 3.2772 6.7900
 -1.3344 0.1622
 4.1645 2.7467
 2.5180 4.7921
 2.1142 -2.1860
 0.1044 5.8382
 -0.3172 -0.9754
 -2.1674 -4.8170
 -0.1207 -0.8563
 0.7215 0.1612
 1.5500 -1.8081
 0.4542 0.0408
 0.5373 1.2809
 0.5270 7.3798
 -0.5068 4.1917
 2.5691 8.5315
 -0.4024 7.9881
 2.4555 2.0165
 -0.3924 -8.5514
 3.3173 1.1754
 -0.5301 4.8717
 0.7444 -4.8630
 0.4310 8.9494
 0.9819 2.5425
 -2.9014 -7.4602
 -0.9401 -0.4879
 2.6662 1.2155
 2.8651 0.2345
 5.0030 9.7267
 1.4758 3.0702
 0.5297 -4.3444
 3.9138 5.4236
 -0.8397 -7.0949
 1.6202 -3.6105
 0.8181 -5.5839
 0.8786 -5.5215
 0.7558 1.4292
 -0.0142 1.1455
 0.3370 4.8251
 1.0612 5.4517
 -0.0311 0.7792
 2.4025 -1.3311
 3.3784 -0.3455
 -0.1126 -6.1269
 -0.5062 5.4370
 0.0540 -1.9247
 -2.2876 -6.6229
 2.7516 -0.0234
 1.3460 -2.9429
 -1.5088 -1.6200
 1.0026 0.7553
 0.7225 -1.1472
 -0.7285 -8.2606
 0.6725 -1.5216
 0.7226 1.9939
 -2.1740 1.5786
 1.4997 3.4280
 4.3662 8.7875
 3.5296 -1.8703
 -1.9609 -5.1683
 0.2259 -7.3701
 -2.7193 1.1999
 1.2201 -1.6119
 2.6305 -2.3929
 0.6107 0.5902
 0.1585 2.2002
 -3.0940 -4.0698
 2.0058 5.2625
 0.8233 5.8485
 0.3179 6.9645
 0.1019 5.2649
 0.4318 5.1556
 3.0876 6.8099
 -0.9801 -0.7152
 1.3166 3.0287
 0.8389 -2.0822
 4.0272 3.3930
 3.7812 11.6897
 -0.5931 -1.8924
 2.1615 1.1118
 0.3591 4.2956
 0.0404 -2.0018
 -1.0863 0.0560
 2.1366 -2.8514
 -0.6259 -1.6955
 0.7734 -3.3864
 3.1099 8.7060
 0.5816 -1.0887
 2.6665 2.1022
 0.3684 0.3181
 -2.6695 0.2471
 -0.9646 -6.0927
 3.8478 5.6705
 3.0646 5.8086
 2.9562 7.1767
 2.3600 2.1850
 1.5166 1.1097
 0.5246 7.9792
 2.8293 6.9735
 -0.3631 3.4230
 2.4538 4.4029
 0.2926 -3.4814
 1.2664 2.5643
 2.3809 -3.8864
 -1.2906 2.9826
 -2.1646 1.1786
 4.3650 1.2925
 -1.7879 1.5326
 0.3870 4.0784
 2.8800 6.2423
 2.8028 -0.2752
 0.8716 2.0719
 -1.7305 -2.8770
 -0.0642 6.3059
 -3.1265 -4.3165
 0.3858 -1.2722
 4.1490 0.9088
 3.8529 7.6233
 -2.4765 -4.8253
 -0.5738 2.1874
 -0.7914 5.6862
 4.5174 7.2590
 3.5991 -1.0730
 -0.1862 -6.3877
 1.2572 2.8971
 2.6411 5.8767
 1.8163 3.1612
 -1.9646 -6.2368
 3.4902 0.9537
 0.9327 8.2515
 -2.9354 -6.2591
 -0.0721 5.7960
 0.9250 -5.8190
 -0.4154 0.5564
 -2.6899 -0.7366
 4.6140 7.2650
 -1.3437 -6.3046
 4.0353 2.5978
 0.6538 -0.9813
 -0.2036 -0.9018
 -1.4582 0.5569
 -1.8758 0.4606
 -2.0532 0.5606
 0.8285 3.5652
 1.1921 5.3301
 1.1153 2.7765
 -1.7118 -1.2968
 3.1343 -0.9727
 2.3459 -1.4369
 1.6031 -4.1562
 -0.6702 1.9801
 -1.9317 2.5064
 3.9358 5.7878
 2.8154 7.2242
 1.7948 -1.7219
 0.4805 0.7901
 2.9465 7.2013
 -0.3487 5.1229
 -0.3159 7.1005
 0.4495 -0.1473
 2.7022 0.4763
 -0.0153 3.8332
 -0.3980 9.4533
 1.1278 3.4666
 -0.5469 5.5622
 1.2876 -2.4634
 0.7916 -6.1420
 0.0070 2.4014
 3.1147 5.5180
 3.9716 4.3902
 0.0922 2.9386
 -0.3954 -7.3317
 -2.5099 -6.4240
 0.4431 1.5674
 -0.6643 6.6134
 4.0159 5.4771
 2.4558 -1.6880
 1.9460 2.6656
 -2.4816 -6.2234
 2.1515 5.2229
 1.4595 -3.7172
 -1.0972 -3.5749
 1.5690 5.0851
 -2.1977 -5.3488
 1.3198 -1.9474
 -0.5739 -0.9829
 2.5788 5.0948
 -0.7305 1.0768
 1.2110 -4.6755
 1.3475 -0.1784
 -1.1532 1.9807
 0.1018 -0.0845
 1.0508 3.2812
 2.1989 6.1296
 2.9439 9.8225
 -2.7334 -5.8724
 1.8484 -0.1159
 0.7675 -6.4118
 0.6454 6.0371
 -3.1424 -4.9505
 -2.6023 -7.6306
 0.7267 -5.2352
 0.6233 3.7788
 2.5458 9.6175
 3.1049 5.4053
 2.4717 -0.8915
 2.8865 8.0212
 0.8305 0.1765
 4.1134 9.4464
 2.0091 -0.8774
 0.2264 -0.6107
 0.4396 6.0372
 4.1134 3.5413
 0.1066 6.9242
 0.4260 -3.4037
 0.6814 -1.5244
 1.9978 9.6728
 -3.0926 1.2220
 -0.1896 1.6282
 2.3306 8.1234
 2.4514 4.7238
 0.6132 -7.4470
 3.0478 3.3344
 -1.1339 -3.5049
 -2.3603 -0.5203
 1.1246 2.3666
 -0.9613 3.9466
 2.0642 3.7826
 0.3428 5.8312
 4.2136 7.2529
 -0.7661 2.1484
 2.4711 5.0991
 -1.1930 -2.7359
 0.0851 4.2249
 0.1687 2.1706
 -1.5509 -3.5040
 0.1443 5.2827
 0.7520 4.1157
 2.6445 7.7109
 -1.6278 -6.5525
 1.7690 8.8137
 1.6791 9.4507
 -2.8297 0.6616
 -0.4040 3.7290
 -1.4226 3.6141
 3.8144 9.0058
 -2.3782 -0.9918
 4.1050 8.9103
 -2.6989 -7.1385
 3.6216 -0.1455
 -1.8890 -4.6049
 1.9023 0.4410
 1.8116 -1.3012
 -1.4383 -7.1567
 -1.1360 0.6397
 1.5494 -5.0442
 -0.3208 -4.2808
 0.1630 5.5090
 -0.6635 -1.0794
 0.8380 -1.0352
 -2.6143 -4.7823
 -0.3892 5.7676
 2.1802 0.5821
 0.9973 1.4135
 -2.6587 0.6325
 0.6902 0.9040
 0.4740 -0.2024
 -1.7464 0.2302
 0.6098 -1.1779
 -1.2802 -0.3229
 2.3740 4.7737
 3.8260 2.0228
 1.8749 0.4325
 2.7070 8.5063
 0.2556 -3.2441
 1.1052 -3.1373
 -1.8513 -6.6982
 3.6696 7.0822
 0.5578 -2.8160
 -2.3613 0.7632
 -0.1185 1.0937
 2.5595 -0.6261
 2.5136 6.2613
 -0.0812 -7.7851
 0.9892 1.4013
 1.3798 2.0235
 0.4959 -7.9412
 0.4506 -6.3768
 2.0067 3.6031
 -2.3170 -0.4931
 0.7416 6.7986
 -0.5350 -3.8034
 -0.3017 1.4682
 2.0270 -5.3882
 2.1576 -2.9725
 -0.0709 4.8839
 0.5596 6.6464
 0.9333 -5.4856
 1.1477 5.9245
 -0.4305 6.8344
 0.1035 -8.5938
 -3.6116 -9.3887
 3.9031 7.9380
 3.5643 9.5535
 -2.5165 -1.7101
 1.2128 6.9062
 0.9751 -6.0855
 -0.7571 -1.7248
 0.4030 -0.6903
 3.5701 7.4350
 0.3802 2.2299
 -1.2678 -1.5524
 2.8438 0.6057
 2.0632 5.1891
 2.7945 5.9452
 1.9311 2.9688
 0.7947 1.9362
 1.3450 5.0417
 1.2628 3.5164
 1.4893 2.1069
 2.9444 4.5289
 -1.6345 2.9299
 2.2789 1.7847
 -3.6450 -8.6429
 1.2125 1.2576
 -0.4930 3.3553
 2.2329 3.1963
 0.1334 2.1085
 -1.3389 2.6532
 0.3818 8.1456
 0.4595 4.8171
 0.0394 -1.0727
 -1.4204 5.4723
 3.0621 7.5453
 3.1303 2.3637
 -0.0561 -6.3755
 0.8710 0.5547
 0.5519 -5.2746
 0.1448 5.6383
 0.4604 -5.8845
 -1.1742 0.6335
 2.9876 6.8064
 0.8387 3.8070
 0.3068 -1.1564
 1.3204 4.6659
 1.0822 4.4819
 -1.6721 -8.3217
 3.3607 5.7570
 1.1078 9.1216
 -2.2805 -7.0563
 -0.2227 3.2232
 0.0231 3.4021
 -1.7415 1.2070
 0.0608 2.6072
 1.3708 2.6717
 -2.2988 1.4113
 0.9030 6.8227
 0.6552 5.7569
 0.8788 7.5761
 1.4050 0.3250
 -0.3105 -2.5965
 0.9567 -0.8418
 0.3030 1.5947
 4.8283 4.8577
 -1.8282 -0.0926
 3.8301 6.0351
 -0.4480 -2.8039
 -0.2961 3.3539
 0.5805 3.0380
 -2.7363 -8.5218
 0.1620 2.4709
 3.2238 5.4510
 -1.8596 0.2341
 1.8361 5.7678
 0.4822 -2.7720
 1.3689 9.0994
 3.2836 8.4776
 2.0181 -0.7316
 -1.0549 -0.5490
 -3.2411 -2.6528
 1.5793 0.4678
 1.4641 -1.7095
 1.0090 -1.3572
 -0.1830 8.3970
 -1.2057 4.2402
 -0.4293 5.9054
 -1.7695 -5.9564
 -2.4437 0.5775
 -0.8362 -5.5336
 -2.8416 -0.4049
 0.9422 3.4149
 -2.8186 -0.0143
 2.1521 5.2805
 -0.1293 -3.3986
 2.2554 -2.4819
 -1.6093 2.0142
 -0.8319 -2.2728
 0.4803 -3.0721
 0.6561 9.5748
 -3.1288 -0.5524
 1.0273 -3.7059
 1.1024 2.6454
 0.8404 1.7731
 -0.6388 3.8347
 0.0502 -4.7930
 -2.3297 -0.1507
 -0.0541 -0.9516
 0.9664 -4.3471
 1.0998 -7.5199
 -1.0074 1.7895
 0.7297 0.0470
 -2.8510 1.2081
 -0.8842 1.2246
 -2.0634 -3.7554
 0.8839 -6.4483
 0.3417 3.1696
 3.7920 1.9727
 -1.9342 -1.0481
 -0.7586 -1.5765
 -1.8515 -6.9917
 -2.4310 -7.3356
 0.3486 4.6421
 0.2583 0.2234
 -1.4437 -3.0980
 1.4693 -3.2391
 0.5914 -4.9890
 3.7472 6.9291
 0.4384 0.8861
 3.5634 7.7104
 2.0902 -5.3549
 -1.8790 -1.7376
 2.8368 9.0208
 0.3361 0.9551
 1.0253 -2.6052
 -0.9050 -4.5880
 -0.1537 2.4898
 2.2133 1.2597
 1.2073 -0.3090
 4.2316 1.4701
 -0.0691 -5.6327
 -1.5554 -5.5621
 4.3149 0.7056
 3.7240 0.9183
 3.9745 7.3183
 -0.2696 -0.5691
 -0.0981 2.1621
 0.9485 1.9783
 3.3335 -0.5149
 0.0111 -4.6875
 0.4856 6.9062
 0.6095 1.8134
 4.2213 8.0752
 2.9914 -0.8261
 3.1871 -0.1224
 0.0788 0.6434
 -2.1305 0.2810
 0.3130 7.3291
 -0.1708 0.5611
 4.2403 0.8354
 0.1934 7.8041
 2.8371 8.6434
 3.2049 6.2218
 2.6909 6.1178
 -1.9756 0.1386
 -0.6123 1.7103
 1.2507 -3.6924
 1.5606 0.8328
 0.6087 0.7722
 0.5137 -7.9426
 2.2161 -0.4872
 -1.8933 -1.2306
 3.9268 3.9582
 -0.1685 0.9741
 0.8159 2.9925
 -1.7170 0.0253
 3.1390 4.6777
 -3.4214 -8.2926
 2.4068 -2.0350
 2.2716 0.5439
 -2.0858 2.2995
 1.2725 3.0338
 0.8269 -3.5386
 1.3425 6.3836
 3.9065 6.8166
 -3.1248 -3.7715
 1.7765 3.1890
 1.5461 1.9067
 1.7931 5.0121
 -1.9984 -0.2674
 0.1273 -0.2350
 2.9848 0.4281
 -1.5158 -2.6552
 2.3063 7.4130
 2.1908 5.2435
 3.1116 6.8363
 0.0507 6.9312
 3.6358 0.6215
 2.8676 5.8787
 4.2351 3.3189
 2.6065 -0.0613
 -1.7489 0.7304
 -2.2628 -5.5626
 0.0682 -7.3914
 0.2574 -6.6399
 -0.5067 5.5633
 1.7845 -0.7062
 -2.8235 -3.6083
 -0.7657 -5.2511
 2.5094 -0.0194
 0.5430 -4.2936
 3.8363 9.1173
 4.2463 5.2480
 -1.0218 4.6368
 -2.2806 3.6584
 3.1240 6.1907
 0.8579 0.3331
 0.0109 -3.9532
 2.6731 -4.6515
 3.1863 5.8184
 3.4510 1.6490
 1.3327 -0.2626
 -1.9405 -7.7904
 2.7395 1.4810
 3.1301 0.2929
 -1.1246 2.7128
 1.4939 -5.1558
 -0.5432 0.5474
 0.4101 2.0058
 0.1008 6.4727
 -2.9962 2.2116
 -0.3889 2.1540
 -0.2696 4.3643
 2.2325 2.0746
 -1.5518 -2.6042
 -2.6249 -5.9586
 -0.4287 1.8562
 3.3508 9.4682
 0.2817 2.0311
 0.7681 6.5545
 1.0867 -5.2722
 1.0169 -5.7943
 -0.4818 -2.7302
 3.8381 5.1861
 -1.6112 -3.2575
 -0.8400 5.3144
 -0.1778 -1.9165
 1.1980 -5.6568
 3.6801 5.6959
 -0.0436 1.0306
 -0.2133 -6.4808
 -1.5128 -4.6289
 -2.1508 -6.1327
 2.4114 -2.9158
 -0.3054 -4.9932
 -3.0927 -6.5109
 1.3818 3.2112
 0.7804 2.5343
 -2.9323 -7.4571
 2.1121 -3.4536
 3.8823 3.7056
 2.5950 4.5651
 1.4675 4.3591
 0.3780 -4.8008
 2.6156 7.8649
 2.0414 9.2800
 4.0350 5.0053
 -0.2803 -3.3976
 -0.3887 -8.4016
 -1.4066 -5.3466
 -2.0698 -2.9921
 -0.1502 1.1446
 -0.1966 7.7081
 2.8506 1.1735
 0.9447 9.1854
 3.7142 5.0394
 2.0397 -5.5568
 -3.4650 -7.1962
 3.3613 -2.2416
 1.0695 2.9797
 3.6746 -0.6947
 2.1684 6.0686
 0.2605 0.9923
 0.0296 -4.4566
 -0.7057 -0.7613
 -3.0137 -5.5821
 4.1066 1.0919
 -1.6484 1.3585
 -0.0909 1.7490
 2.8465 -0.6732
 0.1485 0.2728
 1.3345 1.2268
 -1.1521 -6.2504
 -2.2615 -7.9301
 -0.8141 -1.1716
 -1.3536 3.0711
 -0.0284 3.6204
 -1.8815 -4.0566
 -2.6746 -2.3705
 0.5282 2.5001
 -1.4008 0.2803
 1.3142 6.8253
 0.8084 -2.9395
 1.0042 -4.4891
 -2.4931 -8.9419
 1.3894 3.5377
 -2.9783 -2.5290
 1.7571 5.1164
 3.6905 -0.7497
 -2.4404 0.2125
 2.5525 3.4621
 -1.0931 -6.0545
 3.0308 -1.4196
 -0.7720 6.9301
 1.0489 0.0809
 3.1248 -0.2337
 -2.4708 -2.4461
 -0.7299 5.6989
 -1.1197 2.4596
 -0.1285 6.8471
 2.8097 0.5094
 0.8375 -1.4516
 1.1268 0.4094
 3.6821 9.2413
 1.8014 0.4944
 0.6436 1.2004
 0.6575 9.5098
 1.7035 2.9659
 2.2391 2.1027
 2.8351 10.5863
 -0.2206 -7.1710
 1.1896 7.8190
 -1.1502 -0.4878
 0.8613 1.6111
 1.0094 2.6767
 0.3262 5.1464
 -2.5087 -7.1800
 0.2033 -4.8875
 -0.7612 -1.5912
 -2.6738 -6.7400
 -0.1153 -7.0247
 -0.1230 -5.2744
 3.9083 5.9711
 -0.2815 -4.3431
 3.0132 -0.7419
 3.1908 1.8354
 2.6608 8.6992
 2.9951 5.4706
 -2.2877 -2.2339
 -0.7333 -1.5259
 1.3156 -6.7188
 1.1808 1.0850
 -0.0254 3.8028
 0.8836 1.0481
 0.4378 6.1523
 -0.6730 3.5882
 1.6577 2.9647
 -0.7475 -5.0949
 0.6638 -4.0285
 3.6267 5.2587
 1.1734 -0.7269
 -0.1980 4.7933
 1.8231 -0.5502
 2.7520 8.4214
 2.1918 -5.0658
 0.8337 -1.4977
 1.1251 4.4239
 -1.5534 0.7253
 0.7377 3.7455
 1.2883 -3.8732
 1.4306 -4.7010
 0.1148 -1.1290
 -2.3874 -0.7746
 1.5724 10.7114
 3.3473 0.0498
 2.5669 8.0504
 -1.8796 -8.0870
 4.7167 0.6266
 3.2914 6.3425
 2.6005 8.2937
 -0.3527 0.9071
 1.0066 -8.9298
 -3.2743 -5.0275
 0.4738 0.3116
 4.0006 3.4886
 0.5746 -5.2514
 3.2717 0.6606
 3.6706 6.5848
 1.6292 -1.6337
 0.9482 0.9819
 -0.1736 6.8951
 -0.7533 -3.4403
 4.3268 6.1545
 0.5981 -5.5746
 3.8980 3.4535
 0.5991 8.3833
 0.5204 2.3986
 0.7077 0.2702
 -2.9681 -6.0970
 0.1349 3.6778
 -0.4896 -4.3606
 -0.3662 -2.5235
 0.3761 -0.2539
 2.7063 4.7168
 -2.5296 -8.3887
 -0.9811 1.7644
 -1.0217 4.0215
 2.0384 4.2812
 -0.3412 7.9543
 0.6976 -1.3653
 2.0505 8.8407
 -1.7433 1.7687
 0.5406 -3.9274
 2.5032 -0.9383
 -1.7124 -6.9775
 -1.1175 -5.6607
 0.2784 -5.1095
 1.7596 3.7672
 -2.2543 -7.7003
 0.3464 6.7549
 -0.0301 -0.4812
 2.9787 8.2777
 0.5808 5.4626
 3.1862 5.7115
 3.2171 -1.6900
 -1.8357 -4.1242
 -1.0443 -2.3983
 3.0232 1.3752
 -1.3358 0.0014
 0.9295 -3.3525
 0.5117 7.6520
 -0.0155 -1.2109
 1.9633 -3.7150
 2.1059 -3.5493
 -1.3860 3.3883
 2.9778 1.6526
 3.6047 10.5910
 3.6270 1.7323
 0.2974 -0.5547
 1.8173 -1.5112
 -0.2672 5.9719
 1.5450 6.3945
 -2.2890 -4.8734
 -1.4729 -5.1491
 1.8955 10.8888
 -2.5450 0.5166
 0.2383 2.7529
 2.8586 -1.3892
 0.5024 -0.3220
 0.6896 -5.8859
 -1.4955 2.6215
 -1.8862 -1.1836
 -0.2414 -6.1981
 1.5685 -0.2260
 1.1204 6.1831
 -0.3590 3.7639
 -2.4519 -6.3499
 -0.4932 -2.6295
 2.1424 0.1514
 0.4305 6.9115
 0.0486 -1.6639
 0.8925 8.0386
 1.5639 0.0151
 0.9177 -4.9415
 -2.1023 -3.4427
 0.6142 -4.5889
 -2.3064 -5.7543
 -2.7760 -7.7570
 2.1957 0.7048
 2.9097 8.6827
 0.4869 -5.2516
 0.7695 0.3106
 2.0211 -3.1085
 -2.5631 -6.9540
 -2.4098 0.8711
 -3.5019 -2.5242
 -0.0285 0.8318
 0.2147 1.9267
 -3.3394 -6.6436
 2.1376 4.4546
 -0.9896 3.7992
 1.4609 -2.2594
 0.0154 -4.8184
 -0.1559 2.8996
 0.6739 1.3311
 2.1644 -0.0795
 1.2177 2.2968
 -0.0271 -0.5726
 0.0429 4.2176
 -0.7232 -0.6020
 -0.0309 4.5201
 2.5074 -2.8680
 1.3366 1.7761
 3.6146 8.5377
 1.0242 2.4590
 0.6921 1.4737
 3.7371 10.2505
 0.3957 -4.5118
 1.2404 -4.1681
 3.5326 -0.3032
 -2.1263 -7.2270
 -2.1210 -5.6665
 0.3582 -2.4898
 0.1860 0.1730
 0.9210 1.2348
 4.3997 8.5774
 -2.4570 -2.7031
 -2.0522 -3.6380
 1.0688 7.8400
 -2.5901 -4.2262
 -0.9882 0.4684
 -2.7278 -5.5257
 1.5472 1.2403
 -1.0668 0.2897
 3.2564 6.4321
 0.7349 4.0482
 3.5090 0.5925
 -1.1796 -4.6603
 -0.6476 -0.6240
 -2.0012 -2.8396
 -0.3771 -4.5201
 3.3781 2.1726
 2.9146 5.7531
 2.8236 2.1296
 0.7453 5.5952
 2.3191 1.7512
 3.4264 10.7966
 -1.0272 -4.8280
 0.7487 2.7480
 -0.4573 7.2045
 2.3584 1.9696
 0.3098 -2.3081
 3.7676 2.6445
 -0.7834 -3.1347
 1.0065 1.7513
 1.6193 2.0535
 1.5041 0.6272
 0.7252 0.0064
 0.3820 3.6264
 1.0461 -2.1821
 -1.4327 -1.0984
 4.0522 9.2868
 3.1923 6.8838
 2.8896 10.0415
 1.3397 -5.4747
 3.4561 4.4647
 -1.3654 -8.2368
 -0.1267 -0.8723
 4.3499 10.9295
 -0.6328 -1.3174
 -2.7458 -0.9637
 0.2586 1.7465
 1.1752 1.6813
 1.5392 -3.0612
 1.1847 -0.2817
 1.9102 6.3428
 0.7556 2.4006
 3.9336 1.8943
 2.5513 0.6032
 0.6024 -4.8299
 -2.3899 -0.7247
 2.3725 0.0408
 3.5818 2.2201
 0.6778 8.3479
 1.7615 3.7529
 0.2578 -0.7907
 3.1495 7.4733
 0.8139 -5.6489
 3.5092 1.0947
 -0.5377 -4.1819
 3.5132 0.6731
 -2.3251 -7.3343
 2.2910 -1.5926
 3.5833 8.4426
 2.6545 0.5632
 -1.4639 1.5040
 1.7668 4.6593
 0.7885 -3.3512
 1.9404 0.1191
 0.8846 9.6341
 -2.6868 -5.1710
 1.5749 -3.5081
 0.6366 -3.9193
 2.1410 -1.2571
 0.6868 4.1208
 1.5172 1.5921
 0.6656 -1.2843
 0.1997 0.7728
 -1.0308 -0.0219
 3.2109 9.6688
 1.3048 -3.7666
 -2.3285 -6.3518
 0.2259 3.4392
 -2.5806 -1.6623
 -2.1264 -3.3222
 2.8812 5.4729
 -1.5025 -3.5756
 0.4919 -0.4930
 2.8678 2.8338
 1.9886 5.4681
 3.4939 -0.8805
 -0.4172 -1.3216
 -1.7099 2.5156
 0.3525 4.4981
 1.1234 2.5506
 4.0066 6.0128
 -2.3745 -4.0340
 0.1003 4.2307
 -0.3582 -0.8745
 -1.3925 -5.7876
 0.5500 -3.7808
 1.0636 0.2279
 0.8416 -5.0796
 1.6602 -0.4129
 -1.4157 2.6097
 4.3142 6.2460
 0.0008 4.6073
 -0.0385 -7.2247
 3.0806 0.1819
 -2.1848 1.2308
 2.9443 6.5943
 3.2976 6.6380
 0.6683 1.9751
 0.2141 3.2815
 0.9557 1.6508
 2.8245 3.8193
 3.6780 -0.3578
 0.0716 3.8876
 2.2583 -1.1095
 2.0014 -5.4114
 3.6810 9.1018
 -0.4497 5.0340
 3.4574 7.6493
 0.5315 -5.4441
 3.1580 5.3556
 4.4524 7.0445
 1.2902 -1.8702
 3.0736 -1.5487
 -0.3179 6.5108
 0.0167 1.4805
 -3.4135 -9.4572
 -0.1373 9.1380
 2.1284 -1.3597
 -1.7638 3.6063
 -0.9895 -3.2119
 1.1911 -3.3292
 1.1561 1.5805
 0.3626 4.9624
 4.9902 9.7408
 1.5795 6.0963
 2.8856 0.4332
 -0.3788 -0.0864
 2.3715 4.1277
 -1.4362 -3.8760
 2.6422 5.5856
 0.5916 -1.5747
 0.6372 5.3621
 0.6187 0.1884
 -0.4298 5.5340
 -0.1817 -0.3423
 2.4296 2.2678
 -1.2738 1.2699
 -3.3373 -3.8307
 0.6468 2.6161
 0.7972 9.2238
 4.2646 0.5140
 2.6075 -0.6579
 3.1712 7.6172
 2.5657 -3.6653
 -1.9217 1.0876
 -0.6533 2.5079
 3.0177 9.1248
 0.7728 5.1425
 -0.0492 5.6353
 3.4995 1.5489
 0.1318 6.1623
 4.3315 8.6534
 0.1766 -1.2690
 -1.5994 -0.3744
 0.9750 5.3689
 2.5368 6.4403
 4.2004 0.3499
 0.7517 5.1430
 0.3145 6.5983
 0.1847 -2.2156
 -0.6079 3.4195
 -2.7998 2.0322
 3.7889 -1.1360
 1.3414 0.2529
 1.3395 -8.6768
 -0.2297 -6.7517
 -0.9794 -0.9240
 0.4520 2.1905
 3.3802 8.3131
 1.1159 3.1710
 2.5255 -1.0242
 -1.6862 -4.0970
 -0.4486 1.5075
 3.1780 7.1394
 1.1806 5.9771
 -0.4262 6.5270
 -2.1295 -6.3779
 2.1348 3.0853
 0.1836 2.7900
 -0.4832 -0.0154
 0.1360 -1.8414
 0.8049 1.5808
 0.7206 1.2277
 1.6733 -4.6717
 -0.1114 -5.3769
 1.8156 -0.6358
 1.5800 -0.8132
 0.2207 1.0634
 -0.2941 -4.1944
 3.3197 2.2570
 -0.1372 2.7934
 -0.8752 1.7330
 -0.6791 5.9244
 -1.5406 -1.2527
 -0.3131 3.9958
 1.3212 2.3831
 -1.4744 0.3963
 0.2523 2.0795
 2.1683 -1.7145
 -0.6242 0.2518
 0.7593 2.4983
 0.8080 1.3535
 3.2052 0.4502
 4.1395 0.9653
 -2.1205 -6.2886
 1.6303 7.4305
 0.7184 2.7016
 -2.9568 -7.4761
 -1.7763 0.2253
 2.4704 0.6116
 3.3434 9.0507
 2.7492 -0.8954
 -2.3998 -6.6720
 1.8947 -0.6338
 0.4998 -0.9242
 -2.4936 -6.9145
 -2.8413 -8.3957
 0.8148 -7.7809
 3.3274 0.8553
 3.7109 4.5348
 -0.5030 -2.1572
 0.7631 5.3310
 0.1293 -1.6521
 -2.9877 1.9450
 1.6775 6.0494
 0.6414 -5.5482
 0.6541 7.4904
 -1.0848 -2.8127
 1.3852 -1.6882
 -2.3430 -6.1942
 1.6468 -7.4391
 -1.1384 6.0978
 3.4655 6.7184
 -1.8850 -6.0608
 -0.9156 1.3898
 -1.1854 -0.1185
 0.8298 6.2417
 2.5381 -3.3535
 -1.5100 -4.1193
 -0.8356 1.8630
 3.5564 1.7602
 2.2868 5.8020
 -0.0494 3.3209
 0.7392 2.6757
 1.0803 1.6279
 -2.4739 -0.1058
 1.3008 -5.3166
 1.7617 6.2960
 -3.0458 -6.6575
 3.2854 10.3372
 -0.4568 -6.3464
 -3.0887 0.6742
 2.2839 3.8102
 -3.6563 -4.2177
 3.2199 5.2356
 4.2358 6.0027
 1.3345 2.3617
 4.0270 9.6343
 -1.3735 -2.9489
 0.8110 0.3825
 2.8210 5.7638
 1.3766 -4.8187
 -0.5947 3.4856
 0.5730 -8.4942
 3.0653 -0.3552
 -0.0249 5.6179
 -1.3136 -4.8755
 -2.1774 -0.7345
 1.1683 -1.3501
 -0.3227 -0.7662
 0.2465 2.6546
 1.1465 0.3134
 1.1613 -2.3813
 0.7723 -3.5279
 -0.4211 -0.7275
 -2.0417 2.8954
 -1.3597 -7.3321
 2.7940 2.7233
 -0.7806 3.6701
 2.9734 -1.3060
 0.8845 -5.6327
 0.6202 5.8070
 0.5014 7.6296
 3.8282 -0.8013
 1.1169 5.4335
 2.6145 7.3904
 -1.8529 -5.3281
 1.3393 5.0989
 2.4661 0.2712
 0.4504 8.4377
 3.9524 5.5032
 1.3179 -0.2672
 1.2231 -0.4558
 -0.6117 0.6563
 0.7105 0.2037
 1.1377 -1.8370
 2.0379 6.2855
 2.9030 -0.4030
 0.1129 1.4310
 3.1476 1.0083
 1.2005 3.2640
 2.8840 5.7499
 -0.1575 -3.5154
 2.7243 -0.9060
 -2.3002 -4.7572
 -2.7462 -1.1725
 2.9694 6.6999
 -0.3014 -4.1168
 4.5222 3.9520
 -0.0975 0.1159
 2.9318 -0.4399
 1.8570 -0.3261
 0.9217 -2.4567
 -0.5103 -5.0366
 -0.6648 1.8193
 -0.6890 -6.6070
 0.4781 0.1836
 -1.2749 -1.6816
 -1.6373 -2.2297
 -1.2085 -3.4650
 0.6277 -2.6984
 2.1278 2.4493
 2.6002 -1.5859
 -1.7761 -5.4776
 -0.2675 -0.5546
 0.0556 6.1624
 -0.7176 -5.0721
 -1.9873 -3.0124
 3.8390 7.9873
 -1.1786 -6.9653
 -1.8990 2.0000
 -3.1141 -8.9019
 -2.2093 -3.9874
 -2.8626 -3.7249
 3.2178 0.5260
 1.7531 6.9074
 -0.9952 -3.3736
 -0.2344 0.8300
 0.2712 -4.8092
 0.2069 1.7090
 -1.1122 -5.2672
 0.6234 0.8348
 0.5009 6.6938
 2.7306 -2.0862
 1.5503 9.8561
 0.0625 -1.5217
 -3.2617 -6.8918
 2.5166 2.4046
 0.0426 -7.9438
 0.7709 2.6849
 3.9557 8.8522
 3.5188 0.4459
 -0.2065 7.7465
 3.6249 0.8160
 -0.7746 1.0960
 2.8683 5.5991
 1.2214 1.3842
 0.8490 0.0300
 1.4864 2.5142
 5.1430 5.4438
 -0.6514 0.2981
 3.2292 6.2433
 -0.4945 -1.0869
 1.3985 -3.9729
 2.0153 -2.0703
 0.5716 -5.7278
 -0.1469 1.3100
 -2.0433 -6.0185
 -1.9143 -5.8474
 0.2376 3.6843
 -0.5378 -6.3285
 -1.3773 -1.2344
 3.2017 4.1820
 0.5234 0.1690
 -0.1518 -1.7144
 -0.7603 -0.8134
 0.1495 -2.1364
 2.6108 2.6358
 1.8272 -2.3474
 2.7494 8.8485
 2.7479 7.8853
 0.0400 3.8920
 4.1603 7.6671
 2.7589 9.6946
 0.3067 -3.5171
 -0.3803 -5.7393
 3.7357 8.1280
 1.6196 2.7497
 3.6143 1.9429
 0.5241 -7.4286
 3.9551 5.2711
 2.6355 2.1359
 -2.2169 -6.3209
 3.3596 -1.5042
 1.3580 0.8675
 1.0950 -0.8997
 -3.2014 -1.0884
 -2.5166 -0.8483
 -1.6311 -3.1626
 0.3939 9.1385
 0.2918 6.5236
 0.0885 -0.6004
 1.8829 -4.6856
 -1.0382 1.2081
 -0.4283 -6.1533
 -0.3262 4.6868
 -0.0685 -2.7274
 3.7696 8.2186
 -2.7548 -0.9299
 -1.4685 -4.3312
 -0.3180 -5.6124
 0.9950 -4.8334
 0.5338 3.0013
 -0.8468 -4.4900
 -2.2438 -5.8297
 -3.0027 -8.1470
 2.8355 4.4043
 3.6013 1.4856
 -0.2563 -8.2259
 3.7182 5.7038
 4.3671 7.4525
 -0.6168 5.0910
 -0.4311 3.5691
 -0.6580 -10.2446
 0.0077 5.6365
 0.6676 1.3591
 -1.2080 -0.1909
 0.3325 -0.8396
 -0.0752 8.9912
 -0.1455 -1.5785
 1.3017 0.7220
 0.3041 1.9054
 3.0866 5.4441
 -0.1354 -2.0958
 -0.3781 4.7548
 -2.3397 -1.8614
 1.7251 3.6229
 2.3092 -4.3314
 0.1558 -6.9295
 1.4664 -2.6617
 -0.1697 6.7335
 0.9161 0.1741
 -3.2560 0.2591
 2.2630 0.7933
 0.0100 -5.5580
 -0.2893 -6.9575
 3.7660 5.0301
 1.3688 0.8025
 -2.3054 2.3726
 4.8988 9.5564
 -0.2544 -2.2184
 -2.4037 -1.0777
 1.4514 1.5726
 0.2251 4.8705
 2.3080 6.5677
 2.1960 2.5553
 -2.6440 -4.4738
 1.6080 7.0948
 -1.9727 3.9554
 3.2498 2.6930
 -1.9418 -0.8685
 -0.0180 -6.4682
 -1.2447 -6.3135
 3.3717 6.8058
 -0.4401 -0.2739
 -1.4571 -4.7930
 1.1060 2.5217
 0.8858 2.0812
 1.0779 6.4753
 2.8173 8.1394
 -1.1852 5.0639
 1.6086 -0.5775
 3.2019 7.5588
 0.1630 6.8033
 1.6969 3.8857
 2.8481 -1.8355
 -2.4895 -4.0913
 0.8896 -3.6577
 1.0177 5.0305
 2.0222 2.9905
 2.9338 9.3386
 1.0964 5.6030
 1.6832 0.6476
 0.9456 -4.7269
 1.6625 4.1094
 2.2780 -0.9081
 3.2955 8.6710
 0.5774 4.9728
 0.2210 0.3251
 2.6268 7.7337
 0.8270 1.7518
 1.2029 -2.7193
 0.3239 1.0427
 -3.5930 -9.4514
 0.9395 -3.6453
 3.6645 0.4697
 0.4354 -2.8622
 2.6537 1.3966
 3.6021 0.1531
 2.0941 5.3349
 0.7931 -2.4924
 1.4317 -5.9776
 0.7917 5.9192
 -0.2752 -1.5804
 0.0123 0.7883
 0.2320 -7.5296
 -0.4377 5.6125
 1.5111 -3.6489
 -2.8537 -7.2532
 0.3942 0.6032
 -1.7008 -4.3199
 4.2964 2.1069
 -0.1008 -3.7531
 1.1410 0.3048
 0.7694 -0.5965
 0.0245 -5.6461
 -1.4250 -7.5816
 3.5393 6.9283
 2.7208 7.3962
 0.1928 2.8932
 -1.4519 -3.0142
 0.1915 0.9920
 2.5650 2.6866
 -0.7306 -0.7109
 0.1538 4.3633
 0.4325 5.6416
 -0.5006 0.8105
 2.5500 2.5034
 -0.0512 8.0899
 0.2720 4.7646
 0.2176 3.9896
 -2.3039 1.2192
 1.6864 -2.1195
 2.5698 -2.9104
 -1.3383 -0.5568
 -1.8827 -6.1217
 -1.4934 0.9057
 0.2689 0.9134
 0.4829 -4.8299
 0.1633 -3.9635
 1.7572 -5.1624
 -0.0040 -8.0846
 1.8828 1.8390
 2.9107 1.9453
 -0.0861 -0.2803
 0.4737 0.7013
 -2.7712 -7.7321
 -1.1649 1.0730
 -2.6927 -1.0427
 3.5762 0.1141
 1.9026 -3.1632
 3.7209 9.1060
 2.1906 -0.5788
 3.7195 6.6747
 -2.4329 -4.8475
 0.3702 -4.4287
 2.6526 7.4732
 -1.9785 -2.4211
 0.8288 0.0439
 2.9853 5.9592
 -1.5928 1.9389
 3.0112 -2.8959
 1.5657 -5.4478
 3.0264 8.4121
 -0.1805 2.0594
 1.6788 2.1180
 2.4984 6.3478
 -0.9345 3.8456
 0.6792 3.3435
 -2.4565 2.1654
 -0.0835 6.1874
 2.2709 0.0287
 3.0625 7.7376
 0.6455 7.6737
 0.6607 1.1832
 0.1994 -5.4450
 3.7695 8.1303
 1.5069 5.6153
 1.3627 2.4028
 3.0169 3.5024
 4.0618 1.3410
 2.6775 8.5309
 3.6899 8.8939
 4.9235 4.2800
 -0.3005 -6.5756
 -1.0166 -4.7395
 2.5565 1.4190
 2.6831 9.4260
 3.1964 1.5859
 -2.6916 -5.0521
 -0.5084 -1.7509
 -0.3136 -2.7067
 -3.0568 -2.2526
 1.5858 -2.1373
 2.5177 -1.9456
 -3.3219 -4.8271
 -1.5092 -9.3111
 -2.0395 -4.2777
 2.8648 6.7004
 0.5035 -1.6273
 -2.1803 -7.2896
 1.4238 -1.0410
 1.8884 -3.9150
 3.5352 0.0670
 2.6422 2.1697
 -0.2244 -2.4803
 1.4439 1.4561
 -1.2192 1.6457
 -1.5249 1.4245
 0.3320 -1.9441
 -0.4371 -4.7429
 -2.1412 0.9415
 2.0098 5.7042
 0.7496 1.9417
 -0.0239 -9.1654
 1.6437 8.2750
 -0.2926 3.2025
 -1.6201 3.8604
 0.5498 0.9232
 0.4884 -4.6513
 -2.1298 -1.2006
 1.1795 3.2125
 1.2709 3.2784
 -0.8793 -2.0732
 -1.9512 2.3073
 0.2082 5.9737
 1.7226 -3.9390
 -2.6887 -4.5530
 0.3370 6.2720
 1.2238 1.5871
 1.5733 -0.0261
 1.2316 1.5714
 3.6206 5.9297
 -2.6316 -0.7125
 -1.9848 2.3970
 1.4379 -0.1431
 -1.1939 2.6566
 -0.6789 -1.0877
 -0.4091 0.2181
 -1.6899 -0.2316
 0.6570 4.7625
 4.3689 7.6029
 1.5284 -1.2249
 0.4711 4.6588
 1.7110 3.5781
 1.1023 2.0091
 -0.1127 5.9165
 0.4166 6.9758
 -0.7143 0.9814
 0.3031 -0.5313
 0.1665 6.7662
 1.7942 -0.3328
 2.5821 9.1733
 0.8806 2.7156
 4.6433 2.9676
 1.1832 -6.6084
 0.1047 1.8429
 -0.7454 -5.4944
 -2.0776 1.9076
 1.9267 3.7437
 -2.2419 2.4147
 -2.5012 -1.5317
 1.2833 -5.5438
 1.3773 0.0413
 -0.4147 2.0585
 1.2997 3.1472
 2.1224 -3.9794
 3.6528 3.8000
 1.4149 8.2190
 0.2128 0.2859
 1.6402 -0.9029
 0.1965 -1.5973
 0.3644 -0.2950
 1.3595 -4.5111
 1.2257 1.2276
 -3.2675 -8.7177
 0.9351 2.8633
 1.1472 -2.1265
 -0.6697 -2.5111
 0.0339 -6.8377
 1.1596 5.1599
 0.8637 -0.3602
 2.4024 -0.8137
 3.6779 1.7380
 3.5651 0.7227
 0.7125 1.2685
 1.2029 0.6833
 -0.7886 3.4909
 2.3336 3.9129
 -1.7008 -1.4067
 0.5164 0.2663
 0.0245 -5.1318
 0.5805 1.3225
 0.9713 6.1040
 2.1503 -1.2081
 -2.3426 0.8495
 -2.2981 -7.9116
 0.4158 7.2541
 0.8391 6.1188
 4.0881 10.2041
 0.8981 2.4625
 -0.2453 3.8406
 -0.9217 -4.9784
 -0.7281 -3.3471
 3.9771 3.3150
 -0.0263 7.7215
 0.2339 0.0532
 -1.7746 0.6015
 -0.3374 0.3345
 2.1995 8.5806
 0.4817 0.8255
 0.4977 2.5484
 1.6025 -3.5924
 3.3268 7.3045
 -0.3904 -3.7016
 1.5185 4.4673
 -2.9611 2.2333
 3.0898 7.6349
 -2.4302 2.0925
 -2.2058 -2.8266
 0.2375 5.1144
 0.0078 -4.3760
 0.9340 6.9943
 0.2054 0.8355
 1.0094 0.6504
 -0.1208 6.5646
 2.6704 0.7374
 3.0667 8.6300
 -2.5076 0.0662
 2.8712 1.5454
 -0.4559 -0.3774
 0.0909 7.6591
 2.9623 5.7177
 2.5382 -2.4183
 0.3125 -1.3335
 0.6750 4.8053
 -1.6268 -6.5032
 -1.5994 0.2831
 2.4222 5.7395
 1.4917 4.3708
 -2.5714 -8.3832
 0.2515 6.8190
 4.4233 8.2178
 1.3247 -5.7556
 0.4198 8.1887
 -0.6213 -3.0838
 1.8681 3.8037
 -1.3558 3.4379
 1.2408 0.6918
 0.2328 -6.7863
 0.5532 -1.0432
 1.2272 4.9312
 1.4157 8.1089
 0.6520 -6.7662
 -0.0779 -2.8450
 -1.2492 -2.1566
 -1.9451 -4.9318
 -1.4535 0.9997
 0.5587 -0.1132
 3.5560 2.4747
 1.0844 8.4589
 2.3308 6.3715
 -3.0894 -6.4910
 1.8238 0.2901
 0.9911 8.4366
 1.3833 -1.2040
 -0.8447 -6.8839
 -1.1549 -5.3658
 2.3060 2.2951
 0.8443 -2.8230
 -1.6406 0.9703
 -2.6636 -5.6053
 -1.3569 -4.2564
 -0.9487 4.6360
 3.2634 7.8550
 1.5676 1.7174
 3.6324 7.8619
 -2.2198 -0.2012
 3.9591 5.9773
 3.4211 1.2381
 -0.1858 4.9944
 -0.3549 -0.1370
 1.9695 5.7858
 0.7791 2.2347
 0.9605 -1.5406
 -0.5700 -5.9292
 0.9970 -2.8390
 -2.2786 -5.8313
 4.4522 1.8328
 -0.2469 4.9328
 1.1104 -3.6295
 2.9560 8.6587
 0.1213 0.9402
 1.8097 4.0211
 3.3400 4.4816
 -1.4533 0.7359
 -1.4613 -6.2260
 2.5463 5.4067
 -2.0485 -7.7102
 -1.5747 -3.8782
 1.7728 -2.7112
 3.8665 2.5253
 -1.7760 -4.4450
 0.6176 2.6647
 3.1967 7.2057
 3.9416 2.4604
 2.5843 0.9366
 1.4158 0.6536
 2.4225 5.0229
 3.8657 1.0635
 -0.8621 2.5948
 2.8125 5.2255
 -1.7308 1.1034
 0.4750 -7.2315
 -2.0040 2.1131
 -2.0171 2.5029
 3.7875 2.3596
 1.0064 -4.7651
 -1.7511 1.6843
 1.5452 0.8325
 3.1779 6.7920
 -2.2445 -4.0784
 1.3320 2.7959
 -0.1202 -0.5838
 0.4513 -2.1653
 0.5365 -5.2140
 0.5658 -0.2610
 -0.3304 1.5898
 0.6573 -1.1200
 -1.3142 -6.7549
 -0.5468 -0.9221
 -1.4803 2.2763
 -1.0661 -2.5320
 1.4162 4.8037
 0.3697 5.7545
 2.9261 6.0111
 -1.8560 1.0846
 -1.4833 -4.7302
 3.2158 8.5504
 1.5812 -3.0397
 0.5179 8.2447
 3.2507 6.7901
 1.1560 0.3723
 -1.1341 1.2496
 0.3492 -6.8133
 -2.6906 1.3744
 2.8868 -0.0539
 3.2078 -1.9796
 -0.9733 -5.3355
 -2.0530 -6.3438
 4.7374 10.0856
 1.5553 2.4230
 0.5164 7.8834
 4.4193 9.9586
 -0.2846 -4.3460
 0.4488 -2.3024
 -0.2409 -3.7737
 0.7016 -0.9900
 -1.0986 -0.3202
 -2.1927 -0.7589
 2.8840 -3.1213
 2.2646 4.5802
 -0.7209 -5.9122
 0.0956 5.4252
 1.1109 8.6188
 0.4742 -1.7055
 0.6162 6.1662
 -1.3178 -3.5789
 0.6292 -5.1652
 0.3061 5.0785
 0.5523 0.1014
 0.2984 -0.1702
 4.9438 7.6215
 1.5759 0.6934
 -1.4514 -6.0837
 0.4331 1.3079
 0.1224 -2.0387
 -1.4480 1.0688
 -2.3139 -4.8863
 3.5516 -0.0375
 -0.5759 3.6883
 -0.9609 -7.9350
 0.4053 5.2220
 -2.6016 -5.0818
 3.8393 -0.1063
 0.7231 -0.1166
 0.2620 -1.6415
 -2.1380 -0.2400
 -0.8154 5.6621
 -1.7060 -6.1717
 -0.3967 6.5613
 3.0098 8.5471
 2.2667 7.0517
 3.0173 1.3535
 -2.0178 -4.7896
 3.3708 8.3756
 0.6200 5.8309
 1.1008 2.3271
 1.8361 0.3053
 0.1783 2.1719
 1.1226 3.4092
 -1.5985 -5.9057
 3.9012 2.7399
 1.0852 0.2067
 -1.9925 -5.7446
 0.1053 1.0747
 0.6555 8.3669
 1.3899 -7.9578
 -1.5862 -5.3198
 2.9646 4.0136
 1.2667 2.2565
 0.8700 -2.0722
 -1.8623 -4.7449
 1.5528 3.2724
 -1.8271 -0.1413
 3.4911 6.4471
 -2.2592 -5.1015
 0.5756 -9.2478
 1.6517 -0.6434
 4.2557 -0.6134
 1.3164 1.1069
 0.5585 5.9746
 3.1313 2.1808
 -1.9860 1.6903
 -3.5061 -5.2409
 0.4305 6.4107
 -2.8871 -7.6373
 1.8398 -3.1500
 1.7396 5.8173
 0.6570 3.7365
 0.3734 -0.0054
 1.3150 4.3811
 -2.2904 -4.3897
 3.7144 7.9034
 3.2618 7.0315
 -1.1956 -7.3437
 1.5730 5.7509
 0.8491 7.3905
 2.3011 6.6778
 -3.2812 -9.0083
 2.2675 -2.3730
 2.4810 3.8078
 -1.0322 -5.7099
 -2.2390 -2.0999
 3.7116 0.3214
 0.7929 1.9286
 1.0693 1.3623
 4.0036 3.5966
 -0.6129 4.0992
 -1.3694 2.0574
 0.3371 4.8054
 0.7120 0.2290
 -1.8530 -0.3629
 1.3646 -3.6863
 -3.7968 -7.9427
 -0.9926 -0.1774
 -2.4918 -0.9276
 -1.9265 0.8524
 2.0830 -2.8615
 2.0326 -2.7657
 1.8548 0.2490
 1.5324 4.3907
 -0.4345 5.1061
 2.0961 4.5540
 0.8954 1.7886
 3.8463 -0.2613
 -1.5575 2.7804
 0.4919 -2.5137
 0.8642 -3.3241
 -1.5183 2.2962
 1.5986 -3.9961
 -1.5936 -0.2782
 -0.9932 -2.8763
 0.1581 6.2298
 -2.3082 -4.7134
 0.8140 -1.8467
 4.1581 1.8918
 0.0496 -1.1934
 2.8367 6.6540
 -0.9758 1.1944
 1.2680 2.2323
 1.0010 9.4593
 1.4731 2.5931
 -0.0251 2.7785
 -1.7554 -7.9231
 2.9535 -1.6091
 -1.9418 -7.5323
 -3.4067 -2.5073
 1.7720 3.3664
 0.4440 4.9030
 4.2086 2.0224
 0.8161 4.3825
 -1.2877 3.1369
 1.6644 3.4099
 -1.4275 -7.5610
 1.1351 5.7912
 0.4761 -1.2578
 3.0254 6.7540
 1.0397 7.0079
 -0.1413 7.7362
 -0.0223 6.3561
 -1.5506 -4.3547
 2.2763 4.3877
 -0.7241 -5.4035
 0.3334 2.1412
 -1.2487 -7.6160
 2.4176 3.3735
 -0.2974 6.1658
 1.2793 1.6484
 3.4538 7.4299
 -2.4080 -4.9066
 0.3847 0.5267
 -2.8895 -0.0597
 -0.9419 1.2316
 0.7405 6.8367
 -1.3406 2.6062
 3.6493 8.7022
 4.0476 2.2833
 -1.1622 -3.7046
 2.8894 0.5106
 -2.3092 -4.5054
 -0.6651 -1.7704
 -2.3625 -6.0015
 1.0451 0.7083
 -1.9360 0.5042
 0.7025 -0.7441
 1.3145 -0.3786
 1.2163 7.6134
 2.6208 -1.7433
 0.8608 7.7795
 1.5613 -6.1207
 1.4232 -2.4455
 1.1788 -5.2963
 0.1298 -2.2165
 2.2287 -0.0041
 0.0541 -0.3945
 2.0738 8.8906
 0.8405 -6.6373
 -2.7281 -6.9773
 1.6648 3.4320
 -2.1875 -5.8172
 -1.7902 -5.9464
 1.0315 6.0779
 0.0218 1.3784
 1.7535 0.9482
 -1.9573 -0.6515
 -2.4841 -0.5624
 1.6268 6.6996
 0.5922 5.4053
 -1.4430 1.8435
 0.3691 6.4907
 -0.1599 -4.6197
 -0.2817 -1.8546
 3.9982 8.4201
 0.3472 2.2708
 -2.8897 -1.5025
 3.8410 10.4944
 4.3941 9.7203
 1.6575 -0.1709
 0.3237 -2.6908
 2.6012 3.1313
 2.1547 4.6598
 1.3694 1.6124
 0.0494 6.1303
 0.8869 3.1028
 2.1396 -0.4532
 1.3523 3.8725
 0.9197 8.6257
 -0.6669 -2.8477
 3.3002 8.9185
 1.8673 0.3027
 -1.0537 -2.6767
 3.2267 8.3477
 -3.2156 -8.4795
 0.5504 1.4113
 -1.7068 0.2584
 -1.4116 -0.4849
 -1.1450 -2.3442
 0.1384 8.9011
 2.3376 5.5911
 -1.7449 -6.0137
 -1.8662 0.2432
 5.2530 11.6670
 -2.7019 -6.4057
 3.5086 0.3239
 -1.0844 -3.3546
 -2.4223 -9.1108
 -0.3370 1.4823
 2.5691 7.9380
 1.3053 1.9104
 0.5710 8.3962
 0.7298 3.6320
 -1.3749 3.9020
 3.6291 2.9661
 0.0881 0.4720
 -2.1001 -7.6368
 0.4790 1.7657
 0.6008 3.4266
 1.4889 1.1973
 -1.6493 -3.3081
 1.1006 7.8431
 -1.9128 2.6488
 0.3715 -1.7139
 0.9618 -4.1465
 0.7214 -4.3428
 1.7945 0.8577
 0.5279 10.1167
 0.7411 0.4303
 -0.2366 3.6164
 0.9338 0.7124
 -0.0484 -0.0386
 3.2203 2.4518
 0.5952 -0.1467
 -2.0823 4.4869
 2.3923 -0.6281
 1.3874 0.7483
 1.5299 5.9602
 3.5270 1.8559
 3.3889 0.6325
 2.0511 4.3928
 1.8453 -4.9511
 -1.9510 2.0181
 3.6777 7.3437
 -0.1565 -3.6407
 2.7941 2.4160
 1.9245 -1.8317
 3.0460 -1.0748
 -2.8737 0.3388
 1.2040 1.7925
 4.3505 8.5338
 1.7800 5.0214
 0.6525 1.6925
 -3.1568 -5.5395
 -0.2267 1.5950
 3.4229 7.8007
 -1.5021 -1.6745
 1.9344 1.0821
 1.6982 2.7393
 1.5979 -2.6172
 -0.4233 -0.5497
 0.6515 9.6273
 -1.8018 -1.0642
 -1.8905 2.6651
 1.3488 -1.3928
 -0.8694 4.1292
 -2.5012 -0.4598
 1.1098 -0.1550
 -1.6906 -6.7725
 -1.5275 -4.0515
 1.0334 1.4090
 3.0056 2.2099
 1.2852 3.4021
 -2.7025 -9.0701
 0.5292 -0.8619
 -0.1953 5.5654
 -1.7345 -4.4677
 -0.5794 -5.6992
 -0.4737 -2.2812
 0.9100 -0.2269
 0.0698 -5.4391
 3.7471 0.9781
 2.6842 2.0856
 -1.9754 0.0156
 -0.5985 3.9244
 -2.5307 -5.4909
 0.4081 -1.4537
 -0.2180 -3.5637
 1.5466 2.0158
 4.8544 0.0006
 0.3473 -9.1903
 2.1505 7.9822
 0.4013 8.3346
 3.3040 4.6488
 0.2485 1.0501
 0.1407 8.8948
 0.8938 -4.6383
 1.5774 -1.6718
 -2.2250 -5.6832
 -2.5033 -7.2591
 0.0701 -6.7791
 3.5754 0.7347
 -2.4906 -6.7179
 -0.9085 -4.1114
 -2.1103 -4.6292
 4.1164 4.5492
 -1.9656 -2.7921
 0.3938 -3.3220
 2.6324 -0.6320
 1.2711 5.0236
 -3.0228 -1.4151
 3.8898 2.5459
 4.0381 7.5053
 0.0716 4.9230
 0.9409 0.7240
 1.8545 1.4979
 2.6437 3.9580
 3.3410 5.6557
 -2.9724 -1.9589
 -3.2364 -7.0316
 -0.5168 -0.0544
 1.2549 6.3843
 3.0101 0.4574
 -2.6407 -8.9934
 1.1152 8.4058
 4.0517 7.4413
 1.8154 0.9665
 3.7556 7.8310
 -0.1682 1.4174
 1.1799 -0.7199
 -1.8298 -1.6545
 1.1901 7.9589
 0.2180 8.4365
 -0.3746 -8.4393
 3.0343 -0.5077
 1.6256 -1.7858
 0.3917 7.6576
 0.5381 0.5720
 0.1863 1.0858
 2.3134 -5.0647
 1.4062 -2.5065
 2.4246 1.5930
 -1.9002 -2.2875
 -0.9866 5.9411
 -1.2202 2.1627
 1.4359 8.1552
 -2.0298 -3.5534
 -2.4040 -5.3793
 3.2240 3.9652
 -1.3178 0.1321
 -2.0760 -4.3173
 -1.9336 2.7903
 0.1443 2.2377
 -0.9895 2.1408
 4.4661 10.4625
 4.2491 2.9007
 -2.0141 -5.8198
 2.3845 -4.0595
 0.8213 0.5179
 1.0701 7.9631
 0.9762 7.3923
 -3.2979 -1.1998
 2.2899 6.7777
 2.5397 6.4105
 -1.7597 3.7983
 0.1812 -2.8352
 0.0997 -3.7080
 0.2672 1.6702
 -1.5361 2.4255
 3.4988 1.3035
 0.2224 1.6157
 4.7185 1.0738
 2.0526 0.2508
 -2.7938 2.2941
 2.7628 6.3336
 1.5786 1.9966
 4.6238 7.7547
 -0.0966 4.7582
 -1.3488 -1.4300
 1.3624 -3.3528
 3.2600 -0.4350
 0.6471 -1.9914
 1.2069 8.7879
 -1.8573 -9.5712
 -1.0501 -3.1351
 -2.0391 -2.5421
 0.8008 6.0941
 -0.2239 -1.8709
 3.6596 8.0811
 0.9291 1.5056
 -1.8282 -5.8041
 0.6191 0.0980
 3.2916 -1.9054
 0.1326 1.8845
 1.1972 6.2197
 -0.2873 -3.0394
 -1.1522 -5.4614
 0.8426 -0.0788
 -0.3450 2.3688
 -1.3249 4.5750
 1.5903 2.1696
 0.5952 -5.0063
 2.8674 0.5537
 0.6146 6.6903
 0.2194 0.8084
 1.9318 4.6819
 -1.4502 -6.8545
 -1.5453 0.2937
 1.3645 3.5187
 3.9183 1.6544
 1.3867 2.5968
 3.0568 2.6775
 0.5520 -0.9582
 0.7662 -3.3390
 -0.9742 -0.5057
 3.1160 1.2940
 0.3686 -1.1224
 0.5402 5.1840
 -1.1826 -0.7060
 0.3307 1.3009
 2.1563 -2.2621
 0.2020 -0.7688
 -0.5867 1.9851
 2.0139 9.0169
 2.3589 7.5341
 -1.1915 -4.7141
 3.8303 9.1630
 -0.7343 4.4434
 -2.3814 -3.1815
 -0.2281 -0.6494
 0.3496 6.9855
 -0.2029 4.6534
 1.1847 9.1306
 -1.9724 -0.3423
 1.4351 -2.5809
 -0.2390 -1.5135
 -0.8896 -6.4740
 -0.3190 -1.5668
 -2.3279 -5.0972
 -3.2210 1.8081
 -2.2323 -1.5449
 0.9982 4.0584
 -2.2386 -1.5852
 -2.6420 -5.5448
 -1.2345 -6.7358
 1.6048 7.5813
 0.6984 -5.7418
 2.1950 3.4428
 0.3190 4.8722
 -2.1060 -0.3096
 0.4194 4.6393
 -2.1522 -5.3340
 3.4689 6.1577
 3.4637 9.4919
 3.7560 4.5007
 1.9989 4.1955
 -0.9521 3.4253
 0.5003 -1.1043
 3.9483 8.4028
 1.1906 -2.2943
 0.4117 5.2381
 0.1931 -3.9135
 0.5433 7.8165
 1.6808 -3.3656
 -0.4549 -1.2478
 4.5874 3.0240
 -1.0596 -6.0999
 0.1334 3.6075
 2.5687 6.0082
 -2.8992 0.5925
 0.4795 6.0897
 2.9758 2.0679
 1.9107 -4.7777
 0.7311 9.2908
 0.8849 5.1568
 1.5599 7.3699
 0.7775 1.6199
 -0.4327 -6.8932
 4.1102 -0.7752
 -0.8068 -2.7463
 2.3559 8.0403
 1.7065 6.0448
 0.4624 -5.5346
 -0.9727 6.1998
 0.4061 1.6372
 1.7578 2.5318
 -1.1692 3.5625
 2.0522 -3.4199
 1.0709 -0.9196
 -4.0216 -1.0502
 0.8064 5.2804
 -0.9154 -3.6647
 -0.2665 -5.4334
 1.4040 2.1029
 0.6945 -7.2475
 0.9950 3.4312
 -0.4427 -2.1948
 1.2521 0.7480
 2.2303 -2.0025
 0.2477 7.4420
 1.5033 5.5923
 1.2806 3.8644
 -2.8429 -1.5655
 -2.8647 -8.1267
 0.7789 -6.9020
 -0.2811 2.2314
 2.4840 9.8344
 -0.8269 -6.3924
 0.2285 -1.1470
 3.2325 1.0390
 0.1358 -6.2807
 -4.0129 -6.2582
 -2.6138 -1.8412
 -2.9702 -0.7578
 -1.2756 -1.1751
 4.1879 8.9457
 0.6996 -2.7065
 1.6218 2.5221
 2.0788 -0.9223
 -0.3371 3.8207
 2.7910 10.7365
 1.2753 7.1166
 -0.3504 4.2979
 0.5680 -1.6121
 -0.0051 9.3656
 0.6584 -2.0172
 -1.9034 -3.7038
 -0.8583 -0.9131
 1.3996 -1.8463
 2.3142 2.5052
 -2.1243 1.1976
 -0.0963 0.8370
 1.0990 3.5927
 0.3396 -2.2587
 1.0638 -6.6926
 4.3493 3.9982
 3.6537 7.9372
 3.5070 4.5431
 3.4676 8.0264
 2.4781 -1.0180
 -0.6389 -0.6996
 -2.1117 -6.3333
 1.2957 2.2474
 -0.7218 -2.2015
 3.1487 7.8426
 0.1471 -1.9788
 1.3359 3.2882
 -0.0870 -1.7363
 1.4229 -2.9285
 1.2019 1.8274
 0.8203 -5.1509
 2.2974 6.9551
 0.7839 -0.0638
 -1.6333 0.3752
 1.2402 2.1755
 0.8164 2.4791
 1.1756 -5.4203
 0.2676 1.4245
 1.1711 -2.1608
 -1.0435 -5.3472
 0.3821 -6.5203
 -1.2504 5.0936
 4.7854 8.2863
 -1.3186 -7.0539
 2.1737 4.7809
 0.5681 -6.5698
 0.4935 -7.0038
 2.3193 6.3347
 -0.6998 -0.4147
 4.5858 8.0826
 1.1204 -3.7188
 2.5144 -4.2582
 0.8659 -2.4221
 0.5940 -0.3422
 -1.0796 2.5754
 -0.4111 -0.2950
 4.2090 6.1182
 0.0499 2.7218
 0.5680 -2.3364
 -1.8570 -1.5589
 0.0817 0.3901
 2.5973 2.2246
 2.2343 5.5164
 -1.2914 3.5759
 -1.6945 1.3380
 -1.7261 -2.8743
 -0.0359 4.5394
 1.0643 0.7762
 1.2264 2.5455
 2.7937 -0.4089
 0.0634 -9.0125
 2.2350 -4.6061
 3.8428 0.1074
 1.0988 -5.6721
 4.5202 9.6923
 -0.0318 -0.7520
 1.9688 -0.9928
 -0.1563 2.2977
 2.1523 4.0591
 -2.2200 -6.3635
 4.3271 2.9865
 2.2411 7.5051
 -0.3583 -0.8166
 0.0155 -2.9648
 -0.4489 0.2632
 -0.0281 4.1971
 0.2361 6.4040
 3.1910 8.6276
 0.5071 -2.4272
 1.1680 -5.7915
 3.2113 2.6584
 3.7063 9.0464
 1.2331 1.4907
 -2.0315 -5.9091
 0.9261 -4.6208
 2.8016 5.4764
 -0.6284 0.0123
 1.0120 8.4204
 -2.4999 0.5555
 -3.4485 -6.3389
 0.7642 -0.7570
 -1.4307 -2.8005
 1.4274 -3.8350
 3.3594 2.3500
 1.7141 -6.2143
 0.0707 1.5953
 3.9020 -1.4299
 -0.8842 -3.9166
 -1.4174 0.9841
 -0.8002 -3.3901
 2.7482 4.7141
 0.4927 1.8122
 -2.1378 -8.4097
 -3.0605 -0.2087
 -0.4829 5.3934
 1.7381 1.4252
 -1.1743 -4.6664
 3.1934 0.0335
 -1.8386 2.0308
 -2.9067 1.6620
 -0.1760 -8.0777
 -0.3532 -9.2980
 -0.9660 -3.6355
 3.0058 3.2898
 0.6020 -0.5041

============X===============
 -0.4693 -0.1064 0.4747 0.4405 1.0000
 -0.5683 -0.1274 0.0252 0.5817 1.0000
 -0.0987 -0.1345 -0.3297 0.2430 1.0000
 0.1791 0.4547 0.4470 0.2088 1.0000
 -0.3585 0.2181 0.4180 0.2764 1.0000
 -0.3936 0.1296 0.4221 -0.4294 1.0000
 -0.5921 -0.1706 0.4019 0.1527 1.0000
 0.2721 -0.5854 -0.1254 -0.2106 1.0000
 -0.3122 0.5275 0.1780 -0.4122 1.0000
 -0.4665 -0.4239 -0.3812 0.2742 1.0000
 0.3909 0.5895 0.4554 -0.1374 1.0000
 -0.4882 0.4016 0.0706 -0.1396 1.0000
 0.3218 -0.1611 0.1835 0.5466 1.0000
 0.5571 0.4942 0.5632 0.4289 1.0000
 -0.0409 0.3481 -0.3994 0.4654 1.0000
 -0.1449 0.3737 0.3345 -0.1664 1.0000
 -0.2087 0.4918 -0.4707 -0.3473 1.0000
 0.1362 0.5648 0.1598 -0.1434 1.0000
 0.2263 -0.2950 0.1200 -0.5168 1.0000
 -0.2418 -0.2569 0.5100 0.1763 1.0000
 0.1126 0.4282 -0.4112 -0.6071 1.0000
 -0.1051 0.4164 0.1878 -0.4589 1.0000
 -0.2891 0.3328 0.3564 0.5671 1.0000
 -0.1447 0.2319 0.3821 -0.3710 1.0000
 -0.3615 0.3259 -0.3378 0.3415 1.0000
 0.4317 -0.2764 -0.2138 0.4682 1.0000
 0.2698 -0.5249 -0.3441 0.3648 1.0000
 0.1052 -0.4449 0.2828 -0.1516 1.0000
 0.0886 0.2202 -0.3685 0.5269 1.0000
 -0.3373 0.2829 0.3217 -0.3933 1.0000
 -0.4556 0.3455 -0.4030 -0.2026 1.0000
 -0.3278 0.2089 0.0571 -0.5592 1.0000
 0.1011 0.3050 0.0024 0.2501 1.0000
 -0.3094 0.2434 0.2983 0.3148 1.0000
 0.1240 0.5397 -0.2327 0.3517 1.0000
 -0.5779 0.4207 0.1040 -0.1278 1.0000
 0.3622 0.4172 0.0492 0.1785 1.0000
 -0.3741 0.1282 -0.2261 -0.3756 1.0000
 0.2481 0.0364 -0.6017 0.1577 1.0000
 -0.3744 -0.6057 0.4256 0.0154 1.0000
 0.1467 0.3401 -0.4450 0.3270 1.0000
 0.3019 0.3822 0.1822 -0.2685 1.0000
 0.3854 0.2693 0.4492 -0.4134 1.0000
 -0.3885 0.1883 -0.3906 -0.2636 1.0000
 -0.2754 -0.2747 0.1448 0.0596 1.0000
 -0.2019 0.4389 0.5671 -0.2262 1.0000
 -0.5538 -0.5413 -0.3873 0.5109 1.0000
 -0.1184 0.3915 0.5138 -0.3243 1.0000
 -0.2444 0.5701 0.1464 -0.2744 1.0000
 -0.3301 -0.2670 0.1859 0.5668 1.0000
 0.3434 -0.2215 0.3377 0.5388 1.0000
 -0.3628 0.4894 -0.2149 0.5356 1.0000
 0.1519 0.2336 -0.2183 0.2566 1.0000
 0.3979 0.4518 -0.5212 -0.4725 1.0000
 0.4690 -0.3468 0.1775 -0.5818 1.0000
 0.4810 -0.4260 -0.1659 0.5109 1.0000
 -0.1097 0.4127 0.3967 0.3124 1.0000
 0.3180 0.3474 0.1827 -0.3770 1.0000
 -0.5917 -0.2861 0.3183 -0.4606 1.0000
 0.4973 0.3844 0.3235 0.1179 1.0000
 -0.4905 0.4368 -0.4506 -0.2963 1.0000
 0.4474 -0.2023 0.4451 0.4333 1.0000
 -0.4040 -0.4070 0.4591 0.3300 1.0000
 0.2517 0.0683 -0.6451 0.3412 1.0000
 -0.3671 0.2467 -0.3608 0.3206 1.0000
 -0.5707 0.5855 0.2868 0.4218 1.0000
 -0.4082 0.1975 -0.2084 0.3241 1.0000
 0.1499 0.3071 0.1767 -0.3534 1.0000
 0.3272 0.5530 0.4227 -0.1663 1.0000
 -0.3706 0.4502 -0.3842 0.3470 1.0000
 -0.3719 -0.5232 -0.4022 0.2579 1.0000
 0.3134 -0.4949 0.3316 0.4115 1.0000
 0.5197 -0.4116 0.4617 0.1223 1.0000
 0.1430 -0.3027 -0.2050 -0.3906 1.0000
 0.2000 0.5511 -0.4053 -0.3532 1.0000
 -0.1428 0.2748 0.4775 0.3693 1.0000
 0.2690 -0.3688 0.3340 -0.2384 1.0000
 0.3947 0.2896 -0.5421 0.4347 1.0000
 0.5153 -0.2220 0.0556 -0.3078 1.0000
 0.4343 0.6388 0.4368 -0.5561 1.0000
 -0.0762 0.5376 0.3310 -0.4353 1.0000
 0.4628 -0.0329 0.5130 0.0831 1.0000
 -0.2635 0.2860 0.4581 0.3815 1.0000
 0.3725 -0.0791 -0.1872 0.4733 1.0000
 -0.6074 0.3599 -0.5210 -0.5904 1.0000
 0.4073 0.4972 -0.1572 0.5482 1.0000
 -0.1235 0.3922 -0.3540 -0.3889 1.0000
 0.4512 -0.4639 -0.2877 -0.4150 1.0000
 -0.4327 -0.1081 0.5126 0.4492 1.0000
 0.4350 0.3417 0.1502 -0.3332 1.0000
 0.3573 -0.2893 -0.2858 0.1761 1.0000
 -0.2781 0.3177 0.3145 0.5063 1.0000
 -0.4347 -0.3717 0.3066 -0.3992 1.0000
 -0.1827 -0.3637 -0.1729 -0.0684 1.0000
 0.5324 -0.4545 0.4838 0.4773 1.0000
 0.2328 0.3691 -0.3086 -0.5998 1.0000
 -0.2741 0.4777 -0.1431 0.3992 1.0000
 0.4831 -0.2395 0.5022 0.3560 1.0000
 0.3543 0.4223 -0.5127 -0.5109 1.0000
 -0.4111 -0.2260 -0.5306 0.3833 1.0000
 0.5997 0.0980 -0.3542 -0.6238 1.0000
 -0.5235 -0.6182 0.4160 0.1054 1.0000
 0.1529 -0.3226 -0.4603 0.4456 1.0000
 -0.3671 -0.1332 -0.6283 -0.4917 1.0000
 -0.4040 -0.4566 -0.4025 -0.4387 1.0000
 0.0909 -0.5471 -0.4820 -0.3204 1.0000
 0.2990 0.5530 -0.2246 0.4978 1.0000
 0.2733 0.4506 0.3724 0.2744 1.0000
 -0.5154 -0.5041 0.3223 -0.3311 1.0000
 0.1841 0.0643 0.3684 0.4559 1.0000
 0.2420 0.3467 0.3241 -0.5848 1.0000
 0.3480 -0.0809 0.5603 0.5693 1.0000
 0.5069 0.4276 0.1204 -0.4270 1.0000
 -0.3746 0.2636 0.3894 0.0853 1.0000
 -0.4641 -0.3454 0.3835 0.5159 1.0000
 -0.5116 0.3149 0.2543 -0.0660 1.0000
 0.2408 -0.4760 0.1657 0.2082 1.0000
 0.3683 0.1610 0.3833 0.5211 1.0000
 -0.4335 0.3649 0.1316 0.1331 1.0000
 -0.2465 -0.2439 0.5093 0.5904 1.0000
 0.4179 0.3071 -0.5765 -0.0834 1.0000
 0.4394 -0.0437 0.1817 -0.2319 1.0000
 -0.5788 0.4292 -0.2035 -0.2691 1.0000
 -0.5550 -0.3536 0.3761 -0.4179 1.0000
 -0.4185 -0.5006 0.1003 0.2636 1.0000
 -0.2318 -0.1632 0.3641 -0.2908 1.0000
 0.2099 -0.0096 -0.1556 -0.3587 1.0000
 -0.4924 -0.2331 -0.5938 0.4606 1.0000
 -0.3526 0.5076 -0.1995 -0.4872 1.0000
 0.5858 -0.1684 0.0914 0.2381 1.0000
 -0.4246 -0.0848 -0.3561 0.4132 1.0000
 -0.1812 0.5607 0.5808 -0.5258 1.0000
 0.0760 -0.5150 0.3254 0.1580 1.0000
 0.3809 -0.2224 0.4713 -0.1582 1.0000
 0.5167 -0.6005 0.3229 -0.3966 1.0000
 -0.6141 -0.2411 -0.4959 -0.4330 1.0000
 0.4410 0.2537 0.3157 0.3587 1.0000
 -0.4562 -0.2514 -0.3523 -0.1559 1.0000
 0.2669 0.2057 -0.3223 0.3246 1.0000
 -0.3189 -0.4450 0.0714 -0.4075 1.0000
 -0.3589 0.2114 0.4184 0.4594 1.0000
 -0.4571 -0.3535 -0.2216 -0.2061 1.0000
 0.5625 0.1330 -0.3503 -0.5076 1.0000
 -0.1690 0.3493 0.4509 -0.1714 1.0000
 -0.0149 0.0119 0.3813 -0.0300 1.0000
 0.1743 0.2864 -0.2652 0.2105 1.0000
 -0.4900 -0.4621 0.4470 -0.2093 1.0000
 0.3596 0.5885 0.3338 -0.4486 1.0000
 -0.4044 0.4016 -0.2447 0.0523 1.0000
 -0.4200 0.5189 -0.1611 0.1706 1.0000
 -0.1763 -0.4313 0.4940 -0.3389 1.0000
 0.3988 -0.3745 -0.1557 -0.5152 1.0000
 -0.3879 0.3694 0.5411 0.1716 1.0000
 0.6195 0.6022 -0.0631 0.0907 1.0000
 0.3443 -0.1093 0.3155 0.2115 1.0000
 -0.5816 0.4720 -0.2022 0.2703 1.0000
 -0.4784 -0.4911 0.2357 -0.3862 1.0000
 -0.3003 0.5458 -0.3732 0.3799 1.0000
 -0.5374 0.6019 -0.6234 -0.4747 1.0000
 0.0954 -0.4031 -0.2369 0.3598 1.0000
 -0.3515 0.1289 0.1899 -0.2974 1.0000
 0.0797 -0.4287 0.3108 -0.3678 1.0000
 0.3974 -0.4354 0.4026 0.3422 1.0000
 -0.4575 -0.3941 0.4447 0.3596 1.0000
 0.1842 0.4036 -0.3159 0.2026 1.0000
 -0.2397 -0.1203 -0.2720 0.3434 1.0000
 -0.2366 0.3186 -0.6176 -0.5722 1.0000
 0.4810 0.3045 -0.4043 0.3347 1.0000
 0.5401 0.3858 0.2719 0.2806 1.0000
 -0.5359 -0.4706 -0.2878 -0.3280 1.0000
 0.5879 0.0761 0.2517 0.4474 1.0000
 -0.4079 0.1856 -0.2247 0.3443 1.0000
 -0.2095 -0.2854 -0.2396 -0.0694 1.0000
 0.2688 0.2869 0.2302 0.0290 1.0000
 0.2971 0.1064 0.3220 -0.5731 1.0000
 0.3152 0.4299 0.2636 -0.4690 1.0000
 -0.5274 0.3854 0.3162 -0.4307 1.0000
 -0.0778 -0.3468 -0.5904 0.3659 1.0000
 -0.1914 0.4480 0.1480 -0.3765 1.0000
 0.5417 0.2082 0.2849 -0.4828 1.0000
 -0.1659 0.3898 -0.4288 0.2482 1.0000
 -0.4533 0.5903 -0.3619 0.3196 1.0000
 0.2285 0.5912 -0.6072 -0.2795 1.0000
 -0.3371 0.1960 0.3763 -0.2116 1.0000
 -0.4847 0.1657 -0.4589 -0.4688 1.0000
 -0.2388 -0.3136 0.1374 0.2889 1.0000
 -0.2682 -0.1078 -0.3028 -0.4195 1.0000
 -0.3970 0.4897 -0.1566 -0.5458 1.0000
 0.2053 0.4867 -0.3989 -0.4529 1.0000
 0.2425 -0.4395 -0.5811 0.4131 1.0000
 -0.3772 -0.3131 -0.3643 -0.4701 1.0000
 0.4002 0.1663 -0.6128 0.4209 1.0000
 0.3671 0.3374 -0.5921 -0.3449 1.0000
 0.1120 0.3029 -0.3697 0.2455 1.0000
 -0.3087 0.4974 -0.2594 -0.5758 1.0000
 -0.3163 -0.5593 0.1960 0.2648 1.0000
 -0.3515 0.6313 0.2721 0.4071 1.0000
 -0.1981 0.4791 0.5199 -0.1827 1.0000
 -0.0980 0.4643 0.2130 0.2070 1.0000
 0.5680 -0.3576 -0.3231 -0.5038 1.0000
 -0.1789 0.2535 -0.4114 0.6038 1.0000
 0.2719 -0.3466 -0.1648 0.1711 1.0000
 0.3411 -0.1278 0.3217 0.1272 1.0000
 -0.4580 -0.4038 -0.0805 -0.0509 1.0000
 0.2636 0.1725 0.3681 0.2718 1.0000
 -0.1141 0.3032 0.5718 0.3878 1.0000
 0.4286 -0.3899 0.4333 -0.3529 1.0000
 -0.2652 0.3456 0.2046 0.3989 1.0000
 0.0240 -0.1086 -0.5806 0.3361 1.0000
 0.4205 0.1907 -0.3556 0.3944 1.0000
 0.5015 0.5646 -0.2504 -0.4171 1.0000
 -0.0542 0.3790 0.3901 -0.2710 1.0000
 0.3254 0.5746 0.1169 0.4831 1.0000
 0.3375 -0.5460 -0.1915 0.6217 1.0000
 -0.1235 -0.1237 -0.5535 -0.1648 1.0000
 -0.2870 0.4433 -0.5302 -0.4196 1.0000
 0.3232 0.4014 -0.0960 -0.4322 1.0000
 -0.2609 -0.0782 -0.5294 -0.2648 1.0000
 0.3520 0.1675 -0.6059 0.4573 1.0000
 -0.2626 0.4910 0.3368 0.1924 1.0000
 0.0714 -0.0989 0.4139 -0.5530 1.0000
 0.3640 0.3364 0.6202 -0.0391 1.0000
 0.6082 0.3657 -0.5722 -0.1385 1.0000
 -0.4670 -0.2311 -0.2049 -0.4534 1.0000
 0.1749 0.3293 -0.5901 0.3163 1.0000
 -0.2890 -0.6322 -0.5683 0.3204 1.0000
 0.1188 -0.1831 0.3752 0.2917 1.0000
 0.4087 -0.4139 -0.5019 0.4025 1.0000
 0.2595 0.2812 -0.3038 -0.1870 1.0000
 -0.3646 -0.2959 0.4103 -0.3356 1.0000
 -0.3564 -0.2555 0.2755 -0.5865 1.0000
 -0.2382 -0.4521 -0.2181 0.4801 1.0000
 0.1631 -0.2258 -0.5678 -0.2122 1.0000
 -0.3177 -0.1521 -0.4568 0.4839 1.0000
 0.1538 0.4521 0.0275 0.4474 1.0000
 0.1267 -0.4011 -0.2168 0.5808 1.0000
 0.1699 -0.1693 0.2385 0.4133 1.0000
 -0.3218 0.5610 -0.6149 -0.5058 1.0000
 -0.3347 0.3647 0.2055 0.4284 1.0000
 0.4411 0.3661 0.2198 -0.5739 1.0000
 0.3024 -0.1857 -0.4056 0.3811 1.0000
 0.2133 -0.4437 -0.4495 -0.1053 1.0000
 0.3286 -0.2712 0.4759 -0.3430 1.0000
 -0.3746 0.2646 0.2652 -0.4510 1.0000
 0.5558 0.3561 0.2236 -0.4152 1.0000
 0.3599 0.3077 0.4116 -0.3408 1.0000
 0.3017 0.3359 0.4466 0.2946 1.0000
 0.3299 -0.4601 0.5394 -0.5162 1.0000
 0.2261 0.5447 -0.5593 0.2357 1.0000
 0.4104 0.4507 -0.4726 0.4767 1.0000
 0.1372 -0.2493 -0.0793 -0.5248 1.0000
 -0.2066 0.2853 -0.6291 -0.4077 1.0000
 0.3644 0.1918 -0.3666 0.2790 1.0000
 -0.2522 -0.1035 0.1781 -0.6100 1.0000
 0.2744 0.5063 0.5043 -0.3213 1.0000
 -0.3543 -0.4756 -0.3968 -0.3980 1.0000
 -0.5963 -0.5456 0.2858 -0.3136 1.0000
 -0.3065 0.2494 0.6007 -0.5433 1.0000
 -0.4479 -0.1726 0.3271 0.5035 1.0000
 -0.1962 0.3718 0.4377 0.4452 1.0000
 0.1380 -0.3707 -0.3298 0.4461 1.0000
 0.4421 -0.1617 0.2899 -0.3309 1.0000
 -0.5148 -0.2374 0.1746 -0.3728 1.0000
 -0.2827 -0.2523 0.2711 0.4028 1.0000
 -0.6012 0.1531 -0.5178 0.1218 1.0000
 -0.2088 0.2036 -0.0983 -0.3693 1.0000
 0.4680 -0.4536 -0.1574 0.4850 1.0000
 -0.2844 0.1861 -0.1873 -0.3124 1.0000
 -0.5271 -0.4333 -0.2613 -0.1654 1.0000
 0.1054 -0.4984 0.1740 -0.2171 1.0000
 0.4460 -0.1717 0.3916 -0.2452 1.0000
 -0.1956 0.0918 -0.1802 0.1462 1.0000
 0.2808 0.3102 -0.2187 -0.3294 1.0000
 -0.2233 -0.5083 0.3622 0.2098 1.0000
 -0.2701 -0.4013 0.2750 -0.4693 1.0000
 0.3883 -0.2133 -0.5229 0.6026 1.0000
 -0.2760 0.3521 0.3634 0.4697 1.0000
 -0.3053 -0.3512 0.5583 -0.5026 1.0000
 -0.2974 0.2351 -0.3409 0.2492 1.0000
 -0.4455 0.1500 0.4534 -0.2052 1.0000
 0.5853 -0.4126 -0.2930 0.2460 1.0000
 0.1563 0.3308 -0.1639 0.2492 1.0000
 -0.5049 -0.1596 0.3781 0.4967 1.0000
 -0.4670 0.3819 -0.0873 0.2559 1.0000
 0.2790 -0.5550 -0.3136 -0.5036 1.0000
 0.2612 -0.2739 0.5122 -0.1808 1.0000
 0.3925 -0.1989 -0.4234 0.2456 1.0000
 -0.1718 -0.4372 0.4310 0.1568 1.0000
 0.5244 0.3152 -0.5152 -0.4215 1.0000
 0.4231 -0.1985 0.3137 -0.3563 1.0000
[truncated: 6,076,776 more chars]
