# Supplementary material for: Estimation of simultaneous equation models by backpropagation method using stochastic gradient descent
Source: PeerJ Comput Sci. 2024 Oct 8;10:e2352. doi: 10.7717/peerj-cs.2352 (PMC11623183; doi:10.7717/peerj-cs.2352)
Supplement: Supplemental Information 2 [file peerj-cs-10-2352-s002.zip › modelo 2 4 1000 sigma 01menos varianza/Paralelo2.pbs.o118076]

Nodo en el que ha sido planificado el trabajo :
saturno
Ahora ejecutamos las tareas secuenciales...

R version 3.4.4 (2018-03-15) -- "Someone to Lean On"
Copyright (C) 2018 The R Foundation for Statistical Computing
Platform: x86_64-pc-linux-gnu (64-bit)

R is free software and comes with ABSOLUTELY NO WARRANTY.
You are welcome to redistribute it under certain conditions.
Type 'license()' or 'licence()' for distribution details.

  Natural language support but running in an English locale

R is a collaborative project with many contributors.
Type 'contributors()' for more information and
'citation()' on how to cite R or R packages in publications.

Type 'demo()' for some demos, 'help()' for on-line help, or
'help.start()' for an HTML browser interface to help.
Type 'q()' to quit R.

mediaer =  0.00232242 
desver =  0.1105517 

DEVUELTO DE R = -0.1, 0.1, 0.1, -0.1, -0.1, -0.0, 0.1, 0.1, 0.1, 0.1, 0.1, 0.1, 0.1, -0.1, 0.1, -0.1, -0.1, 0.0, 0.0, 0.1, 0.0, 0.0, 0.3, -0.0, 0.1, 0.2, 0.1, -0.0, -0.2, -0.0, 0.0, 0.1, 0.1, 0.1, -0.3, 0.1, 0.0, -0.0, 0.2, 0.0, -0.1, 0.0, 0.1, -0.0, 0.2, 0.0, -0.1, 0.0, -0.2, -0.1, -0.2, 0.0, -0.1, -0.0, -0.1, 0.1, 0.1, 0.0, 0.1, 0.0, -0.1, -0.0, 0.1, -0.1, -0.1, 0.1, -0.1, 0.0, 0.1, 0.1, -0.2, 0.0, 0.0, -0.1, -0.1, 0.1, -0.0, -0.0, 0.1, 0.1, 0.3, 0.0, -0.1, -0.2, 0.1, -0.1, -0.1, -0.0, 0.3, -0.0, 0.2, 0.1, 0.0, 0.1, 0.0, 0.1, -0.0, -0.0, -0.1, -0.0, -0.0, 0.2, -0.1, 0.1, -0.1, 0.0, 0.1, 0.1, 0.1, 0.0, -0.2, 0.0, -0.0, -0.0, -0.2, -0.0, -0.1, 0.0, -0.1, -0.1, 0.1, 0.1, 0.0, -0.0, 0.1, 0.0, -0.1, -0.0, -0.1, 0.1, 0.3, 0.1, 0.2, -0.1, -0.1, -0.1, 0.1, 0.0, 0.1, -0.1, 0.1, -0.0, 0.1, -0.0, -0.3, -0.1, 0.0, -0.1, -0.1, 0.0, 0.1, -0.0, 0.2, -0.0, 0.1, -0.1, -0.1, 0.1, 0.2, 0.0, -0.1, 0.0, -0.1, 0.0, -0.1, 0.0, -0.1, -0.1, -0.1, -0.1, -0.0, 0.0, 0.1, -0.0, 0.0, -0.0, 0.0, -0.1, -0.2, -0.1, 0.1, -0.0, 0.1, 0.0, -0.2, -0.0, -0.3, 0.1, -0.0, 0.0, -0.1, -0.0, 0.2, 0.0, 0.2, -0.0, 0.2, 0.0, -0.0, -0.1, 0.0, 0.1, 0.1, 0.1, -0.3, 0.0, 0.3, 0.0, -0.0, -0.1, 0.1, 0.1, 0.3, 0.1, 0.2, -0.0, 0.0, -0.1, 0.0, 0.0, 0.0, 0.0, -0.1, 0.1, -0.1, -0.0, 0.2, -0.0, 0.2, -0.0, 0.0, 0.0, 0.2, 0.1, -0.2, 0.1, -0.2, -0.0, -0.3, -0.1, 0.1, 0.0, -0.2, -0.1, 0.2, -0.0, 0.1, -0.0, -0.1, -0.1, -0.1, 0.0, -0.0, -0.0, 0.2, 0.0, -0.0, 0.1, -0.0, -0.1, -0.2, -0.0, 0.2, 0.1, -0.1, 0.0, 0.2, 0.0, -0.1, 0.1, -0.2, -0.0, -0.1, 0.1, 0.3, -0.0, -0.2, -0.0, 0.0, -0.1, -0.1, 0.1, -0.0, -0.1, -0.2, -0.0, 0.0, -0.1, 0.6, -0.1, -0.0, -0.1, 0.0, 0.0, -0.1, -0.1, 0.0, -0.1, 0.1, -0.0, 0.1, -0.0, -0.0, -0.0, -0.1, -0.1, 0.2, 0.1, 0.1, -0.1, -0.1, 0.0, -0.1, -0.1, -0.0, 0.1, -0.2, -0.0, 0.3, 0.0, -0.1, -0.0, 0.1, -0.0, -0.1, 0.1, -0.1, 0.1, -0.0, 0.1, -0.0, 0.1, 0.3, 0.1, -0.0, -0.0, 0.0, -0.0, -0.1, -0.0, -0.3, 0.1, -0.1, -0.1, 0.1, -0.0, 0.2, -0.0, -0.1, -0.1, 0.1, 0.1, -0.2, -0.1, 0.2, -0.1, 0.1, -0.0, -0.0, 0.1, 0.1, -0.1, 0.1, 0.1, 0.2, 0.0, -0.1, 0.1, -0.1, -0.0, -0.2, -0.0, 0.0, -0.1, 0.1, -0.1, 0.1, 0.1, 0.0, 0.1, -0.3, 0.0, -0.3, -0.1, 0.1, 0.1, -0.0, -0.0, -0.1, -0.1, -0.3, -0.0, -0.1, 0.1, 0.0, 0.0, -0.2, -0.0, 0.0, -0.0, 0.1, -0.1, -0.4, 0.1, -0.0, -0.0, 0.2, -0.1, -0.1, 0.1, 0.1, 0.0, -0.1, -0.1, -0.0, -0.0, -0.1, 0.1, 0.1, 0.1, -0.2, 0.0, -0.1, -0.1, -0.2, -0.1, 0.1, 0.1, 0.0, 0.1, -0.1, 0.2, -0.1, -0.1, -0.0, -0.0, 0.0, -0.0, 0.1, 0.1, 0.2, 0.0, 0.1, -0.1, 0.0, 0.1, 0.1, -0.2, 0.1, -0.1, -0.1, -0.1, -0.3, 0.0, -0.2, 0.0, 0.2, 0.0, -0.4, -0.0, -0.1, -0.2, -0.1, 0.1, -0.1, -0.1, 0.0, -0.1, -0.1, -0.0, 0.2, 0.0, -0.3, -0.1, 0.1, -0.0, -0.2, 0.1, 0.1, -0.0, -0.2, 0.2, 0.2, -0.0, -0.1, -0.0, 0.2, 0.1, -0.1, -0.0, -0.0, -0.1, -0.0, -0.0, -0.2, 0.0, -0.1, 0.1, -0.0, -0.1, -0.1, -0.0, -0.2, 0.0, -0.0, -0.0, 0.2, 0.1, -0.1, 0.0, -0.0, 0.0, 0.0, 0.2, 0.3, -0.1, 0.1, -0.0, -0.1, -0.0, -0.1, 0.1, -0.2, -0.0, 0.2, 0.1, 0.3, -0.0, 0.1, -0.1, 0.2, 0.1, 0.1, -0.0, -0.1, -0.0, 0.3, 0.0, 0.0, 0.0, 0.1, 0.1, 0.0, 0.1, 0.0, -0.1, -0.1, -0.1, 0.0, 0.1, -0.0, -0.1, -0.1, -0.0, -0.4, 0.0, -0.0, -0.1, -0.1, -0.1, 0.0, -0.1, 0.3, 0.1, -0.1, -0.0, -0.2, -0.0, -0.0, 0.1, -0.2, -0.1, 0.0, 0.1, 0.0, -0.0, 0.1, 0.1, -0.1, -0.1, -0.1, -0.0, -0.0, -0.1, 0.1, 0.0, -0.1, -0.1, -0.0, -0.1, 0.0, -0.0, -0.1, -0.0, 0.0, -0.1, -0.1, 0.0, -0.1, -0.0, 0.1, 0.1, 0.2, -0.1, 0.1, 0.1, 0.0, 0.0, 0.1, -0.2, 0.2, 0.1, 0.1, -0.0, 0.1, -0.0, 0.1, -0.1, 0.0, 0.1, 0.2, 0.0, 0.1, -0.1, 0.1, 0.1, -0.2, -0.1, 0.3, 0.0, 0.0, 0.1, 0.1, -0.1, -0.1, -0.1, 0.2, 0.0, 0.1, -0.0, 0.1, 0.0, 0.1, -0.1, -0.2, -0.1, 0.1, 0.1, -0.1, 0.1, 0.0, -0.0, -0.1, -0.1, -0.1, 0.0, -0.0, 0.1, 0.3, -0.1, 0.2, 0.0, 0.1, 0.0, -0.2, -0.0, -0.0, -0.2, 0.2, -0.0, -0.1, -0.0, -0.0, -0.1, -0.1, -0.1, -0.3, -0.2, 0.0, -0.1, -0.0, 0.1, 0.1, -0.1, -0.0, 0.0, -0.1, 0.0, 0.0, 0.0, 0.2, 0.1, -0.1, -0.0, 0.1, 0.0, 0.1, 0.0, -0.1, 0.0, -0.0, 0.0, 0.3, -0.0, -0.0, 0.0, -0.2, 0.0, 0.1, -0.0, -0.2, 0.0, 0.0, 0.1, 0.0, -0.1, 0.1, 0.1, -0.1, 0.1, -0.0, -0.0, 0.0, -0.0, 0.0, -0.1, 0.1, -0.1, 0.1, 0.1, 0.1, 0.1, -0.0, -0.1, 0.1, -0.1, 0.1, 0.0, -0.1, -0.0, 0.1, -0.0, -0.2, 0.1, 0.1, 0.1, 0.0, 0.0, -0.1, 0.1, 0.0, -0.1, 0.3, 0.1, 0.2, -0.0, -0.1, -0.1, -0.1, 0.0, 0.3, 0.0, -0.2, 0.1, -0.3, -0.1, 0.1, -0.0, -0.0, 0.0, 0.0, -0.0, -0.2, -0.0, -0.1, 0.1, -0.2, -0.0, 0.2, -0.0, 0.0, 0.0, 0.1, 0.1, 0.1, -0.1, 0.0, -0.0, -0.0, 0.0, -0.2, 0.0, 0.0, -0.1, -0.0, -0.1, -0.0, -0.0, -0.0, 0.1, -0.1, 0.0, -0.1, 0.1, -0.1, -0.1, 0.0, -0.1, -0.1, -0.0, 0.2, -0.1, -0.1, 0.0, 0.1, -0.0, 0.1, -0.1, 0.3, -0.0, 0.0, 0.1, 0.3, 0.0, -0.0, 0.1, -0.0, 0.1, -0.0, -0.0, 0.2, 0.1, -0.1, 0.0, 0.0, -0.1, -0.3, 0.1, 0.0, -0.0, 0.2, -0.1, 0.1, 0.0, 0.1, 0.0, -0.1, -0.1, -0.1, 0.0, -0.2, 0.0, -0.0, 0.1, -0.1, 0.0, -0.1, 0.1, 0.0, 0.1, -0.1, 0.0, 0.1, -0.2, 0.0, -0.0, -0.1, 0.0, -0.1, 0.0, 0.1, -0.1, 0.0, 0.1, -0.2, -0.0, -0.2, 0.0, 0.2, -0.0, -0.2, -0.0, -0.1, 0.1, -0.1, 0.0, 0.1, 0.1, 0.2, -0.0, 0.0, 0.0, 0.2, 0.1, 0.2, 0.1, 0.1, -0.0, -0.1, 0.0, -0.1, -0.2, 0.0, -0.0, -0.2, -0.0, 0.2, 0.1, -0.2, -0.0, 0.2, 0.0, 0.1, 0.1, -0.1, -0.1, -0.2, -0.0, 0.1, 0.0, 0.0, 0.1, 0.2, 0.1, 0.4, 0.1, -0.1, 0.1, 0.2, -0.1, -0.1, 0.0, 0.1, -0.1, 0.3, -0.0, -0.0, 0.1, -0.0, -0.1, 0.1, 0.1, -0.1, -0.0, -0.1, 0.0, 0.0, 0.1, -0.1, 0.1, 0.0, 0.0, -0.1, -0.1, -0.1, 0.1, -0.1, 0.0, 0.1, -0.0, 0.3, -0.0, -0.2, 0.0, 0.2, 0.1, 0.1, 0.0, -0.1, -0.0, -0.1, 0.1, -0.3, -0.0, 0.0, -0.0, -0.1, 0.0, -0.1, 0.0, 0.0, 0.1, 0.1, 0.0, 0.2, 0.1, -0.1, -0.0, 0.2, -0.0, -0.2, -0.0, 0.2, 0.1, 0.1, 0.0, -0.0, -0.1, -0.0, 0.1, 0.1, -0.0, 0.1, -0.1, -0.0, -0.1, 0.0, 0.0, -0.0, -0.0, -0.1, 0.1, 0.1, 0.1, 0.1, 0.0, -0.1, -0.0, -0.2, -0.1, 0.1, -0.1, -0.2, 0.0, -0.2, -0.1, 0.0, -0.0, -0.2, -0.0, 0.3, 0.1, -0.1, -0.1, 0.1, 0.3, 0.1, -0.0, -0.1, 0.1, -0.0, 0.0, 0.1, 0.1, -0.2, -0.0, 0.1, 0.0, 0.1, 0.1, -0.1, -0.1, -0.3, 0.1, -0.0, 0.0, 0.1, 0.1, 0.1, -0.0, -0.2, 0.0, 0.1, -0.0, 0.1, 0.1, 0.0, 0.1, -0.3, -0.0, 0.3, -0.0, 0.0, -0.2, 0.1, -0.0, 0.2, 0.1, 0.0, 0.1, -0.2, -0.1, 0.0, -0.1, 0.1, -0.0, -0.1, 0.1, -0.2, -0.0, -0.1, -0.0, 0.3, 0.1, 0.1, 0.1, 0.2, 0.1, 0.1, -0.1, 0.3, 0.0, -0.1, 0.0, -0.0, 0.1, -0.1, -0.1, 0.1, 0.0, -0.0, 0.1, 0.3, 0.0, 0.1, 0.0, 0.2, 0.1, -0.0, -0.0, -0.1, 0.1, -0.2, 0.0, -0.0, -0.0, 0.0, 0.1, 0.1, 0.1, 0.0, 0.1, -0.0, -0.0, 0.1, 0.0, -0.3, -0.2, -0.1, 0.1, 0.0, -0.1, -0.0, 0.1, 0.3, 0.1, 0.3, 0.1, -0.1, 0.1, 0.2, -0.1, -0.1, 0.1, 0.1, -0.1, -0.1, 0.0, 0.0, -0.0, -0.1, 0.0, 0.0, 0.0, 0.3, -0.0, 0.2, -0.1, -0.1, 0.0, 0.1, -0.1, -0.0, -0.0, 0.2, 0.1, -0.1, 0.1, -0.1, 0.1, -0.1, -0.1, -0.1, -0.1, 0.1, -0.1, -0.0, -0.0, -0.1, -0.0, 0.2, -0.0, 0.2, 0.0, 0.0, -0.1, 0.0, -0.1, -0.2, -0.1, -0.2, 0.1, 0.2, 0.0, 0.0, 0.1, 0.0, -0.0, 0.1, 0.1, 0.2, 0.0, -0.1, 0.1, 0.0, 0.0, 0.2, -0.0, -0.2, -0.1, -0.1, 0.1, -0.1, -0.0, 0.2, 0.1, -0.0, 0.0, 0.1, -0.0, -0.1, 0.1, -0.1, -0.1, -0.1, -0.2, -0.2, -0.2, 0.2, -0.0, -0.1, -0.1, 0.1, 0.0, -0.0, -0.1, 0.2, 0.0, -0.0, -0.0, 0.1, -0.1, 0.1, -0.1, -0.3, -0.0, 0.0, -0.1, -0.2, 0.1, -0.2, 0.0, -0.0, -0.0, 0.1, -0.1, 0.1, 0.1, 0.0, -0.1, 0.1, -0.0, -0.1, -0.1, 0.1, -0.1, 0.3, 0.2, 0.0, 0.0, 0.2, 0.1, 0.1, -0.1, 0.1, -0.0, 0.0, 0.0, -0.2, -0.1, 0.1, 0.1, -0.0, -0.1, 0.0, 0.1, -0.0, 0.0, -0.0, -0.1, 0.1, 0.1, -0.1, 0.1, 0.0, 0.1, 0.0, 0.0, 0.0, 0.1, 0.1, -0.0, 0.3, 0.0, 0.2, 0.0, -0.1, -0.0, 0.1, 0.1, 0.1, -0.1, 0.1, -0.1, 0.2, 0.1, -0.0, 0.0, 0.0, 0.0, 0.2, 0.0, 0.0, 0.1, 0.2, 0.1, 0.2, 0.1, 0.2, -0.1, -0.1, -0.0, 0.2, 0.0, 0.1, 0.0, 0.2, -0.1, -0.2, 0.1, 0.1, -0.1, -0.1, -0.0, 0.2, 0.1, -0.1, -0.1, 0.0, 0.0, 0.1, 0.0, -0.1, -0.1, -0.0, -0.1, -0.0, -0.0, 0.0, 0.1, 0.2, 0.0, -0.1, 0.1, 0.3, -0.1, -0.2, -0.0, 0.1, 0.1, -0.2, -0.1, -0.1, 0.1, 0.0, -0.1, -0.2, -0.2, -0.1, -0.0, 0.0, -0.0, 0.2, -0.0, -0.2, 0.1, -0.1, 0.0, 0.2, 0.0, -0.0, -0.1, 0.1, -0.0, 0.1, 0.1, 0.1, 0.1, -0.0, 0.1, 0.0, 0.0, 0.1, -0.0, -0.2, 0.1, 0.1, -0.1, -0.1, -0.0, 0.2, -0.0, 0.0, -0.0, 0.1, 0.1, -0.2, -0.1, 0.2, 0.1, -0.0, 0.0, -0.1, -0.0, -0.0, 0.1, -0.1, -0.2, -0.2, 0.0, -0.1, 0.0, 0.2, 0.0, 0.0, -0.0, 0.1, -0.1, 0.1, -0.0, -0.0, -0.1, 0.1, -0.1, 0.0, 0.1, -0.1, -0.0, 0.2, 0.1, -0.0, -0.1, 0.1, -0.0, 0.0, 0.0, -0.0, 0.0, 0.0, 0.0, -0.1, -0.1, -0.2, 0.0, 0.3, 0.0, 0.1, 0.1, -0.1, 0.1, 0.2, -0.0, 0.1, 0.1, -0.1, 0.0, -0.1, -0.0, 0.1, 0.0, -0.1, 0.1, -0.1, 0.0, 0.2, 0.0, 0.2, 0.1, -0.2, -0.1, 0.1, -0.0, -0.1, 0.0, 0.1, -0.2, 0.2, 0.1, -0.0, -0.0, 0.1, 0.1, 0.1, 0.0, -0.2, -0.1, 0.1, 0.1, 0.1, -0.0, 0.3, -0.0, 0.1, -0.1, -0.1, -0.2, -0.2, 0.0, 0.0, -0.1, 0.0, 0.1, 0.1, 0.0, 0.1, 0.0, 0.2, 0.0, -0.2, 0.1, 0.1, -0.2, -0.1, 0.1, 0.1, -0.0, -0.2, -0.1, 0.2, -0.1, 0.1, -0.0, -0.0, 0.0, -0.1, -0.0, -0.1, 0.0, 0.0, -0.0, 0.2, 0.0, -0.0, -0.1, 0.2, 0.0, -0.2, 0.0, -0.2, -0.0, 0.0, 0.1, 0.0, -0.1, 0.0, 0.1, 0.0, 0.1, 0.2, -0.1, 0.0, 0.1, 0.1, -0.1, 0.1, -0.0, 0.1, 0.0, 0.2, -0.1, 0.2, -0.0, 0.1, -0.0, 0.0, 0.1, 0.0, 0.0, -0.1, 0.1, -0.1, -0.0, 0.2, 0.0, -0.1, 0.0, -0.1, 0.1, -0.0, -0.2, -0.0, 0.1, 0.1, -0.1, -0.1, 0.1, 0.1, -0.0, -0.1, -0.1, -0.3, -0.0, 0.1, 0.1, -0.2, 0.1, 0.1, 0.1, 0.1, 0.2, 0.2, -0.0, 0.0, 0.0, -0.2, 0.1, -0.0, 0.0, -0.0, 0.1, 0.2, -0.1, -0.0, -0.1, -0.1, 0.0, -0.1, -0.1, -0.0, -0.1, -0.1, -0.0, 0.2, -0.1, 0.2, 0.1, 0.1, 0.0, 0.1, 0.0, 0.1, 0.0, -0.1, -0.1, -0.1, 0.1, 0.1, 0.1, 0.2, 0.1, 0.1, 0.0, -0.1, 0.0, 0.2, -0.1, -0.0, 0.0, 0.1, -0.0, -0.0, -0.0, -0.0, 0.0, -0.1, 0.1, 0.0, 0.1, -0.0, -0.0, 0.2, 0.0, -0.0, -0.1, -0.1, -0.1, -0.3, 0.0, 0.1, 0.0, -0.2, 0.0, -0.1, -0.0, 0.1, 0.1, -0.0, -0.1, 0.2, -0.1, 0.1, 0.1, 0.2, 0.1, 0.1, -0.0, 0.1, 0.0, -0.1, 0.0, 0.0, -0.0, -0.1, 0.1, -0.1, -0.0, 0.2, 0.0, -0.2, -0.1, 0.0, 0.1, 0.2, 0.1, -0.1, -0.1, 0.2, 0.1, -0.3, -0.1, 0.3, 0.0, 0.0, -0.0, -0.1, -0.1, -0.1, 0.0, -0.1, 0.0, -0.2, -0.1, 0.1, 0.1, -0.1, 0.0, 0.3, 0.1, -0.0, 0.0, -0.1, 0.0, 0.1, 0.0, -0.0, -0.1, -0.2, 0.0, -0.2, -0.1, -0.1, -0.0, 0.0, 0.1, 0.2, 0.0, 0.0, 0.0, -0.2, -0.0, -0.1, -0.1, -0.1, 0.1, -0.1, 0.1, -0.1, -0.1, -0.1, -0.0, 0.0, -0.0, 0.1, 0.0, -0.1, -0.0, 0.1, 0.1, -0.0, 0.1, 0.1, 0.0, -0.0, 0.0, 0.1, 0.1, -0.2, -0.0, -0.1, 0.0, -0.1, -0.0, -0.2, -0.1, 0.3, -0.0, -0.2, -0.1, 0.1, 0.0, 0.1, -0.0, -0.1, -0.0, 0.2, -0.1, -0.1, 0.0, -0.1, 0.0, -0.1, 0.1, -0.2, 0.0, 0.2, 0.0, -0.0, -0.1, 0.1, 0.1, -0.3, -0.1, 0.3, -0.1, 0.1, -0.0, 0.2, 0.0, -0.1, -0.1, 0.0, 0.0, -0.1, 0.0, -0.0, -0.0, 0.1, 0.0, -0.1, 0.1, 0.1, 0.1, -0.1, -0.0, -0.0, -0.0, 0.1, 0.0, 0.2, 0.1, -0.3, -0.1, 0.0, -0.0, 0.1, -0.0, 0.0, -0.1, -0.2, 0.1, -0.0, 0.0, -0.3, 0.1, -0.1, 0.0, -0.1, -0.1, -0.1, 0.0, -0.1, -0.0, 0.1, 0.0, -0.1, -0.1, -0.2, 0.1, -0.1, -0.1, -0.1, 0.0, 0.1, 0.0, -0.1, -0.1, -0.1, -0.0, 0.2, -0.0, 0.0, 0.0, -0.0, 0.0, -0.1, 0.0, 0.0, -0.0, -0.1, -0.0, 0.1, 0.0, 0.1, 0.0, 0.1, 0.0, -0.0, 0.0, -0.0, 0.0, -0.1, -0.0, 0.4, 0.0, 0.1, -0.0, 0.2, 0.1, 0.3, 0.1, -0.1, -0.1, 0.1, -0.1, 0.2, 0.0, 0.2, -0.0, 0.2, 0.0, 0.1, -0.0, -0.2, -0.0, 0.1, 0.0, 0.1, 0.1, -0.0, 0.0, -0.1, 0.0, -0.0, 0.0, 0.0, -0.1, 0.1, -0.0, -0.2, 0.1, -0.1, -0.1, -0.1, 0.1, -0.2, 0.1, 0.0, 0.0, 0.1, 0.1, 0.1, 0.0, 0.2, 0.0, 0.1, -0.1, 0.2, 0.1, -0.2, -0.0, 0.3, 0.0, -0.1, -0.0, -0.1, -0.1, -0.1, -0.0, 0.3, -0.0, -0.3, -0.0, 0.3, 0.1, 0.1, 0.0, -0.2, -0.1, 0.2, 0.1, -0.1, 0.1, 0.0, 0.0, 0.1, -0.0, 0.1, -0.0, -0.2, -0.0, -0.0, 0.1, 0.1, 0.0, -0.1, -0.0, 0.0, -0.1, -0.1, 0.0, 0.1, -0.0, -0.2, -0.1, -0.2, 0.0, -0.0, 0.1, -0.0, -0.1, -0.1, -0.0, 0.0, -0.0, 0.1, -0.1, -0.1, -0.1, 0.2, 0.0, 0.1, -0.1, -0.2, 0.0, 0.1, 0.0, 0.1, 0.0, -0.2, -0.0, 0.0, 0.0, -0.1, 0.1, 0.2, 0.0, -0.0, -0.1, -0.0, 0.0, -0.0, -0.0, 0.0, 0.1, 0.2, -0.1, 0.1, -0.0, 0.1, 0.0, -0.3, 0.0, -0.0, 0.1, 0.1, 0.0, -0.0, -0.1, -0.3, -0.0, -0.1, 0.0, -0.3, -0.0, -0.2, 0.1, -0.3, 0.2, -0.1, -0.0, 0.1, -0.0, -0.1, 0.0, -0.2, -0.0, -0.4, -0.0, 0.0, -0.0, 0.3, 0.0, -0.0, 0.1, 0.1, -0.0, 0.2, 0.0, -0.0, -0.1, -0.1, -0.0, -0.0, 0.0, 0.2, 0.1, -0.0, -0.0, 0.0, 0.1, 0.0, -0.0, -0.1, 0.1, 0.1, -0.0, -0.0, -0.1, 0.0, 0.1, -0.1, 0.1, 0.1, 0.0, 0.2, -0.1, 0.1, 0.1, -0.0, -0.0, 0.1, -0.1, 0.1, -0.0, -0.1, 0.0, 0.0, 0.0, -0.1, 0.0, 0.4, 0.1, -0.1, -0.0, -0.1, 0.0, -0.0, 0.1, 0.0, 0.0, 0.1, 0.0, 0.1, 0.1, 0.0, -0.1, 0.0, -0.0, -0.2, 0.0, -0.0, 0.0, -0.4, 0.0, 0.2, -0.0, -0.0, 0.0, -0.1, -0.1, -0.0, 0.0, -0.1, -0.1, 0.1, -0.0, 0.1, 0.0, 0.1, 0.1, -0.1, 0.1, 0.0, 0.1, 0.2, 0.1, 0.1, 0.1, 0.0, -0.0, -0.1, -0.1, 0.2, 0.0, 0.4, 0.0, -0.1, -0.1, 0.2, -0.0, 0.0, 0.1, -0.2, 0.1, 0.3, -0.0, 0.1, -0.0, 0.1, 0.0, 0.0, -0.0, 0.0, 0.1, 0.1, -0.0, 0.0, -0.1, 0.0, -0.0, -0.1, -0.0, -0.2, 0.0, 0.0, 0.0, 0.1, 0.0, 0.1, 0.0, -0.1, -0.0, -0.1, -0.0, -0.2, -0.0, -0.1, -0.1, 0.1, 0.1, 0.1, 0.0, 0.1, -0.1, -0.0, 0.1, 0.1, 0.1, 0.0, -0.1, 0.1, 0.0, 0.3, 0.0, 0.4, 0.1, -0.2, 0.0, 0.1, 0.1, 0.1, -0.1, -0.3, 0.1, 0.2, -0.0, -0.2, -0.0, 0.2, 0.0, -0.0, 0.0, 0.2, 0.1, 0.1, -0.0, -0.0, -0.1, -0.3, -0.0, 0.2, -0.1, 0.1, -0.1, -0.1, -0.0, -0.1, 0.1, 0.0, -0.1, -0.1, -0.0, 0.2, 0.1, -0.0, -0.0, -0.0, -0.0, -0.0, 0.0, -0.0, 0.0, -0.1, -0.0, -0.2, -0.0, 0.2, 0.1, 0.2, -0.0, -0.2, 0.1, -0.0, 0.0, -0.0, -0.1, 0.2, -0.1, -0.1, -0.1, 0.1, -0.0, -0.0, 0.0, -0.2, -0.0, 0.0, -0.0, -0.0, 0.1, 0.1, 0.1, 0.0, -0.0, 0.1, -0.0, 0.0, 0.0, 0.1, 0.0, 0.2, 0.0, 0.0, 0.1, 0.2, 0.0, -0.1, 0.0, -0.1, -0.0, 0.1, -0.0, 0.2, -0.1, 0.1, -0.0, 0.1, 0.0, -0.2, 0.0, -0.0, 0.0, 0.1, 0.0, -0.1, 0.1, -0.1, 0.0, -0.0, -0.0, -0.1, 0.0, 0.0, -0.0, 0.1, -0.0, 0.0, 0.0, 0.2, 0.0, -0.0, -0.1, 0.1, 0.1, -0.0, -0.0, 0.3, 0.1, -0.0, -0.1, -0.1, -0.0, -0.2, -0.0, 0.0, -0.0, 0.2, 0.0, -0.3, -0.1, 0.2, 0.0, -0.3, -0.1, 0.1, 0.1, -0.0, 0.0, -0.2, 0.0, -0.2, 0.0, -0.3, -0.1, 0.1, 0.0, 0.2, 0.0, 0.1, -0.0, 0.1, 0.0, -0.1, -0.1, 0.0, 0.0, -0.0, 0.1, 0.2, 0.0, -0.0, -0.0, -0.1, 0.0, -0.1, -0.0, -0.1, 0.1, -0.1, -0.2, -0.1, 0.0, 0.1, 0.0, 0.3, -0.1, -0.2, -0.0, 0.1, -0.0, -0.0, -0.0, 0.2, -0.0, -0.0, 0.0, -0.2, 0.0, -0.2, 0.1, -0.0, -0.1, 0.1, -0.1, -0.2, 0.1, -0.1, -0.1, 0.0, 0.0, -0.0, 0.1, 0.1, 0.0, -0.0, 0.0, -0.2, -0.0, 0.0, -0.1, 0.2, -0.0, -0.2, -0.0, -0.4, 0.1, -0.2, -0.1, -0.1, -0.1, -0.2, 0.0, -0.1, 0.0, -0.1, -0.1, -0.2, 0.1, -0.0, -0.0, 0.2, -0.1, 0.1, -0.0, -0.0, 0.1, 0.2, 0.1, 0.1, -0.1, 0.1, 0.1, -0.1, 0.1, 0.1, -0.0, 0.2, 0.0, 0.4, 0.1, -0.1, 0.0, 0.2, -0.0, -0.2, -0.1, -0.0, 0.1, -0.3, 0.0, -0.1, -0.1, -0.3, -0.1, -0.1, 0.1, 0.1, 0.1, 0.1, 0.1, -0.1, -0.0, -0.0, 0.0, 0.1, 0.0, 0.1, -0.0, -0.0, -0.1, -0.2, -0.1, 0.0, -0.1, -0.0, 0.0, -0.0, 0.0, 0.0, 0.1, -0.1, 0.0, 0.1, 0.0, 0.1, 0.1, 0.0, -0.0, -0.3, -0.1, -0.1, 0.1, 0.0, 0.1, 0.1, 0.0, 0.1, 0.1, 0.2, -0.0, -0.1, -0.0, 0.0, 0.0, 0.0, -0.1, -0.1, 0.1, -0.1, 0.0, -0.1, 0.0, 0.2, -0.0, -0.1, -0.0, -0.0, 0.1, 0.1, -0.0, 0.1, 0.0, -0.1, 0.1, 0.0, -0.2, 0.1, 0.1, -0.0, 0.0, -0.1, -0.0, -0.3, -0.1, -0.0, 0.0, -0.3, 0.0, -0.1, 0.0, -0.2, 0.0, -0.3, 0.0, 0.1, -0.1, -0.0, -0.1, 0.1, 0.1, -0.1, -0.1, -0.1, -0.0, -0.1, 0.0, 0.2, -0.1, 0.1, 0.0, 0.0, -0.0, 0.1, 0.0, -0.1, -0.1, 0.1, 0.0, 0.1, 0.1, 0.0, 0.0, -0.2, -0.0, -0.3, -0.0, -0.0, 0.0, -0.1, 0.0, 0.2, 0.1, -0.0, 0.1, 0.0, 0.0, 0.1, 0.0, -0.2, -0.1, -0.1, -0.0, 0.2, 0.0, 0.1, -0.0, 0.0, -0.0, 0.0, 0.0, -0.2, -0.0, 0.0, -0.0, 0.0, -0.0, -0.1, 0.1, -0.1, 0.1, 0.0, -0.1, -0.0, -0.1, 0.0, 0.1, 0.1, -0.1, -0.0, -0.0, -0.0, 0.0, 0.1, 0.1, 0.1, 0.0, 0.2, 0.0, -0.2, -0.0, -0.0, -0.1, 0.1, 0.1, -0.1, -0.1, -0.2, -0.2, 0.0, 0.0, -0.1, 0.1, -0.1, 0.1, -0.2, -0.1, 0.0, -0.1, -0.1, -0.1, 0.1, 0.0, 0.3, -0.1, 0.1, 0.0, 0.1, 0.1, -0.1, -0.1, -0.1, 0.1, -0.0, 0.0, -0.0, -0.1, 0.1, -0.1, -0.2, -0.1, -0.0, 0.0, -0.0, 0.0, 0.0, -0.0, 0.1, -0.1, -0.3, -0.1, 0.0, 0.0, 0.2, -0.0, -0.1, -0.0, -0.1, 0.1, 0.2, -0.1, 0.0, 0.0, 0.1, -0.1, -0.2, 0.1, -0.2, 0.0, 0.1, 0.0, 0.3, -0.0, 0.0, -0.0, -0.1, 0.0, -0.0, 0.0, -0.1, 0.1, 0.1, 0.0, 0.1, 0.0, -0.1, 0.1, -0.2, -0.1, -0.0, 0.0, 0.2, -0.1, 0.0, 0.1, 0.3, 0.2, 0.1, 0.0, -0.1, -0.1, 0.0, -0.0, 0.1, 0.0, -0.0, 0.0, -0.2, 0.0, 0.0, -0.1, 0.3, -0.1, -0.1, -0.2, 0.1, -0.1, 0.0, 0.1, 0.2, 0.0, 0.1, 0.1, -0.4, 0.0, 0.1, 0.1, 0.2, 0.0, -0.1, -0.0, 0.1, 0.1, -0.0, -0.0, 0.1, 0.0, -0.0, 0.1, -0.0, -0.0, 0.2, 0.1, 0.1, -0.1, -0.3, -0.0, -0.0, -0.0, -0.2, -0.0, 0.1, -0.1, -0.0, 0.0, 0.1, -0.0, 0.3, 0.0, -0.2, 0.1, -0.1, 0.0, -0.0, 0.0, -0.1, -0.0, 0.2, 0.1, -0.1, 0.1, 0.2, -0.0, -0.1, 0.1, 0.1, -0.1, 0.0, -0.0, -0.2, -0.1, 0.2, -0.1, -0.2, 0.1, 0.2, -0.0, -0.2, -0.0, -0.0, 0.0, 0.2, 0.1, -0.0, -0.0, -0.1, -0.0, -0.3, 0.1, 0.0, 0.0, 0.1, -0.0, -0.0, -0.1, -0.0, 0.0, -0.2, -0.0, 0.1, -0.0, 0.2, 0.0, 0.1, 0.1, -0.0, 0.0, 0.1, -0.1, -0.1, 0.0, -0.3, -0.1, -0.3, 0.0, -0.2, -0.1, 0.0, 0.0, 0.3, 0.0, 0.1, -0.0, 0.3, 0.1, 0.0, -0.0, -0.1, 0.0, -0.1, -0.1, 0.1, -0.2, 0.0, 0.0, 0.1, -0.0, -0.0, 0.1, -0.3, 0.1, -0.0, 0.1, 0.1, -0.1, -0.1, -0.0, -0.2, 0.1, -0.2, -0.0, -0.4, 0.0, 0.2, 0.1, 0.1, 0.1, 0.0, -0.1, 0.1, -0.1, -0.0, -0.1, 0.2, -0.1, 0.3, 0.1, -0.2, 0.0, -0.1, -0.1, 0.1, 0.0, 0.2, -0.1, -0.1, 0.0, 0.0, -0.0, 0.2, 0.0, 0.1, -0.0, -0.2, 0.0, 0.1, 0.0, -0.2, -0.0, 0.1, -0.0, 0.1, 0.2, -0.0, 0.0, -0.2, -0.1, -0.1, -0.0, -0.0, -0.1, 0.0, 0.1, 0.0, 0.1, -0.1, 0.1, -0.1, -0.0, 0.2, 0.1, -0.0, 0.1, -0.0, -0.0, 0.0, 0.0, 0.0, -0.0, 0.2, -0.0, 0.0, -0.0, 0.1, -0.0, -0.1, -0.0, 0.1, 0.0, 0.1, 0.0, 0.1, 0.0, 0.1, -0.0, 0.0, -0.1, 0.0, -0.0, 0.0, 0.0, 0.1, 0.1, -0.1, -0.1, 0.2, 0.1, 0.0, -0.2, -0.1, -0.0, -0.1, 0.0, 0.1, 0.1, -0.2, -0.1, -0.1, 0.0, 0.0, 0.0, 0.4, 0.1, -0.0, 0.1, -0.1, 0.0, 0.2, -0.1, 0.1, -0.1, -0.3, -0.0, -0.1, -0.0, -0.1, 0.0, -0.1, -0.2, 0.3, -0.1, -0.0, 0.0, -0.1, -0.0, -0.2, -0.1, -0.2, 0.0, 0.1, 0.0, -0.1, 0.1, 0.2, 0.0, 0.0, -0.0, 0.0, -0.1, -0.1, -0.1, -0.3, 0.1, -0.5, 0.0, 0.2, 0.2, -0.2, 0.0, 0.1, 0.1, -0.0, 0.2, 0.1, -0.0, 0.0, -0.0, 0.1, 0.1, 0.1, 0.1, -0.0, -0.1, -0.2, 0.0, 0.1, -0.1, 0.1, -0.0, 0.1, -0.0, 0.1, -0.2, 0.1, -0.1, 0.1, -0.0, 0.1, -0.0, -0.3, 0.0, 0.1, 0.1, 0.1, 0.0, 0.1, 0.0, 0.2, 0.1, 0.1, 0.1, 0.1, 0.1, -0.1, -0.0, -0.1, -0.1, 0.1, -0.1, 0.2, 0.1, 0.0, 0.1, -0.2, -0.0, 0.1, -0.0, -0.1, 0.0, 0.1, 0.1, 0.2, -0.1, -0.2, 0.2, -0.1, -0.0, -0.1, 0.0, 0.1, 0.0, 0.2, 0.2, -0.2, -0.0, 0.2, 0.1, -0.1, -0.0, -0.0, 0.1, 0.3, -0.0, -0.2, -0.1, -0.1, -0.0, 0.1, -0.0, 0.0, -0.0, 0.0, -0.1, 0.0, -0.1, -0.1, 0.1, -0.0, 0.1, 0.1, -0.0, -0.0, 0.1, -0.1, -0.2, 0.3, -0.1, 0.3, 0.0, -0.1, -0.0, 0.2, 0.1, 0.0, 0.1, 0.2, -0.0, -0.1, 0.0, 0.0, -0.1, -0.1, -0.1, -0.3, -0.0, -0.1, -0.0, -0.0, -0.1, 0.3, -0.0, -0.0, -0.1, 0.1, -0.0, -0.0, -0.0, 0.2, 0.1, 0.2, -0.0, -0.2, -0.1, -0.2, -0.0, -0.1, 0.1, 0.1, 0.1, 0.1, 0.1, -0.1, 0.0, -0.1, -0.1, 0.0, 0.0, 0.1, 0.0, -0.3, -0.0, 0.0, 0.1, 0.1, -0.0, 0.1, -0.1, 0.2, -0.0, -0.2, -0.1, 0.3, 0.1, -0.2, -0.0, -0.1, 0.2, -0.3, -0.0, -0.0, -0.0, 0.1, 0.2, -0.0, 0.0, -0.2, -0.0, 0.0, -0.1, -0.2, 0.1, 0.1, -0.1, 0.1, -0.0, 0.0, -0.1, 0.1, -0.0, -0.1, 0.1, 0.0, -0.0, 0.0, 0.1, 0.0, -0.0, 0.3, -0.0, -0.1, -0.0, -0.3, 0.1, -0.1, 0.1, -0.0, -0.0, -0.2, 0.1, -0.0, 0.0, 0.3, -0.0, -0.3, 0.1, -0.1, 0.0, -0.1, -0.0, 0.1, 0.1, 0.3, 0.0, -0.1, -0.1, -0.1, -0.0, -0.0, -0.1, -0.0, 0.0, -0.3, 0.0, -0.3, -0.0, -0.0, 0.1, -0.0, 0.0, 0.1, 0.0, 0.3, -0.0, 0.3, 0.0, -0.4, 0.1, -0.1, 0.1, -0.0, 0.0, 0.1, 0.0, 0.0, 0.1, 0.2, 0.1, -0.0, 0.0, -0.2, -0.0, -0.0, 0.0, -0.2, 0.0, 0.2, -0.1, -0.0, 0.0, -0.2, 0.0, 0.3, -0.0, 0.2, -0.0, -0.1, -0.0, 0.1, -0.0, 0.1, -0.0, 0.0, -0.1, 0.1, 0.1, -0.0, -0.1, 0.2, 0.0, 0.1, -0.1, 0.1, -0.0, 0.1, -0.0, 0.1, -0.1, 0.1, -0.0, 0.0, -0.1, 0.1, 0.1, 0.1, 0.2, -0.2, -0.0, 0.1, 0.1, -0.2, 0.0, 0.3, 0.1, 0.0, 0.1, 0.1, 0.0, -0.2, -0.1, -0.0, -0.0, 0.0, 0.0, -0.0, 0.0, -0.0, -0.0, 0.0, -0.0, 0.0, -0.1, -0.1, 0.1, -0.1, -0.0, 0.0, -0.1, -0.1, -0.0, 0.0, 0.0, -0.0, 0.0, 0.0, 0.0, -0.0, -0.2, 0.2, -0.1, 0.2, 0.0, 0.0, 0.0, -0.2, 0.1, 0.3, 0.1, 0.0, 0.0, -0.1, 0.0, -0.0, 0.1, 0.0, -0.0, -0.1, 0.0, 0.1, -0.1, 0.2, 0.1, 0.1, 0.0, -0.1, -0.1, 0.0, -0.1, -0.3, -0.0, -0.2, -0.2, 0.1, 0.1, 0.0, 0.0, 0.1, -0.0, -0.2, -0.0, -0.0, 0.1, -0.2, -0.1, -0.1, -0.0, -0.2, 0.0, -0.1, -0.1, 0.3, 0.1, -0.1, 0.1, -0.1, -0.0, -0.2, -0.0, 0.1, 0.0, 0.2, 0.1, -0.1, 0.1, -0.1, 0.1, -0.1, -0.1, 0.1, 0.0, 0.2, 0.0, 0.3, 0.1, 0.1, -0.1, 0.0, 0.1, 0.1, 0.1, 0.0, 0.0, 0.2, 0.1, -0.0, 0.1, 0.3, 0.0, -0.1, 0.0, -0.0, -0.0, -0.2, -0.0, -0.1, -0.1, -0.0, -0.2, 0.2, 0.0, 0.0, -0.1, -0.0, -0.0, -0.1, -0.1, -0.0, 0.1, 0.1, -0.1, 0.0, 0.1, 0.2, -0.0, 0.2, 0.0, -0.2, 0.0, 0.3, -0.0, 0.1, 0.0, 0.1, 0.0, -0.2, 0.1, -0.1, -0.1, 0.0, 0.1, -0.0, -0.0, 0.0, -0.1, -0.1, 0.1, -0.1, 0.0, -0.1, -0.0, 0.1, -0.0, 0.1, 0.0, -0.1, 0.1, 0.0, -0.1, -0.2, 0.0, -0.1, 0.0, 0.3, 0.1, -0.1, -0.1, -0.1, -0.0, 0.2, 0.1, -0.1, 0.1, 0.1, 0.0, 0.1, -0.1, -0.0, -0.1, -0.2, 0.1, -0.2, 0.0, -0.1, 0.0, 0.3, 0.1, -0.1, -0.0, 0.0, 0.2, 0.4, 0.0, -0.2, 0.0, -0.2, -0.1, -0.1, -0.0, -0.3, -0.1, -0.1, -0.0, 0.2, -0.0, 0.2, -0.1, 0.0, 0.1, 0.0, -0.0, 0.2, 0.1, 0.1, -0.0, -0.1, -0.1, 0.0, -0.0, -0.1, 0.0, -0.1, -0.0, -0.0, -0.1, -0.1, -0.0, -0.1, 0.0, -0.0, -0.0, -0.0, -0.0, -0.1, -0.0, -0.1, -0.2, 0.2, 0.1, -0.1, -0.0, 0.0, -0.1, -0.0, 0.0, 0.4, 0.1, -0.0, -0.1, -0.1, -0.1, 0.0, 0.0, -0.2, 0.0, 0.2, -0.1, -0.2, 0.0, 0.0, 0.0, 0.0, 0.0, -0.0, 0.1, -0.1, -0.1, -0.1, -0.0, -0.1, 0.1, 0.0, 0.0, -0.1, -0.0, 0.1, -0.0, 0.2, 0.1, 0.2, 0.2, 0.0, 0.2, 0.2, 0.1, 0.0, 0.0, 0.0, 0.0, -0.0, -0.1, 0.1, 0.1, 0.0, -0.0, -0.0, -0.1, -0.2, -0.0, -0.1, 0.0, -0.0, -0.1, 0.3, 0.0, -0.4, -0.0, 0.0, 0.0, 0.1, -0.0, -0.2, 0.0, -0.2, -0.1, -0.0, 0.1, 0.2, 0.0, 0.1, 0.0, -0.1, 0.0, 0.2, 0.1, -0.1, 0.1, 0.0, -0.0, 0.1, 0.0, -0.0, -0.0, -0.1, 0.0, -0.2, -0.0, 0.4, -0.0, 0.1, -0.1, 0.2, 0.1, -0.1, -0.0, 0.1, -0.0, 0.0, -0.1, -0.1, -0.0, -0.0, -0.1, 0.1, 0.1, 0.2, 0.0, -0.2, -0.0, -0.0, -0.0, 0.0, 0.0, 0.1, 0.0, -0.0, 0.0, 0.2, 0.0, -0.1, -0.1, 0.1, -0.0, 0.2, 0.0, 0.0, -0.0, -0.1, 0.1, -0.0, 0.1, -0.1, -0.1, 0.0, -0.0, 0.0, 0.0, 0.0, -0.1, 0.0, -0.1, 0.1, 0.0, -0.2, -0.1, 0.1, 0.0, 0.0, -0.1, 0.0, -0.0, -0.1, -0.2, 0.2, 0.1, -0.2, -0.1, 0.4, 0.1, -0.1, 0.1, 0.1, 0.0, 0.1, -0.0, -0.1, -0.1, -0.1, -0.0, -0.0, -0.1, -0.0, 0.0, 0.2, -0.0, -0.2, -0.0, -0.1, -0.1, 0.0, -0.0, 0.1, -0.0, -0.1, -0.1, -0.1, 0.0, -0.0, 0.0, -0.0, -0.0, 0.3, 0.1, 0.0, -0.2, 0.1, -0.0, 0.2, 0.0, 0.0, 0.0, -0.2, -0.0, 0.1, -0.0, -0.0, 0.0, -0.0, -0.2, -0.0, -0.0, -0.1, 0.0, -0.0, 0.0, 0.2, 0.0, 0.1, 0.1, -0.1, 0.1, -0.1, 0.0, 0.2, -0.1, -0.2, -0.0, -0.0, -0.0, -0.1, 0.0, -0.1, -0.0, -0.1, -0.0, -0.2, 0.0, -0.3, 0.1, -0.1, 0.0, 0.1, 0.1, 0.0, 0.0, -0.1, -0.0, -0.2, -0.1, -0.1, 0.0, -0.1, 0.0, 0.1, 0.0, 0.0, 0.0, 0.1, 0.0, -0.2, -0.1, 0.0, 0.1, -0.1, 0.1, 0.1, -0.1, 0.1, -0.1, 0.0, -0.0, -0.0, -0.1, 0.1, -0.1, 0.2, 0.1, -0.0, -0.1, -0.2, -0.3, 0.0, -0.1, 0.0, -0.1, 0.1, 0.1, -0.2, -0.2, 0.2, -0.0, -0.1, -0.1, 0.1, 0.1, 0.2, 0.1, -0.2, 0.0, 0.1, 0.0, 0.2, 0.0, 0.1, 0.0, -0.0, -0.1, 0.1, -0.1, 0.2, -0.0, -0.1, 0.0, -0.0, -0.0, 0.2, 0.1, -0.1, 0.1, -0.1, 0.1, 0.1, 0.0, -0.1, -0.0, 0.0, 0.0, 0.3, 0.0, 0.0, 0.1, 0.1, 0.1, 0.1, 0.0, 0.0, -0.0, -0.0, -0.0, 0.1, 0.0, -0.1, -0.1, 0.1, 0.1, 0.0, 0.1, 0.1, -0.0, -0.1, -0.1, 0.0, 0.0, 0.0, 0.1, -0.1, 0.1, 0.2, 0.1, 0.1, -0.1, -0.3, 0.0, 0.1, 0.0, -0.2, 0.0, 0.2, 0.0, 0.1, 0.0, -0.2, -0.1, 0.2, -0.0, -0.2, 0.1, 0.1, -0.1, -0.3, -0.0, 0.1, 0.1, 0.1, -0.0, -0.2, -0.1, -0.1, 0.1, -0.1, -0.0, -0.0, -0.0, 0.0, 0.0, 0.1, -0.0, -0.1, -0.1, -0.3, 0.0, 0.1, 0.1, -0.3, -0.0, 0.0, -0.0, 0.0, -0.1, -0.2, -0.1, 0.0, 0.0, -0.1, 0.1, 0.0, 0.0, 0.1, 0.0, 0.2, -0.1, -0.0, 0.0, -0.0, -0.1, -0.1, -0.1, 0.0, -0.0, 0.0, -0.1, 0.0, -0.0, -0.0, -0.0, 0.1, 0.0, -0.0, 0.0, 0.2, 0.0, -0.2, 0.0, -0.0, -0.0, 0.1, 0.1, 0.2, -0.1, 0.1, -0.1, 0.0, 0.0, 0.1, 0.1, -0.1, -0.0, -0.2, -0.0, -0.0, -0.0, -0.0, 0.1, 0.1, -0.0, -0.2, -0.2, -0.1, -0.0, -0.1, -0.1, -0.1, -0.1, 0.2, 0.2, -0.1, -0.0, -0.1, -0.0, -0.2, 0.0, -0.2, -0.0, 0.1, -0.0, 0.1, 0.0, -0.1, -0.0, -0.1, -0.1, 0.2, -0.0, -0.2, 0.0, 0.1, 0.1, 0.1, -0.0, -0.1, 0.0, 0.1, 0.0, 0.0, 0.1, 0.0, 0.0, -0.2, -0.0, -0.1, -0.0, 0.1, 0.1, 0.0, 0.0, 0.1, 0.0, -0.1, 0.1, 0.1, -0.0, -0.0, -0.1, 0.1, -0.1, 0.3, 0.1, -0.1, -0.0, 0.1, -0.0, -0.2, -0.0, -0.1, -0.0, -0.3, 0.0, -0.1, 0.1, -0.1, 0.1, -0.1, -0.1, -0.1, -0.1, -0.3, -0.1, -0.0, 0.1, 0.1, 0.0, 0.1, -0.1, -0.0, -0.0, 0.1, 0.1, -0.2, 0.0, 0.1, 0.1, -0.0, 0.1, -0.1, -0.1, -0.2, -0.1, 0.2, 0.1, -0.1, 0.1, 0.1, 0.1, 0.0, -0.0, -0.1, -0.0, 0.1, -0.0, -0.2, -0.0, 0.0, 0.0, 0.1, 0.0, -0.2, -0.1, 0.0, 0.0, 0.0, -0.1, 0.2, -0.0, -0.3, -0.1, 0.0, -0.0, -0.2, 0.0, 0.1, 0.0, 0.1, -0.0, -0.1, -0.0, -0.2, 0.0, -0.2, -0.1, 0.1, 0.0, 0.0, 0.0, -0.2, -0.0, 0.1, -0.0, -0.1, 0.1, 0.2, -0.1, -0.0, 0.0, -0.0, 0.1, 0.0, 0.0, -0.2, -0.1, -0.1, -0.1, -0.1, 0.1, -0.2, -0.0, 0.2, 0.0, 0.0, 0.1, -0.1, 0.0, -0.1, -0.1, -0.2, -0.0, -0.0, -0.1, -0.0, -0.0, 0.0, -0.1, -0.1, -0.1, -0.3, -0.0, -0.0, 0.0, 0.0, 0.0, 0.2, 0.1, 0.2, 0.0, 0.3, -0.0, 0.0, 0.1, -0.1, 0.0, -0.2, 0.0, -0.0, 0.0, 0.1, -0.0, 0.1, 0.0, 0.2, 0.1, 0.0, 0.0, 0.1, -0.0, -0.3, 0.0, -0.1, -0.0, -0.1, -0.0, -0.2, -0.0, -0.2, -0.1, -0.1, -0.1, 0.0, -0.0, -0.1, 0.1, 0.1, -0.0, 0.0, 0.2, 0.1, 0.1, -0.1, -0.1, -0.1, 0.0, -0.2, 0.1, 0.0, 0.2, 0.2, -0.0, 0.2, 0.0, -0.0, 0.1, 0.0, 0.1, 0.3, 0.0, 0.0, -0.0, 0.1, -0.0, 0.2, -0.0, -0.0, -0.1, 0.1, -0.0, 0.1, 0.1, -0.1, -0.0, 0.1, -0.1, 0.1, -0.1, 0.0, -0.1, -0.1, 0.1, -0.0, 0.1, 0.0, 0.0, 0.1, -0.0, -0.2, -0.1, -0.0, -0.0, -0.2, 0.1, 0.2, 0.0, 0.2, 0.0, -0.2, -0.0, 0.1, -0.1, -0.1, 0.0, 0.2, 0.2, 0.0, -0.0, -0.0, 0.0, -0.1, 0.0, -0.0, 0.1, -0.0, 0.0, -0.1, 0.1, 0.1, 0.0, -0.0, 0.1, -0.0, -0.1, -0.1, -0.1, -0.1, -0.1, -0.1, -0.1, -0.1, -0.0, -0.2, -0.1, 0.1, 0.1, 0.1, 0.1, -0.1, 0.0, -0.1, -0.1, 0.2, 0.2, -0.1, 0.0, 0.1, -0.1, -0.1, -0.1, -0.0, -0.0, 0.0, -0.1, 0.0, -0.1, 0.1, -0.0, -0.2, -0.1, -0.3, -0.0, -0.2, 0.1, 0.1, -0.0, 0.2, -0.0, 0.1, 0.0, 0.0, -0.0, -0.0, -0.0, -0.0, -0.0, -0.0, 0.1, 0.1, 0.0, -0.0, 0.0, 0.1, 0.0, 0.0, 0.1, -0.2, -0.0, -0.0, -0.1, 0.2, -0.0, -0.0, 0.1, -0.1, 0.0, 0.1, -0.0, 0.2, 0.1, 0.1, 0.0, -0.0, -0.0, 0.1, 0.1, -0.1, -0.1, -0.0, 0.0, -0.2, -0.0, -0.1, 0.0, 0.3, 0.1, -0.1, 0.0, 0.1, -0.0, 0.3, -0.0, -0.1, 0.0, 0.1, -0.0, -0.1, 0.1, 0.0, -0.0, -0.2, 0.0, 0.3, 0.0, -0.2, -0.0, 0.1, -0.0, -0.0, -0.0, -0.1, -0.0, 0.1, 0.0, 0.0, 0.1, -0.0, 0.1, -0.1, 0.1, 0.1, 0.0, -0.2, 0.1, 0.1, 0.1, -0.3, -0.0, -0.1, -0.1, 0.1, -0.0, 0.0, 0.0, -0.1, -0.1, -0.0, -0.1, -0.1, 0.1, -0.1, -0.1, -0.1, 0.0, -0.0, 0.1, 0.3, 0.0, 0.1, -0.0, -0.0, -0.1, 0.1, -0.0, -0.2, -0.0, 0.2, 0.1, -0.1, 0.1, -0.0, 0.0, 0.0, 0.0, -0.1, 0.1, -0.2, 0.0, 0.0, -0.0, -0.2, 0.1, -0.0, 0.0, 0.2, 0.0, 0.3, 0.1, 0.2, -0.0, 0.1, 0.0, 0.1, -0.0, 0.1, 0.1, -0.0, -0.0, 0.0, 0.0, 0.1, -0.1, -0.3, 0.0, 0.0, 0.0, -0.2, 0.1, -0.2, 0.0, 0.1, 0.0, 0.0, -0.0, -0.0, 0.1, 0.3, -0.0, 0.0, 0.1, 0.2, 0.1, 0.1, -0.1, 0.1, -0.0, 0.0, 0.1, -0.1, 0.0, 0.1, -0.1, 0.1, -0.1, 0.1, 0.1, -0.1, 0.0, -0.0, 0.1, -0.4, -0.0, 0.0, -0.0, 0.1, -0.1, -0.2, 0.1, 0.1, 0.1, 0.3, -0.0, -0.1, -0.0, -0.0, 0.0, -0.2, 0.0, -0.3, 0.0, -0.1, -0.0, -0.1, -0.0, 0.2, 0.1, 0.3, -0.0, -0.2, -0.0, 0.2, -0.0, -0.1, 0.0, -0.2, 0.0, 0.1, 0.0, 0.2, -0.0, -0.1, -0.1, -0.0, 0.1, 0.1, 0.0, -0.2, 0.1, 0.2, -0.1, -0.1, 0.0, 0.0, -0.0, 0.4, -0.1, -0.1, 0.0, -0.0, 0.0, -0.0, 0.1, -0.1, -0.1, 0.0, -0.0, -0.0, -0.0, -0.0, -0.0, 0.1, 0.0, -0.0, -0.0, 0.0, -0.1, 0.1, -0.2, 0.3, -0.0, -0.1, 0.1, -0.2, 0.1, 0.0, 0.1, 0.3, 0.1, -0.0, -0.1, -0.0, -0.0, 0.1, 0.1, -0.1, 0.0, -0.2, 0.0, -0.1, -0.2, -0.2, -0.1, 0.2, 0.1, 0.0, -0.0, 0.0, -0.1, 0.0, 0.1, 0.1, -0.0, 0.1, 0.0, 0.2, 0.0, 0.3, -0.0, 0.2, -0.0, 0.3, -0.0, 0.1, 0.2, -0.2, -0.1, -0.1, 0.1, -0.3, -0.0, 0.0, 0.0, -0.1, 0.0, -0.1, 0.2, -0.3, -0.1, -0.2, 0.1, -0.0, 0.0, -0.3, -0.1, -0.0, 0.1, -0.1, -0.0, 0.2, 0.1, -0.1, -0.0, -0.1, 0.0, -0.3, 0.1, -0.1, -0.0, 0.0, -0.0, 0.1, -0.1, -0.1, -0.0, -0.2, 0.1, 0.3, -0.1, -0.2, -0.0, -0.1, -0.0, -0.1, -0.0, 0.1, 0.0, 0.0, -0.0, 0.4, -0.0, -0.0, 0.0, -0.2, 0.0, -0.2, -0.1, 0.2, 0.0, 0.0, 0.2, -0.0, 0.0, -0.1, 0.1, -0.0, -0.1, -0.1, -0.0, -0.0, 0.1, -0.1, 0.1, -0.1, -0.2, -0.1, 0.0, -0.2, -0.2, 0.0, -0.0, -0.0, 0.1, 0.1, -0.0, 0.1, 0.0, 0.2, -0.1, 0.1, -0.1, 0.3, 0.1, -0.0, 0.1, -0.2, 0.1, 0.0, 0.2, 0.2, 0.0, 0.2, -0.0, -0.0, 0.0, -0.1, -0.0, 0.0, 0.1, 0.0, 0.0, -0.0, -0.0, -0.1, -0.0, 0.1, -0.1, -0.3, -0.2, -0.1, -0.0, 0.2, 0.0, -0.1, 0.0, -0.1, -0.1, 0.2, -0.1, -0.1, 0.1, -0.0, -0.0, 0.0, 0.1, 0.2, 0.0, 0.1, 0.0, 0.1, -0.0, -0.1, -0.0, 0.1, 0.0, 0.2, -0.1, 0.2, 0.1, 0.2, -0.1, -0.1, 0.1, -0.1, -0.0, 0.2, 0.0, 0.0, 0.0, -0.1, 0.0, 0.1, -0.0, 0.2, 0.1, -0.1, -0.0, 0.1, 0.0, -0.1, -0.1, -0.1, -0.1, 0.0, 0.0, 0.1, -0.1, -0.0, 0.1, -0.0, 0.0, -0.1, -0.2, -0.0, 0.0, 0.0, 0.1, 0.2, 0.2, -0.1, -0.1, -0.1, 0.0, 0.3, -0.1, 0.0, 0.1, -0.0, 0.1, -0.3, 0.0, -0.0, 0.1, -0.1, -0.0, -0.2, -0.1, -0.1, -0.1, -0.1, -0.0, -0.0, 0.1, -0.0, 0.1, 0.2, 0.0, -0.1, 0.0, -0.0, 0.0, 0.1, -0.1, 0.1, -0.0, -0.2, 0.0, -0.1, 0.0, 0.0, 0.1, -0.1, -0.0, -0.0, -0.1, 0.0, -0.0, 0.2, 0.0, -0.1, 0.2, 0.1, -0.1, 0.0, -0.0, -0.1, -0.1, -0.1, 0.0, -0.2, 0.0, 0.2, -0.0, -0.0, -0.1, -0.2, -0.0, 0.1, 0.0, 0.1, 0.1, -0.2, -0.1, -0.1, -0.1, 0.0, 0.0, -0.0, -0.0, -0.1, 0.0, -0.2, 0.0, -0.1, -0.1, 0.1, 0.0, 0.2, -0.0, 0.1, 0.0, 0.0, -0.1, 0.1, 0.0, 0.1, 0.0, -0.1, -0.1, -0.1, -0.1, 0.2, -0.1, 0.1, -0.0, 0.1, -0.0, 0.0, 0.0, 0.1, 0.1, -0.0, 0.1, 0.1, -0.1, -0.1, -0.0, -0.3, 0.0, 0.0, -0.1, 0.1, 0.0, -0.2, -0.1, -0.1, 0.0, -0.1, 0.0, 0.2, 0.1, -0.0, 0.1, 0.1, 0.0, -0.0, 0.1, -0.3, -0.1, -0.1, -0.0, 0.1, 0.0, -0.0, -0.0, -0.1, -0.1, -0.1, -0.1, -0.3, -0.0, 0.2, 0.0, -0.2, -0.0, -0.0, 0.0, 0.1, 0.1, -0.1, 0.0, 0.0, -0.0, 0.0, 0.1, 0.0, 0.0, -0.0, -0.1, -0.2, 0.1, -0.2, 0.1, -0.0, 0.0, -0.0, -0.1, 0.1, 0.1, -0.2, -0.0, 0.0, 0.0, -0.0, -0.0, -0.1, 0.1, -0.0, -0.0, -0.0, 0.0, 0.1, 0.1, -0.1, 0.0, 0.1, -0.0, 0.2, 0.0, -0.1, 0.1, 0.2, 0.1, 0.3, -0.0, 0.0, -0.0, -0.2, -0.1, -0.0, -0.0, -0.0, -0.1, 0.1, 0.0, 0.1, 0.1, 0.1, 0.1, 0.0, -0.1, 0.4, 0.1, 0.1, 0.0, -0.1, 0.0, -0.1, 0.0, 0.1, -0.1, -0.4, 0.1, -0.0, -0.0, -0.2, 0.0, 0.1, -0.0, -0.2, -0.0, 0.1, -0.0, 0.2, -0.1, -0.2, 0.0, -0.0, 0.0, -0.3, 0.1, 0.1, 0.1, -0.1, -0.0, 0.2, 0.0, -0.3, -0.1, -0.1, 0.0, -0.2, -0.0, -0.0, -0.0, -0.1, 0.1, 0.1, 0.0, -0.2, 0.0, 0.0, -0.0, -0.2, -0.0, 0.2, 0.1, 0.4, 0.0, -0.1, 0.0, -0.1, 0.0, 0.1, 0.1, -0.1, 0.0, -0.1, -0.0, 0.0, 0.0, -0.2, -0.1, -0.1, 0.1, -0.2, 0.0, -0.3, 0.0, 0.1, 0.1, 0.0, 0.0, 0.1, 0.0, -0.2, -0.1, -0.1, 0.0, 0.1, 0.0, -0.3, 0.0, 0.0, -0.1, 0.1, 0.0, -0.3, -0.0, 0.1, -0.0, 0.2, 0.0, -0.0, -0.0, -0.2, -0.0, 0.0, -0.0, -0.1, -0.1, 0.2, 0.1, -0.1, 0.0, -0.0, 0.0, -0.0, 0.0, -0.3, -0.0, -0.1, 0.0, 0.1, 0.0, -0.2, -0.0, 0.3, 0.1, -0.1, -0.0, 0.2, -0.0, -0.0, 0.1, 0.1, 0.0, -0.0, 0.0, 0.2, 0.1, 0.2, -0.0, 0.1, 0.0, 0.1, -0.0, -0.2, -0.1, -0.1, -0.1, 0.1, 0.1, 0.1, -0.0, -0.2, 0.1, -0.1, -0.0, 0.0, -0.1, 0.3, 0.0, -0.2, 0.0, -0.1, -0.1, -0.0, 0.0, 0.1, 0.1, -0.0, 0.0, -0.2, -0.1, -0.0, -0.1, 0.0, -0.1, 0.2, 0.0, -0.0, 0.0, 0.0, -0.1, -0.1, 0.0, 0.1, -0.1, 0.1, -0.1, 0.0, -0.0, -0.2, 0.1, -0.1, -0.1, 0.1, -0.1, 0.0, 0.1, 0.1, 0.2, -0.1, 0.0, 0.1, 0.0, -0.1, 0.1, -0.4, -0.0, -0.2, -0.1, -0.0, 0.1, -0.1, -0.1, 0.0, -0.0, 0.3, -0.0, -0.2, -0.1, 0.0, -0.0, -0.2, 0.0, 0.1, 0.0, -0.0, 0.1, -0.1, 0.0, -0.1, 0.0, -0.0, 0.1, -0.0, 0.0, -0.1, -0.0, 0.1, -0.0, -0.2, 0.1, 0.1, -0.1, 0.0, -0.0, 0.1, 0.1, 0.0, 0.1, -0.1, 0.0, 0.1, 0.1, -0.0, -0.1, 0.2, -0.1, 0.1, -0.0, 0.0, 0.0, 0.0, 0.0, -0.1, 0.1, 0.0, 0.0, -0.1, 0.0, -0.1, -0.0, -0.0, 0.2, -0.1, -0.1, -0.1, 0.1, 0.1, -0.0, 0.1, -0.1, -0.1, -0.1, 0.2, -0.0, 0.1, 0.0, 0.0, 0.1, 0.1, 0.0, 0.2, 0.2, -0.0, 0.1, -0.0, 0.0, -0.1, 0.0, 0.1, -0.1, 0.2, -0.1, 0.0, -0.1, 0.1, -0.0, -0.2, -0.1, 0.1, -0.2, 0.0, -0.1, 0.0, -0.0, 0.2, 0.1, 0.0, -0.0, 0.1, -0.0, 0.3, 0.1, 0.0, 0.1, -0.1, -0.2, 0.1, -0.1, -0.1, 0.0, 0.1, -0.0, 0.0, -0.1, -0.0, -0.1, -0.0, 0.0, -0.3, 0.0, -0.0, -0.1, 0.1, 0.0, 0.0, 0.0, 0.2, 0.0, 0.0, 0.0, -0.1, 0.0, 0.1, -0.1, 0.0, -0.0, 0.0, -0.0, -0.0, -0.1, -0.0, 0.0, -0.2, -0.0, -0.1, -0.0, -0.1, 0.1, 0.1, -0.1, -0.1, 0.0, 0.1, -0.0, 0.1, 0.0, -0.1, 0.0, -0.2, -0.1, -0.0, 0.0, -0.2, 0.0, 0.1, -0.0, 0.1, -0.0, 0.1, 0.0, -0.1, -0.1, -0.1, -0.0, 0.1, 0.0, -0.1, -0.1, 0.2, 0.0, 0.0, 0.0, -0.1, 0.0, 0.1, -0.1, -0.1, -0.0, -0.2, -0.0, -0.0, 0.0, -0.1, -0.0, -0.1, -0.0, 0.2, 0.1, -0.0, -0.0, 0.2, 0.1, -0.1, 0.1, 0.1, -0.1, 0.2, -0.0, -0.0, -0.1, -0.0, -0.1, -0.1, -0.0, 0.1, -0.0, 0.2, 0.0, -0.0, 0.0, 0.2, 0.1, -0.2, 0.1, 0.2, 0.0, 0.1, 0.0, -0.2, 0.1, -0.1, 0.1, -0.2, -0.0, -0.1, 0.0, -0.0, -0.1, 0.0, -0.0, 0.1, -0.0, 0.0, 0.0, 0.0, -0.0, 0.1, -0.0, -0.0, 0.0, 0.0, -0.0, 0.0, -0.0, -0.1, -0.1, 0.1, -0.1, -0.3, -0.1, -0.2, 0.0, 0.1, 0.1, -0.0, 0.0, 0.0, -0.1, 0.2, 0.0, -0.1, 0.0, -0.1, 0.0, -0.2, 0.1, 0.3, -0.1, 0.0, -0.1, -0.1, 0.0, 0.2, -0.1, -0.0, 0.1, -0.1, -0.0, 0.2, 0.1, 0.2, -0.0, -0.2, 0.1, 0.2, 0.1, 0.0, -0.1, 0.3, 0.1, -0.3, 0.0, 0.1, -0.0, -0.2, -0.1, -0.0, -0.1, -0.2, -0.1, -0.2, -0.1, 0.0, 0.1, -0.2, -0.1, 0.1, 0.1, -0.2, -0.0, -0.1, -0.1, 0.0, -0.1, 0.1, -0.0, 0.0, -0.0, -0.2, -0.1, 0.1, 0.1, 0.1, 0.1, -0.1, -0.1, -0.1, 0.0, -0.1, 0.0, -0.1, 0.2, 0.3, -0.0, 0.0, -0.1, 0.1, -0.0, 0.1, -0.1, -0.0, 0.0, 0.1, -0.0, 0.0, 0.0, -0.2, -0.0, 0.2, 0.1, -0.2, 0.0, -0.1, -0.1, -0.1, 0.1, 0.0, 0.0, -0.0, 0.1, 0.1, 0.1, -0.1, -0.0, -0.3, -0.1, 0.0, 0.0, 0.0, 0.0, 0.1, -0.0, 0.2, -0.0, 0.1, -0.1, -0.3, -0.1, -0.0, 0.0, 0.1, -0.0, -0.0, -0.2, 0.1, -0.0, 0.0, -0.1, 0.1, 0.0, -0.0, 0.0, 0.1, 0.1, -0.2, 0.1, 0.0, 0.0, 0.0, -0.0, 0.0, -0.1, 0.4, 0.0, 0.1, 0.0, 0.1, 0.1, -0.1, -0.1, 0.1, 0.0, -0.0, -0.0, 0.0, 0.0, 0.1, -0.0, 0.0, -0.0, 0.2, -0.1, 0.0, 0.0, 0.0, -0.1, -0.2, -0.0, -0.0, -0.0, -0.1, -0.0, -0.4, -0.1, 0.2, 0.0, 0.2, -0.1, 0.1, 0.0, -0.1, 0.0, -0.0, -0.0, -0.0, -0.0, 0.2, 0.0, 0.3, 0.0, 0.0, -0.0, -0.0, -0.0, 0.0, 0.0, -0.1, -0.2, 0.1, 0.1, -0.0, 0.0, -0.1, 0.1, -0.2, 0.1, 0.2, 0.1, -0.1, -0.1, -0.1, 0.0, -0.1, 0.1, -0.1, 0.0, -0.0, 0.0, -0.1, -0.1, -0.1, 0.1, -0.0, 0.1, -0.2, -0.1, -0.0, -0.0, -0.1, 0.0, 0.1, 0.1, -0.1, -0.0, -0.0, -0.1, 0.1, -0.0, 0.0, -0.0, 0.1, 0.0, 0.3, 0.0, 0.2, 0.1, 0.0, 0.0, 0.1, -0.1, 0.0, 0.0, 0.1, 0.1, 0.1, -0.0, 0.1, -0.1, 0.0, 0.1, -0.2, -0.1, -0.1, -0.1, 0.1, -0.0, -0.1, -0.0, -0.2, 0.0, -0.0, 0.1, -0.2, 0.0, 0.1, 0.1, -0.1, -0.0, -0.2, 0.0, 0.2, -0.0, 0.1, 0.0, 0.1, 0.0, -0.0, -0.1, 0.0, -0.2, -0.2, 0.1, 0.1, 0.1, -0.2, 0.0, -0.1, 0.0, 0.0, 0.1, -0.1, 0.0, 0.0, 0.1, -0.1, 0.0, 0.1, -0.0, 0.3, -0.0, 0.0, -0.1, 0.1, 0.2, 0.0, 0.1, 0.1, 0.0, 0.1, 0.0, -0.1, -0.1, -0.0, 0.1, 0.3, 0.0, 0.1, 0.0, 0.1, -0.0, -0.0, 0.0, 0.1, 0.1, -0.1, 0.0, -0.1, -0.1, 0.0, -0.1, -0.1, 0.0, -0.1, -0.0, 0.1, 0.0, -0.1, 0.1, -0.0, 0.0, 0.0, 0.0, 0.1, -0.1, -0.0, -0.1, -0.0, -0.0, 0.0, -0.1, -0.0, 0.1, -0.2, -0.1, -0.1, -0.1, -0.0, -0.1, 0.2, -0.0, -0.0, -0.1, -0.1, -0.1, 0.1, -0.1, -0.0, -0.0, -0.0, -0.2, -0.1, 0.0, 0.1, 0.0, 0.2, 0.1, -0.1, -0.0, -0.1, 0.0, -0.1, 0.1, -0.0, -0.1, 0.0, -0.1, -0.3, -0.0, -0.2, -0.1, -0.1, -0.0, 0.1, 0.0, 0.2, 0.1, -0.0, -0.0, -0.0, -0.1, 0.3, -0.1, -0.1, -0.1, 0.1, -0.1, -0.2, -0.0, -0.1, -0.0, -0.2, 0.0, 0.1, -0.0, -0.0, -0.1, -0.3, -0.1, -0.1, -0.1, -0.0, 0.0, -0.1, -0.1, -0.1, -0.0, 0.1, 0.0, -0.2, -0.0, -0.0, -0.1, 0.1, -0.1, 0.0, 0.0, -0.1, 0.0, -0.2, -0.1, 0.1, 0.1, -0.1, 0.1, 0.1, 0.1, 0.1, 0.1, 0.1, 0.0, -0.0, -0.1, -0.1, -0.1, 0.2, 0.1, -0.2, -0.0, 0.1, 0.0, 0.1, -0.1, 0.3, 0.1, 0.5, -0.0, 0.0, -0.0, 0.2, -0.0, 0.0, -0.0, 0.2, -0.0, -0.1, -0.0, 0.0, 0.1, -0.3, -0.0, -0.1, -0.0, 0.0, -0.0, -0.3, -0.0, -0.2, 0.0, 0.2, 0.0, -0.0, -0.0, -0.0, -0.0, 0.1, 0.0, 0.2, 0.0, 0.1, 0.1, 0.2, 0.1, 0.1, 0.0, 0.0, 0.1, 0.0, 0.1, -0.1, -0.1, -0.2, 0.0, 0.2, 0.0, 0.2, 0.1, -0.1, -0.1, -0.1, -0.0, -0.1, 0.0, -0.1, -0.0, -0.0, 0.1, 0.2, -0.1, 0.0, -0.1, 0.3, 0.0, 0.1, 0.0, 0.2, 0.0, 0.1, -0.0, 0.1, 0.2, 0.1, 0.1, 0.0, -0.0, 0.1, 0.0, 0.0, 0.1, -0.0, 0.1, -0.2, 0.1, -0.4, -0.0, 0.0, 0.1, 0.3, 0.0, 0.2, 0.0, 0.0, -0.1, -0.1, -0.1, 0.1, -0.0, -0.1, 0.0, 0.1, -0.1, -0.1, -0.1, 0.1, 0.1, -0.1, -0.1, 0.1, 0.1, 0.3, 0.1, -0.2, -0.0, -0.0, -0.1, 0.2, 0.0, 0.0, -0.0, 0.2, -0.0, -0.2, -0.0, -0.1, 0.0, 0.1, 0.0, -0.2, 0.0, 0.1, 0.1, 0.1, 0.1, 0.2, 0.0, 0.0, -0.0, -0.1, 0.1, 0.1, -0.0, -0.0, 0.1, -0.1, 0.0, -0.1, 0.1, 0.1, 0.1, -0.0, -0.0, -0.0, 0.1, -0.1, 0.1, 0.1, 0.1, 0.2, 0.1, 0.1, -0.0, 0.2, 0.1, 0.3, 0.0, 0.1, 0.1, 0.0, -0.1, 0.2, 0.0, -0.1, -0.2, 0.0, 0.0, 0.1, -0.0, -0.1, 0.0, -0.2, 0.0, 0.0, 0.1, -0.1, -0.0, -0.2, 0.0, 0.2, 0.0, 0.2, 0.0, 0.3, 0.1, -0.0, -0.1, 0.1, -0.0, -0.0, -0.1, -0.1, 0.1, 0.0, 0.1, -0.0, -0.0, -0.1, -0.0, -0.1, 0.0, 0.0, -0.0, 0.1, 0.0, 0.0, -0.0, -0.3, -0.0, -0.1, 0.0, -0.0, -0.0, 0.2, -0.1, -0.2, 0.0, -0.1, -0.0, -0.1, -0.1, -0.0, 0.0, 0.2, -0.1, 0.3, -0.0, 0.2, 0.0, 0.1, -0.0, 0.1, 0.0, -0.1, -0.0, -0.1, -0.0, 0.2, 0.1, -0.2, -0.1, 0.0, 0.0, 0.0, -0.0, 0.1, 0.1, -0.1, -0.0, 0.0, -0.0, 0.2, -0.0, -0.0, -0.1, 0.1, -0.1, -0.0, 0.1, 0.0, 0.1, -0.1, -0.0, -0.1, -0.0, 0.2, -0.0, 0.2, -0.2, 0.2, 0.1, 0.1, 0.1, -0.0, 0.1, -0.0, -0.0, -0.1, 0.0, -0.0, 0.0, -0.1, -0.0, 0.2, 0.2, -0.1, -0.0, 0.1, -0.0, 0.2, -0.1, 0.2, -0.0, -0.2, 0.1, -0.1, -0.0, 0.3, 0.1, 0.2, -0.1, -0.1, 0.0, 0.0, 0.0, -0.2, -0.1, 0.1, 0.1, -0.1, -0.1, 0.2, 0.1, -0.0, 0.0, -0.1, -0.1, 0.2, -0.2, -0.1, -0.1, 0.2, -0.0, 0.0, 0.1, -0.2, 0.1, -0.1, 0.0, 0.0, -0.1, -0.2, -0.1, -0.0, 0.1, -0.2, -0.1, 0.1, -0.0, 0.1, 0.0, 0.2, 0.1, 0.0, 0.1, 0.0, 0.1, 0.0, 0.1, 0.2, -0.0, -0.1, -0.0, 0.1, 0.0, -0.1, 0.0, 0.0, -0.1, 0.0, -0.0, 0.2, 0.0, -0.1, 0.0, -0.2, -0.1, 0.2, -0.1, 0.0, -0.0, -0.0, -0.1, -0.1, 0.0, 0.1, -0.0, 0.2, 0.0, -0.2, -0.1, 0.0, 0.0, -0.1, 0.0, -0.0, 0.0, 0.0, -0.0, 0.1, 0.1, -0.2, -0.1, 0.0, 0.1, 0.1, -0.2, 0.1, -0.0, 0.1, 0.1, -0.0, 0.0, 0.1, 0.0, 0.0, 0.1, -0.1, -0.0, -0.2, 0.0, 0.0, 0.0, 0.1, -0.0, -0.0, -0.0, -0.0, -0.0, 0.2, 0.0, 0.1, -0.1, 0.3, 0.0, -0.2, -0.1, -0.1, -0.1, 0.0, -0.1, 0.1, 0.1, 0.2, -0.0, -0.1, -0.1, 0.0, 0.1, 0.0, -0.0, 0.1, 0.1, -0.0, 0.0, -0.1, -0.1, 0.2, 0.1, -0.1, -0.1, 0.3, 0.1, 0.0, -0.1, -0.1, 0.0, 0.2, -0.0, 0.2, 0.1, -0.2, 0.1, -0.0, -0.0, -0.0, -0.0, 0.0, -0.1, 0.3, -0.0, -0.0, 0.2, -0.1, -0.1, -0.0, 0.1, 0.0, 0.0, 0.0, 0.0, 0.2, -0.0, 0.1, -0.1, 0.2, 0.1, 0.0, -0.1, -0.0, -0.0, 0.0, 0.0, 0.1, -0.1, 0.1, -0.2, 0.1, -0.0, -0.1, 0.0, 0.1, -0.0, 0.1, 0.0, 0.1, 0.1, 0.2, 0.2, -0.2, 0.0, 0.1, -0.0, 0.1, 0.1, 0.1, -0.1, -0.2, -0.1, 0.2, 0.0, 0.2, 0.0, -0.2, -0.1, -0.5, -0.0, -0.2, 0.1, -0.1, -0.0, -0.1, 0.1, -0.0, 0.1, 0.0, -0.1, 0.1, -0.0, -0.1, -0.0, -0.1, 0.0, 0.2, 0.0, 0.0, -0.1, -0.1, 0.1, 0.1, 0.1, 0.1, -0.0, -0.1, 0.1, -0.1, -0.0, 0.1, -0.1, 0.0, 0.1, 0.3, 0.1, -0.3, 0.1, 0.2, -0.1, 0.0, 0.0, 0.2, -0.0, -0.0, 0.1, 0.3, -0.0, 0.0, 0.2, 0.0, 0.1, 0.2, -0.1, 0.0, -0.0, -0.1, -0.0, -0.1, -0.0, 0.0, -0.1, -0.0, -0.0, -0.1, -0.0, 0.2, -0.0, 0.0, 0.0, 0.1, -0.1, 0.0, 0.0, -0.0, 0.0, 0.1, 0.0, 0.0, 0.0, -0.3, -0.2, -0.3, 0.0, -0.1, 0.0, -0.1, -0.1, -0.1, -0.0, 0.3, -0.0, 0.0, -0.1, -0.0, 0.1, 0.0, 0.0, -0.1, -0.1, 0.2, -0.0, 0.1, 0.0, -0.1, -0.0, 0.0, 0.1, 0.0, 0.1, 0.2, 0.0, -0.1, -0.1, 0.1, -0.1, 0.1, -0.0, 0.0, 0.1, 0.1, 0.1, 0.1, 0.1, 0.0, 0.1, 0.1, -0.0, -0.1, -0.1, -0.2, -0.1, 0.0, -0.1, 0.1, -0.0, 0.1, -0.1, 0.2, 0.0, -0.0, 0.0, 0.0, -0.0, -0.1, -0.1, -0.1, -0.0, 0.1, 0.0, -0.0, 0.0, 0.2, 0.1, -0.1, 0.0, -0.0, -0.0, -0.2, 0.1, -0.1, -0.0, -0.0, 0.1, -0.0, 0.0, -0.1, 0.0, -0.2, 0.0, -0.1, -0.1, 0.0, 0.1, 0.1, -0.1, -0.2, 0.0, -0.0, 0.1, 0.2, -0.1, 0.2, -0.0, -0.2, -0.1, -0.1, 0.0, -0.2, -0.1, 0.0, 0.0, -0.2, 0.0, 0.1, 0.0, -0.1, 0.0, 0.1, -0.1, 0.4, -0.0, 0.0, -0.1, -0.1, 0.0, 0.2, -0.0, 0.2, 0.0, -0.2, -0.1, 0.3, -0.0, -0.1, 0.0, -0.2, -0.0, -0.0, 0.1, -0.0, 0.1, 0.3, -0.0, -0.1, -0.1, 0.3, 0.0, -0.1, 0.0, -0.0, -0.0, -0.0, 0.0, -0.1, -0.1, 0.0, -0.0, -0.2, -0.0, -0.0, -0.0, 0.1, 0.0, -0.3, 0.2, 0.0, 0.1, 0.1, -0.0, -0.0, 0.1, -0.2, -0.0, 0.1, -0.0, -0.1, 0.1, -0.0, -0.0, -0.1, 0.0, 0.0, -0.0, -0.1, -0.0, 0.2, -0.0, 0.0, 0.2, -0.0, 0.0, -0.1, 0.1, -0.0, -0.0, -0.1, 0.1, -0.1, 0.1, 0.1, -0.0, 0.1, 0.1, 0.0, 0.1, 0.2, -0.0, -0.1, 0.1, -0.0, 0.0, -0.1, 0.0, -0.1, -0.0, -0.1, 0.0, 0.1, -0.1, 0.2, -0.0, -0.0, 0.0, 0.1, -0.1, 0.0, 0.0, 0.1, 0.0, 0.1, 0.1, -0.1, 0.0, -0.2, -0.0, -0.0, 0.0, 0.1, -0.1, -0.0, 0.0, 0.2, 0.1, -0.1, -0.1, -0.1, -0.0, 0.1, -0.0, -0.2, -0.1, -0.1, 0.1, 0.0, -0.0, -0.1, -0.1, 0.0, 0.1, 0.0, 0.1, -0.1, -0.0, -0.2, -0.2, -0.2, -0.1, 0.2, -0.0, 0.0, -0.0, -0.3, -0.0, -0.0, 0.0, 0.1, 0.0, -0.2, 0.1, 0.1, 0.0, 0.1, 0.0, -0.1, 0.0, -0.1, 0.0, -0.1, 0.1, 0.3, 0.1, -0.0, -0.1, 0.1, -0.0, -0.1, -0.1, 0.0, 0.1, 0.2, -0.1, -0.0, -0.0, 0.0, -0.0, 0.1, -0.2, -0.1, -0.1, -0.0, -0.1, -0.1, 0.0, 0.0, -0.0, -0.3, -0.1, 0.1, 0.1, -0.1, -0.0, 0.2, 0.1, 0.1, -0.0, 0.0, 0.1, 0.2, -0.0, 0.1, 0.0, 0.1, 0.1, -0.3, 0.0, -0.0, 0.1, -0.1, 0.0, 0.1, -0.0, -0.0, -0.0, -0.0, 0.0, -0.0, 0.1, -0.2, 0.0, 0.3, -0.1, 0.1, -0.1, -0.2, -0.1, 0.1, 0.0, -0.0, -0.0, 0.0, 0.0, 0.2, 0.1, -0.1, -0.0, -0.1, 0.0, 0.0, -0.0, -0.1, -0.1, 0.1, -0.0, -0.1, 0.0, -0.0, -0.0, 0.2, 0.1, -0.1, -0.2, -0.2, -0.1, -0.0, -0.1, 0.1, -0.0, 0.2, 0.0, 0.1, 0.0, 0.1, 0.0, 0.0, 0.0, -0.1, -0.1, 0.2, -0.0, 0.1, -0.1, -0.0, 0.1, 0.2, 0.1, -0.1, -0.1, -0.0, 0.0, 0.2, 0.1, -0.1, 0.0, 0.0, -0.0, 0.0, -0.1, 0.1, -0.1, -0.3, -0.0, -0.0, -0.0, -0.2, -0.2, 0.1, -0.0, -0.0, 0.1, -0.1, 0.0, -0.1, -0.1, 0.1, 0.0, -0.0, 0.1, -0.2, -0.1, -0.1, -0.1, 0.1, 0.1, -0.0, -0.0, -0.1, 0.0, -0.2, -0.1, -0.2, 0.0, -0.1, 0.0, -0.1, -0.0, -0.1, -0.2, 0.2, 0.1, -0.2, -0.0, -0.2, -0.0, -0.0, 0.0, -0.0, -0.0, 0.0, 0.0, -0.0, 0.1, -0.1, 0.0, 0.2, -0.0, -0.1, -0.1, -0.2, -0.0, -0.4, 0.1, 0.0, -0.2, 0.2, 0.0, -0.2, -0.1, -0.0, 0.0, 0.1, -0.1, 0.2, 0.1, 0.1, -0.0, 0.1, -0.0, 0.0, -0.0, -0.2, 0.1, -0.1, -0.0, 0.1, 0.1, 0.0, 0.1, -0.0, 0.1, 0.2, -0.1, -0.1, -0.1, -0.1, -0.1, -0.1, 0.1, 0.0, 0.1, -0.3, -0.1, -0.0, 0.1, -0.1, 0.2, 0.1, -0.0, 0.1, -0.0, 0.2, 0.0, 0.1, 0.0, 0.3, -0.1, -0.1, 0.0, -0.1, 0.0, 0.0, 0.1, -0.1, 0.0, -0.0, 0.0, 0.1, 0.0, 0.1, 0.0, -0.1, 0.0, 0.0, 0.1, -0.1, -0.0, -0.1, 0.0, 0.1, -0.1, 0.1, 0.0, 0.0, -0.1, -0.4, 0.0, 0.0, -0.1, -0.0, -0.0, -0.1, -0.1, 0.1, 0.1, -0.3, -0.1, 0.2, -0.1, -0.1, 0.0, 0.3, 0.2, 0.1, 0.0, -0.1, 0.0, 0.0, 0.0, -0.1, -0.0, -0.1, 0.0, -0.2, 0.0, 0.1, -0.1, -0.1, -0.1, -0.0, 0.0, 0.0, 0.0, -0.0, -0.0, 0.3, 0.2, 0.2, 0.1, -0.1, -0.1, 0.0, 0.1, -0.1, 0.0, -0.1, -0.0, 0.2, 0.0, -0.0, -0.0, -0.2, 0.1, -0.1, -0.1, 0.1, 0.0, -0.1, 0.1, 0.1, 0.1, 0.1, -0.0, 0.1, -0.1, -0.1, -0.0, -0.1, -0.0, 0.1, -0.0, 0.0, -0.0, 0.2, -0.1, -0.2, -0.2, -0.0, -0.0, 0.1, 0.1, -0.0, 0.0, -0.0, 0.1, 0.2, -0.0, -0.0, 0.0, -0.0, 0.0, -0.1, -0.1, 0.0, -0.0, -0.1, -0.0, -0.1, 0.1, -0.2, 0.0, 0.4, 0.0, -0.1, -0.1, 0.3, -0.1, -0.0, -0.0, -0.0, -0.0, 0.1, 0.1, -0.2, -0.0, -0.2, -0.0, -0.1, -0.0, -0.2, 0.0, -0.2, -0.1, 0.0, 0.2, 0.3, -0.0, 0.2, 0.0, -0.3, 0.0, -0.2, -0.1, 0.1, -0.0, -0.0, -0.1, 0.2, 0.2, 0.1, 0.1, -0.1, -0.1, 0.1, -0.1, -0.1, 0.0, 0.1, 0.0, -0.1, 0.1, -0.0, -0.0, -0.1, 0.0, 0.2, -0.0, -0.1, 0.0, -0.2, -0.1, -0.2, -0.0, 0.1, 0.0, 0.1, -0.1, 0.1, 0.0, -0.1, -0.0, -0.1, -0.2, 0.2, -0.1, 0.3, -0.0, 0.3, -0.1, 0.2, 0.1, -0.0, 0.1, 0.0, -0.0, 0.2, 0.0, 0.0, 0.0, -0.1, 0.0, -0.2, 0.1, -0.0, 0.0, 0.0, 0.0, -0.1, -0.0, -0.3, 0.1, 0.1, -0.1, -0.1, 0.0, -0.1, -0.0, -0.1, -0.0, -0.0, -0.1, -0.0, -0.0, 0.3, 0.0, 0.3, -0.1, -0.1, 0.1, -0.0, 0.0, -0.0, -0.1, -0.0, -0.0, 0.1, 0.2, -0.2, 0.0, -0.0, -0.0, -0.1, -0.0, -0.2, -0.0, 0.2, -0.0, 0.2, -0.0, 0.0, 0.0, 0.0, -0.0, -0.3, 0.0, 0.2, 0.0, 0.1, -0.0, 0.0, -0.2, 0.2, 0.1, -0.1, 0.0, 0.1, 0.0, 0.0, -0.0, -0.0, -0.1, -0.1, 0.1, 0.2, -0.1, 0.2, 0.1, 0.1, 0.1, -0.1, -0.0, 0.2, -0.0, -0.0, -0.0, -0.1, -0.1, 0.0, 0.1, -0.0, 0.0, 0.1, -0.0, 0.1, 0.0, 0.1, -0.1, 0.3, 0.1, -0.2, -0.1, 0.0, -0.0, 0.0, 0.1, -0.0, 0.1, 0.1, -0.0, 0.3, 0.0, 0.0, 0.0, 0.2, 0.0, 0.1, -0.0, 0.3, 0.2, -0.0, -0.0, -0.0, -0.1, -0.1, -0.0, 0.0, -0.0, -0.0, 0.0, 0.2, 0.0, -0.1, 0.1, 0.1, 0.0, -0.1, -0.0, -0.1, 0.0, 0.3, 0.0, -0.2, 0.1, -0.2, -0.1, 0.1, 0.1, 0.2, 0.1, 0.0, 0.0, 0.1, 0.1, 0.0, -0.2, 0.1, -0.1, 0.1, 0.1, -0.0, -0.0, 0.1, 0.0, -0.1, -0.2, 0.1, 0.0, -0.0, 0.1, -0.0, -0.1, -0.1, -0.1, 0.2, 0.0, -0.2, 0.0, 0.0, 0.0, 0.2, 0.1, 0.2, -0.0, 0.1, 0.1, -0.1, -0.1, 0.0, -0.0, 0.1, -0.1, -0.0, 0.0, -0.1, 0.1, -0.2, -0.1, 0.3, 0.1, 0.0, -0.0, 0.2, -0.1, 0.1, -0.1, 0.1, 0.0, 0.0, 0.0, 0.0, -0.0, 0.1, -0.1, 0.1, -0.1, 0.1, 0.0, -0.2, -0.0, 0.1, -0.1, -0.2, 0.0, -0.1, -0.1, 0.0, -0.0, -0.3, -0.1, 0.0, -0.0, 0.0, -0.1, 0.0, -0.1, 0.1, 0.1, 0.1, -0.1, -0.0, 0.0, 0.0, -0.1, 0.2, 0.1, 0.1, -0.1, 0.1, -0.1, 0.1, 0.0, 0.0, -0.1, -0.3, -0.0, 0.0, -0.1, -0.1, 0.1, 0.1, 0.0, -0.2, -0.1, 0.1, -0.0, -0.0, -0.1, 0.2, 0.0, -0.1, -0.1, 0.0, 0.1, 0.2, 0.0, -0.0, 0.0, -0.1, 0.0, 0.1, 0.1, -0.1, 0.1, 0.0, 0.0, 0.3, -0.1, 0.1, -0.1, 0.1, 0.0, -0.1, -0.1, -0.0, -0.1, -0.2, 0.1, -0.0, -0.0, 0.1, 0.0, 0.2, -0.0, -0.2, -0.0, 0.1, -0.0, 0.0, 0.0, 0.1, -0.0, 0.1, 0.1, -0.1, 0.0, -0.1, -0.0, 0.1, -0.1, 0.0, -0.0, -0.0, -0.0, 0.2, -0.0, 0.3, 0.0, -0.1, 0.0, 0.0, -0.0, 0.4, 0.0, -0.0, -0.1, -0.1, -0.1, -0.1, -0.1, 0.0, 0.2, -0.1, 0.1, 0.0, 0.0, 0.0, 0.0,  
 Iteracion: 1 
DESVIACION todas [0] = 0.273986
DESVIACION todas [1] = 0.441792
 MODELO(despues)
 1.0000 1.0000 0.0000 1.0000 0.0000 0.0000 1.0000
 1.0000 1.0000 1.0000 0.0000 0.0000 0.0000 1.0000

=============================================

 modelosol
 -1.0000 5.1047 0.0000 5.5197 0.0000 0.0000 0.9247
 3.2888 -1.0000 1.7448 0.0000 0.0000 0.0000 0.1700

=============================================

 MC2ESol
 -1.0000 5.1089 0.0000 5.5242 0.0000 0.0000 0.9115
 3.2543 -1.0000 1.7268 0.0000 0.0000 0.0000 0.1584

=============================================

 solBMOM1
 -1.0000 5.0709 0.0000 5.4804 0.0000 0.0000 0.9039
 3.2519 -1.0000 1.7254 0.0000 0.0000 0.0000 0.1581

=============================================

 solBMOM2
 -1.0000 5.0707 0.0000 5.4801 0.0000 0.0000 0.9038
 3.2519 -1.0000 1.7254 0.0000 0.0000 0.0000 0.1581

=============================================

 solBMOM3
 -1.0000 5.0706 0.0000 5.4801 0.0000 0.0000 0.9038
 3.2519 -1.0000 1.7254 0.0000 0.0000 0.0000 0.1581

=============================================

 MarkovSol
 -1.0000 0.0975 0.0000 -0.3571 0.0000 0.0000 -0.1126
 1.4515 -1.0000 0.0600 0.0000 0.0000 0.0000 -0.2003

=============================================

===========Generador===========
============Y===============
 -0.5279 -0.6910
 0.1349 0.0219
 -0.1943 -0.0424
 -0.0326 -0.5826
 -0.5957 -0.5959
 -0.2547 -0.6203
 -0.2004 0.1785
 -0.5539 -0.8768
 0.3108 0.5082
 -0.4204 -0.7058
 0.0713 -0.3324
 0.0411 -0.7670
 0.0104 -0.4128
 -0.2616 0.0969
 0.1302 -0.2135
 -0.5239 -0.9262
 0.1513 -0.1538
 -0.1308 0.1762
 0.2114 0.3746
 -0.1769 -0.8881
 0.2887 0.6728
 0.0368 -0.5635
 -0.0353 0.1316
 -0.0928 -0.3989
 0.1979 -0.2374
 0.4049 0.2768
 -0.1345 0.1306
 -0.4388 -0.4830
 0.0245 0.2002
 -0.6181 -0.7547
 -0.2795 -0.5876
 0.0297 -0.5586
 0.4366 0.1075
 0.4256 0.4435
 -0.5311 -0.7674
 -0.3147 -0.4723
 -0.1026 -0.2971
 0.1895 0.3339
 0.0842 0.0189
 0.0848 -0.0005
 -0.2039 -0.8141
 0.4087 0.3290
 0.3118 0.6223
 -0.4558 -0.7282
 0.3905 0.1632
 -0.0538 0.2322
 0.2247 0.0088
 0.1322 -0.0991
 -0.5154 -0.8360
 -0.1690 0.3528
 -0.6365 -0.9147
 -0.2174 0.0181
 -0.2471 0.0655
 0.0992 0.5539
 -0.1360 -0.5866
 0.1674 0.1123
 -0.2179 0.0473
 0.2309 0.3224
 0.0396 -0.3217
 -0.1703 0.1611
 -0.1177 -0.3573
 0.1712 0.4294
 0.2375 -0.6082
 -0.5734 -0.7304
 -0.2014 0.3758
 0.0529 -0.5891
 -0.1241 0.0187
 0.1159 -0.1621
 -0.0597 -0.9523
 0.1219 0.2775
 -0.4263 -0.4403
 -0.1827 -0.8286
 -0.2891 -0.3726
 0.3910 0.6452
 -0.4174 -0.5145
 -0.1966 -0.0010
 -0.3023 -0.4849
 -0.0900 0.2146
 -0.1900 0.4588
 -0.0348 0.1782
 0.1463 -0.4292
 -0.1451 0.3145
 0.0880 0.2967
 -0.4139 -0.6842
 0.1876 0.0489
 -0.4637 -0.5192
 -0.0416 -0.0681
 -0.1466 0.2553
 0.2871 0.6057
 0.1372 0.1559
 -0.0009 0.3604
 -0.2937 -0.4011
 0.2338 0.3415
 -0.0181 -0.4111
 -0.3633 -0.5280
 -0.2829 -0.2087
 -0.5870 -0.9639
 -0.4783 -0.6705
 -0.0768 -0.1271
 0.0073 -0.2295
 0.1888 0.2796
 0.4498 0.3740
 -0.3629 -0.9747
 -0.2122 0.1248
 -0.3683 -0.0091
 -0.4798 -0.4078
 -0.2329 0.0829
 0.3501 0.5344
 -0.4502 -0.8672
 0.0030 -0.4602
 -0.2201 -0.7053
 -0.5140 -0.8034
 -0.3336 -0.5260
 0.1273 -0.4197
 0.0308 0.2156
 0.1012 0.0386
 -0.3904 -0.7579
 0.1587 0.1800
 0.0839 0.2183
 -0.0529 -0.7423
 0.0488 0.3800
 0.1559 -0.3367
 -0.1371 -0.5729
 0.1556 0.3153
 -0.0965 0.0697
 -0.4054 -0.5632
 0.1093 0.0351
 0.0404 -0.0072
 -0.2390 -0.1269
 -0.0613 -0.7213
 0.1020 0.0623
 -0.1086 0.1395
 -0.2751 -0.8125
 -0.3750 0.0593
 -0.6876 -0.4889
 -0.4194 -0.7028
 0.3642 0.3263
 -0.1859 -0.5161
 0.0572 -0.6677
 -0.2157 0.2768
 -0.2886 -0.3683
 0.2822 0.4162
 -0.2646 -0.6895
 0.3012 0.1757
 -0.7235 -0.4927
 0.1625 0.1720
 0.1029 -0.6971
 -0.1881 0.1755
 -0.3957 -0.1909
 0.0385 -0.2941
 -0.4181 -0.6048
 -0.2067 0.0520
 0.2100 -0.2503
 -0.1629 0.0182
 -0.3993 -1.0185
 0.0201 0.5189
 0.1695 0.7321
 -0.0714 -0.7275
 0.4663 0.1755
 -0.0808 0.4397
 -0.4371 -0.6863
 -0.1103 0.0915
 0.0007 -0.2343
 -0.1981 -0.8153
 -0.0580 -0.7798
 -0.0476 0.3983
 -0.2181 -0.0845
 -0.1711 -0.0375
 -0.0645 0.3316
 0.1920 0.4459
 -0.4429 -0.4538
 0.1700 0.1112
 -0.3522 -0.5130
 0.1643 0.0678
 0.2060 0.2233
 0.1728 -0.0336
 -0.5080 -1.1322
 -0.3397 -0.6376
 -0.0082 0.3779
 -0.3741 0.1417
 0.2660 0.4735
 -0.1006 0.3851
 -0.1298 -0.1440
 -0.1997 -0.0678
 -0.1736 -0.2776
 0.0278 0.3721
 -0.0068 0.3426
 0.1233 -0.5862
 -0.0572 -0.6020
 -0.2464 -0.5367
 -0.1451 0.5480
 -0.4792 -0.7249
 -0.1484 -0.2006
 0.2697 0.2850
 0.4576 0.3130
 -0.4100 -0.3938
 -0.3403 -0.7152
 0.3085 0.3813
 -0.4207 -0.4325
 -0.0799 -0.6969
 -0.4836 -0.3829
 -0.5374 -0.7083
 -0.1773 -0.1027
 0.0411 -0.4270
 -0.0672 0.2343
 0.3054 0.1936
 0.6728 0.5046
 0.4203 0.2823
 -0.5100 -0.4362
 0.1139 0.4703
 0.4041 0.4723
 -0.1210 0.2504
 -0.0574 -0.2816
 -0.1226 0.1968
 0.2678 -0.6468
 -0.1240 -0.4538
 0.2542 0.2980
 0.1541 -0.0402
 -0.0598 -0.3537
 -0.2916 0.0891
 -0.2861 -0.6296
 0.0350 -0.4742
 -0.4464 -0.7092
 0.5374 0.3816
 -0.0584 -0.1940
 0.0361 -0.6144
 0.2439 -0.4617
 -0.3162 -0.4604
 -0.0956 -0.5418
 0.0064 -0.7517
 -0.4424 -0.3642
 -0.4607 -0.4741
 0.2097 0.2334
 0.2211 0.3272
 -0.1572 -0.6706
 -0.0672 -0.8508
 0.1824 0.2314
 -0.6007 -0.8542
 -0.5725 0.2322
 0.0622 0.1181
 -0.1288 -0.2027
 0.1892 -0.4090
 -0.3669 0.2114
 -0.2820 0.2617
 -0.3026 -0.7150
 -0.1327 -0.7004
 0.0246 -0.5773
 -0.0342 0.2846
 -0.0241 -0.7515
 0.0242 -0.3277
 0.0964 0.1044
 0.0039 -0.6510
 0.1992 0.3857
 -0.5159 -0.6985
 -0.0840 -0.7270
 -0.2422 -0.5409
 -0.1762 0.3604
 0.0709 -0.1183
 -0.0119 -0.6896
 -0.3261 -0.7844
 -0.3448 -0.4099
 -0.2700 0.0332
 -0.0391 -0.9520
 -0.0089 0.2439
 -0.2701 -0.3035
 0.1316 -0.1288
 -0.1802 -0.2735
 -0.4012 -0.6348
 0.0682 -0.1084
 -0.2442 -0.7225
 0.1407 0.4065
 -0.5043 -0.3623
 -0.4955 -0.5094
 -0.1839 0.1068
 0.1481 -0.5637
 -0.5246 -0.5494
 -0.0726 0.3987
 -0.1726 0.0757
 -0.1561 -0.8108
 0.0803 0.2054
 -0.5461 -0.5374
 0.0590 0.3171
 -0.5384 -0.7581
 -0.7186 -0.8574
 0.1032 0.4361
 0.2099 0.2187
 -0.3302 0.0356
 0.0260 -0.3256
 0.4870 0.1331
 -0.1360 -0.6367
 -0.1011 -0.7867
 -0.4913 -0.4036
 -0.1528 -0.2164
 0.2009 0.2687
 0.0492 0.3036
 -0.4872 -0.2307
 -0.4909 -0.7363
 -0.3085 0.2859
 -0.1687 -0.0635
 -0.5222 -0.8274
 -0.1212 0.3552
 -0.2107 0.1081
 -0.1941 -0.6050
 0.2812 0.2426
 -0.5453 -0.1703
 -0.3779 -0.4088
 0.0722 -0.5447
 0.4441 0.1900
 0.2662 0.3307
 0.2685 0.2807
 -0.2545 -0.9407
 -0.5821 -0.9721
 -0.1393 -0.6261
 -0.4240 -0.3516
 0.1014 -0.1106
 -0.3534 -0.7682
 -0.2590 -0.2973
 -0.5774 -0.7725
 0.1919 -0.8778
 -0.2586 0.0148
 -0.1537 0.4961
 -0.5506 -0.4978
 -0.2679 -0.1926
 -0.4959 -0.4849
 -0.5129 -0.8959
 -0.0059 0.2463
 -0.0837 -0.1336
 -0.2288 0.1145
 -0.1848 0.3052
 -0.3281 -0.8417
 -0.0122 -0.0290
 0.0876 -0.5836
 0.1390 0.1072
 -0.2164 -0.3405
 0.3718 0.5107
 0.1599 -0.3903
 -0.3505 -0.0795
 -0.4075 -0.7020
 0.0311 -0.7904
 -0.4987 -0.3758
 -0.3916 -0.5418
 0.0994 -0.4471
 -0.5340 -0.3043
 0.0985 0.0166
 0.0314 0.3745
 -0.1187 -0.4665
 -0.2791 -0.7080
 0.1122 -0.3616
 -0.4496 -0.0129
 -0.4684 -0.2729
 -0.1515 0.0011
 -0.0822 -0.0236
 -0.2486 -0.5077
 -0.5990 -0.9716
 0.1413 0.3888
 -0.1945 -0.7200
 0.0441 -0.5108
 -0.0241 -0.2270
 -0.2606 0.5255
 -0.5144 -0.9436
 -0.1358 -0.6006
 -0.3614 -0.3314
 -0.2177 -0.4997
 -0.2202 -0.4827
 -0.3132 -0.5498
 -0.2670 -0.5632
 -0.2731 -0.4425
 0.1214 -0.3349
 -0.4202 -0.2120
 -0.3544 -0.6179
 -0.1801 -0.7288
 -0.5233 -0.5821
 -0.0985 0.1335
 -0.2350 -0.9119
 0.2062 0.2019
 -0.4331 -0.3961
 0.1451 -0.7336
 -0.0393 -0.5244
 0.2549 0.0219
 0.3264 -0.0179
 -0.2135 -0.1068
 -0.3358 0.0010
 -0.0249 0.5385
 -0.4831 -0.8095
 -0.0727 0.2865
 -0.1501 0.1732
 0.2676 0.4789
 -0.4687 -0.6737
 -0.2140 -0.0263
 -0.5396 -0.9577
 -0.3737 -0.5870
 -0.2040 -0.4069
 0.2024 0.3757
 0.3395 0.3938
 -0.4094 -0.5277
 -0.1041 -0.7293
 -0.0582 0.2891
 -0.1789 0.3608
 0.0869 0.1588
 -0.4267 -0.7853
 -0.1835 -0.4016
 -0.4756 -0.5659
 -0.5702 0.4371
 0.1900 0.2274
 0.0733 -0.3970
 -0.3432 -0.7268
 0.0784 -0.6311
 -0.5596 -0.7662
 -0.0514 -0.2451
 0.2435 0.3216
 -0.0163 -0.4635
 -0.0108 0.1182
 0.1010 0.3255
 -0.0923 -0.1145
 -0.4465 -0.6750
 0.1300 0.3691
 -0.4207 0.1262
 0.2573 0.2604
 -0.3114 -1.0646
 0.2855 0.3110
 0.0676 0.0300
 -0.3898 -0.5178
 -0.4068 -0.9118
 -0.4050 -0.6957
 -0.1763 0.1986
 -0.2458 -0.5887
 -0.0841 0.1701
 -0.3359 -0.4927
 -0.0759 0.4113
 -0.0020 0.4047
 -0.2875 0.1529
 0.1085 0.2760
 0.1351 0.3740
 -0.3957 -0.7122
 -0.5892 -0.6973
 -0.1148 0.1262
 0.1557 0.3939
 -0.0344 0.0983
 -0.0949 -0.6285
 -0.1812 0.0880
 0.2671 -0.3572
 -0.0698 0.3466
 -0.3515 -0.0545
 0.0641 0.2560
 -0.3743 -0.6487
 0.0277 -0.6667
 -0.1331 -0.7975
 -0.3982 -0.8302
 -0.0330 -0.7979
 -0.3982 -0.8325
 -0.1990 -0.6485
 -0.7476 -0.9362
 -0.4052 -0.7901
 -0.4498 -0.4294
 -0.7063 -0.6571
 -0.0737 -0.8541
 0.3584 -0.2584
 -0.1178 -0.5845
 -0.3562 -0.5738
 0.1144 -0.0426
 0.3047 0.1962
 -0.1957 -0.5062
 0.0784 -0.0285
 0.2787 0.0101
 0.0568 0.2124
 -0.4766 -0.0117
 -0.1148 0.0889
 0.1857 0.1468
 0.0039 0.3344
 0.0354 0.1342
 0.0305 -0.7142
 0.0366 -0.3783
 -0.4430 -0.4149
 -0.1030 -0.6313
 -0.4158 -0.9481
 -0.3885 -0.1285
 -0.6672 -0.4459
 0.1588 0.2583
 0.2632 0.0353
 0.1274 0.5935
 -0.6272 -0.5500
 -0.2439 -0.4374
 0.1574 0.3374
 -0.2488 0.3292
 -0.3044 0.2907
 -0.2329 0.0113
 -0.0585 -0.5930
 0.1343 -0.7312
 -0.0815 0.0578
 0.3354 0.3073
 0.2063 0.2223
 -0.5223 -0.5161
 0.0324 -0.6793
 0.0695 0.3233
 -0.7482 -0.6816
 0.3918 0.4012
 -0.2586 0.3943
 -0.2755 -0.8997
 -0.0361 0.2687
 -0.3953 -0.5568
 -0.5997 -0.9421
 0.0486 0.0832
 -0.3792 -0.5440
 0.4510 0.5551
 -0.1107 0.2402
 -0.3380 -0.3986
 0.3964 0.3056
 0.1382 0.1125
 0.0918 0.2061
 0.0029 -0.5981
 -0.3119 -0.1756
 -0.2195 0.4111
 0.1663 0.4288
 0.2417 -0.3655
 0.0264 -0.4354
 -0.2079 0.1464
 0.1288 -0.4429
 -0.5339 -0.6978
 -0.5246 -0.8155
 -0.2073 0.2081
 0.0239 -0.2595
 0.1690 -0.3358
 0.1191 0.7494
 -0.5454 -0.6460
 0.5778 0.8487
 -0.5493 -0.8928
 0.3640 -0.4549
 -0.3532 -0.7571
 -0.5657 -0.7547
 -0.0520 0.3249
 0.4143 0.1391
 0.3712 0.3342
 -0.0931 0.0287
 -0.3042 0.0004
 -0.3082 0.1222
 -0.0448 -0.5196
 -0.1383 -0.7534
 0.2801 0.3852
 0.0234 -0.3292
 0.2578 0.4204
 -0.3302 -0.5784
 0.4559 0.5445
 0.2042 0.4054
 -0.1605 -0.4650
 0.4150 0.3204
 -0.5663 -0.8970
 0.0906 -0.3535
 -0.0072 0.4958
 0.0041 -0.2595
 0.2438 0.2277
 -0.2907 -0.1387
 -0.0789 -0.8206
 -0.0844 0.0267
 -0.2858 0.1181
 -0.5870 0.0768
 0.2996 0.3307
 0.1476 -0.0215
 0.0507 -0.1664
 -0.3945 0.0369
 -0.5722 -0.8022
 -0.3875 -0.3100
 -0.5037 -0.6981
 0.4055 -0.4615
 0.0731 -0.1813
 -0.6061 -1.1270
 -0.2454 0.0217
 -0.3741 0.2081
 0.0121 -0.2908
 0.1480 0.1298
 -0.1978 0.3201
 -0.2005 -0.7570
 0.0281 0.1324
 -0.1852 0.0213
 -0.0168 -0.7959
 0.0157 -0.4770
 -0.3583 -0.4344
 -0.3160 -0.8615
 0.1066 0.3101
 -0.2536 0.1613
 -0.6398 -0.8206
 -0.1886 -0.6512
 -0.4687 -0.4964
 -0.3042 0.1910
 0.1744 0.1132
 0.2155 -0.5254
 -0.0417 0.2133
 -0.2815 -0.7277
 -0.4888 -0.7107
 -0.3079 -0.3108
 -0.6288 -0.9842
 -0.2541 -0.0627
 -0.0164 -0.4866
 -0.5821 -0.7224
 -0.6010 -0.8230
 0.1971 0.0322
 -0.6471 -0.5070
 -0.0605 -0.4965
 -0.1028 0.4214
 0.0254 0.4570
 -0.6263 -0.8544
 0.4025 0.5668
 -0.3548 -0.8784
 -0.1435 -0.5261
 0.1303 0.1914
 -0.0869 0.1904
 0.1801 0.5013
 0.2675 0.3544
 0.0166 -0.6754
 0.1279 0.5919
 -0.1381 -0.3459
 0.1865 -0.6273
 -0.4077 -0.4813
 0.3852 0.2649
 -0.4527 -0.7049
 -0.4130 -0.5488
 -0.1629 0.1281
 -0.5145 -0.8794
 0.0302 0.3289
 -0.0475 0.2587
 -0.1979 -0.6637
 0.1998 0.4504
 -0.2863 -0.6011
 0.2671 0.2886
 -0.2059 0.3250
 -0.0120 -0.8009
 -0.1071 -0.6408
 -0.4508 0.3377
 -0.1396 -0.7258
 -0.0754 -0.3532
 0.1663 -0.3755
 -0.3542 -0.3475
 -0.2430 0.0471
 0.0290 -0.9419
 -0.3470 0.2286
 -0.0716 -0.0542
 -0.2503 0.3803
 0.1785 0.0992
 -0.2690 0.1596
 -0.0239 0.1274
 0.1048 0.1344
 0.0140 -0.4929
 -0.1316 0.3008
 -0.0778 -0.0602
 -0.0982 -0.4296
 -0.3801 0.4947
 -0.1554 -0.5913
 -0.3762 -0.7484
 -0.3002 -0.5471
 -0.4189 0.1961
 0.1873 -0.7632
 0.2612 0.3796
 -0.1879 -0.1591
 -0.1759 0.0969
 -0.6247 -0.6376
 -0.5435 -0.9396
 -0.0177 -0.3317
 -0.1509 0.6626
 0.2546 -0.1453
 0.0249 0.2715
 -0.4059 -0.2794
 -0.0779 -0.2014
 0.1869 0.4011
 -0.0534 -0.8178
 -0.4570 -0.7505
 -0.0136 0.2438
 -0.3164 0.1322
 0.0231 0.3286
 -0.1723 -0.2996
 -0.2132 -0.7597
 -0.1656 0.2422
 -0.2655 -0.8044
 -0.4245 -0.5100
 -0.0062 -0.7087
 -0.4894 -0.1890
 -0.5402 -1.1040
 0.1286 -0.2777
 -0.7689 -0.6557
 -0.3909 0.1742
 -0.4824 -0.7591
 -0.5316 -0.7663
 -0.1225 0.4755
 0.0309 -0.6873
 0.0042 0.0752
 -0.2825 0.0316
 -0.5195 -0.8499
 -0.0123 -0.2804
 -0.5335 -0.5920
 -0.3212 -0.0564
 0.2564 0.1926
 0.1212 0.2451
 0.3783 -0.1444
 -0.2187 0.0460
 -0.0114 0.1160
 -0.1306 -0.4250
 0.0227 0.5247
 -0.3076 -0.5688
 0.1341 -0.2019
 -0.0294 0.1216
 -0.5975 -0.8993
 0.0409 -0.5512
 0.2895 0.7958
 -0.0671 0.1065
 -0.0972 -0.9083
 -0.4284 -0.3140
 -0.2370 0.1061
 -0.3353 -0.0358
 -0.5910 -0.4240
 0.2470 0.3546
 -0.3617 -1.0723
 -0.2592 0.2333
 -0.5362 -0.5326
 -0.2514 -0.7199
 -0.1639 -0.4901
 0.3837 0.0995
 -0.1689 -0.6310
 -0.4135 -0.5890
 -0.5478 -1.0110
 -0.4096 -0.8028
 -0.4021 -0.6708
 -0.2795 -0.0379
 -0.2478 0.1421
 -0.1796 -0.8104
 -0.3644 -0.5515
 0.0250 -0.5233
 -0.0696 -0.5588
 -0.4843 -0.8203
 0.0427 -0.1022
 -0.4131 0.1082
 0.4206 0.1218
 0.0311 -0.3139
 0.1407 -0.2930
 -0.0334 -0.7297
 -0.5035 -0.5082
 -0.5573 -0.5836
 -0.4712 -0.7430
 0.1717 0.0763
 0.2644 0.1357
 -0.4176 -0.6662
 -0.5391 -0.6883
 0.2951 0.3193
 -0.4219 -0.7960
 -0.3826 -0.4287
 -0.5552 -0.4302
 -0.2135 -0.2073
 -0.2462 -0.7385
 -0.1742 0.1894
 -0.3209 -0.1874
 0.1097 -0.1772
 -0.6542 -0.8136
 -0.1467 0.1287
 0.3242 0.7662
 -0.1209 -0.4639
 0.2711 -0.5499
 -0.0565 -0.3034
 0.1635 -0.3941
 -0.0432 -0.6377
 -0.2360 -0.7775
 -0.0864 -0.5237
 -0.2852 -0.5397
 -0.0690 -0.8654
 -0.0435 -0.8931
 0.1700 0.2785
 0.1377 0.1819
 0.1217 -0.2519
 -0.4433 -0.5639
 -0.0193 0.1023
 0.3771 0.0233
 -0.2958 -0.1239
 0.2804 0.3820
 0.2022 0.4177
 0.2181 0.0149
 -0.0860 -0.6973
 -0.2798 -0.8018
 -0.2017 0.2679
 -0.0183 -0.1777
 -0.0089 0.1326
 -0.3496 0.1954
 -0.2883 -0.5023
 0.1934 -0.4594
 -0.1243 0.4027
 -0.3197 -0.3898
 -0.0838 -0.7100
 0.2897 0.2417
 0.1768 -0.4182
 -0.3118 -0.3874
 -0.3343 -0.4511
 -0.2194 -0.0130
 0.1624 0.4207
 -0.1610 -0.9797
 -0.3710 -0.6785
 -0.3858 0.3043
 0.0975 -0.4370
 -0.0738 -0.4454
 -0.2506 -0.6323
 0.2212 0.1357
 0.1352 0.2464
 -0.4903 -0.5649
 -0.4057 -0.7492
 -0.4513 -0.5350
 -0.0189 0.2794
 -0.3049 -0.6501
 -0.3557 -0.5330
 -0.3947 -0.7319
 -0.3235 -0.4523
 -0.3692 0.2674
 0.0860 0.0393
 -0.0895 -0.8374
 0.3493 0.4636
 -0.3941 0.5414
 -0.3522 0.1089
 0.4192 0.1038
 -0.5452 -0.5821
 -0.1036 0.1656
 0.3565 0.4049
 -0.2729 -0.4101
 0.0764 0.1631
 -0.1326 -0.2748
 -0.5739 -0.6834
 -0.2074 -0.6781
 0.0217 -0.3421
 0.0712 -0.2024
 -0.1011 0.2271
 0.4703 0.0416
 -0.3843 -0.4538
 -0.2044 -0.0302
 0.1837 -0.4979
 -0.0697 0.0472
 0.0325 -0.6471
 -0.2584 0.4335
 -0.0630 -0.5444
 -0.2810 -0.5160
 -0.0212 -0.5468
 -0.2623 0.2387
 -0.5033 -0.9880
 -0.3082 -0.8549
 0.3600 0.5508
 -0.1189 0.0424
 -0.4185 -0.6223
 -0.2027 0.0364
 -0.2749 -0.3930
 0.1345 -0.4611
 0.0538 0.1355
 -0.2427 -0.4655
 -0.3999 -0.4614
 0.3932 0.2242
 -0.1817 -0.0349
 -0.5913 -0.6953
 0.0508 -0.4564
 -0.3433 -0.2558
 0.2181 0.3596
 -0.0283 0.4109
 -0.5498 -0.7471
 0.1610 0.0088
 -0.1150 0.2616
 -0.6014 -0.9099
 -0.0500 -0.5036
 -0.1016 -0.3782
 0.2228 0.1665
 -0.4138 -0.7612
 0.1132 -0.2817
 -0.0618 -0.5852
 0.2383 0.2097
 -0.4252 -0.7729
 -0.7882 -0.8128
 -0.3155 -0.7363
 -0.4832 -0.8887
 -0.1321 -0.4927
 -0.3614 -0.5882
 -0.1710 0.4419
 -0.4502 -0.7280
 0.3008 -0.1593
 0.1650 0.2282
 0.0029 -0.8794
 0.0844 -0.5376
 0.0090 0.1308
 -0.1808 0.4513
 -0.3335 0.4451
 -0.2425 -0.0262
 -0.0795 -0.1525
 -0.3304 -0.5157
 -0.2851 -0.8475
 0.2011 0.1658
 -0.2015 -0.9221
 -0.4327 -0.8223
 -0.6719 -0.7273
 0.0913 -0.3138
 -0.2329 -0.2303
 0.3666 0.3440
 -0.2912 -0.4171
 0.2169 0.1902
 0.2546 0.2413
 -0.3877 -0.2427
 0.2514 0.2667
 -0.0117 -0.4690
 0.5344 0.2786
 -0.0389 -0.5068
 -0.2612 -0.5609
 -0.3985 -0.6293
 -0.3913 -0.0215
 -0.1178 -0.1225
 0.0225 0.2045
 -0.1971 -0.5805
 0.2029 -0.0205
 -0.4775 -0.5684
 0.0241 0.4605
 0.2368 0.2939
 0.3344 0.1495
 -0.0382 -0.8287
 -0.1766 0.1924
 0.1580 0.2401
 0.0896 -0.2372
 0.2835 0.4027
 0.3896 0.3186
 -0.0549 -0.9144
 -0.0517 -0.4412
 -0.4314 -0.7302
 -0.6033 -0.3702
 -0.0179 -0.3332
 -0.5258 -0.8516
 0.0883 0.0080
 -0.0222 0.3514
 0.0824 0.5122
 0.1525 0.3162
 -0.0404 -0.5665
 0.2716 -0.8111
 -0.1906 0.4528
 -0.5019 0.0737
 -0.0407 -0.0040
 0.3728 -0.1503
 -0.2044 -0.5472
 -0.0347 0.2137
 -0.2858 -0.6040
 0.3979 0.4877
 0.1495 0.2044
 0.4151 -0.1121
 0.1314 0.2904
 0.0365 0.1326
 0.0050 -0.7945
 0.2765 0.6552
 -0.0883 -0.0492
 0.2036 -0.4751
 -0.1409 -0.6811
 -0.4184 -0.9647
 0.0538 -0.0152
 -0.6294 -0.4092
 0.0426 -0.4349
 -0.1166 -0.8938
 -0.3348 -0.3421
 0.1448 0.2215
 0.0586 -0.3858
 0.0303 -0.7626
 -0.1981 0.2716
 -0.4907 -0.9225
 -0.1263 -0.4373
 -0.6462 -1.0018
 -0.3492 -0.5561
 -0.3452 -0.2404
 0.1238 0.1004
 0.0670 -0.2974
 -0.1998 0.2002
 0.2353 -0.4748
 -0.0667 -0.4542
 -0.5762 -0.2591
 -0.4209 -0.2497
 0.1930 -0.5548
 0.2387 -0.0126
 0.0880 -0.5018
 0.0653 -0.2023
 -0.3336 -0.1379
 -0.4434 -0.4664
 -0.3286 -0.9760
 -0.3894 -0.4152
 -0.0707 0.3072
 0.0165 -0.4067
 -0.4589 -0.7913
 0.1531 0.0926
 -0.1273 0.2152
 -0.3622 -0.6188
 0.0228 0.1295
 -0.5806 -0.8653
 -0.3588 -0.2629
 0.5075 0.4956
 -0.0884 0.3205
 0.1136 -0.1883
 -0.0222 -0.1098
 -0.2348 0.1165
 -0.6705 -0.4155
 -0.4649 -0.8091
 -0.2006 -0.8043
 0.0905 -0.5955
 -0.3067 0.3098
 -0.0552 -0.4156
 0.3171 -0.2420
 -0.3080 -0.4288
 -0.0078 -0.5732
 -0.2583 -0.7147
 0.3619 0.4319
 -0.2026 0.0496
 -0.5606 -0.4853
 -0.0135 -0.3890
 -0.1705 0.2227
 0.0884 0.0778
 -0.4110 -0.8283
 -0.0784 -0.3796
 -0.1281 -0.5345
 -0.0615 -0.5617
 0.0183 -0.3662
 0.2220 0.3970
 -0.2455 -0.2273
 -0.2397 -0.0118
 -0.5772 -0.5038
 0.3621 0.3154
 -0.3346 -0.6103
 0.0991 0.2596
 -0.0198 0.0597
 -0.2224 -0.4662
 0.2485 0.0556
 -0.0277 -0.8587
 -0.5964 -0.5774
 0.0509 -0.1114
 -0.3889 -0.7411
 0.0630 0.1745
 -0.0835 -0.5670
 0.2773 0.4888
 -0.1677 0.0457
 -0.1021 -0.4304
 -0.0448 -0.6265
 0.2101 -0.0545
 -0.5615 -0.3866
 -0.3885 0.0507
 0.4665 0.1170
 0.1710 0.1188
 -0.0578 0.0893
 -0.1770 -0.4330
 -0.0088 0.0287
 0.2758 -0.3106
 -0.0946 0.0713
 -0.4007 -0.6720
 0.0050 0.1118
 -0.3450 -0.5210
 0.4016 0.5522
 0.1566 0.3976
 0.1709 -0.5649
 -0.0478 0.1704
 -0.7175 -0.6636
 0.0043 -0.3932
 0.4449 0.4377
 0.1181 -0.3921
 0.2099 -0.2218
 -0.2260 -0.6660
 0.1844 -0.2187
 0.1986 0.4312
 -0.2269 0.1584
 0.0455 0.3670
 -0.2047 0.2365
 -0.4950 -0.5213
 0.0760 -0.3058
 -0.3478 -0.7055
 -0.1312 -0.1074
 0.0430 0.1519
 -0.2349 0.3311
 -0.0970 0.0132
 -0.1672 0.4347
 0.1245 0.3763
 -0.5587 -0.8020
 0.0054 -0.8063
 0.1350 -0.2067
 0.2838 0.0449
 -0.5003 0.4617
 -0.5387 -0.7429
 0.2887 -0.5252
 0.1927 0.0378
 -0.1728 0.4152
 -0.2117 -0.8092
 -0.1368 -0.6394
 -0.0441 -0.4922
 -0.1522 -0.0204
 0.1838 -0.2913
 0.3358 0.3293
 -0.5074 -0.9858
 -0.3557 0.1650
 -0.5009 -0.6804
 -0.4863 -0.6334
 -0.1304 0.3973
 0.1115 -0.6470
 -0.1126 0.1102
 0.2347 0.1189
 0.0247 -0.7376
 -0.3266 0.0184
 -0.0175 -0.3211
 -0.2988 0.3873
 -0.1712 0.3671
 0.2772 -0.0083
 -0.1378 -0.5807
 0.0129 -0.0544
 0.0985 0.4020
 0.4457 0.2254
 -0.2445 -0.5125
 -0.4982 -0.7252
 -0.5532 -0.7896
 0.0227 -0.2326
 -0.0164 -0.4852
 -0.1481 -0.0210
 0.2734 0.2747
 0.0177 -0.0767
 0.1254 -0.4894
 0.0460 0.4686
 -0.3065 -0.9008
 0.3385 0.1292
 -0.3136 -0.2417
 0.2949 0.5380
 0.1013 -0.4247
 0.0505 0.1651
 -0.2473 0.2397
 -0.3981 -0.6514
 -0.0466 0.2870
 0.0120 -0.8051
 -0.4001 -0.6053
 -0.1507 0.1711
 -0.3959 -0.5051
 0.0925 -0.5397
 -0.1433 -0.1160
 -0.7211 -0.7225
 -0.0085 -0.5170
 -0.0779 0.2981
 -0.2302 -0.4887
 0.2594 0.6200
 -0.1707 0.2999
 -0.2139 -0.6979
 -0.2182 -0.3628
 0.0353 -0.6324
 0.0263 -0.6455
 -0.1418 -0.7578
 0.0361 -0.2837
 -0.3783 -0.9092
 0.3565 0.1899
 -0.1056 -0.1456
 -0.0963 -0.2206
 -0.6259 -0.7637
 0.0872 0.3600
 0.1263 0.0755
 -0.4195 -0.4618
 -0.4335 -0.3425
 -0.2836 -0.0388
 -0.0966 -0.5879
 0.2360 -0.2184
 -0.2358 -0.9565
 -0.0630 0.3644
 -0.5773 -0.7105
 -0.2699 -0.8060
 0.2715 -0.3208
 0.1619 0.3156
 -0.2545 0.3018
 -0.4057 -0.7886
 -0.1390 0.3442
 -0.1845 0.1678
 -0.1418 -0.5948
 0.0877 -0.0760
 0.2968 0.3957
 -0.3785 -0.3963
 -0.5471 -0.6942
 0.1460 -0.3001
 -0.0806 -0.4421
 0.1520 -0.1968
 -0.1564 -0.2818
 -0.3234 -0.1643
 0.2919 0.1613
 -0.2601 0.1901
 -0.1784 0.3505
 -0.0261 0.3160
 -0.1858 -0.4027
 0.2745 0.4777
 -0.1013 -0.4302
 0.1604 0.3463
 0.2819 -0.7029
 0.0843 -0.0101
 -0.4452 -0.6610
 -0.0846 -0.6479
 -0.2833 -0.0979
 0.5105 0.3042
 -0.4934 -0.6944
 -0.2148 -0.6894
 0.0134 -0.3574
 0.0113 -0.1070
 0.3090 0.0707
 0.1748 0.4590
 -0.1048 0.2289
 -0.4117 -0.7348
 -0.1631 -0.3773
 0.2071 0.3245
 0.3742 0.5445
 0.1560 -0.2474
 -0.0079 -0.7531
 -0.4920 -0.5882
 0.0346 -0.5209
 -0.3829 -0.1118
 -0.0989 -0.9585
 -0.5321 -0.6481
 0.1434 0.1616
 -0.2187 -0.7515
 -0.3215 0.2406
 -0.1515 0.3077
 0.2997 -0.3129
 -0.0644 -0.5031
 -0.1009 0.0840
 -0.1562 -0.8887
 -0.3468 -0.5715
 -0.4531 -0.0354
 0.1323 0.3553
 -0.1639 0.0443
 -0.0006 -0.0509
 -0.0903 0.2857
 -0.0385 -0.0633
 -0.0097 0.3773
 -0.2818 0.3900
 -0.3889 -0.4891
 0.3926 -0.5733
 -0.0528 -0.6601
 -0.2242 -0.4022
 -0.7674 -0.9255
 0.1411 0.0986
 0.4081 0.2650
 -0.2862 0.3441
 0.2840 0.3046
 0.3537 0.2453
 0.1155 -0.6474
 0.1682 0.0367
 -0.3556 -0.5735
 -0.0874 0.1774
 -0.3905 -0.3172
 -0.3227 -0.4766
 -0.1617 0.1708
 -0.1104 -0.9016
 -0.2578 -0.6583
 0.0213 -0.2392
 -0.2668 -0.9981
 -0.5984 -0.5575
 -0.2109 -0.7862
 0.3638 0.0753
 0.0907 -0.1273
 -0.1013 -0.3487
 0.0084 0.1420
 0.0339 -0.4958
 -0.4989 -1.0116
 -0.1873 0.3845
 -0.3124 0.0437
 0.4065 0.0831
 -0.5524 -0.8067
 -0.2086 -0.7275
 -0.4484 -0.8134
 0.1606 0.2720
 0.0627 -0.0018
 -0.0201 -0.7894
 -0.1981 0.2133
 -0.8516 -0.4359
 -0.2811 0.2464
 0.2178 0.2132
 -0.0252 -0.4051
 -0.7658 -1.0870
 0.0452 -0.6171
 -0.0343 0.1735
 -0.2922 -0.6087
 -0.6251 -0.7429
 -0.0404 -0.5745
 0.2334 0.6048
 -0.6403 -0.4803
 -0.2778 -0.7750
 -0.2584 -0.7907
 -0.0802 -0.6724
 -0.2299 0.0306
 -0.4447 -0.9593
 -0.0340 0.0051
 -0.1295 0.3355
 0.0036 -0.4516
 -0.4434 -0.2479
 0.1754 0.4190
 0.2584 0.4977
 0.2655 -0.7084
 0.3128 0.6402
 0.2330 0.2290
 0.5691 0.2494
 -0.3089 -0.6733
 0.3860 0.2898
 -0.0180 -0.0523
 0.1316 0.1026
 -0.4729 -0.5476
 0.2957 -0.1485
 0.1065 -0.3795
 -0.3424 0.0951
 -0.1110 0.3648
 -0.5110 -0.9484
 0.3436 0.2059
 0.2096 0.3761
 -0.3379 -0.0223
 0.2243 0.1358
 -0.1229 -0.6238
 -0.2321 0.2219
 0.0268 0.3440
 -0.4370 -0.3598
 -0.3800 0.2165
 -0.2080 -0.2156
 -0.0934 -0.4289
 -0.6300 -0.8834
 -0.1346 0.1927
 0.4146 0.4772
 0.1835 0.1906
 0.2876 0.4445
 0.0083 -0.6545
 -0.2040 -0.7688
 -0.3311 -0.7560
 -0.3413 -0.2234
 0.2159 0.2737
 -0.1494 -0.6151
 -0.4352 -0.7660
 -0.1549 -0.6878
 -0.3889 -0.5075
 0.0041 0.3517
 -0.2246 0.2987
 0.0200 -0.6121
 0.2731 0.2179
 0.5580 0.6092
 -0.2573 0.1278
 0.2385 0.2142
 -0.1758 -0.3368
 -0.2653 -0.5165
 0.2632 0.1772
 0.1292 0.3151
 -0.2710 0.0158
 0.1846 -0.1327
 -0.5050 -0.6417
 0.0387 -0.7019
 0.3352 0.4690
 0.1868 0.4914
 0.0592 -0.5697
 0.3535 0.4106
 0.0091 0.4710
 -0.3877 -0.5829
 0.0801 -0.4421
 0.0531 0.3013
 -0.4252 -0.0805
 0.3405 0.5521
 -0.4603 -0.7513
 0.4671 0.5271
 -0.0922 -0.7146
 0.0266 0.2580
 -0.3861 -0.7798
 -0.0517 -0.6169
 -0.2582 0.3779
 -0.4907 -0.3666
 0.3077 0.3867
 -0.3335 -0.5593
 0.0096 0.0959
 0.2118 0.4431
 0.0255 -0.3489
 -0.1391 0.0215
 -0.0386 0.0598
 -0.0171 0.2258
 0.1339 0.3390
 -0.3808 -0.5858
 -0.4363 -0.5595
 -0.1898 -0.0989
 -0.5165 -0.8431
 0.0243 0.3609
 -0.5535 -0.7262
 -0.6163 -0.7032
 -0.5537 -0.5912
 0.1150 -0.0603
 -0.3290 0.1547
 0.2033 0.4246
 -0.5857 -0.9024
 -0.1131 -0.0791
 -0.2001 0.0057
 0.1439 0.7200
 -0.2056 -0.0396
 -0.0459 -0.0427
 -0.0515 -0.6051
 -0.6156 -0.4508
 0.1157 0.0896
 -0.2294 -0.7384
 0.0777 -0.0590
 -0.4145 0.0664
 -0.2205 0.3825
 -0.6478 -0.8780
 0.1518 -0.6593
 -0.3235 -0.2237
 -0.2574 -0.1116
 -0.2289 0.2320
 -0.2952 0.4060
 -0.3395 -0.8757
 -0.0635 -0.7270
 -0.3984 -0.3092
 -0.0752 0.0980
 0.5525 0.1969
 -0.4745 -0.3727
 -0.0815 -0.0310
 -0.2856 -0.4270
 0.1513 0.4700
 -0.3054 -0.5296
 0.3698 0.0097
 -0.1229 -0.6501
 -0.5294 -0.5751
 -0.3352 0.1251
 -0.3608 -0.6180
 0.1538 0.4025
 -0.4020 -0.5044
 -0.4371 -0.9084
 -0.0728 0.0692
 -0.4577 -0.7868
 -0.5785 -0.7082
 0.1921 0.2318
 0.1069 0.2082
 0.0947 -0.5612
 0.0618 -0.3906
 -0.1823 -0.5221
 -0.3156 0.1357
 0.3890 0.2036
 -0.0680 -0.8854
 0.1164 0.1412
 -0.3642 0.4468
 -0.2132 0.1737
 0.0168 -0.1190
 -0.1166 0.3451
 -0.1828 0.1455
 0.0277 -0.4056
 -0.1885 -0.6017
 -0.0416 0.1554
 -0.5435 0.0519
 -0.6729 -0.7085
 0.1205 -0.1132
 0.1926 0.3831
 0.0133 -0.6795
 -0.3213 -0.7531
 0.2608 0.1846
 -0.4592 -0.3694
 -0.3342 -0.6172
 -0.1606 0.1911
 -0.3548 -0.7490
 -0.3329 -0.0437
 -0.4067 -0.0476
 -0.1496 0.3369
 -0.4702 -0.1717
 0.1746 0.1394
 0.0389 -0.5767
 -0.3869 -0.9188
 0.1222 -0.0591
 -0.5812 -0.8962
 -0.3102 -0.6846
 -0.1985 -0.7502
 0.3522 0.4050
 -0.2645 -0.2173
 0.1245 0.0140
 0.0023 0.3468
 -0.0649 -0.4576
 -0.3122 0.2467
 0.1776 -0.0177
 -0.0522 -0.6471
 -0.1374 0.5972
 -0.0380 0.2996
 0.1153 0.3711
 0.1788 -0.1144
 -0.0314 -0.5075
 -0.4738 -0.6490
 -0.0834 0.1738
 0.2180 0.1809
 0.1145 -0.0462
 -0.3982 -0.7260
 -0.3485 0.0702
 -0.2244 -0.7118
 -0.4276 -0.6764
 0.1325 -0.0121
 -0.6447 -1.0402
 -0.5204 -0.5633
 -0.3905 0.2989
 0.0467 -0.4766
 0.1214 -0.4399
 -0.4156 -0.7151
 -0.3506 -0.8418
 -0.4374 -0.4713
 -0.3854 -0.1244
 -0.0577 -0.5790
 0.3417 0.2773
 -0.2903 -0.4902
 -0.0087 -0.0825
 -0.3773 -0.8027
 -0.0443 -0.5481
 -0.2623 -0.5694
 -0.2081 -0.7861
 -0.4091 -0.8229
 -0.1772 0.0363
 -0.1202 0.3163
 -0.5656 -0.6699
 0.1295 0.4630
 -0.2054 0.5794
 0.3226 0.4798
 -0.3497 -0.5456
 -0.0835 0.3565
 -0.0847 -0.3495
 0.1841 0.2101
 0.0249 0.5024
 -0.6407 -0.6957
 0.0882 -0.7278
 0.0090 -0.3618
 -0.5844 -0.3771
 0.3144 0.1730
 -0.0860 -0.4351
 -0.3359 -0.6707
 0.5354 0.4435
 0.3445 0.5249
 -0.0814 -0.4000
 -0.3682 -0.5703
 -0.1459 -0.7460
 0.3394 0.2431
 -0.3188 -0.9508
 -0.3231 -0.8823
 -0.5377 -0.6593
 -0.3060 0.1190
 0.0863 -0.4417
 0.4652 0.4196
 -0.3892 -0.2751
 -0.4166 -0.3462
 0.3861 0.0987
 -0.5736 -0.6305
 -0.2701 -0.8726
 -0.2241 -0.7544
 -0.7357 -0.9422
 -0.5144 0.1142
 -0.4678 -0.8263
 -0.3687 -0.8472
 0.2190 0.4623
 -0.1868 0.5542
 0.2010 0.4183
 0.2628 0.1057
 -0.1524 -0.4887
 -0.0152 -0.6252
 0.3251 0.4997
 0.1999 0.1178
 0.2287 -1.0350
 0.0694 -0.4561
 0.0471 0.5780
 0.1520 -0.5021
 0.2621 0.0184
 -0.3504 0.3763
 -0.3232 -0.7749
 0.3283 0.1356
 -0.0479 0.0928
 -0.2629 0.2357
 -0.2213 -0.3278
 -0.3428 -0.0865
 0.2693 -0.3490
 -0.2439 0.1951
 -0.1985 -0.7958
 -0.1468 0.2765
 -0.1657 -0.0521
 -0.3036 -0.5876
 -0.5010 -0.6564
 -0.3849 -0.0669
 -0.2171 -0.6255
 0.1754 0.0725
 0.4160 0.7457
 0.2437 0.4867
 0.2550 -0.0477
 0.3222 0.1256
 0.3129 0.4660
 -0.0925 0.0217
 -0.2285 -0.9035
 -0.4695 -0.6568
 -0.3399 0.0338
 -0.3617 0.0543
 -0.3475 -0.7930
 -0.1329 -0.3258
 -0.5940 -0.8455
 -0.4442 -0.8433
 -0.5280 -0.5999
 -0.2631 -0.5331
 -0.0268 0.3871
 -0.0448 0.0555
 0.2211 0.4413
 -0.1332 -0.9285
 -0.2943 -0.5880
 0.1337 0.1558
 -0.3935 -0.7018
 0.0486 -0.5642
 -0.4348 -0.6444
 -0.1489 0.3358
 -0.2939 -0.6575
 -0.1037 -0.7855
 -0.5289 -0.4885
 0.0319 -0.4633
 0.0648 -0.3030
 -0.5149 -0.5003
 0.4811 0.5048
 -0.1175 -0.7252
 -0.2714 -0.7180
 -0.1153 -0.6025
 0.2602 0.3353
 0.0299 -0.4901
 0.2875 0.1653
 -0.3241 -0.5044
 -0.3680 0.1195
 0.0048 -0.3562
 -0.5379 -0.3385
 -0.2143 0.0530
 -0.0593 -0.0520
 -0.0413 0.1912
 -0.1516 -0.4927
 0.1162 0.2181
 -0.6429 -0.7626
 0.2318 -0.0938
 -0.0060 -0.3921
 -0.0668 -0.5668
 -0.1825 -0.5015
 -0.1153 0.3193
 -0.0591 0.0987
 -0.0190 0.2279
 -0.4619 -0.5646
 0.1158 -0.5003
 0.2207 -0.2090
 -0.1140 -0.5808
 -0.1051 -1.0921
 -0.2936 0.2580
 -0.4330 0.2978
 0.2023 0.4793
 -0.4004 -1.0355
 0.0628 -0.2004
 -0.5029 -0.3979
 -0.2493 0.2738
 0.0329 0.4472
 0.2428 0.1681
 0.2484 0.4723
 0.3106 -0.0419
 0.1959 0.0464
 -0.1409 0.2931
 -0.0316 -0.6518
 -0.3646 -0.2324
 -0.2221 0.3478
 -0.2687 0.0587
 -0.0422 -0.6592
 -0.1059 -0.5946
 0.0222 -0.0425
 -0.1199 -0.8482
 0.3479 0.2243
 0.0536 -0.4001
 -0.0518 0.0427
 -0.6325 -0.6487
 -0.4969 -0.7279
 -0.2850 -0.0234
 -0.0353 -0.6612
 -0.2074 -0.9055
 0.2180 -0.1827
 -0.0577 -0.6036
 -0.7155 -0.7052
 -0.0896 -0.8359
 0.0754 -0.5235
 -0.4187 -0.3831
 -0.1195 -0.6209
 0.1022 0.1807
 0.0938 -0.0617
 -0.1131 -0.7681
 -0.0501 -0.6477
 -0.1748 0.2025
 -0.0399 0.1780
 0.2338 0.3968
 -0.5229 -0.7368
 -0.4179 -0.4401
 -0.4963 0.1467
 -0.0216 0.3391
 -0.0843 0.6054
 0.2780 -0.0118
 -0.1279 0.0299
 -0.2080 0.0183
 -0.2929 -0.1204
 -0.0831 -0.6168
 -0.2992 -0.5275
 -0.5527 -0.9287
 -0.1166 0.1066
 0.0955 0.2759
 0.2042 0.2678
 -0.2334 -0.5457
 -0.1631 0.1438
 -0.2962 0.0344
 0.0646 -0.5931
 -0.5321 -0.7430
 -0.1409 -0.0711
 0.3033 0.2408
 -0.1931 -0.2040
 -0.1423 0.3216
 -0.3244 -0.1886
 -0.4223 -0.6068
 0.2971 0.6874
 -0.2344 0.2844
 0.5659 0.3237
 0.0196 -0.3674
 -0.4702 -0.9184
 -0.0034 -0.1591
 -0.3932 -0.8495
 0.2416 0.3656
 -0.3428 0.5308
 0.0477 -0.4723
 -0.2308 -0.2180
 0.3109 0.1466
 -0.3261 0.0366
 0.0483 -0.0995
 0.1940 0.3240
 -0.0998 -0.7130
 -0.1680 0.1215
 0.0679 -0.5046
 -0.4181 -0.2734
 -0.5889 -0.8807
 0.2305 -0.3959
 -0.0420 -0.0598
 0.1969 -0.3798
 -0.3662 -0.6911
 0.2374 -0.2799
 0.0099 0.3576
 0.1882 -0.2287
 -0.1762 0.0480
 -0.3007 -0.8202
 -0.5838 -0.8743
 -0.3728 0.1433
 -0.0595 -0.5614
 -0.2440 0.0220
 -0.4512 -0.6781
 -0.0063 0.0600
 -0.0269 0.2098
 0.1762 0.6366
 -0.4363 -0.5784
 0.4685 0.0917
 0.1926 0.2180
 -0.2254 -0.0665
 -0.6362 -0.5326
 0.2997 0.5942
 -0.4866 -0.7841
 -0.0281 -0.0628
 -0.0310 -0.6010
 0.0135 -0.3102
 -0.6136 -0.7189
 0.0957 -0.8551
 0.4074 0.1482
 -0.2799 -0.1622
 0.1021 0.3112
 -0.2574 -0.7341
 -0.0604 -0.8639
 -0.0712 -0.7324
 -0.3389 0.1085
 -0.1899 0.1086
 -0.1443 0.3927
 -0.2008 0.1146
 0.0612 -0.4402
 -0.4773 -1.0260
 -0.3585 -0.7499
 -0.1783 0.0258
 -0.0786 -0.6404
 0.3609 0.0799
 -0.3535 -0.3339
 0.1067 0.3832
 -0.2618 -0.3552
 0.4180 -0.3879
 -0.2444 -0.4363
 -0.0684 0.2201
 0.3298 0.3094
 -0.1048 -0.1520
 -0.4011 -0.4023
 -0.3059 -0.4782
 0.1475 0.0636
 0.2299 0.2418
 -0.4295 -0.6412
 -0.2553 0.0634
 0.1435 -0.1907
 -0.6959 -0.7939
 -0.5116 -0.0660
 -0.3179 -0.4206
 -0.1704 0.2973
 -0.2184 -0.2215
 -0.0502 -0.0721
 0.3422 0.1358
 0.1990 0.4718
 -0.2922 -0.8804
 -0.3027 -0.0230
 -0.3886 -0.7862
 -0.1225 -0.4359
 -0.4091 -0.7834
 0.0448 0.2303
 -0.3333 0.1377
 0.4341 0.3609
 -0.0158 0.2378
 -0.0627 -0.4769
 -0.4726 -0.6533
 -0.2841 -0.6777
 -0.2392 0.2597
 -0.5064 -0.5859
 -0.1294 0.1410
 -0.0844 -0.7070
 -0.0626 -0.0815
 0.2861 0.2144
 -0.0326 -0.2173
 0.0531 0.0526
 0.4796 0.2793
 -0.2087 0.2416
 -0.4758 -0.4464
 -0.1110 0.1690
 -0.2117 -0.6893
 0.2235 0.3552
 -0.3770 -0.4048
 0.1944 0.1972
 0.0639 -0.7887
 0.1003 -0.4117
 -0.6319 -0.8453
 -0.2923 0.1824
 -0.0717 -0.0943
 -0.1127 -0.6235
 -0.5448 -0.7423
 -0.2621 -0.7698
 -0.1537 -0.0904
 0.1312 -0.3284
 0.1810 -0.0280
 -0.0415 0.2836
 0.0757 0.3275
 -0.3459 0.0519
 -0.1686 -0.2264
 0.2460 0.4069
 0.0730 -0.9147
 -0.1629 -0.6495
 -0.3396 0.1479
 -0.2884 0.0823
 0.1733 -0.5743
 -0.4980 -0.4037
 0.0318 0.4005
 0.2391 0.2819
 -0.1444 -0.0250
 -0.1197 -0.4318
 -0.2777 0.0970
 0.2636 0.2487
 -0.5711 0.1383
 0.3662 0.5007
 -0.1861 -0.7509
 0.0552 -0.6056
 -0.0994 -0.7188
 -0.5557 -0.6145
 -0.4647 -0.8135
 -0.0386 -0.6435
 -0.3750 -0.2782
 0.1527 0.2963
 0.4776 0.0963
 0.0484 0.0404
 -0.0222 0.3931
 -0.3448 0.1107
 0.1111 -0.0261
 0.0741 0.0730
 0.1128 0.4214
 -0.1114 0.3554
 -0.4489 -0.7266
 0.2130 -0.2247
 -0.5925 -0.6094
 0.2399 0.2297
 0.2923 0.3514
 0.1837 0.0869
 -0.1780 -0.2061
 -0.1059 0.4516
 -0.2008 -0.3236
 0.0148 -0.2897
 -0.1975 0.0724
 -0.0586 0.2547
 0.2422 0.4887
 -0.1949 0.1205
 -0.0328 0.0209
 -0.0129 -0.4375
 0.3706 0.3334
 -0.6105 -0.8838
 0.0556 -0.2259
 -0.3730 -0.8522
 -0.3560 -0.5801
 -0.5789 -0.7853
 0.3598 0.6434
 0.0053 0.2673
 -0.3378 -0.6947
 -0.3707 -0.0386
 -0.0080 -0.6366
 -0.2519 0.1550
 -0.4439 -0.8782
 -0.0134 -0.7580
 -0.1970 -0.8506
 -0.0229 -0.2155
 -0.6983 -0.9231
 0.3774 0.3523
 -0.0751 -0.1538
 -0.4556 -0.5664
 -0.1862 0.2687
 -0.0335 -0.0143
 0.2928 0.3681
 -0.4083 -0.6909
 -0.2597 -0.7016
 0.1113 -0.4247
 0.1369 -0.5482
 -0.0155 -0.5758
 -0.1903 -0.1665
 -0.2387 -0.3445
 -0.3673 -0.1575
 -0.3558 -0.9299
 -0.1880 0.2133
 -0.4885 -0.7314
 0.1415 0.1531
 -0.1645 -0.8668
 0.1823 -0.7398
 0.1224 0.1600
 0.0121 -0.5243
 -0.0360 -0.6265
 -0.3925 0.3537
 -0.1626 -0.0024
 0.4398 0.4344
 0.0134 -0.4239
 -0.5512 -0.7969
 -0.5017 -0.6793
 0.0951 -0.4850
 -0.1209 0.0961
 -0.1664 -0.8400
 -0.3332 -0.5536
 -0.0893 -0.6926
 -0.0037 -0.5233
 -0.6019 -0.8097
 0.0267 0.0486
 0.1937 0.2529
 -0.4357 -0.4918
 0.1918 -0.2253
 -0.0955 -0.3149
 0.3995 0.2978
 0.2304 0.2117
 -0.1545 -0.6601
 0.1118 0.1053
 0.3005 0.0873
 -0.3723 -0.1407
 0.0637 0.6648
 -0.2997 0.1857
 -0.1365 -0.5241
 0.2088 0.3428
 0.2712 0.6512
 0.1997 0.1565
 -0.0579 0.3857
 -0.1418 0.2041
 0.0812 -0.5856
 0.2581 -0.2318
 -0.4852 -0.7722
 -0.5261 -0.8216
 -0.2684 -0.3698
 -0.5728 -0.8179
 0.0303 0.2705
 0.1276 -0.4242
 -0.2311 -0.1577
 -0.2519 -0.3793
 -0.2568 -0.7059
 0.2405 0.0621
 -0.4544 -0.9685
 0.2002 0.0721
 0.0417 0.1958
 -0.2227 0.2240
 0.0343 -0.5171
 -0.5635 -0.8078
 -0.0127 -0.3879
 0.0255 -0.5847
 0.1404 -0.4392
 -0.0671 0.3183
 -0.6169 -0.4359
 -0.6057 -0.7494
 -0.3102 -0.3322
 -0.4380 -0.6865
 0.2772 0.6237
 -0.1257 0.4593
 -0.1133 -0.8626
 -0.1878 0.0393
 -0.0746 0.1688
 0.0837 -0.7951
 -0.0870 -0.7672
 -0.6179 -0.5132
 -0.0493 -0.1920
 0.1304 -0.2016
 -0.4368 0.2629
 0.3763 0.4117
 0.1659 0.0336
 -0.3313 -0.4225
 0.3321 0.4453
 -0.1658 0.0133
 -0.2905 0.1140
 0.3899 0.3840
 0.2492 -0.5525
 -0.4702 -0.6778
 0.2133 0.1667
 0.2217 0.1984
 0.2266 -0.6625
 0.3442 0.4083
 -0.1817 -0.2541
 -0.3505 -0.7007
 0.1626 0.1509
 0.0482 0.4321
 -0.2134 -0.7180
 -0.3349 0.1063
 0.0311 -0.3956
 -0.0653 -0.0799
 -0.2429 0.4375
 -0.1047 0.1238
 -0.0010 -0.2217
 -0.5448 -0.5485
 -0.0753 0.5868
 -0.1001 0.3267
 0.5780 0.2416
 0.4061 0.4448
 -0.2050 -0.1996
 0.3703 0.3956
 -0.6585 -0.2543
 -0.3670 -0.4270
 0.3058 0.3021
 -0.0048 -0.4815
 -0.3927 0.0293
 0.2960 0.2373
 -0.2029 -0.7056
 0.3758 0.3236
 -0.3989 -0.7618
 -0.5451 -0.6919
 -0.2272 -0.1802
 -0.1139 -0.1390
 -0.2231 -0.2681
 0.1330 0.1217
 -0.2729 0.1897
 0.2157 0.4308
 -0.1674 -0.0650
 -0.0256 -0.0969
 -0.1118 0.0908
 -0.2065 -0.7893
 -0.2713 -0.5999
 -0.6568 -0.9234
 0.3267 0.7078
 0.0039 -0.7666
 0.2519 -0.0393
 -0.2474 0.2570
 -0.6174 -0.6422
 -0.3684 0.0481
 -0.1210 -0.4495
 0.1284 -0.4344
 -0.3177 0.0654
 -0.1718 -0.0748
 -0.0218 -0.6477
 -0.4952 -0.8905
 -0.6347 -0.4082
 -0.0235 -0.5314
 -0.1952 -0.2077
 -0.0698 -0.6385
 -0.0567 -0.8504
 -0.2732 -0.9201
 0.0085 0.2292
 -0.3383 -0.0761
 0.1643 0.2155
 0.4080 0.4823
 -0.2907 -0.9301
 0.2247 0.5682
 -0.4034 0.4902
 -0.3576 -0.6583
 0.3941 0.3368
 -0.2598 -0.4556
 -0.0325 0.1753
 -0.0401 -0.5183
 -0.3972 0.2555
 -0.1882 0.2178
 0.0027 0.3377
 -0.0220 0.1543
 -0.3871 0.1693
 -0.1969 0.0377
 0.1032 0.3068
 0.3505 0.4669
 -0.1535 -0.7598
 -0.2760 0.1628
 0.3206 0.4875
 0.2674 0.2607
 -0.1066 0.1351
 -0.2547 0.3338
 -0.0590 -0.4953
 0.3985 0.2245
 -0.2216 0.1172
 -0.3640 -0.7707
 -0.2012 0.3883
 -0.1380 -0.6502
 -0.0797 -0.1009
 -0.1529 0.3389
 -0.7730 -0.8755
 -0.0253 0.4678
 -0.1795 -0.4751
 0.4233 0.4687
 0.2710 0.3964
 -0.4243 -0.5421
 -0.1997 -0.3714
 -0.2154 0.3683
 -0.3594 -0.7984
 0.1650 0.0129
 -0.1405 0.0660
 -0.0385 -0.5982
 -0.2565 -0.1214
 0.1534 0.2988
 0.0999 0.2645
 0.2645 0.7432
 -0.3359 0.1962
 0.0772 -0.4688
 0.0084 0.0216
 0.1781 0.4573
 -0.3014 -0.7499
 -0.0497 0.4126
 -0.6738 -1.0825
 -0.2315 -0.0906
 0.0178 -0.0445
 -0.0476 0.0017
 -0.5691 -0.6598
 -0.1702 -0.0525
 -0.0263 0.5330
 0.1316 0.1129
 -0.1571 -0.4820
 0.1532 -0.2405
 -0.2431 0.0701
 0.0152 0.1901
 -0.1949 0.2907
 -0.1403 -0.3238
 -0.1240 0.1760
 -0.0483 -0.6256
 0.0425 -0.6376
 -0.6747 -0.8602
 0.0009 -0.2546
 -0.1748 0.1690
 -0.1950 0.4698
 -0.1358 0.0532
 0.2225 -0.4139
 -0.4094 -0.3595
 0.2375 0.2385
 0.0990 0.3326
 -0.3953 -0.0675
 -0.2646 -0.6400
 -0.1789 -0.0034
 -0.1633 -0.5361
 -0.1920 0.2312
 -0.3989 -0.5755
 0.3200 0.4007
 -0.1618 -0.8543
 0.0824 0.2231
 -0.4683 -0.3556
 -0.3422 -0.5949
 0.2177 0.3265
 0.0634 -0.2533
 -0.0571 0.3116
 -0.3995 -0.4339
 -0.2263 -0.4055
 -0.1868 -0.5583
 -0.3665 -0.3467
 -0.0864 -0.7336
 -0.3112 -0.5298
 -0.0666 0.4039
 -0.5251 -0.7698
 0.0367 -0.6026
 -0.0744 -0.5895
 0.3477 0.3116
 0.0523 -0.2785
 0.3479 0.5161
 -0.1801 0.0459
 -0.4631 -0.7616
 -0.2535 -0.4971
 -0.5342 -0.1620
 0.2806 0.1910
 0.1811 0.0263
 0.3081 0.4992
 -0.7214 -1.0770
 0.2935 0.1930
 -0.2090 -0.7366
 -0.4977 -0.6185
 -0.6159 -0.6709
 -0.4732 -0.7381
 -0.4895 -0.6568
 -0.0473 -0.5792
 0.2779 0.5695
 0.1044 -0.4094
 0.4297 0.2800
 -0.2415 -0.5180
 -0.0489 -0.7042
 -0.0866 -0.4171
 -0.1197 0.1937
 -0.1044 0.4483
 -0.7797 -0.8469
 -0.1168 -0.3623
 -0.0016 -0.7995
 -0.2555 0.1449
 -0.3097 -0.0806
 -0.3716 -0.2517
 -0.2773 -0.7713
 -0.5281 -0.3757
 0.2952 0.2491
 -0.4356 -0.5341
 0.2399 0.3531
 -0.0868 -0.3131
 -0.5489 -0.9376
 -0.1218 0.0707
 -0.7132 -0.6966
 -0.1395 -0.7260
 0.1869 -0.1174
 -0.6708 -0.9548
 0.3120 0.2093
 -0.1225 0.3242
 -0.1668 0.1151
 -0.0047 0.1603
 0.1191 -0.0065
 -0.2148 -0.4528
 -0.1037 -0.3720
 -0.0593 0.3209
 -0.1052 0.1385
 0.1200 0.0057
 -0.0804 0.2612
 -0.0592 0.3136
 0.2169 0.0344
 -0.4143 -0.5076
 0.0392 0.2768
 0.1564 0.4466
 0.1731 -0.3009
 0.3871 0.5147
 0.8139 0.3259
 0.1760 0.3089
 -0.5061 -0.2254
 -0.1270 -0.0722
 0.4838 0.5558
 -0.4008 -0.5911
 -0.2568 -0.3296
 -0.3868 -0.7043
 -0.1955 -0.4535
 -0.0037 -0.5845
 0.1665 0.3619
 -0.0878 -0.7459
 0.1581 -0.2939
 -0.3654 -0.5638
 0.2719 0.2981
 -0.4559 -0.7313
 -0.5636 -0.8191
 0.0803 0.1635
 -0.2299 0.2656
 0.1071 0.2056
 0.3049 0.1484
 0.3819 0.3260
 -0.0452 0.2617
 -0.0850 -0.5808
 -0.2384 -0.6901
 -0.4373 -0.2430
 -0.2485 -0.6879
 0.2896 0.2453
 -0.2385 -0.5907
 -0.2216 0.2791
 -0.1118 -0.4298
 0.0058 -0.1053
 0.0033 -0.5639
 -0.3310 -0.5963
 0.2275 0.0146
 -0.1445 0.3259
 -0.1498 -0.5550
 -0.0918 -0.8476
 -0.1025 0.0659
 0.0437 -0.0378
 -0.5649 -1.0285
 -0.1367 -0.7277
 -0.5883 -0.8163
 -0.1905 -0.7461
 -0.0075 -0.4548
 -0.2313 0.1199
 0.2837 -0.1013
 0.1367 0.2124
 -0.1905 -0.1822
 -0.1293 -0.3288
 0.0631 0.2375
 -0.1259 -0.0077
 -0.5074 -0.7070
 -0.3188 -0.9751
 -0.1888 0.3885
 -0.1907 -0.6811
 0.0197 0.5838
 0.0596 -0.3032
 0.3274 0.0100
 -0.1115 -0.6345
 0.1458 -0.1360
 0.1046 -0.4857
 -0.2930 -0.4557
 -0.0350 -0.6184
 -0.0137 0.5005
 0.2143 -0.0831
 -0.0312 -0.6244
 0.1241 0.4258
 -0.7503 -0.4966
 0.1313 -0.4287
 0.4808 0.1708
 -0.2755 -0.3494
 -0.3814 0.5936
 -0.5486 -0.4877
 0.0258 0.3908
 0.0155 -0.6283
 -0.1861 -0.5151
 -0.4070 -0.5303
 -0.2421 -0.5795
 -0.1111 -0.3312
 0.4289 0.3940
 -0.2357 0.1538
 -0.5537 -0.8455
 -0.2646 0.1563
 -0.0602 0.3062
 -0.5984 -0.8822
 0.1536 0.2767
 -0.4261 -0.5633
 -0.2638 -0.5981
 -0.4606 -0.8347
 -0.1989 -0.8083
 0.1231 -0.0188
 -0.5298 -0.6349
 -0.2978 -0.5404
 0.0026 -0.6547
 0.2921 0.5049
 0.0374 -0.2351
 -0.2827 0.3423
 0.2581 -0.4161
 -0.1664 -0.2235
 -0.2694 -0.2851
 -0.3143 0.3070
 0.2326 0.1918
 0.0415 0.0620
 -0.4320 -0.7884
 -0.1533 0.3643
 -0.0266 -0.8021
 0.0459 -0.4383
 -0.0835 -1.0286
 -0.2599 -0.4568
 -0.6488 -0.6257
 -0.5859 -0.7878
 -0.1790 -0.2326
 -0.1701 0.2507
 -0.2278 -0.8628
 0.2249 0.1661
 -0.1771 -0.4702
 0.0773 0.3869
 -0.2362 -0.1420
 0.1102 -0.3574
 -0.6151 -0.7095
 -0.2290 0.1230
 0.2140 -0.8786
 -0.3676 -0.1796
 -0.2237 0.0586
 -0.0709 -0.8947
 -0.0760 -0.7277
 -0.0718 0.3001
 0.0129 -0.4462
 -0.0820 0.2360
 -0.2366 0.4385
 -0.4093 -0.0217
 -0.2255 -0.1099
 0.0508 0.2110
 -0.2643 0.0522
 -0.1288 0.1453
 -0.0443 0.3780
 0.3066 0.4733
 0.2588 0.3034
 0.2625 0.0731
 -0.2495 -0.8314
 -0.1482 -0.5168
 -0.1887 0.2770
 0.0023 -0.5070
 0.1108 -0.1459
 -0.3396 -0.0313
 0.0715 0.3338
 -0.2216 -0.3566
 0.1887 0.2352
 -0.2725 -0.7998
 0.0663 -0.0126
 0.1031 -0.4017
 -0.3967 -0.7987
 0.0104 0.4186
 -0.3485 0.2095
 0.2801 0.3090
 -0.0789 0.1100
 -0.5409 -0.6643
 0.5115 0.7140
 0.3221 0.2659
 0.1024 -0.3475
 -0.6385 -0.8843
 0.2576 -0.5701
 -0.4795 -0.7077
 -0.8103 -0.9491
 -0.2246 -0.3265
 -0.3040 0.1413
 0.3939 0.3665
 -0.2682 -0.9462
 0.0114 -0.6025
 0.0860 -0.0776
 -0.3103 -0.6191
 -0.4288 -0.8201
 0.0540 -0.4687
 -0.0138 -0.5021
 -0.1537 -0.7977
 -0.0385 -0.3820
 -0.0204 -0.5724
 -0.4010 -0.6138
 -0.4215 -0.6468
 0.1093 -0.0502
 -0.2790 -0.3602
 0.2433 0.5611
 -0.0200 -0.5937
 0.1008 -0.8261
 0.3869 0.2952
 0.2245 0.4666
 0.0455 0.3160
 0.3196 0.1005
 -0.2000 -0.4790
 -0.0874 -0.1987
 -0.2501 0.4344
 0.1723 -0.5902
 0.3060 -0.0117
 -0.0141 -0.5147
 -0.2400 0.0115
 -0.4196 -0.1686
 0.1472 -0.3194
 -0.4971 -0.5241
 -0.4963 -0.7548
 -0.1510 -0.4298
 -0.2309 0.2456
 0.3848 -0.3045
 -0.1614 0.3234
 -0.1420 0.1068
 0.1771 0.3477
 -0.1898 -1.0640
 0.2299 -0.1074
 -0.3087 -0.4192
 -0.0149 0.1935
 -0.1251 -0.4653
 -0.0560 0.0643
 0.1715 0.1223
 -0.0594 -0.4196
 -0.5711 -0.5747
 -0.0640 -0.4874
 0.0671 -0.1297
 -0.1529 0.1969
 -0.6762 -0.4758
 -0.3019 -0.4028
 -0.1094 -0.3630
 -0.2454 0.0468
 -0.3800 -0.5676
 -0.1752 0.0621
 -0.0252 -0.4957
 0.1097 0.2142
 -0.3779 -0.5817
 -0.2452 -0.1411
 -0.0349 0.2530
 -0.4997 -0.2882
 0.0775 -0.6590
 0.0775 -0.0129
 -0.1601 0.0393
 0.2904 0.4134
 -0.2094 -0.4598
 -0.0265 -0.5796
 -0.3400 -0.6968
 -0.0149 0.4234
 -0.2536 -0.1902
 -0.3971 -0.4947
 -0.2046 -0.5351
 -0.1047 -0.4799
 -0.5018 -0.4980
 0.2588 -0.1162
 0.1604 0.1156
 -0.3976 -0.2999
 0.2533 0.3677
 -0.1691 0.0489
 -0.4282 -0.6052
 -0.2299 0.1545
 0.2156 -0.8129
 -0.0060 -0.0245
 -0.6835 -0.3061
 0.3353 0.3076
 0.0491 -0.8095
 -0.4050 -0.4349
 -0.1300 0.2958
 -0.6505 -0.9467
 0.1141 -0.7839
 -0.4704 -0.3833
 0.1889 0.0892
 -0.0740 0.4664
 0.0252 0.0024
 0.0286 -0.5912
 -0.7828 -0.7769
 -0.3380 -0.7517
 0.0257 -0.3545
 -0.2708 -0.0005
 -0.2724 -0.9824
 0.1554 0.3362
 -0.6570 -0.9318
 -0.4096 -0.5478
 0.0682 0.1752
 0.0898 0.2937
 0.2405 -0.3032
 -0.3078 -0.0200
 -0.0867 0.3691
 0.0379 -0.5995
 -0.2881 -0.4814
 0.3704 0.2207
 0.1435 -0.0610
 0.2485 0.2581
 0.2095 0.4214
 -0.2221 -0.9168
 -0.4419 -0.4374
 -0.0123 -0.1120
 -0.2309 -0.5624
 0.1633 -0.2273
 -0.5884 -0.8563
 0.2253 0.4108
 -0.3814 -0.5161
 0.2094 -0.2827
 0.0626 0.2232
 0.1891 0.3612
 -0.4939 -0.3868
 -0.4940 -0.7698
 -0.2779 -0.7967
 0.0166 -0.6080
 0.1353 -0.1320
 -0.3279 -0.7550
 -0.3642 -0.7283
 -0.1546 0.4532
 0.0188 0.1927
 -0.4276 -0.6459
 -0.2919 0.1918
 0.2447 0.3269
 0.3633 -0.2541
 0.2175 0.5122
 -0.4019 -0.9086
 -0.0911 0.3735
 -0.2689 0.2889
 0.0995 0.0616
 -0.0429 -0.4279
 -0.4416 -0.7334
 -0.4537 -0.6592
 -0.1704 -0.0401
 -0.1024 -0.1344
 -0.2749 -0.3468
 0.1300 0.3823
 -0.0018 -0.4966
 0.0319 -0.2464
 -0.2582 0.1955
 0.0358 0.5093
 -0.2639 -0.8147
 0.4024 -0.3716
 -0.3581 -0.8857
 -0.3294 -0.0430
 -0.3726 -0.4303
 0.2640 -0.5549
 -0.1032 -0.3813
 0.0114 0.4767
 -0.4523 -0.3707
 -0.5564 -1.1815
 0.1143 0.3189
 -0.4831 0.0383
 0.2147 0.2839
 -0.3636 -0.4252
 -0.3907 -0.0291
 -0.1389 0.3072
 -0.5978 -0.6605
 -0.2803 0.5160
 -0.3417 -0.2678
 -0.0304 0.2310
 0.2976 0.3432
 0.2017 -0.1558
 -0.4650 -0.7206
 -0.4544 0.1270
 -0.4397 -0.4993
 -0.1597 -0.6702
 -0.2636 -0.3225
 0.2670 0.0042
 -0.1036 0.2673
 0.3589 0.2251
 -0.1229 0.1106
 -0.2456 -0.9078
 -0.2716 0.0665
 -0.5244 -0.5654
 -0.0608 -0.5064
 0.1739 0.0250
 -0.1894 0.3253
 -0.3553 -0.5246
 0.1037 -0.3883
 -0.4356 -0.1893
 -0.6087 -0.7500
 -0.0735 -0.5652
 -0.2391 0.0721
 -0.6509 -0.7510
 0.2707 0.2940
 -0.3022 -0.3797
 -0.0834 0.3596
 -0.0654 -0.1040
 -0.4127 -0.7641
 -0.2862 -0.8829
 0.0424 -0.5686
 -0.0550 -0.0009
 -0.4765 -0.3450
 -0.4661 -0.5198
 -0.1869 0.2636
 -0.4058 -0.4422
 0.3520 0.2573
 -0.0429 0.2760
 -0.2985 -0.0018
 -0.2289 0.3184
 -0.3288 -0.4561
 0.4666 0.2105
 0.2510 0.1707
 0.2198 0.3810
 -0.5524 -0.4156
 -0.0293 -0.3253
 0.1644 0.1883
 0.0331 -0.6758
 -0.2812 -0.8425
 -0.4355 -0.1043
 -0.1122 -0.5341
 -0.4508 -0.8241
 -0.0407 -0.6726
 -0.4832 -0.3732
 -0.0903 -0.4727
 0.0307 0.0640
 -0.3343 -0.1759
 -0.1042 -0.6947
 -0.1013 0.4570
 -0.2591 -0.4660
 -0.1451 0.0062
 -0.2144 -0.3698
 -0.5528 -0.8917
 0.2466 0.2748
 0.2154 0.3257
 -0.5857 -0.7742
 -0.3060 -0.6978
 -0.3571 -0.3005
 0.0337 0.4002
 0.4004 0.3515
 0.0035 -0.5439
 0.3104 0.1676
 -0.0127 -0.7259
 0.0617 -0.0495
 -0.2175 0.0756
 -0.1835 0.0995
 -0.3940 -0.3446
 -0.3387 -0.8463
 0.2114 0.1929
 -0.3647 0.1377
 -0.5689 -0.8050
 -0.1502 -0.6394
 -0.1640 0.1774
 -0.6331 -1.0866
 -0.2262 -0.3850
 -0.2335 0.4015
 0.3207 0.4124
 -0.0329 -0.3400
 0.0774 0.0465
 0.2488 0.3128
 0.3273 0.5473
 0.3689 0.2586
 0.0981 -0.2907
 -0.1995 0.1143
 0.1132 0.0891
 -0.6061 -0.7798
 -0.3237 0.1098
 -0.1343 -0.5726
 0.0010 0.1856
 0.1489 -0.1893
 -0.1996 -0.6055
 -0.2935 -0.1889
 -0.1777 -0.7997
 -0.3264 -0.5352
 -0.2639 0.2783
 0.3958 0.2256
 -0.0417 -0.8425
 -0.2166 0.3986
 -0.1391 -0.7729
 0.0796 0.4198
 -0.0792 0.4682
 0.0894 -0.5062
 -0.1466 0.0526
 0.0015 0.1333
 0.1065 0.0402
 -0.6836 -0.8077
 0.1788 0.1578
 -0.0746 0.1816
 0.0162 -0.0077
 0.0305 -0.2977
 0.0397 -0.4464
 -0.3397 0.4739
 -0.0618 0.1119
 0.3933 0.2538
 -0.1285 0.3047
 0.1957 0.1104
 -0.3464 -0.3046
 -0.1735 -0.4901
 0.1695 0.1153
 0.2683 0.1510
 0.3022 0.4099
 -0.1119 -0.3975
 -0.2885 0.1977
 -0.4201 -0.2529
 0.1025 0.2084
 -0.1593 -0.6989
 0.2530 0.2994
 0.0477 -0.4498
 -0.2848 0.0711
 -0.1724 0.2492
 -0.0969 -0.3767
 0.3906 0.2191
 -0.3410 -0.7549
 -0.2901 0.4486
 -0.2107 0.2659
 -0.2688 -0.1415
 -0.1755 0.3122
 -0.0619 -0.7970
 -0.0288 -0.2389
 0.2184 0.2452
 0.1284 0.0771
 0.0783 0.3285
 -0.2457 -0.6656
 0.1001 -0.5896
 -0.2339 0.1083
 0.0013 0.0671
 0.0751 0.2944
 -0.2813 0.3430
 -0.4014 -0.8855
 0.3906 0.4872
 -0.4857 -0.8201
 -0.2604 0.2257
 0.0346 0.2170
 0.2978 0.4962
 0.2320 0.3197
 0.0189 0.5644
 0.1095 -0.7362
 0.1863 0.5858
 0.3683 0.4840
 -0.1423 -0.6114
 -0.1509 -0.6740
 -0.0950 0.0792
 -0.4046 -0.6967
 0.2260 0.0509
 0.3560 0.6518
 -0.0105 -0.5474
 -0.0969 0.1437
 -0.3464 0.1087
 -0.0030 -0.3933
 -0.2824 -0.7557
 0.0925 0.4758
 0.2898 0.2380
 -0.3365 -0.2952
 -0.2186 0.0608
 0.3977 0.2359
 0.0001 -0.6236
 -0.2945 -0.5313
 -0.2113 -0.6754
 -0.3846 -0.7912
 0.0245 -0.2788
 -0.1738 0.3399
 0.0582 0.3999
 -0.1966 -0.5407
 -0.4682 -0.1883
 -0.3213 -0.5160
 -0.2004 -0.6622
 -0.2126 -0.7253
 0.2336 0.0782
 0.3593 0.6453
 -0.1093 0.2484
 -0.0034 -0.8580
 -0.1810 0.1578
 -0.0636 0.3510
 -0.4041 -0.0547
 -0.2375 -0.4332
 -0.5600 -0.5424
 -0.6741 -1.0768
 -0.5866 -0.6945
 -0.0419 -0.3053
 -0.1670 -0.0265
 -0.5124 -0.6300
 -0.1906 -0.3586
 0.1637 0.4125
 -0.1704 -0.6231
 -0.3752 -0.4533
 0.2546 0.2284
 -0.6158 -0.9755
 -0.4040 -0.6370
 -0.3355 -0.5414
 -0.0153 0.1733
 0.0462 0.3287
 -0.3185 -0.6832
 -0.1564 0.3172
 0.3000 0.4248
 -0.0540 0.2865
 0.0191 -0.1507
 -0.0308 -0.5022
 -0.2763 -0.4852
 -0.4850 -0.6473
 -0.2645 0.3723
 -0.2898 -0.8141
 0.4485 0.2195
 -0.6802 -0.5882
 -0.1626 0.0798
 -0.3590 -0.8565
 -0.0764 0.0387
 -0.4573 -0.8268
 -0.2278 -0.9245
 -0.2505 0.0375
 -0.7122 -0.7665
 -0.2469 -0.1340
 0.3455 0.4169
 -0.1888 0.2427
 0.3635 -0.4167
 -0.1027 0.1754
 0.0110 -0.8676
 -0.3469 0.0715
 -0.0027 0.2586
 0.1617 -0.2600
 -0.5075 -0.5445
 -0.0634 -0.5782
 -0.3588 -0.3628
 0.3138 0.4039
 -0.4225 -0.5729
 -0.2336 -0.3297
 0.5146 0.3812
 -0.4130 -0.6176
 -0.0512 -0.5845
 0.2142 -0.5380
 -0.5135 -0.4505
 -0.5510 -0.6571
 -0.0283 0.5522
 -0.5745 -0.9959
 -0.2140 -0.0617
 -0.1136 -0.2987
 -0.3895 0.1254
 0.0246 -0.6352
 0.2726 -0.2867
 0.0412 0.0926
 -0.2357 -0.4240
 0.2267 0.1099
 -0.2208 0.3251
 -0.1689 0.2267
 -0.2394 0.4182
 -0.2044 -0.7132
 0.3084 -0.1959
 -0.1370 0.1405
 0.0970 -0.1281
 0.1831 0.2687
 -0.2000 -0.3732
 0.4321 0.4211
 -0.1934 0.2890
 -0.3897 -0.5418
 -0.0876 -0.2767
 0.1898 -0.0607
 -0.5572 -0.8034
 -0.1137 -0.6004
 0.1325 -0.3126
 -0.6280 -0.4977
 -0.3691 -0.2972
 0.0927 0.2215
 0.1398 -0.2989
 0.2735 0.0466
 0.2581 -0.2381
 0.1885 -0.4763
 -0.2964 0.1892
 -0.0763 0.4657
 0.2253 0.3399
 -0.0068 -0.6007
 0.1163 -0.6601
 0.1390 -0.4098
 -0.3383 -0.1335
 0.2618 0.4604
 0.3581 0.2699
 -0.1472 -0.3010
 0.2376 0.5646
 -0.3804 -0.5503
 -0.1158 0.1199
 -0.0331 0.3661
 0.2099 0.3167
 -0.1277 0.1921
 -0.4421 -0.2372
 -0.2573 0.2450
 0.0378 0.0907
 0.0209 -0.6842
 0.1832 -0.1479
 -0.2671 0.2601
 -0.6476 -0.5344
 -0.4165 -0.5383
 -0.4446 -0.6772
 -0.1717 0.2285
 -0.2996 0.3908
 -0.1451 -0.6790
 -0.0261 0.2253
 -0.4539 -0.8422
 0.2034 0.4954
 0.1939 0.3743
 -0.0105 0.6500
 -0.2961 0.1667
 -0.2211 -0.8761
 -0.0070 0.1412
 -0.4230 -0.1269
 -0.2316 -0.3736
 -0.1315 0.1537
 -0.0574 0.4520
 0.0462 0.1040
 0.2536 0.2043
 -0.0815 -0.2201
 0.0268 -0.3112
 0.0923 -0.9279
 0.0367 -0.4898
 -0.6805 -0.4867
 -0.0327 0.3685
 0.3950 0.0292
 -0.2586 0.0309
 -0.3841 0.2906
 0.2369 -0.1296
 -0.2212 0.2191
 -0.3066 -0.8334
 -0.0681 -0.5999
 -0.3976 -0.6485
 0.0726 0.7379
 -0.1515 0.1434
 0.1638 -0.4578
 -0.5499 -0.6483
 -0.3266 0.3876
 0.2009 0.2296
 -0.0844 -0.1561
 0.1312 0.1260
 -0.5700 -0.5557
 -0.3305 0.1874
 -0.5017 -0.6089
 -0.5379 -0.7501
 0.1054 -0.5865
 0.2181 -0.3893
 0.1014 -0.0706
 0.4162 0.4151
 0.0933 -0.1660
 -0.5236 -0.4445
 0.0998 0.4061
 0.3703 0.2689
 0.0686 -0.4724
 -0.1518 0.4351
 0.3175 0.2224
 -0.3610 -0.5565
 -0.6535 -0.8841
 -0.6134 -0.6706
 -0.2870 -0.7482
 -0.1246 -0.0155
 -0.4406 0.0925
 -0.2789 0.2593
 -0.0867 0.2950
 -0.3107 0.1820
 0.3640 -0.2826
 -0.4462 -0.5368
 0.0269 -0.4626
 -0.1289 0.1216
 0.2855 0.3189
 0.2245 0.0535
 0.4617 0.2951
 -0.5629 -0.8354
 -0.4316 -1.1488
 -0.3790 -0.6671
 -0.6810 -0.3050
 0.1988 0.3164
 -0.8312 -0.7557
 -0.3154 -0.6497
 -0.5357 -0.0557
 -0.2831 0.2150
 0.2272 0.3748
 -0.1200 0.2073
 0.4509 0.2369
 -0.2482 0.2808
 0.4255 0.6762
 -0.0659 0.4570
 0.3633 -0.2037
 -0.1293 0.3370
 -0.3300 -0.5920
 -0.2520 0.2201
 0.0364 0.3543
 -0.1407 -0.0804
 -0.0972 -0.5043
 0.0541 0.2446
 0.2914 0.2136
 0.0247 0.2548
 0.0231 0.5050
 -0.1698 -0.0028
 0.0024 0.0329
 -0.4122 -0.6143
 0.0249 -0.3816
 0.0400 0.0771
 -0.5494 0.0373
 0.3883 0.1787
 -0.3544 0.1345
 -0.1898 -0.6025
 -0.4876 -0.9310
 -0.0646 -0.6642
 -0.1498 -0.5523
 0.1846 0.5166
 -0.5832 -1.0310
 0.1804 0.1455
 -0.5466 -1.0517
 0.1468 0.3617
 -0.5260 0.3329
 0.3710 0.5279
 0.1942 -0.2414
 0.1523 -0.3871
 0.0119 -0.2853
 0.4113 0.2603
 -0.0711 0.3414
 -0.4756 -0.7484
 0.2860 0.1332
 -0.0467 -0.0529
 -0.3850 -0.3394
 0.0243 -0.4368
 -0.2193 -0.1332
 -0.0811 -0.3709
 0.1230 -0.8752
 0.0180 -0.8414
 -0.1540 -0.1249
 0.1122 -0.7097
 0.0105 0.4399
 0.2540 0.3499
 0.2153 -0.0842
 -0.2437 0.0587
 0.4005 0.0447
 -0.0911 -0.5133
 0.0332 0.2486
 -0.1474 0.0344
 -0.1116 0.4647
 -0.2244 0.1857
 0.1259 0.1365
 0.2561 0.4738
 -0.1182 -0.1137
 -0.4666 -0.4951
 0.0244 0.5675
 -0.1420 -0.6370
 -0.1566 -0.7135
 0.2020 0.0126
 -0.4192 -0.0001
 0.2285 0.2592
 0.2369 0.2381
 -0.1653 -0.3973
 0.2542 0.2833
 -0.3347 -0.4823
 -0.0928 -0.9550
 -0.1360 -0.6109
 -0.1658 0.3090
 -0.3117 0.0407
 -0.0466 -0.5901
 -0.1516 -0.7702
 -0.5199 -0.8273
 0.0345 0.1827
 0.2413 0.1931
 0.3289 0.3323
 0.0048 -0.8860
 -0.4645 -0.5688
 -0.1311 0.1197
 -0.4277 -0.5164
 -0.2528 0.2447
 -0.4991 -0.7690
 -0.1270 0.0354
 0.2683 0.3034
 0.0019 -0.3592
 -0.1983 0.0163
 0.1851 0.0034
 0.2708 0.3860
 -0.5751 -0.8738
 -0.1740 0.0354
 0.3179 0.6960
 -0.3801 -0.9046
 0.1000 -0.6323
 -0.2649 -0.5201
 -0.2957 -0.3734
 -0.4107 -0.5304
 -0.2021 0.0957
 -0.2299 -0.1306
 0.3480 0.6156
 -0.5279 -0.7868
 -0.2209 -0.5684
 -0.3301 -0.0315
 -0.2106 -0.0120
 -0.0601 0.2340
 -0.3631 -0.4505
 0.1174 -0.7062
 0.4556 0.4685
 -0.3499 -0.4462
 0.3401 0.2727
 0.2014 0.5037
 -0.0252 0.1139
 -0.0060 -0.3457
 -0.1252 0.1024
 0.0644 -0.5982
 -0.0046 -0.0019
 -0.2901 -0.7719
 -0.3593 -0.4148
 -0.6125 -0.8941
 0.4520 0.4794
 0.3275 -0.0797
 0.1152 0.0888
 -0.3864 0.0323
 -0.1780 0.2878
 -0.1269 -0.7009
 -0.1260 -0.5750
 0.2117 0.2336
 0.2323 -0.5872
 0.1712 -0.0377
 -0.3716 0.1169
 -0.1214 -0.8418
 -0.0325 -0.0563
 0.2073 0.5268
 0.0657 -0.0598
 -0.1942 0.1516
 0.6180 0.2470
 0.0226 0.4877
 0.3549 0.4311
 0.0658 0.1039
 -0.3722 0.2907
 -0.1320 0.3715
 0.1255 0.4275
 0.1006 0.1020
 -0.3119 -1.1149
 0.0190 0.0028
 -0.5922 -0.4261
 -0.0073 0.4644
 -0.3161 0.1829
 -0.5768 -0.7463
 -0.2407 0.0547
 -0.4377 -0.8481
 -0.1862 -0.1374
 -0.2749 0.2509
 -0.1192 -0.5988
 -0.0187 0.4848
 -0.2946 -0.8169
 -0.0703 -0.4698
 0.0068 -0.4337
 -0.1435 0.0058
 -0.3915 -0.9237
 -0.1357 -0.6374
 -0.2453 -0.4580
 -0.2333 0.1305
 0.0391 -0.0471
 -0.3548 -0.5746
 -0.1689 0.3832
 0.0525 0.4855
 0.0694 -0.5311
 -0.0065 -0.5990
 -0.1087 -0.5227
 0.0137 -0.5770
 -0.5296 -0.6878
 -0.2567 -0.1495
 -0.0040 -0.1755
 -0.0368 0.4697
 -0.0822 -0.0920
 -0.4339 -0.8229
 -0.4578 -0.1082
 -0.3515 -0.1517
 0.1538 -0.5234
 -0.3498 -0.7713
 -0.3672 -0.4262
 -0.3179 -0.4333
 -0.4227 -0.9411
 0.3002 0.3433
 -0.1128 0.4621
 -0.3363 -0.4037
 -0.1373 0.4724
 -0.1325 0.0814
 0.2206 0.2069
 0.2805 0.3982
 -0.3063 -0.4098
 0.3792 0.2712
 -0.3165 -0.7256
 -0.1965 0.1253
 -0.2725 -0.5007
 -0.4844 -0.3479
 -0.5110 -0.2137
 0.1461 -0.4865
 0.0607 -0.4416
 -0.4030 -0.4460
 -0.2986 -0.5768
 -0.5039 -0.6933
 0.3030 0.5571
 -0.2515 -0.5456
 0.2076 0.1584
 0.0157 0.2572
 -0.1440 -0.2636
 -0.4619 -0.5208
 0.2584 0.0785
 0.1359 0.2414
 0.1689 -0.0273
 0.1164 -0.3451
 -0.3223 -0.2972
 0.1211 -0.4375
 -0.1383 -0.3332
 -0.1293 -0.8531
 0.1731 0.0252
 -0.2337 0.0862
 -0.1616 -0.2868
 -0.0073 0.3363
 0.3668 0.2036
 -0.0637 0.2746
 0.3727 0.1775
 0.2186 0.5352
 0.1087 -0.6996
 -0.1590 -0.1732
 -0.0205 -0.1225
 0.2217 0.2140
 -0.2873 -0.7510
 -0.5013 -0.5969
 -0.2872 -0.4800
 -0.2141 0.2326
 -0.1227 -0.8578
 0.3614 0.2984
 -0.2779 -0.2352
 -0.1453 -0.6802
 -0.5828 -0.2154
 -0.2456 0.2133
 -0.0912 0.2360
 -0.1361 -0.7356
 -0.5430 -0.4143
 -0.1426 0.4406
 -0.0782 0.2062
 -0.1889 -0.6318
 0.4577 0.0417
 -0.1178 -0.4527
 0.0010 0.3559
 -0.0825 0.0069
 -0.4282 -0.2639
 -0.2249 -0.1806
 -0.1255 -0.5579
 -0.1169 -0.4618
 0.2613 0.3272
 0.2376 0.5380
 -0.2249 -0.8600
 -0.2432 -0.6742
 -0.0862 -0.1690
 -0.3497 -0.3637
 -0.2077 -0.5568
 -0.1877 0.1045
 -0.1341 -0.5314
 -0.0565 0.4245
 -0.1841 -0.2850
 -0.0851 -0.4137
 0.1829 0.1336
 0.0778 -0.3250
 0.0389 0.1905
 0.0973 0.1973
 0.0410 0.3133
 0.1239 0.3438
 -0.0159 -0.4217
 0.1348 -0.1102
 0.1611 0.2736
 0.1955 -0.0082
 -0.3877 -0.8810
 -0.4539 -0.8925
 -0.0413 -0.0443
 -0.5284 -0.5357
 0.0509 0.4022
 -0.2384 0.0904
 0.0253 0.2929
 0.3709 0.1753
 0.4096 0.4454
 -0.0119 -0.3380
 -0.0706 -0.4358
 -0.0629 -0.2116
 -0.4280 -0.1994
 0.0306 0.0851
 0.0502 0.1632
 0.0149 -0.0989
 0.2714 -0.4474
 0.3832 0.5068
 -0.4483 -0.4067
 0.0277 -0.0486
 -0.1992 -0.4298
 -0.3789 -0.8639
 -0.0732 -0.2291
 -0.1678 0.2348
 0.2198 0.0965
 -0.4422 -0.5901
 -0.7175 -0.8615
 -0.2938 -0.5149
 0.0515 -0.1735
 -0.3827 -0.4624
 -0.2672 -0.3676
 -0.5395 -0.4001
 -0.5559 -0.6343
 0.4162 0.4495
 -0.2549 -0.7405
 -0.0493 0.2617
 -0.2035 0.4984
 -0.6158 -0.7998
 0.1131 -0.3100
 0.1079 -0.3378
 -0.1616 -0.6913
 -0.4438 -0.8644
 -0.2458 -0.5051
 -0.4277 -0.7041
 -0.2066 -0.4381
 -0.4871 -0.6111
 0.1487 -0.2597
 -0.0626 -0.6124
 0.4807 0.1736
 -0.2437 -0.8239
 0.0134 0.2072
 -0.3536 -0.0541
 -0.4149 -0.1770
 0.1540 0.2606
 -0.1913 -0.5255
 -0.1831 0.1547
 0.2825 0.4641
 -0.4209 -0.5889
 0.1993 -0.4629
 0.0498 -0.5950
 -0.5705 -0.8965
 -0.2068 0.2402
 -0.2292 -0.4850
 -0.1131 -0.7555
 -0.0021 0.4793
 -0.2146 -0.5853
 0.1049 -0.7641
 0.0364 -0.4417
 -0.6061 -0.5285
 -0.2175 -0.7545
 -0.1563 0.2934
 0.1618 -0.4621
 0.4433 0.3537
 -0.3128 -0.1303
 0.2720 0.4296
 -0.0959 0.0255
 0.6387 0.2964
 -0.0675 -0.5544
 0.0669 0.7243
 -0.2087 0.4851
 0.2122 0.2046
 -0.3272 -0.3327
 -0.1019 -0.4744
 -0.1632 -0.6269
 -0.2933 -1.0840
 0.0320 -0.7841
 -0.8039 -0.5087
 -0.3678 -0.1045
 -0.0881 -0.6008
 -0.1420 -0.2506
 0.3313 0.2162
 -0.2292 -0.6014
 -0.1471 -0.8885
 0.1918 0.4159
 -0.0900 0.0358
 -0.1817 -0.1531
 0.0746 -0.1417
 -0.6176 -0.6505
 -0.0373 0.2890
 0.0557 -0.3755
 0.2329 0.1947
 -0.1080 -0.4674
 0.0696 -0.4348
 0.0105 0.3013
 0.0614 -0.6494
 0.0341 0.0984
 -0.2245 -0.5323
 0.2303 0.1835
 0.0182 -0.6050
 0.0793 -0.7089
 0.0723 -0.1435
 -0.1341 0.2520
 -0.5106 -0.6704
 -0.2887 -0.5961
 -0.3934 -0.3158
 -0.1589 0.0372
 0.3363 -0.6866
 0.1869 0.0797
 -0.1185 -0.9698
 -0.3517 0.0589
 -0.2528 -0.1055
 0.1349 0.2165
 -0.2586 0.0050
 0.0787 -0.5703
 -0.2777 0.0532
 -0.4043 -0.5868
 -0.3417 -0.7790
 -0.0988 0.1499
 0.2029 0.7521
 -0.1769 0.0573
 0.0908 0.0159
 -0.1834 -0.3946
 -0.7326 -1.0035
 0.2736 0.2096
 0.0535 0.3162
 -0.5312 -0.9957
 -0.0133 0.1995
 -0.1852 0.0629
 0.0464 -0.2605
 -0.1556 0.0439
 0.1655 -0.5353
 -0.5096 -0.9614
 -0.1232 -0.8264
 0.2821 0.4152
 -0.3407 -0.4912
 0.0844 0.1408
 -0.5530 -0.8559
 -0.0085 -0.4268
 -0.3594 -0.9538
 -0.1406 0.1873
 -0.1452 -0.0696
 0.3213 0.3190
 -0.6986 -0.5297
 -0.3631 -0.4514
 -0.1604 0.2590
 0.0364 -0.3652
 0.0204 -0.3227
 0.2740 0.1913
 0.0160 -0.4626
 -0.0371 -0.5897
 0.1130 0.4715
 0.2354 0.4179
 0.4567 -0.1147
 0.1296 -0.4439
 -0.7551 -0.7940
 -0.4954 -0.8058
 -0.5877 -0.8732
 -0.2651 0.0571
 -0.1816 -0.7015
 0.1966 0.4280
 -0.2698 -0.0199
 -0.4112 -0.4452
 -0.2864 -0.3844
 -0.2125 -0.5438
 -0.3207 -0.7059
 0.0210 -0.6672
 -0.1646 -0.8270
 0.3251 0.3691
 -0.6498 -0.7180
 0.1927 0.5195
 -0.3428 -0.7588
 -0.5560 -0.8137
 -0.6849 -0.5344
 -0.0892 0.1078
 -0.1759 -0.5335
 -0.5380 -0.8265
 -0.5966 -0.9615
 -0.0967 0.2168
 0.0443 0.4550
 0.1772 0.0246
 -0.0986 0.1133
 0.0247 -0.4560
 0.1897 -0.7688
 0.0384 0.1451
 -0.6911 -0.6706
 -0.4268 -0.4482
 -0.0289 0.2286
 -0.0672 0.2325
 0.2067 -0.0438
 -0.1681 -0.6518
 -0.3079 0.0158
 0.1785 0.2997
 0.0806 -0.3330
 -0.0838 -0.8508
 -0.3279 -0.4794
 -0.6193 -0.6470
 -0.1404 -0.6837
 -0.2798 -0.5109
 0.3157 0.3194
 -0.5623 -0.7785
 0.0027 -0.4813
 -0.2965 0.1186
 -0.0751 0.4547
 -0.2448 -0.8166
 0.1987 -0.1657
 -0.2824 0.2161
 -0.4118 -0.5790
 0.1253 -0.1271
 -0.2249 0.2551
 -0.4927 -0.5329
 0.1722 0.0057
 -0.2103 -0.0160
 0.1642 -0.4193
 0.4864 0.5222
 -0.1395 -0.6491
 0.2887 0.2831
 0.2569 0.3474
 0.1584 -0.0764
 -0.1484 -0.2852
 -0.2234 0.3392
 0.1481 -0.7184
 -0.1192 0.3756
 0.1975 0.3178
 -0.3783 -0.7018
 -0.2929 -0.2327
 -0.0570 -0.0836
 -0.3853 -0.0516
 -0.1381 -0.7384
 -0.5077 -0.4411
 -0.2632 -0.4111
 -0.4854 -0.5621
 -0.0284 -0.3976
 -0.1761 0.3376
 0.1765 0.0718
 -0.0628 -0.5705
 0.0567 -0.2883
 0.1821 -0.2306
 -0.2088 -0.8312
 0.2982 0.2329
 -0.1413 -0.6715
 -0.1305 -0.6364
 -0.3687 -0.8297
 -0.1793 0.3782
 -0.4134 -0.6221
 -0.2234 -0.0208
 -0.2118 -0.0580
 -0.4346 -0.5330
 0.1007 0.2835
 -0.4824 -0.6545
 0.2347 0.0458
 0.3386 0.5325
 -0.3791 -0.3784
 0.0646 0.1810
 0.4117 0.1591
 -0.0669 -0.4437
 -0.2146 -0.6291
 0.4665 0.4392
 0.2134 0.1568
 0.3260 0.3832
 0.1597 0.1061
 0.0201 -0.4623
 -0.1696 0.4015
 -0.5923 -0.4059
 0.2446 -0.3293
 0.2241 -0.5828
 0.1289 -0.1113
 -0.0599 -0.5127
 0.0218 -0.1064
 -0.3854 -0.0290
 -0.1249 -0.4082
 -0.5074 -0.6858
 -0.3951 -0.4384
 -0.0576 -0.5286
 0.0449 0.0223
 -0.2958 -0.5849
 -0.3132 -0.1346
 -0.2538 0.1415
 -0.1054 -0.4794
 -0.0984 0.2861
 -0.5022 -0.8790
 0.1871 -0.4220
 -0.2463 -0.1790
 -0.2800 -0.6026
 -0.2577 -0.6650
 -0.3178 -1.0611
 0.0770 0.0913
 -0.4784 -0.6051
 -0.1962 -0.6782
 -0.3709 0.4075
 -0.1444 -0.4525
 -0.4056 -0.6985
 -0.4461 -0.8356
 -0.0724 -0.5286
 -0.0588 -0.6984
 -0.1054 0.0974
 -0.1151 -0.6289
 -0.7349 -0.6823
 0.3696 0.6581
 0.2595 0.0975
 0.3687 0.1460
 -0.5420 -0.7106
 -0.3620 0.1328
 0.0554 0.0610
 -0.1781 -0.7548
 -0.3014 -0.8114
 -0.4315 -0.7005
 -0.2950 -0.3886
 -0.5411 -0.4750
 -0.1357 -0.8192
 -0.2563 0.1539
 -0.2455 -0.7773
 -0.1928 0.0485
 -0.4914 -0.8829
 -0.1079 0.0676
 -0.3532 0.2755
 0.1540 -0.2189
 0.3231 0.6315
 0.2740 0.4078
 0.4084 0.2109
 0.1431 -0.1106
 -0.7405 -0.9607
 0.3607 0.4460
 -0.1702 -0.6352
 0.0891 -0.6351
 -0.1125 -0.6984
 -0.4813 -0.6941
 -0.4058 -0.5432
 -0.1957 0.0422
 0.1069 -0.3871
 0.1775 0.3204
 0.0643 0.1203
 -0.2952 -0.7045
 0.2035 0.4322
 -0.3836 0.0934
 -0.2402 -0.0624
 0.3119 0.3457
 0.1648 0.1981
 -0.2306 -0.4717
 -0.3480 -0.7539
 -0.0848 0.2118
 0.2302 -0.6112
 -0.2128 0.0199
 0.0215 -0.2215
 0.2480 0.0469
 0.0930 0.1713
 -0.2383 -0.4917
 -0.0731 0.4265
 -0.1472 0.1644
 -0.1976 -0.7186
 0.0179 -0.5717
 -0.4933 -0.0562
 -0.3618 0.0006
 -0.3737 0.0925
 -0.2867 -0.0445
 -0.3906 -0.4769
 -0.4639 0.0649
 -0.0526 0.2967
 -0.4168 -0.5398
 -0.1226 -0.7839
 -0.4962 -0.7663
 -0.4385 -0.9451
 0.2523 0.2409
 -0.0310 0.2501
 0.0481 -0.4253
 -0.5017 -0.8111
 -0.4058 -0.4797
 0.1447 -0.5465
 0.1862 0.3973
 0.3003 0.7128
 0.0625 -0.7754
 -0.4581 -0.8377
 -0.4703 -0.6305
 -0.4047 -0.9837
 -0.0104 -0.7236
 -0.2243 -0.2883
 -0.4243 -0.6807
 0.4664 0.3304
 0.1341 0.1774
 0.3192 0.6259
 -0.0316 0.3680
 0.3371 0.2089
 -0.2619 -0.4477
 -0.3646 0.1331
 -0.2588 -0.0720
 -0.3187 -0.1826
 -0.4949 -0.3339
 -0.3977 -0.5106
 -0.0630 -0.0503
 -0.5681 -0.8820
 -0.3041 -0.2811
 0.1555 -0.1931
 -0.4552 -0.6205
 -0.6050 -0.7093
 0.1590 -0.5257
 -0.1519 0.0548
 0.1043 -0.6606
 -0.1111 0.3553
 -0.1719 -0.8130
 -0.0695 0.0829
 -0.5458 -0.6404
 0.0933 -0.5598
 -0.3266 -0.6151
 -0.2069 0.1830
 -0.0655 -0.5367
 0.1247 -0.4065
 -0.3266 0.0732
 -0.4324 -0.3178
 -0.0655 -0.6532
 -0.2072 -0.4466
 0.1275 -0.0332
 0.1341 0.1200
 0.1704 -0.3817
 -0.3275 -0.5148
 -0.1377 -0.4289
 0.0575 0.5323
 0.2495 0.2148
 -0.0215 -0.8649
 -0.0471 0.1901
 -0.1638 -0.4424
 -0.1594 0.1234
 0.1436 -0.5235
 -0.1256 -0.6941
 -0.2324 0.0839
 -0.5145 -0.5151
 -0.6013 -0.7326
 -0.4079 0.1028
 0.1034 0.2292
 0.1835 0.2689
 -0.0236 -0.2015
 0.0576 0.4120
 -0.2426 0.5899
 -0.4649 -0.3850
 0.4966 0.0783
 0.5097 0.4764
 -0.3200 -0.0973
 -0.4427 -0.5233
 0.0765 0.8428
 -0.1330 -0.0050
 -0.1834 -0.9226
 -0.0953 -0.4920
 -0.1577 -0.1561
 0.3312 0.0661
 0.0030 0.2216
 -0.1478 -0.8419
 -0.0742 -0.9852
 -0.2402 -0.1015
 -0.5734 0.1369
 -0.2646 0.2983
 0.1641 0.4073
 -0.2093 0.0325
 -0.3419 -0.3314
 -0.4595 -0.9617
 0.4942 0.4836
 -0.3099 0.1327
 0.0414 -0.8165
 -0.3527 -0.8034
 -0.2769 -0.1649
 -0.0158 -0.6358
 -0.1989 0.0137
 0.1623 -0.3659
 -0.2249 -0.0050
 0.0589 0.1234
 -0.6356 -0.4392
 -0.3143 0.0579
 -0.3943 -0.3905
 -0.0558 -0.5044
 0.3324 0.4087
 -0.4561 -0.9354
 -0.0729 -0.3381
 -0.3740 -0.8004
 -0.1152 -0.0119
 -0.3315 0.3527
 -0.1859 0.1431
 -0.5951 -0.7447
 -0.3817 0.0385
 -0.3131 -0.7732
 0.2384 0.1326
 0.1947 0.1813
 -0.3594 -0.7434
 -0.0466 -0.1106
 -0.4703 -0.6877
 0.1265 0.1531
 -0.1328 0.6399
 -0.1995 -0.3641
 0.2753 -0.6476
 0.0679 -0.3867
 -0.3028 0.0800
 -0.0783 0.0997
 -0.3885 -0.5133
 -0.1674 0.3598
 -0.0876 -0.2656
 -0.4794 -0.7639
 0.4897 0.1013
 -0.3714 -0.5905
 -0.1742 -0.5547
 -0.0288 0.2666
 -0.2378 0.1478
 -0.2272 -0.6393
 0.0054 -0.9142
 -0.1631 0.1719
 0.1267 0.2477
 -0.1763 0.2931
 0.0140 0.0089
 -0.5751 -0.7420
 -0.3998 -0.7221
 -0.0862 -0.6598
 0.3799 0.4682
 0.2994 0.2181
 -0.3195 -0.6259
 0.3447 0.6484
 -0.5264 -0.9056
 -0.0133 0.1427
 -0.2929 0.0811
 -0.2440 0.1267
 -0.6876 -1.0698
 -0.1870 -0.5130
 -0.1794 0.3168
 0.0255 0.2872
 0.3036 -0.0015
 -0.1336 0.0581
 -0.2626 -0.6642
 0.0358 -0.2646
 -0.3786 -0.5048
 -0.3531 -0.5113
 -0.0015 -0.2508
 -0.0815 -0.5050
 0.3992 0.0572
 0.1537 0.6199
 -0.4454 -0.3748
 -0.1172 -0.0875
 0.0151 -0.6470
 0.0264 -0.3091
 0.1446 0.5136
 0.3490 0.3375
 -0.0648 -0.2963
 -0.0827 -0.8530
 -0.4297 -0.6453
 0.1596 0.4605
 0.4265 0.5329
 0.0084 -0.4700
 -0.1513 0.1772
 -0.0859 -0.9268
 -0.1369 -0.7847
 0.0242 0.0923
 -0.3243 -0.8531
 -0.2189 0.3213
 -0.4263 0.1079
 0.1591 0.4551
 -0.1949 -0.5996
 -0.3293 -0.1600
 0.4795 -0.0734
 -0.3709 -0.5988
 -0.3727 -0.6839
 -0.2398 -0.3081
 -0.2609 -0.5210
 -0.2271 -0.4473
 0.0860 -0.6768
 -0.4778 -0.3516
 0.0043 -0.0169
 0.3204 0.1747
 -0.0309 0.3747
 -0.2605 0.2965
 -0.1609 0.6667
 -0.0474 -0.4237
 0.2728 -0.4355
 0.2976 0.3092
 -0.0035 0.1801
 -0.1002 0.2825
 0.2262 0.6620
 -0.2524 -0.4118
 0.2630 -0.5290
 -0.1338 0.4498
 0.1722 0.3807
 -0.2942 -0.8115
 0.2839 0.5358
 -0.4984 -0.6836
 0.1948 -0.2340
 0.1596 0.2749
 -0.2848 0.0749
 -0.2424 0.1920
 0.0430 -0.4446
 0.3196 0.3109
 -0.6364 -0.1735
 -0.0842 0.0855
 0.3384 0.5604
 -0.3063 0.0160
 0.1494 -0.0150
 -0.3611 0.2292
 0.5057 0.0130
 0.4671 0.3591
 -0.6277 -0.7795
 0.0017 -0.5981
 -0.1299 0.3440
 -0.3576 -0.5391
 0.0995 -0.5438
 0.2679 0.4126
 -0.2007 -0.6366
 -0.5223 -0.9686
 -0.2704 -0.0654
 -0.1004 0.0016
 0.2559 0.4767
 -0.3474 -0.4262
 0.3425 0.1169
 -0.1383 -0.8696
 -0.0314 0.4283
 0.0070 0.1988
 0.1910 0.3039
 -0.1154 0.1867
 -0.4220 -0.7108
 -0.2622 0.0733
 0.3192 0.3545
 -0.0475 0.4880
 0.3654 0.5945
 0.2599 0.2359
 0.2008 -0.5154
 0.1145 -0.1744
 0.0336 -0.2688
 0.1326 0.1699
 -0.1414 0.3675
 -0.1331 -0.4847
 0.4206 0.4475
 -0.6409 -0.9746
 -0.2782 0.1641
 -0.0332 -0.4434
 -0.0830 -0.4327
 0.1851 -0.3183
 -0.0034 -0.2486
 -0.4184 -0.5658
 -0.1582 0.2750
 -0.5204 -0.7037
 -0.2509 0.0831
 0.1126 -0.0624
 0.0707 -0.4775
 -0.2324 0.1449
 0.0496 -0.6468
 0.1472 0.1030
 -0.1744 0.4799
 0.1047 0.3478
 -0.1866 -0.0399
 -0.4059 -0.8469
 -0.2464 0.3142
 -0.2572 -0.5653
 -0.3360 -0.5706
 -0.3136 -0.8620
 -0.4907 -0.7942
 -0.5645 -0.6344
 -0.1379 0.2289
 -0.1252 0.2020
 -0.6829 -0.5925
 -0.1996 -0.3096
 0.1072 0.0083
 -0.2941 -0.4884
 -0.0243 0.6882
 -0.4272 -0.2989
 0.1791 -0.1418
 -0.2195 -0.5317
 0.0059 0.2073
 0.0824 -0.3773
 -0.1318 0.5013
 -0.2906 -0.4285
 0.5421 0.3367
 -0.5436 -0.7397
 -0.4882 -0.7315
 -0.3352 -0.3633
 -0.1091 -0.7704
 0.0355 0.1910
 0.0075 0.0734
 0.0969 0.2963
 -0.2064 0.1898
 -0.4097 -0.4630
 0.1475 -0.5772
 0.1785 0.0205
 -0.0376 0.0760
 -0.1405 0.1006
 -0.3190 0.2126
 -0.3846 -0.6404
 -0.4387 -0.4062
 -0.3561 -0.6907
 0.4198 0.0936
 -0.3718 -0.3521
 0.0250 0.1761
 -0.1031 -0.2619
 -0.3446 0.1085
 0.4056 0.5077
 -0.3251 -0.0229
 -0.1388 -0.6573
 -0.2352 0.5053
 -0.5343 -0.3976
 0.1457 -0.4745
 -0.2169 -0.0834
 -0.4858 -0.7737
 -0.4765 -0.5305
 -0.5126 -0.6735
 0.0962 0.1281
 -0.0441 0.0505
 -0.5106 -0.8037
 -0.1003 0.1027
 -0.2294 -0.6950
 -0.4631 -0.7532
 0.2306 0.3876
 0.2912 0.1318
 0.1798 0.3211
 -0.1303 -0.5855
 -0.0621 -0.4910
 -0.0306 -0.8736
 -0.2475 -0.7573
 0.2387 0.2355
 -0.1976 -0.0355
 -0.0223 -0.5059
 -0.1598 0.3243
 -0.2457 0.2646
 -0.1225 -0.4513
 0.3810 0.3112
 -0.0096 -0.4488
 -0.5263 -0.8571
 0.0960 -0.4275
 -0.4887 -0.8287
 0.0973 -0.3655
 -0.1533 -0.4401
 -0.3225 -0.2631
 0.0316 -0.8674
 0.1017 0.0007
 -0.4366 0.1769
 -0.4300 -0.7794
 -0.4307 -0.4189
 -0.1677 -0.6588
 -0.4263 -0.4968
 0.1498 -0.2899
 0.0207 0.0933
 0.2939 0.2134
 -0.5305 -0.4088
 -0.0044 -0.1186
 -0.0134 0.0657
 0.1422 0.3531
 -0.2844 -0.4908
 0.3784 0.1647
 -0.4542 -0.5914
 -0.4125 -0.8051
 -0.5035 -0.9024
 0.1359 -0.3623
 0.1091 0.0564
 -0.2611 -0.4809
 -0.5122 -1.0289
 -0.4720 -0.6725
 -0.2417 -0.5470
 0.1690 0.3801
 0.0823 0.1879
 -0.1932 0.3462
 -0.3159 -0.2512
 -0.5823 -0.8730

============X===============
 0.3441 0.4780 0.4827 0.2387 1.0000
 -0.1744 -0.2664 -0.2980 0.3977 1.0000
 0.4905 -0.2744 0.1811 -0.1659 1.0000
 -0.5412 0.3549 0.6152 0.1853 1.0000
 0.4481 0.3694 0.1552 -0.2131 1.0000
 -0.0691 0.4266 -0.0628 -0.4118 1.0000
 0.4891 -0.3071 -0.5556 -0.1605 1.0000
 0.5152 0.6170 0.3354 -0.0999 1.0000
 -0.2706 -0.5400 -0.3963 -0.2216 1.0000
 0.4290 0.4514 0.5114 -0.4509 1.0000
 -0.3770 0.2534 0.3222 -0.1726 1.0000
 -0.4457 0.4600 0.4437 -0.3533 1.0000
 -0.1556 0.2419 0.2591 -0.3727 1.0000
 0.3286 -0.3469 0.3502 -0.3893 1.0000
 -0.3229 -0.0287 0.5060 -0.0735 1.0000
 0.2303 0.6244 -0.5083 0.4575 1.0000
 -0.6230 0.0225 0.2526 0.4414 1.0000
 0.2484 -0.2926 0.2267 -0.0499 1.0000
 -0.2750 -0.4666 0.4568 0.1373 1.0000
 -0.1440 0.6155 0.4604 0.4232 1.0000
 -0.4085 -0.4596 0.0953 0.3230 1.0000
 -0.4645 0.3396 -0.3119 -0.1809 1.0000
 0.5575 -0.2575 -0.4054 0.4129 1.0000
 -0.3044 0.3719 0.2159 -0.4433 1.0000
 -0.4538 0.1288 0.2186 0.1064 1.0000
 -0.3153 -0.4063 -0.6039 -0.5019 1.0000
 0.4436 -0.4726 0.3782 0.4390 1.0000
 0.4313 0.1720 -0.6312 0.0407 1.0000
 -0.3421 -0.3016 -0.0433 -0.3912 1.0000
 0.5254 0.4978 0.1446 0.5569 1.0000
 0.0863 0.3896 -0.2760 0.2749 1.0000
 -0.3702 0.4141 0.4953 -0.4704 1.0000
 -0.5384 -0.4950 0.4335 0.0955 1.0000
 -0.5273 -0.4626 -0.1277 0.5659 1.0000
 -0.1481 0.5243 -0.4719 0.5343 1.0000
 0.3485 0.1752 0.3690 0.3063 1.0000
 -0.1233 0.2318 -0.5164 0.2038 1.0000
 -0.3334 -0.4117 0.2946 0.3662 1.0000
 0.1064 -0.2820 0.3059 -0.3196 1.0000
 -0.2220 -0.1314 -0.4644 -0.3297 1.0000
 -0.3826 0.6181 0.1194 -0.4454 1.0000
 -0.6058 -0.4381 -0.2038 0.2097 1.0000
 -0.3383 -0.5057 0.4556 0.3721 1.0000
 0.2541 0.4597 0.1139 0.3591 1.0000
 -0.2933 -0.3769 -0.1411 0.1393 1.0000
 0.1775 -0.3661 -0.2233 0.6175 1.0000
 -0.6164 -0.2566 -0.0452 -0.3945 1.0000
 -0.2902 -0.1366 0.5548 -0.3511 1.0000
 0.2039 0.3886 0.1988 0.5073 1.0000
 0.2435 -0.4769 -0.2006 -0.3189 1.0000
 0.3071 0.5337 0.4836 -0.0960 1.0000
 0.4056 -0.2580 0.4988 0.3786 1.0000
 0.3517 -0.3679 0.3015 -0.3061 1.0000
 -0.0961 -0.5404 0.0457 0.3482 1.0000
 -0.4657 0.4863 0.5958 -0.2896 1.0000
 -0.1366 -0.2245 0.4963 0.4126 1.0000
 0.5442 -0.2238 0.2536 -0.1091 1.0000
 -0.2960 -0.3863 -0.4968 -0.3267 1.0000
 -0.2027 0.0422 0.4856 0.3475 1.0000
 0.4221 -0.3788 0.4507 -0.1607 1.0000
 -0.3263 0.2747 -0.3436 -0.5834 1.0000
 -0.1726 -0.6057 0.2033 -0.2824 1.0000
 -0.5715 0.2781 0.2369 -0.2124 1.0000
 0.3759 0.4723 0.2633 0.5788 1.0000
 0.2941 -0.6469 -0.5256 -0.0947 1.0000
 -0.4374 0.3947 0.5235 -0.1322 1.0000
 -0.1446 -0.1145 -0.3180 -0.1389 1.0000
 -0.4133 0.0669 -0.4561 0.6245 1.0000
 -0.2994 0.5421 -0.3483 -0.2240 1.0000
 -0.0404 -0.4008 -0.3895 0.3286 1.0000
 0.1540 0.1921 -0.4242 -0.1145 1.0000
 -0.1586 0.4983 -0.5441 0.4148 1.0000
 0.2647 0.0778 0.1751 -0.2619 1.0000
 -0.6441 -0.6034 -0.3909 0.5122 1.0000
 0.3034 0.2355 0.5228 -0.4331 1.0000
 0.4371 -0.2284 0.5757 -0.1467 1.0000
 0.1530 0.2737 0.4545 0.6025 1.0000
 0.1406 -0.3280 0.4232 0.3809 1.0000
 0.4269 -0.3267 -0.0851 0.5219 1.0000
 0.1657 -0.3312 0.2342 0.5077 1.0000
 0.0834 0.0765 0.4112 -0.2447 1.0000
 0.4790 -0.6279 0.4945 0.4633 1.0000
 -0.3768 -0.3365 -0.3578 0.3940 1.0000
 0.0647 0.3226 0.0579 0.2067 1.0000
 -0.2407 -0.2682 0.1547 0.3847 1.0000
 0.3107 0.2066 0.4163 -0.3684 1.0000
 -0.4018 0.2062 -0.3014 -0.1175 1.0000
 0.2509 -0.4363 -0.1664 -0.1554 1.0000
 0.2148 -0.5547 0.1160 -0.0691 1.0000
 -0.3291 -0.2296 0.1803 0.3176 1.0000
 0.4531 -0.4951 -0.3456 -0.2088 1.0000
 0.2725 0.2443 0.4534 -0.2298 1.0000
 -0.2781 -0.4174 0.4041 0.3020 1.0000
 -0.1449 0.2848 -0.0843 -0.3541 1.0000
 0.3590 0.2331 0.4725 -0.5140 1.0000
 0.5335 -0.0796 0.1635 -0.2634 1.0000
 0.4693 0.5485 -0.3641 -0.2628 1.0000
 0.3649 0.3464 -0.3841 0.5820 1.0000
 -0.1465 -0.0919 -0.6087 0.3733 1.0000
 -0.3878 0.1985 0.1881 -0.1641 1.0000
 -0.3186 -0.4809 -0.4911 0.2648 1.0000
 -0.4788 -0.3834 -0.5619 0.4156 1.0000
 -0.1154 0.5988 -0.1749 0.1298 1.0000
 0.5189 -0.3159 -0.2331 0.3453 1.0000
 0.3582 -0.1226 0.2591 -0.2766 1.0000
 0.5384 0.2426 0.3750 0.2146 1.0000
 0.5022 -0.2030 0.4682 0.2950 1.0000
 -0.2098 -0.6042 0.2193 0.2239 1.0000
 0.5628 0.3648 -0.3585 0.5478 1.0000
 -0.3529 0.2930 0.5269 -0.4742 1.0000
 -0.4143 0.4524 -0.4152 -0.3486 1.0000
 0.5055 0.4475 0.2901 -0.2336 1.0000
 0.2730 0.1102 -0.3049 0.3192 1.0000
 -0.6285 0.2405 0.2578 -0.2790 1.0000
 -0.3135 -0.3810 -0.3862 0.2201 1.0000
 -0.3059 -0.1469 -0.2566 -0.4372 1.0000
 0.1573 0.3842 0.6297 -0.6112 1.0000
 -0.1845 -0.3686 -0.5493 -0.2019 1.0000
 -0.3893 -0.2092 0.4383 0.0742 1.0000
 -0.5790 0.5868 -0.4824 -0.3282 1.0000
 0.2777 -0.5173 -0.3583 0.3155 1.0000
 -0.4396 0.1441 -0.5417 -0.5978 1.0000
 -0.1937 0.4352 -0.2667 -0.2458 1.0000
 -0.2503 -0.4126 -0.5538 -0.2230 1.0000
 0.3817 -0.3513 0.4035 -0.3153 1.0000
 0.3776 0.2731 0.4125 -0.5464 1.0000
 -0.4008 -0.2443 -0.4909 0.3800 1.0000
 -0.2143 -0.1061 0.3966 0.0770 1.0000
 -0.0483 0.1888 -0.3507 0.3057 1.0000
 -0.3353 0.5360 -0.3668 -0.5353 1.0000
 0.1925 -0.1026 -0.0780 -0.0355 1.0000
 0.3735 -0.4415 0.1705 -0.2877 1.0000
 0.3520 0.3774 0.3733 -0.0596 1.0000
 0.4405 -0.3160 0.4127 0.5578 1.0000
 0.6017 0.2813 -0.1658 0.4767 1.0000
 0.1684 0.4546 0.3103 -0.5080 1.0000
 -0.4609 -0.3242 0.2088 -0.1323 1.0000
 0.1095 0.1502 -0.3591 0.3956 1.0000
 -0.4286 0.5065 0.2366 -0.5456 1.0000
 0.2479 -0.4737 -0.5774 0.3702 1.0000
 0.3237 0.1809 -0.3845 -0.1290 1.0000
 -0.4518 -0.5088 0.4116 -0.3889 1.0000
 0.3010 0.1717 -0.2008 0.1639 1.0000
 -0.5559 -0.3334 -0.3767 -0.3531 1.0000
 0.4897 0.2240 0.1748 -0.6020 1.0000
 -0.3815 -0.3618 0.4195 0.1061 1.0000
 -0.6090 0.4278 0.4280 0.2468 1.0000
 0.1869 -0.3251 0.5542 0.4753 1.0000
 0.3390 0.0626 -0.3448 0.4198 1.0000
 -0.2759 0.0838 -0.3389 0.2152 1.0000
 0.4655 0.4689 -0.4549 0.4603 1.0000
 0.2803 -0.2567 -0.2417 0.3197 1.0000
 -0.3203 0.1324 -0.2536 -0.2526 1.0000
 0.2725 -0.3238 -0.1085 0.3185 1.0000
 0.2847 0.5579 -0.3585 -0.4707 1.0000
 -0.1101 -0.5495 -0.2474 -0.3867 1.0000
 -0.3681 -0.6222 -0.3890 0.1929 1.0000
 -0.2494 0.5061 0.4249 0.0205 1.0000
 -0.4824 -0.3670 -0.3752 0.1645 1.0000
 0.3471 -0.5674 -0.4570 0.2517 1.0000
 0.1802 0.3590 0.4589 -0.3862 1.0000
 0.2050 -0.2571 -0.5790 -0.4758 1.0000
 -0.2729 -0.0298 -0.2107 0.2381 1.0000
 -0.1543 0.5536 0.2884 -0.4059 1.0000
 -0.5632 0.4773 0.4569 0.4024 1.0000
 0.2853 -0.6273 0.1646 -0.6038 1.0000
 0.1267 -0.1623 0.4758 -0.3967 1.0000
 0.1225 -0.2850 -0.2280 -0.5832 1.0000
 0.1173 -0.4834 0.4653 0.2216 1.0000
 -0.5016 -0.4885 0.5499 0.5420 1.0000
 0.4068 0.2635 -0.3141 0.1607 1.0000
 -0.2791 -0.2687 -0.3144 0.4354 1.0000
 0.4487 0.2376 0.1066 -0.0411 1.0000
 -0.4066 -0.2109 -0.5562 -0.3144 1.0000
 -0.3367 -0.3333 0.5891 -0.5025 1.0000
 -0.4280 -0.1748 0.3154 0.5740 1.0000
 0.3384 0.6003 -0.4245 0.1878 1.0000
 0.1033 0.2558 -0.5650 -0.0316 1.0000
 -0.2949 -0.4010 0.3339 -0.5811 1.0000
 0.4624 -0.3688 0.2112 -0.2472 1.0000
 -0.2226 -0.4756 0.5506 -0.2025 1.0000
 0.2549 -0.5281 0.3068 0.2040 1.0000
 0.3674 -0.2446 0.4507 -0.1221 1.0000
 0.2817 -0.1807 0.2174 0.4953 1.0000
 -0.1236 -0.1469 0.2406 -0.4943 1.0000
 -0.0517 -0.4381 0.3354 -0.2517 1.0000
 -0.3685 -0.4448 0.1994 -0.2250 1.0000
 -0.5653 0.4237 -0.6304 0.4996 1.0000
 -0.3151 0.3297 -0.4507 0.6047 1.0000
 0.1530 0.2532 0.3803 -0.1302 1.0000
 0.2912 -0.5349 0.3411 -0.4137 1.0000
 0.3314 0.4388 -0.3824 -0.2395 1.0000
 0.2751 0.1380 -0.3365 0.2739 1.0000
 -0.4006 -0.3935 0.2219 0.1843 1.0000
 -0.5130 -0.2570 0.5340 -0.2588 1.0000
 0.4087 0.1647 -0.4343 -0.3834 1.0000
 0.4702 0.3599 0.5414 0.4475 1.0000
 -0.3446 -0.5250 0.0763 -0.2911 1.0000
 0.3448 0.1906 -0.5636 -0.2497 1.0000
 -0.5018 0.5506 0.4986 0.2339 1.0000
 0.6085 0.1573 0.0164 0.5553 1.0000
 0.6228 0.4484 0.4956 -0.1299 1.0000
 0.4556 -0.3566 0.1844 0.1820 1.0000
 -0.2946 0.2600 0.3146 -0.3999 1.0000
 -0.4797 -0.0994 -0.3774 0.4251 1.0000
 -0.5032 -0.2639 -0.1494 -0.1532 1.0000
 -0.5666 -0.5616 -0.5096 -0.3283 1.0000
 -0.5708 -0.4971 0.1564 0.2954 1.0000
 0.5647 0.2223 0.4432 -0.1707 1.0000
 -0.3898 -0.4478 -0.6119 -0.0949 1.0000
 -0.5911 -0.2832 -0.3566 -0.2924 1.0000
 0.4361 -0.3510 -0.5043 -0.2003 1.0000
 0.2525 0.2462 0.5559 -0.3086 1.0000
 0.4513 -0.4206 -0.2717 -0.0919 1.0000
 -0.5356 0.4394 -0.3033 0.4938 1.0000
 -0.1471 0.1712 0.2860 0.1428 1.0000
 -0.4113 -0.3807 -0.4090 0.3539 1.0000
 -0.5453 -0.0855 -0.5917 -0.1603 1.0000
 -0.1568 0.1514 -0.5853 -0.5626 1.0000
 0.4851 -0.2600 0.1828 -0.1196 1.0000
 0.1310 0.3005 0.4720 -0.2816 1.0000
 -0.4212 0.3895 0.5351 0.2000 1.0000
 0.2738 0.3207 0.3365 0.3561 1.0000
 -0.6235 -0.4825 -0.1144 -0.3334 1.0000
 -0.4329 0.2351 -0.3311 -0.0776 1.0000
 -0.5755 0.3900 0.5778 -0.2514 1.0000
 -0.4959 0.4410 0.1810 -0.1966 1.0000
 0.1984 0.1847 0.2916 0.1851 1.0000
 0.1171 0.3145 -0.4479 -0.5160 1.0000
 -0.5863 0.5381 -0.4211 -0.4355 1.0000
 0.4841 0.2626 0.1729 0.1637 1.0000
 0.4807 0.2336 0.4232 0.5367 1.0000
 0.1048 -0.5368 -0.2462 0.1174 1.0000
 -0.2731 -0.3706 0.4336 -0.4959 1.0000
 -0.3977 0.2837 -0.2890 0.2339 1.0000
 -0.3095 0.5794 0.4600 -0.3284 1.0000
 -0.5047 -0.5613 -0.2234 -0.5153 1.0000
 0.5764 0.4193 0.2888 0.3364 1.0000
 0.5531 -0.3412 0.4288 0.5537 1.0000
 -0.3682 -0.2086 -0.1271 0.4911 1.0000
 0.3657 -0.2477 -0.1877 0.5114 1.0000
 -0.5316 0.1088 0.4813 -0.2603 1.0000
 0.1396 -0.1978 0.5702 0.1791 1.0000
 0.3345 -0.4562 0.0851 0.3371 1.0000
 0.3898 0.4919 -0.2805 -0.3569 1.0000
 -0.2799 0.4425 0.5290 0.3248 1.0000
 -0.2314 0.2558 0.0176 -0.0755 1.0000
 0.1381 -0.5047 -0.2051 0.3648 1.0000
 -0.6180 0.4402 -0.4057 0.4046 1.0000
 -0.4927 0.1806 -0.4253 -0.4273 1.0000
 -0.4198 -0.2386 -0.4941 0.3541 1.0000
 -0.4199 0.4247 0.1875 -0.0876 1.0000
 -0.4072 -0.2741 -0.2018 0.2798 1.0000
 0.4564 0.3983 -0.3723 -0.2879 1.0000
 0.0810 0.4396 0.5888 0.4855 1.0000
 0.0406 0.3402 0.4807 0.4015 1.0000
 0.4269 -0.5356 -0.4563 0.0969 1.0000
 -0.1256 -0.1586 0.3014 0.3054 1.0000
 -0.3714 0.2947 -0.3925 0.3332 1.0000
 -0.1229 0.4885 -0.1860 -0.5218 1.0000
 -0.1496 0.3638 -0.0693 -0.5518 1.0000
 0.3359 -0.1885 0.0845 0.0821 1.0000
 -0.1191 0.5380 -0.3136 0.3361 1.0000
 0.1576 -0.3904 0.1652 0.3279 1.0000
 -0.1732 0.3178 -0.2786 -0.1020 1.0000
 -0.3919 -0.0235 0.3664 -0.6293 1.0000
 0.6070 -0.0848 -0.4401 -0.2834 1.0000
 0.2546 0.4241 -0.3619 0.4446 1.0000
 -0.3663 -0.2166 -0.5150 0.4028 1.0000
 0.1231 0.4164 -0.2275 0.4732 1.0000
 -0.4331 -0.5849 0.0425 -0.5602 1.0000
 0.5645 0.1306 0.2399 0.3194 1.0000
 0.1849 0.4781 0.5878 0.4124 1.0000
 0.4183 -0.3203 0.3288 0.6456 1.0000
 -0.0650 0.1122 -0.5566 -0.4092 1.0000
 0.5640 0.2318 0.1992 -0.4498 1.0000
 -0.1834 -0.5033 -0.0933 0.3405 1.0000
 0.2809 -0.3335 -0.2007 -0.3208 1.0000
 -0.2184 0.4836 0.2760 0.4982 1.0000
 -0.3448 -0.2075 -0.3605 0.3262 1.0000
 0.4966 0.2201 -0.5473 0.3697 1.0000
 0.2821 -0.5709 -0.1636 0.4340 1.0000
 0.5355 0.2765 0.3883 0.2813 1.0000
 0.5829 0.4906 0.0871 0.2378 1.0000
 -0.3992 -0.4840 0.3779 0.2496 1.0000
 -0.3557 -0.4242 0.1609 0.2619 1.0000
 0.2656 0.3027 -0.6137 -0.2918 1.0000
 -0.4748 0.0666 0.3264 -0.3719 1.0000
 0.2230 -0.3144 0.2420 0.1011 1.0000
 -0.3497 0.3481 0.1348 0.3210 1.0000
 -0.3772 0.5722 0.4496 0.4915 1.0000
 0.4499 0.1495 0.5957 -0.2777 1.0000
 0.1748 -0.0757 -0.2226 0.3358 1.0000
 -0.2127 -0.4951 0.5433 -0.3443 1.0000
 -0.1774 -0.4102 0.3424 -0.1121 1.0000
 0.4952 -0.0752 -0.1643 0.4847 1.0000
 0.3961 0.4854 -0.4017 0.4540 1.0000
 0.5533 -0.5043 0.3800 0.5320 1.0000
 0.2650 -0.0725 0.3858 -0.2127 1.0000
 0.3742 0.4812 -0.4890 0.4434 1.0000
 0.5127 -0.5601 -0.2726 0.2401 1.0000
 0.3109 -0.3077 0.1971 0.5338 1.0000
 -0.0732 0.2664 -0.4891 0.6219 1.0000
 -0.4390 -0.4433 -0.5571 -0.3211 1.0000
 0.4971 0.1369 0.6163 -0.0628 1.0000
 0.0863 0.2961 0.2001 0.3938 1.0000
 -0.1431 0.4016 -0.1975 -0.4963 1.0000
 -0.5030 -0.3698 -0.3720 0.5275 1.0000
 -0.1757 -0.5033 0.5211 -0.4017 1.0000
 -0.6222 -0.3386 -0.2101 0.5585 1.0000
 -0.2074 0.5551 0.5280 -0.2300 1.0000
 0.5403 0.5426 -0.1134 0.2252 1.0000
 -0.4211 0.4041 0.1898 0.1088 1.0000
 0.3094 0.1454 -0.3205 0.5484 1.0000
 -0.2726 -0.1879 -0.3267 -0.3466 1.0000
 0.2458 0.4417 -0.5355 -0.3848 1.0000
 -0.2563 0.3909 0.0444 0.4070 1.0000
 0.4729 0.4787 0.5269 0.1907 1.0000
 -0.3058 0.5556 -0.4932 0.4068 1.0000
 0.4820 -0.2666 -0.3311 0.2937 1.0000
 0.2671 -0.5147 0.4545 0.5802 1.0000
 0.6141 0.1590 0.4972 0.1764 1.0000
 0.5850 -0.1100 0.2524 0.1390 1.0000
 0.4111 0.3053 0.5018 0.2849 1.0000
 0.2954 0.5197 0.1864 -0.0880 1.0000
 0.2328 -0.3551 0.4934 -0.2174 1.0000
 -0.1097 -0.0865 0.6369 0.0920 1.0000
 0.4833 -0.2581 -0.5171 0.4706 1.0000
 0.3642 -0.5034 0.5794 0.2960 1.0000
 0.1288 0.6194 -0.4416 0.5091 1.0000
 -0.3017 0.1116 0.4865 -0.5141 1.0000
 -0.4721 0.4384 -0.3843 0.6152 1.0000
 0.2098 -0.2904 -0.4463 -0.3487 1.0000
 0.2552 0.0875 -0.3943 -0.4168 1.0000
 -0.5260 -0.5397 -0.3448 -0.6024 1.0000
 -0.6193 0.1933 -0.2709 0.1675 1.0000
 0.6164 -0.2155 -0.5796 0.2649 1.0000
 0.2336 0.3691 0.5615 -0.4656 1.0000
 -0.5487 0.3122 0.2317 0.2384 1.0000
 0.4912 0.1706 -0.3436 0.3860 1.0000
 -0.1746 0.2511 0.0578 0.3334 1.0000
 -0.3512 0.1811 0.2841 -0.2065 1.0000
 0.5421 0.1305 0.5549 -0.3366 1.0000
 -0.4127 -0.1532 0.1766 0.1999 1.0000
 0.1698 -0.3766 -0.5535 0.3954 1.0000
 -0.1412 0.2377 0.0733 -0.1831 1.0000
 0.3909 0.3110 0.3159 -0.5297 1.0000
 -0.4546 0.0725 -0.5168 0.2306 1.0000
 0.4820 -0.1137 0.5288 0.4768 1.0000
 0.3189 0.1430 -0.4850 0.4112 1.0000
 0.5166 -0.4017 -0.2607 -0.2089 1.0000
 0.3219 -0.2368 -0.1206 0.4436 1.0000
 -0.4108 0.4764 -0.2823 0.4321 1.0000
 0.4375 0.5196 0.5299 0.4163 1.0000
 0.1809 -0.4543 -0.0806 -0.4339 1.0000
 -0.3560 0.4559 0.2715 -0.6290 1.0000
 -0.2989 0.2882 0.1131 -0.2402 1.0000
 -0.2877 0.1174 -0.1626 -0.0209 1.0000
 0.6203 -0.6063 -0.2115 0.4998 1.0000
 0.5250 0.5273 0.2782 0.3871 1.0000
 -0.0760 0.4733 0.4491 0.3160 1.0000
 0.1719 0.2144 0.2038 0.4524 1.0000
 0.1894 0.3886 0.3206 0.5239 1.0000
 0.2902 0.2303 -0.2923 0.3505 1.0000
 0.5332 0.2009 -0.3060 -0.5383 1.0000
 0.0826 0.3558 0.4137 0.1586 1.0000
 0.1041 0.1269 0.5453 -0.3487 1.0000
 -0.3923 0.1282 -0.2224 -0.3493 1.0000
 0.5054 -0.1719 0.3576 -0.3507 1.0000
 0.1672 0.3407 0.4878 -0.4928 1.0000
 -0.4633 0.5078 0.4755 0.1669 1.0000
 0.5879 0.2111 0.2844 -0.2077 1.0000
 0.1092 -0.1984 0.0409 0.1494 1.0000
 -0.2264 0.5096 0.6018 -0.4071 1.0000
 -0.2280 -0.2010 0.1743 0.3396 1.0000
 0.1612 0.2317 0.3950 0.3695 1.0000
 -0.5277 0.5375 0.3852 0.2613 1.0000
 -0.2072 0.3836 -0.2986 -0.4914 1.0000
 -0.3498 -0.4052 0.5276 -0.3549 1.0000
 -0.5496 -0.0935 -0.5344 0.6187 1.0000
 -0.1350 -0.2949 -0.4856 0.2919 1.0000
 0.6253 -0.3238 0.0482 -0.5119 1.0000
 -0.2988 -0.5075 0.1259 0.3788 1.0000
 0.1220 0.5776 0.2843 0.2870 1.0000
 0.4474 -0.4801 -0.4539 -0.3197 1.0000
 0.4447 -0.4083 0.3336 0.2163 1.0000
 -0.3005 -0.6415 0.4876 -0.3167 1.0000
 0.3499 0.3262 0.5046 -0.2064 1.0000
 0.2749 -0.4092 0.2596 0.5087 1.0000
 0.2905 0.5879 -0.1695 -0.0767 1.0000
 -0.1694 0.2650 0.2926 0.4892 1.0000
 -0.0905 0.2726 -0.6012 -0.1046 1.0000
 -0.4497 -0.4575 0.1902 0.5631 1.0000
 -0.3356 -0.4684 0.4575 0.2586 1.0000
 0.4997 0.0499 0.3781 -0.5114 1.0000
 -0.2514 0.4402 -0.3632 -0.4809 1.0000
 -0.2298 -0.3928 0.3213 0.1677 1.0000
 0.3812 -0.5643 0.3271 0.1715 1.0000
 -0.1764 -0.2442 -0.4307 0.4357 1.0000
 0.2426 0.3830 -0.0482 -0.4831 1.0000
 0.3587 -0.2016 0.3930 -0.2877 1.0000
 0.2174 0.3565 -0.2709 -0.2521 1.0000
 0.4938 -0.6071 0.2916 -0.4724 1.0000
 -0.1791 -0.3748 0.1236 0.2754 1.0000
 -0.5710 0.3787 0.2810 -0.4448 1.0000
 0.1392 0.3755 -0.3183 0.3239 1.0000
 -0.2259 0.3268 -0.2241 -0.5046 1.0000
 0.3226 0.5369 0.2616 0.5228 1.0000
 -0.3323 0.1384 0.1639 -0.2852 1.0000
 -0.2166 -0.4139 0.4917 -0.0724 1.0000
 -0.1233 0.1516 -0.0907 0.2802 1.0000
 0.0940 -0.3735 0.1782 0.2664 1.0000
 -0.2748 -0.4546 0.1603 -0.5286 1.0000
 -0.1510 -0.0957 -0.2271 0.4074 1.0000
 0.3484 0.3211 0.2577 -0.4905 1.0000
 -0.2670 -0.3740 0.3701 -0.0502 1.0000
 0.5845 -0.2475 -0.3586 0.0590 1.0000
 -0.2584 -0.3207 0.0990 0.3398 1.0000
 0.2238 0.5185 -0.2499 -0.4940 1.0000
 -0.3418 -0.3995 -0.0574 0.5442 1.0000
 -0.6101 -0.2213 0.2384 0.3062 1.0000
 0.4230 0.1572 0.3228 -0.0623 1.0000
 0.0788 0.4587 0.1240 -0.4995 1.0000
 0.1638 0.3209 0.3226 0.3612 1.0000
 -0.0421 -0.2453 -0.2900 0.2166 1.0000
 -0.2341 0.4550 0.6075 -0.3876 1.0000
 0.3561 -0.3289 -0.4641 0.1690 1.0000
 0.4298 0.2631 -0.3549 0.5380 1.0000
 0.3847 -0.6291 0.2621 0.4955 1.0000
 0.1600 -0.4034 -0.2256 -0.6380 1.0000
 0.4437 -0.4075 -0.1030 0.3559 1.0000
 0.2159 -0.5202 0.3446 -0.4507 1.0000
 -0.2325 -0.5167 -0.3045 0.4085 1.0000
 0.0641 0.4324 0.3763 -0.3431 1.0000
 0.5106 0.4154 -0.0958 -0.4935 1.0000
 0.1971 -0.3274 0.0663 0.2483 1.0000
 -0.1354 -0.4371 -0.4399 -0.2471 1.0000
 -0.0731 -0.1801 0.2287 0.5517 1.0000
 -0.2294 0.5449 -0.4426 -0.3125 1.0000
 0.4487 -0.2830 -0.3967 0.3656 1.0000
 -0.5060 0.2312 0.3720 -0.3641 1.0000
 0.3296 -0.6123 0.5207 0.2909 1.0000
 0.6190 -0.1578 -0.2168 0.3697 1.0000
 -0.3511 -0.2777 -0.3947 0.5038 1.0000
 0.2677 0.4168 -0.3397 -0.4585 1.0000
 -0.2495 0.2885 -0.2149 -0.2733 1.0000
 -0.2250 0.6006 0.1771 -0.2204 1.0000
 -0.0868 0.4989 0.2380 0.2474 1.0000
 -0.2807 0.4273 -0.4751 -0.2734 1.0000
 0.1339 0.4185 0.3226 0.3730 1.0000
 -0.1891 0.1657 0.2351 -0.1026 1.0000
 0.5104 0.6094 -0.4771 0.5352 1.0000
 -0.1844 0.3439 0.3989 -0.4706 1.0000
 0.5379 0.1632 0.1799 0.4304 1.0000
 0.3715 0.4905 -0.2111 -0.4252 1.0000
 -0.4223 0.6278 -0.3019 -0.4992 1.0000
 -0.4001 -0.2716 0.5974 -0.3933 1.0000
 -0.1378 0.3043 -0.1810 0.5341 1.0000
 -0.4866 0.3024 0.5218 -0.5519 1.0000
 -0.3238 -0.2619 0.2292 -0.4174 1.0000
 -0.6226 -0.4106 -0.2381 0.3182 1.0000
 -0.3916 0.3630 -0.2632 0.4199 1.0000
 -0.4918 -0.1595 -0.5674 -0.3328 1.0000
 -0.4253 -0.2318 0.2997 -0.4069 1.0000
 -0.2113 -0.3258 0.3886 -0.6236 1.0000
 0.6496 -0.2957 -0.1966 -0.5250 1.0000
 0.2731 -0.3859 0.4641 0.4970 1.0000
 -0.4973 -0.2725 -0.5489 0.3721 1.0000
 -0.2277 -0.3153 0.5722 0.3324 1.0000
 -0.1316 -0.2651 -0.2080 0.2067 1.0000
 -0.1216 0.2138 0.3672 0.2630 1.0000
 -0.3062 0.1168 -0.3293 -0.4155 1.0000
 -0.0936 0.2970 0.3906 -0.5474 1.0000
 -0.3972 0.3978 0.1706 0.2414 1.0000
 0.5103 0.3835 -0.4766 0.2874 1.0000
 0.4899 -0.0451 0.5601 0.3475 1.0000
 0.3947 0.2392 -0.2940 -0.3337 1.0000
 -0.0767 -0.4343 -0.3231 0.3533 1.0000
 -0.2922 -0.3883 -0.5125 -0.5766 1.0000
 -0.1863 -0.5205 -0.2314 0.3431 1.0000
 0.2285 0.4137 0.3961 -0.4505 1.0000
 0.4595 0.1401 0.4415 0.3815 1.0000
 0.1430 -0.5642 0.6497 -0.2449 1.0000
 0.5257 -0.5245 -0.3718 -0.3223 1.0000
 0.3617 -0.3010 0.5507 -0.3907 1.0000
 0.2835 -0.1514 0.2659 0.3502 1.0000
 0.1081 0.2060 -0.3063 0.5427 1.0000
 -0.6257 0.5065 -0.3672 0.4908 1.0000
 -0.1651 -0.2279 -0.1710 0.3080 1.0000
 -0.5489 -0.4403 0.2623 0.2681 1.0000
 -0.3842 -0.3494 0.3166 0.3682 1.0000
 0.5114 0.1834 -0.2141 0.4304 1.0000
 -0.4685 0.2857 -0.2457 0.2013 1.0000
 -0.1555 -0.4022 -0.3091 -0.3039 1.0000
 0.6208 0.2438 -0.2433 -0.3916 1.0000
 -0.5777 -0.3787 0.1151 0.5270 1.0000
 0.3879 -0.5806 -0.4755 0.0740 1.0000
 0.1474 0.5266 0.2001 -0.4772 1.0000
 0.1165 -0.4867 0.3526 0.2241 1.0000
 0.2052 0.2616 -0.2179 0.2461 1.0000
 0.4802 0.4024 0.4604 0.4934 1.0000
 -0.2129 -0.2056 0.4270 0.3052 1.0000
 -0.1112 0.3016 0.3907 0.3342 1.0000
 -0.5610 -0.6334 -0.2770 0.3932 1.0000
 0.1298 -0.2354 -0.0773 0.2934 1.0000
 0.1998 0.2289 0.2792 -0.1811 1.0000
 -0.2839 -0.4645 0.5253 -0.5613 1.0000
 -0.1273 -0.2568 0.2996 0.1646 1.0000
 -0.2555 -0.3362 0.3075 0.3461 1.0000
 -0.4486 0.4096 -0.1531 0.0460 1.0000
 0.3582 -0.0260 0.3302 -0.0889 1.0000
 0.4896 -0.4107 0.2316 -0.3149 1.0000
 -0.2469 -0.2949 0.4063 -0.4944 1.0000
 -0.3498 0.1101 0.2756 0.3770 1.0000
 0.0277 0.3153 0.3417 0.5452 1.0000
 0.2391 -0.3282 -0.3439 -0.4892 1.0000
 -0.3132 0.1946 -0.4143 -0.4137 1.0000
 0.5290 0.3457 -0.3338 -0.5046 1.0000
 0.3822 0.4150 0.1287 -0.3657 1.0000
 0.3008 -0.3273 -0.0500 0.2812 1.0000
 -0.3767 -0.0504 -0.2717 0.2564 1.0000
 -0.4619 0.1329 -0.4150 -0.6359 1.0000
 -0.3039 -0.6204 0.4431 0.1360 1.0000
 0.4409 0.4358 0.1434 0.4746 1.0000
 -0.5052 -0.5737 0.5603 0.4984 1.0000
 0.6475 0.5084 0.3322 0.4170 1.0000
 -0.4495 0.3224 0.2129 -0.3695 1.0000
 0.1019 0.4261 -0.3567 -0.3795 1.0000
 0.5642 0.5820 -0.5116 -0.4513 1.0000
 0.0477 -0.4032 -0.2739 -0.3984 1.0000
 -0.5111 -0.1699 0.2281 0.0724 1.0000
 -0.4569 -0.4494 -0.2782 -0.3978 1.0000
 0.3029 -0.2878 -0.1787 -0.4180 1.0000
 0.4213 -0.2191 -0.1328 -0.5823 1.0000
 0.2630 -0.0545 0.4920 0.5293 1.0000
 -0.3294 0.3305 0.1633 0.3437 1.0000
 0.2791 0.4557 0.3755 -0.1680 1.0000
 -0.3611 -0.4649 -0.2182 -0.3691 1.0000
 -0.4060 0.2772 0.2101 -0.4278 1.0000
 -0.3598 -0.4411 0.2715 -0.2245 1.0000
 0.4612 0.2991 0.6131 0.3624 1.0000
 -0.5613 -0.5034 -0.2770 0.1333 1.0000
 -0.2230 -0.4921 -0.2164 0.5118 1.0000
 0.1841 0.1437 -0.5148 0.4825 1.0000
 -0.6312 -0.4409 -0.1441 -0.1623 1.0000
 0.3643 0.4894 -0.2841 0.4309 1.0000
 -0.5911 0.2187 -0.5829 0.1886 1.0000
 -0.0113 -0.5451 0.6046 -0.2219 1.0000
 -0.1818 0.0601 0.4560 0.3860 1.0000
 -0.2561 -0.4050 0.1437 0.4089 1.0000
 0.4024 -0.1627 0.4051 0.4428 1.0000
 -0.5359 0.5859 -0.4615 -0.3599 1.0000
 0.1309 -0.5175 0.3635 0.2423 1.0000
 0.4877 -0.3020 -0.1119 0.2545 1.0000
 0.3951 -0.2856 -0.5568 0.3364 1.0000
 -0.3726 -0.4997 0.6294 -0.3679 1.0000
 -0.3129 -0.2550 -0.2578 -0.4533 1.0000
 -0.3657 -0.1132 0.3481 -0.1721 1.0000
 0.3641 -0.2013 0.2258 0.1743 1.0000
 0.3277 0.4011 0.5403 0.1019 1.0000
 0.4027 0.2746 -0.3754 0.2886 1.0000
 0.2253 0.4622 -0.6213 0.2821 1.0000
 -0.5799 0.1767 0.1585 -0.3131 1.0000
 -0.2084 -0.0212 -0.3369 0.3953 1.0000
 0.2813 0.6145 -0.3489 -0.3629 1.0000
 0.3459 -0.2533 -0.5173 -0.3136 1.0000
 0.4013 -0.4343 -0.1549 -0.1426 1.0000
 -0.3866 0.1843 -0.1060 -0.2968 1.0000
 -0.2787 -0.4228 0.4007 0.3956 1.0000
 0.6488 -0.5717 -0.5878 -0.5135 1.0000
 -0.5252 0.5708 -0.4987 0.5213 1.0000
 -0.2360 -0.2021 0.3878 -0.2029 1.0000
 0.3455 -0.2248 0.4466 0.1736 1.0000
 -0.3585 0.5231 0.5280 0.2414 1.0000
 -0.4730 0.4060 0.2437 0.4307 1.0000
 0.2313 0.2393 -0.0388 0.4563 1.0000
 0.3499 0.4179 -0.1776 0.3154 1.0000
 0.0456 -0.5040 0.0795 0.5727 1.0000
 0.2659 -0.4262 0.3860 0.2562 1.0000
 0.5463 0.4493 0.3955 -0.3308 1.0000
 -0.2760 0.3857 0.1725 0.4557 1.0000
 0.4557 0.1654 0.2379 -0.3993 1.0000
 0.4581 -0.2935 0.4333 0.1531 1.0000
 -0.4679 -0.2186 -0.4834 0.4809 1.0000
 -0.5480 0.2510 -0.3372 0.4086 1.0000
 0.1668 -0.4356 0.5447 -0.2885 1.0000
 -0.1488 0.4519 -0.3462 -0.2734 1.0000
 0.3535 0.3148 0.1745 0.5091 1.0000
 0.2439 0.1017 -0.3341 0.3486 1.0000
 0.3322 0.6340 0.0743 0.4859 1.0000
 0.4503 -0.2203 0.5585 0.3078 1.0000
 -0.3578 0.2562 -0.2563 0.3789 1.0000
 0.4557 0.4253 0.2208 0.5017 1.0000
 0.5773 0.3824 0.2858 0.5966 1.0000
 -0.3567 -0.2547 0.4449 0.5339 1.0000
 0.5928 0.2373 0.4100 0.5970 1.0000
 -0.4150 0.2416 -0.4470 -0.2649 1.0000
 0.4249 -0.6170 0.5878 -0.1196 1.0000
 -0.0583 -0.4782 0.5496 -0.0201 1.0000
 0.4920 0.5653 0.5712 0.2061 1.0000
 -0.4690 -0.4213 -0.0950 -0.4621 1.0000
 0.2166 0.4933 -0.2648 -0.2682 1.0000
 0.2604 0.3350 -0.4198 0.3656 1.0000
 -0.4256 -0.2505 0.3559 0.5287 1.0000
 0.3237 -0.3373 0.4436 -0.3678 1.0000
 -0.0629 -0.5671 0.4735 -0.1779 1.0000
 -0.4044 -0.3177 0.4368 -0.1342 1.0000
 -0.3438 0.3128 0.3623 0.4118 1.0000
 0.1676 -0.5383 -0.3918 -0.3639 1.0000
 -0.3599 0.2210 0.6091 0.3366 1.0000
 -0.4933 0.4952 0.3786 0.4213 1.0000
 0.5338 0.1855 0.4791 0.4661 1.0000
 -0.5564 -0.2685 -0.6352 -0.2428 1.0000
 0.3619 0.3698 0.2224 -0.2691 1.0000
 0.5049 0.3223 0.3962 -0.0717 1.0000
 0.2525 -0.3704 0.2512 -0.2840 1.0000
 0.5019 0.5686 0.2880 0.4199 1.0000
 -0.1450 -0.3671 -0.4407 -0.1742 1.0000
 0.0789 -0.2209 0.3109 0.5252 1.0000
 0.0570 0.4188 -0.3718 0.2273 1.0000
 0.1079 -0.4499 0.2990 -0.3571 1.0000
 0.2299 0.2018 0.1756 -0.2231 1.0000
 -0.1952 -0.3492 0.2766 0.1723 1.0000
 0.1682 -0.4087 -0.2497 -0.6105 1.0000
 -0.2864 0.3688 0.1899 -0.4703 1.0000
 -0.0877 0.3435 -0.4135 -0.3535 1.0000
 0.3612 -0.2047 -0.1352 -0.2562 1.0000
 -0.3700 0.5226 -0.3170 -0.2292 1.0000
 0.4663 0.1274 -0.1950 -0.0645 1.0000
 -0.5970 0.2703 -0.1087 0.4155 1.0000
 0.3995 0.1816 0.2086 0.1780 1.0000
 0.5725 -0.3455 -0.3225 -0.5652 1.0000
 -0.4376 0.6096 -0.1462 -0.2906 1.0000
 0.5633 -0.4800 0.6183 0.2770 1.0000
 -0.2961 0.1119 0.3954 -0.2307 1.0000
 0.4832 -0.5532 0.6017 -0.2754 1.0000
 0.0301 -0.1827 -0.2202 -0.4058 1.0000
 0.5105 -0.3764 0.5078 0.3728 1.0000
 0.1668 -0.2511 0.0951 0.4444 1.0000
 -0.2571 -0.2478 -0.4301 -0.1604 1.0000
 -0.3711 0.4071 -0.1314 -0.3360 1.0000
 0.4015 -0.5261 -0.4460 0.2878 1.0000
 0.3752 -0.3142 0.3856 -0.5267 1.0000
 -0.1975 0.1138 -0.4915 -0.1995 1.0000
 0.5134 -0.5710 -0.4934 -0.5331 1.0000
 -0.4010 0.4315 -0.4938 -0.6181 1.0000
 0.4433 0.3172 0.2000 -0.3282 1.0000
 0.1980 0.3973 -0.6038 -0.4052 1.0000
 0.5457 -0.3824 0.4788 0.5182 1.0000
 -0.6140 0.5162 0.1298 0.2991 1.0000
 -0.3018 -0.5275 0.5396 -0.1918 1.0000
 0.1372 -0.1065 0.5758 0.4947 1.0000
 0.2139 -0.3292 0.5729 -0.3246 1.0000
 0.5890 0.3317 0.4869 0.1210 1.0000
 0.2982 0.5928 0.4560 -0.0426 1.0000
 -0.2668 0.1912 0.0691 -0.5141 1.0000
 0.3494 -0.5187 -0.2210 -0.4046 1.0000
 -0.4646 -0.1260 0.2280 0.3905 1.0000
 0.4775 -0.2846 0.5288 0.2545 1.0000
 0.2417 0.0511 -0.3271 0.1934 1.0000
 0.2327 0.0960 0.2403 -0.5668 1.0000
 -0.2208 -0.4761 -0.4437 0.5599 1.0000
 -0.0797 0.3516 0.1766 0.3600 1.0000
 0.4156 0.4054 0.2161 0.1647 1.0000
 -0.3266 -0.3848 -0.3833 -0.4142 1.0000
 0.6063 -0.4985 -0.5403 -0.2602 1.0000
 -0.1020 -0.3159 0.2513 -0.5150 1.0000
 -0.2455 0.0764 0.2644 -0.4786 1.0000
 0.2088 0.3985 -0.4649 -0.4681 1.0000
 0.2882 -0.4177 0.3008 0.4928 1.0000
 -0.1991 0.5414 -0.3056 -0.5163 1.0000
 0.4610 0.1376 -0.0265 -0.4748 1.0000
 -0.4381 0.3983 -0.4231 -0.0260 1.0000
 0.5696 -0.1229 0.6456 0.4899 1.0000
 0.2653 0.5184 -0.2943 -0.2481 1.0000
 -0.5059 -0.0592 0.2030 -0.6029 1.0000
 0.4523 0.3574 -0.1112 -0.3910 1.0000
 0.4002 -0.4196 0.1750 0.6363 1.0000
 0.3939 0.4438 -0.2538 -0.4379 1.0000
 0.2971 0.5431 0.3526 -0.3325 1.0000
 0.3278 -0.5088 0.2685 -0.4569 1.0000
 -0.3289 0.3875 -0.0853 0.2704 1.0000
 0.2060 -0.2971 -0.3343 0.4715 1.0000
 0.3003 -0.2151 0.3811 0.1370 1.0000
 0.3492 0.4829 0.5266 0.3151 1.0000
 -0.2163 0.1191 -0.4805 -0.3882 1.0000
 0.4463 0.3302 0.0845 0.5140 1.0000
 0.5284 -0.1554 0.5331 -0.2368 1.0000
 -0.5035 -0.1301 -0.1996 -0.3058 1.0000
 -0.1801 -0.3045 -0.4980 -0.4543 1.0000
 -0.4859 -0.0769 -0.2337 0.5310 1.0000
 0.5001 -0.2815 0.4138 -0.5830 1.0000
 -0.2013 -0.2052 -0.4659 -0.2013 1.0000
 -0.1510 0.2384 0.4426 -0.5111 1.0000
 0.2116 -0.5560 0.2978 -0.4396 1.0000
 0.2047 0.3271 0.2474 0.5962 1.0000
 -0.2140 -0.0418 0.4223 0.1975 1.0000
 0.0854 -0.2830 0.3428 -0.1114 1.0000
 0.4001 0.5378 0.2876 -0.1902 1.0000
 -0.5004 0.3915 -0.4743 0.2352 1.0000
 -0.4347 -0.5467 0.1686 -0.2260 1.0000
 0.1923 -0.3087 -0.5276 0.1501 1.0000
 0.1862 0.5755 -0.6008 0.3511 1.0000
 0.4679 0.0774 -0.0812 -0.1890 1.0000
 0.4832 -0.4914 -0.3134 -0.1026 1.0000
 0.5696 -0.1988 0.1691 0.5452 1.0000
 0.3186 0.2737 0.3401 -0.4709 1.0000
 -0.3504 -0.4600 0.1606 0.2344 1.0000
 0.3408 0.5296 -0.3529 0.5632 1.0000
 0.4932 -0.4065 0.2968 0.5332 1.0000
 0.1873 0.2706 -0.3345 0.2250 1.0000
 -0.0267 0.5056 -0.5720 0.4461 1.0000
 -0.0675 0.2604 -0.3107 0.2484 1.0000
 -0.5850 -0.3013 0.3360 -0.5099 1.0000
 -0.1738 0.4536 -0.5057 0.2520 1.0000
 0.1038 0.3811 -0.1531 -0.5097 1.0000
 0.5576 0.5562 0.5493 -0.2455 1.0000
 0.3061 0.5357 0.4279 0.2587 1.0000
 0.0954 0.3672 -0.5197 -0.4494 1.0000
 0.5175 -0.2162 -0.2025 -0.4272 1.0000
 0.3637 -0.3022 -0.3065 -0.2302 1.0000
 -0.2452 0.5105 -0.2903 0.2798 1.0000
 0.3381 0.2813 -0.5703 0.4167 1.0000
 -0.5045 0.2830 0.3429 -0.2486 1.0000
 -0.2996 0.3940 -0.4102 -0.4668 1.0000
 0.3301 0.3839 0.6276 -0.6298 1.0000
 -0.1908 0.0454 -0.5231 -0.1496 1.0000
 0.4310 -0.2359 0.1874 -0.0137 1.0000
 -0.6223 -0.1454 -0.4676 0.1053 1.0000
 -0.2375 0.2210 -0.4838 0.3657 1.0000
 -0.3429 0.0813 0.3177 -0.4387 1.0000
 -0.1732 0.3859 0.5643 -0.4164 1.0000
 0.4507 0.2912 0.1543 -0.0722 1.0000
 0.4704 0.2192 0.3079 0.1782 1.0000
 0.4714 0.4905 -0.0519 -0.2753 1.0000
 -0.5330 -0.1739 -0.5218 -0.2438 1.0000
 -0.3286 -0.3323 0.0801 -0.0694 1.0000
 0.3724 0.3284 0.0948 -0.3199 1.0000
 0.3343 0.4509 -0.4364 0.3114 1.0000
 -0.5329 -0.4347 -0.3232 0.4025 1.0000
 0.5124 0.2568 0.6096 -0.6112 1.0000
 0.2735 0.2252 -0.5390 -0.5858 1.0000
 0.1719 0.2973 0.0724 -0.2432 1.0000
 0.2429 0.0766 -0.1121 -0.3278 1.0000
 0.1686 0.4907 0.6374 -0.4698 1.0000
 0.5383 -0.3776 -0.5470 -0.3449 1.0000
 0.5630 -0.1787 -0.4330 -0.3721 1.0000
 -0.4099 0.0746 -0.0645 -0.5237 1.0000
 0.4123 0.5172 0.3744 0.5213 1.0000
 0.4108 -0.3774 -0.3230 -0.1619 1.0000
 -0.3863 -0.5428 -0.4787 0.4652 1.0000
 -0.2891 0.3262 0.4586 0.2775 1.0000
 -0.4790 0.5390 -0.3015 0.4156 1.0000
 0.0012 0.0712 -0.4242 -0.3052 1.0000
 -0.1424 0.0676 0.1335 0.2299 1.0000
 -0.3444 0.3030 -0.3388 -0.2689 1.0000
 -0.2803 0.4347 0.1264 0.5119 1.0000
 -0.4800 0.3424 -0.0844 -0.5686 1.0000
 -0.2255 0.5540 0.2530 0.4318 1.0000
 -0.4336 0.6306 0.5914 -0.4370 1.0000
 0.1169 0.3999 -0.4629 0.2548 1.0000
 -0.2588 -0.3499 0.3445 0.4496 1.0000
 -0.4794 -0.5657 0.5907 0.2680 1.0000
 -0.3462 0.0315 -0.2666 0.2130 1.0000
 -0.2667 0.4638 0.0360 -0.4057 1.0000
 -0.0760 -0.2916 -0.2464 0.2773 1.0000
 -0.5119 -0.1675 0.5936 -0.1430 1.0000
 0.3133 -0.0928 0.3987 -0.3675 1.0000
 -0.4549 -0.4567 0.0679 -0.5314 1.0000
 -0.2076 -0.5469 0.2178 0.3387 1.0000
 -0.3929 -0.2862 0.5175 0.3819 1.0000
 -0.3692 0.4294 0.3578 -0.2741 1.0000
 -0.2414 0.4239 -0.2635 0.2354 1.0000
 0.2923 -0.3368 -0.3235 0.2063 1.0000
 -0.2867 -0.2037 -0.4223 0.3981 1.0000
 0.2398 -0.3532 0.2905 -0.3630 1.0000
 0.1310 -0.2230 0.1645 -0.1631 1.0000
 0.0779 0.2492 -0.1181 -0.3908 1.0000
 -0.4356 0.2737 0.2648 -0.0886 1.0000
 0.3555 -0.5535 0.5450 -0.4790 1.0000
 0.2552 0.2080 -0.2076 0.4661 1.0000
 -0.3615 0.5239 0.2592 -0.1903 1.0000
 -0.3950 -0.2842 -0.4834 -0.3466 1.0000
 -0.5311 0.1861 -0.3227 0.2282 1.0000
 0.4042 0.1283 -0.5492 0.2178 1.0000
 0.1792 0.1722 0.3538 0.1728 1.0000
 0.3305 -0.2069 0.4620 -0.5784 1.0000
 -0.2324 -0.5001 0.1828 -0.2107 1.0000
 -0.2420 0.4952 0.2472 -0.2136 1.0000
 0.2532 0.3950 -0.2993 -0.3998 1.0000
 0.3538 -0.4607 0.0777 -0.3514 1.0000
 -0.4881 0.2040 -0.5283 0.4432 1.0000
 -0.1741 0.2160 0.4981 -0.1930 1.0000
 -0.0581 0.3344 0.5168 -0.2287 1.0000
 -0.4456 -0.2751 -0.2089 -0.3724 1.0000
 -0.3027 -0.3684 0.3663 0.5602 1.0000
 0.4635 0.2542 -0.4605 -0.4536 1.0000
 0.1762 0.5306 0.3638 0.3892 1.0000
 0.4418 0.2017 0.5732 0.6185 1.0000
 0.2388 -0.4164 0.2546 0.4865 1.0000
 0.0553 0.3129 0.1258 -0.4095 1.0000
 0.2902 0.3115 -0.4262 0.4308 1.0000
 0.1477 0.3348 0.4448 -0.4354 1.0000
 0.4036 0.1227 -0.3345 0.2340 1.0000
 0.5050 -0.4476 0.4896 0.4157 1.0000
 -0.3037 -0.2614 -0.1952 -0.4993 1.0000
 -0.3026 0.4538 0.3439 -0.2804 1.0000
 -0.6376 -0.5566 0.4175 0.3566 1.0000
 0.5921 -0.5696 -0.4217 0.5668 1.0000
 0.5787 -0.3753 -0.2846 0.3827 1.0000
 -0.4838 -0.2990 -0.2994 0.1748 1.0000
 0.4888 0.2880 0.3569 -0.1404 1.0000
 -0.0625 -0.1851 0.3248 0.4118 1.0000
 -0.5010 -0.5173 -0.2549 -0.3436 1.0000
 0.3988 0.2392 -0.3176 0.6359 1.0000
 -0.1734 -0.3832 0.3493 0.4924 1.0000
 0.0567 0.2847 -0.3979 0.5295 1.0000
 0.4225 0.3682 -0.5392 0.3299 1.0000
 0.3822 0.4016 0.4454 0.2243 1.0000
 -0.3877 0.2105 -0.3336 -0.1267 1.0000
 -0.4415 0.2680 0.2782 0.0938 1.0000
 0.3117 -0.3657 -0.5634 0.0638 1.0000
 -0.4551 -0.1911 -0.4325 -0.5380 1.0000
 0.4074 0.2446 0.5538 0.3505 1.0000
 0.2243 -0.1737 -0.5366 0.5523 1.0000
 -0.6179 0.3637 0.4948 0.2804 1.0000
 0.0724 -0.2471 -0.2571 0.2884 1.0000
 -0.4195 0.4176 -0.4369 0.2203 1.0000
 0.4645 -0.4080 -0.4888 0.4463 1.0000
 -0.3606 0.4091 -0.1687 0.4733 1.0000
 0.6085 0.1241 0.3535 -0.2460 1.0000
 -0.2177 0.3432 -0.2244 -0.3076 1.0000
 0.3323 -0.4043 0.3075 -0.2082 1.0000
 0.3650 0.6035 0.5863 0.1517 1.0000
 0.1802 0.3063 0.4328 0.3637 1.0000
 -0.5859 -0.5532 -0.2296 0.5790 1.0000
 -0.3806 -0.1697 0.4448 0.1043 1.0000
 0.4431 0.3102 0.5363 0.1591 1.0000
 0.2214 -0.0776 -0.3480 0.4958 1.0000
 0.1997 0.1015 0.4725 -0.2745 1.0000
 -0.3462 0.3499 0.1844 -0.0872 1.0000
 -0.2353 -0.2445 -0.1735 -0.0633 1.0000
 0.2474 0.2744 0.3956 0.3042 1.0000
 0.4320 0.2130 -0.6254 -0.4026 1.0000
 -0.4820 -0.4407 -0.2216 0.1844 1.0000
 0.3209 -0.2237 -0.3697 0.0923 1.0000
 0.4102 0.3258 -0.2198 -0.2066 1.0000
 -0.5743 0.3045 -0.6203 -0.0649 1.0000
 0.4080 -0.2068 0.3421 -0.3180 1.0000
 -0.2540 -0.4423 0.1466 -0.3039 1.0000
 -0.2583 -0.5281 0.2397 -0.1108 1.0000
 0.5164 0.4902 -0.1115 -0.2977 1.0000
 -0.3836 -0.2277 -0.5478 -0.0187 1.0000
 0.4058 -0.4305 0.4394 -0.2836 1.0000
 0.4142 0.4637 0.1537 -0.4507 1.0000
 -0.3053 0.3533 -0.3169 -0.3722 1.0000
 -0.3690 0.1966 0.4130 0.2577 1.0000
 -0.3335 -0.2173 -0.2030 0.4669 1.0000
 0.3027 0.4003 -0.2675 -0.3877 1.0000
 -0.3331 0.1269 -0.4436 -0.5948 1.0000
 -0.4943 0.4659 0.5522 0.3037 1.0000
 -0.2809 -0.4652 0.4289 0.4099 1.0000
 0.4241 0.4915 -0.2826 0.2574 1.0000
 0.6429 0.4552 -0.1851 -0.2138 1.0000
 0.2130 0.3553 0.6083 0.1444 1.0000
 0.2648 0.5876 0.4242 0.5612 1.0000
 -0.2653 0.1926 -0.2869 0.1634 1.0000
 0.2762 0.3192 -0.2798 -0.1245 1.0000
 0.2360 -0.4943 -0.4015 -0.3398 1.0000
 0.4134 0.3325 0.5162 -0.2967 1.0000
 -0.5863 0.0558 0.0766 -0.3352 1.0000
 -0.4932 -0.2774 -0.2208 0.2970 1.0000
 -0.3921 0.4238 0.5655 -0.3617 1.0000
 -0.4451 0.3182 0.5365 0.0496 1.0000
 -0.3860 -0.3913 -0.2290 -0.2873 1.0000
 0.4686 -0.6137 0.1516 -0.2783 1.0000
 0.3902 -0.4538 0.3687 0.4265 1.0000
 0.3665 -0.2200 -0.3301 -0.1317 1.0000
 0.3742 -0.2151 0.2276 0.3741 1.0000
 0.1877 0.2168 -0.1972 0.1243 1.0000
 -0.2772 0.4947 0.2999 0.5506 1.0000
 -0.5098 -0.1983 -0.3583 0.3668 1.0000
 -0.3663 0.5394 -0.2321 0.2245 1.0000
 0.3821 0.5392 0.4354 0.3869 1.0000
 0.4554 0.4649 0.5008 0.5425 1.0000
 -0.4000 0.1829 0.2232 0.3401 1.0000
 0.2165 0.1665 0.3161 -0.4396 1.0000
 -0.4768 -0.4446 -0.4926 -0.2999 1.0000
 0.5500 0.1597 -0.3365 0.1751 1.0000
 -0.4381 -0.2854 -0.3967 0.3289 1.0000
 -0.5013 -0.1563 -0.4519 0.2609 1.0000
 0.4628 0.0858 0.4245 -0.4596 1.0000
 -0.1391 -0.2196 0.5193 0.4314 1.0000
 -0.1671 0.2946 0.4293 -0.4010 1.0000
 -0.6102 -0.2901 -0.3767 -0.1440 1.0000
 -0.2063 0.2756 0.6082 -0.5660 1.0000
 0.2615 0.2319 -0.3882 -0.5350 1.0000
 0.2669 0.3579 -0.1727 -0.2935 1.0000
 0.5859 -0.3282 -0.4423 0.3158 1.0000
 0.1747 -0.2262 0.4400 0.1369 1.0000
 -0.2785 -0.3135 -0.1598 0.2472 1.0000
 -0.3541 0.3528 0.2656 0.2127 1.0000
 -0.3640 -0.2702 0.1884 0.5265 1.0000
 0.4763 0.2424 0.0664 0.1348 1.0000
 -0.2983 -0.3931 -0.2455 -0.5104 1.0000
 -0.4741 -0.3333 -0.3476 -0.3563 1.0000
 -0.2005 -0.4458 -0.2036 -0.4658 1.0000
 -0.3754 0.5667 -0.4238 0.5800 1.0000
 -0.1226 -0.1418 -0.3141 0.2450 1.0000
 -0.3022 -0.3328 0.2592 -0.6006 1.0000
 -0.0327 0.0988 0.0615 -0.2016 1.0000
 -0.4145 -0.3884 -0.4762 0.3106 1.0000
 -0.4252 -0.5353 -0.5281 0.3140 1.0000
 -0.2680 0.5900 0.0225 0.4676 1.0000
 -0.4173 0.0948 -0.5417 0.3128 1.0000
 0.1855 0.4317 0.4223 -0.2557 1.0000
 0.4429 0.1859 -0.4223 -0.4601 1.0000
 -0.2926 0.1703 0.3253 0.5087 1.0000
 0.5685 0.5362 0.1834 0.4272 1.0000
 -0.2515 -0.0755 0.4845 0.1842 1.0000
 0.1107 -0.3509 -0.2335 0.1934 1.0000
 0.1736 -0.5635 0.3329 0.3394 1.0000
 -0.0963 -0.1376 -0.4097 -0.3906 1.0000
 -0.2113 0.3804 -0.1247 0.2409 1.0000
 -0.3480 0.4632 0.2535 0.1601 1.0000
 0.5513 -0.5235 0.1014 0.1143 1.0000
 0.5495 -0.1008 -0.3431 0.0832 1.0000
 0.2359 -0.2595 0.3542 0.1163 1.0000
 -0.4106 -0.0936 0.3620 0.3464 1.0000
 -0.1748 0.3332 -0.5202 -0.5720 1.0000
 -0.1579 -0.2566 -0.1253 0.4273 1.0000
 0.1715 0.2731 -0.3514 0.3469 1.0000
 -0.5513 -0.2742 0.4323 -0.4020 1.0000
 -0.3813 -0.3310 -0.1385 -0.4587 1.0000
 -0.3348 -0.0712 -0.2996 0.3436 1.0000
 -0.2688 -0.3096 -0.2037 0.2268 1.0000
 -0.1337 -0.2920 -0.2646 0.3433 1.0000
 -0.3228 0.4913 -0.4552 0.2624 1.0000
 -0.3531 -0.5875 0.2992 -0.2338 1.0000
 -0.1229 -0.0509 -0.0915 -0.3120 1.0000
 -0.4043 0.1574 0.1942 -0.4449 1.0000
 -0.0598 0.4098 0.4445 -0.3531 1.0000
 -0.0502 0.5656 0.4689 0.5744 1.0000
 -0.2462 -0.1189 0.4568 0.1895 1.0000
 0.6175 0.1458 0.5007 -0.4263 1.0000
 -0.4150 0.2927 0.5225 0.3272 1.0000
 -0.2845 0.5539 0.4394 0.4205 1.0000
 0.3964 0.1625 -0.2910 0.3944 1.0000
 -0.4168 -0.3094 -0.2847 -0.6120 1.0000
 -0.2793 0.2212 -0.5287 -0.5412 1.0000
 -0.4969 0.4567 -0.4046 0.3525 1.0000
 0.5401 -0.5119 0.2733 -0.2728 1.0000
 0.1762 0.5396 -0.5082 -0.1941 1.0000
 -0.2636 0.3079 -0.3004 0.4991 1.0000
 0.4438 0.5806 -0.3096 -0.1726 1.0000
 0.3981 0.2918 -0.5072 0.2967 1.0000
 0.1971 0.1108 0.5106 0.0809 1.0000
 -0.2194 -0.2481 -0.6165 -0.2601 1.0000
 -0.3507 0.3705 0.4644 -0.3422 1.0000
 0.3837 -0.3887 -0.2173 -0.4718 1.0000
 -0.1420 0.0702 -0.4070 -0.1255 1.0000
 -0.2526 0.2711 0.2553 0.3024 1.0000
 0.3202 0.2167 0.3306 -0.1554 1.0000
 0.5713 0.0516 -0.4449 -0.3248 1.0000
 -0.4288 0.4696 -0.1987 0.5433 1.0000
 -0.4215 -0.1094 -0.4600 -0.1007 1.0000
 -0.2100 0.1662 -0.1373 0.4017 1.0000
 -0.2926 0.0133 -0.4217 -0.6424 1.0000
 0.2828 -0.2003 0.4972 0.2305 1.0000
 0.4100 0.2361 -0.5586 -0.4684 1.0000
 -0.1457 0.4681 -0.3204 0.2061 1.0000
 0.5171 0.1084 0.4826 -0.2431 1.0000
 -0.2648 -0.4117 -0.5388 -0.1596 1.0000
 -0.3945 0.1788 -0.4188 0.4864 1.0000
 0.3778 0.4012 0.4349 0.3598 1.0000
 -0.4134 -0.2139 0.5186 0.2483 1.0000
 0.1443 -0.4364 -0.1868 0.4693 1.0000
 0.2328 0.3482 0.3956 0.0902 1.0000
 -0.1950 -0.2678 0.4463 -0.3706 1.0000
 0.4701 0.6082 -0.3075 0.0355 1.0000
 0.3499 0.1470 -0.2509 0.2909 1.0000
 -0.6077 -0.5403 0.1694 -0.3821 1.0000
 0.4177 -0.3219 -0.1422 0.1886 1.0000
 -0.4346 0.0820 0.5995 0.1903 1.0000
 0.3439 -0.2444 0.4155 0.5950 1.0000
 0.5360 -0.3423 -0.3429 -0.3604 1.0000
 0.5234 0.3212 -0.3923 0.2240 1.0000
 0.2941 0.4890 -0.4653 -0.6264 1.0000
 0.3123 0.3602 0.3987 -0.0950 1.0000
 -0.6065 0.3636 -0.2905 0.5909 1.0000
 0.2653 -0.3111 0.4067 -0.5038 1.0000
 -0.3609 0.2981 0.2826 -0.2871 1.0000
 -0.5161 0.1294 -0.3282 0.2808 1.0000
 0.3862 0.1923 -0.5543 -0.5854 1.0000
 -0.2865 0.3120 0.5074 0.3654 1.0000
 0.0976 0.3662 0.5335 0.4595 1.0000
 -0.5881 -0.5334 0.6062 -0.6317 1.0000
 0.1321 -0.1854 0.2876 -0.4995 1.0000
 0.5519 0.2653 -0.3031 0.3212 1.0000
 -0.1801 0.1602 -0.5264 0.4820 1.0000
 0.4544 -0.3297 0.0826 0.1051 1.0000
 -0.2129 -0.2951 -0.4576 0.2261 1.0000
 0.4052 0.4751 0.4727 -0.3983 1.0000
 -0.2770 0.1129 0.2034 -0.4620 1.0000
 -0.2501 0.3485 -0.2310 -0.3617 1.0000
 -0.4551 0.3653 -0.4326 -0.2327 1.0000
 -0.2378 0.1267 0.4375 0.4502 1.0000
 -0.2456 -0.5308 -0.2667 -0.3129 1.0000
 0.2260 -0.1112 0.4467 -0.4202 1.0000
 0.2370 -0.1275 0.2013 -0.2103 1.0000
 0.4334 0.2644 0.3913 0.0243 1.0000
 -0.4959 -0.3567 0.4461 -0.3305 1.0000
 0.2284 0.4111 -0.2312 -0.1505 1.0000
 -0.0555 -0.3647 -0.3154 -0.1048 1.0000
 0.1863 -0.3084 -0.3082 -0.1277 1.0000
 0.1354 0.2006 -0.2256 0.3574 1.0000
 -0.5653 -0.3263 -0.4671 -0.4525 1.0000
 -0.5052 0.5205 -0.4634 0.0306 1.0000
 0.3062 0.3758 -0.1655 0.2390 1.0000
 -0.4145 -0.1238 -0.6131 -0.2668 1.0000
 0.4955 0.2510 0.4559 0.5523 1.0000
 -0.3085 -0.2823 0.3846 0.5432 1.0000
 -0.5053 0.1736 -0.4551 -0.4185 1.0000
 -0.2707 -0.6257 -0.4582 -0.3518 1.0000
 -0.1737 -0.1936 0.2328 -0.2013 1.0000
 -0.2469 0.2023 -0.6145 0.2957 1.0000
 -0.2295 0.1947 0.4109 -0.4735 1.0000
 -0.5389 -0.1181 -0.3408 0.6059 1.0000
 0.1603 0.3801 0.0729 -0.2393 1.0000
 0.5445 -0.2248 0.5061 -0.3788 1.0000
 -0.3230 -0.3614 -0.3619 0.4971 1.0000
 -0.2019 -0.3288 0.3625 0.2309 1.0000
 -0.2423 -0.1426 0.4755 0.3207 1.0000
 -0.3027 0.4467 0.2101 0.6095 1.0000
 0.0958 -0.1625 0.4252 -0.4801 1.0000
 -0.3133 0.1083 0.3065 -0.4363 1.0000
 0.2584 -0.3113 -0.2840 0.5129 1.0000
 0.1734 0.4920 -0.3094 -0.5457 1.0000
 -0.1433 -0.2640 0.1824 -0.5928 1.0000
 0.4579 0.2556 -0.2118 -0.3518 1.0000
 -0.5947 -0.5255 -0.2959 -0.2202 1.0000
 -0.1438 -0.4637 0.3313 0.5622 1.0000
 -0.4411 0.1432 0.3545 -0.3375 1.0000
 0.1933 -0.3515 0.5217 0.3437 1.0000
 0.3647 0.4364 -0.3429 0.3605 1.0000
 -0.3725 0.2385 0.5595 0.4159 1.0000
 -0.5676 -0.4471 0.3566 -0.3495 1.0000
 -0.4986 0.2654 -0.0964 -0.4490 1.0000
 -0.4334 -0.0418 -0.2859 0.5636 1.0000
 0.1362 0.2772 -0.4046 0.4993 1.0000
 -0.6004 -0.2109 0.2284 -0.1136 1.0000
 -0.5037 -0.4486 -0.3192 -0.5837 1.0000
 -0.1801 -0.3120 -0.2546 -0.4853 1.0000
 0.1232 -0.4729 0.3566 0.5179 1.0000
 0.3294 -0.3188 0.3060 0.0602 1.0000
 0.5555 0.3100 0.4706 -0.2056 1.0000
 -0.2527 0.1793 -0.4215 0.2381 1.0000
 0.3652 0.3667 -0.1822 -0.4477 1.0000
 0.3228 -0.2533 -0.2300 0.1513 1.0000
 -0.1689 -0.2902 0.5851 -0.5154 1.0000
 0.1904 -0.4165 -0.2281 0.4257 1.0000
 0.1119 -0.2194 -0.4734 -0.4904 1.0000
 0.5727 -0.5514 -0.2656 -0.2226 1.0000
 -0.2172 -0.3969 -0.1800 -0.1626 1.0000
 0.6209 0.4645 0.4558 0.1128 1.0000
 -0.4206 0.6226 0.3636 -0.2535 1.0000
 -0.2918 -0.2285 0.5299 -0.5435 1.0000
 -0.4662 -0.1940 0.2306 -0.5202 1.0000
 0.3614 -0.3303 0.5639 0.0844 1.0000
 0.4535 0.4091 -0.1973 0.5266 1.0000
 -0.3578 0.3575 -0.5442 -0.2678 1.0000
 -0.3691 -0.3349 0.3794 -0.4473 1.0000
 0.5033 -0.5004 -0.3121 -0.6330 1.0000
 -0.5061 0.5694 -0.5379 0.2314 1.0000
 -0.1184 0.5405 0.1992 0.3580 1.0000
 -0.3424 0.3337 -0.4766 0.1469 1.0000
 0.4788 -0.1691 0.3030 -0.2093 1.0000
 -0.5502 0.2005 0.4074 0.4433 1.0000
 -0.3460 -0.6082 -0.3932 0.4427 1.0000
 0.4856 0.5773 0.5246 0.3388 1.0000
 0.2746 -0.3362 -0.3226 0.4634 1.0000
 0.3915 0.2904 -0.1939 -0.5137 1.0000
 0.4286 0.4092 -0.1267 -0.4848 1.0000
 0.1979 -0.5564 0.4432 0.4409 1.0000
 -0.4673 0.3616 0.3160 0.5468 1.0000
 0.0874 -0.1928 0.5302 0.5619 1.0000
 -0.5207 -0.3833 0.2431 0.1707 1.0000
 -0.3713 0.4942 0.1014 0.4859 1.0000
 0.2816 -0.3482 0.1713 0.0941 1.0000
 -0.2526 0.1128 -0.3553 -0.2064 1.0000
 0.2232 -0.2519 -0.5340 -0.6051 1.0000
 0.3660 -0.4713 0.1042 -0.3352 1.0000
 -0.0529 -0.1007 -0.5204 -0.4394 1.0000
 -0.1076 0.4406 0.4056 -0.1636 1.0000
 -0.1108 0.0274 0.4223 -0.2136 1.0000
 0.1209 -0.4658 -0.3507 0.4168 1.0000
 -0.5416 -0.2443 0.1375 0.4554 1.0000
 0.2781 0.1637 0.3936 0.1374 1.0000
 0.4469 0.6309 -0.4937 0.3574 1.0000
 0.3139 0.4933 -0.2060 -0.4239 1.0000
 0.2770 -0.1128 0.1064 -0.4605 1.0000
 -0.3221 0.2869 0.3970 0.2835 1.0000
 -0.0689 -0.1571 0.0985 -0.4415 1.0000
 -0.4876 -0.2843 -0.3088 -0.1605 1.0000
 -0.1180 -0.2017 0.4005 -0.4899 1.0000
 -0.3920 0.2275 -0.6084 -0.2109 1.0000
 -0.2032 -0.4664 -0.5059 -0.1792 1.0000
 -0.1719 0.6356 0.5102 0.3420 1.0000
 -0.4423 -0.2551 -0.5460 -0.5241 1.0000
 0.3005 0.1285 -0.1497 -0.0956 1.0000
 -0.5450 -0.3165 -0.3037 0.2573 1.0000
 -0.2900 0.2615 0.5275 -0.2541 1.0000
 0.4358 -0.2647 0.5796 -0.3411 1.0000
 0.5785 -0.4155 -0.3263 -0.2461 1.0000
 0.3833 0.5167 -0.4115 -0.3574 1.0000
 0.1746 -0.3894 -0.3230 0.5142 1.0000
 -0.2100 0.5188 0.5585 -0.3292 1.0000
 0.4269 0.3080 -0.4844 0.1512 1.0000
 0.2696 -0.4100 0.4088 -0.2696 1.0000
 0.3280 0.2766 -0.1442 0.4433 1.0000
 -0.6024 0.1908 -0.1585 -0.2453 1.0000
 0.1925 -0.0752 0.2102 -0.5984 1.0000
 0.5240 0.3672 0.4601 0.2751 1.0000
 -0.3195 0.2787 0.1993 -0.1664 1.0000
 0.1263 -0.4169 -0.5673 0.1462 1.0000
 -0.0294 0.3000 -0.3574 0.0798 1.0000
 -0.2444 -0.5694 -0.1655 -0.1785 1.0000
 0.4571 -0.4127 0.3500 -0.4888 1.0000
 0.1712 0.4165 -0.3374 0.4768 1.0000
 0.1971 0.2080 0.2003 -0.2990 1.0000
 -0.5179 0.4192 -0.3914 -0.2269 1.0000
 -0.3116 0.3933 0.1196 0.3974 1.0000
 -0.3052 0.5613 0.2917 0.0770 1.0000
 -0.3989 0.1458 0.4811 -0.0753 1.0000
 0.3774 0.3120 -0.5093 0.2568 1.0000
 -0.4928 -0.4256 -0.1446 -0.1904 1.0000
 -0.4966 -0.0951 -0.1313 0.4356 1.0000
 -0.3862 0.1433 -0.4031 -0.2921 1.0000
 0.4440 0.4449 -0.4096 0.2666 1.0000
 0.1885 -0.5782 0.1293 -0.3108 1.0000
 -0.2730 -0.2447 -0.5983 -0.3782 1.0000
 0.2287 0.2757 0.2943 -0.6150 1.0000
 0.2856 0.3612 -0.1555 -0.2324 1.0000
 0.5030 -0.0854 0.3402 -0.4196 1.0000
 0.1718 0.5546 0.2800 0.1636 1.0000
 -0.4732 0.1128 0.2946 -0.4124 1.0000
 0.3720 0.5279 -0.2110 -0.1558 1.0000
 0.3095 -0.4654 0.3014 -0.4825 1.0000
 0.2938 0.5519 0.1622 0.1034 1.0000
 0.1389 0.4145 -0.4018 0.5441 1.0000
 -0.4346 0.0576 0.5390 -0.0581 1.0000
 -0.4647 -0.3546 -0.5023 -0.4822 1.0000
 0.3391 -0.4278 0.1642 -0.5900 1.0000
 0.3666 0.4154 0.3521 0.1351 1.0000
 0.4958 -0.5817 -0.2424 -0.3128 1.0000
 0.2028 -0.3162 0.1869 -0.3814 1.0000
 -0.3044 0.3821 0.4988 0.4095 1.0000
 -0.2445 -0.0953 0.2666 -0.2704 1.0000
 -0.3733 -0.5306 0.0975 0.1674 1.0000
 0.3521 0.1633 -0.4746 -0.4141 1.0000
 0.4216 0.4105 0.2649 0.3137 1.0000
 -0.4894 0.1437 0.5170 0.3564 1.0000
 -0.3237 0.5074 0.5659 0.3004 1.0000
 -0.4646 0.0317 0.0822 0.2586 1.0000
 0.4803 0.2313 -0.4936 0.5522 1.0000
 0.4384 -0.1309 -0.1304 -0.2350 1.0000
 -0.0638 -0.3684 -0.0397 0.2320 1.0000
 0.3673 -0.3536 0.5723 -0.4601 1.0000
 0.2398 -0.3901 0.4858 -0.3637 1.0000
 0.2378 -0.5549 -0.5031 0.2154 1.0000
 0.2884 0.1187 0.3885 -0.4611 1.0000
 -0.4999 -0.5674 0.4976 -0.4106 1.0000
 -0.3468 0.4361 -0.0593 -0.5757 1.0000
 -0.3025 -0.3714 0.4663 -0.4213 1.0000
 -0.5250 0.3922 0.4000 -0.4785 1.0000
 -0.1281 -0.1038 -0.3664 -0.3569 1.0000
 0.1955 0.3283 -0.4599 -0.1831 1.0000
 -0.2768 0.5350 0.3076 0.4152 1.0000
 0.3387 -0.2284 -0.0531 -0.1927 1.0000
 -0.5830 -0.4434 -0.3521 0.5209 1.0000
 0.2579 0.3281 0.2600 0.1696 1.0000
 -0.1815 0.3920 0.5107 0.2000 1.0000
 -0.5462 0.2744 -0.2406 0.1737 1.0000
 -0.2263 -0.1502 0.1420 -0.3936 1.0000
 -0.4412 -0.2077 0.3367 -0.1831 1.0000
 -0.3352 -0.5737 -0.1942 0.1478 1.0000
 0.2776 -0.5114 -0.2771 -0.0809 1.0000
 0.2211 0.3979 0.4745 -0.2181 1.0000
 -0.3570 0.3602 0.4555 0.2071 1.0000
 -0.3877 -0.4332 0.1936 0.2944 1.0000
 -0.2419 -0.4306 -0.1554 0.3043 1.0000
 -0.5656 0.1045 -0.2490 -0.3882 1.0000
 -0.1097 0.5215 0.3384 0.4170 1.0000
 0.5488 0.2360 0.2683 -0.3016 1.0000
 -0.3936 0.3196 0.4903 0.3283 1.0000
 0.5013 -0.1894 0.5255 -0.4302 1.0000
 -0.3499 0.5414 -0.3509 -0.5376 1.0000
 0.4303 0.3004 -0.1315 -0.5733 1.0000
 -0.5096 -0.4025 0.3326 0.1176 1.0000
 -0.2765 0.5989 -0.4107 -0.4463 1.0000
 0.2650 -0.2737 -0.1671 -0.2919 1.0000
 0.5538 -0.4706 -0.5565 0.3520 1.0000
 -0.5561 0.1688 0.4460 0.5607 1.0000
 -0.2502 0.3523 0.3263 -0.4000 1.0000
 0.1635 -0.2336 0.3847 -0.4038 1.0000
 -0.1407 0.5715 0.2714 -0.6133 1.0000
 0.2509 0.3677 -0.2556 0.5770 1.0000
 0.6161 -0.1478 -0.2448 -0.0565 1.0000
 -0.1024 -0.3021 -0.0625 -0.2226 1.0000
 0.3373 -0.2112 0.5941 0.5339 1.0000
 0.3230 -0.2720 -0.5067 -0.2795 1.0000
 0.2662 -0.3755 -0.3114 -0.3353 1.0000
 -0.3042 -0.0800 -0.1568 0.3605 1.0000
 0.2783 -0.4979 -0.3747 0.2679 1.0000
 0.5560 -0.3746 -0.4392 0.3777 1.0000
 0.4386 0.1914 -0.1425 -0.4053 1.0000
 -0.6060 0.1715 0.4452 -0.3594 1.0000
 -0.3522 0.3456 0.4331 -0.2743 1.0000
 -0.3260 0.1571 0.0939 -0.2630 1.0000
 0.5892 0.6384 0.3552 0.4608 1.0000
 -0.3748 -0.2782 0.3807 0.1422 1.0000
 -0.5485 -0.3871 -0.1222 -0.5555 1.0000
 0.4294 -0.3688 -0.2689 -0.5617 1.0000
 -0.5577 -0.3436 -0.2114 -0.2484 1.0000
 -0.3003 -0.3630 0.1890 -0.3266 1.0000
 -0.6025 0.4638 -0.3285 0.3921 1.0000
 -0.4263 -0.1231 0.2516 -0.5529 1.0000
 0.2981 0.2760 -0.5893 0.2353 1.0000
 0.3225 -0.4479 -0.4660 -0.2618 1.0000
 0.3737 0.1324 0.4508 -0.3048 1.0000
 0.1094 0.1401 0.3618 0.4410 1.0000
 0.5273 -0.4849 0.2680 0.2394 1.0000
 -0.5442 0.5832 -0.3914 -0.4545 1.0000
 -0.1126 0.2366 0.3232 -0.1978 1.0000
 -0.3113 -0.1340 -0.3029 -0.5708 1.0000
 -0.4101 0.5415 -0.1794 -0.4393 1.0000
 0.1611 0.4851 -0.4834 -0.4067 1.0000
 -0.5433 0.5331 0.1995 -0.1358 1.0000
 -0.2680 -0.2993 -0.3351 0.4341 1.0000
 -0.3421 -0.1179 -0.5037 0.4861 1.0000
 -0.3404 0.2423 -0.5578 -0.4019 1.0000
 -0.2329 -0.2510 0.4198 -0.4889 1.0000
 -0.2639 0.2780 0.0907 0.2521 1.0000
 0.3616 0.6077 -0.3889 -0.2556 1.0000
 0.3600 -0.3753 0.4812 -0.4957 1.0000
 0.3695 -0.2263 0.1340 0.4037 1.0000
 -0.4350 -0.2242 0.4867 -0.5729 1.0000
 0.5433 0.4580 -0.1177 0.0444 1.0000
 -0.2003 0.5400 0.3084 0.5867 1.0000
 0.3006 0.4251 0.2603 -0.2370 1.0000
 -0.1796 -0.2809 0.3151 -0.5503 1.0000
 -0.3291 -0.2249 0.4895 -0.3239 1.0000
 -0.0651 0.2172 0.5350 0.3180 1.0000
 0.2488 -0.4268 -0.4448 0.4439 1.0000
 0.6051 0.1524 -0.2953 -0.2603 1.0000
 0.5244 -0.5002 -0.6129 -0.5268 1.0000
 -0.2507 -0.5158 0.2261 0.2999 1.0000
 -0.4380 0.2616 -0.2167 0.4875 1.0000
 0.4648 0.5319 0.3819 -0.4579 1.0000
 -0.4440 0.4074 -0.5313 -0.3155 1.0000
 -0.3251 -0.3334 -0.5991 -0.0879 1.0000
 0.1327 0.3131 -0.4906 0.1694 1.0000
 0.5440 0.4646 -0.1349 -0.4220 1.0000
 -0.3373 0.2476 0.3359 0.1933 1.0000
 -0.1297 -0.6265 -0.5159 0.4050 1.0000
 0.5420 0.2787 -0.5891 -0.4905 1.0000
 0.1012 0.5170 0.3454 -0.3803 1.0000
 0.1918 0.4008 -0.3702 -0.4847 1.0000
 -0.3113 0.5039 -0.3051 0.1677 1.0000
 0.1823 -0.2624 0.0635 -0.3499 1.0000
 0.4049 0.5112 -0.2073 -0.3892 1.0000
 -0.0857 -0.2253 -0.3114 -0.4065 1.0000
 0.0719 -0.4232 -0.3877 0.2497 1.0000
 -0.4345 0.1946 -0.1386 0.0682 1.0000
 0.5244 0.2696 -0.2054 0.3308 1.0000
 -0.4642 -0.2846 -0.4122 -0.0864 1.0000
 0.2854 -0.5993 -0.0944 -0.1921 1.0000
 -0.5442 0.4916 0.5470 0.3437 1.0000
 -0.3804 -0.4811 -0.3412 -0.1244 1.0000
 -0.4483 -0.2677 -0.4153 0.3726 1.0000
 -0.5961 -0.2802 -0.2294 -0.3551 1.0000
 0.2740 0.3316 -0.1739 0.1569 1.0000
 -0.5677 -0.3277 -0.1278 0.4705 1.0000
 -0.2003 -0.1169 0.3176 0.1238 1.0000
 -0.1908 -0.2397 -0.1414 0.4238 1.0000
 0.4511 0.2845 -0.1347 0.4340 1.0000
 -0.6188 -0.1454 0.2056 -0.5632 1.0000
 -0.4090 0.1244 0.2515 0.0546 1.0000
 0.2035 -0.1907 -0.3072 0.4251 1.0000
 0.1163 -0.4187 0.2205 0.4181 1.0000
 0.5204 0.5882 0.1314 0.3560 1.0000
 -0.4093 -0.3622 0.4252 -0.1957 1.0000
 -0.2989 -0.4738 0.5302 -0.4682 1.0000
 0.3964 -0.1477 0.4656 -0.3567 1.0000
 -0.4300 -0.2678 0.3050 0.2033 1.0000
 -0.1319 0.3973 -0.5682 -0.2451 1.0000
 0.4469 -0.4284 0.3810 -0.1426 1.0000
 0.1271 -0.5437 -0.5083 -0.2487 1.0000
 0.4175 0.2003 -0.3059 -0.2020 1.0000
 0.5712 -0.3418 0.3310 -0.2970 1.0000
 0.4495 -0.1116 0.6073 0.2487 1.0000
 -0.0496 0.2803 -0.3120 0.4494 1.0000
 0.3946 0.5809 -0.2840 -0.3277 1.0000
 0.4074 -0.3361 -0.3904 0.1668 1.0000
 -0.5591 -0.5186 -0.4391 -0.4314 1.0000
 -0.2409 -0.3047 0.2582 0.3568 1.0000
 -0.3548 -0.5104 0.5589 -0.6121 1.0000
 -0.5029 0.5117 -0.4162 -0.2926 1.0000
 -0.1543 0.5704 0.1873 -0.3148 1.0000
 0.2741 0.4137 0.3172 -0.1158 1.0000
 0.4080 0.2028 0.4025 0.2779 1.0000
 -0.4589 -0.3351 -0.2222 0.2354 1.0000
 0.2188 0.4885 -0.3682 0.4442 1.0000
 0.3527 0.4686 0.4713 -0.1122 1.0000
 0.2088 0.2796 -0.3679 -0.1432 1.0000
 0.3972 0.1898 -0.3421 0.0853 1.0000
 -0.2061 -0.4040 0.2679 -0.4133 1.0000
 0.3866 -0.4259 0.3550 0.2679 1.0000
 -0.4298 0.5054 -0.5400 -0.1521 1.0000
 -0.3500 -0.3835 0.5677 -0.1190 1.0000
 -0.6177 -0.5671 0.4404 -0.4366 1.0000
 0.4116 -0.4199 -0.1183 -0.0318 1.0000
 -0.3492 -0.1796 0.4987 0.3893 1.0000
 -0.2032 0.2024 0.4361 -0.1028 1.0000
 0.4457 0.2086 -0.4939 -0.2717 1.0000
 -0.3613 -0.2747 -0.3190 -0.5366 1.0000
 -0.2301 -0.3919 -0.2570 0.2017 1.0000
 0.4637 -0.2265 0.3999 -0.2819 1.0000
 -0.5358 0.1335 0.5469 -0.4479 1.0000
 0.4944 0.3508 0.2931 0.4015 1.0000
 -0.2846 0.4955 0.3483 -0.3280 1.0000
 -0.4911 -0.4350 0.3730 -0.2162 1.0000
 -0.2065 -0.4119 0.1469 0.3264 1.0000
 -0.3579 0.4210 -0.5210 0.2089 1.0000
 -0.2546 -0.3575 0.2548 -0.3382 1.0000
 0.2571 -0.5419 0.1959 -0.2759 1.0000
 0.5267 0.4340 0.2129 0.3151 1.0000
 -0.3147 0.1817 0.3047 0.3844 1.0000
 0.3452 -0.5250 0.3211 -0.5076 1.0000
 0.5411 -0.1664 -0.1760 0.4200 1.0000
 -0.6238 -0.4662 -0.4678 0.4099 1.0000
 0.3194 0.4519 0.4370 -0.2385 1.0000
 -0.4768 -0.4607 -0.5684 0.4978 1.0000
 -0.3315 0.4938 -0.1030 -0.1146 1.0000
 0.1503 -0.2197 -0.3137 -0.3876 1.0000
 0.2733 0.3956 0.2604 0.2294 1.0000
 0.1814 0.1749 -0.2882 0.3131 1.0000
 0.3982 -0.4903 0.4737 0.4833 1.0000
 0.1851 0.2299 0.5140 -0.4323 1.0000
 -0.3077 -0.5321 -0.3504 -0.3193 1.0000
 0.4787 0.2045 -0.5684 -0.3457 1.0000
 -0.1522 -0.2662 0.3400 0.5128 1.0000
 -0.4742 -0.3598 0.5374 0.1642 1.0000
 -0.4603 0.2775 -0.5382 -0.4432 1.0000
 0.5582 -0.3113 0.1044 -0.1650 1.0000
 0.3039 -0.3537 -0.4047 0.3480 1.0000
 -0.0718 -0.3640 0.2000 -0.5723 1.0000
 -0.3769 -0.4138 -0.2960 0.3097 1.0000
 0.2223 0.4137 0.4414 0.2923 1.0000
 0.4319 0.2978 -0.4713 0.3627 1.0000
 0.5071 -0.2631 -0.0680 -0.2580 1.0000
 0.4885 0.4615 0.3344 -0.3356 1.0000
 -0.1799 -0.5099 -0.3485 0.3582 1.0000
 0.4857 0.3172 0.4580 0.2054 1.0000
 0.5908 0.3653 -0.2042 -0.2890 1.0000
 0.4302 0.2664 0.4992 -0.3359 1.0000
 -0.3897 -0.0664 -0.1402 -0.5823 1.0000
 0.5151 -0.3120 -0.5629 -0.2319 1.0000
 -0.2830 -0.3816 0.3401 -0.3130 1.0000
 0.5889 0.5612 -0.3872 -0.4137 1.0000
 0.4331 -0.2486 0.3215 0.3924 1.0000
 0.2695 -0.1549 -0.4851 0.1873 1.0000
 -0.3254 -0.5367 0.3743 -0.3412 1.0000
 0.4121 -0.2275 0.5001 -0.5537 1.0000
 0.5838 -0.3622 0.3246 0.1167 1.0000
 -0.4297 0.3665 -0.4882 0.3221 1.0000
 0.3811 0.2739 0.2855 -0.2037 1.0000
 -0.3537 -0.1647 0.5481 0.3315 1.0000
 0.2493 0.2426 0.5304 0.4772 1.0000
 -0.0792 -0.2345 -0.4809 -0.2214 1.0000
 0.3389 -0.3395 0.4623 -0.4988 1.0000
 0.2489 -0.4790 0.3804 0.6109 1.0000
 0.4475 0.5682 -0.3524 0.0605 1.0000
 -0.6004 0.3891 0.3475 -0.3147 1.0000
 0.5394 -0.1891 -0.1982 -0.5126 1.0000
 0.2828 -0.2588 0.2590 0.2851 1.0000
 0.1655 -0.4463 -0.2873 -0.2519 1.0000
 0.3650 -0.5686 -0.5675 -0.4105 1.0000
 -0.0732 0.5945 -0.1558 0.2924 1.0000
 -0.3779 0.4553 -0.2883 0.2815 1.0000
 0.3486 0.2612 -0.4683 0.4857 1.0000
 0.0314 -0.2800 -0.3790 0.0809 1.0000
 -0.4702 -0.4798 0.3531 0.4178 1.0000
 0.4900 0.1930 0.4616 0.6284 1.0000
 -0.3125 -0.1691 -0.3632 0.2341 1.0000
 0.3830 0.1795 -0.1630 -0.2490 1.0000
 -0.3556 -0.3455 0.3815 -0.1592 1.0000
 0.2103 0.2812 0.5341 -0.5382 1.0000
 -0.3206 -0.1877 -0.4884 -0.2691 1.0000
 -0.1416 0.3135 0.5425 0.4633 1.0000
 0.4461 0.3609 -0.2279 0.5340 1.0000
 0.4230 -0.3403 -0.0883 -0.0453 1.0000
 0.3319 0.4362 -0.0366 0.2430 1.0000
 -0.2330 -0.4348 0.0374 -0.3939 1.0000
 0.5313 0.3215 -0.4881 0.4729 1.0000
 0.3238 0.6327 0.4853 0.4381 1.0000
 0.3362 -0.2946 0.2705 -0.2666 1.0000
 0.3813 0.5359 0.4074 0.6132 1.0000
 0.5248 0.4004 -0.0932 0.1684 1.0000
 -0.1973 -0.3417 -0.0500 -0.1863 1.0000
 -0.1975 -0.2729 -0.2164 -0.4874 1.0000
 -0.5335 0.3239 0.3610 0.3107 1.0000
 -0.2020 0.0420 -0.3009 0.2231 1.0000
 -0.2086 0.4065 0.4333 -0.3521 1.0000
 0.2153 -0.2305 -0.3568 0.3645 1.0000
 -0.4318 -0.3814 -0.3783 0.4061 1.0000
 -0.2297 0.5208 0.5215 -0.3129 1.0000
 -0.3729 -0.2824 -0.3894 0.3047 1.0000
 0.5360 -0.4584 -0.1376 -0.2915 1.0000
 0.3767 -0.3835 0.3155 0.3183 1.0000
 0.1440 -0.0835 0.4386 0.5155 1.0000
 0.2972 -0.5341 0.3580 -0.2424 1.0000
 0.2740 -0.2316 -0.1437 0.3577 1.0000
 -0.4732 0.2659 -0.2066 -0.5742 1.0000
 0.2391 0.1516 0.3664 -0.3726 1.0000
 0.2315 -0.4328 -0.5792 0.2940 1.0000
 0.4753 -0.1025 -0.1819 0.5770 1.0000
 0.5187 0.4392 -0.4511 0.3102 1.0000
 -0.0242 -0.0872 -0.5450 -0.3109 1.0000
 -0.1418 -0.4836 -0.5734 0.1533 1.0000
 -0.5053 0.4165 -0.2524 0.1158 1.0000
 0.1139 0.4529 -0.3091 -0.0955 1.0000
 -0.5701 -0.3026 0.6050 0.3552 1.0000
 0.4855 0.1581 0.4842 -0.0971 1.0000
 0.1861 0.2650 0.4139 0.3506 1.0000
 0.5317 -0.5247 0.1577 0.6162 1.0000
 0.0638 0.3337 0.1811 0.4901 1.0000
 0.1970 -0.1197 -0.3663 0.3981 1.0000
 0.4153 -0.2746 0.1934 0.2427 1.0000
 0.4527 -0.5019 0.2909 0.1599 1.0000
 0.3785 0.0835 -0.4488 -0.2337 1.0000
 -0.3501 -0.2214 0.2997 -0.2395 1.0000
 -0.2043 0.3786 -0.4049 0.3902 1.0000
 0.2240 0.5623 -0.6288 0.5241 1.0000
 -0.3170 -0.0499 0.6079 0.5602 1.0000
 0.4395 0.5020 0.1400 0.2698 1.0000
 0.1238 0.5111 -0.3651 -0.5187 1.0000
 -0.2731 0.4918 0.5821 0.1027 1.0000
 -0.3003 -0.5040 -0.5515 -0.3945 1.0000
 0.3402 -0.1501 -0.3034 0.0996 1.0000
 -0.3755 -0.0872 -0.2671 -0.4013 1.0000
 -0.1488 -0.5173 0.5249 0.4524 1.0000
 -0.1188 0.2688 -0.2122 0.2363 1.0000
 0.4801 -0.3810 -0.4429 -0.2552 1.0000
 -0.2787 -0.2638 0.2684 0.1517 1.0000
 -0.2363 0.3918 -0.6509 0.1521 1.0000
 0.1170 -0.5448 0.5310 -0.2551 1.0000
 0.0698 -0.3839 -0.3551 0.6129 1.0000
 0.2682 -0.5523 -0.1947 -0.2459 1.0000
 -0.3239 -0.1152 -0.1578 0.5997 1.0000
 -0.4367 0.3813 0.1035 0.2573 1.0000
 0.2803 0.3514 -0.1644 -0.4480 1.0000
 0.3001 -0.3242 -0.1313 0.0689 1.0000
 -0.4517 -0.2498 0.4981 0.1965 1.0000
 -0.2549 -0.1333 -0.3494 0.3387 1.0000
 0.3082 0.4519 0.4158 -0.2753 1.0000
 0.5515 -0.2870 0.2744 -0.4911 1.0000
 -0.0369 0.4654 -0.3096 0.4432 1.0000
 0.3722 0.3108 -0.2633 -0.3928 1.0000
 -0.2805 -0.1863 0.1136 -0.4265 1.0000
 0.4885 0.5180 0.2758 0.4809 1.0000
 0.4444 0.2924 0.5144 0.0567 1.0000
 0.3042 -0.2341 -0.4093 0.1203 1.0000
 -0.4262 0.3021 0.1533 0.2352 1.0000
 -0.1322 0.3042 -0.5100 -0.2857 1.0000
 0.2798 0.4898 0.4474 -0.4505 1.0000
 0.3167 0.4495 0.5812 -0.4300 1.0000
 0.5614 0.2561 -0.2021 -0.0342 1.0000
 0.2813 0.0760 0.2899 0.4061 1.0000
 -0.1418 0.3225 0.1080 0.3702 1.0000
 -0.2912 -0.2675 0.2719 -0.3108 1.0000
 0.0911 0.3000 0.3042 0.1988 1.0000
 0.1785 -0.1846 0.5519 -0.4562 1.0000
 0.2708 0.5124 0.2841 -0.6033 1.0000
 -0.4294 0.2901 -0.3113 0.5029 1.0000
 0.1083 0.3073 0.2887 0.1303 1.0000
 -0.2965 0.5814 0.1509 0.1960 1.0000
 0.1734 0.5636 -0.3191 -0.1235 1.0000
 0.4175 -0.3398 -0.2191 -0.4446 1.0000
 0.3497 -0.4087 0.1497 -0.1772 1.0000
 0.4578 0.2546 0.3051 0.3492 1.0000
 0.0905 -0.5882 -0.2269 0.4895 1.0000
 0.2790 -0.5398 -0.4155 -0.2710 1.0000
 -0.4570 -0.5097 0.3701 0.1549 1.0000
 0.4807 0.4517 0.3146 0.2423 1.0000
 0.2919 -0.4234 0.4282 -0.4810 1.0000
 0.4073 -0.0809 -0.3100 0.3901 1.0000
 -0.0703 -0.4365 0.3974 0.3157 1.0000
 -0.3031 -0.4624 0.3288 0.5755 1.0000
 0.5510 0.3437 -0.1170 0.4245 1.0000
 -0.3754 0.4309 0.3906 -0.3773 1.0000
 -0.4079 0.2039 0.5341 -0.3942 1.0000
 0.6003 0.1765 0.5685 0.5001 1.0000
 -0.4433 -0.4200 -0.2746 -0.2435 1.0000
 -0.0928 0.3441 -0.2292 0.1819 1.0000
 -0.1809 0.4828 0.1277 -0.1494 1.0000
 -0.5436 -0.5395 0.1538 -0.3014 1.0000
 -0.3033 -0.6265 -0.3897 -0.1106 1.0000
 -0.2836 0.2697 0.5033 -0.2032 1.0000
 0.1886 0.3509 0.2478 -0.2721 1.0000
 -0.1382 0.5507 -0.5256 -0.3788 1.0000
 -0.4979 -0.3279 0.4960 -0.5032 1.0000
 0.1937 0.4901 -0.4726 -0.2541 1.0000
 0.0673 0.5321 -0.0718 0.1012 1.0000
 0.1554 0.4975 -0.5761 0.2347 1.0000
 0.3672 -0.2125 0.4327 0.4591 1.0000
 -0.3364 0.3525 0.2455 0.5039 1.0000
 -0.4902 -0.5251 0.4410 -0.3402 1.0000
 0.5469 0.2774 0.2786 -0.4222 1.0000
 0.4345 0.0660 0.3010 -0.2257 1.0000
 -0.2580 -0.1330 -0.1597 -0.2004 1.0000
 0.6300 0.2454 0.3893 -0.2756 1.0000
 0.2052 0.4620 -0.2119 0.4267 1.0000
 -0.1618 0.3620 0.6212 0.1434 1.0000
 0.6187 0.4515 -0.4965 0.4611 1.0000
 0.6337 -0.3126 -0.4106 0.3299 1.0000
 0.0250 0.5405 -0.1464 -0.5918 1.0000
 0.2494 0.4083 0.2866 -0.2229 1.0000
 -0.2680 -0.5149 0.3869 0.2127 1.0000
 0.2274 -0.5773 -0.2023 -0.3231 1.0000
 -0.2345 -0.3954 0.5838 0.2288 1.0000
 -0.3119 -0.2328 -0.2993 0.4693 1.0000
 0.1408 0.2881 0.4832 0.5335 1.0000
 -0.4234 0.4217 0.0912 -0.5803 1.0000
 -0.4382 -0.3718 -0.2692 0.4776 1.0000
 -0.3834 -0.2315 -0.2789 -0.4331 1.0000
 -0.5628 0.5790 0.2638 0.3462 1.0000
 -0.4969 0.3149 -0.4584 0.1820 1.0000
 -0.3389 -0.5649 0.5783 -0.2864 1.0000
 -0.4725 0.1585 -0.4820 -0.2794 1.0000
 -0.3338 -0.2656 0.1213 0.4542 1.0000
 0.4299 -0.4985 -0.5031 0.2815 1.0000
 -0.2293 0.6254 -0.4760 0.3654 1.0000
 -0.5322 -0.2502 0.4757 -0.6070 1.0000
 0.4020 -0.4868 0.4660 -0.6254 1.0000
 0.5522 -0.4850 -0.0792 0.3539 1.0000
 -0.3741 0.2853 -0.1971 0.3262 1.0000
 0.4410 -0.2203 -0.3952 -0.6399 1.0000
 -0.5283 0.2215 -0.2810 0.4205 1.0000
 0.3214 -0.3964 0.6246 -0.2901 1.0000
 -0.0744 0.5082 -0.5825 0.2631 1.0000
 0.2861 -0.4285 0.1139 -0.3269 1.0000
 0.2099 -0.2363 0.3656 -0.2844 1.0000
 0.1747 0.3157 0.0555 -0.5632 1.0000
 0.3342 0.2912 -0.5690 0.0823 1.0000
 0.5748 -0.1565 -0.4432 -0.4165 1.0000
 -0.2016 0.3892 -0.3651 0.5650 1.0000
 -0.3285 -0.2392 0.2829 -0.3884 1.0000
 -0.5600 -0.6019 -0.4248 0.3015 1.0000
 -0.3613 -0.5404 -0.5951 -0.4921 1.0000
 -0.2276 -0.1286 -0.4867 0.2206 1.0000
 -0.5329 -0.3039 -0.2150 0.2275 1.0000
 -0.5445 -0.3908 0.5328 0.3474 1.0000
 -0.0749 -0.1660 0.1744 -0.3563 1.0000
 0.2081 0.4509 -0.3896 -0.3054 1.0000
 0.4553 0.3575 0.1344 0.2094 1.0000
 0.3508 -0.3722 -0.2561 -0.2114 1.0000
 0.6471 -0.3117 -0.1982 -0.3407 1.0000
 -0.1980 0.5538 0.2154 0.1096 1.0000
 -0.1292 0.1805 0.0916 -0.3648 1.0000
 0.5710 0.5251 0.0681 -0.4063 1.0000
 0.4711 0.3882 0.4264 0.4862 1.0000
 0.5989 0.2898 -0.1770 -0.5524 1.0000
 -0.2262 0.3881 0.3781 0.4841 1.0000
 0.1596 -0.4974 -0.2850 0.5279 1.0000
 0.1488 -0.1747 -0.2957 0.4285 1.0000
 -0.3197 -0.3379 0.2184 0.1292 1.0000
 -0.2017 0.5947 0.4331 0.4760 1.0000
 0.5190 0.3114 -0.5331 0.2829 1.0000
 -0.4366 -0.1848 -0.4525 0.6099 1.0000
 0.2618 0.4665 0.2586 0.2094 1.0000
 -0.2847 0.2774 0.2552 -0.4199 1.0000
 0.4093 0.4497 0.1666 0.1625 1.0000
 0.2547 -0.5198 -0.1755 0.4247 1.0000
 0.2784 0.4133 0.4327 0.4114 1.0000
 -0.4165 0.5573 -0.4056 -0.5257 1.0000
 0.5813 0.3984 0.3014 0.2187 1.0000
 -0.3423 0.1725 0.4073 0.0776 1.0000
 -0.0637 0.2715 -0.4444 0.0747 1.0000
 0.4084 0.2045 -0.3561 -0.2026 1.0000
 -0.3662 -0.5222 0.4159 -0.5793 1.0000
 -0.3219 0.4834 -0.2731 0.3971 1.0000
 0.1256 0.4412 -0.3049 0.4691 1.0000
 -0.2788 0.4504 -0.1735 0.4865 1.0000
 -0.4058 -0.3955 -0.6349 -0.3619 1.0000
 -0.2961 0.3190 -0.3911 -0.2869 1.0000
 -0.3985 -0.3924 0.6170 -0.4346 1.0000
 0.2751 0.2936 0.4398 -0.4299 1.0000
 0.4749 -0.4002 0.3423 -0.5701 1.0000
 -0.1733 0.1328 -0.1909 0.3461 1.0000
 0.4627 0.2248 0.2318 0.5313 1.0000
 0.2957 -0.2439 -0.1558 -0.4726 1.0000
 0.3690 -0.2514 -0.4657 0.4373 1.0000
 0.0985 -0.3410 0.2682 -0.4339 1.0000
 -0.2202 0.1870 -0.4929 0.3818 1.0000
 -0.2024 -0.2924 0.2318 0.2580 1.0000
 0.5084 0.4117 0.2595 0.3959 1.0000
 -0.3830 -0.1894 -0.2660 0.4061 1.0000
 -0.3579 0.1851 0.4926 -0.3127 1.0000
 -0.6129 0.4248 0.1995 -0.3251 1.0000
 -0.1007 0.3156 -0.5158 -0.1922 1.0000
 0.4626 -0.5778 -0.5677 0.4206 1.0000
 0.2004 -0.3255 0.3319 -0.1706 1.0000
 -0.1420 -0.3002 -0.0878 0.4838 1.0000
 0.2909 0.3841 -0.2124 -0.5321 1.0000
 -0.4576 0.2839 -0.6198 -0.3672 1.0000
 -0.3612 -0.0512 -0.1070 -0.6081 1.0000
 -0.2124 0.2839 -0.2708 0.2701 1.0000
 -0.5302 0.5331 0.4395 0.3341 1.0000
 0.4660 -0.4497 -0.3213 -0.4513 1.0000
 0.1851 -0.3411 -0.5147 0.0549 1.0000
 -0.2553 -0.5032 0.3246 -0.2698 1.0000
 0.4144 0.5222 0.1502 -0.3627 1.0000
 -0.2198 0.0672 -0.5017 -0.5472 1.0000
 0.2165 0.2328 -0.1044 -0.1693 1.0000
 0.5823 -0.3910 0.5388 0.3806 1.0000
 0.2115 -0.4822 -0.5324 -0.0537 1.0000
 -0.3848 -0.1349 0.4645 0.5207 1.0000
 -0.1838 -0.3966 0.4436 0.2779 1.0000
 -0.3611 -0.1332 -0.5765 -0.5123 1.0000
 -0.0881 -0.1724 -0.3049 0.3037 1.0000
 0.2626 -0.4358 0.4157 0.4766 1.0000
 -0.1942 0.1985 0.5855 -0.3354 1.0000
 0.4439 0.0717 -0.4464 0.3516 1.0000
 0.0921 -0.5292 0.3055 0.5132 1.0000
 0.6251 -0.2717 -0.3806 -0.4914 1.0000
 -0.4632 0.4087 0.1320 -0.2979 1.0000
 -0.2334 0.4085 -0.2299 -0.5394 1.0000
 -0.3636 0.0925 0.5154 0.1947 1.0000
 -0.2223 0.5276 0.1312 0.3898 1.0000
 -0.1800 -0.3800 -0.2665 -0.3771 1.0000
 -0.4913 0.1353 -0.3489 -0.5321 1.0000
 0.0189 -0.2903 -0.5413 0.5489 1.0000
 0.5326 0.3521 -0.4032 -0.4717 1.0000
 0.2930 0.3792 0.1008 -0.2968 1.0000
 0.5147 -0.2874 -0.4625 -0.0318 1.0000
 -0.5012 0.4247 0.2949 0.2814 1.0000
 -0.3415 0.5517 -0.3178 -0.3127 1.0000
 -0.6121 -0.0318 -0.1312 -0.5101 1.0000
 -0.5093 0.3604 -0.4765 -0.4830 1.0000
 0.5941 0.5245 -0.5758 0.3573 1.0000
 -0.4340 0.5113 0.4489 -0.5851 1.0000
 -0.3552 0.5104 -0.2587 0.3556 1.0000
 0.2460 0.2109 0.3721 0.1510 1.0000
 0.1160 0.4805 0.2293 -0.0721 1.0000
 -0.0171 -0.3320 -0.4240 -0.4386 1.0000
 -0.0630 -0.0686 0.2367 -0.3155 1.0000
 -0.3268 0.5279 -0.2806 -0.1777 1.0000
 -0.3296 0.5105 0.1842 -0.2580 1.0000
 0.3515 -0.3746 -0.3539 0.0484 1.0000
 0.3500 -0.4717 0.3343 0.3891 1.0000
 -0.2462 -0.5560 -0.4764 0.2812 1.0000
 0.3183 0.3075 -0.2179 0.1152 1.0000
 0.2670 0.2502 -0.2723 -0.4255 1.0000
 0.5819 -0.2578 0.4033 0.4974 1.0000
 0.2476 -0.4321 0.5955 -0.1658 1.0000
 0.5331 -0.6062 0.2726 -0.2282 1.0000
 -0.5209 -0.0705 -0.2025 0.4327 1.0000
 0.4462 -0.1905 0.4289 0.4623 1.0000
 0.3887 -0.2054 -0.5281 0.2367 1.0000
 0.5769 -0.2362 -0.1917 0.6346 1.0000
 -0.2523 0.4016 0.3987 -0.1056 1.0000
 -0.1953 0.4891 -0.0483 -0.3465 1.0000
 0.4796 0.5410 -0.4081 -0.5731 1.0000
 0.6171 -0.3673 -0.1551 -0.0876 1.0000
 -0.2154 -0.3942 -0.0864 0.3887 1.0000
 -0.4641 -0.2863 0.2081 -0.0578 1.0000
 0.0603 0.2521 0.0631 0.1359 1.0000
 0.4781 -0.3699 -0.4832 -0.3811 1.0000
 0.4178 -0.2827 0.3960 -0.2231 1.0000
 -0.5852 0.3623 -0.4105 -0.0835 1.0000
 0.3810 0.4652 0.3821 0.4776 1.0000
 0.1073 -0.2031 0.2411 -0.4627 1.0000
 -0.4903 -0.2941 0.2901 -0.4307 1.0000
 -0.0468 0.0475 -0.1458 -0.5047 1.0000
 0.4146 -0.4382 0.3802 0.2797 1.0000
 0.5014 -0.0661 -0.3139 0.1843 1.0000
 0.4812 0.2984 0.3217 -0.4887 1.0000
 -0.4120 -0.5261 -0.1897 0.4231 1.0000
 0.4802 -0.4497 -0.2565 0.2999 1.0000
 -0.5232 -0.4118 -0.2139 -0.0722 1.0000
 -0.2198 0.0419 -0.2145 -0.6025 1.0000
 0.3049 0.5162 -0.1907 0.5511 1.0000
 -0.3858 -0.0933 0.2018 -0.4378 1.0000
 0.1495 0.3077 0.3576 -0.5403 1.0000
 -0.5569 -0.4191 -0.4451 0.1395 1.0000
 0.2979 -0.6139 -0.3570 0.3019 1.0000
 -0.4264 0.3001 -0.3825 0.3806 1.0000
 0.4147 -0.1582 -0.4076 -0.2547 1.0000
 -0.5557 -0.2345 0.6047 0.4459 1.0000
 0.3135 -0.3289 0.2907 -0.2059 1.0000
 -0.2092 -0.0709 -0.3834 -0.4738 1.0000
 -0.5170 -0.3415 0.2884 0.6167 1.0000
 -0.3577 0.5359 -0.3251 0.0639 1.0000
 0.4416 -0.3347 -0.0955 -0.5540 1.0000
 -0.3279 0.2018 -0.2929 0.4762 1.0000
 0.4176 0.1656 0.4288 -0.3854 1.0000
 0.3510 0.4920 0.4807 0.4876 1.0000
 -0.5218 0.3345 0.3124 0.3938 1.0000
 -0.2349 -0.0342 -0.5733 0.5455 1.0000
 -0.5471 0.3795 0.3847 -0.2770 1.0000
 0.2873 0.4833 0.2071 0.6130 1.0000
 -0.3689 0.1622 0.4636 0.5064 1.0000
 0.2854 -0.5282 0.1523 -0.4546 1.0000
 -0.4903 0.1259 0.2355 -0.6501 1.0000
 0.2231 -0.2230 0.5655 0.4508 1.0000
 0.1770 0.4366 -0.4773 -0.1868 1.0000
 0.5311 0.5443 -0.0749 0.4344 1.0000
 0.4961 -0.3313 0.0448 -0.2111 1.0000
 -0.2561 0.2977 0.2056 -0.2730 1.0000
 0.4678 -0.3231 0.2207 0.5154 1.0000
 0.2525 0.4328 -0.4127 -0.3385 1.0000
 -0.1449 -0.3432 -0.2292 -0.2641 1.0000
 0.1701 -0.3769 0.2048 0.3896 1.0000
 -0.4763 -0.4811 0.3324 0.5278 1.0000
 0.3762 0.3126 -0.1602 -0.1884 1.0000
 -0.3684 -0.4007 0.2586 -0.5415 1.0000
 -0.2120 -0.4592 -0.4099 0.5844 1.0000
 -0.1118 -0.0899 -0.3355 -0.3424 1.0000
 0.5096 0.3008 -0.4689 -0.2116 1.0000
 -0.4011 -0.4741 -0.5033 0.2189 1.0000
 0.4699 0.5178 0.4102 0.3610 1.0000
 0.3460 -0.2072 -0.1288 -0.2564 1.0000
 -0.2008 0.2785 0.4228 -0.3624 1.0000
 -0.5267 0.3166 0.4967 0.3222 1.0000
 0.4084 0.4866 -0.3922 0.6296 1.0000
 -0.2453 0.3663 -0.2250 0.3472 1.0000
 -0.5729 -0.3107 0.4761 0.0562 1.0000
 -0.2941 0.2139 -0.5044 -0.0612 1.0000
 -0.2664 -0.3842 0.2305 -0.4405 1.0000
 0.4335 0.4402 -0.4175 0.3173 1.0000
 -0.3690 0.5675 0.5746 0.2010 1.0000
 -0.3048 0.4374 -0.3890 0.1546 1.0000
 0.5466 -0.3766 -0.4286 -0.3649 1.0000
 0.2807 -0.4055 -0.4119 -0.5089 1.0000
 0.2601 -0.5054 0.4582 -0.2154 1.0000
 0.1467 -0.3396 0.2349 -0.1950 1.0000
 -0.3888 0.2529 -0.4083 0.5071 1.0000
 0.2282 0.5116 0.0842 -0.6212 1.0000
 0.2091 0.3950 0.2850 -0.2043 1.0000
 -0.2217 -0.0552 0.0884 -0.1461 1.0000
 -0.4860 0.4861 -0.5317 -0.1857 1.0000
 -0.3907 -0.3226 -0.4273 0.3935 1.0000
 0.4837 0.1012 0.3182 0.6244 1.0000
 -0.5027 -0.1927 -0.4337 0.5548 1.0000
 0.2142 0.1911 -0.5228 0.5307 1.0000
 -0.5059 0.1812 0.4970 -0.4701 1.0000
 0.2658 0.2073 0.2082 0.1941 1.0000
 0.1641 -0.4854 -0.3118 -0.3254 1.0000
 -0.4940 -0.3713 0.0679 0.5605 1.0000
 -0.2864 0.1042 0.4123 0.2242 1.0000
 0.4689 0.1554 0.2297 -0.2580 1.0000
 0.4687 0.1932 -0.1473 0.4905 1.0000
 -0.2289 -0.2868 -0.3801 -0.3672 1.0000
 -0.2970 -0.5057 -0.3275 0.4021 1.0000
 0.1619 0.3907 -0.1952 0.5306 1.0000
 0.2126 -0.4212 -0.2320 0.3658 1.0000
 -0.3509 -0.0852 -0.1633 -0.5080 1.0000
 0.4237 0.4274 -0.3308 -0.4174 1.0000
 0.6102 -0.2007 0.1790 -0.6081 1.0000
 0.1563 0.1830 0.2524 -0.2951 1.0000
 0.3165 -0.4224 -0.3992 -0.1422 1.0000
 0.1113 0.1505 -0.3828 0.2664 1.0000
 0.0498 -0.1185 -0.2290 -0.3145 1.0000
 -0.3757 -0.2188 -0.5222 0.3344 1.0000
 -0.2019 -0.5666 0.3111 0.3181 1.0000
 0.1611 0.3831 0.2703 -0.1114 1.0000
 0.4794 -0.2285 0.3638 0.3903 1.0000
 -0.1822 0.4552 -0.0823 0.2477 1.0000
 -0.1399 0.1672 -0.2181 -0.4461 1.0000
 0.1334 0.4025 0.4604 -0.3831 1.0000
 -0.2063 -0.2794 0.5456 -0.2886 1.0000
 0.4474 -0.3862 -0.1703 0.1380 1.0000
 -0.5711 -0.3885 0.2657 -0.2381 1.0000
 0.0287 -0.4791 -0.1305 0.5162 1.0000
 -0.0719 0.1267 -0.2818 -0.2870 1.0000
 0.2512 0.3170 -0.3848 0.4107 1.0000
 -0.1961 0.4160 0.3083 0.3697 1.0000
 0.3656 -0.3952 0.4219 0.2894 1.0000
 0.5083 0.2529 0.2373 -0.5035 1.0000
 0.2628 -0.2382 0.3685 -0.4500 1.0000
 -0.4326 0.5132 0.2458 -0.5936 1.0000
 0.2196 -0.2154 0.1650 -0.3001 1.0000
 -0.4183 -0.3574 0.3371 -0.2903 1.0000
 -0.4275 0.1682 -0.4710 -0.0604 1.0000
 -0.2719 -0.1507 0.6288 0.4457 1.0000
 -0.5810 -0.3808 0.1645 0.5079 1.0000
 0.4656 -0.3285 -0.1714 0.4407 1.0000
 0.4274 0.2911 0.0918 0.6202 1.0000
 0.4087 -0.3269 -0.4097 0.0722 1.0000
 0.1824 0.3838 0.3651 0.2757 1.0000
 -0.2375 -0.4616 -0.3298 0.2881 1.0000
 0.2533 0.2749 0.1088 -0.3935 1.0000
 -0.3869 -0.2520 0.3229 -0.4094 1.0000
 -0.3084 0.3982 -0.2687 -0.1923 1.0000
 -0.3865 0.2070 -0.5208 -0.3531 1.0000
 0.3720 0.4203 -0.3707 0.5044 1.0000
 0.5321 -0.3848 0.1623 -0.3689 1.0000
 -0.1797 -0.1661 0.3990 0.3612 1.0000
 -0.2337 0.3810 -0.3784 -0.3181 1.0000
 0.4358 0.2394 -0.1146 -0.6373 1.0000
 -0.0248 0.4424 0.4455 -0.1444 1.0000
 -0.4331 0.1976 0.3655 -0.3226 1.0000
 -0.6412 0.1614 0.0709 -0.3038 1.0000
 0.2323 -0.3812 -0.1374 0.5656 1.0000
 0.1542 -0.4840 0.1458 -0.4833 1.0000
 -0.5395 -0.3493 -0.3896 -0.3503 1.0000
 0.4741 -0.2503 0.5538 -0.5854 1.0000
 0.1609 0.0972 0.3879 0.4047 1.0000
 -0.2819 -0.5164 0.2460 -0.1622 1.0000
 -0.5098 0.5939 0.3482 0.3774 1.0000
 -0.1622 0.3612 -0.0345 0.0514 1.0000
 0.3391 -0.1432 0.5028 0.3450 1.0000
 0.4394 -0.3485 0.5915 0.4955 1.0000
 -0.2634 0.2457 -0.0283 0.3729 1.0000
 0.4581 0.1705 0.4836 0.2522 1.0000
 -0.1202 -0.5578 -0.5808 -0.5646 1.0000
 -0.3152 -0.3676 -0.3352 -0.5823 1.0000
 0.1153 -0.2427 -0.3258 0.2305 1.0000
 -0.1139 0.2811 0.5105 -0.2744 1.0000
 0.4587 -0.5219 -0.2768 0.2274 1.0000
 -0.3179 -0.3307 0.4803 -0.2681 1.0000
 0.4569 -0.1406 -0.3456 -0.1289 1.0000
 -0.4482 -0.5441 0.5083 -0.3707 1.0000
 0.2796 0.4157 0.4993 -0.1221 1.0000
 -0.4621 0.3458 0.2000 0.2530 1.0000
 -0.4454 0.5679 -0.2108 0.4231 1.0000
 0.4640 0.3569 0.3264 -0.4682 1.0000
 0.6486 0.2104 0.1943 -0.4504 1.0000
 -0.2638 0.3561 -0.4678 -0.5881 1.0000
 -0.2667 0.3301 0.4212 -0.1514 1.0000
 -0.2665 -0.5025 0.2767 -0.0649 1.0000
 -0.4867 -0.1182 -0.0315 0.2405 1.0000
 -0.3531 -0.2009 0.3601 0.3793 1.0000
 0.2445 -0.3411 -0.2379 0.3628 1.0000
 0.5587 -0.3150 -0.4058 -0.5628 1.0000
 0.1477 -0.2191 -0.3878 0.3569 1.0000
 -0.1290 -0.2896 -0.4264 0.3343 1.0000
 -0.1783 -0.5261 0.4729 -0.1464 1.0000
 0.1689 -0.4812 0.5121 0.5159 1.0000
 0.4064 0.3041 0.4225 0.0624 1.0000
 -0.6009 0.1049 0.3198 0.3609 1.0000
 0.4306 0.3073 0.3939 -0.3914 1.0000
 -0.3344 -0.3774 0.0502 -0.5145 1.0000
 -0.5198 -0.3368 -0.4101 -0.3974 1.0000
 -0.4829 -0.1792 -0.2751 0.4582 1.0000
 0.3622 -0.0852 -0.2393 -0.4282 1.0000
 0.3819 -0.5498 -0.3334 0.4705 1.0000
 -0.0548 0.1645 0.4268 -0.4145 1.0000
 -0.2198 0.1736 -0.2251 0.2013 1.0000
 0.5006 -0.3877 0.5028 0.0352 1.0000
 0.3392 -0.4496 0.2136 -0.6009 1.0000
 -0.4740 -0.5808 0.2658 -0.2899 1.0000
 0.3050 -0.3208 -0.2157 0.0623 1.0000
 -0.1330 -0.0966 -0.4099 -0.3683 1.0000
 -0.3727 0.2815 -0.5176 0.4071 1.0000
 -0.5453 -0.2229 -0.3069 0.5501 1.0000
 0.5803 0.6233 -0.3191 -0.1883 1.0000
 0.2651 -0.2813 -0.1842 0.1270 1.0000
 0.3362 0.4867 0.2519 -0.3828 1.0000
 -0.3698 0.3847 -0.4247 -0.5698 1.0000
 0.4625 0.4360 -0.2057 0.4613 1.0000
 -0.4384 -0.5757 -0.3276 0.5073 1.0000
 0.0188 -0.4545 0.3302 -0.5709 1.0000
 0.3848 0.4107 -0.4216 0.3833 1.0000
 0.5554 -0.3034 0.3116 0.6129 1.0000
 -0.2730 0.2057 -0.3407 -0.1161 1.0000
 0.2058 -0.2870 -0.3870 -0.1394 1.0000
 -0.1749 0.5782 -0.1563 0.1202 1.0000
 -0.4186 0.5351 0.3798 -0.2141 1.0000
 -0.1081 0.3294 -0.5039 -0.4542 1.0000
 -0.2235 0.1427 0.1527 0.2781 1.0000
 0.2256 0.5066 -0.2315 -0.3052 1.0000
 -0.3883 -0.4135 0.2683 -0.3841 1.0000
 -0.2122 -0.0888 -0.4567 -0.4481 1.0000
 0.5422 0.2103 0.4045 0.3375 1.0000
 0.2967 -0.4881 -0.6119 0.2012 1.0000
 -0.1830 -0.1092 0.1971 0.2426 1.0000
 -0.4843 -0.5415 -0.2758 0.6350 1.0000
 0.3726 0.3659 -0.3597 0.5025 1.0000
 -0.2852 0.5790 0.2480 0.3228 1.0000
 -0.6011 0.2538 -0.5271 -0.2088 1.0000
 -0.3739 0.2761 -0.3811 -0.1587 1.0000
 -0.3328 0.2681 -0.1591 0.1643 1.0000
 0.1514 -0.2212 -0.3720 0.4609 1.0000
 -0.0903 0.2150 -0.4070 -0.0990 1.0000
 0.1694 -0.1214 -0.5159 0.4578 1.0000
 0.2543 0.5577 0.3657 -0.0984 1.0000
 0.2876 -0.4656 0.2262 0.0625 1.0000
 0.2923 0.4375 -0.0826 -0.2603 1.0000
 -0.5110 -0.1534 -0.3539 -0.3560 1.0000
 -0.2765 0.6129 -0.4126 -0.4483 1.0000
 -0.5808 0.4445 -0.5824 -0.2132 1.0000
 -0.1864 -0.3431 -0.4965 -0.0706 1.0000
 -0.5287 0.2378 -0.1667 -0.5633 1.0000
 -0.4817 0.4076 -0.6106 -0.0789 1.0000
 0.5230 -0.3490 0.5811 0.5611 1.0000
 0.2114 -0.2229 -0.5636 0.4534 1.0000
 -0.2824 -0.5158 -0.3795 0.1284 1.0000
 -0.4257 0.2328 -0.3583 0.0906 1.0000
 0.5238 0.4453 0.6020 -0.3201 1.0000
 0.4492 0.3855 0.4655 -0.5522 1.0000
 -0.5650 0.2473 0.2811 0.2113 1.0000
 0.1944 -0.2442 -0.2826 0.1975 1.0000
 -0.3807 0.5949 -0.1895 0.1881 1.0000
 0.2942 0.2686 -0.3098 -0.3629 1.0000
 -0.2772 0.3930 -0.3088 0.3157 1.0000
 -0.3929 0.2948 -0.5669 -0.3881 1.0000
 0.3851 0.5811 0.3554 -0.4823 1.0000
 -0.1831 -0.1754 -0.2914 -0.1382 1.0000
 -0.1780 -0.2930 -0.1305 -0.2652 1.0000
 0.4982 0.2036 -0.0781 -0.2532 1.0000
 -0.4745 0.1773 -0.3273 -0.4326 1.0000
 -0.1250 0.1523 0.4046 -0.0693 1.0000
 -0.4201 -0.4192 0.1815 0.1095 1.0000
 -0.3215 -0.3229 0.5737 -0.0227 1.0000
 -0.2176 0.3905 -0.5686 0.5979 1.0000
 -0.2467 -0.2226 -0.2338 -0.4422 1.0000
 -0.5883 -0.3260 -0.1942 -0.4720 1.0000
 0.5778 -0.1196 -0.2585 -0.0838 1.0000
 -0.3495 -0.3695 -0.3406 -0.4680 1.0000
 0.5313 -0.3563 0.5125 0.1144 1.0000
 0.5839 0.2812 0.1275 0.3023 1.0000
 -0.2073 -0.4781 0.2565 0.2779 1.0000
 -0.2255 -0.5446 0.4530 0.1509 1.0000
 -0.4874 -0.1851 -0.0626 0.2545 1.0000
 0.4167 -0.2495 0.2604 0.2799 1.0000
 0.4234 -0.3356 0.3839 -0.4429 1.0000
 0.1159 0.2522 0.3519 -0.1670 1.0000
 -0.5180 -0.0315 0.1381 0.0909 1.0000
 0.1859 0.5360 -0.3118 0.2009 1.0000
 0.2374 0.4487 -0.0596 -0.5598 1.0000
 0.2153 0.2903 0.5442 -0.2046 1.0000
 0.3664 0.5048 0.1850 0.4317 1.0000
 0.2343 -0.2427 0.1483 -0.1652 1.0000
 -0.5442 0.2067 0.5195 0.6001 1.0000
 0.5320 0.1092 0.1886 0.4209 1.0000
 0.0730 0.1542 0.3052 -0.4332 1.0000
 0.3585 0.4893 0.3321 0.2398 1.0000
 -0.4846 -0.2036 -0.3586 -0.1755 1.0000
 0.4861 0.4759 -0.2635 -0.2661 1.0000
 -0.4665 -0.2081 -0.2069 -0.5173 1.0000
 -0.4564 -0.1770 -0.5330 -0.2986 1.0000
 0.4154 -0.4019 -0.6325 -0.3456 1.0000
 -0.2476 0.3922 -0.2580 -0.1115 1.0000
 0.4881 0.5319 -0.4484 0.1660 1.0000
 -0.0688 0.1367 -0.4797 -0.2981 1.0000
 -0.3858 0.3994 -0.6285 0.2422 1.0000
 -0.6020 0.1453 0.4223 -0.4964 1.0000
 0.2705 -0.4683 -0.3634 0.5508 1.0000
 0.5633 0.1440 -0.4688 -0.5398 1.0000
 0.6120 0.4579 0.1663 -0.4648 1.0000
 0.2839 0.0910 -0.4267 -0.4765 1.0000
 0.4714 0.3049 -0.3048 -0.6024 1.0000
 -0.2979 -0.6164 0.3362 0.1611 1.0000
 0.2581 -0.6119 -0.4342 -0.3899 1.0000
 -0.1138 0.4271 0.2441 0.4037 1.0000
 0.2124 -0.1652 -0.4586 0.0270 1.0000
 -0.1445 -0.3954 -0.1738 -0.4515 1.0000
 -0.4956 0.4535 -0.1383 0.2408 1.0000
 -0.4984 0.4468 -0.4688 0.5408 1.0000
 0.5048 0.2703 -0.2242 0.4384 1.0000
 -0.1924 -0.1741 0.6221 0.4235 1.0000
 -0.3956 0.1028 0.4502 0.1697 1.0000
 0.4703 -0.4352 -0.5446 0.5910 1.0000
 -0.4428 -0.4683 -0.4357 0.4269 1.0000
 -0.4292 -0.0556 0.4422 -0.2044 1.0000
 0.2548 0.2910 -0.1223 -0.1874 1.0000
 -0.3037 -0.4252 -0.1302 -0.4934 1.0000
 0.4656 -0.1911 -0.5000 0.2921 1.0000
 0.6316 -0.1519 0.3633 -0.1903 1.0000
 -0.5412 -0.4280 0.5459 0.3112 1.0000
 -0.5314 0.4279 0.1561 0.5626 1.0000
 0.5008 0.3137 -0.1929 0.3144 1.0000
 -0.3819 -0.0776 -0.2448 0.6166 1.0000
 -0.5408 -0.2533 0.3573 0.4207 1.0000
 -0.3564 0.2847 0.4316 -0.3287 1.0000
 -0.3946 -0.5271 0.3955 -0.6044 1.0000
 -0.3813 0.3208 -0.1617 -0.5687 1.0000
 0.0620 0.4693 -0.4422 -0.3316 1.0000
 0.2754 -0.4447 -0.3667 -0.1178 1.0000
 0.1746 -0.6037 -0.1459 0.4596 1.0000
 -0.2606 0.3441 -0.4169 -0.4565 1.0000
 0.5730 -0.4039 0.4146 0.3628 1.0000
 -0.6150 0.1561 0.3712 0.2069 1.0000
 -0.1901 -0.0924 0.4266 0.1330 1.0000
 0.3044 -0.3517 -0.1002 0.1694 1.0000
 0.1810 -0.3280 0.4176 -0.2841 1.0000
 0.4432 -0.2642 -0.2990 -0.0789 1.0000
 0.5697 0.2287 0.4458 0.2631 1.0000
 -0.3312 -0.3560 0.5589 -0.5204 1.0000
 0.2017 -0.4188 -0.2642 0.3003 1.0000
 -0.4537 -0.2613 -0.5844 -0.1151 1.0000
 -0.4938 -0.4871 -0.2219 -0.3462 1.0000
 0.4813 -0.2447 -0.0869 -0.5715 1.0000
 -0.4740 -0.5228 -0.4620 -0.4255 1.0000
 0.4728 0.1541 0.5504 -0.3256 1.0000
 0.1774 0.2832 -0.3873 0.3093 1.0000
 -0.1011 -0.5256 -0.1108 -0.2887 1.0000
 -0.1843 0.3342 -0.3043 -0.3656 1.0000
 0.4491 -0.2407 0.2726 -0.4566 1.0000
 -0.3778 -0.3167 0.4424 0.1720 1.0000
 -0.1777 0.5584 -0.2377 -0.2919 1.0000
 -0.5516 -0.4099 -0.2655 -0.1651 1.0000
 0.3623 0.5752 0.5545 0.4597 1.0000
 0.5388 0.3500 -0.3640 0.5870 1.0000
 0.6067 -0.2447 0.2328 -0.1558 1.0000
 0.0079 -0.0873 -0.2289 -0.2154 1.0000
 -0.1868 0.0681 -0.1989 -0.3513 1.0000
 -0.4133 -0.1386 -0.3910 0.5266 1.0000
 0.4414 -0.2764 0.2950 -0.3183 1.0000
 -0.0312 -0.5481 0.3221 0.5069 1.0000
 0.4866 -0.2762 -0.4054 -0.2288 1.0000
 -0.0772 -0.1253 0.4139 0.1995 1.0000
 -0.0959 -0.2089 0.4411 -0.3697 1.0000
 -0.2068 0.4674 0.2097 0.5902 1.0000
 0.2202 0.2201 0.3768 -0.4671 1.0000
 0.4688 0.5935 0.3773 -0.5180 1.0000
 -0.6047 -0.6241 -0.4583 -0.1926 1.0000
 -0.5152 0.5360 -0.0765 -0.2519 1.0000
 -0.2189 -0.3294 -0.1988 -0.4301 1.0000
 0.5440 -0.5059 -0.6398 0.4494 1.0000
 0.3507 0.1920 -0.5842 0.2392 1.0000
 0.5024 -0.2568 0.4024 0.4418 1.0000
 -0.4503 0.2351 0.4360 -0.4145 1.0000
 -0.5992 0.3084 -0.3144 -0.2905 1.0000
 0.5144 -0.3189 -0.2645 0.3867 1.0000
 0.3285 -0.1993 0.4008 -0.3302 1.0000
 -0.4283 0.3114 -0.0903 -0.3966 1.0000
 0.2157 0.5599 0.2937 -0.3681 1.0000
 0.6036 0.1345 0.1653 0.2825 1.0000
 -0.3663 0.2776 0.4507 -0.2107 1.0000
 0.0980 0.1225 -0.2956 0.1431 1.0000
 -0.3931 0.3682 0.3988 0.5110 1.0000
 -0.1322 0.4724 -0.2231 0.0634 1.0000
 -0.1502 0.5412 0.5043 0.5455 1.0000
 -0.3368 -0.1445 -0.1568 0.5330 1.0000
 0.2868 -0.1376 0.2638 0.2456 1.0000
 0.1075 -0.3126 0.3817 0.2894 1.0000
 -0.5441 -0.6115 0.0810 0.5632 1.0000
 0.1859 0.4111 0.3689 0.4954 1.0000
 -0.3608 -0.6069 -0.2272 -0.4817 1.0000
 0.4479 -0.5615 0.4079 0.4126 1.0000
 0.2385 0.4102 -0.3883 0.3304 1.0000
 -0.5219 -0.3311 -0.1889 0.2876 1.0000
 0.1964 0.2245 0.4952 -0.4852 1.0000
 0.3479 -0.5017 0.0382 -0.5126 1.0000
 -0.2661 0.2983 -0.2690 0.3263 1.0000
 0.4779 -0.4165 0.4138 -0.1488 1.0000
 0.3544 -0.3624 -0.2862 0.1761 1.0000
 0.2380 -0.6226 -0.4670 0.3074 1.0000
 0.0783 -0.2632 -0.2134 -0.3072 1.0000
 0.3314 -0.1769 -0.4034 0.5141 1.0000
 0.4022 -0.2284 0.4210 -0.1183 1.0000
 0.2819 -0.4855 -0.2667 0.3675 1.0000
 -0.4168 -0.5893 0.3399 0.4320 1.0000
 -0.2547 0.4769 -0.5286 -0.2608 1.0000
 0.4082 -0.3463 -0.4604 -0.6226 1.0000
 -0.4873 -0.5590 -0.6009 0.5003 1.0000
 -0.4163 -0.3802 -0.4478 -0.1639 1.0000
 0.1575 -0.2905 0.2174 0.0732 1.0000
 0.4874 -0.4373 0.3973 -0.1199 1.0000
 -0.3170 0.4182 0.5748 0.5145 1.0000
 -0.4798 -0.4379 -0.2373 0.1143 1.0000
 0.6352 -0.2756 0.5289 0.4055 1.0000
 -0.0766 0.4722 -0.3040 0.2997 1.0000
 0.5750 -0.4655 -0.5185 -0.3029 1.0000
 -0.2852 0.4362 -0.4280 0.5467 1.0000
 0.3912 -0.3847 0.4107 0.0440 1.0000
 0.4127 -0.4871 0.1418 -0.4388 1.0000
 0.3160 0.5283 0.1310 0.2125 1.0000
 0.2112 -0.5132 -0.3488 0.4906 1.0000
 -0.1537 0.3518 0.5235 0.4919 1.0000
 -0.4348 -0.5349 0.4872 -0.2319 1.0000
 -0.1495 -0.5277 0.3553 0.1075 1.0000
 0.4657 0.1632 0.1532 -0.4045 1.0000
 0.1763 -0.1050 0.1860 0.5233 1.0000
 0.3374 -0.5378 -0.2709 -0.6046 1.0000
 -0.3120 0.4368 -0.3261 0.3880 1.0000
 -0.4211 -0.1442 0.4286 -0.1985 1.0000
 0.1181 -0.4776 0.3945 -0.5015 1.0000
 -0.3342 0.3360 -0.6000 -0.4430 1.0000
 -0.0961 -0.1989 -0.3956 -0.5371 1.0000
 -0.3530 -0.3239 0.6208 0.1774 1.0000
 -0.2620 -0.6376 0.4232 0.2032 1.0000
 -0.1212 -0.6261 -0.4096 0.4486 1.0000
 0.1257 -0.4080 -0.2399 -0.2095 1.0000
 -0.0812 0.1957 0.3850 -0.3496 1.0000
 -0.2468 -0.1097 -0.4754 -0.3058 1.0000
 -0.2615 -0.5532 0.1351 0.5004 1.0000
 0.2222 0.3835 0.4901 0.3879 1.0000
 0.2129 -0.5384 -0.4516 0.5469 1.0000
 0.5424 0.4959 0.1642 0.2534 1.0000
 0.3481 -0.1656 0.4735 -0.4025 1.0000
 -0.4224 -0.4064 -0.5015 0.4080 1.0000
 -0.0764 -0.1771 -0.1221 -0.4487 1.0000
 -0.0776 0.4127 -0.4886 0.4082 1.0000
 0.2052 -0.1889 0.2388 0.2368 1.0000
 0.1297 -0.4312 -0.0921 -0.3079 1.0000
 -0.3914 -0.1944 -0.5148 0.1333 1.0000
 0.4186 0.1785 0.1223 0.1906 1.0000
 -0.4597 0.1205 -0.2755 0.6110 1.0000
 0.3034 -0.1962 -0.6315 -0.5555 1.0000
 0.1022 -0.3883 -0.4024 -0.3162 1.0000
 0.4990 -0.3395 -0.3965 0.3992 1.0000
 -0.1256 0.1603 0.1706 -0.5446 1.0000
 0.5529 -0.4078 -0.1857 -0.4004 1.0000
 -0.2182 0.3086 -0.4459 -0.1331 1.0000
 -0.5118 0.2985 0.4703 0.0896 1.0000
 0.5361 0.4782 -0.2645 0.1994 1.0000
 -0.5163 0.0838 0.3650 0.3517 1.0000
 0.2277 -0.3289 -0.6038 -0.5705 1.0000
 0.3937 -0.4363 -0.2570 -0.1330 1.0000
 0.1851 -0.1793 -0.3119 0.1942 1.0000
 -0.3343 0.1935 0.1541 0.5862 1.0000
 0.6299 0.0328 -0.2311 -0.1422 1.0000
 -0.4561 -0.3396 0.1339 0.4477 1.0000
 -0.2210 -0.3913 -0.4499 -0.5745 1.0000
 0.5882 -0.1403 0.5932 0.6118 1.0000
 0.1665 0.3401 0.3905 -0.5370 1.0000
 0.3865 -0.3234 0.3084 -0.5427 1.0000
 -0.2171 0.4147 -0.2049 -0.4584 1.0000
 0.1089 -0.3203 -0.1008 0.3801 1.0000
 0.5532 0.2674 -0.4247 -0.4632 1.0000
 -0.3181 -0.5028 0.2946 -0.2759 1.0000
 -0.2516 0.5338 0.0750 0.3158 1.0000
 -0.1445 -0.3535 -0.4619 -0.4000 1.0000
 0.4167 0.1565 -0.3814 -0.2294 1.0000
 0.2610 0.2444 0.3723 -0.0831 1.0000
 -0.2108 -0.3962 -0.0459 -0.3137 1.0000
 -0.5909 0.2139 -0.5678 0.2854 1.0000
 0.2764 -0.4612 0.3421 -0.1174 1.0000
 0.5571 0.2932 0.4669 -0.6252 1.0000
 0.1576 0.1122 -0.1131 0.1796 1.0000
 0.2020 0.3645 0.4429 0.1443 1.0000
 0.2413 0.1751 -0.4862 -0.5932 1.0000
 -0.1833 0.4656 0.6318 -0.4687 1.0000
 0.3588 0.2289 0.2723 -0.3617 1.0000
 0.1502 -0.4198 -0.0789 0.4357 1.0000
 0.4406 0.3990 -0.3142 0.0642 1.0000
 -0.3243 0.4973 0.1490 -0.1314 1.0000
 -0.3997 0.3645 0.3534 -0.5848 1.0000
 -0.2625 -0.5045 0.3784 -0.5639 1.0000
 -0.3849 0.1147 0.3168 -0.4115 1.0000
 -0.6388 -0.5580 -0.1654 0.4036 1.0000
 0.2768 -0.2154 0.3903 -0.4485 1.0000
 0.4262 0.3332 -0.4883 -0.1617 1.0000
 0.1326 0.2787 -0.1426 0.2336 1.0000
 0.3416 0.2859 0.4931 -0.2193 1.0000
 -0.5148 -0.1784 0.4901 -0.2484 1.0000
 0.4234 -0.3592 0.5855 0.3710 1.0000
 -0.1240 -0.6274 0.3406 -0.5813 1.0000
 0.4586 0.6082 -0.2753 -0.2359 1.0000
 -0.6249 -0.2490 -0.4226 0.5784 1.0000
 -0.3403 0.4686 -0.3670 0.4891 1.0000
 0.5014 0.4073 0.0423 -0.1407 1.0000
 0.6115 0.3588 -0.2385 0.2738 1.0000
 0.5672 0.4241 -0.3016 -0.6016 1.0000
 0.4395 0.4024 0.4466 -0.2061 1.0000
 -0.3240 0.3779 -0.4278 -0.3388 1.0000
 -0.2366 -0.5721 0.4971 0.3176 1.0000
 -0.5294 0.2965 0.2503 0.1406 1.0000
 -0.5956 -0.3383 -0.5733 0.1392 1.0000
 0.2338 0.2071 -0.3572 0.3405 1.0000
 -0.3785 0.5078 0.1842 -0.5522 1.0000
 -0.2553 0.1902 -0.3917 -0.2106 1.0000
 0.4110 -0.5277 0.4948 0.6383 1.0000
 0.3060 -0.5865 -0.3754 0.4247 1.0000
 0.5958 0.4745 0.3001 -0.5543 1.0000
 -0.0690 0.1527 0.4351 0.5264 1.0000
 -0.4070 0.2445 -0.1809 -0.3129 1.0000
 0.4779 -0.3391 0.4876 0.5772 1.0000
 -0.3480 0.0931 -0.2169 0.5779 1.0000
 0.4943 -0.0272 0.4234 -0.4883 1.0000
 0.3655 0.4262 -0.0795 -0.2964 1.0000
 0.6302 0.0976 0.4594 -0.2235 1.0000
 -0.5238 -0.4309 0.3369 0.5074 1.0000
 0.4691 0.1914 0.4052 -0.2415 1.0000
 -0.5249 -0.4523 -0.4161 0.1200 1.0000
 -0.2348 0.1344 0.1277 -0.5517 1.0000
 0.4428 0.4693 0.1850 0.4482 1.0000
 0.2686 -0.3558 0.4936 -0.2293 1.0000
 0.5138 0.4697 0.1929 0.3982 1.0000
 -0.4241 0.4575 -0.1781 0.2306 1.0000
 -0.3937 0.0724 0.3208 0.2574 1.0000
 0.5363 0.6045 0.2069 0.3159 1.0000
 -0.3934 -0.2229 -0.4993 0.3861 1.0000
 0.2601 -0.3859 0.4117 -0.4098 1.0000
 0.5306 -0.3808 0.1480 0.4190 1.0000
 0.1635 -0.2528 -0.0787 0.3830 1.0000
 -0.4433 -0.1238 0.4457 0.6297 1.0000
 0.1905 0.2428 0.6341 0.2111 1.0000
 -0.2242 0.3495 0.3985 0.5188 1.0000
 0.2205 -0.3655 -0.3093 0.4907 1.0000
 0.5150 -0.2584 0.0705 -0.1227 1.0000
 -0.1161 -0.1134 -0.3276 -0.4914 1.0000
 0.3707 -0.4022 0.3036 0.3194 1.0000
 0.3255 -0.4919 0.2377 0.2793 1.0000
 -0.3545 -0.2498 0.5095 -0.1957 1.0000
 0.3985 0.1813 0.4161 0.1204 1.0000
 -0.2822 -0.2348 0.1559 -0.2661 1.0000
 -0.2613 -0.4984 -0.5593 0.2527 1.0000
 -0.4911 0.4849 0.1695 -0.2294 1.0000
 -0.4622 -0.5484 0.1758 -0.4592 1.0000
 -0.5995 -0.5250 -0.3276 -0.1751 1.0000
 -0.1218 -0.5273 0.4656 0.3306 1.0000
 0.3596 0.1403 -0.4544 -0.3930 1.0000
 -0.0989 -0.1090 0.0346 0.5478 1.0000
 -0.3672 -0.6037 0.0474 0.3524 1.0000
 0.2721 0.3683 -0.2819 -0.1938 1.0000
 0.3312 -0.0544 0.3058 -0.4577 1.0000
 0.3199 0.4537 -0.2968 0.4348 1.0000
 -0.4716 0.5603 -0.0304 -0.4369 1.0000
 -0.3075 0.3423 0.3533 0.2890 1.0000
 0.4077 -0.4804 0.1917 0.1665 1.0000
 -0.3985 0.5078 -0.3685 -0.6283 1.0000
 -0.5147 0.2196 -0.3003 0.4398 1.0000
 0.2351 0.3335 -0.3198 0.1900 1.0000
 -0.2566 -0.3876 -0.2952 0.0754 1.0000
 0.4590 0.3789 0.3448 -0.5664 1.0000
 0.5308 0.5098 0.5600 -0.1873 1.0000
 -0.2641 -0.2470 -0.3818 -0.4694 1.0000
 0.4711 -0.3440 -0.1344 -0.2058 1.0000
 -0.0794 -0.3494 0.5068 -0.2621 1.0000
 -0.3590 -0.2587 0.5586 -0.5136 1.0000
 -0.5663 -0.5077 0.4486 -0.3010 1.0000
 0.1487 -0.3935 0.5707 -0.4616 1.0000
 -0.4875 0.3706 -0.3649 -0.3348 1.0000
 0.0817 0.3087 -0.1992 -0.2592 1.0000
 0.5891 -0.0393 -0.2971 -0.4265 1.0000
 -0.1497 0.2762 -0.3476 0.3397 1.0000
 -0.5434 -0.3327 0.5033 0.4932 1.0000
 -0.3344 0.3720 -0.1268 -0.4233 1.0000
 0.4721 -0.4351 0.1176 -0.1219 1.0000
 -0.1719 0.2823 0.2655 -0.1485 1.0000
 -0.1115 -0.0630 0.2882 0.3003 1.0000
 -0.3335 0.4307 -0.3151 0.2642 1.0000
 0.1848 0.3619 -0.4208 0.2512 1.0000
 -0.2750 -0.2517 -0.1867 -0.5533 1.0000
 0.4659 -0.5385 0.5718 -0.3698 1.0000
 -0.2807 0.2654 0.4137 -0.5095 1.0000
 -0.4700 0.5864 0.4341 0.3867 1.0000
 0.1121 -0.4341 -0.4171 -0.1824 1.0000
 -0.2230 -0.1525 0.3884 -0.2902 1.0000
 0.0272 0.6250 0.4931 0.3916 1.0000
 -0.2709 0.4051 -0.3381 0.4744 1.0000
 0.2821 0.6069 0.0990 0.4484 1.0000
 -0.3752 0.5725 0.1235 0.3654 1.0000
 -0.2016 0.3538 -0.4605 -0.4114 1.0000
 0.5357 -0.3157 0.2821 0.4753 1.0000
 -0.5155 0.0761 -0.2678 -0.3657 1.0000
 -0.1577 -0.4056 -0.2622 -0.5411 1.0000
 0.4257 -0.0875 0.2617 -0.4167 1.0000
 -0.2403 0.2382 0.5438 -0.5076 1.0000
 -0.1840 -0.3008 0.4468 0.5446 1.0000
 0.3218 -0.1350 -0.0503 0.6288 1.0000
 0.5893 0.3894 -0.5071 -0.2429 1.0000
 0.1671 0.5347 0.6041 -0.4695 1.0000
 0.4405 -0.4690 0.4431 0.4351 1.0000
 -0.4139 0.4924 0.2026 0.2676 1.0000
 0.2084 -0.4278 -0.1830 -0.5508 1.0000
 -0.3209 0.1448 -0.1691 0.3801 1.0000
 -0.3147 0.1573 0.0215 -0.5890 1.0000
 -0.2350 0.4623 0.3909 -0.3615 1.0000
 0.3287 -0.2436 -0.5232 0.3267 1.0000
 -0.4374 0.2949 -0.2290 -0.3339 1.0000
 -0.2139 0.3541 -0.1149 0.5557 1.0000
 -0.4027 0.4491 0.1570 0.1089 1.0000
 0.4051 -0.5638 0.4664 0.2919 1.0000
 -0.3905 -0.1450 -0.3528 -0.3478 1.0000
 -0.0480 0.1292 0.2283 -0.2441 1.0000
 -0.2855 -0.4754 0.2674 0.5043 1.0000
 0.3912 0.3956 -0.4526 0.4656 1.0000
 -0.4893 0.2351 0.4461 0.3610 1.0000
 -0.3778 -0.5046 0.5070 -0.1300 1.0000
 0.2174 0.0867 -0.4985 -0.2307 1.0000
 0.3901 -0.5718 -0.5412 0.1747 1.0000
 0.6112 0.1943 -0.1548 -0.1051 1.0000
 0.4358 -0.5792 0.5979 -0.5262 1.0000
 -0.4885 0.4382 -0.4093 -0.5203 1.0000
 -0.1819 0.4338 -0.1637 -0.1836 1.0000
 0.3486 0.3482 -0.5331 -0.0592 1.0000
 0.2685 0.4122 0.2368 0.4878 1.0000
 0.1420 0.0842 0.3841 0.2605 1.0000
 -0.4313 -0.4909 0.4424 0.4230 1.0000
 0.4375 -0.4000 0.1205 -0.3364 1.0000
 0.6034 0.2434 -0.4263 -0.0153 1.0000
 0.3959 -0.3624 0.0806 -0.3000 1.0000
 -0.4897 -0.2075 -0.3532 0.3703 1.0000
 0.5557 0.4524 0.1423 -0.3048 1.0000
 0.1220 -0.3403 -0.3223 0.4133 1.0000
 0.2342 0.2380 0.4618 0.5198 1.0000
 0.2889 0.2562 0.4734 -0.5069 1.0000
 0.2059 0.4877 -0.4826 -0.3218 1.0000
 -0.2746 0.4924 -0.6031 -0.3464 1.0000
 -0.4615 -0.0689 -0.5155 0.2441 1.0000
 0.4031 0.3426 0.3228 -0.5637 1.0000
 0.3368 0.1394 0.3014 0.5160 1.0000
 -0.4196 0.3644 0.2223 -0.2764 1.0000
 -0.6126 -0.5710 0.2534 -0.5998 1.0000
 -0.5467 0.2256 0.1015 -0.2915 1.0000
 0.5670 -0.4768 -0.2707 -0.0821 1.0000
 -0.4960 0.2157 0.3272 0.2803 1.0000
 0.2193 -0.0305 0.4174 -0.4563 1.0000
 0.2105 0.0505 0.4345 -0.4147 1.0000
 0.6262 -0.5248 0.2732 0.5279 1.0000
 -0.4175 -0.3173 -0.3890 -0.2330 1.0000
 -0.2094 -0.1733 -0.2016 0.3342 1.0000
 0.2568 0.4514 -0.2255 -0.0815 1.0000
 0.4701 -0.5219 -0.3164 -0.1147 1.0000
 -0.5415 0.5175 -0.4785 -0.1579 1.0000
 -0.3728 0.2019 -0.5640 0.5164 1.0000
 -0.5133 0.5607 0.3499 -0.3602 1.0000
 0.0480 0.2152 0.5904 0.3882 1.0000
 0.2277 0.4852 0.5581 -0.3905 1.0000
 0.5094 0.5276 -0.4899 -0.5331 1.0000
 0.3183 0.1332 -0.5008 0.2596 1.0000
 0.5413 -0.4870 -0.4967 -0.3068 1.0000
 0.2569 0.3677 0.5188 0.2425 1.0000
 -0.5750 -0.1719 -0.2596 0.3006 1.0000
 -0.4186 0.2617 -0.1359 -0.1612 1.0000
 0.1711 -0.5122 0.2632 -0.3556 1.0000
 0.2643 -0.1106 -0.5767 -0.1056 1.0000
 -0.3945 0.0547 0.5503 -0.4853 1.0000
 0.4593 0.5889 -0.1164 -0.3375 1.0000
 0.1989 -0.3761 -0.1854 0.4613 1.0000
 -0.5042 0.5110 -0.2840 0.2339 1.0000
 0.3732 -0.1157 -0.3448 -0.4469 1.0000
 0.0524 -0.1799 0.1354 0.5084 1.0000
 -0.5871 0.6311 0.3358 -0.2193 1.0000
 -0.2328 0.4428 0.3846 0.4367 1.0000
 0.1490 -0.4472 -0.5158 -0.1342 1.0000
 -0.3450 0.0782 -0.3588 -0.5485 1.0000
 0.2308 -0.4463 -0.1901 -0.3062 1.0000
 0.2220 -0.5527 0.1686 0.1830 1.0000
 0.5847 -0.2355 0.4099 0.1299 1.0000
 0.3350 -0.1317 0.2023 -0.4063 1.0000
 -0.1479 -0.3015 -0.5032 0.2143 1.0000
 0.3447 -0.1847 -0.5426 -0.4824 1.0000
 0.2818 -0.2640 -0.5010 -0.5210 1.0000
 0.3451 -0.5223 -0.4741 -0.2644 1.0000
 -0.2401 -0.5962 0.4323 -0.1731 1.0000
 -0.4512 -0.2827 -0.2928 0.0645 1.0000
 -0.5956 -0.2157 -0.4538 -0.2923 1.0000
 0.1176 0.5766 -0.2900 -0.2629 1.0000
 -0.2064 0.3255 -0.3717 -0.2510 1.0000
 0.4656 -0.3990 0.2544 -0.4577 1.0000
 -0.3294 0.3091 -0.2964 0.2687 1.0000
 -0.3697 0.1639 -0.5804 0.2607 1.0000
 0.5309 -0.1660 -0.3141 0.4347 1.0000
 0.3346 -0.4825 -0.4596 -0.5090 1.0000
 0.1312 0.2115 -0.3662 -0.5499 1.0000
 -0.3938 -0.1735 -0.4208 -0.3758 1.0000
 0.1380 0.5310 0.3635 0.0338 1.0000
 0.1937 -0.2674 -0.2600 0.1160 1.0000
 -0.4803 0.2394 0.1914 0.1896 1.0000
 0.0846 0.4011 -0.3071 -0.3122 1.0000
 0.1881 -0.5895 0.3747 0.2326 1.0000
 0.4113 -0.3484 -0.1688 -0.3427 1.0000
 -0.5125 -0.3993 -0.1036 0.4457 1.0000
 0.1227 -0.1318 -0.4484 -0.2458 1.0000
 0.5660 0.2994 -0.4347 -0.4799 1.0000
 -0.4056 -0.6316 0.2191 0.4873 1.0000
 -0.6416 -0.3653 -0.3305 -0.2895 1.0000
 -0.2910 0.2704 0.5564 0.6092 1.0000
 0.5519 0.5490 0.3137 -0.1411 1.0000
 -0.5214 0.1647 0.3610 -0.3861 1.0000
 0.4211 0.3999 0.3023 0.2007 1.0000
 0.4708 0.5614 0.1967 -0.2972 1.0000
 0.1140 0.1395 -0.3861 -0.4443 1.0000
 0.3815 -0.2089 0.2485 -0.3753 1.0000
 -0.5531 -0.4161 0.1713 0.2097 1.0000
 0.1828 0.5671 -0.1475 -0.4945 1.0000
 -0.4397 0.4386 0.4322 -0.1429 1.0000
 -0.3969 -0.1322 0.3314 -0.1642 1.0000
 0.2136 0.3801 -0.1653 -0.1807 1.0000
 0.1259 0.4984 -0.2807 -0.4960 1.0000
 -0.3595 0.2294 0.0672 0.2584 1.0000
 -0.3631 0.2159 0.3400 0.4307 1.0000
 -0.3458 0.5547 0.3291 -0.4512 1.0000
 -0.4242 0.2110 -0.5175 -0.5385 1.0000
 -0.3700 0.3457 -0.2649 0.0625 1.0000
 0.2752 0.4272 0.1589 -0.3012 1.0000
 0.3095 0.3459 0.3609 0.1142 1.0000
 -0.1309 -0.1082 -0.2166 0.1732 1.0000
 0.1949 0.1261 -0.3279 0.4012 1.0000
 -0.3490 -0.4163 -0.5032 -0.3102 1.0000
 -0.3855 0.3825 -0.2498 -0.5696 1.0000
 -0.2809 0.5475 0.3136 -0.0966 1.0000
 -0.5894 -0.4607 0.3815 -0.5839 1.0000
 -0.3780 -0.4262 0.3492 0.2435 1.0000
 -0.2413 -0.3411 0.5711 -0.2690 1.0000
 -0.3619 -0.2596 0.0063 -0.3984 1.0000
 0.1972 0.2169 0.4895 -0.4342 1.0000
 -0.2666 0.2565 -0.5192 0.2851 1.0000
 0.5552 -0.5182 0.4971 -0.0904 1.0000
 -0.2397 0.3418 0.3701 0.4091 1.0000
 -0.4311 -0.2091 0.2689 -0.1662 1.0000
 -0.3403 0.2065 0.1014 -0.1208 1.0000
 0.1924 -0.2242 0.2224 -0.4410 1.0000
 0.4778 -0.2144 -0.3264 -0.2894 1.0000
 -0.5853 0.1371 -0.3310 0.1585 1.0000
 0.2158 0.2943 0.3714 0.2530 1.0000
 0.3780 0.4189 0.2923 0.6310 1.0000
 -0.0724 0.3429 0.3687 0.2524 1.0000
 0.4076 -0.4020 0.4173 0.2301 1.0000
 -0.4996 -0.1619 0.1959 0.5244 1.0000
 0.5170 -0.6064 -0.2892 -0.2747 1.0000
 -0.5139 -0.0689 0.2024 0.4962 1.0000
 -0.4740 -0.3904 -0.6093 -0.5006 1.0000
 0.1285 0.5090 0.5384 0.4267 1.0000
 -0.4420 -0.1264 0.2547 -0.1974 1.0000
 -0.3194 0.3267 0.4807 -0.4448 1.0000
 -0.1945 -0.2490 -0.3675 0.1639 1.0000
 0.1294 0.1804 -0.5847 0.2639 1.0000
 0.1973 -0.2281 -0.2157 -0.0390 1.0000
 -0.3018 -0.4436 0.5885 0.2800 1.0000
 -0.1998 0.2456 0.2946 0.3018 1.0000
 0.3469 0.1265 0.3474 0.5462 1.0000
 -0.1871 0.2863 -0.2656 -0.4957 1.0000
 -0.4738 -0.2886 0.5869 0.3726 1.0000
 0.3858 -0.4398 -0.1529 0.1590 1.0000
 0.2771 0.2742 -0.3314 0.1553 1.0000
 0.1036 0.1924 -0.1928 -0.3914 1.0000
 -0.0858 0.3368 -0.4328 0.1171 1.0000
 0.4288 -0.2196 -0.2344 0.1665 1.0000
 0.6294 0.3705 0.1383 -0.2566 1.0000
 0.3558 -0.2689 -0.3835 -0.3189 1.0000
 -0.1155 0.3095 0.6038 -0.4487 1.0000
 -0.2129 -0.3073 0.2543 0.4676 1.0000
 0.4523 0.1716 0.3482 -0.4018 1.0000
 0.3942 -0.1430 -0.2322 -0.5673 1.0000
 -0.1419 -0.3704 -0.2955 -0.2040 1.0000
 0.5429 0.0611 -0.2889 -0.4199 1.0000
 -0.5873 0.4439 0.4874 0.2545 1.0000
 -0.2312 -0.0437 -0.1866 -0.2640 1.0000
 0.1124 -0.0767 -0.2941 -0.0839 1.0000
 -0.2139 -0.4820 0.2129 0.1716 1.0000
 0.3636 0.1650 0.0646 -0.4208 1.0000
 -0.2956 0.3393 -0.2694 0.5161 1.0000
 0.1559 0.3206 0.5790 0.4802 1.0000
 0.1353 -0.5540 -0.3959 0.2723 1.0000
 0.1115 -0.0872 0.2926 -0.5657 1.0000
 0.3926 0.1912 -0.5068 -0.3861 1.0000
 -0.1120 0.2276 0.4759 0.5107 1.0000
 -0.2701 0.3302 -0.5362 -0.5399 1.0000
 0.4416 0.1625 -0.2507 0.3708 1.0000
 -0.4027 -0.2055 -0.6164 0.1901 1.0000
 -0.4129 -0.2861 0.3390 -0.2725 1.0000
 0.1077 0.0851 0.3382 -0.2817 1.0000
 -0.5213 -0.3672 -0.3181 0.3635 1.0000
 0.2734 -0.2444 -0.4117 -0.1871 1.0000
 0.3605 0.5797 0.2114 0.3398 1.0000
 0.4763 -0.4315 -0.4737 0.5259 1.0000
 -0.2563 0.3435 -0.3840 0.5301 1.0000
 -0.2414 -0.1626 -0.1393 -0.3750 1.0000
 0.5207 0.0953 0.5148 -0.1975 1.0000
 -0.6105 -0.3981 0.2921 0.3772 1.0000
 -0.5277 0.5704 0.4288 -0.0553 1.0000
 0.4059 0.1380 -0.6314 0.2265 1.0000
 0.2105 -0.3170 -0.1753 0.4857 1.0000
 0.5518 0.5652 -0.0871 0.5220 1.0000
 -0.4490 0.5254 0.2584 0.2876 1.0000
 0.4832 0.1483 0.2682 -0.2107 1.0000
 -0.3139 -0.4329 -0.1490 0.4380 1.0000
 0.3757 -0.5934 -0.5603 0.3879 1.0000
 -0.5066 -0.2656 0.2303 -0.3447 1.0000
 -0.4738 0.4410 -0.5554 -0.1608 1.0000
 0.6462 0.4265 -0.1955 0.1875 1.0000
 0.2788 0.3837 0.3644 0.2586 1.0000
 -0.4227 0.2504 0.2899 -0.2524 1.0000
 0.3374 -0.3128 0.4761 -0.4509 1.0000
 0.1209 0.5172 0.5291 -0.2226 1.0000
 -0.4651 -0.3604 -0.4241 -0.3441 1.0000
 0.3359 0.5235 -0.3757 -0.1238 1.0000
 0.5397 0.1871 0.2988 0.5454 1.0000
 -0.3147 -0.2678 -0.5210 0.2036 1.0000
 -0.2316 -0.4071 0.2716 -0.0692 1.0000
 -0.6287 0.1043 0.2478 0.4968 1.0000
 0.4459 -0.1537 0.3350 -0.2237 1.0000
 0.1396 -0.4430 0.2420 -0.5693 1.0000
 -0.4250 0.4125 -0.2947 -0.1066 1.0000
 0.3304 0.1909 0.0907 0.2612 1.0000
 -0.6113 -0.3089 -0.4772 0.1681 1.0000
 -0.3464 -0.2390 0.0694 0.4029 1.0000
 -0.3943 -0.3953 -0.3646 0.3821 1.0000
 -0.5740 -0.4859 0.1747 -0.4371 1.0000
 -0.2387 0.5907 -0.1882 0.1481 1.0000
 0.3708 0.3488 0.1050 -0.3074 1.0000
 -0.2495 -0.0605 -0.2448 -0.5633 1.0000
 0.5206 0.0907 -0.4980 -0.3480 1.0000
 -0.5426 0.0671 -0.3436 0.2436 1.0000
 0.3824 0.1773 0.5358 -0.3973 1.0000
 -0.3685 -0.3938 0.2035 -0.3986 1.0000
 -0.3459 0.1609 -0.3055 -0.5091 1.0000
 -0.3748 0.0264 -0.2137 0.3275 1.0000
 -0.3255 -0.4532 -0.4901 0.3727 1.0000
 -0.3764 -0.5167 0.1921 0.1715 1.0000
 0.4563 -0.0214 0.6129 -0.3935 1.0000
 0.2398 0.4979 0.1447 0.4289 1.0000
 -0.2783 0.4684 -0.5548 -0.2752 1.0000
 -0.4430 0.4358 0.2621 0.5083 1.0000
 -0.5176 -0.1211 0.5826 0.5642 1.0000
 0.2237 0.3878 -0.4487 -0.5015 1.0000
 0.0361 0.3012 -0.5098 -0.0900 1.0000
 0.2679 -0.5468 0.3920 -0.4241 1.0000
 -0.3412 -0.3276 0.3302 -0.3288 1.0000
 0.4740 0.2981 0.2813 -0.3360 1.0000
 0.3912 -0.1732 0.1330 -0.0210 1.0000
 -0.4147 -0.4911 0.1976 -0.3580 1.0000
 -0.5407 0.1930 0.0655 -0.6039 1.0000
 -0.3623 -0.5915 0.2011 0.2642 1.0000
 0.3651 0.5545 0.2800 -0.5722 1.0000
 0.2460 -0.4742 -0.1779 0.4738 1.0000
 0.3944 -0.2703 -0.4953 -0.3358 1.0000
 -0.1800 -0.1503 -0.1445 0.2554 1.0000
 0.1020 0.2773 -0.5517 -0.1101 1.0000
 0.4836 0.3650 0.4025 0.1876 1.0000
 0.5270 0.4247 -0.3697 0.0434 1.0000
 0.0453 -0.0730 0.3501 -0.5965 1.0000
 0.2412 -0.1615 0.1617 0.3995 1.0000
 0.3272 0.1748 0.2748 -0.3589 1.0000
 -0.3311 -0.4202 0.4800 0.5590 1.0000
 -0.1775 0.2350 -0.1115 0.2577 1.0000
 -0.2810 0.2265 0.5516 0.3190 1.0000
 0.4044 -0.3605 0.6143 0.4844 1.0000
 0.2659 -0.3231 0.1791 -0.2241 1.0000
 -0.0865 0.6528 0.4066 -0.5194 1.0000
 -0.3302 0.1171 0.1427 -0.2748 1.0000
 0.2938 0.5966 -0.1191 0.1370 1.0000
 0.2786 -0.0327 -0.3280 -0.5578 1.0000
 0.4304 0.1501 -0.4181 0.5285 1.0000
 -0.4977 0.1625 -0.3516 0.3660 1.0000
 -0.1022 0.1156 -0.4292 -0.3176 1.0000
 -0.2487 -0.5841 -0.3303 0.3901 1.0000
 0.3984 0.1654 -0.3584 -0.1891 1.0000
 0.4161 0.5409 0.4198 -0.3759 1.0000
 -0.0204 -0.4275 -0.0912 -0.3034 1.0000
 0.2875 -0.2942 0.5268 0.1585 1.0000
 -0.2182 -0.5051 -0.1172 -0.4050 1.0000
 0.4068 -0.1268 -0.4520 -0.1842 1.0000
 0.4537 -0.2756 0.6155 -0.2018 1.0000
 -0.2073 -0.5160 -0.2788 -0.1899 1.0000
 0.4293 0.4282 0.3601 -0.4694 1.0000
 0.4419 -0.5378 0.2511 0.3287 1.0000
 0.5034 0.0769 0.4917 -0.2400 1.0000
 0.3426 -0.3615 -0.5895 -0.5875 1.0000
 -0.3502 -0.3831 -0.2484 -0.0810 1.0000
 -0.3892 -0.1116 0.2987 -0.1224 1.0000
 0.5185 0.3615 -0.3327 0.2400 1.0000
 0.6154 -0.3721 0.3525 -0.4359 1.0000
 0.3450 0.2500 0.5099 -0.5417 1.0000
 -0.3109 0.5494 -0.6092 -0.0941 1.0000
 0.2565 0.1002 0.0825 -0.0463 1.0000
 -0.3992 -0.0711 -0.1619 0.2874 1.0000
 0.3047 -0.4500 0.5351 0.5658 1.0000
 -0.4770 -0.3478 -0.0624 0.1326 1.0000
 0.2441 -0.4045 -0.3958 -0.3810 1.0000
 -0.0851 0.4461 -0.2077 -0.2210 1.0000
 0.2751 -0.3467 -0.5080 0.4187 1.0000
 0.1664 0.3320 -0.0454 -0.1278 1.0000
 -0.4203 0.2463 -0.3744 0.2199 1.0000
 -0.3156 -0.2037 0.5936 0.2415 1.0000
 0.2951 -0.4487 0.1346 -0.2830 1.0000
 0.2229 0.2155 -0.3287 -0.3718 1.0000
 -0.4376 0.2144 0.2774 -0.3067 1.0000
 0.5199 -0.0571 -0.1329 0.4313 1.0000
 0.5909 0.5010 -0.3194 -0.2191 1.0000
 -0.2172 0.2529 -0.4467 0.3053 1.0000
 0.5614 -0.2758 -0.2996 -0.6250 1.0000
 0.4380 0.5588 0.3381 0.0430 1.0000
 -0.4086 -0.3813 -0.2455 -0.0690 1.0000
 0.4642 0.2003 -0.4149 0.2649 1.0000
 0.2223 -0.4054 0.0413 -0.2808 1.0000
 0.1500 -0.0786 0.2787 0.5219 1.0000
 0.4965 0.4019 0.3428 -0.2178 1.0000
 0.1511 0.3233 0.1644 0.4973 1.0000
 -0.5331 0.2892 -0.1241 -0.1963 1.0000
 -0.4951 -0.2010 0.3427 -0.1682 1.0000
 0.3771 0.1678 0.0819 -0.4148 1.0000
 0.3001 0.2860 0.1957 -0.5305 1.0000
 0.5406 -0.3961 -0.4541 0.5187 1.0000
 0.4201 0.2887 0.0365 0.5398 1.0000
 -0.4833 -0.3475 0.4616 -0.3565 1.0000
 0.3588 -0.3819 0.3745 0.0371 1.0000
 0.4485 -0.1725 0.4423 -0.2694 1.0000
 0.5482 -0.3261 0.1380 -0.3191 1.0000
 0.3823 0.1499 -0.5073 0.4542 1.0000
 -0.3871 -0.4412 -0.4238 0.3622 1.0000
 -0.5193 -0.3140 -0.1965 0.3609 1.0000
 -0.5764 -0.4132 0.0850 -0.6063 1.0000
 0.6102 0.1441 -0.5496 -0.4788 1.0000
 -0.1684 0.1615 0.6213 0.2793 1.0000
 -0.2286 -0.3665 0.3695 0.2720 1.0000
 -0.3876 0.3351 -0.2105 0.2427 1.0000
 -0.1926 0.6331 -0.3418 -0.3066 1.0000
 0.4846 -0.2325 -0.0647 -0.2798 1.0000
 -0.0931 0.3396 0.1370 0.3380 1.0000
 0.1321 0.4235 0.6266 0.2519 1.0000
 -0.3201 0.4498 0.4934 -0.2971 1.0000
 0.2740 0.2742 0.3760 0.3280 1.0000
 -0.1709 0.2454 0.2939 -0.1998 1.0000
 0.2435 -0.3027 -0.1533 -0.4542 1.0000
 0.4349 -0.0875 0.2253 -0.4404 1.0000
 -0.3983 0.4623 0.5687 -0.2489 1.0000
 0.2643 -0.5331 0.2383 -0.0814 1.0000
 0.0383 0.3440 0.4360 -0.2345 1.0000
 0.3397 -0.2386 -0.3384 -0.1549 1.0000
 0.2806 0.2280 0.5566 -0.2843 1.0000
 0.3586 0.5999 0.3901 0.1757 1.0000
 -0.1295 -0.4585 0.1574 -0.6499 1.0000
 -0.3043 -0.3322 0.1095 0.4416 1.0000
 0.4318 0.4727 -0.2306 0.2223 1.0000
 0.3799 0.2621 -0.1122 -0.5358 1.0000
 0.3591 0.1755 0.2088 -0.2780 1.0000
 -0.2669 -0.4228 0.5073 0.3084 1.0000
 -0.3588 -0.4781 0.5476 0.3194 1.0000
 -0.2580 0.3334 -0.5016 -0.3789 1.0000
 -0.5924 -0.3555 0.2845 -0.3501 1.0000
 -0.4514 0.4809 -0.3369 0.4416 1.0000
 -0.2794 -0.3455 -0.0970 -0.5038 1.0000
 0.3514 -0.3252 0.3377 -0.3637 1.0000
 -0.1832 -0.2884 -0.4880 0.2216 1.0000
 0.3216 0.1230 -0.4470 0.4670 1.0000
 0.1324 0.2904 0.2487 0.1579 1.0000
 -0.3443 -0.2717 -0.5084 -0.2352 1.0000
 0.1919 -0.4335 -0.5016 0.3420 1.0000
 0.5896 0.4820 -0.2452 -0.3083 1.0000
 -0.3178 0.2284 -0.1633 -0.2135 1.0000
 0.3349 -0.3450 0.4444 0.1919 1.0000
 0.2573 0.4749 -0.5362 0.1387 1.0000
 0.1450 0.1485 -0.2710 -0.4904 1.0000
 -0.0399 -0.4756 -0.5150 0.3965 1.0000
 -0.4250 -0.5413 -0.3468 0.6252 1.0000
 -0.1289 0.1307 -0.2074 -0.4307 1.0000
 -0.2861 -0.2378 0.1829 0.4957 1.0000
 -0.4456 -0.3191 -0.4504 0.3508 1.0000
 -0.5391 -0.5488 0.1309 -0.2904 1.0000
 -0.4231 -0.4112 -0.3229 0.5431 1.0000
 -0.2970 0.0460 -0.1957 -0.0714 1.0000
 0.2867 -0.3811 -0.4777 -0.6042 1.0000
 -0.3806 -0.2269 -0.4587 -0.5368 1.0000
 0.4774 0.3843 0.4178 0.1583 1.0000
 0.5446 -0.3076 0.1831 0.2171 1.0000
 -0.4127 0.4915 -0.3752 -0.2836 1.0000
 0.0755 -0.3929 -0.4252 -0.2786 1.0000
 -0.2465 0.0767 0.5868 0.3497 1.0000
 -0.1887 0.3950 -0.4379 -0.0827 1.0000
 0.4721 -0.0323 -0.0813 -0.2634 1.0000
 -0.1477 0.5114 -0.4386 -0.0820 1.0000
 0.1990 0.3725 -0.2236 -0.3204 1.0000
 0.5081 -0.4600 0.3545 -0.3365 1.0000
 -0.4471 -0.3964 0.1316 0.4358 1.0000
 -0.4386 0.5278 0.3767 0.1215 1.0000
 0.3327 -0.4601 -0.3331 0.2730 1.0000
 -0.4364 0.5463 -0.5353 -0.3244 1.0000
 0.1337 -0.4544 -0.0740 -0.2460 1.0000
 0.2778 -0.5167 0.2716 -0.1202 1.0000
 -0.3450 0.3068 -0.2328 0.3921 1.0000
 0.3858 -0.2184 0.3127 0.2199 1.0000
 0.0872 -0.4359 0.1964 -0.0832 1.0000
 -0.1608 -0.2343 0.0106 0.5217 1.0000
 0.5982 0.2225 -0.2199 -0.1556 1.0000
 -0.4047 -0.3076 -0.6022 -0.3913 1.0000
 -0.3749 -0.3139 0.2249 0.3835 1.0000
 -0.2028 -0.1503 0.2312 -0.5731 1.0000
 -0.3190 0.0533 0.3487 -0.5407 1.0000
 -0.4278 0.2534 0.2421 -0.2153 1.0000
 0.5633 -0.4572 0.4180 0.3059 1.0000
 0.0547 -0.2330 0.1650 0.4225 1.0000
 -0.2680 -0.4056 -0.5320 0.5311 1.0000
 0.3645 -0.3922 0.5487 0.4429 1.0000
 -0.4986 -0.1910 -0.4610 -0.2541 1.0000
 0.5383 0.0763 -0.1615 -0.1220 1.0000
 -0.0631 0.3848 0.4311 -0.0539 1.0000
 -0.2772 -0.2309 0.1619 -0.4692 1.0000
 -0.1317 -0.4541 -0.1504 -0.5065 1.0000
 -0.3533 -0.5545 -0.3849 0.4010 1.0000
 -0.4275 0.1635 -0.4798 -0.2397 1.0000
 0.4595 -0.4222 0.5691 -0.2010 1.0000
 0.3607 0.1424 -0.2670 0.3030 1.0000
 -0.2491 -0.3119 0.1122 -0.3047 1.0000
 0.0569 0.4802 -0.2203 0.4932 1.0000
 -0.3465 -0.4155 -0.3208 -0.4369 1.0000
 -0.3548 0.2913 0.2467 -0.1876 1.0000
 0.4753 -0.3151 0.4189 0.2348 1.0000
 0.4539 -0.4230 0.1887 0.1463 1.0000
 -0.2068 0.1853 -0.4205 0.4454 1.0000
 -0.5739 -0.4688 0.1897 0.0951 1.0000
 0.1673 0.4290 0.3799 0.3951 1.0000
 0.3412 -0.5605 -0.3297 -0.3942 1.0000
 0.3867 -0.4598 -0.5426 0.2430 1.0000
 0.3961 -0.0655 -0.4420 0.4815 1.0000
 0.3822 -0.4870 -0.1183 -0.3343 1.0000
 -0.3441 0.4941 0.1710 -0.3394 1.0000
 -0.2203 0.1068 -0.4686 0.3923 1.0000
 -0.4433 -0.4160 0.2280 -0.1698 1.0000
 -0.2056 -0.1802 0.4324 -0.2148 1.0000
 -0.2305 -0.4020 0.2678 0.5428 1.0000
 0.1135 0.3397 -0.4502 -0.3054 1.0000
 -0.5123 0.3424 0.4298 0.5539 1.0000
 0.3378 -0.3696 -0.2515 -0.3314 1.0000
 -0.1696 -0.1954 0.3389 0.2274 1.0000
 -0.2886 -0.2910 0.1698 -0.3511 1.0000
 0.6018 -0.4135 -0.1224 -0.4671 1.0000
 0.4513 0.4710 -0.3196 0.2483 1.0000
 -0.2812 -0.5951 0.2837 -0.5474 1.0000
 0.1966 0.4878 0.5421 -0.1722 1.0000
 0.4851 -0.4335 0.3340 -0.1486 1.0000
 -0.1219 -0.3247 0.2020 -0.3759 1.0000
 -0.4848 -0.4392 0.3680 -0.6026 1.0000
 -0.3649 -0.3037 0.5720 0.5106 1.0000
 0.4010 -0.6224 0.4767 0.2037 1.0000
 -0.4816 0.5214 0.2616 0.5051 1.0000
 -0.0599 -0.4851 0.2953 0.2221 1.0000
 -0.4963 -0.5387 0.4067 -0.1444 1.0000
 0.3869 0.1013 0.1841 -0.4486 1.0000
 -0.1695 0.4179 0.4604 0.1208 1.0000
 -0.3186 -0.2505 0.5377 0.1549 1.0000
 0.2796 0.3562 0.6130 -0.2364 1.0000
 -0.6183 -0.0899 -0.5553 0.2352 1.0000
 -0.5621 -0.5871 -0.6433 0.5846 1.0000
 -0.1952 0.2567 -0.3546 -0.3578 1.0000
 0.4420 -0.4231 0.1303 0.4156 1.0000
 0.5755 -0.4643 0.5677 -0.4826 1.0000
 -0.3889 0.0523 0.4369 -0.4155 1.0000
 -0.3247 0.5544 0.2067 -0.2477 1.0000
 -0.3344 -0.5440 -0.4226 0.3942 1.0000
 -0.3676 -0.4195 -0.4448 0.2786 1.0000
 0.3509 0.1196 0.5633 0.2539 1.0000
 0.2747 -0.3760 0.4910 -0.6318 1.0000
 -0.5842 -0.2783 0.3605 -0.3944 1.0000
 -0.6001 0.2491 0.5579 -0.2333 1.0000
 0.2992 0.1916 0.4409 0.1480 1.0000
 -0.4657 0.4589 -0.1437 0.2496 1.0000
 0.0966 0.4063 0.2440 -0.5759 1.0000
 -0.2177 -0.0312 0.4755 -0.1910 1.0000
 0.2483 -0.5427 0.4581 -0.0158 1.0000
 -0.2662 -0.4489 0.1528 0.3504 1.0000
 -0.1387 0.3092 -0.2027 -0.5076 1.0000
 0.5871 0.2323 0.1496 -0.4386 1.0000
 0.2682 0.1697 0.2841 0.2487 1.0000
 0.4828 0.4621 -0.5211 -0.3839 1.0000
 -0.2812 0.4859 -0.3202 0.6211 1.0000
 -0.3036 -0.1431 0.1687 -0.5524 1.0000
 -0.4631 -0.5888 -0.6065 0.0302 1.0000
 0.4407 -0.4843 -0.3367 0.2463 1.0000
 -0.2699 0.4653 -0.2649 -0.1157 1.0000
 0.2763 -0.4139 -0.4990 0.1950 1.0000
 -0.1200 -0.3764 -0.2709 0.1193 1.0000
 0.5016 -0.2191 -0.1227 -0.5217 1.0000
 0.3042 0.1737 0.1734 -0.3024 1.0000
 0.5694 0.2216 0.5029 -0.3926 1.0000
 0.6327 0.5925 0.4182 -0.1920 1.0000
 0.5239 0.4470 0.5793 0.3030 1.0000
 -0.3905 0.0756 -0.2079 0.1492 1.0000
 0.4958 -0.4159 -0.3074 -0.4206 1.0000
 0.4627 0.2283 -0.3987 0.2272 1.0000
 -0.3890 0.1428 0.4904 -0.2066 1.0000
 -0.4092 -0.4560 0.0169 0.3844 1.0000
 -0.1790 0.3542 -0.2515 0.5023 1.0000
 0.4345 0.1799 -0.3244 -0.1596 1.0000
 -0.5260 -0.2964 -0.2010 -0.5494 1.0000
 0.5192 0.6132 -0.4743 -0.5436 1.0000
 0.3192 0.4099 0.2274 -0.0667 1.0000
 0.2379 0.2235 0.4281 0.3852 1.0000
 0.3116 -0.5751 0.1908 0.1591 1.0000
 -0.0546 -0.5253 0.3407 -0.3155 1.0000
 -0.3751 0.4761 0.5926 -0.6120 1.0000
 0.2295 -0.4705 0.3045 -0.1666 1.0000
 -0.4790 -0.3350 0.3963 0.3986 1.0000
 0.1927 -0.4667 0.3030 0.5404 1.0000
 0.2037 -0.1644 0.0714 0.2291 1.0000
 -0.3634 0.2772 0.3060 0.3040 1.0000
 -0.0239 0.1784 0.5768 0.5500 1.0000
 0.3419 0.4529 -0.3424 0.4488 1.0000
 0.3738 -0.3984 0.0796 -0.2696 1.0000
 0.2756 0.3873 0.1648 -0.3461 1.0000
 -0.5410 -0.2802 -0.2336 0.2716 1.0000
 0.5899 0.2832 -0.4181 -0.5161 1.0000
 0.2473 -0.1418 0.4775 -0.0380 1.0000
 0.1640 0.4546 0.5150 0.1885 1.0000
 0.4428 -0.3990 0.5205 -0.4996 1.0000
 0.0499 0.5816 -0.4684 0.1549 1.0000
 -0.4077 0.5050 -0.4188 0.1847 1.0000
 0.4824 -0.2414 0.5102 0.4712 1.0000
 0.3769 0.5737 0.2444 0.4591 1.0000
 0.3172 -0.0830 0.2782 0.2734 1.0000
 -0.3950 -0.2802 0.5706 0.2007 1.0000
 0.4393 -0.4678 0.5481 -0.4480 1.0000
 -0.5673 0.2785 -0.4393 0.1610 1.0000
 0.1195 -0.3474 0.3344 -0.4990 1.0000
 -0.4484 0.4938 -0.2812 0.4780 1.0000
 0.5804 -0.2903 0.5937 0.4348 1.0000
 -0.1944 -0.4208 -0.4054 -0.4368 1.0000
 -0.5646 0.1388 -0.3667 -0.5923 1.0000
 0.5137 0.1741 0.2613 0.5754 1.0000
 -0.2743 0.4155 -0.3405 -0.3281 1.0000
 0.1790 0.1720 -0.5539 0.2480 1.0000
 -0.3362 -0.4721 -0.2333 0.4354 1.0000
 0.4077 0.3924 0.1849 -0.4070 1.0000
 0.2034 0.0934 0.1822 -0.5263 1.0000
 -0.5471 -0.5516 -0.5136 -0.3365 1.0000
 0.2650 0.4390 -0.3030 0.2112 1.0000
 -0.4409 0.2181 0.5233 -0.5647 1.0000
 -0.5295 0.2599 0.2397 0.1284 1.0000
 0.2862 0.1702 -0.1027 -0.3086 1.0000
 0.3766 0.3742 -0.3030 -0.5379 1.0000
 0.1235 -0.4997 -0.2480 -0.3539 1.0000
 0.4908 0.5784 0.5814 -0.2181 1.0000
 0.6359 -0.1817 0.3943 0.4102 1.0000
 -0.2300 0.1619 0.2446 0.1660 1.0000
 0.5254 -0.0498 0.5100 0.3144 1.0000
 -0.4885 0.5804 0.1475 0.5423 1.0000
 -0.2141 0.1838 0.1580 -0.0318 1.0000
 0.2075 -0.2581 -0.1027 -0.3957 1.0000
 0.3516 0.0805 0.2972 0.4831 1.0000
 -0.3751 -0.3045 0.4189 0.5890 1.0000
 0.3215 -0.4670 -0.2154 0.4408 1.0000
 0.2169 -0.4157 0.3463 0.5033 1.0000
 0.5764 -0.4925 -0.3602 -0.4154 1.0000
 -0.1906 0.4993 -0.5846 -0.4491 1.0000
 -0.5531 0.0262 -0.3255 0.0033 1.0000
 0.3056 -0.3024 -0.2330 -0.2073 1.0000
 -0.2550 -0.2580 -0.1357 -0.5351 1.0000
 -0.2503 -0.3590 0.5103 0.1982 1.0000
 -0.4251 0.2196 0.1471 0.1486 1.0000
 -0.5815 -0.5319 -0.1138 -0.2173 1.0000
 0.3299 -0.2016 0.2463 -0.4988 1.0000
 0.2670 0.2122 0.3302 0.1498 1.0000
 0.5247 -0.0712 -0.3253 -0.0815 1.0000
 -0.5255 -0.2053 0.2868 0.3905 1.0000
 0.2464 0.5935 0.6275 -0.1066 1.0000
 -0.4454 0.2858 0.6110 0.4588 1.0000
 -0.3447 0.1660 -0.4250 -0.3637 1.0000
 0.5484 0.2506 0.1765 -0.3881 1.0000
 0.3893 0.2275 -0.0350 -0.0900 1.0000
 -0.0560 -0.3441 -0.6195 -0.4952 1.0000
 -0.1869 0.1801 -0.5218 0.4351 1.0000
 -0.5969 -0.0779 -0.2063 -0.6071 1.0000
 -0.3292 -0.2718 0.2866 -0.3602 1.0000
 -0.5760 0.3359 0.2620 0.4786 1.0000
 -0.2220 -0.2159 -0.5779 -0.6253 1.0000
 0.3769 -0.5727 -0.1995 -0.4262 1.0000
 -0.2158 -0.2780 0.3718 -0.4124 1.0000
 -0.3528 0.4134 -0.4023 0.3789 1.0000
 -0.2836 0.3716 0.1811 -0.5346 1.0000
 -0.5118 0.2150 -0.3216 -0.3741 1.0000
 0.2674 0.0374 -0.2521 -0.3825 1.0000
 -0.3975 -0.4773 -0.4267 -0.3144 1.0000
 -0.3412 -0.3910 -0.2989 -0.4141 1.0000
 0.1436 0.0681 0.1575 -0.3245 1.0000
 -0.2952 -0.5681 0.4714 -0.2501 1.0000
 0.2819 0.2988 0.4209 -0.4161 1.0000
 0.3485 -0.3205 0.0992 0.5328 1.0000
 0.1609 -0.4102 -0.1835 -0.3374 1.0000
 -0.3032 -0.4550 0.1157 0.2872 1.0000
 0.4897 -0.4188 0.6387 -0.5276 1.0000
 0.4082 0.1764 -0.2838 0.0675 1.0000
 0.4309 -0.3752 -0.2984 -0.2220 1.0000
 0.2565 -0.2343 -0.5048 0.5613 1.0000
 -0.3449 0.3571 -0.0263 0.5146 1.0000
 -0.2622 -0.2738 -0.6117 0.5820 1.0000
 0.3639 -0.4578 -0.5129 -0.3696 1.0000
 0.2948 0.2273 -0.4074 0.3902 1.0000
 0.3568 0.2261 0.2792 -0.3370 1.0000
 0.3824 0.2237 -0.5529 -0.5268 1.0000
 0.2908 -0.4044 0.3601 0.6468 1.0000
 0.2955 -0.4433 0.3606 0.4882 1.0000
 -0.1684 0.3595 0.5749 -0.2208 1.0000
 0.3160 -0.4248 0.1357 0.3152 1.0000
 0.1198 0.5492 -0.0517 -0.5972 1.0000
 -0.3051 -0.4855 0.4091 -0.3348 1.0000
 -0.2170 -0.5126 0.4759 0.5092 1.0000
 0.3313 -0.5236 0.5190 0.2909 1.0000
 0.4869 -0.3652 -0.5994 0.2180 1.0000
 0.4602 0.3888 -0.5157 0.3846 1.0000
 -0.0247 -0.2536 -0.4622 0.5737 1.0000
 0.3564 -0.1898 0.2305 0.2402 1.0000
 0.2017 0.1563 0.1112 0.1552 1.0000
 0.0664 -0.3485 0.4760 0.1522 1.0000
 0.3199 -0.5855 -0.2355 0.3986 1.0000
 -0.1397 -0.3353 -0.2408 0.3703 1.0000
 -0.3981 -0.3577 0.3272 0.4039 1.0000
 -0.3843 0.2607 0.3138 -0.1733 1.0000
 -0.4509 0.1901 -0.4604 0.4014 1.0000
 -0.2700 0.5352 -0.1935 -0.5205 1.0000
 -0.4017 0.3928 -0.4804 -0.3618 1.0000
 0.5536 0.3308 0.5412 0.5924 1.0000
 0.4295 -0.5786 -0.5543 -0.3126 1.0000
 -0.4476 -0.2796 0.1938 -0.1643 1.0000
 0.2794 -0.1671 0.5168 -0.1728 1.0000
 0.4790 -0.3948 -0.3506 0.3531 1.0000
 -0.4349 -0.0917 0.5025 -0.1609 1.0000
 0.6190 -0.4246 0.3448 0.2162 1.0000
 -0.1414 0.5521 0.4071 0.1713 1.0000
 -0.2087 0.2143 0.4268 -0.3471 1.0000
 0.3050 0.2895 -0.4949 -0.4987 1.0000
 -0.2688 -0.5942 0.6011 -0.2874 1.0000
 0.1864 -0.4168 0.2562 -0.4530 1.0000
 -0.1069 0.0326 -0.5690 0.3789 1.0000
 0.3249 0.4041 0.3324 -0.4676 1.0000
 0.2102 -0.3838 -0.6069 0.2629 1.0000
 -0.2276 -0.3729 0.1735 -0.3592 1.0000
 0.4059 -0.2440 -0.5555 -0.1947 1.0000
 -0.2942 -0.2852 0.0680 -0.1552 1.0000
 0.3279 0.2379 -0.3538 0.3624 1.0000
 0.5536 -0.3614 0.1663 0.5513 1.0000
 0.2955 0.5117 0.4571 -0.4437 1.0000
 0.5211 0.4770 -0.2233 0.3990 1.0000
 -0.2257 0.3542 -0.4998 -0.1351 1.0000
 -0.6194 0.2206 -0.2675 0.2200 1.0000
 -0.2736 -0.1758 -0.4074 -0.1769 1.0000
 -0.6339 -0.4945 -0.3529 -0.4358 1.0000
 -0.4102 -0.2146 -0.3011 -0.1480 1.0000
 0.5662 0.2017 -0.3473 -0.3631 1.0000
 -0.5561 -0.4413 0.2985 -0.3547 1.0000
 -0.5575 -0.3317 -0.4961 -0.4661 1.0000
 -0.4617 0.3400 0.0683 0.0727 1.0000
 0.4968 -0.6085 -0.0685 0.2924 1.0000
 -0.4205 -0.3518 -0.3314 0.3984 1.0000
 0.3203 0.1729 -0.2712 -0.1621 1.0000
 0.5843 0.5297 -0.3177 -0.2115 1.0000
 0.4436 0.3739 -0.5054 -0.1339 1.0000
 0.1178 0.2859 0.2489 0.3560 1.0000
 0.1720 -0.2122 -0.0580 0.4974 1.0000
 0.3515 -0.2124 -0.3122 -0.2609 1.0000
 0.5286 -0.4859 0.5362 -0.1647 1.0000
 0.2754 -0.2623 0.2715 0.2442 1.0000
 0.5027 -0.3548 -0.2349 0.1262 1.0000
 -0.5986 0.2501 0.3140 0.1016 1.0000
 0.4580 0.3070 0.3623 0.3229 1.0000
 -0.1423 0.2346 -0.2086 -0.2163 1.0000
 0.3191 -0.2704 -0.3142 -0.2962 1.0000
 -0.5213 -0.3150 -0.2615 0.4673 1.0000
 -0.3225 -0.3052 -0.0828 -0.2690 1.0000
 -0.5212 -0.5112 -0.4246 0.5872 1.0000
 0.2239 0.5533 0.3810 0.2599 1.0000
 -0.0528 0.5746 -0.5140 -0.1036 1.0000
 0.3304 0.3086 0.1937 0.1533 1.0000
 0.6250 -0.2165 -0.1401 -0.3343 1.0000
 -0.4336 -0.4008 0.3788 -0.1405 1.0000
 0.5944 0.2885 -0.0401 -0.2003 1.0000
 0.1927 0.2981 0.4452 -0.5662 1.0000
 0.5607 -0.1403 -0.4583 0.2794 1.0000
 0.4005 -0.3968 -0.6136 0.2479 1.0000
 -0.4171 -0.1632 0.1588 -0.3177 1.0000
 0.2509 -0.3679 -0.2279 0.1694 1.0000
 -0.2016 -0.3040 0.0289 -0.2452 1.0000
 0.5653 -0.4827 -0.1397 0.4826 1.0000
 -0.5269 -0.4955 -0.3847 0.1825 1.0000
 0.2155 -0.5078 -0.1627 -0.3433 1.0000
 -0.4522 0.0855 0.2082 0.2911 1.0000
 0.5520 -0.5587 -0.1681 0.2678 1.0000
 0.3584 0.1782 0.2444 0.4699 1.0000
 0.4048 -0.3745 -0.2541 0.4790 1.0000
 -0.1899 -0.5344 0.2137 -0.2842 1.0000
 0.2709 -0.2519 -0.3157 -0.2479 1.0000
 -0.4285 0.4221 0.3691 -0.2886 1.0000
 -0.2248 -0.5081 0.1916 -0.1957 1.0000
 -0.2768 -0.3198 0.4245 0.1496 1.0000
 -0.3288 -0.3257 -0.5887 0.3313 1.0000
 0.1196 -0.5302 -0.1263 0.2949 1.0000
 0.3173 -0.2153 0.1834 0.5548 1.0000
 0.1502 -0.2535 0.4322 0.2580 1.0000
 0.2698 0.3852 0.3720 -0.1076 1.0000
 -0.2642 -0.0799 -0.4224 0.1447 1.0000
 -0.0667 -0.1546 -0.5637 0.5202 1.0000
 0.4083 -0.2679 0.3074 -0.4697 1.0000
 -0.6004 -0.1939 -0.2871 0.5284 1.0000
 0.5456 -0.2548 0.2585 0.5077 1.0000
 0.1211 0.2880 -0.1868 0.3987 1.0000
 0.5600 0.4674 -0.5704 -0.2852 1.0000
 -0.4321 0.4014 -0.3624 0.2200 1.0000
 -0.2516 0.1429 -0.2500 0.1978 1.0000
 -0.2846 -0.5281 -0.0764 -0.6152 1.0000
 0.1258 0.5328 0.4987 0.3913 1.0000
 -0.1977 -0.2893 -0.5050 0.1172 1.0000
 0.2008 0.3395 -0.5063 0.2252 1.0000
 -0.1837 -0.4641 0.4385 -0.1585 1.0000
 0.1657 -0.3340 0.3692 0.1021 1.0000
 -0.5276 -0.5024 0.3422 0.3692 1.0000
 -0.3545 0.1798 0.4731 -0.3737 1.0000
 -0.4858 0.2964 -0.3448 -0.2070 1.0000
 -0.0542 0.0992 -0.2542 0.4268 1.0000
 -0.4813 -0.4288 0.3478 0.4643 1.0000
 0.2362 -0.4278 0.1773 0.4595 1.0000
 0.2874 0.3359 0.5777 0.3798 1.0000
 -0.3868 -0.2928 0.3555 -0.5033 1.0000
 -0.2270 -0.1881 0.2246 0.3639 1.0000
 0.2579 0.2379 0.3633 0.3713 1.0000
 -0.5337 0.2071 -0.2260 0.3787 1.0000
 0.3553 0.2041 0.3994 -0.4968 1.0000
 -0.3006 0.2371 -0.3370 -0.3510 1.0000
 -0.0735 0.4261 0.5359 0.2054 1.0000
 -0.5010 0.6378 0.3660 -0.2081 1.0000
 -0.1601 -0.1693 -0.2855 0.1571 1.0000
 -0.6064 0.4469 0.4530 -0.3568 1.0000
 -0.1995 -0.4157 0.3011 -0.4690 1.0000
 -0.4994 -0.4156 -0.4385 0.3797 1.0000
 -0.4084 0.1281 0.5502 -0.5425 1.0000
 0.4956 -0.3696 0.4835 -0.3827 1.0000
 -0.3762 -0.2300 -0.2206 -0.5165 1.0000
 -0.4476 0.3489 -0.2893 0.4078 1.0000
 -0.1494 -0.3443 -0.2768 0.2800 1.0000
 0.3035 -0.2735 0.3879 0.1885 1.0000
 0.3423 -0.4443 0.3047 -0.4880 1.0000
 0.3428 -0.3592 -0.4301 0.4174 1.0000
 0.0784 -0.2536 -0.2339 -0.4490 1.0000
 -0.2589 -0.5996 -0.3329 0.5063 1.0000
 0.2990 -0.3061 0.1983 -0.2688 1.0000
 0.4069 0.2366 0.4995 0.3347 1.0000
 -0.3006 -0.5651 0.4585 -0.1699 1.0000
 -0.1694 0.4272 -0.4860 -0.2054 1.0000
 0.0903 0.2292 0.3410 -0.4148 1.0000
 -0.3897 -0.1629 -0.3854 0.5091 1.0000
 0.2143 -0.1484 -0.5841 -0.2953 1.0000
 -0.4005 -0.3731 -0.0475 0.3700 1.0000
 -0.3424 -0.2886 0.4295 0.1682 1.0000
 -0.1217 0.3139 -0.3374 -0.2216 1.0000
 -0.2571 -0.4313 -0.5042 -0.1347 1.0000
 0.5292 0.2178 -0.3724 0.3825 1.0000
 -0.4343 0.5337 0.4414 -0.4020 1.0000
 -0.0693 0.2620 0.2698 0.3336 1.0000
 0.1093 -0.5587 0.3170 0.2996 1.0000
 0.3162 -0.2693 0.4235 -0.6020 1.0000
 -0.5667 0.3856 -0.2216 0.3072 1.0000
 -0.2398 0.4082 -0.3683 0.1725 1.0000
 0.3904 0.5155 0.2106 -0.3658 1.0000
 -0.3337 -0.2396 0.1864 0.2725 1.0000
 -0.4471 -0.2592 -0.3318 0.4331 1.0000
 -0.4449 -0.3366 -0.2989 -0.1900 1.0000
 -0.4672 0.5557 0.4469 0.5257 1.0000
 0.5970 0.3254 0.4508 0.4069 1.0000
 0.0897 -0.3671 0.0865 -0.2624 1.0000
 0.5601 0.2088 -0.1165 -0.3435 1.0000
 0.2650 -0.2838 0.4535 0.0997 1.0000
 0.3402 0.5222 -0.2340 0.4837 1.0000
 0.4738 -0.2941 0.3793 0.2273 1.0000
 -0.3247 -0.3609 -0.3153 0.1979 1.0000
 -0.3671 0.1281 0.4589 0.4852 1.0000
 0.3947 -0.2344 0.5156 -0.1341 1.0000
 -0.5583 -0.0937 -0.3019 0.4927 1.0000
 -0.4097 -0.4561 -0.1338 -0.3049 1.0000
 0.5281 0.5748 -0.0913 0.5029 1.0000
 0.3094 -0.2698 -0.1142 0.4368 1.0000
 -0.3190 -0.5793 0.6192 0.3138 1.0000
 0.0561 0.5658 -0.3197 -0.2158 1.0000
 -0.2879 0.4205 -0.4873 -0.2883 1.0000
 0.0466 0.2307 -0.5172 0.3599 1.0000
 0.2557 0.1736 0.2126 -0.2772 1.0000
 0.2946 0.2422 -0.6209 0.4166 1.0000
 0.4891 -0.3708 -0.1051 -0.4389 1.0000
 0.2456 -0.1092 -0.1380 -0.6038 1.0000
 -0.5882 -0.5804 0.3206 -0.3342 1.0000
 0.3954 0.4740 -0.3795 0.3371 1.0000
 0.1266 0.3508 -0.2143 -0.4145 1.0000
 0.4983 -0.1695 0.2676 0.1117 1.0000
 0.3496 -0.1369 -0.5089 0.4496 1.0000
 0.1891 -0.3659 -0.1701 -0.4666 1.0000
 0.3946 0.2852 -0.1493 -0.6375 1.0000
 -0.6274 0.4593 -0.5232 -0.2889 1.0000
 -0.4566 -0.5351 -0.3589 0.2234 1.0000
 0.2717 0.1116 -0.4183 0.2299 1.0000
 -0.5885 -0.3304 -0.4150 -0.4847 1.0000
 -0.3406 -0.5926 -0.5753 0.3560 1.0000
 0.0680 -0.2734 0.5756 -0.4328 1.0000
 -0.3351 0.1991 0.1683 -0.2855 1.0000
 0.1665 -0.2053 -0.4882 -0.3276 1.0000
 -0.5113 0.4579 0.5553 0.3033 1.0000
 0.1078 -0.2335 0.5581 0.4611 1.0000
 0.2287 0.3510 0.0410 0.0656 1.0000
 0.1398 0.3202 0.1018 -0.2845 1.0000
 0.2487 0.6263 -0.4341 0.0249 1.0000
 -0.3715 -0.5257 -0.2486 0.1739 1.0000
 -0.5626 -0.1911 -0.3826 0.2907 1.0000
 -0.1183 -0.3568 -0.0752 -0.5911 1.0000
 0.3777 -0.2812 -0.3299 -0.1280 1.0000
 0.2246 -0.5532 -0.5846 0.2684 1.0000
 -0.3472 0.4671 -0.1533 0.1998 1.0000
 -0.4780 0.4636 0.3948 -0.1816 1.0000
 -0.4097 -0.2659 -0.2031 -0.3158 1.0000
 -0.5748 0.2491 -0.5315 0.4026 1.0000
 -0.2389 -0.1829 0.2456 0.4104 1.0000
 0.3968 -0.3623 -0.6089 0.1731 1.0000
 -0.4881 0.6072 0.0917 0.5097 1.0000
 -0.1856 -0.0823 0.1627 -0.1703 1.0000
 -0.1838 -0.6045 0.1261 -0.2689 1.0000
 -0.4151 0.2484 -0.4973 0.4383 1.0000
 0.3333 -0.2645 0.1962 0.3913 1.0000
 -0.3851 -0.3747 0.2358 -0.4445 1.0000
 0.2360 -0.5193 -0.0997 -0.4798 1.0000
 -0.5009 -0.5975 0.2214 -0.4454 1.0000
 0.0630 -0.2711 0.4350 0.0826 1.0000
 0.4415 -0.2808 0.4224 -0.1867 1.0000
 0.4216 -0.6201 0.2888 -0.4991 1.0000
 0.2698 -0.4900 -0.3927 -0.4080 1.0000
 -0.3572 -0.2977 0.2779 -0.3937 1.0000
 0.1865 0.5449 -0.1729 -0.5768 1.0000
 -0.2667 -0.1671 0.0804 -0.2834 1.0000
 0.3084 0.1152 0.5254 -0.4156 1.0000
 0.1676 -0.6183 0.2554 0.4372 1.0000
 0.5295 -0.4359 0.2291 -0.1680 1.0000
 0.5021 0.4448 0.5615 -0.6317 1.0000
 0.3341 -0.3365 -0.2280 -0.3961 1.0000
 0.3870 0.3714 0.3700 0.0718 1.0000
 -0.1525 0.1913 -0.6064 -0.4683 1.0000
 0.2788 -0.4886 0.4821 0.3147 1.0000
 0.3129 0.2811 -0.1754 0.5899 1.0000
 0.0500 -0.5713 -0.4231 0.2767 1.0000
 -0.0454 0.4837 0.5475 -0.2394 1.0000
 -0.1424 0.2117 0.4938 0.5268 1.0000
 -0.3899 0.1064 -0.3149 -0.4629 1.0000
 0.1727 -0.3037 0.4263 0.3723 1.0000
 -0.0474 0.4393 -0.5703 -0.2527 1.0000
 -0.4391 0.4262 0.1605 -0.1400 1.0000
 -0.3454 0.3038 0.3840 -0.4521 1.0000
 0.4110 -0.2989 -0.4896 0.2915 1.0000
 -0.0414 -0.2078 0.2530 -0.3096 1.0000
 0.2352 0.4125 -0.2332 -0.3525 1.0000
 0.1632 -0.3544 0.3598 -0.3458 1.0000
 0.2969 -0.5849 -0.2974 -0.3348 1.0000
 -0.1614 0.3012 -0.5797 0.4274 1.0000
 -0.3151 0.3433 0.2147 0.3032 1.0000
 -0.2120 0.3308 -0.4472 -0.2150 1.0000
 -0.4851 0.3170 -0.6383 -0.1168 1.0000
 0.6063 0.3190 0.3764 -0.1707 1.0000
 0.2315 -0.1437 -0.3261 0.4588 1.0000
 -0.1393 -0.2331 -0.0749 -0.1854 1.0000
 0.0482 -0.5424 -0.2983 -0.3622 1.0000
 -0.2091 -0.4832 -0.4209 0.4459 1.0000
 0.3323 0.5368 -0.4415 0.3743 1.0000
 -0.2922 0.1199 -0.2284 0.2671 1.0000
 0.4557 0.0437 -0.5827 -0.4227 1.0000
 -0.1798 0.0997 0.3287 0.5874 1.0000
 0.3966 0.4713 -0.4605 -0.2964 1.0000
 -0.1583 0.3369 -0.3712 -0.5741 1.0000
 0.2133 0.2912 -0.3025 0.5113 1.0000
 0.4500 0.5787 -0.0643 0.4767 1.0000
 -0.3178 -0.3033 0.1567 0.3954 1.0000
 0.3017 -0.5534 -0.2374 -0.2805 1.0000
 0.6310 0.0849 -0.2003 0.4057 1.0000
 0.5308 -0.6093 -0.2477 0.4473 1.0000
 0.1482 -0.2793 -0.2086 -0.0336 1.0000
 -0.3644 -0.2706 0.5566 0.6458 1.0000
 -0.4886 -0.3958 0.1152 -0.5646 1.0000
 0.2948 0.2442 0.2928 0.5279 1.0000
 -0.5389 -0.2751 0.1436 -0.1064 1.0000
 0.3044 0.3951 -0.4859 -0.4220 1.0000
 0.5677 -0.3964 0.1820 0.3552 1.0000
 0.1677 0.0860 0.4503 0.1133 1.0000
 0.4902 0.0857 -0.5378 0.5398 1.0000
 0.3718 0.0226 0.1987 -0.5556 1.0000
 -0.5991 0.2476 0.0759 0.3808 1.0000
 -0.3937 0.2992 0.1448 -0.5147 1.0000
 0.3123 0.1389 0.2652 -0.5498 1.0000
 0.2094 0.3699 0.0831 -0.4871 1.0000
 0.3812 0.3633 -0.1328 -0.4755 1.0000
 -0.2937 -0.5029 -0.0841 -0.1459 1.0000
 0.0937 0.1574 0.1328 0.0945 1.0000
 -0.1994 -0.1681 -0.5710 -0.4720 1.0000
 -0.2211 -0.4444 0.4342 0.2515 1.0000
 0.2347 0.1275 0.5947 0.5325 1.0000
 0.3443 0.2267 0.5314 0.5136 1.0000
 -0.3568 -0.1667 -0.3146 0.5865 1.0000
 -0.2222 -0.4085 0.2593 -0.2591 1.0000
 -0.1631 -0.3993 0.3456 -0.3785 1.0000
 -0.6294 0.2163 -0.1642 -0.5169 1.0000
 -0.3102 0.2365 0.1140 -0.5721 1.0000
 -0.5469 0.3185 -0.2313 -0.4890 1.0000
 0.1855 0.1828 -0.2633 0.5000 1.0000
 -0.2204 0.6058 -0.5365 0.4614 1.0000
 -0.2849 -0.0715 0.2744 0.4726 1.0000
 0.4149 -0.2613 0.4667 0.5185 1.0000
 0.1470 0.2289 -0.4766 0.2536 1.0000
 0.1445 -0.4370 0.4268 0.4246 1.0000
 -0.3449 -0.2566 0.1914 -0.1324 1.0000
 0.2315 -0.3637 -0.2827 0.2979 1.0000
 -0.6424 -0.1430 0.3508 0.4045 1.0000
 -0.0999 -0.5444 -0.2034 -0.3989 1.0000
 -0.3618 0.3642 -0.6171 0.2382 1.0000
 0.3089 -0.0776 -0.3126 -0.4414 1.0000
 -0.2669 -0.1713 0.5112 0.1967 1.0000
 -0.4067 -0.3741 -0.4173 0.1177 1.0000
 -0.3155 0.5897 0.1764 -0.2843 1.0000
 0.4285 0.2529 -0.4282 -0.1007 1.0000
 0.2206 0.4142 -0.1763 0.0723 1.0000
 0.2829 -0.3271 -0.6167 -0.4585 1.0000
 0.0512 0.5842 0.1373 -0.3965 1.0000
 -0.4656 -0.3465 0.2132 0.4013 1.0000
 0.4537 -0.1964 -0.4842 -0.2794 1.0000
 -0.0977 0.3969 0.0853 0.4199 1.0000
 0.4129 0.0826 -0.6143 -0.3905 1.0000
 0.4321 -0.4090 0.3719 0.4276 1.0000
 0.4879 -0.4833 0.4867 0.3421 1.0000
 -0.2945 0.5232 0.2257 -0.1006 1.0000
 0.5274 0.1989 0.5140 -0.4393 1.0000
 0.4190 -0.4875 -0.6256 -0.5601 1.0000
 0.2183 -0.2357 -0.1438 -0.1660 1.0000
 0.1864 0.2863 0.2707 0.5213 1.0000
 -0.5283 -0.3160 -0.6148 0.4106 1.0000
 -0.3760 0.3940 0.1034 0.2820 1.0000
 -0.1954 -0.5176 -0.4409 0.3998 1.0000
 0.3731 -0.2266 0.0909 0.5179 1.0000
 0.5214 -0.1055 -0.4321 -0.3620 1.0000
 0.1925 -0.0179 0.2915 -0.5163 1.0000
 -0.4705 0.4381 0.2324 0.2844 1.0000
 -0.1062 0.2480 -0.6027 0.1451 1.0000
 -0.3297 -0.2622 -0.4697 0.4006 1.0000
 -0.2972 -0.4819 0.4713 -0.4280 1.0000
 0.2942 0.3951 -0.2266 -0.5264 1.0000
 0.2901 0.3447 -0.3137 -0.3298 1.0000
 -0.4490 0.1605 0.4298 -0.1070 1.0000
 0.2108 0.2140 0.2628 0.5330 1.0000
 0.3437 0.1992 -0.2632 -0.6343 1.0000
 0.5401 -0.3477 0.4368 -0.2243 1.0000
 -0.3058 0.3055 -0.4245 -0.2753 1.0000
 0.1204 -0.4494 0.4403 0.3448 1.0000
 -0.1074 0.3448 -0.5742 -0.5747 1.0000
 0.0829 0.1410 -0.4539 0.0829 1.0000
 0.3127 -0.4859 0.2483 -0.6207 1.0000
 -0.4660 0.0928 -0.1591 0.1206 1.0000
 -0.3764 -0.3637 0.2301 0.4325 1.0000
 -0.2798 -0.3415 -0.2033 -0.2402 1.0000
 -0.1747 -0.3484 -0.2436 -0.1058 1.0000
 -0.1717 -0.4671 0.2925 -0.1608 1.0000
 -0.1327 0.2117 -0.4153 -0.4964 1.0000
 -0.4296 -0.0426 -0.3600 0.0984 1.0000
 -0.2447 -0.3611 -0.2611 0.4409 1.0000
 -0.4310 -0.1977 0.2668 -0.2770 1.0000
 0.1727 0.6049 -0.4128 -0.3584 1.0000
 0.1470 0.5086 0.4314 -0.5824 1.0000
 0.0845 -0.2371 -0.2628 -0.0699 1.0000
 0.3959 0.2957 -0.0379 0.4891 1.0000
 -0.1324 -0.5548 -0.2472 0.1141 1.0000
 0.4670 -0.2493 -0.3111 -0.2442 1.0000
 -0.1395 -0.3063 0.3473 -0.2328 1.0000
 -0.5686 -0.2999 0.1425 0.1476 1.0000
 -0.3541 -0.5568 -0.4306 -0.2614 1.0000
 -0.3649 0.2151 -0.2555 0.2723 1.0000
 -0.2143 0.1357 -0.1920 0.6080 1.0000
 0.1224 -0.1353 -0.3078 0.0935 1.0000
 0.2212 0.2565 -0.3741 -0.1664 1.0000
 -0.3232 -0.3208 -0.3320 0.5234 1.0000
 0.3261 -0.0696 0.2544 -0.2596 1.0000
 -0.4224 -0.0176 -0.1456 -0.4386 1.0000
 -0.1958 0.1377 0.6222 -0.4568 1.0000
 -0.4460 -0.5938 -0.2888 -0.2762 1.0000
 0.1976 0.3318 0.3471 -0.5014 1.0000
 -0.2614 -0.0446 -0.1787 -0.2840 1.0000
 0.4037 0.1657 0.2043 0.3641 1.0000
 0.2333 0.5961 -0.2560 0.2748 1.0000
 -0.1828 0.2047 -0.4286 0.2906 1.0000
 0.4701 -0.4583 -0.4480 0.5808 1.0000
 -0.0576 -0.3185 0.2504 -0.2146 1.0000
 0.3129 0.3297 0.1155 -0.3957 1.0000
 0.6063 0.5413 0.4251 0.5261 1.0000
 0.2599 0.1736 0.1783 -0.3205 1.0000
 -0.1921 -0.0727 0.1305 -0.3177 1.0000
 0.2546 0.1212 0.2425 0.4083 1.0000
 0.1999 -0.0971 0.4685 -0.3217 1.0000
 0.5213 0.1155 -0.1703 0.4547 1.0000
 0.1721 0.2618 -0.2431 -0.4445 1.0000
 -0.6253 -0.5242 -0.2783 0.3466 1.0000
 -0.2309 0.4598 0.4759 -0.4738 1.0000
 0.1424 -0.4677 -0.1955 -0.4895 1.0000
 0.3583 -0.4178 0.5383 0.5375 1.0000
 0.5107 0.4499 -0.6278 -0.3917 1.0000
 0.0240 0.0593 0.0410 -0.4638 1.0000
 -0.4913 0.0943 -0.2610 0.5254 1.0000
 -0.3105 0.5362 -0.3116 -0.3472 1.0000
 0.1131 0.5324 -0.4664 0.3185 1.0000
 0.2767 0.2016 -0.5916 -0.2424 1.0000
 0.2605 0.3741 -0.1025 -0.3533 1.0000
 -0.1501 0.3958 -0.5010 -0.0867 1.0000
 0.3338 0.4105 0.3545 0.5152 1.0000
 -0.2678 0.2652 0.3539 0.3239 1.0000
 -0.1236 0.3432 0.4904 0.2273 1.0000
 -0.3502 -0.5083 -0.5986 0.5304 1.0000
 -0.1192 0.4843 0.4042 0.0890 1.0000
 -0.3502 -0.5020 -0.6335 0.6094 1.0000
 0.3960 -0.1722 0.4938 0.2897 1.0000
 0.2677 -0.1572 -0.3024 -0.2943 1.0000
 -0.2837 -0.3216 0.3173 -0.2055 1.0000
 -0.3354 0.4066 0.6010 0.2399 1.0000
 0.3901 -0.2507 -0.4773 0.0278 1.0000
 -0.2253 -0.4591 0.2270 -0.3305 1.0000
 0.5061 0.3856 0.4368 -0.4816 1.0000
 -0.4476 0.1555 0.1281 -0.3801 1.0000
 -0.3318 0.3937 0.5114 0.5394 1.0000
 0.2801 0.4828 0.5428 -0.5327 1.0000
 0.5387 -0.5327 -0.3103 0.2509 1.0000
 -0.1584 0.2802 0.3734 0.2815 1.0000
 -0.5275 0.5372 0.2970 -0.2617 1.0000
 0.1468 -0.4896 0.2368 -0.3035 1.0000
 -0.0235 0.3481 0.4232 -0.2942 1.0000
 -0.3283 0.2941 -0.3382 0.1648 1.0000
 -0.3763 0.2233 -0.4842 0.2601 1.0000
 0.2302 0.2972 -0.2990 -0.5268 1.0000
 -0.1970 0.5492 -0.2028 -0.4024 1.0000
 0.3688 -0.3526 0.4987 0.6370 1.0000
 -0.5490 0.2661 -0.4525 -0.4313 1.0000
 -0.5241 -0.3691 0.1163 0.1334 1.0000
 0.4216 -0.1484 -0.2754 0.1705 1.0000
 -0.3548 -0.3165 0.4501 0.5586 1.0000
 0.0212 -0.2303 -0.5449 0.5600 1.0000
 -0.5836 -0.5523 -0.0745 -0.3672 1.0000
 -0.3045 0.2637 -0.3419 -0.4110 1.0000
 -0.3355 -0.5459 0.0990 -0.1797 1.0000
 0.3592 -0.5404 0.1599 -0.2027 1.0000
 0.2377 -0.5630 -0.4013 0.3740 1.0000
 0.5445 0.0384 0.5236 0.4742 1.0000
 -0.5382 0.2255 0.0892 0.5390 1.0000
 -0.2905 0.5395 -0.2028 -0.5694 1.0000
 -0.1143 0.4950 -0.1576 0.4655 1.0000
 -0.2847 0.5141 0.5710 0.3055 1.0000
 0.5239 0.2023 0.4071 0.2826 1.0000
 0.5248 -0.1798 -0.4924 0.4119 1.0000
 -0.3382 0.4306 0.3135 -0.3599 1.0000
 -0.1626 0.2014 -0.3384 -0.3683 1.0000
 -0.4779 -0.3290 -0.5172 0.4356 1.0000
 0.2917 0.3362 -0.4738 0.1856 1.0000
 -0.2348 0.4420 -0.6353 0.3461 1.0000
 -0.1722 -0.5361 -0.3631 0.1747 1.0000
 -0.2938 -0.1736 0.3476 -0.4612 1.0000
 0.1856 -0.1505 -0.1001 0.2178 1.0000
 -0.2154 -0.1700 -0.2704 0.5168 1.0000
 0.4698 0.3912 -0.3784 0.2687 1.0000
 -0.1910 -0.3604 -0.1607 -0.3630 1.0000
 -0.2849 0.1317 -0.5878 0.3389 1.0000
 -0.3692 -0.2324 0.3271 0.5039 1.0000
 -0.2598 0.2544 -0.4775 0.1713 1.0000
 -0.3225 0.2541 -0.5571 0.3829 1.0000
 0.0933 -0.5059 0.1007 -0.3298 1.0000
 -0.6071 0.5510 0.2767 -0.4122 1.0000
 -0.2097 -0.2746 -0.3723 0.2536 1.0000
 0.2823 0.2064 -0.5728 0.3750 1.0000
 -0.5665 -0.1753 0.5616 -0.4216 1.0000
 -0.6074 0.4307 0.2688 0.5060 1.0000
 -0.4117 0.4637 -0.0435 -0.3724 1.0000
 -0.2733 -0.0146 -0.2406 0.3023 1.0000
 0.2300 -0.3631 0.4765 -0.1191 1.0000
 0.4927 0.3775 0.4015 -0.3098 1.0000
 0.2267 0.3165 -0.2301 0.4523 1.0000
 0.3393 0.3143 0.4717 -0.1869 1.0000
 0.2201 -0.2362 0.3239 0.5560 1.0000
 -0.5165 0.3662 0.4482 -0.2549 1.0000
 -0.3999 -0.2328 0.0666 0.3115 1.0000
 -0.5030 0.4848 0.2908 -0.1875 1.0000
 0.5090 -0.2224 0.3030 0.5145 1.0000
 -0.1451 -0.1241 -0.1717 -0.2136 1.0000
 -0.1443 -0.2981 0.1267 -0.3283 1.0000
 0.2905 -0.2277 0.3518 0.3957 1.0000
 -0.4480 0.3482 0.2677 0.5673 1.0000
 0.5073 -0.4098 -0.5476 0.4136 1.0000
 0.2373 0.4032 -0.5840 -0.4965 1.0000
 -0.1811 0.4912 0.3953 -0.4752 1.0000
 0.3613 -0.3207 -0.5209 -0.1823 1.0000
 -0.2709 -0.5562 -0.4703 -0.5748 1.0000
 0.3231 -0.2699 -0.2590 -0.2859 1.0000
 0.4231 -0.4491 -0.3768 -0.3056 1.0000
 -0.0701 0.2731 -0.5006 0.1396 1.0000
 0.2853 0.5941 0.4610 -0.4702 1.0000
 -0.2995 -0.2948 0.5842 -0.0830 1.0000
 -0.1022 -0.5574 0.0940 0.0815 1.0000
 0.4256 0.6250 -0.5605 -0.0295 1.0000
 -0.2700 -0.2304 -0.2400 0.3216 1.0000
 0.2022 -0.1975 0.4291 -0.0884 1.0000
 -0.2795 0.3029 0.5512 0.1836 1.0000
 0.3108 -0.2051 -0.2002 -0.4280 1.0000
 -0.1720 0.2240 -0.4921 0.4459 1.0000
 0.4357 0.5611 0.4496 0.2882 1.0000
 -0.4800 0.5351 -0.2803 -0.1711 1.0000
 -0.5113 -0.4916 0.4395 0.5455 1.0000
 0.1531 0.2285 0.0736 -0.5112 1.0000
 -0.1232 -0.3762 0.5129 -0.2588 1.0000
 0.4556 0.4986 -0.2281 -0.5273 1.0000
 -0.5396 0.2787 0.4555 0.1812 1.0000
 0.1464 0.3845 -0.3413 -0.3202 1.0000
 0.3339 -0.3542 0.4727 0.4675 1.0000
 -0.2588 -0.3273 -0.3321 -0.4083 1.0000
 -0.4616 -0.4407 0.4558 0.2874 1.0000
 0.4252 0.2118 -0.3648 -0.1236 1.0000
 0.2064 0.2799 0.4718 -0.2524 1.0000
 0.3064 -0.4626 -0.5932 -0.5350 1.0000
 -0.1960 0.1640 0.5944 -0.4703 1.0000
 -0.4664 0.2675 0.1498 0.5906 1.0000
 -0.5035 -0.2814 -0.5696 0.0732 1.0000
 -0.2875 0.4845 0.4791 -0.3835 1.0000
 -0.3327 0.3624 0.2897 -0.2660 1.0000
 0.2868 -0.3496 -0.2635 0.2406 1.0000
 -0.3209 -0.4985 -0.5205 0.4120 1.0000
 -0.2310 -0.3867 0.4280 -0.5324 1.0000
 -0.6126 0.3293 -0.5343 0.4723 1.0000
 0.2097 0.4057 -0.5670 0.2480 1.0000
 0.4629 0.5469 0.3297 -0.0788 1.0000
 0.3380 0.5220 0.3320 -0.6006 1.0000
 0.5625 -0.2524 -0.4513 0.3143 1.0000
 -0.2663 0.5321 -0.3268 0.0891 1.0000
 -0.1702 -0.5193 0.5603 -0.1842 1.0000
 0.5579 -0.2123 -0.1091 0.5358 1.0000
 0.4133 0.2290 -0.3079 -0.3926 1.0000
 0.1358 0.2785 0.2661 0.2315 1.0000
 0.0779 0.3497 -0.4082 0.3202 1.0000
 0.3980 0.3917 -0.5500 -0.3697 1.0000
 -0.3989 0.4598 -0.0607 -0.3560 1.0000
 -0.1404 0.3492 -0.2404 0.3709 1.0000
 -0.4373 -0.4896 -0.5489 0.3147 1.0000
 0.2690 0.4202 -0.2336 0.5603 1.0000
 -0.2366 -0.6052 -0.5574 -0.0901 1.0000
 0.2178 0.2994 -0.2954 -0.2502 1.0000
 0.4749 0.5019 0.4667 -0.0992 1.0000
 0.4336 0.3997 -0.3448 -0.4185 1.0000
 0.2124 -0.3575 -0.3592 0.4470 1.0000
 0.2773 0.2359 0.0832 0.0799 1.0000
 0.2772 0.5484 0.2097 0.2140 1.0000
 0.5147 0.4703 -0.2722 0.4153 1.0000
 0.2710 -0.3766 -0.3592 -0.4144 1.0000
 -0.3698 -0.3135 0.1338 -0.4794 1.0000
 -0.3775 -0.1734 0.3680 -0.4418 1.0000
 0.5477 -0.1910 -0.5824 0.3956 1.0000
 -0.4256 0.2541 -0.1728 0.3818 1.0000
 -0.5253 0.4314 -0.1887 0.5152 1.0000
 -0.0856 -0.3177 0.2521 0.5351 1.0000
 0.4947 0.4891 0.3919 -0.4898 1.0000
 0.4177 0.1469 0.2934 0.1351 1.0000
 0.3325 -0.3502 -0.2948 0.0766 1.0000
 0.1260 -0.4212 -0.4801 0.3532 1.0000
 -0.3876 -0.1014 -0.3075 -0.3841 1.0000
 -0.1803 0.3487 -0.5639 -0.4850 1.0000
 0.4355 -0.1463 -0.2724 0.2673 1.0000
 -0.4367 -0.3235 0.5660 -0.2831 1.0000
 -0.2438 0.1216 0.5368 -0.5070 1.0000
 -0.1904 0.4590 -0.4246 0.4061 1.0000
 0.1195 0.3724 -0.4489 -0.3498 1.0000
 0.4062 0.3888 0.4298 0.2953 1.0000
 0.0334 0.4964 -0.5009 0.4638 1.0000
 0.3090 0.1153 -0.4158 0.4356 1.0000
 -0.3868 -0.3345 0.5500 -0.2408 1.0000
 0.2551 0.4692 -0.3443 -0.1170 1.0000
 -0.2538 0.3502 -0.5982 -0.4130 1.0000
 0.5392 -0.3679 0.5436 -0.2085 1.0000
 0.4463 -0.5537 0.3199 0.2924 1.0000
 -0.1471 0.4945 -0.1112 -0.1175 1.0000
 -0.4856 0.0930 -0.2413 -0.3739 1.0000
 0.4606 -0.4343 0.4747 -0.4037 1.0000
 0.5049 0.2983 0.1680 0.4724 1.0000
 -0.4128 -0.0998 0.0844 0.2658 1.0000
 0.4547 -0.3490 0.1809 0.3944 1.0000
 0.3066 0.3493 0.1617 -0.0840 1.0000
 -0.2469 -0.1114 0.4516 -0.5296 1.0000
 0.4002 -0.0656 -0.3002 -0.1149 1.0000
 -0.4512 0.0871 0.1388 0.3078 1.0000
 -0.4188 -0.5935 -0.3569 0.2261 1.0000
 -0.5682 0.5177 0.1675 -0.2414 1.0000
 -0.5313 -0.3020 0.2136 0.3140 1.0000
 -0.1310 -0.6001 -0.5746 0.4333 1.0000
 -0.2947 -0.0717 -0.2237 -0.5422 1.0000
 -0.4236 0.3435 -0.4900 -0.2301 1.0000
 0.4882 -0.4392 -0.5283 -0.0808 1.0000
 -0.3083 0.5107 0.5200 0.3366 1.0000
 0.4658 -0.4735 -0.1449 -0.4522 1.0000
 -0.2574 -0.3651 0.4135 -0.5194 1.0000
 0.3712 0.4044 0.5778 0.2942 1.0000
 0.5674 -0.1936 0.4838 -0.3784 1.0000
 0.0356 -0.1972 0.2531 -0.6016 1.0000
 0.2521 -0.1706 -0.3697 0.3036 1.0000
 -0.4495 0.5010 0.1618 -0.0711 1.0000
 0.5611 0.1749 0.2788 -0.4202 1.0000
 0.1191 0.2114 -0.3475 0.5657 1.0000
 0.5603 0.2321 0.3492 -0.5461 1.0000
 -0.1845 0.1928 -0.0888 -0.5199 1.0000
 0.3803 -0.5204 -0.3031 0.4157 1.0000
 -0.3499 -0.2451 0.3126 -0.4144 1.0000
 -0.3529 0.3806 -0.1706 0.5866 1.0000
 -0.4475 0.1059 -0.4574 -0.3910 1.0000
 -0.5155 0.0762 0.3868 -0.3849 1.0000
 -0.1390 0.4609 0.4165 0.1572 1.0000
 -0.4500 -0.4421 -0.3372 -0.2900 1.0000
 -0.4954 0.5549 -0.1739 0.0347 1.0000
 -0.4033 0.3512 0.4115 -0.4378 1.0000
 0.3393 0.5118 -0.3142 -0.5558 1.0000
 0.3030 -0.5117 0.3244 -0.3587 1.0000
 0.3646 0.2683 0.2126 0.3386 1.0000
 0.3915 -0.2409 -0.2640 -0.3437 1.0000
 0.1560 -0.1709 -0.2089 0.4038 1.0000
 0.2993 0.2892 -0.5288 -0.5294 1.0000
 -0.2027 -0.3826 -0.3090 0.2380 1.0000
 0.5199 0.3194 0.3381 -0.5348 1.0000
 -0.4885 -0.1375 0.3140 0.1596 1.0000
 -0.4953 -0.5698 -0.4675 0.6513 1.0000
 0.4521 0.1363 -0.6190 0.2563 1.0000
 -0.0555 -0.3454 -0.2632 -0.1177 1.0000
 -0.6059 -0.4342 0.2089 -0.1179 1.0000
 -0.3667 0.4042 -0.6186 -0.5936 1.0000
 -0.4068 0.3631 -0.1909 -0.3465 1.0000
 -0.4733 -0.3695 -0.5158 0.1854 1.0000
 -0.5229 -0.2436 0.1902 0.2385 1.0000
 -0.2088 -0.4471 0.1412 -0.3997 1.0000
 -0.2955 -0.2407 -0.1502 -0.2678 1.0000
 -0.2080 0.0950 0.3923 0.2783 1.0000
 0.3743 -0.4432 0.5369 0.2359 1.0000
 0.2890 0.4091 -0.1177 0.4464 1.0000
 -0.5231 0.2108 -0.1074 0.3552 1.0000
 -0.2969 0.3711 -0.3942 -0.5309 1.0000
 -0.3026 -0.0375 -0.5159 0.3132 1.0000
 -0.1741 0.1691 0.3897 -0.4814 1.0000
 -0.1741 -0.0617 -0.6000 -0.4718 1.0000
 0.3741 -0.2098 0.4320 0.3953 1.0000
 -0.1407 0.2788 -0.2648 0.3855 1.0000
 0.3928 0.4201 -0.1339 0.2058 1.0000
 0.6075 0.1119 0.3158 0.4290 1.0000
 -0.1383 0.1890 -0.0923 0.4958 1.0000
 -0.2625 -0.1417 -0.3761 0.4023 1.0000
 -0.1451 0.4032 0.3623 0.2395 1.0000
 0.5171 -0.1666 0.3211 -0.4178 1.0000
 0.4767 -0.1787 0.3687 0.6171 1.0000
 -0.3258 0.3149 0.3336 -0.2781 1.0000
 0.5585 -0.3949 0.3820 -0.3833 1.0000
 0.4135 0.5877 -0.4066 -0.4847 1.0000
 -0.4351 0.1202 0.2099 0.3944 1.0000
 0.4050 -0.1431 -0.4608 0.5683 1.0000
 -0.1814 0.4015 -0.3407 0.3008 1.0000
 -0.1279 0.3460 0.6232 0.2629 1.0000
 0.1187 0.5141 -0.5561 0.5314 1.0000
 -0.3247 -0.2440 -0.1838 0.2886 1.0000
 0.0950 0.1651 0.5011 0.4685 1.0000
 -0.0521 0.2582 -0.0434 -0.2534 1.0000
 0.3908 -0.4707 0.2898 0.1754 1.0000
 -0.4677 0.3174 -0.2249 0.4626 1.0000
 0.4732 0.3949 -0.2152 -0.3125 1.0000
 0.3684 0.5402 0.4698 0.3306 1.0000
 -0.2756 0.3592 -0.1593 0.1914 1.0000
 -0.3298 0.4601 -0.5771 -0.4948 1.0000
 0.3539 -0.4306 0.5575 -0.6157 1.0000
 -0.2293 0.3677 0.3322 0.1662 1.0000
 0.6191 0.3345 -0.2881 0.0280 1.0000
 -0.5115 -0.6369 0.2504 -0.2000 1.0000
 -0.4830 -0.3616 0.4898 -0.0791 1.0000
 -0.5351 -0.3079 0.0260 -0.1833 1.0000
 0.2508 0.3396 -0.6002 0.2672 1.0000
 0.5542 -0.3659 -0.3707 0.3573 1.0000
 -0.2141 -0.3924 -0.5450 -0.3748 1.0000
 -0.2391 0.5040 0.2332 0.3525 1.0000
 -0.3096 0.4349 0.4382 -0.4884 1.0000
 0.3873 0.2893 0.4867 -0.4134 1.0000
 -0.1936 0.4245 0.3404 -0.1782 1.0000
 0.3791 0.2635 0.3326 -0.1969 1.0000
 0.2870 0.4054 -0.2532 0.3817 1.0000
 0.5668 -0.2969 0.4795 -0.5478 1.0000
 -0.2288 0.4091 0.5704 0.0257 1.0000
 0.4551 -0.2828 -0.3196 0.4083 1.0000
 0.1903 0.4052 -0.3077 0.2922 1.0000
 0.1133 -0.2647 -0.1804 -0.2844 1.0000
 0.3155 -0.3744 0.5109 0.2391 1.0000
 -0.5710 0.0966 0.2553 -0.6133 1.0000
 -0.3075 -0.5144 -0.1199 0.2174 1.0000
 -0.3890 -0.3881 -0.3835 0.1911 1.0000
 -0.2773 -0.4464 -0.5084 -0.0953 1.0000
 -0.2641 0.0411 0.4779 0.3361 1.0000
 0.5603 0.5187 0.2831 0.4166 1.0000
 -0.3566 -0.4641 -0.6190 0.5515 1.0000
 -0.2851 0.3391 -0.4918 -0.2121 1.0000
 -0.4452 0.3572 0.1976 0.2105 1.0000
 -0.4868 0.5724 0.3921 -0.0327 1.0000
 0.2685 0.4181 0.1522 0.5298 1.0000
 0.4209 0.4696 0.3712 -0.5207 1.0000
 0.3226 -0.2292 0.3804 -0.4833 1.0000
 -0.2008 0.3993 -0.1813 -0.3621 1.0000
 -0.2818 -0.3274 0.1626 0.3607 1.0000
 0.2923 -0.2563 0.5185 -0.4344 1.0000
 0.3055 0.3593 -0.2187 0.2250 1.0000
 -0.1421 -0.5024 0.4014 -0.1907 1.0000
 0.5428 -0.2588 -0.1764 -0.3955 1.0000
 0.3562 -0.0915 0.5016 0.2838 1.0000
 -0.4407 -0.3364 0.1340 -0.4218 1.0000
 -0.1805 -0.2900 -0.2331 0.1113 1.0000
 0.2534 0.2509 -0.5396 -0.3180 1.0000
 0.1201 0.6143 0.3679 -0.6402 1.0000
 0.2434 -0.3372 -0.4030 -0.2642 1.0000
 -0.5393 0.3704 0.3002 -0.2867 1.0000
 0.3865 -0.1842 0.1174 -0.5967 1.0000
 -0.4971 0.2973 -0.2474 -0.2634 1.0000
 -0.4621 -0.1332 -0.2402 0.3550 1.0000
 0.3653 -0.4114 -0.0710 0.4356 1.0000
 0.1312 0.2766 0.0767 -0.3982 1.0000
 0.1875 -0.5838 0.5169 -0.1914 1.0000
 0.3851 -0.3987 -0.0844 -0.2990 1.0000
 -0.0466 0.2563 0.0968 -0.2349 1.0000
 -0.5487 0.3719 -0.5503 0.1328 1.0000
 0.4143 -0.2277 0.2389 0.4519 1.0000
 0.6357 -0.3193 0.2552 0.1832 1.0000
 0.5496 -0.3392 0.4207 -0.4920 1.0000
 0.3560 -0.3450 -0.3780 -0.6048 1.0000
 0.2099 0.3584 0.4674 0.1432 1.0000
 0.4190 -0.2413 -0.1431 0.2907 1.0000
 0.4713 -0.4720 0.2931 -0.4689 1.0000
 0.4845 0.1920 -0.3145 0.4506 1.0000
 -0.2723 0.4922 -0.4682 -0.1786 1.0000
 0.3010 0.4311 -0.1615 -0.0939 1.0000
 0.1599 0.5440 -0.5522 -0.3912 1.0000
 -0.4563 -0.4072 0.3855 0.4660 1.0000
 -0.0779 -0.3925 -0.5524 -0.5854 1.0000
 -0.6029 0.2981 -0.3875 0.1230 1.0000
 0.3369 0.5482 0.3753 -0.6012 1.0000
 0.5520 0.1004 -0.0917 -0.3062 1.0000
 -0.5797 0.3679 0.3371 -0.3520 1.0000
 -0.4798 -0.3685 -0.4884 -0.2147 1.0000
 -0.3429 -0.5851 -0.0460 0.2862 1.0000
 -0.4191 0.5274 -0.2382 -0.3589 1.0000
 0.5853 0.6288 -0.5308 0.2034 1.0000
 0.3862 0.3634 0.3939 -0.2074 1.0000
 0.5192 0.4339 0.3474 0.1053 1.0000
 -0.4398 0.5101 -0.3577 -0.1685 1.0000
 -0.4295 0.3691 0.4443 -0.1039 1.0000
 0.3458 0.3815 -0.0956 -0.4610 1.0000
 -0.2971 -0.3439 -0.4618 0.1137 1.0000
 -0.2509 -0.3045 -0.2899 -0.2438 1.0000
 -0.2234 -0.5752 -0.3570 0.1301 1.0000
 0.1643 -0.4909 -0.1229 0.5599 1.0000
 -0.2547 -0.4682 0.4550 -0.2450 1.0000
 0.1311 0.2847 -0.6007 -0.2980 1.0000
 0.4157 -0.3936 0.4954 -0.5622 1.0000
 0.5743 -0.2325 0.2452 0.4963 1.0000
 0.2534 -0.0226 -0.1610 0.1031 1.0000
 0.4541 0.1511 -0.1254 -0.2842 1.0000
 0.4194 0.2015 -0.3087 0.2141 1.0000
 0.1835 -0.1734 0.5250 0.1225 1.0000
 0.3940 0.5813 -0.2523 0.3685 1.0000
 0.3115 -0.0318 -0.5234 -0.4813 1.0000
 -0.3843 -0.0538 -0.3702 -0.2903 1.0000
 0.1995 0.4268 0.3838 -0.3384 1.0000
 0.5080 0.3169 0.4344 -0.1209 1.0000
 -0.5395 0.3642 -0.2867 0.4406 1.0000
 0.1147 -0.3195 -0.4612 -0.5780 1.0000
 -0.5914 0.4365 0.4032 -0.1917 1.0000
 0.0819 -0.4149 -0.4267 -0.4715 1.0000
 -0.2526 0.5153 -0.2118 0.3306 1.0000
 0.2034 -0.1947 0.4532 0.5211 1.0000
 0.4520 0.3786 -0.4406 0.4589 1.0000
 -0.4024 0.3007 0.4202 0.5460 1.0000
 0.2251 0.3842 0.2017 0.2729 1.0000
 0.2720 -0.3298 0.3424 -0.5276 1.0000
 -0.1356 0.2384 0.4053 0.3896 1.0000
 -0.3982 0.0679 0.3886 0.3836 1.0000
 0.3962 -0.2419 0.4746 -0.4792 1.0000
 0.2472 0.0296 -0.3406 -0.2189 1.0000
 -0.2815 0.4374 0.5197 0.1953 1.0000
 -0.2597 0.5354 0.5048 -0.1721 1.0000
 -0.3858 -0.0042 -0.3097 0.3523 1.0000
 0.4042 -0.3775 -0.0340 0.1352 1.0000
 -0.3715 0.1385 -0.1993 -0.4391 1.0000
 0.1419 0.1945 0.5108 -0.1504 1.0000
 -0.1875 0.1999 0.2996 -0.1465 1.0000
 -0.1452 -0.4610 0.4177 0.5788 1.0000
 -0.5251 -0.2381 -0.4685 -0.2491 1.0000
 -0.1548 0.5290 0.4326 -0.5310 1.0000
 0.2250 -0.3059 0.5340 -0.3767 1.0000
 -0.2156 0.2903 -0.2518 -0.2001 1.0000
 0.3880 -0.3043 -0.2552 0.0671 1.0000
 -0.5687 0.3850 0.3661 0.2118 1.0000
 -0.1788 0.3797 0.3310 -0.3567 1.0000
 0.5272 -0.3399 -0.0702 0.4185 1.0000
 0.4788 0.1629 -0.3498 0.6332 1.0000
 0.6170 0.2702 0.1649 0.3364 1.0000
 0.5666 -0.2770 -0.1880 -0.3851 1.0000
 -0.3395 -0.5026 0.3015 0.4300 1.0000
 -0.2165 -0.3567 0.1108 0.3448 1.0000
 -0.4454 -0.0613 -0.6282 -0.2474 1.0000
 0.0942 -0.5321 -0.1714 0.6052 1.0000
 0.3237 -0.4902 -0.4063 -0.2954 1.0000
 0.5316 0.1875 -0.4234 0.3153 1.0000
 -0.4343 -0.2851 0.3187 -0.6503 1.0000
 -0.6104 -0.5326 -0.1929 0.2242 1.0000
 0.2657 -0.1073 0.5929 0.1155 1.0000
 0.3451 0.3845 -0.5297 -0.2738 1.0000
 0.0524 -0.5933 0.1535 -0.3008 1.0000
 0.4264 -0.1736 0.4195 0.3462 1.0000
 0.5322 0.3989 0.1318 0.4502 1.0000
 -0.1380 0.3016 -0.1482 -0.2256 1.0000
 -0.1568 -0.1975 0.3910 0.3136 1.0000
 -0.5535 -0.2560 -0.4674 -0.5492 1.0000
 -0.3009 -0.4114 0.4981 0.1559 1.0000
 -0.4609 0.5955 0.2286 0.3585 1.0000
 -0.4898 0.4454 0.4340 -0.3350 1.0000
 0.3362 -0.1937 -0.0265 -0.4724 1.0000
 0.5137 -0.4399 0.3726 -0.1393 1.0000
 0.4401 -0.5173 0.4200 -0.4676 1.0000
 -0.4655 -0.3539 0.1459 -0.3594 1.0000
 0.2543 -0.2634 -0.3794 -0.5700 1.0000
 0.5322 0.2300 0.3650 -0.2046 1.0000
 0.1995 0.5564 -0.3948 -0.3294 1.0000
 -0.3976 -0.5381 0.2804 -0.1452 1.0000
 0.3505 -0.2799 0.2062 0.5361 1.0000
 -0.6054 0.6034 -0.4111 -0.4763 1.0000
 0.2192 0.4823 -0.4821 -0.3556 1.0000
 0.2690 0.0726 0.4299 -0.3230 1.0000
 -0.5042 0.4732 0.1756 0.2578 1.0000
 0.5382 -0.1904 0.6140 -0.4224 1.0000
 -0.5030 0.1826 0.2757 -0.3481 1.0000
 0.5177 -0.3517 -0.4090 0.5084 1.0000
 -0.1140 -0.3325 -0.3554 0.4147 1.0000
 0.5647 0.1566 -0.3385 -0.2952 1.0000
 0.4116 -0.2845 -0.4765 -0.1567 1.0000
 0.4693 0.0648 0.2243 0.3082 1.0000
 -0.3282 0.3064 -0.1697 -0.1328 1.0000
 -0.5692 -0.5309 -0.3741 0.1639 1.0000
 0.2606 0.6022 -0.4912 0.5128 1.0000
 -0.2414 0.0982 0.2544 0.1419 1.0000
 0.1944 0.4003 -0.3104 -0.3086 1.0000
 0.1060 -0.3047 -0.2973 0.5651 1.0000
 0.5165 -0.5396 0.3694 -0.3724 1.0000
 0.1271 -0.4191 -0.4753 0.3720 1.0000
 0.5634 0.4473 0.2674 -0.5102 1.0000
 0.4224 -0.2615 0.3940 -0.3384 1.0000
 0.1294 0.4632 0.5781 -0.0313 1.0000
 -0.4930 -0.2455 -0.2435 0.5511 1.0000
 -0.4021 -0.2985 -0.5437 0.1007 1.0000
 0.2327 0.3257 0.4022 -0.3280 1.0000
 -0.0601 -0.1027 0.4283 -0.6022 1.0000
 0.1716 0.3435 -0.5671 -0.3569 1.0000
 -0.2173 -0.4272 -0.4649 0.4637 1.0000
 0.2648 -0.5734 0.3138 0.5043 1.0000
 -0.2753 0.2360 0.1843 -0.1361 1.0000
 -0.5331 0.3579 0.3659 -0.1051 1.0000
 -0.2894 0.1775 0.2714 -0.2213 1.0000
 0.3378 -0.2654 0.4985 -0.0868 1.0000
 0.1161 -0.3200 -0.3573 0.6319 1.0000
 0.3933 0.1965 0.1948 -0.5185 1.0000
 0.3014 -0.4809 0.3578 0.3456 1.0000
 -0.3630 0.3957 0.1932 0.2505 1.0000
 0.4082 0.5125 0.6164 -0.3223 1.0000
 -0.2765 -0.2706 0.4646 0.2950 1.0000
 0.4640 0.2001 -0.4842 0.1614 1.0000
 -0.1064 0.2393 0.1121 -0.4597 1.0000
 -0.0461 -0.4704 -0.3075 0.3804 1.0000
 0.2514 -0.3018 0.5676 -0.2996 1.0000
 -0.1885 0.4119 -0.1981 -0.2014 1.0000
 -0.4807 0.5270 0.2679 0.4213 1.0000
 0.3369 -0.3538 -0.3202 0.3854 1.0000
 -0.5813 -0.2013 0.1709 0.4808 1.0000
 0.4530 -0.5348 -0.4946 -0.3632 1.0000
 0.2999 -0.4041 0.3561 0.0693 1.0000
 0.4250 0.4393 0.5677 0.3844 1.0000
 -0.1926 0.5026 -0.4955 -0.1758 1.0000
 -0.3156 0.4695 -0.4742 0.1437 1.0000
 -0.4893 -0.5137 -0.5765 -0.3692 1.0000
 -0.4619 -0.2967 -0.4991 0.4059 1.0000
 0.2061 0.3334 -0.3056 -0.4965 1.0000
 -0.3777 -0.6173 0.2775 0.4177 1.0000
 0.4250 0.4481 -0.3905 0.2929 1.0000
 0.2287 -0.3690 0.5503 -0.3561 1.0000
 0.2726 -0.3274 0.2793 0.3648 1.0000
 0.3633 -0.3643 -0.3479 0.4546 1.0000
 0.5479 0.5812 -0.6214 -0.4120 1.0000
 -0.1720 0.3486 0.6170 -0.5064 1.0000
 0.1507 -0.4481 -0.4506 0.5409 1.0000
 0.1426 -0.4214 -0.2272 0.1289 1.0000
 -0.5626 -0.2235 -0.5033 0.4473 1.0000
 0.2558 -0.2930 0.3620 -0.3739 1.0000
 -0.2374 0.4741 -0.1759 0.6073 1.0000
 -0.3837 0.0572 -0.3865 0.4345 1.0000
 0.3478 0.3631 0.3962 0.0638 1.0000
 0.1677 0.3064 -0.2085 -0.3769 1.0000
 -0.0895 0.2660 -0.2964 0.4236 1.0000
 -0.2046 0.4184 -0.2302 -0.1717 1.0000
 -0.3557 -0.1816 0.4283 0.3725 1.0000
 0.1636 -0.5795 -0.3996 0.2730 1.0000
 0.4386 0.2771 -0.5029 -0.2347 1.0000
 0.3723 -0.0894 -0.3212 -0.4393 1.0000
 -0.1487 0.4316 -0.2638 -0.5029 1.0000
 -0.2367 0.1368 -0.4926 0.4343 1.0000
 -0.0289 -0.5880 -0.3727 -0.4124 1.0000
 -0.5306 -0.3942 -0.5590 -0.2921 1.0000
 -0.0606 0.0664 -0.4371 -0.5654 1.0000
 -0.3394 0.5423 0.2040 0.3244 1.0000
 0.2468 0.4394 0.2277 -0.1992 1.0000
 -0.3121 -0.4598 -0.5411 -0.2670 1.0000
 -0.4259 -0.5985 -0.4869 0.1656 1.0000
 -0.1791 0.2281 -0.6056 -0.4037 1.0000
 0.3197 -0.4045 -0.2286 0.4607 1.0000
 -0.4797 0.6261 0.2918 0.2849 1.0000
 -0.2712 0.3639 -0.3620 -0.4654 1.0000
 -0.1853 -0.2567 -0.2235 -0.5119 1.0000
 -0.2801 0.5032 -0.3213 0.1714 1.0000
 0.4467 -0.4761 -0.4739 -0.2029 1.0000
 0.5864 -0.3438 -0.2259 -0.5009 1.0000
 -0.0365 -0.6448 -0.3835 0.1828 1.0000
 -0.2898 0.6453 0.3041 0.4059 1.0000
 0.2593 -0.0496 0.4181 0.2531 1.0000
 -0.2461 -0.4017 0.3067 -0.1280 1.0000
 0.3081 0.2822 -0.4151 0.3702 1.0000
 -0.4773 0.4844 0.2980 -0.3789 1.0000
 0.0861 0.1167 0.5110 -0.5166 1.0000
 0.0685 0.3786 0.3192 0.5874 1.0000
 0.1585 0.1809 0.5367 0.4570 1.0000
 -0.3134 0.2934 0.2517 0.3793 1.0000
 0.5470 0.1069 -0.1506 -0.2174 1.0000
 -0.3153 -0.3166 0.2211 -0.5291 1.0000
 -0.5012 -0.3317 0.2671 0.3401 1.0000
 -0.2195 -0.4897 0.4289 0.5236 1.0000
 0.4210 -0.4267 -0.4351 -0.5322 1.0000
 0.4273 -0.5806 -0.2867 0.3484 1.0000
 -0.1528 0.2172 0.2885 0.4904 1.0000
 -0.4586 0.3498 -0.3335 -0.3210 1.0000
 -0.4625 -0.3938 0.4356 -0.1759 1.0000
 0.3161 -0.4833 0.4278 -0.1603 1.0000
 0.2668 -0.4436 -0.2156 0.2876 1.0000
 -0.5091 -0.5430 0.3947 0.1897 1.0000
 0.1209 0.2172 -0.5480 -0.3809 1.0000
 -0.5094 0.2736 -0.2605 -0.0446 1.0000
 0.4454 -0.5044 0.1682 -0.4533 1.0000
 -0.3491 -0.4468 -0.4353 0.4896 1.0000
 0.2432 0.4744 0.2324 -0.4036 1.0000
 -0.3065 -0.5514 0.3570 0.0284 1.0000
 0.3812 0.3833 0.3632 -0.5308 1.0000
 -0.4414 0.0344 -0.3803 -0.1877 1.0000
 -0.2219 -0.4158 -0.2233 0.3491 1.0000
 0.4815 -0.4010 -0.4481 -0.3196 1.0000
 0.4072 -0.3582 0.3235 0.3763 1.0000
 -0.5422 0.0567 -0.0558 -0.0145 1.0000
 -0.4544 -0.4238 -0.1020 0.0891 1.0000
 0.3179 0.3079 0.6481 -0.3310 1.0000
 0.0806 -0.2802 -0.4663 0.2873 1.0000
 0.3409 -0.6442 -0.5975 -0.2912 1.0000
 0.4787 -0.2908 0.1533 0.3776 1.0000
 -0.4062 0.0772 0.5573 0.3664 1.0000
 0.5154 -0.3008 0.3996 -0.4196 1.0000
 -0.5277 -0.2555 -0.1864 0.5055 1.0000
 -0.4804 -0.4744 0.4725 0.1390 1.0000
 0.3531 0.5128 -0.3503 -0.5165 1.0000
 -0.4963 0.3680 -0.0904 -0.4576 1.0000
 0.4416 -0.5155 0.2508 0.1806 1.0000
 0.2619 0.2000 0.4655 0.3386 1.0000
 -0.5523 0.2917 -0.4769 -0.2897 1.0000
 -0.4938 -0.5140 -0.4126 -0.4972 1.0000
 -0.1966 0.3777 -0.2508 -0.2672 1.0000
 0.3335 0.5467 0.3733 -0.2095 1.0000
 0.3016 -0.0971 0.3056 0.4398 1.0000
 -0.1275 -0.1170 -0.6120 -0.4159 1.0000
 -0.3109 -0.3841 -0.4198 0.3314 1.0000
 0.3920 0.1975 -0.2009 -0.2267 1.0000
 -0.2042 -0.3911 0.0600 -0.4697 1.0000
 -0.2177 0.5582 0.3599 -0.3216 1.0000
 -0.0590 -0.5743 -0.5760 0.2928 1.0000
 -0.0732 -0.3652 0.2364 0.1578 1.0000
 -0.3624 -0.3867 0.4543 0.3376 1.0000
 0.1580 -0.3234 0.2655 0.5429 1.0000
 0.2709 0.5098 -0.2172 -0.1741 1.0000
 0.5007 -0.2803 -0.2900 -0.5041 1.0000
 -0.2895 -0.4596 0.2678 0.0097 1.0000
 0.2729 -0.6011 0.3166 0.4397 1.0000
 -0.5472 -0.4944 -0.3274 0.3124 1.0000
 -0.4192 -0.3047 0.3341 0.1760 1.0000
 -0.4204 0.2625 -0.3308 0.1345 1.0000
 -0.2844 -0.0711 -0.5964 0.3616 1.0000
 -0.5049 0.2318 0.2094 -0.4555 1.0000
 -0.4006 -0.2984 -0.3355 0.1482 1.0000
 0.5288 -0.3579 -0.3870 -0.4470 1.0000
 -0.1786 0.3040 -0.4272 -0.3396 1.0000
 -0.2240 -0.5432 -0.3262 0.3672 1.0000
 0.6527 0.5941 -0.2040 -0.4640 1.0000
 0.5601 -0.4282 0.5926 0.2620 1.0000
 -0.3706 0.3226 -0.1788 0.6456 1.0000
 -0.2924 0.2046 0.2769 0.0978 1.0000
 -0.5122 0.2294 0.1405 0.5707 1.0000
 -0.2472 0.0085 0.5000 -0.3883 1.0000
 0.5763 0.2057 0.3992 0.1556 1.0000
 0.2175 -0.4028 0.5005 0.4618 1.0000
 0.3769 0.3776 -0.4607 -0.1389 1.0000
 0.4768 -0.2639 0.5451 -0.2677 1.0000
 -0.4027 -0.0671 0.3006 0.3072 1.0000
 -0.4605 0.3182 0.3818 0.2164 1.0000
 0.4916 -0.3978 0.3408 0.3324 1.0000
 -0.5095 0.4727 0.2918 -0.3393 1.0000
 -0.3847 -0.2818 -0.1621 -0.5548 1.0000
 0.5489 -0.5865 0.3230 0.3484 1.0000
 -0.2186 -0.4436 -0.3911 -0.3691 1.0000
 0.4658 -0.3434 0.1259 -0.1084 1.0000
 0.2469 0.4865 -0.4853 -0.2383 1.0000
 0.1603 -0.3932 0.1638 0.2362 1.0000
 -0.0717 0.3641 -0.4501 0.5429 1.0000
 0.3408 0.3245 0.4055 0.5452 1.0000
 0.1439 0.4799 0.3006 -0.2958 1.0000
 0.4476 0.4810 0.5658 -0.2545 1.0000
 0.4337 0.3303 -0.4328 0.2934 1.0000
 0.3954 -0.5346 0.2801 -0.4333 1.0000
 0.3648 -0.5650 -0.3931 0.3450 1.0000
 0.4710 0.4719 -0.4061 0.1793 1.0000
 -0.3622 0.2474 0.3066 0.5170 1.0000
 0.2009 -0.3677 -0.4479 -0.3258 1.0000
 0.4703 0.1534 0.2699 0.5339 1.0000
 -0.2426 -0.4039 -0.3125 0.2020 1.0000
 0.3851 0.1139 0.1901 -0.1863 1.0000
 0.3218 -0.2114 0.0584 -0.1810 1.0000
 0.1195 0.3337 -0.5877 -0.1757 1.0000
 -0.3219 -0.2393 0.2407 0.5727 1.0000
 -0.3549 0.2084 -0.0705 0.3325 1.0000
 0.5543 -0.5561 0.4813 -0.3531 1.0000
 0.2762 0.1368 -0.2094 -0.4496 1.0000
 -0.6147 -0.5219 -0.3529 -0.0830 1.0000
 0.4734 0.3595 -0.4802 0.3817 1.0000
 0.1968 0.3884 -0.0911 -0.5374 1.0000
 0.2207 0.0759 -0.3524 -0.2501 1.0000
 -0.4176 0.4903 -0.5065 0.4373 1.0000
 -0.1022 -0.3992 -0.3938 -0.2670 1.0000
 -0.1509 -0.2440 0.1374 0.5170 1.0000
 -0.2574 -0.4039 -0.3840 0.2727 1.0000
 0.2266 -0.1585 -0.4397 -0.1965 1.0000
 0.4356 0.1639 -0.4672 0.2680 1.0000
 -0.1409 0.1558 -0.3486 -0.3065 1.0000
 -0.4509 -0.1738 -0.3309 0.4788 1.0000
 -0.3450 -0.2618 -0.1280 0.3488 1.0000
 0.2145 -0.3424 -0.0693 0.5000 1.0000
 0.4859 -0.3671 0.0731 -0.5088 1.0000
 0.1618 0.3253 -0.1088 0.5618 1.0000
 0.5129 0.2386 -0.4548 -0.2945 1.0000
 0.1015 0.4009 0.2321 0.2138 1.0000
 -0.5207 -0.3187 0.3792 0.4920 1.0000
 0.4037 0.0441 0.3103 0.0533 1.0000
 -0.2429 -0.3674 -0.4728 0.3520 1.0000
 -0.1803 0.1083 -0.2815 0.4064 1.0000
 0.4905 -0.3301 0.5115 -0.2999 1.0000
 -0.4979 -0.5497 -0.5922 0.5518 1.0000
 0.4997 -0.2396 -0.3077 0.5751 1.0000
 -0.1437 0.3730 0.5461 -0.5514 1.0000
 0.4000 -0.4111 -0.4457 0.4632 1.0000
 0.5426 0.2111 -0.1911 0.1788 1.0000
 -0.1184 0.2511 0.3805 -0.3472 1.0000
 0.5564 -0.2920 -0.3945 0.0993 1.0000
 0.3326 0.5409 -0.4168 0.2874 1.0000
 0.2180 0.2454 0.0707 0.5007 1.0000
 0.5224 0.5513 -0.5523 0.3976 1.0000
 -0.2591 -0.2415 -0.3065 0.5993 1.0000
 0.4215 -0.2451 -0.2176 -0.1808 1.0000
 0.4517 0.4791 -0.3824 0.3878 1.0000
 0.3071 -0.4801 0.3334 0.1210 1.0000
 -0.0536 0.4191 0.3694 -0.0668 1.0000
 -0.1398 0.6192 0.5718 -0.2499 1.0000
 -0.3199 -0.5131 -0.4372 -0.3835 1.0000
 -0.2915 -0.2678 0.3868 -0.3989 1.0000
 -0.3369 -0.3935 -0.3391 -0.2765 1.0000
 -0.1894 0.3396 -0.5362 0.6227 1.0000
 -0.1097 0.1298 0.4573 -0.3731 1.0000
 -0.5397 0.5979 0.5980 0.3810 1.0000
 -0.3257 0.4786 0.4531 0.2920 1.0000
 -0.4333 -0.4298 -0.2816 0.3598 1.0000
 0.1784 -0.1610 -0.1635 0.2334 1.0000
 -0.5112 0.2691 0.2864 0.3602 1.0000
 0.3853 -0.4820 0.4492 0.2953 1.0000
 0.3144 -0.2711 -0.5215 0.5214 1.0000
 -0.1176 0.2614 -0.5397 0.3929 1.0000
 -0.3215 -0.3490 0.5322 -0.3016 1.0000
 -0.2930 0.2889 0.2964 -0.6371 1.0000
 0.5928 0.4465 -0.6275 0.5397 1.0000
 -0.4972 0.3585 0.1629 -0.3798 1.0000
 0.2544 0.4490 -0.3366 0.3898 1.0000
 -0.2465 0.1757 0.5260 0.3073 1.0000
 -0.3034 0.3716 0.3263 0.3492 1.0000
 0.4364 -0.0702 0.4695 -0.3316 1.0000
 -0.2647 0.4609 -0.1262 0.2404 1.0000
 -0.4517 -0.1504 0.5639 0.2386 1.0000
 0.5477 -0.4266 -0.4001 -0.2286 1.0000
 0.2482 0.4509 -0.2346 0.4574 1.0000
 0.4138 0.0973 -0.5869 -0.2898 1.0000
 -0.2332 0.4451 -0.4287 -0.4211 1.0000
 0.3647 0.1404 0.2292 0.4302 1.0000
 -0.4829 0.1135 0.4673 0.5205 1.0000
 -0.1912 -0.3377 0.4475 -0.3799 1.0000
 -0.5209 -0.3518 -0.2632 0.6141 1.0000
 0.5591 -0.0318 -0.3425 0.5119 1.0000
 -0.2454 -0.0456 -0.5146 -0.0807 1.0000
 -0.2150 -0.4548 -0.4364 -0.3399 1.0000
 -0.1975 -0.3978 0.3366 -0.4832 1.0000
 -0.3264 0.2215 0.5203 0.2443 1.0000
 -0.5726 -0.2622 0.4977 0.6059 1.0000
 0.2322 0.4029 -0.4319 0.3990 1.0000
 0.1827 0.5698 0.2575 -0.3273 1.0000
 0.5234 0.5595 -0.4003 -0.4778 1.0000
 -0.4500 0.2232 0.1296 -0.2218 1.0000
 -0.2362 -0.2494 0.2474 0.2441 1.0000
 0.2337 0.1824 0.4810 -0.2988 1.0000
 0.2911 0.5187 -0.3983 -0.6167 1.0000
 0.3667 0.3135 -0.4924 0.0549 1.0000
 -0.2733 0.2445 -0.1865 0.4880 1.0000
 -0.3433 -0.4492 0.1646 0.2189 1.0000
 -0.2666 -0.3951 0.1609 -0.5124 1.0000
 0.5170 -0.5233 -0.0772 0.2806 1.0000
 0.1511 0.0707 0.5394 0.2337 1.0000
 0.5060 0.5389 0.2734 -0.2471 1.0000

==========E=========
 -0.5638 0.2749
 0.5687 -0.2874
 0.6118 -0.4292
 0.0578 0.2987
 -0.5172 0.4114
 -0.3677 0.1678
 -0.3413 -0.1858
 -0.4087 -0.1240
 -0.2274 -0.2117
 -0.2340 -0.2417
 -0.5554 -0.0792
 0.4926 -0.2946
 -0.1424 -0.3454
 0.2334 0.2139
 0.4537 -0.2483
 -0.1670 0.2250
 -0.1126 0.2657
 -0.3398 0.0030
 -0.0498 -0.0108
 0.0350 -0.2252
 -1.5341 0.2663
 0.1140 -0.0439
 -0.2104 -0.8950
 -1.0344 0.2675
 -0.2262 -0.2665
 0.3100 -0.6748
 0.8830 -0.3709
 0.1526 0.0377
 -0.2571 0.5466
 -0.4381 0.1915
 -0.3552 0.0110
 -0.3291 -0.1803
 1.6955 -0.5588
 -0.2095 -0.2063
 -0.4323 1.0675
 0.2045 -0.2155
 -0.7902 0.0854
 -0.1674 0.1223
 0.6196 -0.6137
 -0.1122 -0.0619
 -0.3845 0.3543
 0.2222 -0.1279
 -0.9983 0.0173
 -0.2008 0.1574
 0.7131 -0.7795
 -0.1431 -0.0705
 0.6716 0.1752
 0.4674 -0.1976
 0.6822 0.3333
 -0.2620 0.3138
 0.1624 0.4730
 0.1898 -0.1445
 0.5242 0.0946
 -0.6702 0.2253
 -0.7504 0.5033
 -0.0912 -0.3698
 -0.1489 -0.3557
 -0.2074 -0.0906
 0.5244 -0.2683
 0.1735 -0.1853
 -0.7350 0.4293
 0.3976 -0.0024
 0.8824 -0.5623
 -0.3767 0.3295
 0.5264 0.3552
 -0.0429 -0.1697
 -0.5122 0.5091
 -0.3505 0.0077
 0.8849 -0.4036
 -0.0068 -0.2230
 -0.1637 0.5231
 0.3719 -0.1209
 0.2584 -0.0536
 -0.4970 0.3133
 -0.0159 0.1591
 0.1442 -0.2870
 -0.2624 0.0723
 -0.2997 0.0954
 -1.6531 0.1690
 -0.0413 -0.1663
 0.9903 -1.2259
 0.7904 -0.2140
 -0.4940 0.4946
 0.3730 0.3942
 0.4935 -0.3180
 0.1221 0.2936
 -1.7564 0.5997
 0.0334 0.1296
 -0.6679 -0.8833
 -0.3161 0.1089
 -0.0322 -0.5970
 -0.5192 -0.0806
 -0.1305 -0.1121
 -0.4164 -0.2687
 0.1208 -0.1297
 0.2969 -0.3791
 0.3812 -0.0223
 0.1077 0.0960
 0.1544 0.2110
 -0.8412 0.2530
 0.4911 0.0446
 -0.2677 -0.4400
 0.3828 0.2502
 -0.0302 -0.2527
 -0.5698 0.4072
 -0.6621 0.0607
 -0.4605 -0.1971
 0.0326 -0.4210
 1.0381 -0.5386
 -0.1902 -0.0242
 -0.0413 0.5714
 0.1924 -0.1650
 0.8186 -0.0751
 0.0175 0.0882
 0.1089 0.4913
 -0.2095 0.0696
 0.4326 0.0817
 0.3498 -0.1899
 -0.8004 0.4515
 -0.4274 0.2719
 0.0394 -0.4349
 0.1549 -0.2524
 -0.5399 0.0460
 -0.1010 0.0702
 0.5623 -0.4490
 0.0373 -0.0586
 0.3539 0.2050
 -0.2617 0.0638
 -1.5580 0.5734
 -0.2624 -0.1047
 -0.5743 -0.7790
 0.6917 -0.3251
 0.8648 -0.6920
 0.1417 0.3542
 -0.6691 0.5526
 -0.2659 0.2128
 -0.4368 -0.2372
 0.6949 -0.2657
 -0.2553 -0.2779
 0.0613 0.3836
 -0.3314 -0.1540
 0.0415 0.1065
 1.3827 -0.5145
 0.3199 -0.0151
 -0.3700 0.8625
 0.3571 0.1332
 0.3750 -0.1429
 -0.2140 0.2981
 -0.6917 0.3491
 0.1525 -0.1094
 -0.8436 -0.2120
 0.0204 0.0728
 -0.1678 -0.5521
 0.6067 -0.0915
 0.7958 -0.3722
 -0.5207 0.4749
 -1.0579 0.6470
 -0.0757 -0.2276
 0.6715 -0.6863
 -0.1178 -0.0703
 0.1596 0.2669
 -0.0830 -0.0734
 0.4363 0.0697
 -0.0166 -0.0646
 0.3634 0.2236
 0.4572 -0.1129
 0.1847 0.2418
 0.6687 0.1414
 -0.0139 0.1691
 -0.3123 0.5197
 -0.5051 0.1231
 0.1608 -0.1309
 0.0306 -0.3073
 0.0574 0.0667
 -0.0188 -0.0368
 0.3843 -0.0252
 1.0333 -0.2218
 0.5784 0.1294
 -0.6485 0.7493
 0.0136 0.3953
 -0.4507 -0.1827
 -0.0765 0.1012
 1.0304 -0.5280
 0.2191 -0.0724
 1.1291 0.3392
 -0.3782 0.2011
 -0.2253 0.8380
 -0.1481 -0.1753
 0.2714 -0.0341
 0.1712 -0.1633
 -0.9146 0.3473
 -0.1259 0.1030
 -0.8111 -0.3623
 0.0621 -0.0731
 -0.6467 -0.4668
 -0.2334 0.0714
 0.3991 -0.5863
 0.3350 -0.2020
 -0.1897 0.1794
 -0.4866 0.2716
 -0.3219 -0.0240
 -0.3211 -0.1974
 1.3907 -0.4845
 -0.1393 -0.2183
 -1.6392 1.1222
 -0.1512 -0.1029
 0.2716 -0.8894
 0.7985 -0.2740
 -0.4351 0.0860
 -0.7403 0.6058
 -1.3680 0.0045
 -0.3868 -0.2825
 -0.9037 -0.7034
 0.2699 -0.3574
 0.2194 -0.7630
 0.3232 0.0405
 -0.0901 0.0095
 -0.0935 0.2345
 -0.0146 -0.0533
 -0.2359 0.0319
 0.3448 -0.0874
 -0.6190 -0.0245
 0.4793 0.1111
 0.3282 -0.4679
 -1.2904 0.5834
 0.0950 0.1012
 -0.7579 -0.5686
 0.0899 0.0634
 0.0098 -0.6016
 -0.0514 0.0804
 -0.9577 0.0761
 -0.2550 0.0326
 1.0564 -0.8090
 -0.3285 -0.0935
 0.7754 0.3702
 0.1531 -0.2599
 1.1744 0.3420
 0.5201 -0.0542
 -0.7990 0.9801
 -0.3137 0.3860
 1.3486 -0.5870
 0.7514 -0.2737
 -1.2790 1.0044
 -0.0247 0.4353
 -0.2924 -0.5700
 0.0754 0.0546
 0.6344 -0.4243
 0.3741 -0.0140
 0.4579 0.2359
 -0.2250 0.2823
 -0.0446 0.3500
 0.0582 -0.1010
 -1.1817 0.2713
 -0.0730 0.0320
 0.2758 -0.7622
 -0.2836 0.0148
 0.0160 0.0252
 0.6255 -0.3024
 0.9571 -0.1722
 0.0570 0.3326
 -1.1852 0.8150
 -0.3240 0.1654
 0.9262 -0.7854
 -0.0239 -0.1717
 -1.3997 0.7171
 -0.0058 -0.0479
 0.7597 -0.9101
 -0.4264 0.0704
 0.8925 0.1363
 0.2207 -0.3041
 0.3694 0.5293
 -0.3005 0.1415
 -1.4590 0.6275
 0.1141 -0.1883
 1.4816 -1.1073
 0.0760 0.0218
 -0.2550 0.7876
 0.3568 -0.0167
 0.3887 -0.0861
 -0.7474 0.3730
 0.0577 0.2223
 0.6671 -0.5391
 0.8807 -0.0918
 0.0257 0.3191
 -0.3765 0.6232
 0.5105 -0.0210
 -3.1074 0.4882
 0.3955 0.2473
 0.6180 -2.0274
 0.2680 0.2508
 -0.1682 0.0339
 -0.1807 0.2572
 0.4453 -0.1889
 0.6371 -0.1909
 -0.1614 0.2815
 0.1811 0.3376
 -0.3363 0.0171
 0.0909 0.1650
 -0.3688 -0.1411
 0.1204 0.0673
 0.2327 -0.3108
 0.0110 0.0886
 0.4993 -0.0088
 0.5648 -0.0862
 -1.3561 0.5856
 -0.8503 0.5136
 -0.2886 -0.7024
 0.5906 -0.5629
 0.4312 -0.4080
 -0.2200 0.3133
 0.5589 0.0884
 0.4605 -0.1706
 -0.0985 0.3967
 -0.3569 0.3332
 0.7787 -0.1383
 0.2051 -0.2048
 -1.8237 0.8319
 -0.2011 0.1314
 0.6816 -1.1455
 0.2125 -0.1454
 -0.7698 0.3655
 0.1885 0.0715
 0.3979 -0.5023
 -0.6302 0.2589
 0.2672 0.1056
 -0.2282 -0.3106
 0.1511 0.1633
 -0.3135 -0.1464
 0.1108 0.1076
 -0.3749 -0.1572
 -1.4050 0.3677
 -0.2781 -0.2178
 0.2699 -0.8860
 0.1141 -0.2442
 -0.1810 0.0358
 0.1609 -0.0058
 0.3201 -0.1723
 0.2140 0.0606
 1.4182 -0.1054
 -0.4469 0.2373
 0.0636 0.8806
 0.4575 -0.3311
 -0.6259 0.3361
 -0.0658 0.2428
 -0.7262 -0.1951
 0.0260 0.0001
 0.6938 -0.6420
 0.6328 -0.1072
 -0.6808 0.4546
 -0.7893 0.5413
 1.1356 -0.5720
 0.4211 -0.4850
 -1.2110 0.8568
 0.5679 0.0650
 -0.2603 -0.5614
 0.0400 0.3708
 0.1362 -0.3043
 -0.4384 0.1843
 -0.5213 0.1303
 0.4674 -0.3379
 -0.6068 -0.1914
 -0.7780 0.3873
 -0.7363 -0.2842
 0.0479 -0.4347
 0.4599 -0.6202
 -0.2806 0.0007
 0.3603 0.1043
 0.1987 -0.2196
 0.6860 0.1182
 -0.0054 0.0860
 -0.1875 0.5018
 0.3585 -0.0568
 -0.6094 0.0969
 0.6827 0.0861
 -0.6392 -0.2484
 -0.6144 0.5771
 -0.0016 -0.4602
 -0.4047 -0.2035
 1.4548 -0.3762
 0.0094 -0.3025
 1.0345 0.6609
 0.5219 -0.1554
 -0.8972 0.9717
 -0.4639 0.3966
 0.1899 -0.4249
 0.2948 -0.2789
 0.4390 -0.0469
 0.2453 0.0872
 1.2546 0.0279
 0.1792 0.1401
 0.2355 0.7676
 -0.5565 0.2519
 -0.1153 0.3247
 -0.0097 -0.3073
 1.0839 -0.2230
 0.2646 -0.1183
 -0.2905 0.7115
 0.1691 0.1142
 -0.3003 0.0110
 0.5436 0.0248
 2.0542 -0.5937
 -0.4794 0.4490
 -0.3754 1.2807
 0.1729 -0.2548
 -0.9154 0.1883
 0.3700 -0.0110
 0.5715 -0.6648
 -0.5365 0.3413
 -0.4886 0.3337
 -0.0382 -0.2713
 0.5883 -0.3647
 0.5225 -0.1801
 0.0240 0.3029
 0.0956 0.2826
 0.3024 0.0156
 -0.6145 0.2373
 -0.6238 0.3201
 -0.2266 -0.3050
 1.3365 -0.6010
 -0.0218 -0.2015
 0.2111 0.7020
 0.4609 -0.1438
 0.7908 0.1186
 0.4503 0.1805
 -0.7611 0.6818
 -0.6772 0.4581
 -0.0620 -0.3446
 -0.1980 -0.3078
 0.3723 -0.1804
 -0.7661 -0.0378
 0.2566 0.1543
 0.6460 -0.6275
 0.1534 0.1655
 -0.0717 0.3073
 -0.2468 0.1796
 0.1237 -0.0102
 -0.3670 -0.0519
 -0.4667 0.1691
 -0.8190 -0.0862
 0.0066 -0.2689
 -0.1103 -0.5229
 0.6157 -0.1690
 -0.1272 -0.1486
 -0.6346 0.4879
 -0.2882 -0.0546
 0.9142 -0.4924
 -0.3019 -0.1372
 0.1613 0.4609
 0.7565 -0.3696
 0.6167 0.0734
 1.2720 0.1658
 -0.2567 0.4620
 0.8055 0.6942
 -0.0833 -0.0586
 -0.9837 0.8477
 -0.1035 -0.0449
 2.2516 -0.9088
 0.2611 -0.1266
 -0.0210 1.2767
 0.8531 -0.0237
 0.6444 0.1103
 -0.5398 0.6507
 0.1791 0.4017
 0.5818 -0.3343
 -0.1538 0.2242
 0.2907 0.2524
 0.6366 -0.1799
 0.0155 0.2337
 -0.8879 0.5488
 -0.1112 0.0775
 1.5714 -0.7723
 0.3984 -0.1345
 -0.8893 1.0353
 -0.0009 0.2305
 1.3825 -0.6410
 -0.4083 0.1246
 -0.6362 0.8898
 0.3129 -0.2999
 1.3018 -0.4906
 -0.9539 0.3297
 -1.0277 0.9439
 0.2906 -0.6069
 0.6245 -0.5995
 0.0411 0.0603
 -1.0520 0.4910
 -0.3795 0.1126
 0.9070 -0.7593
 0.1465 -0.2511
 -0.0434 0.4441
 0.2720 -0.0081
 0.0753 0.0443
 0.1752 0.1394
 0.9984 -0.1384
 -0.2854 0.1961
 0.4604 0.5259
 -0.4905 -0.0494
 0.0087 0.3979
 0.4856 -0.4208
 0.3539 0.0142
 0.0782 0.2151
 1.0635 0.0224
 -0.1660 0.1250
 -0.1912 0.7270
 0.1888 -0.1194
 -0.9627 0.2078
 -0.4916 0.1945
 0.4752 -0.6726
 0.0567 -0.2897
 -0.0291 0.1801
 -0.1296 0.0052
 -0.1966 0.0550
 -0.9760 0.1087
 -1.3194 0.1426
 0.5751 -0.7202
 -0.4164 -0.7405
 -0.0685 0.2428
 0.3906 -0.4898
 0.1955 -0.0348
 0.4231 0.0728
 -0.3878 0.1951
 0.7021 0.1493
 0.2253 -0.2557
 -1.2063 0.7179
 -0.5781 0.2083
 -1.5127 -0.3402
 0.2770 -0.3859
 -0.0183 -1.0377
 0.2349 0.0568
 -0.8502 -0.0485
 -0.4093 0.2427
 -0.2828 -0.5019
 0.2211 -0.2595
 0.4243 -0.3636
 -0.0220 0.0959
 -1.5559 0.5069
 -0.1415 0.0323
 0.2677 -0.9556
 -0.0446 -0.0761
 -0.7511 0.1324
 -0.3778 0.0303
 0.0464 -0.4670
 -0.4701 -0.1454
 -0.0738 -0.0471
 0.4956 -0.4284
 0.2881 -0.1132
 0.3862 0.1597
 -0.2370 0.2098
 -0.4543 0.3691
 0.0722 -0.1257
 0.3923 -0.2972
 0.3907 -0.0546
 -0.0488 0.2041
 1.7111 -0.0942
 -0.1468 0.0373
 -0.3273 1.1481
 0.4448 -0.1744
 0.7406 -0.1311
 0.6004 0.1348
 -0.3969 0.5292
 0.3845 0.3379
 -1.2454 0.0919
 -0.4163 0.3955
 0.8614 -0.9531
 0.1911 -0.2282
 0.8304 0.2056
 0.1177 0.0554
 0.0364 0.5681
 -0.4458 0.1740
 0.8945 -0.0405
 0.3991 -0.3313
 -0.4116 0.6490
 -0.4568 0.2817
 0.0220 -0.1424
 0.2340 -0.2850
 -0.7153 0.1264
 -0.3864 0.1706
 0.8506 -0.6027
 0.3811 -0.2902
 0.3505 0.3613
 0.1445 0.1604
 0.0822 0.2805
 0.2274 0.0799
 -0.5844 0.2224
 -0.1217 0.1860
 0.5873 -0.4480
 0.3491 -0.1103
 0.0143 0.2878
 0.4767 0.1099
 -0.2073 0.1062
 -0.0289 0.3343
 0.3573 -0.1827
 0.1285 0.0217
 -0.1666 0.2270
 0.5649 -0.0236
 0.5134 -0.1634
 -0.2932 0.4167
 0.2155 0.2565
 0.2269 -0.1517
 -0.5927 0.3052
 -0.3099 0.1772
 -1.0904 -0.1084
 0.4815 -0.2593
 -0.2322 -0.6783
 -0.3893 0.3357
 -0.1220 -0.2586
 -0.1730 -0.1512
 -0.7126 0.0103
 0.8131 -0.3004
 -0.8469 -0.2912
 -0.5168 0.5663
 -0.2695 -0.5499
 0.1010 -0.2418
 -0.4097 -0.2011
 0.1801 -0.0176
 -0.3151 -0.2416
 0.3027 0.0533
 -0.0891 -0.2329
 -0.5472 0.3127
 -1.0737 0.1073
 -0.0459 -0.2823
 -0.5407 -0.5648
 0.7436 -0.2305
 -0.2033 -0.4192
 -0.5337 0.5385
 1.1159 -0.4317
 0.3428 -0.3055
 -1.9695 1.0202
 -0.2434 0.2087
 0.0999 -1.0886
 -0.3338 -0.0505
 -0.5074 -0.0495
 0.4991 -0.3227
 0.5477 -0.4439
 0.2105 0.2171
 -1.3371 0.5278
 -0.0626 0.1904
 -0.2443 -0.7102
 0.0692 -0.0166
 -0.2131 -0.2548
 -0.1385 0.0685
 -0.6418 -0.0615
 0.3119 -0.1369
 1.0390 -0.6291
 0.5420 0.0679
 -0.6786 0.6791
 -0.4433 0.4493
 0.7682 -0.4547
 -0.6247 -0.0752
 -0.2339 0.4517
 0.3095 -0.4779
 0.3100 -0.1229
 0.2873 0.0495
 0.2215 0.1323
 -0.1253 0.2193
 0.0559 0.1577
 -0.3040 0.0218
 -1.5954 0.3794
 0.7673 -0.3419
 -0.7149 -0.8135
 -0.1864 0.4639
 -0.5045 -0.5211
 -0.1574 0.0016
 1.2555 -0.6731
 0.2120 -0.1426
 -0.0590 0.6886
 0.8354 -0.0550
 -0.8351 0.2605
 0.0107 0.5254
 0.5406 -0.5929
 -0.0211 0.1140
 -0.0721 0.2462
 0.4951 -0.0883
 0.4884 -0.0939
 0.2291 0.2568
 1.3094 0.0397
 0.9485 0.0121
 -0.3189 0.9138
 0.1113 0.5916
 0.0182 -0.0300
 -0.5423 0.2939
 -0.6658 0.1363
 0.4760 -0.3851
 0.3352 -0.4679
 -0.1811 0.2667
 0.2290 0.0794
 -0.1635 -0.0324
 -0.2590 0.2138
 -0.1000 -0.0921
 -0.9336 0.0579
 -0.3740 -0.0092
 0.6150 -0.7106
 0.1753 -0.2771
 -0.3955 0.3345
 -0.2017 0.0982
 -0.5121 -0.0890
 -0.1343 -0.0844
 0.4708 -0.4395
 -0.0126 -0.1006
 0.1000 0.1976
 -0.2310 0.0174
 -1.6799 0.4322
 0.1687 -0.1784
 0.4385 -1.0835
 -0.1775 0.1085
 1.0090 -0.1274
 0.0198 -0.0970
 -0.8619 0.7939
 0.0509 -0.0162
 1.2645 -0.6475
 -0.1314 0.0553
 -0.2356 0.7340
 -0.2921 -0.0166
 -0.0240 -0.0033
 0.6144 -0.3118
 -0.3763 0.0576
 -0.4348 0.4200
 0.6180 -0.3522
 -0.1935 -0.1600
 0.0710 0.3153
 0.1826 -0.1917
 -0.2295 0.1525
 0.2147 0.0380
 -0.0262 -0.1129
 0.2096 0.1047
 -0.3166 0.0230
 0.6590 0.0264
 -0.6108 -0.0798
 -0.5879 0.5449
 -0.3232 -0.3458
 -0.5111 -0.1719
 0.2626 -0.3274
 0.6368 -0.4877
 -0.4413 0.1915
 0.2875 0.2584
 -0.3103 -0.1860
 -0.1825 0.2716
 0.4813 -0.3307
 0.2454 -0.1125
 -0.4391 0.3313
 0.1402 0.1086
 1.2996 -0.4726
 -0.3619 0.1825
 -0.9246 0.9258
 -0.5027 -0.0989
 -0.1097 -0.3928
 0.0187 -0.3469
 0.6972 -0.2842
 -0.3223 0.0072
 -0.2809 0.4485
 0.3546 -0.2757
 -1.5158 0.2039
 -0.4779 0.2681
 -0.8217 -0.7757
 0.1745 -0.2896
 0.8771 -0.8532
 0.6146 -0.0647
 0.4087 0.3179
 -0.2278 0.4279
 -1.5132 0.6220
 -0.0570 -0.0518
 1.3836 -1.1241
 -0.2449 0.0011
 1.4068 0.3956
 0.3093 -0.2181
 -1.0495 1.1894
 0.1433 0.1285
 0.2578 -0.4936
 -0.0758 0.1324
 -0.0732 0.0837
 0.1637 -0.0550
 0.7974 -0.1870
 0.1787 0.0597
 0.5489 0.3696
 -0.6351 0.2513
 1.0883 0.2129
 0.3394 -0.4264
 -1.0411 0.9468
 -0.0247 0.1400
 0.1033 -0.5055
 -0.0493 0.0211
 -0.4030 0.0465
 -0.2760 0.0265
 -0.3000 -0.1918
 0.3593 -0.2430
 0.0330 -0.2373
 0.0935 0.1656
 0.0641 -0.0378
 -0.1498 0.1220
 1.1822 -0.1977
 -0.0127 -0.0701
 -0.3206 0.7857
 0.2772 -0.0762
 0.0827 -0.0688
 0.2068 0.1232
 0.1224 0.0158
 -0.0135 0.1600
 0.0656 0.0691
 -0.4349 0.1078
 0.2415 0.0085
 -0.0715 -0.2451
 0.3620 0.0863
 -0.2788 -0.0395
 0.5688 0.1387
 0.3832 -0.2624
 -0.1884 0.4305
 0.4037 0.1164
 0.7558 -0.1851
 0.1301 0.2574
 -0.9384 0.6345
 0.2385 0.0875
 0.6148 -0.6007
 -0.0884 0.1881
 -0.8520 0.4453
 0.2201 -0.0633
 -0.4246 -0.3785
 0.4344 0.0443
 -1.2261 -0.1075
 -0.0427 0.2969
 0.1124 -0.8330
 -0.3184 0.0931
 -1.2995 0.1638
 -0.1668 -0.1542
 0.3882 -0.8812
 -0.3426 -0.0705
 -0.0163 0.0807
 -0.2070 -0.1940
 0.1286 -0.0199
 0.1062 -0.1922
 -1.1442 0.3031
 -0.4668 0.1222
 0.7432 -0.8234
 -0.0489 -0.2672
 -0.1743 0.3517
 0.2842 -0.1395
 1.4404 -0.3256
 -0.3230 0.2191
 -0.3232 0.9275
 0.1210 -0.1889
 -0.8853 0.1469
 0.2463 -0.0073
 -0.3677 -0.4696
 -0.2131 0.1990
 -0.3060 -0.2689
 -0.1450 -0.0699
 0.7570 -0.3981
 0.3065 -0.1672
 0.2346 0.3637
 -0.2252 0.2088
 1.1792 -0.0086
 -0.1013 -0.0843
 -0.1357 0.7846
 -0.3663 -0.0100
 0.4484 -0.0216
 0.0011 -0.2382
 0.5588 0.1752
 -0.3540 0.0234
 -0.1807 0.4297
 -0.3523 -0.1544
 0.3380 -0.0985
 -0.0740 -0.2427
 -0.5711 0.3103
 0.8111 -0.2541
 -0.1170 -0.2842
 -0.0768 0.4878
 0.5573 -0.2403
 -0.1146 0.0685
 0.3952 0.2346
 -0.0454 -0.0515
 -0.6233 0.4226
 0.5061 -0.1385
 -0.1186 -0.2955
 -0.3933 0.3760
 1.2278 -0.3748
 0.1473 -0.2086
 0.5768 0.6046
 -0.0221 0.0584
 -1.0257 0.6910
 0.1807 -0.0382
 0.9613 -0.7138
 0.1808 0.0735
 0.3859 0.4039
 -0.4754 0.2240
 0.6034 0.2095
 -0.1356 -0.2358
 -0.4504 0.5180
 -0.2412 -0.0863
 -0.9007 -0.0123
 0.1399 -0.1997
 0.0317 -0.5889
 -0.1030 0.0712
 -1.0394 0.1087
 -0.5474 0.0548
 -0.8227 -0.4872
 -0.1685 -0.3089
 -0.2111 -0.5841
 0.1022 -0.1891
 0.3973 -0.3282
 -0.0867 0.0458
 0.6052 0.0731
 0.8318 -0.2098
 -0.2158 0.4465
 -0.1061 0.5156
 0.8745 -0.2228
 0.1613 0.0010
 -1.0815 0.7316
 -0.3485 0.1724
 1.1072 -0.7704
 0.1399 -0.2182
 -1.3007 0.8172
 -0.1553 0.0778
 -0.1695 -0.6447
 -0.5529 0.0235
 0.7930 -0.3908
 0.4317 -0.4362
 0.7526 0.2869
 -0.0116 0.1950
 -0.6646 0.6713
 -0.1815 0.0662
 -0.0626 -0.2844
 -0.4608 -0.0137
 -0.8043 0.0615
 -0.3465 -0.2317
 -1.6268 -0.1875
 -0.1729 -0.2348
 0.9308 -1.2671
 -0.5370 -0.0522
 -1.2468 0.5957
 0.4875 -0.4517
 0.7320 -0.8300
 -0.1748 0.2598
 -0.6337 0.4332
 0.3657 -0.1334
 -1.5031 -0.0290
 0.0084 0.2078
 0.4555 -1.0633
 -0.5668 0.1572
 0.0465 0.0760
 0.4241 -0.4174
 -0.7497 0.1917
 -0.4812 0.2857
 0.8354 -0.6091
 0.1490 -0.2832
 0.4595 0.3289
 -0.1372 0.0674
 -0.2699 0.4133
 -0.2773 -0.0209
 0.4636 -0.1838
 -0.4103 -0.1024
 -0.2030 0.3025
 -0.1179 -0.2613
 0.4780 -0.1652
 0.3163 -0.1891
 0.3154 0.2138
 -0.5183 0.2682
 0.3380 0.1789
 -0.0457 -0.2724
 -0.6543 0.3810
 0.0562 -0.0938
 -1.3848 -0.0756
 -0.0010 0.0180
 1.3467 -1.1708
 -0.1693 0.0361
 -1.3744 0.9075
 -0.3558 -0.0323
 -0.4916 -0.6114
 -0.0180 -0.2320
 0.8077 -0.5947
 0.1004 -0.0767
 0.5513 0.2959
 -0.2906 0.1065
 1.1449 0.1888
 0.2070 -0.2069
 -0.2911 0.8316
 0.1814 0.0573
 0.4415 -0.1111
 -0.0638 0.1406
 0.2585 0.2120
 -0.0505 -0.0037
 -0.0851 0.2248
 -0.4454 0.0540
 -0.7531 0.1368
 0.0352 -0.2833
 -0.8722 -0.2875
 -0.3028 0.0265
 0.9625 -0.8068
 0.1353 -0.2164
 -1.2470 0.7063
 0.0417 0.0366
 0.9923 -0.8594
 0.1988 -0.0049
 -1.0953 0.6855
 -0.5034 0.2257
 -0.0867 -0.5544
 -0.1051 -0.2595
 0.2715 -0.2176
 0.4439 -0.2055
 0.1766 0.0977
 -0.3571 0.3157
 -0.4723 0.2254
 0.1632 -0.2002
 -0.4121 -0.1794
 0.3956 -0.0116
 0.2698 -0.3535
 0.3115 0.1916
 -0.2479 0.1532
 -0.1351 0.2647
 0.2634 -0.1813
 0.2007 -0.0745
 0.6038 0.0159
 -0.4002 0.1931
 -0.3894 0.4684
 -0.2035 -0.1801
 -0.4129 -0.0782
 -0.1380 -0.1394
 0.4532 -0.3701
 0.1256 -0.1408
 0.8414 0.0546
 0.5582 -0.0560
 -0.6478 0.6797
 0.3782 0.2746
 1.0838 -0.4965
 -0.1947 0.3356
 0.9280 0.4192
 0.3110 -0.1206
 -0.2571 0.7304
 0.0536 0.1662
 1.1541 -0.2487
 0.2152 0.0250
 -1.6105 1.0103
 -0.3309 0.2083
 0.9393 -1.0236
 0.4545 -0.2614
 -0.6513 0.5322
 -1.3567 0.5074
 -0.1833 -0.2795
 0.3390 -0.8411
 0.3349 -0.2384
 -0.6104 0.1732
 -0.0335 0.1756
 -0.0209 -0.3552
 -0.4412 0.0993
 -0.2381 -0.0364
 1.3397 -0.5273
 0.0976 -0.1796
 -0.6638 0.8899
 -0.2294 0.0726
 -0.2462 -0.2051
 -0.2697 -0.0807
 0.6485 -0.3259
 0.7190 -0.3304
 1.5398 0.0523
 -0.4515 0.4869
 -0.2380 1.0489
 -0.1426 -0.1675
 -0.5766 0.1651
 -0.4699 -0.0326
 -0.2775 -0.2848
 0.3052 -0.3689
 0.8905 -0.4090
 -0.0554 0.1352
 -0.5508 0.6015
 0.1217 -0.0331
 -0.2678 -0.1846
 -0.5302 0.1758
 0.0468 -0.2179
 -0.2401 -0.2601
 1.5269 -0.3117
 0.2007 -0.2450
 -1.9590 1.3065
 0.0709 0.0674
 0.0716 -1.0202
 0.9233 -0.1220
 -0.4553 -0.0645
 -0.1488 0.6001
 -0.7809 -0.1530
 -0.2983 0.0801
 -0.0393 -0.5254
 -0.3610 -0.1058
 1.0870 -0.3412
 0.4137 -0.3343
 -0.2665 0.6857
 0.4443 0.1140
 -0.4365 0.0481
 -0.0119 0.3109
 0.4935 -0.3685
 -0.5354 0.1582
 0.8189 0.0854
 0.1375 -0.3409
 0.5764 0.4314
 0.0746 0.0072
 -1.8100 0.8104
 -0.3682 0.1216
 -0.0493 -0.9977
 -0.5301 -0.1095
 -0.7856 -0.0733
 -0.3070 -0.3028
 -0.2810 -0.4654
 0.5433 -0.3635
 -1.2037 -0.0364
 -0.1702 0.3121
 0.9083 -0.9605
 -0.0477 -0.0392
 -0.0985 0.4163
 -0.4844 0.0565
 0.5976 -0.0990
 0.4431 -0.3878
 -0.6964 0.5020
 -0.1411 0.2372
 0.1624 -0.3821
 -0.7138 0.0954
 -1.6293 0.3490
 -0.0987 -0.4218
 -0.2558 -0.9312
 -0.1023 -0.1262
 -0.8495 -0.1808
 -0.2868 -0.0345
 0.3335 -0.6480
 0.0652 -0.2043
 0.3141 0.0264
 -0.2691 0.0547
 0.8699 0.0372
 -0.0608 -0.1507
 0.0152 0.5647
 0.1674 -0.1015
 -0.2230 0.1641
 -0.3160 0.1499
 -0.6876 0.0232
 -0.3484 -0.1060
 0.1251 -0.4630
 -0.4392 -0.1592
 0.0249 -0.0149
 0.2260 -0.3584
 -0.2963 0.0712
 -0.2450 0.1234
 1.6162 -0.4935
 0.8120 -0.2927
 0.2377 0.8980
 -0.6861 0.6002
 -0.1076 0.3501
 0.5162 -0.4256
 0.1668 -0.0334
 -0.5084 0.3488
 -1.6033 0.4150
 -0.5388 -0.1537
 -1.0813 -0.7398
 -0.1965 -0.3387
 0.8083 -0.9999
 -0.2791 -0.1383
 -0.9217 0.5055
 0.6319 -0.3307
 0.6665 -0.6254
 -0.4164 0.4239
 -0.3588 0.3772
 0.4027 -0.2641
 0.3900 -0.2336
 -0.2202 0.2509
 -0.1389 0.2327
 0.0772 -0.1079
 0.2808 -0.0989
 -0.1814 0.0641
 -0.1938 0.1995
 -0.0401 -0.0965
 -1.5493 0.2178
 0.0570 -0.0559
 -0.9195 -0.7754
 0.3133 -0.0356
 0.5774 -0.8574
 -0.2035 0.2347
 -0.7396 0.3489
 0.4988 -0.1829
 0.2898 -0.4649
 0.0431 0.2771
 -1.2376 0.3381
 -0.4825 0.1766
 0.7805 -0.8840
 -0.2163 -0.2339
 0.1922 0.2920
 -0.6552 -0.0568
 0.5525 0.0728
 0.4803 -0.5273
 0.3156 0.3084
 0.2157 0.1639
 -0.6011 0.3815
 0.4622 0.0806
 0.1699 -0.3458
 0.0737 0.2991
 0.6246 -0.0807
 0.2185 0.0633
 -1.1496 0.6118
 0.0169 0.1498
 -0.9532 -0.4340
 -0.0827 0.0564
 0.0331 -0.7056
 0.2829 -0.0976
 0.0045 -0.1178
 0.3085 0.1027
 0.8809 -0.1928
 0.1935 0.1810
 0.6157 0.4092
 -0.6131 0.2802
 -0.9637 0.6656
 -0.0492 -0.3305
 0.0404 -0.4984
 -0.3659 -0.0248
 -0.1649 -0.0393
 0.3007 -0.2995
 -0.3838 -0.0387
 -0.3809 0.2097
 -0.9388 -0.0710
 -0.1491 -0.1751
 0.8359 -0.7825
 -0.4007 -0.0518
 -0.1983 0.4241
 -0.1122 -0.2463
 -1.1301 0.1767
 0.1264 -0.1453
 1.4478 -0.9771
 0.4849 -0.0420
 0.0366 0.7342
 -0.4910 0.4004
 0.2488 0.1187
 0.2670 -0.2902
 -0.9319 0.3661
 -0.2989 0.1737
 0.1800 -0.5639
 -0.0640 -0.1460
 -0.2644 0.0573
 0.1239 -0.0941
 0.5542 -0.2677
 -0.4268 0.1450
 0.4121 0.2239
 0.7179 -0.3872
 0.3476 0.2413
 0.8721 0.2158
 1.0575 0.0641
 0.9149 0.4249
 -1.3549 0.9593
 -0.0646 0.6853
 0.7066 -0.8234
 0.4662 0.0013
 -0.5836 0.4083
 -0.2557 0.3507
 0.1056 -0.3167
 0.3861 -0.1716
 -1.0036 0.2026
 -0.2109 0.2564
 0.2950 -0.6647
 0.1129 -0.1078
 -0.4002 0.1383
 0.4330 -0.0332
 -0.6025 -0.1127
 0.3888 0.1963
 1.8862 -0.7797
 0.1442 0.2607
 -0.3923 1.1393
 0.2971 0.0858
 1.0516 -0.2356
 -0.3259 0.2720
 0.9226 0.4506
 0.0218 -0.1609
 -0.0048 0.6836
 0.1619 -0.0492
 -0.3217 0.1939
 0.6005 -0.0230
 -0.3206 -0.1065
 -0.6518 0.5101
 -0.0996 -0.2079
 0.6410 -0.4456
 -0.3541 -0.0355
 0.1372 0.2988
 0.7058 -0.3734
 0.2586 0.0963
 -0.4305 0.4659
 0.3100 0.1248
 -1.5908 0.1255
 -1.3174 0.4822
 0.1011 -1.0201
 0.2434 -0.8020
 -1.2246 0.1052
 -0.3832 0.0748
 -0.0819 -0.7523
 0.3729 -0.3053
 -0.2092 -0.1591
 -0.0304 0.1864
 0.0061 -0.1672
 -0.1729 0.0508
 0.9321 -0.2114
 0.4321 -0.1861
 -0.7001 0.6962
 -0.5869 0.3569
 0.1589 -0.3458
 0.3670 -0.3801
 -0.0195 0.0385
 -0.3336 0.2273
 0.0845 -0.0216
 -0.0567 -0.1593
 0.0753 0.0355
 0.3474 -0.1358
 -0.6309 0.1791
 -0.5235 0.2998
 0.5836 -0.4857
 -0.3759 -0.2049
 -0.2513 0.3301
 -0.1876 -0.2456
 -0.0838 -0.0808
 -0.0325 -0.1626
 -0.0894 -0.0523
 -0.3997 0.0255
 -0.3525 0.0012
 0.3197 -0.3152
 -1.2451 0.0171
 -0.2562 0.1944
 -0.6309 -0.6752
 -0.0361 -0.1199
 0.8881 -0.7127
 0.2291 -0.0916
 -0.4855 0.5277
 -0.3233 0.1930
 -0.5695 -0.0979
 0.3531 -0.2397
 -0.3460 -0.3183
 0.4832 0.0859
 -0.7884 -0.1308
 -0.4988 0.4259
 0.2955 -0.5915
 -0.0501 -0.2281
 -0.2409 0.1217
 -0.0263 -0.0718
 -0.7995 0.0252
 -0.0902 -0.0133
 -0.0383 -0.5026
 -0.5828 0.0534
 -0.9729 0.0675
 -0.2813 -0.3099
 -0.6937 -0.4777
 -0.3283 -0.1776
 -0.7327 -0.3970
 0.4093 -0.3265
 0.4885 -0.6455
 -0.0205 0.2038
 -0.8293 0.3507
 -0.0442 0.0353
 -0.6054 -0.3470
 -0.0947 -0.0030
 -1.0021 -0.2617
 0.4864 -0.1569
 1.2075 -0.9334
 -0.4059 0.3621
 -0.8129 0.7543
 0.3463 -0.2584
 0.4682 -0.4676
 0.0648 0.1598
 -0.9890 0.4037
 -0.6501 0.2004
 0.5445 -0.6647
 0.6838 -0.5135
 -0.0855 0.2374
 -0.2371 0.3864
 -0.5985 0.1086
 -0.1483 -0.0480
 0.8423 -0.5293
 0.3154 -0.1667
 0.0713 0.4250
 0.4778 0.0769
 0.0320 0.1229
 0.0689 0.3094
 -0.1358 0.0713
 -0.3213 0.1679
 -0.7821 0.0797
 -0.0015 -0.1738
 0.7385 -0.6329
 -0.2990 0.0235
 -1.4936 0.6444
 0.3276 -0.2522
 1.2468 -1.0803
 0.0899 0.1441
 -0.7509 0.7387
 -0.3574 0.1562
 1.2761 -0.5890
 0.7485 -0.3463
 0.1959 0.6684
 -0.4540 0.5033
 -0.2270 0.3016
 0.4449 -0.2811
 0.9372 -0.2707
 0.8161 0.0717
 0.1252 0.5262
 -0.1542 0.5700
 -0.0753 0.1985
 0.2098 -0.0288
 -1.1867 0.2228
 0.0453 0.1207
 1.2711 -0.9699
 -0.5618 0.1629
 0.0854 0.6122
 -0.0213 -0.3259
 -1.2657 0.4229
 -0.0787 -0.0621
 0.4315 -0.8172
 0.5409 -0.1688
 -0.5101 0.2179
 -0.0199 0.3193
 -0.5386 -0.1804
 -0.4259 0.1332
 -0.5266 -0.2792
 -0.2170 -0.2058
 0.2752 -0.4479
 -0.3241 -0.1166
 -0.0983 0.1088
 -0.0299 -0.2258
 -0.3747 0.0314
 0.2470 -0.1119
 0.8987 -0.4113
 -0.6855 0.2715
 -0.6612 0.6280
 0.5299 -0.4922
 0.6521 -0.4307
 0.0294 0.2392
 -1.0393 0.5394
 0.0918 0.0478
 0.1603 -0.5954
 0.1453 0.0400
 -0.5719 0.0987
 -0.2943 0.1591
 1.1218 -0.5689
 0.6293 -0.2817
 -1.1673 0.8400
 -0.4048 0.4295
 0.2547 -0.6374
 -0.0186 -0.1730
 0.2585 -0.0114
 0.0990 -0.0652
 0.0643 0.1517
 -0.3711 0.1237
 0.4291 -0.0129
 0.8354 -0.3785
 0.7022 0.1364
 -0.3737 0.5373
 0.4269 0.3955
 -0.0238 -0.1309
 -0.9796 0.5444
 -0.2397 0.0060
 -0.0317 -0.5183
 0.2753 -0.2072
 -0.2252 -0.0778
 0.2981 0.0783
 -0.5615 -0.0503
 -0.0080 0.2090
 0.1419 -0.3994
 0.7487 -0.1109
 -0.3899 0.0896
 0.1626 0.4288
 -0.1374 -0.2068
 -0.3930 0.2657
 0.7991 -0.2855
 0.1635 -0.2332
 -1.1032 0.6750
 -0.3733 0.1328
 0.3446 -0.6460
 0.4738 -0.3073
 -0.4701 0.1875
 -0.0251 0.2500
 -0.1060 -0.2454
 -0.2515 0.0820
 0.1610 -0.1479
 -0.1109 -0.1242
 -0.0475 0.0841
 -0.0845 -0.0792
 0.3850 -0.0895
 0.2978 -0.1283
 0.8812 0.0579
 -0.1836 0.2027
 -1.5487 0.8824
 -0.1125 -0.0565
 -0.2370 -0.7785
 -0.3931 -0.0066
 0.5407 -0.4111
 -0.3698 -0.1821
 -1.0946 0.4823
 0.1930 -0.3117
 -0.5222 -0.5085
 -0.3684 0.1354
 0.5065 -0.5352
 -0.0328 -0.2044
 0.2276 0.1769
 0.0234 -0.0657
 -0.3293 0.2458
 -0.2441 0.0500
 0.5882 -0.2792
 -0.4038 -0.0684
 0.5242 0.2216
 0.0878 -0.2907
 -1.1080 0.5982
 -0.2380 0.0462
 -0.9828 -0.4042
 -0.4912 -0.0481
 1.2216 -0.9516
 0.5964 -0.4427
 -0.9122 0.7793
 0.0890 0.2801
 0.5006 -0.5331
 -0.1944 0.1503
 -0.5580 0.3274
 0.8251 -0.2574
 -0.6890 -0.1604
 -0.5020 0.5795
 0.3247 -0.5389
 0.1986 -0.2488
 -0.4530 0.1924
 -0.3186 0.1416
 -0.3022 -0.1950
 -0.0165 -0.1743
 0.9051 -0.4102
 0.3190 -0.1072
 -0.8428 0.6678
 -0.6651 0.3148
 -0.5296 -0.3084
 0.2966 -0.4249
 -1.4406 -0.1194
 0.0614 0.0958
 -0.3086 -0.8911
 0.3653 -0.0132
 0.7094 -0.5123
 0.7040 0.0948
 0.6569 0.2280
 -0.2966 0.5302
 -0.1580 0.4988
 0.7778 -0.2396
 -0.2235 0.0397
 -0.7545 0.6020
 -0.6770 -0.0036
 0.0837 -0.3846
 -0.1725 -0.4030
 -0.0760 -0.0065
 -1.0982 0.0250
 -0.0484 -0.0408
 1.3914 -0.9752
 -0.2651 0.0128
 -0.7100 0.8445
 0.9150 -0.3475
 0.7092 -0.4309
 -0.4448 0.6086
 -0.7441 0.5183
 0.0922 -0.1854
 1.2402 -0.6208
 0.2860 -0.0330
 -1.0473 0.8826
 0.3900 0.1014
 -0.0964 -0.4829
 0.0233 0.2666
 0.1343 -0.1830
 -0.1178 0.0903
 0.4798 -0.0433
 0.0284 -0.0638
 0.3175 0.2385
 -0.1041 0.0262
 -0.0971 0.2703
 0.2011 -0.1013
 -0.9928 0.1848
 -0.1826 0.1455
 0.2836 -0.6590
 0.4338 -0.1741
 -0.8340 0.2170
 -0.2114 0.2868
 0.9699 -0.6848
 -0.0147 -0.0771
 0.6174 0.3698
 0.1571 -0.0553
 -0.2807 0.5252
 -0.3904 0.1668
 -0.1011 -0.0582
 0.7933 -0.3742
 0.0099 -0.0785
 -0.6089 0.5570
 -0.1816 0.0266
 -0.2887 -0.2266
 -1.0913 0.1020
 0.3993 -0.3086
 0.0637 -0.6956
 -0.5663 0.3078
 -0.3106 -0.0344
 0.4731 -0.3972
 -0.5520 -0.0987
 0.0815 0.2110
 -0.1436 -0.3469
 -0.0949 0.1124
 -1.1593 0.0666
 0.5203 -0.1410
 -0.8119 -0.5748
 -0.0148 0.3105
 -0.1377 -0.6087
 -0.0083 0.0529
 0.0337 -0.2145
 -0.4506 0.0933
 -0.1927 0.0174
 -0.1537 -0.2419
 0.6846 -0.2548
 -0.2945 -0.0887
 0.3063 0.3311
 0.1653 -0.2395
 -0.9758 0.4533
 -0.0630 0.0719
 0.6692 -0.6709
 -0.0597 -0.0148
 0.4067 0.2200
 -0.3083 0.0190
 0.0530 0.2947
 0.8315 -0.3578
 0.0492 0.0822
 -0.4428 0.5524
 -0.2893 0.1044
 0.5194 -0.2788
 0.3089 -0.2264
 -0.4499 0.3682
 -0.6246 0.2770
 0.1777 -0.2526
 0.6451 -0.4745
 0.3589 -0.0053
 1.6025 0.0088
 -0.0534 0.2407
 -0.9951 1.2291
 -0.3912 0.0893
 1.0783 -0.6116
 -0.2100 -0.1934
 -0.6817 0.7085
 -0.4137 -0.0921
 -0.5133 -0.1999
 -0.7954 -0.1288
 -0.8984 -0.1939
 0.3353 -0.6034
 -0.0139 -0.6140
 -0.1564 0.1284
 1.2753 -0.3791
 -0.4987 0.0221
 -0.0013 0.7476
 0.0065 -0.3182
 0.1422 0.1178
 -0.2501 -0.0092
 -1.1962 0.3490
 0.3730 -0.2360
 0.3758 -0.7759
 0.4244 0.1110
 0.4076 0.0103
 -0.1895 0.3323
 0.2007 0.2253
 0.4963 -0.1542
 0.0711 0.1595
 0.4449 0.2024
 0.4013 -0.0015
 0.1098 0.3047
 -0.9356 0.4415
 0.4309 0.0460
 -0.9942 -0.3215
 -0.5519 0.3947
 -0.5270 -0.6003
 0.0871 -0.2953
 -0.1378 -0.4301
 -0.0306 0.0042
 -0.4860 -0.0778
 -0.0659 -0.0059
 0.7305 -0.4715
 0.3524 -0.1127
 0.6160 0.2576
 -0.4772 0.2984
 -0.7470 0.5937
 -0.2923 -0.1917
 -0.7534 -0.2173
 -0.1975 -0.1872
 -0.1536 -0.4979
 -0.0923 -0.1458
 0.7012 -0.3339
 -0.0763 -0.0730
 -1.2307 0.6274
 0.2770 -0.1177
 0.4422 -0.7566
 -0.0619 0.1675
 -0.5075 0.2361
 0.2361 -0.0533
 0.2199 -0.3238
 0.1638 0.1096
 0.1678 0.0453
 -0.2318 0.1724
 0.4180 0.0351
 -0.2276 -0.0710
 -0.3388 0.3426
 -0.2902 -0.1037
 0.0783 -0.1665
 0.1038 -0.2276
 -1.2325 0.2593
 -0.1285 0.0475
 0.2617 -0.7945
 0.7391 -0.2183
 0.4440 -0.0740
 0.3990 0.3553
 1.3201 0.0129
 -0.2362 0.3729
 -0.5889 0.9684
 -0.1226 -0.0551
 0.8308 -0.3525
 -0.0681 -0.0764
 0.3776 0.3922
 0.0229 -0.0633
 -0.4998 0.4180
 -0.3427 0.0695
 0.1345 -0.2665
 0.6052 -0.3257
 -0.8615 0.2032
 0.2667 0.2738
 -0.5198 -0.4134
 -0.4727 0.3180
 -0.8840 -0.2427
 -0.4308 -0.1579
 -0.1538 -0.5870
 0.1755 -0.3429
 -0.2642 -0.1623
 -0.1153 0.0685
 0.5516 -0.3101
 -0.0502 -0.0510
 -0.2000 0.3338
 0.2379 -0.0889
 0.5026 -0.1619
 -0.3032 0.1953
 0.6569 0.1634
 0.0575 -0.1683
 -1.3422 0.7182
 -0.1339 0.0303
 1.2874 -0.9763
 0.6899 -0.2155
 -0.3145 0.6998
 -0.5027 0.5007
 -1.0416 0.1385
 -0.2667 -0.1735
 0.5116 -0.7442
 0.5748 -0.3184
 -1.0749 0.3944
 -0.5544 0.4165
 1.5137 -0.9118
 0.4414 -0.3621
 -1.5570 1.1016
 -0.2905 0.2703
 0.1355 -0.8139
 0.2923 -0.1914
 0.3287 -0.1365
 0.2612 0.0996
 0.5692 0.0735
 -0.2845 0.2435
 0.1638 0.3490
 -0.0126 -0.1331
 1.0115 -0.0243
 0.3646 -0.1056
 -0.9303 0.8292
 -0.4174 0.2960
 0.8087 -0.5953
 -0.1326 -0.1850
 -1.7103 0.7394
 -0.4282 -0.0377
 0.4730 -1.0497
 -0.0863 -0.2664
 0.5624 -0.0110
 -0.1249 -0.0833
 -0.8289 0.5225
 -0.1298 -0.0714
 0.1440 -0.4599
 0.4810 -0.1919
 0.8622 -0.1662
 -0.2375 0.3188
 0.8208 0.3621
 0.6625 -0.2204
 0.0725 0.5855
 0.0086 0.3820
 -0.1060 0.1822
 -0.2815 0.1355
 -0.8433 0.1326
 0.0474 -0.1641
 -0.0682 -0.5040
 -0.0067 -0.0003
 1.1626 -0.3704
 0.1513 -0.0340
 0.1877 0.6396
 0.2551 0.0409
 0.4434 0.1594
 -0.5134 0.2729
 0.1709 0.2834
 -0.1886 -0.2404
 0.4903 0.0696
 0.7476 -0.3150
 0.1875 0.2928
 -0.0455 0.4288
 -0.3084 0.2385
 0.1638 0.0226
 -0.4589 -0.0620
 -0.2329 0.1556
 0.6174 -0.4287
 0.2400 -0.1665
 -0.7765 0.4659
 -0.3084 0.1824
 0.2312 -0.4543
 -0.5537 -0.0545
 -0.7285 0.2026
 -0.0938 -0.3490
 0.2638 -0.4813
 0.0335 -0.1354
 -0.7526 0.2231
 -0.3463 0.0629
 0.9674 -0.6307
 0.1349 -0.2372
 0.4387 0.4138
 -0.0241 0.0451
 0.4018 0.2850
 0.0423 -0.0150
 0.9981 0.1191
 0.3013 -0.0347
 -1.7077 1.0009
 -0.0084 0.1890
 1.5032 -1.1986
 0.2574 -0.0188
 -0.5927 0.8498
 -0.1541 0.1923
 -0.4744 -0.1225
 0.0947 -0.0802
 0.5396 -0.4353
 0.2345 -0.0006
 -1.2289 0.5031
 0.2905 0.0940
 0.8236 -0.8545
 -0.3030 0.2649
 0.1416 0.3355
 -0.0959 -0.1245
 0.3981 0.0789
 -0.3917 -0.0094
 1.1832 0.0402
 -0.1048 -0.2337
 -1.4256 1.0494
 -0.1111 -0.0915
 0.4278 -0.7967
 0.3130 -0.1508
 -0.4893 0.2154
 -0.3137 0.2336
 1.6022 -0.5869
 0.3557 -0.2260
 -1.7015 1.2505
 0.4891 0.0891
 -0.2861 -0.7952
 0.0263 0.3274
 -1.0708 -0.1303
 -0.0957 0.0998
 0.5285 -0.8190
 0.3749 -0.1155
 -0.0590 0.1916
 -0.1943 0.2570
 0.6568 -0.1292
 -0.1435 -0.0467
 -0.1024 0.4179
 0.2262 -0.1459
 -0.5669 0.1269
 -0.1955 0.1554
 0.4196 -0.4226
 -0.3010 -0.0365
 -0.3817 0.2624
 -0.3896 -0.1247
 0.6484 -0.3216
 0.1986 -0.3143
 0.0285 0.3491
 0.0359 0.0593
 -0.5311 0.1908
 -0.2580 0.0853
 -1.0258 -0.1038
 -0.4641 -0.0586
 1.8367 -1.0411
 0.3661 -0.3822
 -0.4428 1.0661
 0.0984 0.1417
 -0.6714 0.0551
 0.2250 0.0471
 0.0168 -0.4251
 0.5760 0.0414
 1.1816 -0.3040
 -0.3834 0.4543
 -0.0774 0.7169
 -0.0224 -0.1536
 1.4022 -0.1841
 -0.6354 0.0800
 0.2932 0.8099
 -0.0631 -0.3813
 0.2753 0.2937
 0.3506 -0.1840
 0.2112 0.1935
 -0.2826 0.2452
 0.4779 0.0804
 0.1738 -0.1681
 -0.7988 0.4801
 -0.0461 0.0881
 0.4869 -0.5160
 0.5193 -0.1142
 0.9556 0.0254
 -0.5920 0.4282
 0.1822 0.5849
 0.3879 -0.3735
 0.3682 0.1599
 -0.0947 0.1953
 -0.7178 0.4091
 -0.0479 -0.0134
 0.5804 -0.4960
 0.2748 -0.0873
 0.4512 0.1884
 -0.0122 0.1623
 -1.1967 0.5620
 0.1550 -0.0064
 0.1448 -0.6893
 -0.0319 0.1048
 0.1341 -0.0680
 -0.0863 0.0169
 0.2812 0.0180
 -0.1883 -0.0154
 -0.0864 0.2016
 0.0852 -0.1410
 0.3524 -0.0852
 0.1159 0.0046
 -0.6007 0.3280
 -0.1780 0.1104
 -0.4043 -0.2435
 0.0262 -0.0982
 -0.5614 -0.1982
 -0.2531 0.0472
 0.2683 -0.4531
 0.0070 -0.1552
 0.1351 0.0576
 -0.1215 -0.0021
 0.7294 -0.0446
 0.0813 -0.0946
 -2.2150 0.8951
 -0.2059 0.0742
 0.0621 -1.2638
 0.1732 -0.1521
 -0.9715 -0.0173
 -0.5023 0.1802
 -1.5746 -0.3208
 -0.2562 -0.2381
 0.7540 -1.2250
 0.6903 -0.3469
 -0.4268 0.3294
 0.2666 0.3246
 -0.9078 -0.0326
 -0.1090 0.2567
 -0.9356 -0.4080
 0.2274 -0.0645
 -0.9535 -0.4959
 -0.0916 0.1518
 -0.2788 -0.6568
 0.1227 -0.0533
 0.9378 -0.4920
 0.0562 0.0576
 -0.9054 0.6852
 -0.0730 0.0618
 -0.4155 -0.3677
 -0.3002 0.0239
 0.2879 -0.3961
 -0.1194 -0.1654
 0.6556 -0.0205
 -0.0315 -0.1031
 -0.1112 0.4401
 -0.2323 0.0050
 -0.0414 0.0227
 0.4590 -0.2386
 -0.4285 0.0617
 -0.0180 0.2525
 1.0083 -0.4615
 -0.4012 0.1164
 0.3217 0.4962
 0.7146 -0.3757
 0.4386 0.2185
 -0.4148 0.4681
 0.9674 0.1359
 -0.3326 -0.1104
 -0.3014 0.7089
 -0.0653 -0.2231
 -0.6234 0.0668
 -0.7054 0.0524
 -0.5186 -0.2870
 -0.1039 -0.4238
 -0.9587 -0.2025
 -0.1326 -0.1240
 -0.2174 -0.6147
 0.3336 -0.1751
 -1.1338 -0.0384
 -0.3181 0.2429
 1.1125 -0.9559
 0.2444 -0.2053
 -1.5797 0.8389
 -0.2892 0.1739
 0.9221 -1.0341
 0.2497 -0.2011
 0.6274 0.2686
 0.4271 0.0378
 0.2640 0.4051
 -0.0725 0.2968
 -1.4596 0.5354
 0.1490 -0.0178
 1.6644 -1.1615
 0.0680 0.0792
 -2.0304 1.2425
 -0.3806 0.1339
 -0.1379 -1.0377
 -0.1009 -0.1992
 1.2399 -0.5350
 0.3114 -0.1650
 -1.1357 0.9165
 -0.6752 0.3005
 0.7400 -0.6971
 -0.3159 -0.3143
 -0.1387 0.3673
 -0.0920 -0.2470
 -0.6076 0.1016
 0.0615 -0.1197
 -0.6100 -0.2521
 0.1298 -0.0092
 1.1189 -0.6616
 0.1525 0.0520
 -0.1552 0.6216
 -0.6475 0.2353
 -0.6403 0.1472
 0.1171 -0.3940
 0.7642 -0.5334
 0.2362 -0.0480
 -0.3469 0.4558
 0.3179 0.0805
 0.6514 -0.2618
 -0.1435 0.2487
 -0.7663 0.5185
 0.0341 -0.0504
 1.3462 -0.6558
 0.3084 -0.0483
 0.6762 0.6063
 -0.1213 0.2130
 -0.0492 0.5640
 -0.2809 0.0186
 0.1840 0.0428
 0.3857 -0.2529
 0.6411 0.0014
 0.0353 0.1921
 -0.2178 0.4559
 0.2320 0.0149
 -0.7359 0.0931
 0.2325 0.1068
 0.7525 -0.6033
 0.5119 0.0704
 -1.2886 0.6190
 -0.1152 0.3661
 -0.1352 -0.6824
 0.3964 -0.0802
 1.2635 -0.4683
 -0.2504 0.2887
 -0.7310 0.8655
 -0.1859 -0.0683
 -0.4226 -0.2186
 -0.0980 -0.1140
 0.9171 -0.4947
 0.0349 -0.0923
 -0.3275 0.5581
 -0.2242 0.0483
 0.7906 -0.2565
 -0.2815 -0.0798
 -1.1998 0.6942
 -0.0533 -0.1865
 0.2923 -0.6943
 0.2952 -0.1287
 0.1681 0.0194
 -0.1202 0.1885
 -0.0070 0.1135
 0.1107 -0.0622
 -0.1178 0.0408
 -0.4697 0.1512
 -0.7639 0.0817
 0.7447 -0.4189
 -0.2234 -0.4323
 0.0393 0.3900
 -0.5388 -0.1231
 -0.1511 0.1313
 1.6338 -0.6913
 -0.1194 -0.0482
 -0.1447 0.9455
 -0.5056 0.0127
 -0.6206 0.2136
 0.0585 -0.3347
 0.2352 -0.4041
 0.5175 -0.1293
 1.3506 -0.1922
 -0.0514 0.3181
 0.3806 0.7579
 -0.0297 0.0350
 1.2340 0.1520
 0.2360 -0.0585
 0.5360 0.7198
 -0.5090 0.2403
 1.3439 0.2231
 -0.9984 -0.0853
 -0.0101 0.9115
 0.4653 -0.7511
 -0.4209 0.2545
 -0.0276 0.1580
 0.4848 -0.3163
 -0.1088 0.0345
 1.1903 0.0172
 0.2202 -0.1065
 1.5634 0.4640
 -0.0034 0.1217
 -0.4039 1.1773
 0.2156 -0.0206
 -1.2918 0.2235
 -0.2966 0.1929
 0.3929 -0.8655
 -0.2091 -0.1123
 -0.4426 0.1703
 0.2631 -0.2083
 -0.7299 -0.1088
 -0.2967 0.1869
 0.3036 -0.5510
 0.5171 -0.2559
 0.7249 -0.0543
 0.1524 0.2532
 -0.0871 0.4734
 -0.1469 0.1766
 -1.1096 0.2540
 -0.3426 0.0071
 0.3426 -0.7322
 0.3204 -0.2821
 -0.0300 0.0832
 -0.3641 0.2225
 -0.2013 0.0364
 0.2007 -0.2303
 0.6985 -0.2594
 -0.6407 0.2097
 -0.5289 0.5028
 0.1382 -0.3988
 0.1253 -0.2668
 0.3281 -0.0533
 -0.0299 0.0343
 -0.4416 0.2874
 0.4208 -0.0950
 -0.1870 -0.1916
 -0.7492 0.3993
 -0.0270 -0.1527
 -0.7274 -0.2620
 0.2995 -0.1060
 -0.2735 -0.4664
 -0.4882 0.2678
 0.1637 -0.2996
 0.2049 -0.3022
 -0.7356 0.1909
 0.2774 0.0185
 -0.5569 -0.3275
 -0.0017 0.1827
 0.6165 -0.5437
 -0.0838 0.0511
 -0.1317 0.3165
 -0.1503 -0.0145
 0.6606 -0.1522
 -0.1790 -0.0646
 -2.2100 0.8287
 -0.6341 -0.0038
 1.1046 -1.4779
 0.2982 -0.4677
 0.4945 0.3253
 -0.2421 0.1479
 0.0398 0.3745
 -0.5132 -0.0264
 -0.0965 0.1179
 0.0289 -0.3415
 -0.2831 0.0164
 -0.1013 -0.0284
 -0.3963 -0.1015
 -0.3666 0.0010
 -0.0572 -0.2640
 0.3349 -0.3016
 -0.1817 -0.0530
 0.0680 0.1433
 0.8794 -0.2997
 -0.0805 0.0877
 0.0002 0.5078
 -0.0352 -0.0278
 1.8050 -0.2540
 -0.0482 -0.0186
 -1.3372 1.3751
 0.1388 -0.0619
 0.3828 -0.6671
 -0.0735 0.0917
 0.4775 0.0224
 0.3095 -0.0900
 0.0089 0.3103
 -0.1552 0.2122
 0.7218 -0.0749
 0.5563 -0.1674
 -0.6748 0.5826
 0.1165 0.3028
 -0.5381 -0.2152
 -0.0579 0.1457
 -0.4509 -0.3005
 -0.5724 0.1034
 0.4230 -0.4322
 -0.3521 -0.2796
 -0.0891 0.2053
 -0.1683 -0.2486
 -1.0589 0.1903
 -0.6047 -0.0387
 -0.3104 -0.5841
 -0.2081 -0.3564
 -0.1187 -0.2911
 0.1304 -0.2294
 0.4953 -0.2306
 0.2516 -0.0102
 -1.0028 0.4704
 -0.2974 0.2184
 -1.8920 -0.1833
 -0.1378 -0.1218
 1.1236 -1.4750
 0.5845 -0.2272
 -1.0550 0.6416
 -0.0819 0.3481
 0.0538 -0.5646
 -0.3410 0.0822
 0.8012 -0.2329
 -0.2205 -0.1604
 -1.8981 0.8424
 0.1661 -0.2060
 0.0458 -1.0668
 -0.0079 0.0682
 -0.4790 -0.0857
 -0.2528 0.0578
 -0.0353 -0.3185
 0.2608 -0.2027
 -0.1211 -0.0614
 -0.3156 0.1902
 -0.6113 0.0297
 0.0616 -0.1781
 0.0506 -0.3979
 0.5953 -0.1119
 -0.1340 -0.0191
 -0.0903 0.3793
 0.6562 -0.2186
 0.0954 -0.0026
 0.8140 0.2205
 -0.0510 0.0710
 -0.2013 0.6070
 -0.1696 0.0143
 -0.4010 0.0678
 -0.0335 -0.0999
 -0.4205 -0.1627
 -0.2093 -0.0001
 0.6175 -0.4237
 0.2396 -0.1818
 0.2939 0.2572
 0.0732 0.1044
 1.0329 0.0374
 0.1536 0.0375
 0.3105 0.6120
 0.4175 0.0246
 -0.6956 0.4562
 -0.4665 0.3651
 -0.5631 -0.2485
 -0.0252 -0.2241
 -0.5435 -0.3050
 0.3668 -0.1320
 0.2977 -0.4682
 -0.6907 0.3458
 -0.4135 0.1811
 -0.2658 -0.3252
 0.0274 -0.2363
 0.7828 -0.3883
 -0.5078 0.0708
 -0.3565 0.4981
 -1.5238 -0.0148
 -0.1162 -0.1094
 -1.5171 -0.6874
 -0.3490 -0.0279
 1.2598 -1.3588
 0.0318 -0.2365
 -0.8461 0.7112
 -0.2819 0.0294
 -0.3814 -0.3311
 0.5145 -0.2767
 1.5188 -0.6081
 -0.3500 0.3458
 -1.3236 1.1187
 0.0971 -0.1768
 1.4693 -0.9214
 0.1049 0.0074
 -1.1801 0.9973
 -0.0563 0.0801
 0.3028 -0.6242
 -0.1205 0.0030
 -0.8759 0.2444
 -0.5469 0.0301
 -0.4840 -0.4216
 0.1900 -0.3836
 0.2025 -0.4341
 0.2623 -0.0041
 1.4937 -0.2472
 0.0131 0.1656
 -1.4028 1.1887
 0.4832 -0.0537
 -0.3051 -0.6111
 0.2111 0.2594
 0.4500 -0.4044
 0.1835 0.1509
 0.2848 0.1549
 -0.3254 0.2115
 -0.1042 0.2342
 0.7666 -0.3184
 0.4082 -0.1012
 -0.0580 0.4429
 -0.9324 0.4258
 -0.3230 0.1127
 0.2666 -0.5695
 0.2184 -0.2288
 -0.0179 0.0637
 0.0901 0.0782
 0.0806 -0.0148
 -0.2432 0.1210
 0.1760 0.0145
 -0.0572 -0.1218
 0.2868 0.0601
 0.2445 -0.1086
 1.1472 -0.0282
 -0.0409 0.1443
 -1.0573 0.9407
 -0.4013 0.0805
 -0.6517 -0.3692
 0.3139 -0.3042
 1.2222 -0.7316
 -0.5989 0.2599
 -0.1458 0.6727
 0.0046 -0.3358
 0.1745 0.0036
 0.7080 -0.2015
 -1.1688 0.3421
 0.2944 0.3590
 0.9542 -0.8729
 0.2630 0.2085
 -0.4548 0.5329
 0.0881 0.1930
 0.2698 -0.2414
 -0.0597 0.1063
 0.9344 -0.0565
 0.2521 -0.0670
 -0.3489 0.6593
 0.0766 0.1343
 0.1378 -0.1227
 -0.2869 0.1319
 -0.4361 0.1502
 -0.3377 -0.0928
 -0.0155 -0.2485
 0.2567 -0.2861
 -0.6546 0.0696
 0.1552 0.0790
 -0.1129 -0.3860
 -0.2316 0.1608
 -0.3253 -0.0846
 -0.0404 -0.1098
 -0.9739 -0.0353
 -0.1883 -0.0106
 0.1061 -0.6552
 -0.4936 -0.0267
 -0.9790 0.1318
 -0.0454 -0.3144
 0.6819 -0.7385
 -0.0926 -0.0727
 0.5415 0.1885
 0.2030 -0.1137
 -0.4194 0.4680
 -0.0178 0.1120
 -0.8374 -0.0145
 0.2727 -0.0430
 -0.5718 -0.4304
 0.0566 0.1562
 -0.5406 -0.3468
 -0.0795 0.0826
 1.3338 -0.6775
 0.0012 -0.0353
 0.0114 0.7244
 -0.2527 0.0433
 -0.7971 0.3054
 -0.1047 -0.1338
 0.5069 -0.5530
 -0.2585 -0.0430
 0.2868 0.1621
 -0.1726 -0.1412
 0.0815 0.2006
 0.2556 -0.1889
 0.4327 0.0070
 -0.0679 0.1410
 -0.1779 0.3150
 0.0687 -0.0296
 -0.5504 0.0549
 0.0459 0.0295
 0.0377 -0.3512
 -0.0615 0.0474
 -1.2479 0.1999
 -0.0254 -0.0254
 0.3708 -0.8374
 0.4986 -0.1190
 -0.7297 0.2178
 -0.6097 0.4174
 0.3148 -0.4891
 0.1234 -0.3353
 -1.4133 0.3839
 -0.5316 0.1180
 0.3739 -0.9086
 0.5951 -0.4360
 0.5487 -0.0446
 0.0137 0.2953
 0.7000 0.2076
 0.0961 0.0479
 -0.3712 0.5644
 0.1198 0.0478
 -0.7748 0.0232
 -0.1902 0.1238
 1.9084 -0.8685
 0.6099 -0.2178
 -1.2316 1.3006
 -0.3677 0.4223
 1.5074 -0.8340
 0.5512 -0.2621
 -0.8967 0.9835
 -0.5529 0.4121
 0.3300 -0.4497
 -0.0499 -0.2657
 1.0708 -0.0853
 -0.1975 -0.0455
 0.7395 0.5283
 -0.0810 -0.1203
 1.3973 0.3062
 0.3445 -0.1433
 -0.6855 1.0945
 -0.2324 0.2394
 -1.0400 -0.0235
 -0.1966 -0.0643
 -0.4524 -0.5860
 0.0672 -0.1524
 -0.1279 -0.3812
 -0.2123 0.0550
 0.7194 -0.2980
 0.3397 -0.1925
 -0.2070 0.4456
 -0.2900 0.2379
 0.0662 -0.0591
 -0.5401 -0.0344
 -0.8622 0.2000
 -0.0840 -0.3383
 0.3022 -0.5755
 0.1347 -0.1468
 0.5227 -0.0204
 -0.0428 0.0664
 0.2737 0.2792
 0.1481 -0.0436
 0.3457 0.1633
 -0.4023 0.1657
 0.2189 0.2118
 1.0617 -0.4347
 0.2248 0.1385
 -0.2608 0.6499
 -0.5217 0.2742
 0.0056 -0.0418
 -1.4636 0.0043
 0.4382 -0.0904
 1.5445 -1.2447
 0.0921 0.2465
 -0.5715 0.8632
 0.0379 0.1002
 0.1079 -0.2203
 0.1289 0.0188
 -0.8151 0.1861
 0.1377 0.0598
 0.2910 -0.5457
 -0.2570 0.1507
 1.1986 -0.1542
 -0.1042 -0.1156
 0.5544 0.6334
 -0.3126 -0.0285
 -0.0961 0.5001
 0.4566 -0.2964
 -0.4720 0.1285
 0.5336 0.1316
 0.9628 -0.4675
 -0.4963 0.4667
 0.2855 0.4728
 0.4295 -0.3124
 -0.2724 0.3299
 -0.0874 0.2326
 0.2878 -0.1672
 -0.2818 0.0444
 -0.4503 0.2409
 -0.1031 -0.1526
 0.1908 -0.2803
 0.0240 -0.1010
 0.8494 -0.0984
 0.1885 -0.0413
 -0.1847 0.5642
 0.2729 0.0599
 -1.0594 0.1991
 -0.0312 0.1936
 1.2145 -0.8814
 0.0287 0.0122
 1.8794 0.2416
 -0.6231 0.1429
 0.4404 1.1719
 0.5819 -0.4874
 0.5002 0.4153
 0.2728 0.2260
 0.6739 0.2716
 -0.2374 0.2666
 0.2788 0.4327
 -0.2095 -0.0597
 0.5528 0.1561
 0.4614 -0.2370
 0.7667 0.2365
 -0.3748 0.3242
 -0.0813 0.5562
 0.2992 -0.2365
 -1.2398 0.2995
 0.3619 0.0755
 -0.3297 -0.6755
 -0.0568 0.2590
 0.2511 -0.3939
 -0.3052 0.0740
 -1.1765 0.3151
 -0.3104 -0.1214
 -0.3139 -0.6347
 0.3624 -0.2947
 -0.3576 -0.2565
 -0.4876 0.2712
 0.5507 -0.3885
 -0.3941 -0.1838
 -0.4272 0.3624
 0.3111 -0.3509
 -0.8853 -0.0308
 -0.1912 0.1691
 -1.7055 -0.2423
 -0.6333 0.0340
 0.7284 -1.2889
 -0.0549 -0.3906
 -0.8542 0.3841
 0.0712 -0.1258
 1.2747 -0.7248
 0.2801 -0.0336
 -0.1225 0.7033
 -0.3975 0.2517
 1.5647 -0.2477
 -0.0791 -0.1913
 0.0208 0.9555
 0.6288 -0.2116
 1.5821 -0.1093
 0.3540 0.2943
 0.2161 0.9555
 -0.5147 0.3866
 -0.8711 0.4971
 -0.3237 -0.1924
 -0.1390 -0.4366
 -0.2647 -0.1944
 0.6885 -0.3099
 0.2930 -0.2660
 0.0267 0.3776
 -0.1955 0.1750
 -0.6958 0.2275
 -0.0951 -0.0731
 -0.2867 -0.3475
 0.0911 -0.0934
 0.2047 -0.2929
 0.6204 -0.0811
 1.0014 -0.1217
 0.3775 0.3098
 -0.3958 0.6989
 0.2401 0.2569
 0.2458 -0.1662
 -0.2978 0.2633
 0.2083 0.0850
 -0.0225 -0.1358
 -0.0787 0.1663
 -0.4702 0.0510
 0.4907 -0.1143
 -0.0092 -0.2912
 -0.8262 0.4556
 -0.0500 -0.0532
 -0.3943 -0.3658
 -0.6060 0.0761
 -0.0253 -0.3208
 0.3446 -0.4430
 1.5113 -0.3752
 0.4240 0.0522
 0.1341 0.8739
 -0.5668 0.3944
 -0.3161 0.3195
 -0.2711 -0.2348
 -0.6664 -0.0105
 0.0319 -0.2269
 -0.2684 -0.3788
 -0.2619 0.0274
 -0.9793 -0.0553
 0.2475 -0.2118
 0.9029 -0.8186
 0.1879 0.0812
 -0.3694 0.4937
 -0.1508 0.1665
 -0.1849 -0.1051
 0.3015 -0.1236
 0.7082 -0.2784
 -0.3997 0.2483
 0.4558 0.3125
 -0.1852 -0.1726
 0.4939 0.2581
 -0.0146 -0.1503
 -1.0163 0.5679
 0.0433 -0.0473
 0.4502 -0.6317
 0.1217 -0.0052
 -0.0349 0.1731
 -0.4162 0.1589
 -0.7038 0.1493
 0.2156 -0.2793
 -0.5100 -0.3243
 -0.2371 0.1306
 0.4500 -0.4803
 -0.5382 -0.0217
 -0.1671 0.2285
 0.8849 -0.5243
 -0.7164 0.0775
 -0.6001 0.5849
 0.3207 -0.5092
 0.0149 -0.2750
 0.4923 0.0104
 0.1136 -0.0665
 1.2964 0.0653
 0.2669 0.0079
 -0.0243 0.8528
 -0.2383 0.2201
 1.4542 -0.1335
 -0.1979 -0.0716
 0.4000 0.8324
 -0.0451 -0.1327
 0.9280 0.2390
 -0.0900 -0.0374
 1.3676 0.3768
 -0.0056 -0.0642
 -0.5825 1.0690
 0.2787 -0.0708
 0.0565 -0.1770
 0.2277 0.1211
 -0.5109 0.1018
 -0.3621 0.2413
 0.3938 -0.3863
 0.4036 -0.2651
 0.3961 0.1004
 -0.0138 0.2108
 0.3285 0.2105
 -0.1112 0.0542
 -0.8486 0.4191
 0.2977 -0.1193
 -0.2329 -0.4190
 -0.2141 0.2104
 -0.0760 -0.2172
 0.1569 -0.1275
 -0.5751 0.0211
 -0.0703 0.0899
 0.5076 -0.4658
 0.4211 -0.1102
 -0.6362 0.3604
 -0.1337 0.2759
 -0.4801 -0.2452
 -0.5417 0.0740
 0.0553 -0.3682
 -0.1340 -0.3082
 0.8023 -0.1937
 0.2695 -0.1995
 1.2864 0.2269
 0.1463 0.1059
 -0.1940 0.9112
 -0.0397 0.1228
 0.3309 -0.0113
 -0.0052 -0.0005
 -1.1598 0.4382
 -0.2721 0.0499
 0.4120 -0.7421
 -0.4438 -0.0786
 -0.2379 0.1667
 -0.1373 -0.2744
 -0.7205 0.0205
 -0.0692 -0.1286
 1.0794 -0.6716
 0.3457 -0.1375
 0.0899 0.5462
 0.1078 0.1747
 -0.8402 0.3295
 -0.1650 0.1360
 -0.1671 -0.4441
 0.0936 -0.0980
 -0.1887 -0.1577
 0.1666 0.0085
 -0.0349 -0.1456
 -0.1213 0.1328
 0.9353 -0.2342
 0.2197 -0.0952
 -0.4111 0.6372
 0.0449 0.1141
 -0.1094 -0.1186
 -0.0054 0.0523
 0.3547 -0.1632
 -0.3237 0.0702
 0.3383 0.1303
 -0.1951 -0.1566
 -0.3047 0.3032
 0.3519 -0.2253
 0.2955 -0.1948
 0.3285 0.1182
 -0.1876 0.1890
 -0.7466 0.3811
 -0.6746 0.0483
 0.5946 -0.5228
 0.2636 -0.4768
 0.0836 0.2643
 0.0552 0.0656
 -0.2053 0.1459
 -0.7357 0.1925
 -0.6485 0.0234
 -0.3515 -0.3674
 0.0648 -0.4259
 -1.0514 -0.0925
 -0.0536 -0.0312
 1.4951 -0.9884
 0.0584 -0.0521
 -0.0410 0.7776
 0.2610 -0.0237
 -0.4627 0.2166
 -0.6555 0.2919
 0.4427 -0.3424
 0.5803 -0.4788
 0.7369 0.0738
 0.7912 0.1251
 -0.4098 0.5695
 -0.2584 0.5849
 0.4657 -0.2437
 -0.4140 0.0292
 0.6220 0.1304
 -0.1950 -0.2228
 0.8833 0.2533
 0.4355 -0.2546
 -0.2217 0.6621
 0.4866 0.1354
 0.6952 -0.1493
 0.1621 0.3082
 -0.4301 0.5029
 -0.0677 0.1781
 -1.7139 0.1572
 0.4512 -0.0972
 -0.2952 -1.0156
 -0.1172 0.2946
 -0.3006 -0.3303
 -0.6093 0.1016
 0.3710 -0.3310
 0.8833 -0.5457
 0.3736 0.1010
 -0.7027 0.5998
 0.1598 0.2292
 0.0903 -0.3529
 0.0605 0.1360
 0.6274 -0.1339
 -0.4335 0.1505
 0.1742 0.3439
 1.3395 -0.5122
 0.5191 0.0779
 -0.0727 0.7769
 -0.3497 0.4182
 0.1305 0.0798
 0.0211 -0.1475
 -0.2001 0.1389
 0.0543 -0.0260
 -0.3396 -0.0352
 0.2698 -0.0229
 1.3496 -0.4901
 0.3425 0.1022
 -0.3837 0.8487
 -0.1036 0.2610
 -0.9439 0.1040
 0.1347 -0.0420
 0.7712 -0.7388
 0.0782 0.0632
 0.2911 0.2951
 -0.6051 0.1813
 -0.8903 0.4197
 0.8034 -0.5117
 -0.0499 -0.4816
 -0.1654 0.4498
 -0.7119 0.0130
 0.5791 -0.1319
 1.0036 -0.6527
 -0.3715 0.4200
 0.7793 0.3660
 -0.0338 -0.1504
 -0.8912 0.7483
 -0.0293 -0.0455
 -1.1604 -0.2003
 0.2296 -0.0728
 0.0289 -0.7925
 -0.0052 0.1347
 0.7891 -0.2912
 -0.0344 0.0297
 0.0749 0.4367
 -0.2019 0.0233
 0.3863 0.0582
 -0.3300 -0.0609
 -0.3810 0.3349
 -0.0671 -0.2114
 -0.5885 -0.0646
 0.0094 -0.0865
 0.6889 -0.5267
 -0.6085 0.1083
 0.8038 0.1832
 0.6012 -0.4886
 -0.0778 0.5690
 -0.1867 0.3282
 -1.0138 0.2599
 0.3921 -0.1328
 0.1793 -0.6374
 -0.4073 0.3064
 -1.6794 0.3197
 -0.8611 -0.0337
 -0.2029 -0.9796
 0.0683 -0.5748
 0.5594 -0.4322
 0.4221 -0.1513
 -0.2274 0.3203
 0.0432 0.2338
 -0.5807 0.0300
 -0.2444 0.1216
 0.2392 -0.4151
 -0.1095 -0.1122
 1.2500 -0.1721
 -0.1317 -0.0667
 -0.4320 0.8562
 0.2937 -0.1555
 -1.4805 0.1795
 0.2801 0.1039
 0.7932 -1.0741
 0.7085 0.0620
 -0.6564 0.4292
 0.4486 0.3807
 -0.1127 -0.3168
 -0.3952 0.4410
 -1.0326 0.0676
 -0.0636 -0.1557
 -0.2531 -0.6024
 -0.4593 0.0185
 2.0489 -0.6824
 -0.1587 -0.2612
 -0.9957 1.3814
 -0.2171 -0.1109
 -0.8998 -0.1946
 -0.1466 -0.1329
 0.5106 -0.7179
 0.1191 -0.1438
 -0.7877 0.3426
 -0.3787 0.1228
 0.2138 -0.4822
 0.0883 -0.2373
 -0.4339 0.1283
 -0.1452 0.0389
 0.1164 -0.2772
 -0.5625 0.0242
 0.1802 -0.0146
 0.2782 -0.4122
 -1.1299 0.3346
 -0.3620 0.1694
 -0.0567 -0.6513
 0.6176 -0.3210
 1.5247 -0.4628
 0.0072 0.3336
 -0.0988 0.9110
 0.1585 0.0389
 0.8528 -0.0523
 -0.0309 0.1158
 -0.7725 0.6905
 0.4116 -0.0778
 0.2443 -0.4103
 -0.1105 0.2716
 -0.5705 0.1888
 0.1876 -0.0547
 -1.3629 -0.0636
 -0.0558 0.1211
 1.1804 -1.1218
 -0.2529 0.0373
 0.3477 0.4726
 -0.1123 -0.1336
 0.0828 0.3004
 -0.0575 -0.0873
 0.4415 0.0257
 0.2606 -0.1052
 -1.3220 0.5485
 -0.3588 0.2176
 0.9503 -0.9304
 -0.5557 -0.0797
 -0.9471 0.6155
 0.3549 -0.4432
 0.8648 -0.6590
 -0.4187 0.2239
 -0.6134 0.5482
 0.4803 -0.3200
 0.0794 -0.3033
 -0.0245 0.2516
 0.8868 -0.1820
 0.3904 -0.0430
 -1.3390 0.7980
 0.4923 0.1466
 1.3959 -0.9798
 -0.3960 0.4235
 -1.1112 0.9251
 0.1627 -0.2040
 1.1344 -0.7569
 0.1378 0.0379
 0.0290 0.5769
 -0.2168 0.1386
 -1.1425 0.3555
 -0.2665 -0.0603
 0.2199 -0.7095
 0.0631 -0.1959
 0.5074 -0.0967
 0.1022 -0.0177
 1.2001 0.0729
 -0.2928 0.1197
 -0.4619 0.8779
 -0.0961 -0.1463
 -0.3212 -0.0626
 0.0614 -0.1026
 0.1994 -0.2583
 0.6009 -0.0982
 0.0110 0.0757
 -0.1791 0.4030
 1.0296 -0.1798
 0.2011 -0.0758
 -0.6653 0.7584
 0.1551 0.0843
 -1.0695 -0.0706
 -0.2064 0.1569
 -0.4988 -0.6051
 -0.3248 -0.0386
 0.1685 -0.4729
 -0.1821 -0.1812
 -0.5284 0.1194
 0.7113 -0.2922
 0.8526 -0.4841
 -0.2769 0.4552
 1.3365 0.1927
 0.3984 -0.1672
 1.1461 0.6743
 -0.1287 0.2491
 0.5094 0.7707
 0.4312 -0.1186
 -0.4016 0.5578
 -0.1153 0.2771
 -1.7100 0.1855
 -0.0724 -0.0058
 -0.0056 -1.0643
 0.0580 -0.0591
 -1.2159 0.0261
 -0.5203 0.1277
 0.0066 -0.7795
 0.3097 -0.3708
 0.7836 -0.3020
 -0.2329 0.1725
 0.2530 0.3961
 0.7358 -0.2604
 -0.7771 0.3929
 0.6856 0.2888
 0.0414 -0.4318
 -0.4033 0.5773
 -0.5532 0.0505
 0.1076 -0.1678
 0.3091 -0.4070
 -0.3273 0.1006
 1.4890 -0.1723
 -0.4249 -0.1079
 -0.1860 0.9620
 -0.3782 -0.2208
 -0.5594 0.1782
 0.3712 -0.3596
 0.7598 -0.4743
 0.1858 0.1323
 0.9562 0.2093
 -0.4620 0.2361
 0.8143 0.4975
 0.1096 -0.2729
 2.0232 0.2258
 -0.0627 0.0295
 -1.3067 1.6037
 -0.4756 0.0585
 -0.4909 -0.4316
 -0.4326 -0.2102
 -0.0039 -0.4000
 0.5248 -0.4227
 -0.3772 -0.0070
 0.5657 0.1445
 0.2976 -0.3027
 0.3365 0.3269
 -0.8900 0.3068
 0.1860 0.2444
 -1.5905 -0.2017
 -0.4212 0.2502
 1.3139 -1.3216
 -0.1319 -0.1965
 0.4934 0.4910
 0.3438 -0.1908
 -0.8650 0.5835
 -0.1627 0.2160
 -0.9869 -0.2496
 0.5720 -0.1745
 0.5170 -0.7860
 -0.3214 0.3973
 -0.2604 0.2301
 0.2617 -0.1805
 -0.9559 0.0646
 -0.1143 0.1557
 -0.0959 -0.5844
 0.2224 -0.0867
 1.2273 -0.4167
 -0.1700 0.1596
 -0.6784 0.8420
 -0.1728 -0.0444
 1.2958 -0.5260
 0.1120 -0.1420
 -0.5242 0.8345
 0.0404 0.0364
 -0.3104 -0.1134
 -0.7941 0.1887
 0.2643 -0.2740
 0.0004 -0.4747
 0.9116 -0.0620
 0.6117 -0.2125
 0.4160 0.4937
 0.0421 0.3442
 -0.0876 0.3819
 0.6021 -0.0234
 -0.0670 0.0315
 -0.5005 0.4814
 -0.2386 0.0097
 -0.4345 -0.1430
 0.5358 -0.2568
 -0.2820 -0.2527
 0.3589 0.2246
 0.1311 -0.2569
 -0.8600 0.4437
 -0.3808 0.1087
 0.3906 -0.5437
 -0.2129 -0.1824
 0.2038 0.1052
 0.0878 -0.1901
 -0.2396 0.1989
 -0.1073 0.0403
 -0.2124 -0.0738
 0.2094 -0.1022
 -0.9624 0.0372
 0.1899 0.0777
 0.0822 -0.6288
 0.1917 0.1000
 -0.2723 -0.0169
 0.0357 0.1361
 0.4313 -0.2632
 0.1150 0.0271
 -0.5153 0.3272
 -0.0524 0.0897
 -0.1804 -0.2326
 -0.1587 0.0149
 -0.3188 -0.0993
 -0.1597 -0.0680
 -0.5623 -0.1147
 0.2625 -0.1677
 0.0930 -0.4029
 0.3869 0.0605
 -0.1527 0.0109
 -0.0235 0.2657
 -0.0226 -0.0918
 -0.2651 0.0888
 -0.4394 0.0536
 -0.3341 -0.0879
 0.3690 -0.3449
 0.7884 -0.3869
 -0.9341 0.3531
 -0.4300 0.5164
 -0.0182 -0.5290
 0.8643 -0.3452
 0.7067 -0.2538
 0.0761 0.4743
 0.4817 0.3112
 -0.0518 0.1521
 -0.6749 0.5035
 -0.4379 0.0822
 0.9299 -0.5183
 0.4482 -0.3538
 0.1070 0.4766
 -0.1006 0.2391
 -0.2153 0.2045
 -0.0701 -0.0042
 -1.9248 0.2784
 -0.4326 0.0387
 0.5011 -1.2837
 -0.5254 -0.1682
 0.5274 -0.0319
 0.1067 -0.3923
 -1.2307 0.5746
 0.4695 -0.1001
 -0.2769 -0.6261
 0.2983 0.2244
 1.4471 -0.5846
 0.0022 0.2357
 0.0226 0.8134
 0.1101 0.0260
 0.2316 0.1286
 -0.1470 0.1049
 0.4124 0.0936
 0.9170 -0.2538
 -1.4656 0.5711
 0.2166 0.4986
 0.4610 -0.9227
 -0.2651 0.2891
 0.2811 0.0612
 0.2350 -0.1602
 0.7089 0.0542
 0.5785 0.0067
 0.9742 0.2765
 -0.1594 0.4052
 -0.5093 0.7816
 -0.1746 0.0109
 0.5017 -0.2733
 -0.6230 0.0117
 -1.0938 0.4839
 -0.1225 -0.3751
 0.1928 -0.6477
 0.2313 -0.1977
 -0.1907 0.0347
 0.2849 0.0545
 0.2957 -0.1740
 0.3748 0.1208
 1.2540 -0.0892
 -0.3652 0.3367
 2.1294 0.3733
 -0.1205 -0.1457
 -1.4920 1.7373
 -0.7429 0.0393
 1.3505 -0.8855
 0.0615 -0.4830
 -0.9755 0.8877
 -0.6378 0.0700
 0.2622 -0.5059
 -0.7029 -0.2595
 -0.3421 0.1368
 0.3314 -0.5686
 -0.1105 -0.1720
 0.0691 0.0886
 -0.2667 -0.0526
 -0.4924 0.1584
 -0.4868 -0.0868
 -0.4111 -0.2057
 0.2819 -0.3858
 0.4275 -0.3889
 0.8839 -0.0671
 -0.1061 0.2200
 -0.4694 0.6483
 0.3384 -0.0915
 -0.2617 -0.1242
 0.1822 0.1644
 -0.3207 -0.1301
 0.1053 0.1289
 -0.6898 -0.0970
 0.7401 -0.0519
 -0.5979 -0.3463
 0.2311 0.4214
 -0.4269 -0.3694
 0.0207 0.2274
 -0.1469 -0.3186
 0.2337 0.0121
 1.5876 -0.4681
 -0.2407 0.2001
 -1.0352 1.1339
 -0.3283 -0.0516
 -0.3711 -0.3721
 -0.0431 -0.2132
 -0.4855 -0.2169
 -0.1563 -0.0389
 -0.8856 -0.1818
 -0.2369 -0.0619
 -0.1808 -0.5708
 -0.3827 -0.0898
 -0.6689 -0.0972
 -0.4332 -0.1793
 0.7450 -0.5959
 0.2290 -0.3591
 0.6258 0.2406
 0.2693 0.0244
 -0.6333 0.5744
 0.2250 0.1342
 -1.0478 -0.0902
 -0.5208 0.2733
 0.1069 -0.7137
 -0.1738 -0.2480
 1.0823 -0.2830
 0.2115 -0.2020
 -0.8637 0.8110
 -0.0018 0.0971
 0.4473 -0.4852
 -0.1939 0.0559
 -0.4506 0.2814
 -0.6260 0.0086
 -0.7543 -0.0874
 0.5313 -0.5057
 1.0646 -0.7116
 -0.9067 0.4208
 0.1163 0.5237
 0.2083 -0.5425
 0.5768 0.0645
 -0.1288 0.0532
 -0.6202 0.5057
 -0.0530 -0.0622
 -0.8866 -0.1268
 -0.7739 0.1053
 1.0600 -0.8037
 0.3710 -0.5506
 -1.0344 0.7281
 -0.5988 0.2485
 0.6101 -0.6433
 0.2731 -0.3906
 -0.0325 0.2734
 -0.6676 0.2302
 -1.5572 0.3377
 0.3237 -0.4484
 1.2579 -1.1835
 0.2996 0.0620
 0.1490 0.5494
 0.0501 0.1953
 -0.5597 0.3133
 0.0226 0.0661
 0.0437 -0.3078
 0.0074 0.0261
 -0.1671 0.0006
 0.4036 -0.0692
 -0.1541 -0.0774
 0.3702 0.1740
 0.5692 -0.2260
 -0.3506 0.3412
 0.1354 0.2959
 -0.2486 -0.1103
 -0.7040 0.2831
 0.2070 -0.2223
 0.2843 -0.4538
 -0.3986 0.1679
 0.4801 0.0002
 0.8397 -0.3884
 -1.7507 0.6523
 0.4421 0.3783
 -1.3237 -0.7408
 -0.3076 0.4192
 0.8703 -1.1684
 0.1489 -0.1452
 -1.1282 0.5528
 -0.4027 0.1464
 0.1553 -0.6490
 -0.1840 -0.1947
 -0.9583 0.1607
 0.2389 -0.2035
 0.5604 -0.6957
 -0.1746 0.1482
 -0.2321 0.2702
 0.4516 -0.1719
 0.4136 -0.1776
 0.3839 0.1821
 1.2208 -0.0075
 -0.0593 0.2946
 0.3124 0.7239
 0.0904 0.0018
 0.0621 0.3309
 0.2712 0.0055
 -1.3658 0.3724
 0.0592 0.1642
 0.4439 -0.8940
 0.3872 -0.0055
 -0.5171 0.2122
 0.1057 0.2277
 0.2953 -0.3494
 0.1768 0.0781
 -1.0798 0.3333
 -0.5582 0.2385
 -0.9140 -0.4513
 0.2447 -0.3608
 1.4755 -0.9663
 0.3645 0.0156
 0.8021 0.6042
 -0.0515 0.2480
 0.4318 0.5505
 -0.3259 0.0792
 -0.6781 0.5189
 -0.5136 -0.0938
 -0.4770 -0.2418
 -0.4679 -0.2576
 0.7793 -0.5073
 -0.0109 -0.3498
 0.4165 0.3211
 0.5828 -0.1897
 -0.2247 0.3752
 -0.1467 0.3670
 -0.6711 0.0602
 -0.0729 -0.0083
 1.4573 -0.7060
 0.1335 -0.0747
 -0.4732 0.8933
 -0.3224 0.1345
 -0.6325 -0.0059
 0.1269 -0.2062
 -0.2495 -0.3598
 0.2468 -0.0070
 -1.0989 -0.0160
 0.1204 0.1340
 1.2494 -0.9559
 0.3821 0.0290
 -1.5423 0.9198
 -0.6271 0.3747
 1.3510 -1.0781
 0.2343 -0.3765
 0.1501 0.6298
 -0.8655 0.2467
 1.5832 -0.0901
 0.2726 -0.5627
 -0.2485 1.0510
 0.2332 0.0197
 -0.3224 0.1089
 -0.8993 0.3303
 0.1192 -0.2097
 0.0604 -0.5265
 1.0241 -0.1649
 0.1028 -0.0843
 -0.2394 0.6744
 0.5059 -0.0494
 0.8112 -0.1810
 -0.3806 0.3908
 -0.4480 0.5749
 0.3207 -0.2315
 -0.4027 -0.0971
 -0.0511 0.1713
 -0.0378 -0.2711
 0.3403 -0.0661
 -0.5898 0.0381
 0.1223 0.1823
 0.4286 -0.4565
 -0.6632 0.2444
 -0.1957 0.2250
 0.2134 -0.4212
 -0.0390 -0.0744
 -0.3412 0.1218
 -0.0967 -0.0207
 0.0826 -0.2122
 -1.4409 0.2159
 0.0300 0.0057
 0.8951 -1.0613
 0.1403 -0.0070
 1.2313 0.1275
 -0.3493 0.1574
 0.0458 0.8093
 -0.2495 -0.1453
 0.0479 0.1787
 0.1428 -0.2172
 0.7883 -0.0886
 -0.5591 0.1590
 -0.0012 0.4908
 -0.0186 -0.3254
 -1.4910 0.3874
 0.0958 -0.0945
 1.5642 -1.1911
 -0.6014 0.1610
 0.1862 0.7379
 -0.0936 -0.3375
 0.5914 0.1487
 0.1771 -0.1612
 -0.6848 0.5443
 -0.3409 0.1493
 -1.2206 -0.0955
 -0.1724 -0.1566
 0.7371 -0.9494
 0.3762 -0.2154
 0.2173 0.2463
 -0.0489 0.2097
 -0.0192 0.1920
 0.5173 -0.0917
 0.1394 -0.0021
 -0.2929 0.3727
 1.4626 -0.1971
 -0.0663 -0.1027
 1.0919 0.6898
 0.2007 -0.1022
 -0.0884 0.8559
 -0.5288 0.2129
 0.1464 0.0821
 0.0709 -0.3129
 -0.7337 0.2541
 -0.0739 -0.0011
 -1.2214 -0.1836
 0.0480 -0.0573
 -1.2893 -0.5703
 -0.0713 0.0337
 2.2520 -1.3835
 -0.3467 0.0286
 0.1341 1.1536
 -0.3254 -0.1540
 0.0641 0.2998
 -0.0885 -0.2225
 -0.4622 0.1906
 -0.0468 -0.0914
 0.0788 -0.2759
 -0.3273 0.0161
 -0.7862 0.1507
 -0.2912 -0.1507
 0.1959 -0.5154
 -0.0359 -0.2101
 1.2048 -0.2108
 0.2188 -0.1072
 -0.2284 0.7797
 -0.0433 0.1284
 0.9531 -0.1812
 -0.0972 0.0163
 -1.0881 0.7917
 0.4089 -0.1395
 0.3208 -0.6088
 -0.2704 0.2891
 0.7906 -0.0675
 -0.0493 -0.1079
 -1.4727 0.7847
 0.0838 -0.0694
 -0.5477 -0.6878
 0.0252 0.0355
 0.8085 -0.6459
 0.1265 -0.0016
 -0.8922 0.5691
 0.1259 0.0566
 -0.1877 -0.4265
 0.1460 0.0636
 0.0653 -0.2173
 0.3099 0.0458
 -0.5054 0.0985
 -0.4902 0.3046
 0.1846 -0.3425
 0.8011 -0.4131
 -0.8613 0.2205
 -0.3874 0.5111
 -0.3147 -0.4500
 0.7673 -0.2998
 -0.3934 -0.2139
 -0.1032 0.4558
 -0.3980 -0.2174
 0.2040 -0.0172
 -0.2648 -0.2472
 0.2694 0.0753
 -0.3931 -0.1420
 0.0869 0.1713
 -0.0271 -0.2757
 0.4004 0.0111
 -0.5255 0.0314
 -0.6256 0.3827
 -0.1665 -0.2998
 -0.6913 -0.1927
 0.8988 -0.3421
 0.1718 -0.5168
 -0.6080 0.6311
 -0.4144 0.0906
 0.8713 -0.4388
 0.0196 -0.2530
 -1.5130 0.7718
 -0.4554 0.0522
 0.0717 -0.8376
 -0.3477 -0.2150
 -0.3344 -0.0524
 0.0470 -0.2753
 1.0388 -0.4292
 0.5332 -0.1281
 -0.1048 0.6057
 -0.0591 0.3300
 -0.1460 0.0797
 -0.2560 0.0767
 0.1784 -0.1134
 0.0127 -0.1524
 0.0482 0.0833
 0.2378 -0.0683
 -0.1759 0.0818
 0.0187 0.1362
 0.0143 -0.1001
 0.5655 -0.0720
 0.6247 -0.1328
 -0.7010 0.4875
 0.2544 0.3266
 0.1172 -0.3791
 -0.2102 0.2691
 0.3569 -0.0687
 0.2879 -0.1391
 0.1029 0.1963
 -0.2352 0.2043
 -0.1596 0.1360
 0.1712 -0.1450
 -0.1647 -0.0439
 -0.1596 0.1132
 -0.1244 -0.0903
 0.1225 -0.1047
 1.0713 -0.3077
 -0.9576 0.2460
 0.0682 0.6166
 -0.6607 -0.4393
 -0.1672 0.1975
 -0.0869 -0.4947
 0.0218 -0.0733
 0.9311 -0.3353
 -0.6977 0.1363
 -1.7033 0.8678
 -0.1624 -0.3909
 0.2260 -0.9717
 -0.0208 -0.1772
 0.6993 -0.1817
 -0.0188 -0.0444
 -0.0043 0.4158
 -0.5051 0.0782
 -0.2502 0.1277
 0.3002 -0.3689
 0.6727 -0.2680
 -0.2118 0.1626
 -0.4608 0.4712
 0.3685 -0.1768
 -0.9146 -0.0254
 -0.3210 0.2657
 -0.3041 -0.5346
 -0.1833 -0.1188
 0.7528 -0.4481
 0.5327 -0.2457
 -0.3448 0.4648
 0.3022 0.2358
 1.3368 -0.3930
 0.0334 0.2344
 0.7748 0.6325
 0.9161 -0.1120
 -0.7779 0.7755
 -0.5110 0.6684
 0.0558 -0.3602
 -0.0868 -0.1813
 -0.2811 0.0204
 0.0417 -0.0996
 0.8496 -0.3435
 0.1409 -0.0203
 -0.0233 0.4846
 -0.3992 0.1650
 0.8330 -0.0833
 0.3984 -0.3029
 0.2862 0.4643
 0.0551 0.1866
 0.9855 0.0823
 -0.0320 0.0783
 0.5158 0.5500
 0.6223 -0.1272
 -1.5789 0.7494
 -0.4953 0.4730
 0.8837 -1.0436
 -0.3278 -0.1622
 0.5395 0.2592
 0.1958 -0.2813
 0.8542 0.2310
 0.0831 0.0548
 -0.6178 0.7166
 -0.1864 0.1008
 -0.9860 -0.0645
 -0.5904 0.0153
 0.8709 -0.8185
 -0.4438 -0.2905
 0.3756 0.3271
 -0.2791 -0.2881
 0.2762 0.2520
 0.4346 -0.3214
 -0.6317 0.3510
 -0.1708 0.2505
 -1.1499 -0.1129
 -0.0702 -0.0472
 -1.0454 -0.5582
 -0.5758 0.0583
 -0.0597 -0.7712
 0.3936 -0.4366
 -0.1543 -0.1593
 -0.3565 0.2379
 -0.3410 -0.0638
 -0.5208 -0.0810
 -0.1701 -0.1989
 -0.1320 -0.3256
 -0.8146 0.0110
 -0.2296 -0.1038
 0.3806 -0.5972
 -0.2227 -0.1247
 -1.4134 0.4051
 -0.1806 -0.1325
 0.5643 -0.9418
 -0.1796 -0.1071
 0.0477 0.1697
 0.2896 -0.1934
 1.1314 -0.1576
 -0.0414 0.1568
 0.1253 0.6735
 0.4732 -0.0886
 0.1016 0.1928
 0.9197 0.1073
 -0.8591 0.2715
 -0.3881 0.6896
 0.1137 -0.5226
 0.3546 -0.1844
 0.2373 -0.0756
 0.1112 0.1705
 0.4588 0.0482
 0.3454 0.0374
 -0.0658 0.3179
 -0.3511 0.2987
 -0.3120 0.0810
 0.5638 -0.2781
 -0.0208 -0.1810
 -0.7326 0.4523
 -1.0333 0.1535
 0.1845 -0.4196
 -0.5776 -0.5225
 -0.1821 0.0724
 1.2971 -0.7286
 -0.0570 -0.0919
 -1.7151 1.0289
 0.0197 -0.0586
 -0.2470 -0.8550
 -0.0154 0.0042
 -0.6257 -0.2041
 -0.1252 0.0155
 0.9303 -0.6253
 -0.4725 0.0149
 0.2036 0.4370
 0.4671 -0.3930
 -0.1869 0.2534
 -0.5492 0.3315
 0.1715 -0.1044
 0.2262 -0.3332
 -0.1995 0.1291
 0.3821 0.0056
 0.5137 -0.2039
 -0.5678 0.3585
 0.3417 0.2241
 -0.0920 -0.2775
 0.4068 0.1843
 0.1424 -0.1415
 -0.5596 0.4078
 0.2089 0.0231
 -0.3428 -0.2135
 -0.2910 0.1961
 0.3666 -0.3345
 -0.2322 -0.1036
 -0.2458 0.2188
 0.4335 -0.2548
 0.9003 -0.2919
 -0.2894 0.2860
 0.1017 0.5029
 -0.0699 -0.1167
 -1.8075 0.5181
 -0.6045 0.0505
 0.6805 -1.1963
 0.4297 -0.4637
 0.3020 0.1449
 0.0236 0.1814
 -1.0400 0.4267
 -0.4573 0.1403
 0.5489 -0.6940
 -0.2537 -0.2174
 -0.4324 0.3024
 -0.0343 -0.1993
 -0.2339 -0.1735
 0.3972 -0.1390
 0.2907 -0.2416
 0.2913 0.1716
 0.7220 -0.0015
 -0.3281 0.2856
 0.7827 0.3115
 -0.1452 -0.1270
 0.4189 0.4833
 -0.0333 -0.1119
 -1.4732 0.6531
 -0.4589 0.0465
 0.7459 -0.9673
 0.0931 -0.3048
 -0.1558 0.3216
 -0.8184 0.1606
 -1.8756 0.3300
 -0.0739 -0.4813
 1.3992 -1.4178
 -0.1733 -0.1079
 0.8043 0.4661
 0.4823 -0.2273
 0.2177 0.5668
 -0.0621 0.2783
 1.5720 -0.0566
 0.4224 -0.0683
 0.2309 0.9564
 0.1430 0.2307
 -0.8861 0.5097
 0.1541 0.1072
 -0.8447 -0.3056
 0.4539 0.0314
 0.0711 -0.6180
 -0.3675 0.3706
 -0.0459 -0.0663
 0.1616 -0.1958
 -0.7605 0.1064
 -0.3069 0.1259
 -0.1428 -0.4411
 0.0975 -0.1922
 0.8172 -0.3385
 0.3393 -0.0413
 -0.1827 0.4960
 0.0356 0.2036
 0.3167 -0.0826
 -0.0970 0.0818
 0.2516 0.1386
 0.0702 -0.0602
 0.1862 0.1528
 0.5776 -0.0797
 0.7027 0.0123
 -0.0780 0.3718
 0.4720 0.3626
 -0.1875 0.0593
 -0.0599 0.3869
 0.1525 -0.1391
 -0.0082 0.0388
 -0.0080 0.0726
 0.7130 -0.1374
 0.1600 -0.0223
 0.2195 0.3894
 0.7784 -0.0538
 -1.1591 0.4448
 -0.5682 0.6023
 0.6805 -0.7929
 0.1375 -0.2750
 -0.1708 0.3165
 0.2544 -0.0151
 0.2225 -0.0916
 -0.2743 0.2147
 -1.8410 0.4860
 -0.3333 -0.0694
 0.5417 -1.1970
 0.6139 -0.3486
 0.4119 0.0338
 0.2824 0.2719
 -0.2509 0.3212
 -0.1616 0.2668
 0.8389 -0.2631
 -0.0127 -0.0494
 -0.9512 0.6753
 0.3545 -0.0873
 1.2742 -0.7301
 -0.1368 0.2381
 -0.4123 0.7586
 -0.2345 0.0045
 -0.0992 -0.0976
 -0.1011 -0.1304
 0.1109 -0.1047
 -0.4825 0.0038
 0.6984 -0.0859
 0.3702 -0.3826
 0.1753 0.3988
 0.1956 0.1253
 0.6404 0.0656
 -0.4173 0.2323
 -0.2480 0.4740
 -0.0394 -0.2156
 0.6201 -0.1884
 0.2625 -0.1190
 -0.4137 0.4437
 0.1459 0.1172
 -0.7306 -0.0365
 -0.3586 0.1872
 -1.1144 -0.2595
 -0.7380 -0.0498
 0.1848 -0.8050
 -0.7368 -0.3409
 -0.9865 0.1546
 -0.1017 -0.5216
 0.0107 -0.6074
 -0.0753 -0.1530
 -0.1563 -0.0814
 -0.1227 -0.0545
 0.1567 -0.1474
 0.3539 -0.1590
 -0.4855 0.1672
 -0.5776 0.3100
 0.0846 -0.2966
 0.2236 -0.3552
 0.2522 -0.0530
 0.2643 0.0227
 0.9355 -0.0312
 0.0450 0.1659
 0.3284 0.5322
 -0.1557 0.0920
 -0.0039 0.3166
 0.4700 -0.1743
 -1.6207 0.3770
 -0.1635 0.3007
 2.1464 -1.3908
 0.2035 -0.0863
 -0.4798 1.2044
 -0.2362 0.1605
 -0.6159 0.0475
 0.1329 -0.1468
 0.9967 -0.5828
 -0.1979 0.0956
 0.9137 0.3490
 0.3345 -0.1743
 -0.1653 0.6894
 -0.3437 0.2487
 -1.2846 0.2802
 -0.0084 -0.1711
 -0.3595 -0.7023
 -0.0321 -0.0326
 0.8203 -0.5299
 -0.0184 -0.0234
 -1.0807 0.6364
 -0.2735 0.0372
 0.5287 -0.6751
 -0.5704 -0.0572
 -0.2295 0.2533
 0.3052 -0.4385
 -0.3325 -0.0331
 -0.0489 0.1203
 0.2747 -0.2745
 0.1267 -0.0327
 0.6212 0.0015
 -0.1704 0.1086
 1.0749 0.1899
 0.1469 -0.1173
 -2.3752 1.1950
 0.1011 0.0519
 0.1089 -1.3175
 0.2922 0.0181
 -1.1248 0.0324
 -0.7960 0.3477
 0.9251 -0.8995
 0.3280 -0.5090
 -0.4036 0.4989
 0.0985 0.0923
 0.0349 -0.1692
 0.3655 0.0100
 0.3404 -0.0773
 0.0740 0.2229
 0.0396 0.1964
 0.4797 -0.0026
 -0.3255 0.1278
 -0.3873 0.3844
 -0.9821 0.0077
 -0.1868 -0.1377
 0.9798 -0.8232
 0.2948 -0.2051
 0.0274 0.4646
 0.0830 0.1335
 -0.1503 0.1381
 -0.2084 0.1205
 -0.5324 0.0345
 -0.0144 -0.1078
 0.1220 -0.3601
 -0.1458 -0.0019
 -0.8651 0.1775
 -0.1874 -0.0576
 0.4580 -0.6123
 0.4726 -0.2246
 -0.7987 0.3316
 -0.0125 0.2629
 -0.9669 -0.2602
 -0.2619 0.0947
 0.2098 -0.7150
 0.1299 -0.1756
 0.3229 -0.0682
 -0.4750 0.1423
 0.0718 0.1806
 -0.3806 -0.2036
 0.2941 0.0240
 0.4100 -0.3654
 -0.2634 0.2458
 0.0627 0.1803
 -0.1430 -0.0935
 -0.1234 0.0999
 -0.1732 -0.0765
 0.2994 -0.1186
 -0.1823 -0.0909
 0.2522 0.1202
 -0.3114 -0.0743
 -0.1467 0.2148
 0.9879 -0.4087
 0.3069 -0.1126
 -0.6048 0.6749
 -0.3064 0.2357
 -0.1388 -0.2302
 0.5127 -0.2517
 -0.0165 -0.1313
 -0.0735 0.2954
 0.7199 -0.1774
 1.0376 -0.1928
 -1.1878 0.6617
 -0.9099 0.8090
 1.1697 -0.8647
 0.4275 -0.5115
 -2.2323 1.0215
 -0.4551 0.2644
 1.1450 -1.4624
 -0.2720 -0.1881
 -0.6563 0.5797
 -0.0667 -0.1990
 -0.5456 -0.2024
 0.2170 -0.1245
 0.7791 -0.5438
 0.3233 0.0521
 0.1773 0.3607
 0.1753 0.1842
 0.1924 0.1472
 0.3394 0.0825
 0.0551 0.1420
 -0.1109 0.2565
 -1.2254 0.3034
 0.1246 -0.0456
 1.3089 -0.9864
 0.1084 0.0501
 0.0948 0.6315
 0.3114 0.0186
 -0.3030 0.2441
 0.1643 0.1721
 -0.6067 -0.0285
 0.0321 0.1333
 0.7760 -0.5485
 0.2574 -0.0036
 0.2296 0.3475
 -0.2888 0.2217
 -0.0009 0.2162
 -0.0766 -0.1276
 0.1894 0.0047
 0.2329 -0.1200
 -1.4701 0.4109
 -0.5947 0.2430
 0.2572 -0.9170
 0.8959 -0.5110
 -0.4463 0.0735
 -0.0478 0.4865
 -1.0427 -0.0689
 -0.1496 0.0938
 0.1264 -0.7100
 0.0229 -0.0825
 1.1007 -0.2733
 0.0807 -0.0172
 -0.9607 0.8438
 0.1592 0.0174
 0.1719 -0.4873
 -0.2124 0.1476
 0.0591 0.0037
 0.8028 -0.2652
 0.2041 -0.0012
 0.0522 0.4550
 0.4840 0.0364
 -0.0526 0.1330
 0.1502 0.2896
 -0.0796 0.0078
 -1.0250 0.3543
 -0.1861 -0.0133
 -0.2058 -0.5506
 -0.2378 -0.0759
 0.4594 -0.3304
 -0.6256 -0.0455
 0.3387 0.1649
 0.0684 -0.4254
 -0.8823 0.4233
 0.4831 -0.1339
 0.9903 -0.6795
 0.0039 0.2843
 0.0905 0.4872
 0.1349 0.0318
 0.2462 0.1055
 -0.1862 0.1296
 0.4102 0.0990
 0.0789 -0.1101
 0.4837 0.1889
 0.2218 -0.0142
 0.8070 0.1905
 -0.0719 0.1542
 1.2370 0.3149
 -0.3893 0.0602
 0.0737 0.8442
 0.0604 -0.2509
 -0.5838 0.3272
 -0.3726 0.0628
 0.0898 -0.3296
 -0.1716 -0.1941
 0.2733 -0.0603
 0.2622 -0.2000
 0.9520 -0.0223
 0.3059 0.0699
 0.2764 0.5548
 -0.2162 0.2531
 0.3792 0.2125
 0.0030 -0.0903
 -0.3483 0.3541
 -0.0252 -0.0108

 SDy 0.2739861 0.4417924
 Mediay -0.1119663 -0.1986393
DEVUELTO DE R = 43213540.8, 2745.3, 7.9, 3274.8, 
================ANTIGUO===AIC(2)================

===========MC2E===========
============Y===============
 -0.5279 -0.6910
 0.1349 0.0219
 -0.1943 -0.0424
 -0.0326 -0.5826
 -0.5957 -0.5959
 -0.2547 -0.6203
 -0.2004 0.1785
 -0.5539 -0.8768
 0.3108 0.5082
 -0.4204 -0.7058
 0.0713 -0.3324
 0.0411 -0.7670
 0.0104 -0.4128
 -0.2616 0.0969
 0.1302 -0.2135
 -0.5239 -0.9262
 0.1513 -0.1538
 -0.1308 0.1762
 0.2114 0.3746
 -0.1769 -0.8881
 0.2887 0.6728
 0.0368 -0.5635
 -0.0353 0.1316
 -0.0928 -0.3989
 0.1979 -0.2374
 0.4049 0.2768
 -0.1345 0.1306
 -0.4388 -0.4830
 0.0245 0.2002
 -0.6181 -0.7547
 -0.2795 -0.5876
 0.0297 -0.5586
 0.4366 0.1075
 0.4256 0.4435
 -0.5311 -0.7674
 -0.3147 -0.4723
 -0.1026 -0.2971
 0.1895 0.3339
 0.0842 0.0189
 0.0848 -0.0005
 -0.2039 -0.8141
 0.4087 0.3290
 0.3118 0.6223
 -0.4558 -0.7282
 0.3905 0.1632
 -0.0538 0.2322
 0.2247 0.0088
 0.1322 -0.0991
 -0.5154 -0.8360
 -0.1690 0.3528
 -0.6365 -0.9147
 -0.2174 0.0181
 -0.2471 0.0655
 0.0992 0.5539
 -0.1360 -0.5866
 0.1674 0.1123
 -0.2179 0.0473
 0.2309 0.3224
 0.0396 -0.3217
 -0.1703 0.1611
 -0.1177 -0.3573
 0.1712 0.4294
 0.2375 -0.6082
 -0.5734 -0.7304
 -0.2014 0.3758
 0.0529 -0.5891
 -0.1241 0.0187
 0.1159 -0.1621
 -0.0597 -0.9523
 0.1219 0.2775
 -0.4263 -0.4403
 -0.1827 -0.8286
 -0.2891 -0.3726
 0.3910 0.6452
 -0.4174 -0.5145
 -0.1966 -0.0010
 -0.3023 -0.4849
 -0.0900 0.2146
 -0.1900 0.4588
 -0.0348 0.1782
 0.1463 -0.4292
 -0.1451 0.3145
 0.0880 0.2967
 -0.4139 -0.6842
 0.1876 0.0489
 -0.4637 -0.5192
 -0.0416 -0.0681
 -0.1466 0.2553
 0.2871 0.6057
 0.1372 0.1559
 -0.0009 0.3604
 -0.2937 -0.4011
 0.2338 0.3415
 -0.0181 -0.4111
 -0.3633 -0.5280
 -0.2829 -0.2087
 -0.5870 -0.9639
 -0.4783 -0.6705
 -0.0768 -0.1271
 0.0073 -0.2295
 0.1888 0.2796
 0.4498 0.3740
 -0.3629 -0.9747
 -0.2122 0.1248
 -0.3683 -0.0091
 -0.4798 -0.4078
 -0.2329 0.0829
 0.3501 0.5344
 -0.4502 -0.8672
 0.0030 -0.4602
 -0.2201 -0.7053
 -0.5140 -0.8034
 -0.3336 -0.5260
 0.1273 -0.4197
 0.0308 0.2156
 0.1012 0.0386
 -0.3904 -0.7579
 0.1587 0.1800
 0.0839 0.2183
 -0.0529 -0.7423
 0.0488 0.3800
 0.1559 -0.3367
 -0.1371 -0.5729
 0.1556 0.3153
 -0.0965 0.0697
 -0.4054 -0.5632
 0.1093 0.0351
 0.0404 -0.0072
 -0.2390 -0.1269
 -0.0613 -0.7213
 0.1020 0.0623
 -0.1086 0.1395
 -0.2751 -0.8125
 -0.3750 0.0593
 -0.6876 -0.4889
 -0.4194 -0.7028
 0.3642 0.3263
 -0.1859 -0.5161
 0.0572 -0.6677
 -0.2157 0.2768
 -0.2886 -0.3683
 0.2822 0.4162
 -0.2646 -0.6895
 0.3012 0.1757
 -0.7235 -0.4927
 0.1625 0.1720
 0.1029 -0.6971
 -0.1881 0.1755
 -0.3957 -0.1909
 0.0385 -0.2941
 -0.4181 -0.6048
 -0.2067 0.0520
 0.2100 -0.2503
 -0.1629 0.0182
 -0.3993 -1.0185
 0.0201 0.5189
 0.1695 0.7321
 -0.0714 -0.7275
 0.4663 0.1755
 -0.0808 0.4397
 -0.4371 -0.6863
 -0.1103 0.0915
 0.0007 -0.2343
 -0.1981 -0.8153
 -0.0580 -0.7798
 -0.0476 0.3983
 -0.2181 -0.0845
 -0.1711 -0.0375
 -0.0645 0.3316
 0.1920 0.4459
 -0.4429 -0.4538
 0.1700 0.1112
 -0.3522 -0.5130
 0.1643 0.0678
 0.2060 0.2233
 0.1728 -0.0336
 -0.5080 -1.1322
 -0.3397 -0.6376
 -0.0082 0.3779
 -0.3741 0.1417
 0.2660 0.4735
 -0.1006 0.3851
 -0.1298 -0.1440
 -0.1997 -0.0678
 -0.1736 -0.2776
 0.0278 0.3721
 -0.0068 0.3426
 0.1233 -0.5862
 -0.0572 -0.6020
 -0.2464 -0.5367
 -0.1451 0.5480
 -0.4792 -0.7249
 -0.1484 -0.2006
 0.2697 0.2850
 0.4576 0.3130
 -0.4100 -0.3938
 -0.3403 -0.7152
 0.3085 0.3813
 -0.4207 -0.4325
 -0.0799 -0.6969
 -0.4836 -0.3829
 -0.5374 -0.7083
 -0.1773 -0.1027
 0.0411 -0.4270
 -0.0672 0.2343
 0.3054 0.1936
 0.6728 0.5046
 0.4203 0.2823
 -0.5100 -0.4362
 0.1139 0.4703
 0.4041 0.4723
 -0.1210 0.2504
 -0.0574 -0.2816
 -0.1226 0.1968
 0.2678 -0.6468
 -0.1240 -0.4538
 0.2542 0.2980
 0.1541 -0.0402
 -0.0598 -0.3537
 -0.2916 0.0891
 -0.2861 -0.6296
 0.0350 -0.4742
 -0.4464 -0.7092
 0.5374 0.3816
 -0.0584 -0.1940
 0.0361 -0.6144
 0.2439 -0.4617
 -0.3162 -0.4604
 -0.0956 -0.5418
 0.0064 -0.7517
 -0.4424 -0.3642
 -0.4607 -0.4741
 0.2097 0.2334
 0.2211 0.3272
 -0.1572 -0.6706
 -0.0672 -0.8508
 0.1824 0.2314
 -0.6007 -0.8542
 -0.5725 0.2322
 0.0622 0.1181
 -0.1288 -0.2027
 0.1892 -0.4090
 -0.3669 0.2114
 -0.2820 0.2617
 -0.3026 -0.7150
 -0.1327 -0.7004
 0.0246 -0.5773
 -0.0342 0.2846
 -0.0241 -0.7515
 0.0242 -0.3277
 0.0964 0.1044
 0.0039 -0.6510
 0.1992 0.3857
 -0.5159 -0.6985
 -0.0840 -0.7270
 -0.2422 -0.5409
 -0.1762 0.3604
 0.0709 -0.1183
 -0.0119 -0.6896
 -0.3261 -0.7844
 -0.3448 -0.4099
 -0.2700 0.0332
 -0.0391 -0.9520
 -0.0089 0.2439
 -0.2701 -0.3035
 0.1316 -0.1288
 -0.1802 -0.2735
 -0.4012 -0.6348
 0.0682 -0.1084
 -0.2442 -0.7225
 0.1407 0.4065
 -0.5043 -0.3623
 -0.4955 -0.5094
 -0.1839 0.1068
 0.1481 -0.5637
 -0.5246 -0.5494
 -0.0726 0.3987
 -0.1726 0.0757
 -0.1561 -0.8108
 0.0803 0.2054
 -0.5461 -0.5374
 0.0590 0.3171
 -0.5384 -0.7581
 -0.7186 -0.8574
 0.1032 0.4361
 0.2099 0.2187
 -0.3302 0.0356
 0.0260 -0.3256
 0.4870 0.1331
 -0.1360 -0.6367
 -0.1011 -0.7867
 -0.4913 -0.4036
 -0.1528 -0.2164
 0.2009 0.2687
 0.0492 0.3036
 -0.4872 -0.2307
 -0.4909 -0.7363
 -0.3085 0.2859
 -0.1687 -0.0635
 -0.5222 -0.8274
 -0.1212 0.3552
 -0.2107 0.1081
 -0.1941 -0.6050
 0.2812 0.2426
 -0.5453 -0.1703
 -0.3779 -0.4088
 0.0722 -0.5447
 0.4441 0.1900
 0.2662 0.3307
 0.2685 0.2807
 -0.2545 -0.9407
 -0.5821 -0.9721
 -0.1393 -0.6261
 -0.4240 -0.3516
 0.1014 -0.1106
 -0.3534 -0.7682
 -0.2590 -0.2973
 -0.5774 -0.7725
 0.1919 -0.8778
 -0.2586 0.0148
 -0.1537 0.4961
 -0.5506 -0.4978
 -0.2679 -0.1926
 -0.4959 -0.4849
 -0.5129 -0.8959
 -0.0059 0.2463
 -0.0837 -0.1336
 -0.2288 0.1145
 -0.1848 0.3052
 -0.3281 -0.8417
 -0.0122 -0.0290
 0.0876 -0.5836
 0.1390 0.1072
 -0.2164 -0.3405
 0.3718 0.5107
 0.1599 -0.3903
 -0.3505 -0.0795
 -0.4075 -0.7020
 0.0311 -0.7904
 -0.4987 -0.3758
 -0.3916 -0.5418
 0.0994 -0.4471
 -0.5340 -0.3043
 0.0985 0.0166
 0.0314 0.3745
 -0.1187 -0.4665
 -0.2791 -0.7080
 0.1122 -0.3616
 -0.4496 -0.0129
 -0.4684 -0.2729
 -0.1515 0.0011
 -0.0822 -0.0236
 -0.2486 -0.5077
 -0.5990 -0.9716
 0.1413 0.3888
 -0.1945 -0.7200
 0.0441 -0.5108
 -0.0241 -0.2270
 -0.2606 0.5255
 -0.5144 -0.9436
 -0.1358 -0.6006
 -0.3614 -0.3314
 -0.2177 -0.4997
 -0.2202 -0.4827
 -0.3132 -0.5498
 -0.2670 -0.5632
 -0.2731 -0.4425
 0.1214 -0.3349
 -0.4202 -0.2120
 -0.3544 -0.6179
 -0.1801 -0.7288
 -0.5233 -0.5821
 -0.0985 0.1335
 -0.2350 -0.9119
 0.2062 0.2019
 -0.4331 -0.3961
 0.1451 -0.7336
 -0.0393 -0.5244
 0.2549 0.0219
 0.3264 -0.0179
 -0.2135 -0.1068
 -0.3358 0.0010
 -0.0249 0.5385
 -0.4831 -0.8095
 -0.0727 0.2865
 -0.1501 0.1732
 0.2676 0.4789
 -0.4687 -0.6737
 -0.2140 -0.0263
 -0.5396 -0.9577
 -0.3737 -0.5870
 -0.2040 -0.4069
 0.2024 0.3757
 0.3395 0.3938
 -0.4094 -0.5277
 -0.1041 -0.7293
 -0.0582 0.2891
 -0.1789 0.3608
 0.0869 0.1588
 -0.4267 -0.7853
 -0.1835 -0.4016
 -0.4756 -0.5659
 -0.5702 0.4371
 0.1900 0.2274
 0.0733 -0.3970
 -0.3432 -0.7268
 0.0784 -0.6311
 -0.5596 -0.7662
 -0.0514 -0.2451
 0.2435 0.3216
 -0.0163 -0.4635
 -0.0108 0.1182
 0.1010 0.3255
 -0.0923 -0.1145
 -0.4465 -0.6750
 0.1300 0.3691
 -0.4207 0.1262
 0.2573 0.2604
 -0.3114 -1.0646
 0.2855 0.3110
 0.0676 0.0300
 -0.3898 -0.5178
 -0.4068 -0.9118
 -0.4050 -0.6957
 -0.1763 0.1986
 -0.2458 -0.5887
 -0.0841 0.1701
 -0.3359 -0.4927
 -0.0759 0.4113
 -0.0020 0.4047
 -0.2875 0.1529
 0.1085 0.2760
 0.1351 0.3740
 -0.3957 -0.7122
 -0.5892 -0.6973
 -0.1148 0.1262
 0.1557 0.3939
 -0.0344 0.0983
 -0.0949 -0.6285
 -0.1812 0.0880
 0.2671 -0.3572
 -0.0698 0.3466
 -0.3515 -0.0545
 0.0641 0.2560
 -0.3743 -0.6487
 0.0277 -0.6667
 -0.1331 -0.7975
 -0.3982 -0.8302
 -0.0330 -0.7979
 -0.3982 -0.8325
 -0.1990 -0.6485
 -0.7476 -0.9362
 -0.4052 -0.7901
 -0.4498 -0.4294
 -0.7063 -0.6571
 -0.0737 -0.8541
 0.3584 -0.2584
 -0.1178 -0.5845
 -0.3562 -0.5738
 0.1144 -0.0426
 0.3047 0.1962
 -0.1957 -0.5062
 0.0784 -0.0285
 0.2787 0.0101
 0.0568 0.2124
 -0.4766 -0.0117
 -0.1148 0.0889
 0.1857 0.1468
 0.0039 0.3344
 0.0354 0.1342
 0.0305 -0.7142
 0.0366 -0.3783
 -0.4430 -0.4149
 -0.1030 -0.6313
 -0.4158 -0.9481
 -0.3885 -0.1285
 -0.6672 -0.4459
 0.1588 0.2583
 0.2632 0.0353
 0.1274 0.5935
 -0.6272 -0.5500
 -0.2439 -0.4374
 0.1574 0.3374
 -0.2488 0.3292
 -0.3044 0.2907
 -0.2329 0.0113
 -0.0585 -0.5930
 0.1343 -0.7312
 -0.0815 0.0578
 0.3354 0.3073
 0.2063 0.2223
 -0.5223 -0.5161
 0.0324 -0.6793
 0.0695 0.3233
 -0.7482 -0.6816
 0.3918 0.4012
 -0.2586 0.3943
 -0.2755 -0.8997
 -0.0361 0.2687
 -0.3953 -0.5568
 -0.5997 -0.9421
 0.0486 0.0832
 -0.3792 -0.5440
 0.4510 0.5551
 -0.1107 0.2402
 -0.3380 -0.3986
 0.3964 0.3056
 0.1382 0.1125
 0.0918 0.2061
 0.0029 -0.5981
 -0.3119 -0.1756
 -0.2195 0.4111
 0.1663 0.4288
 0.2417 -0.3655
 0.0264 -0.4354
 -0.2079 0.1464
 0.1288 -0.4429
 -0.5339 -0.6978
 -0.5246 -0.8155
 -0.2073 0.2081
 0.0239 -0.2595
 0.1690 -0.3358
 0.1191 0.7494
 -0.5454 -0.6460
 0.5778 0.8487
 -0.5493 -0.8928
 0.3640 -0.4549
 -0.3532 -0.7571
 -0.5657 -0.7547
 -0.0520 0.3249
 0.4143 0.1391
 0.3712 0.3342
 -0.0931 0.0287
 -0.3042 0.0004
 -0.3082 0.1222
 -0.0448 -0.5196
 -0.1383 -0.7534
 0.2801 0.3852
 0.0234 -0.3292
 0.2578 0.4204
 -0.3302 -0.5784
 0.4559 0.5445
 0.2042 0.4054
 -0.1605 -0.4650
 0.4150 0.3204
 -0.5663 -0.8970
 0.0906 -0.3535
 -0.0072 0.4958
 0.0041 -0.2595
 0.2438 0.2277
 -0.2907 -0.1387
 -0.0789 -0.8206
 -0.0844 0.0267
 -0.2858 0.1181
 -0.5870 0.0768
 0.2996 0.3307
 0.1476 -0.0215
 0.0507 -0.1664
 -0.3945 0.0369
 -0.5722 -0.8022
 -0.3875 -0.3100
 -0.5037 -0.6981
 0.4055 -0.4615
 0.0731 -0.1813
 -0.6061 -1.1270
 -0.2454 0.0217
 -0.3741 0.2081
 0.0121 -0.2908
 0.1480 0.1298
 -0.1978 0.3201
 -0.2005 -0.7570
 0.0281 0.1324
 -0.1852 0.0213
 -0.0168 -0.7959
 0.0157 -0.4770
 -0.3583 -0.4344
 -0.3160 -0.8615
 0.1066 0.3101
 -0.2536 0.1613
 -0.6398 -0.8206
 -0.1886 -0.6512
 -0.4687 -0.4964
 -0.3042 0.1910
 0.1744 0.1132
 0.2155 -0.5254
 -0.0417 0.2133
 -0.2815 -0.7277
 -0.4888 -0.7107
 -0.3079 -0.3108
 -0.6288 -0.9842
 -0.2541 -0.0627
 -0.0164 -0.4866
 -0.5821 -0.7224
 -0.6010 -0.8230
 0.1971 0.0322
 -0.6471 -0.5070
 -0.0605 -0.4965
 -0.1028 0.4214
 0.0254 0.4570
 -0.6263 -0.8544
 0.4025 0.5668
 -0.3548 -0.8784
 -0.1435 -0.5261
 0.1303 0.1914
 -0.0869 0.1904
 0.1801 0.5013
 0.2675 0.3544
 0.0166 -0.6754
 0.1279 0.5919
 -0.1381 -0.3459
 0.1865 -0.6273
 -0.4077 -0.4813
 0.3852 0.2649
 -0.4527 -0.7049
 -0.4130 -0.5488
 -0.1629 0.1281
 -0.5145 -0.8794
 0.0302 0.3289
 -0.0475 0.2587
 -0.1979 -0.6637
 0.1998 0.4504
 -0.2863 -0.6011
 0.2671 0.2886
 -0.2059 0.3250
 -0.0120 -0.8009
 -0.1071 -0.6408
 -0.4508 0.3377
 -0.1396 -0.7258
 -0.0754 -0.3532
 0.1663 -0.3755
 -0.3542 -0.3475
 -0.2430 0.0471
 0.0290 -0.9419
 -0.3470 0.2286
 -0.0716 -0.0542
 -0.2503 0.3803
 0.1785 0.0992
 -0.2690 0.1596
 -0.0239 0.1274
 0.1048 0.1344
 0.0140 -0.4929
 -0.1316 0.3008
 -0.0778 -0.0602
 -0.0982 -0.4296
 -0.3801 0.4947
 -0.1554 -0.5913
 -0.3762 -0.7484
 -0.3002 -0.5471
 -0.4189 0.1961
 0.1873 -0.7632
 0.2612 0.3796
 -0.1879 -0.1591
 -0.1759 0.0969
 -0.6247 -0.6376
 -0.5435 -0.9396
 -0.0177 -0.3317
 -0.1509 0.6626
 0.2546 -0.1453
 0.0249 0.2715
 -0.4059 -0.2794
 -0.0779 -0.2014
 0.1869 0.4011
 -0.0534 -0.8178
 -0.4570 -0.7505
 -0.0136 0.2438
 -0.3164 0.1322
 0.0231 0.3286
 -0.1723 -0.2996
 -0.2132 -0.7597
 -0.1656 0.2422
 -0.2655 -0.8044
 -0.4245 -0.5100
 -0.0062 -0.7087
 -0.4894 -0.1890
 -0.5402 -1.1040
 0.1286 -0.2777
 -0.7689 -0.6557
 -0.3909 0.1742
 -0.4824 -0.7591
 -0.5316 -0.7663
 -0.1225 0.4755
 0.0309 -0.6873
 0.0042 0.0752
 -0.2825 0.0316
 -0.5195 -0.8499
 -0.0123 -0.2804
 -0.5335 -0.5920
 -0.3212 -0.0564
 0.2564 0.1926
 0.1212 0.2451
 0.3783 -0.1444
 -0.2187 0.0460
 -0.0114 0.1160
 -0.1306 -0.4250
 0.0227 0.5247
 -0.3076 -0.5688
 0.1341 -0.2019
 -0.0294 0.1216
 -0.5975 -0.8993
 0.0409 -0.5512
 0.2895 0.7958
 -0.0671 0.1065
 -0.0972 -0.9083
 -0.4284 -0.3140
 -0.2370 0.1061
 -0.3353 -0.0358
 -0.5910 -0.4240
 0.2470 0.3546
 -0.3617 -1.0723
 -0.2592 0.2333
 -0.5362 -0.5326
 -0.2514 -0.7199
 -0.1639 -0.4901
 0.3837 0.0995
 -0.1689 -0.6310
 -0.4135 -0.5890
 -0.5478 -1.0110
 -0.4096 -0.8028
 -0.4021 -0.6708
 -0.2795 -0.0379
 -0.2478 0.1421
 -0.1796 -0.8104
 -0.3644 -0.5515
 0.0250 -0.5233
 -0.0696 -0.5588
 -0.4843 -0.8203
 0.0427 -0.1022
 -0.4131 0.1082
 0.4206 0.1218
 0.0311 -0.3139
 0.1407 -0.2930
 -0.0334 -0.7297
 -0.5035 -0.5082
 -0.5573 -0.5836
 -0.4712 -0.7430
 0.1717 0.0763
 0.2644 0.1357
 -0.4176 -0.6662
 -0.5391 -0.6883
 0.2951 0.3193
 -0.4219 -0.7960
 -0.3826 -0.4287
 -0.5552 -0.4302
 -0.2135 -0.2073
 -0.2462 -0.7385
 -0.1742 0.1894
 -0.3209 -0.1874
 0.1097 -0.1772
 -0.6542 -0.8136
 -0.1467 0.1287
 0.3242 0.7662
 -0.1209 -0.4639
 0.2711 -0.5499
 -0.0565 -0.3034
 0.1635 -0.3941
 -0.0432 -0.6377
 -0.2360 -0.7775
 -0.0864 -0.5237
 -0.2852 -0.5397
 -0.0690 -0.8654
 -0.0435 -0.8931
 0.1700 0.2785
 0.1377 0.1819
 0.1217 -0.2519
 -0.4433 -0.5639
 -0.0193 0.1023
 0.3771 0.0233
 -0.2958 -0.1239
 0.2804 0.3820
 0.2022 0.4177
 0.2181 0.0149
 -0.0860 -0.6973
 -0.2798 -0.8018
 -0.2017 0.2679
 -0.0183 -0.1777
 -0.0089 0.1326
 -0.3496 0.1954
 -0.2883 -0.5023
 0.1934 -0.4594
 -0.1243 0.4027
 -0.3197 -0.3898
 -0.0838 -0.7100
 0.2897 0.2417
 0.1768 -0.4182
 -0.3118 -0.3874
 -0.3343 -0.4511
 -0.2194 -0.0130
 0.1624 0.4207
 -0.1610 -0.9797
 -0.3710 -0.6785
 -0.3858 0.3043
 0.0975 -0.4370
 -0.0738 -0.4454
 -0.2506 -0.6323
 0.2212 0.1357
 0.1352 0.2464
 -0.4903 -0.5649
 -0.4057 -0.7492
 -0.4513 -0.5350
 -0.0189 0.2794
 -0.3049 -0.6501
 -0.3557 -0.5330
 -0.3947 -0.7319
 -0.3235 -0.4523
 -0.3692 0.2674
 0.0860 0.0393
 -0.0895 -0.8374
 0.3493 0.4636
 -0.3941 0.5414
 -0.3522 0.1089
 0.4192 0.1038
 -0.5452 -0.5821
 -0.1036 0.1656
 0.3565 0.4049
 -0.2729 -0.4101
 0.0764 0.1631
 -0.1326 -0.2748
 -0.5739 -0.6834
 -0.2074 -0.6781
 0.0217 -0.3421
 0.0712 -0.2024
 -0.1011 0.2271
 0.4703 0.0416
 -0.3843 -0.4538
 -0.2044 -0.0302
 0.1837 -0.4979
 -0.0697 0.0472
 0.0325 -0.6471
 -0.2584 0.4335
 -0.0630 -0.5444
 -0.2810 -0.5160
 -0.0212 -0.5468
 -0.2623 0.2387
 -0.5033 -0.9880
 -0.3082 -0.8549
 0.3600 0.5508
 -0.1189 0.0424
 -0.4185 -0.6223
 -0.2027 0.0364
 -0.2749 -0.3930
 0.1345 -0.4611
 0.0538 0.1355
 -0.2427 -0.4655
 -0.3999 -0.4614
 0.3932 0.2242
 -0.1817 -0.0349
 -0.5913 -0.6953
 0.0508 -0.4564
 -0.3433 -0.2558
 0.2181 0.3596
 -0.0283 0.4109
 -0.5498 -0.7471
 0.1610 0.0088
 -0.1150 0.2616
 -0.6014 -0.9099
 -0.0500 -0.5036
 -0.1016 -0.3782
 0.2228 0.1665
 -0.4138 -0.7612
 0.1132 -0.2817
 -0.0618 -0.5852
 0.2383 0.2097
 -0.4252 -0.7729
 -0.7882 -0.8128
 -0.3155 -0.7363
 -0.4832 -0.8887
 -0.1321 -0.4927
 -0.3614 -0.5882
 -0.1710 0.4419
 -0.4502 -0.7280
 0.3008 -0.1593
 0.1650 0.2282
 0.0029 -0.8794
 0.0844 -0.5376
 0.0090 0.1308
 -0.1808 0.4513
 -0.3335 0.4451
 -0.2425 -0.0262
 -0.0795 -0.1525
 -0.3304 -0.5157
 -0.2851 -0.8475
 0.2011 0.1658
 -0.2015 -0.9221
 -0.4327 -0.8223
 -0.6719 -0.7273
 0.0913 -0.3138
 -0.2329 -0.2303
 0.3666 0.3440
 -0.2912 -0.4171
 0.2169 0.1902
 0.2546 0.2413
 -0.3877 -0.2427
 0.2514 0.2667
 -0.0117 -0.4690
 0.5344 0.2786
 -0.0389 -0.5068
 -0.2612 -0.5609
 -0.3985 -0.6293
 -0.3913 -0.0215
 -0.1178 -0.1225
 0.0225 0.2045
 -0.1971 -0.5805
 0.2029 -0.0205
 -0.4775 -0.5684
 0.0241 0.4605
 0.2368 0.2939
 0.3344 0.1495
 -0.0382 -0.8287
 -0.1766 0.1924
 0.1580 0.2401
 0.0896 -0.2372
 0.2835 0.4027
 0.3896 0.3186
 -0.0549 -0.9144
 -0.0517 -0.4412
 -0.4314 -0.7302
 -0.6033 -0.3702
 -0.0179 -0.3332
 -0.5258 -0.8516
 0.0883 0.0080
 -0.0222 0.3514
 0.0824 0.5122
 0.1525 0.3162
 -0.0404 -0.5665
 0.2716 -0.8111
 -0.1906 0.4528
 -0.5019 0.0737
 -0.0407 -0.0040
 0.3728 -0.1503
 -0.2044 -0.5472
 -0.0347 0.2137
 -0.2858 -0.6040
 0.3979 0.4877
 0.1495 0.2044
 0.4151 -0.1121
 0.1314 0.2904
 0.0365 0.1326
 0.0050 -0.7945
 0.2765 0.6552
 -0.0883 -0.0492
 0.2036 -0.4751
 -0.1409 -0.6811
 -0.4184 -0.9647
 0.0538 -0.0152
 -0.6294 -0.4092
 0.0426 -0.4349
 -0.1166 -0.8938
 -0.3348 -0.3421
 0.1448 0.2215
 0.0586 -0.3858
 0.0303 -0.7626
 -0.1981 0.2716
 -0.4907 -0.9225
 -0.1263 -0.4373
 -0.6462 -1.0018
 -0.3492 -0.5561
 -0.3452 -0.2404
 0.1238 0.1004
 0.0670 -0.2974
 -0.1998 0.2002
 0.2353 -0.4748
 -0.0667 -0.4542
 -0.5762 -0.2591
 -0.4209 -0.2497
 0.1930 -0.5548
 0.2387 -0.0126
 0.0880 -0.5018
 0.0653 -0.2023
 -0.3336 -0.1379
 -0.4434 -0.4664
 -0.3286 -0.9760
 -0.3894 -0.4152
 -0.0707 0.3072
 0.0165 -0.4067
 -0.4589 -0.7913
 0.1531 0.0926
 -0.1273 0.2152
 -0.3622 -0.6188
 0.0228 0.1295
 -0.5806 -0.8653
 -0.3588 -0.2629
 0.5075 0.4956
 -0.0884 0.3205
 0.1136 -0.1883
 -0.0222 -0.1098
 -0.2348 0.1165
 -0.6705 -0.4155
 -0.4649 -0.8091
 -0.2006 -0.8043
 0.0905 -0.5955
 -0.3067 0.3098
 -0.0552 -0.4156
 0.3171 -0.2420
 -0.3080 -0.4288
 -0.0078 -0.5732
 -0.2583 -0.7147
 0.3619 0.4319
 -0.2026 0.0496
 -0.5606 -0.4853
 -0.0135 -0.3890
 -0.1705 0.2227
 0.0884 0.0778
 -0.4110 -0.8283
 -0.0784 -0.3796
 -0.1281 -0.5345
 -0.0615 -0.5617
 0.0183 -0.3662
 0.2220 0.3970
 -0.2455 -0.2273
 -0.2397 -0.0118
 -0.5772 -0.5038
 0.3621 0.3154
 -0.3346 -0.6103
 0.0991 0.2596
 -0.0198 0.0597
 -0.2224 -0.4662
 0.2485 0.0556
 -0.0277 -0.8587
 -0.5964 -0.5774
 0.0509 -0.1114
 -0.3889 -0.7411
 0.0630 0.1745
 -0.0835 -0.5670
 0.2773 0.4888
 -0.1677 0.0457
 -0.1021 -0.4304
 -0.0448 -0.6265
 0.2101 -0.0545
 -0.5615 -0.3866
 -0.3885 0.0507
 0.4665 0.1170
 0.1710 0.1188
 -0.0578 0.0893
 -0.1770 -0.4330
 -0.0088 0.0287
 0.2758 -0.3106
 -0.0946 0.0713
 -0.4007 -0.6720
 0.0050 0.1118
 -0.3450 -0.5210
 0.4016 0.5522
 0.1566 0.3976
 0.1709 -0.5649
 -0.0478 0.1704
 -0.7175 -0.6636
 0.0043 -0.3932
 0.4449 0.4377
 0.1181 -0.3921
 0.2099 -0.2218
 -0.2260 -0.6660
 0.1844 -0.2187
 0.1986 0.4312
 -0.2269 0.1584
 0.0455 0.3670
 -0.2047 0.2365
 -0.4950 -0.5213
 0.0760 -0.3058
 -0.3478 -0.7055
 -0.1312 -0.1074
 0.0430 0.1519
 -0.2349 0.3311
 -0.0970 0.0132
 -0.1672 0.4347
 0.1245 0.3763
 -0.5587 -0.8020
 0.0054 -0.8063
 0.1350 -0.2067
 0.2838 0.0449
 -0.5003 0.4617
 -0.5387 -0.7429
 0.2887 -0.5252
 0.1927 0.0378
 -0.1728 0.4152
 -0.2117 -0.8092
 -0.1368 -0.6394
 -0.0441 -0.4922
 -0.1522 -0.0204
 0.1838 -0.2913
 0.3358 0.3293
 -0.5074 -0.9858
 -0.3557 0.1650
 -0.5009 -0.6804
 -0.4863 -0.6334
 -0.1304 0.3973
 0.1115 -0.6470
 -0.1126 0.1102
 0.2347 0.1189
 0.0247 -0.7376
 -0.3266 0.0184
 -0.0175 -0.3211
 -0.2988 0.3873
 -0.1712 0.3671
 0.2772 -0.0083
 -0.1378 -0.5807
 0.0129 -0.0544
 0.0985 0.4020
 0.4457 0.2254
 -0.2445 -0.5125
 -0.4982 -0.7252
 -0.5532 -0.7896
 0.0227 -0.2326
 -0.0164 -0.4852
 -0.1481 -0.0210
 0.2734 0.2747
 0.0177 -0.0767
 0.1254 -0.4894
 0.0460 0.4686
 -0.3065 -0.9008
 0.3385 0.1292
 -0.3136 -0.2417
 0.2949 0.5380
 0.1013 -0.4247
 0.0505 0.1651
 -0.2473 0.2397
 -0.3981 -0.6514
 -0.0466 0.2870
 0.0120 -0.8051
 -0.4001 -0.6053
 -0.1507 0.1711
 -0.3959 -0.5051
 0.0925 -0.5397
 -0.1433 -0.1160
 -0.7211 -0.7225
 -0.0085 -0.5170
 -0.0779 0.2981
 -0.2302 -0.4887
 0.2594 0.6200
 -0.1707 0.2999
 -0.2139 -0.6979
 -0.2182 -0.3628
 0.0353 -0.6324
 0.0263 -0.6455
 -0.1418 -0.7578
 0.0361 -0.2837
 -0.3783 -0.9092
 0.3565 0.1899
 -0.1056 -0.1456
 -0.0963 -0.2206
 -0.6259 -0.7637
 0.0872 0.3600
 0.1263 0.0755
 -0.4195 -0.4618
 -0.4335 -0.3425
 -0.2836 -0.0388
 -0.0966 -0.5879
 0.2360 -0.2184
 -0.2358 -0.9565
 -0.0630 0.3644
 -0.5773 -0.7105
 -0.2699 -0.8060
 0.2715 -0.3208
 0.1619 0.3156
 -0.2545 0.3018
 -0.4057 -0.7886
 -0.1390 0.3442
 -0.1845 0.1678
 -0.1418 -0.5948
 0.0877 -0.0760
 0.2968 0.3957
 -0.3785 -0.3963
 -0.5471 -0.6942
 0.1460 -0.3001
 -0.0806 -0.4421
 0.1520 -0.1968
 -0.1564 -0.2818
 -0.3234 -0.1643
 0.2919 0.1613
 -0.2601 0.1901
 -0.1784 0.3505
 -0.0261 0.3160
 -0.1858 -0.4027
 0.2745 0.4777
 -0.1013 -0.4302
 0.1604 0.3463
 0.2819 -0.7029
 0.0843 -0.0101
 -0.4452 -0.6610
 -0.0846 -0.6479
 -0.2833 -0.0979
 0.5105 0.3042
 -0.4934 -0.6944
 -0.2148 -0.6894
 0.0134 -0.3574
 0.0113 -0.1070
 0.3090 0.0707
 0.1748 0.4590
 -0.1048 0.2289
 -0.4117 -0.7348
 -0.1631 -0.3773
 0.2071 0.3245
 0.3742 0.5445
 0.1560 -0.2474
 -0.0079 -0.7531
 -0.4920 -0.5882
 0.0346 -0.5209
 -0.3829 -0.1118
 -0.0989 -0.9585
 -0.5321 -0.6481
 0.1434 0.1616
 -0.2187 -0.7515
 -0.3215 0.2406
 -0.1515 0.3077
 0.2997 -0.3129
 -0.0644 -0.5031
 -0.1009 0.0840
 -0.1562 -0.8887
 -0.3468 -0.5715
 -0.4531 -0.0354
 0.1323 0.3553
 -0.1639 0.0443
 -0.0006 -0.0509
 -0.0903 0.2857
 -0.0385 -0.0633
 -0.0097 0.3773
 -0.2818 0.3900
 -0.3889 -0.4891
 0.3926 -0.5733
 -0.0528 -0.6601
 -0.2242 -0.4022
 -0.7674 -0.9255
 0.1411 0.0986
 0.4081 0.2650
 -0.2862 0.3441
 0.2840 0.3046
 0.3537 0.2453
 0.1155 -0.6474
 0.1682 0.0367
 -0.3556 -0.5735
 -0.0874 0.1774
 -0.3905 -0.3172
 -0.3227 -0.4766
 -0.1617 0.1708
 -0.1104 -0.9016
 -0.2578 -0.6583
 0.0213 -0.2392
 -0.2668 -0.9981
 -0.5984 -0.5575
 -0.2109 -0.7862
 0.3638 0.0753
 0.0907 -0.1273
 -0.1013 -0.3487
 0.0084 0.1420
 0.0339 -0.4958
 -0.4989 -1.0116
 -0.1873 0.3845
 -0.3124 0.0437
 0.4065 0.0831
 -0.5524 -0.8067
 -0.2086 -0.7275
 -0.4484 -0.8134
 0.1606 0.2720
 0.0627 -0.0018
 -0.0201 -0.7894
 -0.1981 0.2133
 -0.8516 -0.4359
 -0.2811 0.2464
 0.2178 0.2132
 -0.0252 -0.4051
 -0.7658 -1.0870
 0.0452 -0.6171
 -0.0343 0.1735
 -0.2922 -0.6087
 -0.6251 -0.7429
 -0.0404 -0.5745
 0.2334 0.6048
 -0.6403 -0.4803
 -0.2778 -0.7750
 -0.2584 -0.7907
 -0.0802 -0.6724
 -0.2299 0.0306
 -0.4447 -0.9593
 -0.0340 0.0051
 -0.1295 0.3355
 0.0036 -0.4516
 -0.4434 -0.2479
 0.1754 0.4190
 0.2584 0.4977
 0.2655 -0.7084
 0.3128 0.6402
 0.2330 0.2290
 0.5691 0.2494
 -0.3089 -0.6733
 0.3860 0.2898
 -0.0180 -0.0523
 0.1316 0.1026
 -0.4729 -0.5476
 0.2957 -0.1485
 0.1065 -0.3795
 -0.3424 0.0951
 -0.1110 0.3648
 -0.5110 -0.9484
 0.3436 0.2059
 0.2096 0.3761
 -0.3379 -0.0223
 0.2243 0.1358
 -0.1229 -0.6238
 -0.2321 0.2219
 0.0268 0.3440
 -0.4370 -0.3598
 -0.3800 0.2165
 -0.2080 -0.2156
 -0.0934 -0.4289
 -0.6300 -0.8834
 -0.1346 0.1927
 0.4146 0.4772
 0.1835 0.1906
 0.2876 0.4445
 0.0083 -0.6545
 -0.2040 -0.7688
 -0.3311 -0.7560
 -0.3413 -0.2234
 0.2159 0.2737
 -0.1494 -0.6151
 -0.4352 -0.7660
 -0.1549 -0.6878
 -0.3889 -0.5075
 0.0041 0.3517
 -0.2246 0.2987
 0.0200 -0.6121
 0.2731 0.2179
 0.5580 0.6092
 -0.2573 0.1278
 0.2385 0.2142
 -0.1758 -0.3368
 -0.2653 -0.5165
 0.2632 0.1772
 0.1292 0.3151
 -0.2710 0.0158
 0.1846 -0.1327
 -0.5050 -0.6417
 0.0387 -0.7019
 0.3352 0.4690
 0.1868 0.4914
 0.0592 -0.5697
 0.3535 0.4106
 0.0091 0.4710
 -0.3877 -0.5829
 0.0801 -0.4421
 0.0531 0.3013
 -0.4252 -0.0805
 0.3405 0.5521
 -0.4603 -0.7513
 0.4671 0.5271
 -0.0922 -0.7146
 0.0266 0.2580
 -0.3861 -0.7798
 -0.0517 -0.6169
 -0.2582 0.3779
 -0.4907 -0.3666
 0.3077 0.3867
 -0.3335 -0.5593
 0.0096 0.0959
 0.2118 0.4431
 0.0255 -0.3489
 -0.1391 0.0215
 -0.0386 0.0598
 -0.0171 0.2258
 0.1339 0.3390
 -0.3808 -0.5858
 -0.4363 -0.5595
 -0.1898 -0.0989
 -0.5165 -0.8431
 0.0243 0.3609
 -0.5535 -0.7262
 -0.6163 -0.7032
 -0.5537 -0.5912
 0.1150 -0.0603
 -0.3290 0.1547
 0.2033 0.4246
 -0.5857 -0.9024
 -0.1131 -0.0791
 -0.2001 0.0057
 0.1439 0.7200
 -0.2056 -0.0396
 -0.0459 -0.0427
 -0.0515 -0.6051
 -0.6156 -0.4508
 0.1157 0.0896
 -0.2294 -0.7384
 0.0777 -0.0590
 -0.4145 0.0664
 -0.2205 0.3825
 -0.6478 -0.8780
 0.1518 -0.6593
 -0.3235 -0.2237
 -0.2574 -0.1116
 -0.2289 0.2320
 -0.2952 0.4060
 -0.3395 -0.8757
 -0.0635 -0.7270
 -0.3984 -0.3092
 -0.0752 0.0980
 0.5525 0.1969
 -0.4745 -0.3727
 -0.0815 -0.0310
 -0.2856 -0.4270
 0.1513 0.4700
 -0.3054 -0.5296
 0.3698 0.0097
 -0.1229 -0.6501
 -0.5294 -0.5751
 -0.3352 0.1251
 -0.3608 -0.6180
 0.1538 0.4025
 -0.4020 -0.5044
 -0.4371 -0.9084
 -0.0728 0.0692
 -0.4577 -0.7868
 -0.5785 -0.7082
 0.1921 0.2318
 0.1069 0.2082
 0.0947 -0.5612
 0.0618 -0.3906
 -0.1823 -0.5221
 -0.3156 0.1357
 0.3890 0.2036
 -0.0680 -0.8854
 0.1164 0.1412
 -0.3642 0.4468
 -0.2132 0.1737
 0.0168 -0.1190
 -0.1166 0.3451
 -0.1828 0.1455
 0.0277 -0.4056
 -0.1885 -0.6017
 -0.0416 0.1554
 -0.5435 0.0519
 -0.6729 -0.7085
 0.1205 -0.1132
 0.1926 0.3831
 0.0133 -0.6795
 -0.3213 -0.7531
 0.2608 0.1846
 -0.4592 -0.3694
 -0.3342 -0.6172
 -0.1606 0.1911
 -0.3548 -0.7490
 -0.3329 -0.0437
 -0.4067 -0.0476
 -0.1496 0.3369
 -0.4702 -0.1717
 0.1746 0.1394
 0.0389 -0.5767
 -0.3869 -0.9188
 0.1222 -0.0591
 -0.5812 -0.8962
 -0.3102 -0.6846
 -0.1985 -0.7502
 0.3522 0.4050
 -0.2645 -0.2173
 0.1245 0.0140
 0.0023 0.3468
 -0.0649 -0.4576
 -0.3122 0.2467
 0.1776 -0.0177
 -0.0522 -0.6471
 -0.1374 0.5972
 -0.0380 0.2996
 0.1153 0.3711
 0.1788 -0.1144
 -0.0314 -0.5075
 -0.4738 -0.6490
 -0.0834 0.1738
 0.2180 0.1809
 0.1145 -0.0462
 -0.3982 -0.7260
 -0.3485 0.0702
 -0.2244 -0.7118
 -0.4276 -0.6764
 0.1325 -0.0121
 -0.6447 -1.0402
 -0.5204 -0.5633
 -0.3905 0.2989
 0.0467 -0.4766
 0.1214 -0.4399
 -0.4156 -0.7151
 -0.3506 -0.8418
 -0.4374 -0.4713
 -0.3854 -0.1244
 -0.0577 -0.5790
 0.3417 0.2773
 -0.2903 -0.4902
 -0.0087 -0.0825
 -0.3773 -0.8027
 -0.0443 -0.5481
 -0.2623 -0.5694
 -0.2081 -0.7861
 -0.4091 -0.8229
 -0.1772 0.0363
 -0.1202 0.3163
 -0.5656 -0.6699
 0.1295 0.4630
 -0.2054 0.5794
 0.3226 0.4798
 -0.3497 -0.5456
 -0.0835 0.3565
 -0.0847 -0.3495
 0.1841 0.2101
 0.0249 0.5024
 -0.6407 -0.6957
 0.0882 -0.7278
 0.0090 -0.3618
 -0.5844 -0.3771
 0.3144 0.1730
 -0.0860 -0.4351
 -0.3359 -0.6707
 0.5354 0.4435
 0.3445 0.5249
 -0.0814 -0.4000
 -0.3682 -0.5703
 -0.1459 -0.7460
 0.3394 0.2431
 -0.3188 -0.9508
 -0.3231 -0.8823
 -0.5377 -0.6593
 -0.3060 0.1190
 0.0863 -0.4417
 0.4652 0.4196
 -0.3892 -0.2751
 -0.4166 -0.3462
 0.3861 0.0987
 -0.5736 -0.6305
 -0.2701 -0.8726
 -0.2241 -0.7544
 -0.7357 -0.9422
 -0.5144 0.1142
 -0.4678 -0.8263
 -0.3687 -0.8472
 0.2190 0.4623
 -0.1868 0.5542
 0.2010 0.4183
 0.2628 0.1057
 -0.1524 -0.4887
 -0.0152 -0.6252
 0.3251 0.4997
 0.1999 0.1178
 0.2287 -1.0350
 0.0694 -0.4561
 0.0471 0.5780
 0.1520 -0.5021
 0.2621 0.0184
 -0.3504 0.3763
 -0.3232 -0.7749
 0.3283 0.1356
 -0.0479 0.0928
 -0.2629 0.2357
 -0.2213 -0.3278
 -0.3428 -0.0865
 0.2693 -0.3490
 -0.2439 0.1951
 -0.1985 -0.7958
 -0.1468 0.2765
 -0.1657 -0.0521
 -0.3036 -0.5876
 -0.5010 -0.6564
 -0.3849 -0.0669
 -0.2171 -0.6255
 0.1754 0.0725
 0.4160 0.7457
 0.2437 0.4867
 0.2550 -0.0477
 0.3222 0.1256
 0.3129 0.4660
 -0.0925 0.0217
 -0.2285 -0.9035
 -0.4695 -0.6568
 -0.3399 0.0338
 -0.3617 0.0543
 -0.3475 -0.7930
 -0.1329 -0.3258
 -0.5940 -0.8455
 -0.4442 -0.8433
 -0.5280 -0.5999
 -0.2631 -0.5331
 -0.0268 0.3871
 -0.0448 0.0555
 0.2211 0.4413
 -0.1332 -0.9285
 -0.2943 -0.5880
 0.1337 0.1558
 -0.3935 -0.7018
 0.0486 -0.5642
 -0.4348 -0.6444
 -0.1489 0.3358
 -0.2939 -0.6575
 -0.1037 -0.7855
 -0.5289 -0.4885
 0.0319 -0.4633
 0.0648 -0.3030
 -0.5149 -0.5003
 0.4811 0.5048
 -0.1175 -0.7252
 -0.2714 -0.7180
 -0.1153 -0.6025
 0.2602 0.3353
 0.0299 -0.4901
 0.2875 0.1653
 -0.3241 -0.5044
 -0.3680 0.1195
 0.0048 -0.3562
 -0.5379 -0.3385
 -0.2143 0.0530
 -0.0593 -0.0520
 -0.0413 0.1912
 -0.1516 -0.4927
 0.1162 0.2181
 -0.6429 -0.7626
 0.2318 -0.0938
 -0.0060 -0.3921
 -0.0668 -0.5668
 -0.1825 -0.5015
 -0.1153 0.3193
 -0.0591 0.0987
 -0.0190 0.2279
 -0.4619 -0.5646
 0.1158 -0.5003
 0.2207 -0.2090
 -0.1140 -0.5808
 -0.1051 -1.0921
 -0.2936 0.2580
 -0.4330 0.2978
 0.2023 0.4793
 -0.4004 -1.0355
 0.0628 -0.2004
 -0.5029 -0.3979
 -0.2493 0.2738
 0.0329 0.4472
 0.2428 0.1681
 0.2484 0.4723
 0.3106 -0.0419
 0.1959 0.0464
 -0.1409 0.2931
 -0.0316 -0.6518
 -0.3646 -0.2324
 -0.2221 0.3478
 -0.2687 0.0587
 -0.0422 -0.6592
 -0.1059 -0.5946
 0.0222 -0.0425
 -0.1199 -0.8482
 0.3479 0.2243
 0.0536 -0.4001
 -0.0518 0.0427
 -0.6325 -0.6487
 -0.4969 -0.7279
 -0.2850 -0.0234
 -0.0353 -0.6612
 -0.2074 -0.9055
 0.2180 -0.1827
 -0.0577 -0.6036
 -0.7155 -0.7052
 -0.0896 -0.8359
 0.0754 -0.5235
 -0.4187 -0.3831
 -0.1195 -0.6209
 0.1022 0.1807
 0.0938 -0.0617
 -0.1131 -0.7681
 -0.0501 -0.6477
 -0.1748 0.2025
 -0.0399 0.1780
 0.2338 0.3968
 -0.5229 -0.7368
 -0.4179 -0.4401
 -0.4963 0.1467
 -0.0216 0.3391
 -0.0843 0.6054
 0.2780 -0.0118
 -0.1279 0.0299
 -0.2080 0.0183
 -0.2929 -0.1204
 -0.0831 -0.6168
 -0.2992 -0.5275
 -0.5527 -0.9287
 -0.1166 0.1066
 0.0955 0.2759
 0.2042 0.2678
 -0.2334 -0.5457
 -0.1631 0.1438
 -0.2962 0.0344
 0.0646 -0.5931
 -0.5321 -0.7430
 -0.1409 -0.0711
 0.3033 0.2408
 -0.1931 -0.2040
 -0.1423 0.3216
 -0.3244 -0.1886
 -0.4223 -0.6068
 0.2971 0.6874
 -0.2344 0.2844
 0.5659 0.3237
 0.0196 -0.3674
 -0.4702 -0.9184
 -0.0034 -0.1591
 -0.3932 -0.8495
 0.2416 0.3656
 -0.3428 0.5308
 0.0477 -0.4723
 -0.2308 -0.2180
 0.3109 0.1466
 -0.3261 0.0366
 0.0483 -0.0995
 0.1940 0.3240
 -0.0998 -0.7130
 -0.1680 0.1215
 0.0679 -0.5046
 -0.4181 -0.2734
 -0.5889 -0.8807
 0.2305 -0.3959
 -0.0420 -0.0598
 0.1969 -0.3798
 -0.3662 -0.6911
 0.2374 -0.2799
 0.0099 0.3576
 0.1882 -0.2287
 -0.1762 0.0480
 -0.3007 -0.8202
 -0.5838 -0.8743
 -0.3728 0.1433
 -0.0595 -0.5614
 -0.2440 0.0220
 -0.4512 -0.6781
 -0.0063 0.0600
 -0.0269 0.2098
 0.1762 0.6366
 -0.4363 -0.5784
 0.4685 0.0917
 0.1926 0.2180
 -0.2254 -0.0665
 -0.6362 -0.5326
 0.2997 0.5942
 -0.4866 -0.7841
 -0.0281 -0.0628
 -0.0310 -0.6010
 0.0135 -0.3102
 -0.6136 -0.7189
 0.0957 -0.8551
 0.4074 0.1482
 -0.2799 -0.1622
 0.1021 0.3112
 -0.2574 -0.7341
 -0.0604 -0.8639
 -0.0712 -0.7324
 -0.3389 0.1085
 -0.1899 0.1086
 -0.1443 0.3927
 -0.2008 0.1146
 0.0612 -0.4402
 -0.4773 -1.0260
 -0.3585 -0.7499
 -0.1783 0.0258
 -0.0786 -0.6404
 0.3609 0.0799
 -0.3535 -0.3339
 0.1067 0.3832
 -0.2618 -0.3552
 0.4180 -0.3879
 -0.2444 -0.4363
 -0.0684 0.2201
 0.3298 0.3094
 -0.1048 -0.1520
 -0.4011 -0.4023
 -0.3059 -0.4782
 0.1475 0.0636
 0.2299 0.2418
 -0.4295 -0.6412
 -0.2553 0.0634
 0.1435 -0.1907
 -0.6959 -0.7939
 -0.5116 -0.0660
 -0.3179 -0.4206
 -0.1704 0.2973
 -0.2184 -0.2215
 -0.0502 -0.0721
 0.3422 0.1358
 0.1990 0.4718
 -0.2922 -0.8804
 -0.3027 -0.0230
 -0.3886 -0.7862
 -0.1225 -0.4359
 -0.4091 -0.7834
 0.0448 0.2303
 -0.3333 0.1377
 0.4341 0.3609
 -0.0158 0.2378
 -0.0627 -0.4769
 -0.4726 -0.6533
 -0.2841 -0.6777
 -0.2392 0.2597
 -0.5064 -0.5859
 -0.1294 0.1410
 -0.0844 -0.7070
 -0.0626 -0.0815
 0.2861 0.2144
 -0.0326 -0.2173
 0.0531 0.0526
 0.4796 0.2793
 -0.2087 0.2416
 -0.4758 -0.4464
 -0.1110 0.1690
 -0.2117 -0.6893
 0.2235 0.3552
 -0.3770 -0.4048
 0.1944 0.1972
 0.0639 -0.7887
 0.1003 -0.4117
 -0.6319 -0.8453
 -0.2923 0.1824
 -0.0717 -0.0943
 -0.1127 -0.6235
 -0.5448 -0.7423
 -0.2621 -0.7698
 -0.1537 -0.0904
 0.1312 -0.3284
 0.1810 -0.0280
 -0.0415 0.2836
 0.0757 0.3275
 -0.3459 0.0519
 -0.1686 -0.2264
 0.2460 0.4069
 0.0730 -0.9147
 -0.1629 -0.6495
 -0.3396 0.1479
 -0.2884 0.0823
 0.1733 -0.5743
 -0.4980 -0.4037
 0.0318 0.4005
 0.2391 0.2819
 -0.1444 -0.0250
 -0.1197 -0.4318
 -0.2777 0.0970
 0.2636 0.2487
 -0.5711 0.1383
 0.3662 0.5007
 -0.1861 -0.7509
 0.0552 -0.6056
 -0.0994 -0.7188
 -0.5557 -0.6145
 -0.4647 -0.8135
 -0.0386 -0.6435
 -0.3750 -0.2782
 0.1527 0.2963
 0.4776 0.0963
 0.0484 0.0404
 -0.0222 0.3931
 -0.3448 0.1107
 0.1111 -0.0261
 0.0741 0.0730
 0.1128 0.4214
 -0.1114 0.3554
 -0.4489 -0.7266
 0.2130 -0.2247
 -0.5925 -0.6094
 0.2399 0.2297
 0.2923 0.3514
 0.1837 0.0869
 -0.1780 -0.2061
 -0.1059 0.4516
 -0.2008 -0.3236
 0.0148 -0.2897
 -0.1975 0.0724
 -0.0586 0.2547
 0.2422 0.4887
 -0.1949 0.1205
 -0.0328 0.0209
 -0.0129 -0.4375
 0.3706 0.3334
 -0.6105 -0.8838
 0.0556 -0.2259
 -0.3730 -0.8522
 -0.3560 -0.5801
 -0.5789 -0.7853
 0.3598 0.6434
 0.0053 0.2673
 -0.3378 -0.6947
 -0.3707 -0.0386
 -0.0080 -0.6366
 -0.2519 0.1550
 -0.4439 -0.8782
 -0.0134 -0.7580
 -0.1970 -0.8506
 -0.0229 -0.2155
 -0.6983 -0.9231
 0.3774 0.3523
 -0.0751 -0.1538
 -0.4556 -0.5664
 -0.1862 0.2687
 -0.0335 -0.0143
 0.2928 0.3681
 -0.4083 -0.6909
 -0.2597 -0.7016
 0.1113 -0.4247
 0.1369 -0.5482
 -0.0155 -0.5758
 -0.1903 -0.1665
 -0.2387 -0.3445
 -0.3673 -0.1575
 -0.3558 -0.9299
 -0.1880 0.2133
 -0.4885 -0.7314
 0.1415 0.1531
 -0.1645 -0.8668
 0.1823 -0.7398
 0.1224 0.1600
 0.0121 -0.5243
 -0.0360 -0.6265
 -0.3925 0.3537
 -0.1626 -0.0024
 0.4398 0.4344
 0.0134 -0.4239
 -0.5512 -0.7969
 -0.5017 -0.6793
 0.0951 -0.4850
 -0.1209 0.0961
 -0.1664 -0.8400
 -0.3332 -0.5536
 -0.0893 -0.6926
 -0.0037 -0.5233
 -0.6019 -0.8097
 0.0267 0.0486
 0.1937 0.2529
 -0.4357 -0.4918
 0.1918 -0.2253
 -0.0955 -0.3149
 0.3995 0.2978
 0.2304 0.2117
 -0.1545 -0.6601
 0.1118 0.1053
 0.3005 0.0873
 -0.3723 -0.1407
 0.0637 0.6648
 -0.2997 0.1857
 -0.1365 -0.5241
 0.2088 0.3428
 0.2712 0.6512
 0.1997 0.1565
 -0.0579 0.3857
 -0.1418 0.2041
 0.0812 -0.5856
 0.2581 -0.2318
 -0.4852 -0.7722
 -0.5261 -0.8216
 -0.2684 -0.3698
 -0.5728 -0.8179
 0.0303 0.2705
 0.1276 -0.4242
 -0.2311 -0.1577
 -0.2519 -0.3793
 -0.2568 -0.7059
 0.2405 0.0621
 -0.4544 -0.9685
 0.2002 0.0721
 0.0417 0.1958
 -0.2227 0.2240
 0.0343 -0.5171
 -0.5635 -0.8078
 -0.0127 -0.3879
 0.0255 -0.5847
 0.1404 -0.4392
 -0.0671 0.3183
 -0.6169 -0.4359
 -0.6057 -0.7494
 -0.3102 -0.3322
 -0.4380 -0.6865
 0.2772 0.6237
 -0.1257 0.4593
 -0.1133 -0.8626
 -0.1878 0.0393
 -0.0746 0.1688
 0.0837 -0.7951
 -0.0870 -0.7672
 -0.6179 -0.5132
 -0.0493 -0.1920
 0.1304 -0.2016
 -0.4368 0.2629
 0.3763 0.4117
 0.1659 0.0336
 -0.3313 -0.4225
 0.3321 0.4453
 -0.1658 0.0133
 -0.2905 0.1140
 0.3899 0.3840
 0.2492 -0.5525
 -0.4702 -0.6778
 0.2133 0.1667
 0.2217 0.1984
 0.2266 -0.6625
 0.3442 0.4083
 -0.1817 -0.2541
 -0.3505 -0.7007
 0.1626 0.1509
 0.0482 0.4321
 -0.2134 -0.7180
 -0.3349 0.1063
 0.0311 -0.3956
 -0.0653 -0.0799
 -0.2429 0.4375
 -0.1047 0.1238
 -0.0010 -0.2217
 -0.5448 -0.5485
 -0.0753 0.5868
 -0.1001 0.3267
 0.5780 0.2416
 0.4061 0.4448
 -0.2050 -0.1996
 0.3703 0.3956
 -0.6585 -0.2543
 -0.3670 -0.4270
 0.3058 0.3021
 -0.0048 -0.4815
 -0.3927 0.0293
 0.2960 0.2373
 -0.2029 -0.7056
 0.3758 0.3236
 -0.3989 -0.7618
 -0.5451 -0.6919
 -0.2272 -0.1802
 -0.1139 -0.1390
 -0.2231 -0.2681
 0.1330 0.1217
 -0.2729 0.1897
 0.2157 0.4308
 -0.1674 -0.0650
 -0.0256 -0.0969
 -0.1118 0.0908
 -0.2065 -0.7893
 -0.2713 -0.5999
 -0.6568 -0.9234
 0.3267 0.7078
 0.0039 -0.7666
 0.2519 -0.0393
 -0.2474 0.2570
 -0.6174 -0.6422
 -0.3684 0.0481
 -0.1210 -0.4495
 0.1284 -0.4344
 -0.3177 0.0654
 -0.1718 -0.0748
 -0.0218 -0.6477
 -0.4952 -0.8905
 -0.6347 -0.4082
 -0.0235 -0.5314
 -0.1952 -0.2077
 -0.0698 -0.6385
 -0.0567 -0.8504
 -0.2732 -0.9201
 0.0085 0.2292
 -0.3383 -0.0761
 0.1643 0.2155
 0.4080 0.4823
 -0.2907 -0.9301
 0.2247 0.5682
 -0.4034 0.4902
 -0.3576 -0.6583
 0.3941 0.3368
 -0.2598 -0.4556
 -0.0325 0.1753
 -0.0401 -0.5183
 -0.3972 0.2555
 -0.1882 0.2178
 0.0027 0.3377
 -0.0220 0.1543
 -0.3871 0.1693
 -0.1969 0.0377
 0.1032 0.3068
 0.3505 0.4669
 -0.1535 -0.7598
 -0.2760 0.1628
 0.3206 0.4875
 0.2674 0.2607
 -0.1066 0.1351
 -0.2547 0.3338
 -0.0590 -0.4953
 0.3985 0.2245
 -0.2216 0.1172
 -0.3640 -0.7707
 -0.2012 0.3883
 -0.1380 -0.6502
 -0.0797 -0.1009
 -0.1529 0.3389
 -0.7730 -0.8755
 -0.0253 0.4678
 -0.1795 -0.4751
 0.4233 0.4687
 0.2710 0.3964
 -0.4243 -0.5421
 -0.1997 -0.3714
 -0.2154 0.3683
 -0.3594 -0.7984
 0.1650 0.0129
 -0.1405 0.0660
 -0.0385 -0.5982
 -0.2565 -0.1214
 0.1534 0.2988
 0.0999 0.2645
 0.2645 0.7432
 -0.3359 0.1962
 0.0772 -0.4688
 0.0084 0.0216
 0.1781 0.4573
 -0.3014 -0.7499
 -0.0497 0.4126
 -0.6738 -1.0825
 -0.2315 -0.0906
 0.0178 -0.0445
 -0.0476 0.0017
 -0.5691 -0.6598
 -0.1702 -0.0525
 -0.0263 0.5330
 0.1316 0.1129
 -0.1571 -0.4820
 0.1532 -0.2405
 -0.2431 0.0701
 0.0152 0.1901
 -0.1949 0.2907
 -0.1403 -0.3238
 -0.1240 0.1760
 -0.0483 -0.6256
 0.0425 -0.6376
 -0.6747 -0.8602
 0.0009 -0.2546
 -0.1748 0.1690
 -0.1950 0.4698
 -0.1358 0.0532
 0.2225 -0.4139
 -0.4094 -0.3595
 0.2375 0.2385
 0.0990 0.3326
 -0.3953 -0.0675
 -0.2646 -0.6400
 -0.1789 -0.0034
 -0.1633 -0.5361
 -0.1920 0.2312
 -0.3989 -0.5755
 0.3200 0.4007
 -0.1618 -0.8543
 0.0824 0.2231
 -0.4683 -0.3556
 -0.3422 -0.5949
 0.2177 0.3265
 0.0634 -0.2533
 -0.0571 0.3116
 -0.3995 -0.4339
 -0.2263 -0.4055
 -0.1868 -0.5583
 -0.3665 -0.3467
 -0.0864 -0.7336
 -0.3112 -0.5298
 -0.0666 0.4039
 -0.5251 -0.7698
 0.0367 -0.6026
 -0.0744 -0.5895
 0.3477 0.3116
 0.0523 -0.2785
 0.3479 0.5161
 -0.1801 0.0459
 -0.4631 -0.7616
 -0.2535 -0.4971
 -0.5342 -0.1620
 0.2806 0.1910
 0.1811 0.0263
 0.3081 0.4992
 -0.7214 -1.0770
 0.2935 0.1930
 -0.2090 -0.7366
 -0.4977 -0.6185
 -0.6159 -0.6709
 -0.4732 -0.7381
 -0.4895 -0.6568
 -0.0473 -0.5792
 0.2779 0.5695
 0.1044 -0.4094
 0.4297 0.2800
 -0.2415 -0.5180
 -0.0489 -0.7042
 -0.0866 -0.4171
 -0.1197 0.1937
 -0.1044 0.4483
 -0.7797 -0.8469
 -0.1168 -0.3623
 -0.0016 -0.7995
 -0.2555 0.1449
 -0.3097 -0.0806
 -0.3716 -0.2517
 -0.2773 -0.7713
 -0.5281 -0.3757
 0.2952 0.2491
 -0.4356 -0.5341
 0.2399 0.3531
 -0.0868 -0.3131
 -0.5489 -0.9376
 -0.1218 0.0707
 -0.7132 -0.6966
 -0.1395 -0.7260
 0.1869 -0.1174
 -0.6708 -0.9548
 0.3120 0.2093
 -0.1225 0.3242
 -0.1668 0.1151
 -0.0047 0.1603
 0.1191 -0.0065
 -0.2148 -0.4528
 -0.1037 -0.3720
 -0.0593 0.3209
 -0.1052 0.1385
 0.1200 0.0057
 -0.0804 0.2612
 -0.0592 0.3136
 0.2169 0.0344
 -0.4143 -0.5076
 0.0392 0.2768
 0.1564 0.4466
 0.1731 -0.3009
 0.3871 0.5147
 0.8139 0.3259
 0.1760 0.3089
 -0.5061 -0.2254
 -0.1270 -0.0722
 0.4838 0.5558
 -0.4008 -0.5911
 -0.2568 -0.3296
 -0.3868 -0.7043
 -0.1955 -0.4535
 -0.0037 -0.5845
 0.1665 0.3619
 -0.0878 -0.7459
 0.1581 -0.2939
 -0.3654 -0.5638
 0.2719 0.2981
 -0.4559 -0.7313
 -0.5636 -0.8191
 0.0803 0.1635
 -0.2299 0.2656
 0.1071 0.2056
 0.3049 0.1484
 0.3819 0.3260
 -0.0452 0.2617
 -0.0850 -0.5808
 -0.2384 -0.6901
 -0.4373 -0.2430
 -0.2485 -0.6879
 0.2896 0.2453
 -0.2385 -0.5907
 -0.2216 0.2791
 -0.1118 -0.4298
 0.0058 -0.1053
 0.0033 -0.5639
 -0.3310 -0.5963
 0.2275 0.0146
 -0.1445 0.3259
 -0.1498 -0.5550
 -0.0918 -0.8476
 -0.1025 0.0659
 0.0437 -0.0378
 -0.5649 -1.0285
 -0.1367 -0.7277
 -0.5883 -0.8163
 -0.1905 -0.7461
 -0.0075 -0.4548
 -0.2313 0.1199
 0.2837 -0.1013
 0.1367 0.2124
 -0.1905 -0.1822
 -0.1293 -0.3288
 0.0631 0.2375
 -0.1259 -0.0077
 -0.5074 -0.7070
 -0.3188 -0.9751
 -0.1888 0.3885
 -0.1907 -0.6811
 0.0197 0.5838
 0.0596 -0.3032
 0.3274 0.0100
 -0.1115 -0.6345
 0.1458 -0.1360
 0.1046 -0.4857
 -0.2930 -0.4557
 -0.0350 -0.6184
 -0.0137 0.5005
 0.2143 -0.0831
 -0.0312 -0.6244
 0.1241 0.4258
 -0.7503 -0.4966
 0.1313 -0.4287
 0.4808 0.1708
 -0.2755 -0.3494
 -0.3814 0.5936
 -0.5486 -0.4877
 0.0258 0.3908
 0.0155 -0.6283
 -0.1861 -0.5151
 -0.4070 -0.5303
 -0.2421 -0.5795
 -0.1111 -0.3312
 0.4289 0.3940
 -0.2357 0.1538
 -0.5537 -0.8455
 -0.2646 0.1563
 -0.0602 0.3062
 -0.5984 -0.8822
 0.1536 0.2767
 -0.4261 -0.5633
 -0.2638 -0.5981
 -0.4606 -0.8347
 -0.1989 -0.8083
 0.1231 -0.0188
 -0.5298 -0.6349
 -0.2978 -0.5404
 0.0026 -0.6547
 0.2921 0.5049
 0.0374 -0.2351
 -0.2827 0.3423
 0.2581 -0.4161
 -0.1664 -0.2235
 -0.2694 -0.2851
 -0.3143 0.3070
 0.2326 0.1918
 0.0415 0.0620
 -0.4320 -0.7884
 -0.1533 0.3643
 -0.0266 -0.8021
 0.0459 -0.4383
 -0.0835 -1.0286
 -0.2599 -0.4568
 -0.6488 -0.6257
 -0.5859 -0.7878
 -0.1790 -0.2326
 -0.1701 0.2507
 -0.2278 -0.8628
 0.2249 0.1661
 -0.1771 -0.4702
 0.0773 0.3869
 -0.2362 -0.1420
 0.1102 -0.3574
 -0.6151 -0.7095
 -0.2290 0.1230
 0.2140 -0.8786
 -0.3676 -0.1796
 -0.2237 0.0586
 -0.0709 -0.8947
 -0.0760 -0.7277
 -0.0718 0.3001
 0.0129 -0.4462
 -0.0820 0.2360
 -0.2366 0.4385
 -0.4093 -0.0217
 -0.2255 -0.1099
 0.0508 0.2110
 -0.2643 0.0522
 -0.1288 0.1453
 -0.0443 0.3780
 0.3066 0.4733
 0.2588 0.3034
 0.2625 0.0731
 -0.2495 -0.8314
 -0.1482 -0.5168
 -0.1887 0.2770
 0.0023 -0.5070
 0.1108 -0.1459
 -0.3396 -0.0313
 0.0715 0.3338
 -0.2216 -0.3566
 0.1887 0.2352
 -0.2725 -0.7998
 0.0663 -0.0126
 0.1031 -0.4017
 -0.3967 -0.7987
 0.0104 0.4186
 -0.3485 0.2095
 0.2801 0.3090
 -0.0789 0.1100
 -0.5409 -0.6643
 0.5115 0.7140
 0.3221 0.2659
 0.1024 -0.3475
 -0.6385 -0.8843
 0.2576 -0.5701
 -0.4795 -0.7077
 -0.8103 -0.9491
 -0.2246 -0.3265
 -0.3040 0.1413
 0.3939 0.3665
 -0.2682 -0.9462
 0.0114 -0.6025
 0.0860 -0.0776
 -0.3103 -0.6191
 -0.4288 -0.8201
 0.0540 -0.4687
 -0.0138 -0.5021
 -0.1537 -0.7977
 -0.0385 -0.3820
 -0.0204 -0.5724
 -0.4010 -0.6138
 -0.4215 -0.6468
 0.1093 -0.0502
 -0.2790 -0.3602
 0.2433 0.5611
 -0.0200 -0.5937
 0.1008 -0.8261
 0.3869 0.2952
 0.2245 0.4666
 0.0455 0.3160
 0.3196 0.1005
 -0.2000 -0.4790
 -0.0874 -0.1987
 -0.2501 0.4344
 0.1723 -0.5902
 0.3060 -0.0117
 -0.0141 -0.5147
 -0.2400 0.0115
 -0.4196 -0.1686
 0.1472 -0.3194
 -0.4971 -0.5241
 -0.4963 -0.7548
 -0.1510 -0.4298
 -0.2309 0.2456
 0.3848 -0.3045
 -0.1614 0.3234
 -0.1420 0.1068
 0.1771 0.3477
 -0.1898 -1.0640
 0.2299 -0.1074
 -0.3087 -0.4192
 -0.0149 0.1935
 -0.1251 -0.4653
 -0.0560 0.0643
 0.1715 0.1223
 -0.0594 -0.4196
 -0.5711 -0.5747
 -0.0640 -0.4874
 0.0671 -0.1297
 -0.1529 0.1969
 -0.6762 -0.4758
 -0.3019 -0.4028
 -0.1094 -0.3630
 -0.2454 0.0468
 -0.3800 -0.5676
 -0.1752 0.0621
 -0.0252 -0.4957
 0.1097 0.2142
 -0.3779 -0.5817
 -0.2452 -0.1411
 -0.0349 0.2530
 -0.4997 -0.2882
 0.0775 -0.6590
 0.0775 -0.0129
 -0.1601 0.0393
 0.2904 0.4134
 -0.2094 -0.4598
 -0.0265 -0.5796
 -0.3400 -0.6968
 -0.0149 0.4234
 -0.2536 -0.1902
 -0.3971 -0.4947
 -0.2046 -0.5351
 -0.1047 -0.4799
 -0.5018 -0.4980
 0.2588 -0.1162
 0.1604 0.1156
 -0.3976 -0.2999
 0.2533 0.3677
 -0.1691 0.0489
 -0.4282 -0.6052
 -0.2299 0.1545
 0.2156 -0.8129
 -0.0060 -0.0245
 -0.6835 -0.3061
 0.3353 0.3076
 0.0491 -0.8095
 -0.4050 -0.4349
 -0.1300 0.2958
 -0.6505 -0.9467
 0.1141 -0.7839
 -0.4704 -0.3833
 0.1889 0.0892
 -0.0740 0.4664
 0.0252 0.0024
 0.0286 -0.5912
 -0.7828 -0.7769
 -0.3380 -0.7517
 0.0257 -0.3545
 -0.2708 -0.0005
 -0.2724 -0.9824
 0.1554 0.3362
 -0.6570 -0.9318
 -0.4096 -0.5478
 0.0682 0.1752
 0.0898 0.2937
 0.2405 -0.3032
 -0.3078 -0.0200
 -0.0867 0.3691
 0.0379 -0.5995
 -0.2881 -0.4814
 0.3704 0.2207
 0.1435 -0.0610
 0.2485 0.2581
 0.2095 0.4214
 -0.2221 -0.9168
 -0.4419 -0.4374
 -0.0123 -0.1120
 -0.2309 -0.5624
 0.1633 -0.2273
 -0.5884 -0.8563
 0.2253 0.4108
 -0.3814 -0.5161
 0.2094 -0.2827
 0.0626 0.2232
 0.1891 0.3612
 -0.4939 -0.3868
 -0.4940 -0.7698
 -0.2779 -0.7967
 0.0166 -0.6080
 0.1353 -0.1320
 -0.3279 -0.7550
 -0.3642 -0.7283
 -0.1546 0.4532
 0.0188 0.1927
 -0.4276 -0.6459
 -0.2919 0.1918
 0.2447 0.3269
 0.3633 -0.2541
 0.2175 0.5122
 -0.4019 -0.9086
 -0.0911 0.3735
 -0.2689 0.2889
 0.0995 0.0616
 -0.0429 -0.4279
 -0.4416 -0.7334
 -0.4537 -0.6592
 -0.1704 -0.0401
 -0.1024 -0.1344
 -0.2749 -0.3468
 0.1300 0.3823
 -0.0018 -0.4966
 0.0319 -0.2464
 -0.2582 0.1955
 0.0358 0.5093
 -0.2639 -0.8147
 0.4024 -0.3716
 -0.3581 -0.8857
 -0.3294 -0.0430
 -0.3726 -0.4303
 0.2640 -0.5549
 -0.1032 -0.3813
 0.0114 0.4767
 -0.4523 -0.3707
 -0.5564 -1.1815
 0.1143 0.3189
 -0.4831 0.0383
 0.2147 0.2839
 -0.3636 -0.4252
 -0.3907 -0.0291
 -0.1389 0.3072
 -0.5978 -0.6605
 -0.2803 0.5160
 -0.3417 -0.2678
 -0.0304 0.2310
 0.2976 0.3432
 0.2017 -0.1558
 -0.4650 -0.7206
 -0.4544 0.1270
 -0.4397 -0.4993
 -0.1597 -0.6702
 -0.2636 -0.3225
 0.2670 0.0042
 -0.1036 0.2673
 0.3589 0.2251
 -0.1229 0.1106
 -0.2456 -0.9078
 -0.2716 0.0665
 -0.5244 -0.5654
 -0.0608 -0.5064
 0.1739 0.0250
 -0.1894 0.3253
 -0.3553 -0.5246
 0.1037 -0.3883
 -0.4356 -0.1893
 -0.6087 -0.7500
 -0.0735 -0.5652
 -0.2391 0.0721
 -0.6509 -0.7510
 0.2707 0.2940
 -0.3022 -0.3797
 -0.0834 0.3596
 -0.0654 -0.1040
 -0.4127 -0.7641
 -0.2862 -0.8829
 0.0424 -0.5686
 -0.0550 -0.0009
 -0.4765 -0.3450
 -0.4661 -0.5198
 -0.1869 0.2636
 -0.4058 -0.4422
 0.3520 0.2573
 -0.0429 0.2760
 -0.2985 -0.0018
 -0.2289 0.3184
 -0.3288 -0.4561
 0.4666 0.2105
 0.2510 0.1707
 0.2198 0.3810
 -0.5524 -0.4156
 -0.0293 -0.3253
 0.1644 0.1883
 0.0331 -0.6758
 -0.2812 -0.8425
 -0.4355 -0.1043
 -0.1122 -0.5341
 -0.4508 -0.8241
 -0.0407 -0.6726
 -0.4832 -0.3732
 -0.0903 -0.4727
 0.0307 0.0640
 -0.3343 -0.1759
 -0.1042 -0.6947
 -0.1013 0.4570
 -0.2591 -0.4660
 -0.1451 0.0062
 -0.2144 -0.3698
 -0.5528 -0.8917
 0.2466 0.2748
 0.2154 0.3257
 -0.5857 -0.7742
 -0.3060 -0.6978
 -0.3571 -0.3005
 0.0337 0.4002
 0.4004 0.3515
 0.0035 -0.5439
 0.3104 0.1676
 -0.0127 -0.7259
 0.0617 -0.0495
 -0.2175 0.0756
 -0.1835 0.0995
 -0.3940 -0.3446
 -0.3387 -0.8463
 0.2114 0.1929
 -0.3647 0.1377
 -0.5689 -0.8050
 -0.1502 -0.6394
 -0.1640 0.1774
 -0.6331 -1.0866
 -0.2262 -0.3850
 -0.2335 0.4015
 0.3207 0.4124
 -0.0329 -0.3400
 0.0774 0.0465
 0.2488 0.3128
 0.3273 0.5473
 0.3689 0.2586
 0.0981 -0.2907
 -0.1995 0.1143
 0.1132 0.0891
 -0.6061 -0.7798
 -0.3237 0.1098
 -0.1343 -0.5726
 0.0010 0.1856
 0.1489 -0.1893
 -0.1996 -0.6055
 -0.2935 -0.1889
 -0.1777 -0.7997
 -0.3264 -0.5352
 -0.2639 0.2783
 0.3958 0.2256
 -0.0417 -0.8425
 -0.2166 0.3986
 -0.1391 -0.7729
 0.0796 0.4198
 -0.0792 0.4682
 0.0894 -0.5062
 -0.1466 0.0526
 0.0015 0.1333
 0.1065 0.0402
 -0.6836 -0.8077
 0.1788 0.1578
 -0.0746 0.1816
 0.0162 -0.0077
 0.0305 -0.2977
 0.0397 -0.4464
 -0.3397 0.4739
 -0.0618 0.1119
 0.3933 0.2538
 -0.1285 0.3047
 0.1957 0.1104
 -0.3464 -0.3046
 -0.1735 -0.4901
 0.1695 0.1153
 0.2683 0.1510
 0.3022 0.4099
 -0.1119 -0.3975
 -0.2885 0.1977
 -0.4201 -0.2529
 0.1025 0.2084
 -0.1593 -0.6989
 0.2530 0.2994
 0.0477 -0.4498
 -0.2848 0.0711
 -0.1724 0.2492
 -0.0969 -0.3767
 0.3906 0.2191
 -0.3410 -0.7549
 -0.2901 0.4486
 -0.2107 0.2659
 -0.2688 -0.1415
 -0.1755 0.3122
 -0.0619 -0.7970
 -0.0288 -0.2389
 0.2184 0.2452
 0.1284 0.0771
 0.0783 0.3285
 -0.2457 -0.6656
 0.1001 -0.5896
 -0.2339 0.1083
 0.0013 0.0671
 0.0751 0.2944
 -0.2813 0.3430
 -0.4014 -0.8855
 0.3906 0.4872
 -0.4857 -0.8201
 -0.2604 0.2257
 0.0346 0.2170
 0.2978 0.4962
 0.2320 0.3197
 0.0189 0.5644
 0.1095 -0.7362
 0.1863 0.5858
 0.3683 0.4840
 -0.1423 -0.6114
 -0.1509 -0.6740
 -0.0950 0.0792
 -0.4046 -0.6967
 0.2260 0.0509
 0.3560 0.6518
 -0.0105 -0.5474
 -0.0969 0.1437
 -0.3464 0.1087
 -0.0030 -0.3933
 -0.2824 -0.7557
 0.0925 0.4758
 0.2898 0.2380
 -0.3365 -0.2952
 -0.2186 0.0608
 0.3977 0.2359
 0.0001 -0.6236
 -0.2945 -0.5313
 -0.2113 -0.6754
 -0.3846 -0.7912
 0.0245 -0.2788
 -0.1738 0.3399
 0.0582 0.3999
 -0.1966 -0.5407
 -0.4682 -0.1883
 -0.3213 -0.5160
 -0.2004 -0.6622
 -0.2126 -0.7253
 0.2336 0.0782
 0.3593 0.6453
 -0.1093 0.2484
 -0.0034 -0.8580
 -0.1810 0.1578
 -0.0636 0.3510
 -0.4041 -0.0547
 -0.2375 -0.4332
 -0.5600 -0.5424
 -0.6741 -1.0768
 -0.5866 -0.6945
 -0.0419 -0.3053
 -0.1670 -0.0265
 -0.5124 -0.6300
 -0.1906 -0.3586
 0.1637 0.4125
 -0.1704 -0.6231
 -0.3752 -0.4533
 0.2546 0.2284
 -0.6158 -0.9755
 -0.4040 -0.6370
 -0.3355 -0.5414
 -0.0153 0.1733
 0.0462 0.3287
 -0.3185 -0.6832
 -0.1564 0.3172
 0.3000 0.4248
 -0.0540 0.2865
 0.0191 -0.1507
 -0.0308 -0.5022
 -0.2763 -0.4852
 -0.4850 -0.6473
 -0.2645 0.3723
 -0.2898 -0.8141
 0.4485 0.2195
 -0.6802 -0.5882
 -0.1626 0.0798
 -0.3590 -0.8565
 -0.0764 0.0387
 -0.4573 -0.8268
 -0.2278 -0.9245
 -0.2505 0.0375
 -0.7122 -0.7665
 -0.2469 -0.1340
 0.3455 0.4169
 -0.1888 0.2427
 0.3635 -0.4167
 -0.1027 0.1754
 0.0110 -0.8676
 -0.3469 0.0715
 -0.0027 0.2586
 0.1617 -0.2600
 -0.5075 -0.5445
 -0.0634 -0.5782
 -0.3588 -0.3628
 0.3138 0.4039
 -0.4225 -0.5729
 -0.2336 -0.3297
 0.5146 0.3812
 -0.4130 -0.6176
 -0.0512 -0.5845
 0.2142 -0.5380
 -0.5135 -0.4505
 -0.5510 -0.6571
 -0.0283 0.5522
 -0.5745 -0.9959
 -0.2140 -0.0617
 -0.1136 -0.2987
 -0.3895 0.1254
 0.0246 -0.6352
 0.2726 -0.2867
 0.0412 0.0926
 -0.2357 -0.4240
 0.2267 0.1099
 -0.2208 0.3251
 -0.1689 0.2267
 -0.2394 0.4182
 -0.2044 -0.7132
 0.3084 -0.1959
 -0.1370 0.1405
 0.0970 -0.1281
 0.1831 0.2687
 -0.2000 -0.3732
 0.4321 0.4211
 -0.1934 0.2890
 -0.3897 -0.5418
 -0.0876 -0.2767
 0.1898 -0.0607
 -0.5572 -0.8034
 -0.1137 -0.6004
 0.1325 -0.3126
 -0.6280 -0.4977
 -0.3691 -0.2972
 0.0927 0.2215
 0.1398 -0.2989
 0.2735 0.0466
 0.2581 -0.2381
 0.1885 -0.4763
 -0.2964 0.1892
 -0.0763 0.4657
 0.2253 0.3399
 -0.0068 -0.6007
 0.1163 -0.6601
 0.1390 -0.4098
 -0.3383 -0.1335
 0.2618 0.4604
 0.3581 0.2699
 -0.1472 -0.3010
 0.2376 0.5646
 -0.3804 -0.5503
 -0.1158 0.1199
 -0.0331 0.3661
 0.2099 0.3167
 -0.1277 0.1921
 -0.4421 -0.2372
 -0.2573 0.2450
 0.0378 0.0907
 0.0209 -0.6842
 0.1832 -0.1479
 -0.2671 0.2601
 -0.6476 -0.5344
 -0.4165 -0.5383
 -0.4446 -0.6772
 -0.1717 0.2285
 -0.2996 0.3908
 -0.1451 -0.6790
 -0.0261 0.2253
 -0.4539 -0.8422
 0.2034 0.4954
 0.1939 0.3743
 -0.0105 0.6500
 -0.2961 0.1667
 -0.2211 -0.8761
 -0.0070 0.1412
 -0.4230 -0.1269
 -0.2316 -0.3736
 -0.1315 0.1537
 -0.0574 0.4520
 0.0462 0.1040
 0.2536 0.2043
 -0.0815 -0.2201
 0.0268 -0.3112
 0.0923 -0.9279
 0.0367 -0.4898
 -0.6805 -0.4867
 -0.0327 0.3685
 0.3950 0.0292
 -0.2586 0.0309
 -0.3841 0.2906
 0.2369 -0.1296
 -0.2212 0.2191
 -0.3066 -0.8334
 -0.0681 -0.5999
 -0.3976 -0.6485
 0.0726 0.7379
 -0.1515 0.1434
 0.1638 -0.4578
 -0.5499 -0.6483
 -0.3266 0.3876
 0.2009 0.2296
 -0.0844 -0.1561
 0.1312 0.1260
 -0.5700 -0.5557
 -0.3305 0.1874
 -0.5017 -0.6089
 -0.5379 -0.7501
 0.1054 -0.5865
 0.2181 -0.3893
 0.1014 -0.0706
 0.4162 0.4151
 0.0933 -0.1660
 -0.5236 -0.4445
 0.0998 0.4061
 0.3703 0.2689
 0.0686 -0.4724
 -0.1518 0.4351
 0.3175 0.2224
 -0.3610 -0.5565
 -0.6535 -0.8841
 -0.6134 -0.6706
 -0.2870 -0.7482
 -0.1246 -0.0155
 -0.4406 0.0925
 -0.2789 0.2593
 -0.0867 0.2950
 -0.3107 0.1820
 0.3640 -0.2826
 -0.4462 -0.5368
 0.0269 -0.4626
 -0.1289 0.1216
 0.2855 0.3189
 0.2245 0.0535
 0.4617 0.2951
 -0.5629 -0.8354
 -0.4316 -1.1488
 -0.3790 -0.6671
 -0.6810 -0.3050
 0.1988 0.3164
 -0.8312 -0.7557
 -0.3154 -0.6497
 -0.5357 -0.0557
 -0.2831 0.2150
 0.2272 0.3748
 -0.1200 0.2073
 0.4509 0.2369
 -0.2482 0.2808
 0.4255 0.6762
 -0.0659 0.4570
 0.3633 -0.2037
 -0.1293 0.3370
 -0.3300 -0.5920
 -0.2520 0.2201
 0.0364 0.3543
 -0.1407 -0.0804
 -0.0972 -0.5043
 0.0541 0.2446
 0.2914 0.2136
 0.0247 0.2548
 0.0231 0.5050
 -0.1698 -0.0028
 0.0024 0.0329
 -0.4122 -0.6143
 0.0249 -0.3816
 0.0400 0.0771
 -0.5494 0.0373
 0.3883 0.1787
 -0.3544 0.1345
 -0.1898 -0.6025
 -0.4876 -0.9310
 -0.0646 -0.6642
 -0.1498 -0.5523
 0.1846 0.5166
 -0.5832 -1.0310
 0.1804 0.1455
 -0.5466 -1.0517
 0.1468 0.3617
 -0.5260 0.3329
 0.3710 0.5279
 0.1942 -0.2414
 0.1523 -0.3871
 0.0119 -0.2853
 0.4113 0.2603
 -0.0711 0.3414
 -0.4756 -0.7484
 0.2860 0.1332
 -0.0467 -0.0529
 -0.3850 -0.3394
 0.0243 -0.4368
 -0.2193 -0.1332
 -0.0811 -0.3709
 0.1230 -0.8752
 0.0180 -0.8414
 -0.1540 -0.1249
 0.1122 -0.7097
 0.0105 0.4399
 0.2540 0.3499
 0.2153 -0.0842
 -0.2437 0.0587
 0.4005 0.0447
 -0.0911 -0.5133
 0.0332 0.2486
 -0.1474 0.0344
 -0.1116 0.4647
 -0.2244 0.1857
 0.1259 0.1365
 0.2561 0.4738
 -0.1182 -0.1137
 -0.4666 -0.4951
 0.0244 0.5675
 -0.1420 -0.6370
 -0.1566 -0.7135
 0.2020 0.0126
 -0.4192 -0.0001
 0.2285 0.2592
 0.2369 0.2381
 -0.1653 -0.3973
 0.2542 0.2833
 -0.3347 -0.4823
 -0.0928 -0.9550
 -0.1360 -0.6109
 -0.1658 0.3090
 -0.3117 0.0407
 -0.0466 -0.5901
 -0.1516 -0.7702
 -0.5199 -0.8273
 0.0345 0.1827
 0.2413 0.1931
 0.3289 0.3323
 0.0048 -0.8860
 -0.4645 -0.5688
 -0.1311 0.1197
 -0.4277 -0.5164
 -0.2528 0.2447
 -0.4991 -0.7690
 -0.1270 0.0354
 0.2683 0.3034
 0.0019 -0.3592
 -0.1983 0.0163
 0.1851 0.0034
 0.2708 0.3860
 -0.5751 -0.8738
 -0.1740 0.0354
 0.3179 0.6960
 -0.3801 -0.9046
 0.1000 -0.6323
 -0.2649 -0.5201
 -0.2957 -0.3734
 -0.4107 -0.5304
 -0.2021 0.0957
 -0.2299 -0.1306
 0.3480 0.6156
 -0.5279 -0.7868
 -0.2209 -0.5684
 -0.3301 -0.0315
 -0.2106 -0.0120
 -0.0601 0.2340
 -0.3631 -0.4505
 0.1174 -0.7062
 0.4556 0.4685
 -0.3499 -0.4462
 0.3401 0.2727
 0.2014 0.5037
 -0.0252 0.1139
 -0.0060 -0.3457
 -0.1252 0.1024
 0.0644 -0.5982
 -0.0046 -0.0019
 -0.2901 -0.7719
 -0.3593 -0.4148
 -0.6125 -0.8941
 0.4520 0.4794
 0.3275 -0.0797
 0.1152 0.0888
 -0.3864 0.0323
 -0.1780 0.2878
 -0.1269 -0.7009
 -0.1260 -0.5750
 0.2117 0.2336
 0.2323 -0.5872
 0.1712 -0.0377
 -0.3716 0.1169
 -0.1214 -0.8418
 -0.0325 -0.0563
 0.2073 0.5268
 0.0657 -0.0598
 -0.1942 0.1516
 0.6180 0.2470
 0.0226 0.4877
 0.3549 0.4311
 0.0658 0.1039
 -0.3722 0.2907
 -0.1320 0.3715
 0.1255 0.4275
 0.1006 0.1020
 -0.3119 -1.1149
 0.0190 0.0028
 -0.5922 -0.4261
 -0.0073 0.4644
 -0.3161 0.1829
 -0.5768 -0.7463
 -0.2407 0.0547
 -0.4377 -0.8481
 -0.1862 -0.1374
 -0.2749 0.2509
 -0.1192 -0.5988
 -0.0187 0.4848
 -0.2946 -0.8169
 -0.0703 -0.4698
 0.0068 -0.4337
 -0.1435 0.0058
 -0.3915 -0.9237
 -0.1357 -0.6374
 -0.2453 -0.4580
 -0.2333 0.1305
 0.0391 -0.0471
 -0.3548 -0.5746
 -0.1689 0.3832
 0.0525 0.4855
 0.0694 -0.5311
 -0.0065 -0.5990
 -0.1087 -0.5227
 0.0137 -0.5770
 -0.5296 -0.6878
 -0.2567 -0.1495
 -0.0040 -0.1755
 -0.0368 0.4697
 -0.0822 -0.0920
 -0.4339 -0.8229
 -0.4578 -0.1082
 -0.3515 -0.1517
 0.1538 -0.5234
 -0.3498 -0.7713
 -0.3672 -0.4262
 -0.3179 -0.4333
 -0.4227 -0.9411
 0.3002 0.3433
 -0.1128 0.4621
 -0.3363 -0.4037
 -0.1373 0.4724
 -0.1325 0.0814
 0.2206 0.2069
 0.2805 0.3982
 -0.3063 -0.4098
 0.3792 0.2712
 -0.3165 -0.7256
 -0.1965 0.1253
 -0.2725 -0.5007
 -0.4844 -0.3479
 -0.5110 -0.2137
 0.1461 -0.4865
 0.0607 -0.4416
 -0.4030 -0.4460
 -0.2986 -0.5768
 -0.5039 -0.6933
 0.3030 0.5571
 -0.2515 -0.5456
 0.2076 0.1584
 0.0157 0.2572
 -0.1440 -0.2636
 -0.4619 -0.5208
 0.2584 0.0785
 0.1359 0.2414
 0.1689 -0.0273
 0.1164 -0.3451
 -0.3223 -0.2972
 0.1211 -0.4375
 -0.1383 -0.3332
 -0.1293 -0.8531
 0.1731 0.0252
 -0.2337 0.0862
 -0.1616 -0.2868
 -0.0073 0.3363
 0.3668 0.2036
 -0.0637 0.2746
 0.3727 0.1775
 0.2186 0.5352
 0.1087 -0.6996
 -0.1590 -0.1732
 -0.0205 -0.1225
 0.2217 0.2140
 -0.2873 -0.7510
 -0.5013 -0.5969
 -0.2872 -0.4800
 -0.2141 0.2326
 -0.1227 -0.8578
 0.3614 0.2984
 -0.2779 -0.2352
 -0.1453 -0.6802
 -0.5828 -0.2154
 -0.2456 0.2133
 -0.0912 0.2360
 -0.1361 -0.7356
 -0.5430 -0.4143
 -0.1426 0.4406
 -0.0782 0.2062
 -0.1889 -0.6318
 0.4577 0.0417
 -0.1178 -0.4527
 0.0010 0.3559
 -0.0825 0.0069
 -0.4282 -0.2639
 -0.2249 -0.1806
 -0.1255 -0.5579
 -0.1169 -0.4618
 0.2613 0.3272
 0.2376 0.5380
 -0.2249 -0.8600
 -0.2432 -0.6742
 -0.0862 -0.1690
 -0.3497 -0.3637
 -0.2077 -0.5568
 -0.1877 0.1045
 -0.1341 -0.5314
 -0.0565 0.4245
 -0.1841 -0.2850
 -0.0851 -0.4137
 0.1829 0.1336
 0.0778 -0.3250
 0.0389 0.1905
 0.0973 0.1973
 0.0410 0.3133
 0.1239 0.3438
 -0.0159 -0.4217
 0.1348 -0.1102
 0.1611 0.2736
 0.1955 -0.0082
 -0.3877 -0.8810
 -0.4539 -0.8925
 -0.0413 -0.0443
 -0.5284 -0.5357
 0.0509 0.4022
 -0.2384 0.0904
 0.0253 0.2929
 0.3709 0.1753
 0.4096 0.4454
 -0.0119 -0.3380
 -0.0706 -0.4358
 -0.0629 -0.2116
 -0.4280 -0.1994
 0.0306 0.0851
 0.0502 0.1632
 0.0149 -0.0989
 0.2714 -0.4474
 0.3832 0.5068
 -0.4483 -0.4067
 0.0277 -0.0486
 -0.1992 -0.4298
 -0.3789 -0.8639
 -0.0732 -0.2291
 -0.1678 0.2348
 0.2198 0.0965
 -0.4422 -0.5901
 -0.7175 -0.8615
 -0.2938 -0.5149
 0.0515 -0.1735
 -0.3827 -0.4624
 -0.2672 -0.3676
 -0.5395 -0.4001
 -0.5559 -0.6343
 0.4162 0.4495
 -0.2549 -0.7405
 -0.0493 0.2617
 -0.2035 0.4984
 -0.6158 -0.7998
 0.1131 -0.3100
 0.1079 -0.3378
 -0.1616 -0.6913
 -0.4438 -0.8644
 -0.2458 -0.5051
 -0.4277 -0.7041
 -0.2066 -0.4381
 -0.4871 -0.6111
 0.1487 -0.2597
 -0.0626 -0.6124
 0.4807 0.1736
 -0.2437 -0.8239
 0.0134 0.2072
 -0.3536 -0.0541
 -0.4149 -0.1770
 0.1540 0.2606
 -0.1913 -0.5255
 -0.1831 0.1547
 0.2825 0.4641
 -0.4209 -0.5889
 0.1993 -0.4629
 0.0498 -0.5950
 -0.5705 -0.8965
 -0.2068 0.2402
 -0.2292 -0.4850
 -0.1131 -0.7555
 -0.0021 0.4793
 -0.2146 -0.5853
 0.1049 -0.7641
 0.0364 -0.4417
 -0.6061 -0.5285
 -0.2175 -0.7545
 -0.1563 0.2934
 0.1618 -0.4621
 0.4433 0.3537
 -0.3128 -0.1303
 0.2720 0.4296
 -0.0959 0.0255
 0.6387 0.2964
 -0.0675 -0.5544
 0.0669 0.7243
 -0.2087 0.4851
 0.2122 0.2046
 -0.3272 -0.3327
 -0.1019 -0.4744
 -0.1632 -0.6269
 -0.2933 -1.0840
 0.0320 -0.7841
 -0.8039 -0.5087
 -0.3678 -0.1045
 -0.0881 -0.6008
 -0.1420 -0.2506
 0.3313 0.2162
 -0.2292 -0.6014
 -0.1471 -0.8885
 0.1918 0.4159
 -0.0900 0.0358
 -0.1817 -0.1531
 0.0746 -0.1417
 -0.6176 -0.6505
 -0.0373 0.2890
 0.0557 -0.3755
 0.2329 0.1947
 -0.1080 -0.4674
 0.0696 -0.4348
 0.0105 0.3013
 0.0614 -0.6494
 0.0341 0.0984
 -0.2245 -0.5323
 0.2303 0.1835
 0.0182 -0.6050
 0.0793 -0.7089
 0.0723 -0.1435
 -0.1341 0.2520
 -0.5106 -0.6704
 -0.2887 -0.5961
 -0.3934 -0.3158
 -0.1589 0.0372
 0.3363 -0.6866
 0.1869 0.0797
 -0.1185 -0.9698
 -0.3517 0.0589
 -0.2528 -0.1055
 0.1349 0.2165
 -0.2586 0.0050
 0.0787 -0.5703
 -0.2777 0.0532
 -0.4043 -0.5868
 -0.3417 -0.7790
 -0.0988 0.1499
 0.2029 0.7521
 -0.1769 0.0573
 0.0908 0.0159
 -0.1834 -0.3946
 -0.7326 -1.0035
 0.2736 0.2096
 0.0535 0.3162
 -0.5312 -0.9957
 -0.0133 0.1995
 -0.1852 0.0629
 0.0464 -0.2605
 -0.1556 0.0439
 0.1655 -0.5353
 -0.5096 -0.9614
 -0.1232 -0.8264
 0.2821 0.4152
 -0.3407 -0.4912
 0.0844 0.1408
 -0.5530 -0.8559
 -0.0085 -0.4268
 -0.3594 -0.9538
 -0.1406 0.1873
 -0.1452 -0.0696
 0.3213 0.3190
 -0.6986 -0.5297
 -0.3631 -0.4514
 -0.1604 0.2590
 0.0364 -0.3652
 0.0204 -0.3227
 0.2740 0.1913
 0.0160 -0.4626
 -0.0371 -0.5897
 0.1130 0.4715
 0.2354 0.4179
 0.4567 -0.1147
 0.1296 -0.4439
 -0.7551 -0.7940
 -0.4954 -0.8058
 -0.5877 -0.8732
 -0.2651 0.0571
 -0.1816 -0.7015
 0.1966 0.4280
 -0.2698 -0.0199
 -0.4112 -0.4452
 -0.2864 -0.3844
 -0.2125 -0.5438
 -0.3207 -0.7059
 0.0210 -0.6672
 -0.1646 -0.8270
 0.3251 0.3691
 -0.6498 -0.7180
 0.1927 0.5195
 -0.3428 -0.7588
 -0.5560 -0.8137
 -0.6849 -0.5344
 -0.0892 0.1078
 -0.1759 -0.5335
 -0.5380 -0.8265
 -0.5966 -0.9615
 -0.0967 0.2168
 0.0443 0.4550
 0.1772 0.0246
 -0.0986 0.1133
 0.0247 -0.4560
 0.1897 -0.7688
 0.0384 0.1451
 -0.6911 -0.6706
 -0.4268 -0.4482
 -0.0289 0.2286
 -0.0672 0.2325
 0.2067 -0.0438
 -0.1681 -0.6518
 -0.3079 0.0158
 0.1785 0.2997
 0.0806 -0.3330
 -0.0838 -0.8508
 -0.3279 -0.4794
 -0.6193 -0.6470
 -0.1404 -0.6837
 -0.2798 -0.5109
 0.3157 0.3194
 -0.5623 -0.7785
 0.0027 -0.4813
 -0.2965 0.1186
 -0.0751 0.4547
 -0.2448 -0.8166
 0.1987 -0.1657
 -0.2824 0.2161
 -0.4118 -0.5790
 0.1253 -0.1271
 -0.2249 0.2551
 -0.4927 -0.5329
 0.1722 0.0057
 -0.2103 -0.0160
 0.1642 -0.4193
 0.4864 0.5222
 -0.1395 -0.6491
 0.2887 0.2831
 0.2569 0.3474
 0.1584 -0.0764
 -0.1484 -0.2852
 -0.2234 0.3392
 0.1481 -0.7184
 -0.1192 0.3756
 0.1975 0.3178
 -0.3783 -0.7018
 -0.2929 -0.2327
 -0.0570 -0.0836
 -0.3853 -0.0516
 -0.1381 -0.7384
 -0.5077 -0.4411
 -0.2632 -0.4111
 -0.4854 -0.5621
 -0.0284 -0.3976
 -0.1761 0.3376
 0.1765 0.0718
 -0.0628 -0.5705
 0.0567 -0.2883
 0.1821 -0.2306
 -0.2088 -0.8312
 0.2982 0.2329
 -0.1413 -0.6715
 -0.1305 -0.6364
 -0.3687 -0.8297
 -0.1793 0.3782
 -0.4134 -0.6221
 -0.2234 -0.0208
 -0.2118 -0.0580
 -0.4346 -0.5330
 0.1007 0.2835
 -0.4824 -0.6545
 0.2347 0.0458
 0.3386 0.5325
 -0.3791 -0.3784
 0.0646 0.1810
 0.4117 0.1591
 -0.0669 -0.4437
 -0.2146 -0.6291
 0.4665 0.4392
 0.2134 0.1568
 0.3260 0.3832
 0.1597 0.1061
 0.0201 -0.4623
 -0.1696 0.4015
 -0.5923 -0.4059
 0.2446 -0.3293
 0.2241 -0.5828
 0.1289 -0.1113
 -0.0599 -0.5127
 0.0218 -0.1064
 -0.3854 -0.0290
 -0.1249 -0.4082
 -0.5074 -0.6858
 -0.3951 -0.4384
 -0.0576 -0.5286
 0.0449 0.0223
 -0.2958 -0.5849
 -0.3132 -0.1346
 -0.2538 0.1415
 -0.1054 -0.4794
 -0.0984 0.2861
 -0.5022 -0.8790
 0.1871 -0.4220
 -0.2463 -0.1790
 -0.2800 -0.6026
 -0.2577 -0.6650
 -0.3178 -1.0611
 0.0770 0.0913
 -0.4784 -0.6051
 -0.1962 -0.6782
 -0.3709 0.4075
 -0.1444 -0.4525
 -0.4056 -0.6985
 -0.4461 -0.8356
 -0.0724 -0.5286
 -0.0588 -0.6984
 -0.1054 0.0974
 -0.1151 -0.6289
 -0.7349 -0.6823
 0.3696 0.6581
 0.2595 0.0975
 0.3687 0.1460
 -0.5420 -0.7106
 -0.3620 0.1328
 0.0554 0.0610
 -0.1781 -0.7548
 -0.3014 -0.8114
 -0.4315 -0.7005
 -0.2950 -0.3886
 -0.5411 -0.4750
 -0.1357 -0.8192
 -0.2563 0.1539
 -0.2455 -0.7773
 -0.1928 0.0485
 -0.4914 -0.8829
 -0.1079 0.0676
 -0.3532 0.2755
 0.1540 -0.2189
 0.3231 0.6315
 0.2740 0.4078
 0.4084 0.2109
 0.1431 -0.1106
 -0.7405 -0.9607
 0.3607 0.4460
 -0.1702 -0.6352
 0.0891 -0.6351
 -0.1125 -0.6984
 -0.4813 -0.6941
 -0.4058 -0.5432
 -0.1957 0.0422
 0.1069 -0.3871
 0.1775 0.3204
 0.0643 0.1203
 -0.2952 -0.7045
 0.2035 0.4322
 -0.3836 0.0934
 -0.2402 -0.0624
 0.3119 0.3457
 0.1648 0.1981
 -0.2306 -0.4717
 -0.3480 -0.7539
 -0.0848 0.2118
 0.2302 -0.6112
 -0.2128 0.0199
 0.0215 -0.2215
 0.2480 0.0469
 0.0930 0.1713
 -0.2383 -0.4917
 -0.0731 0.4265
 -0.1472 0.1644
 -0.1976 -0.7186
 0.0179 -0.5717
 -0.4933 -0.0562
 -0.3618 0.0006
 -0.3737 0.0925
 -0.2867 -0.0445
 -0.3906 -0.4769
 -0.4639 0.0649
 -0.0526 0.2967
 -0.4168 -0.5398
 -0.1226 -0.7839
 -0.4962 -0.7663
 -0.4385 -0.9451
 0.2523 0.2409
 -0.0310 0.2501
 0.0481 -0.4253
 -0.5017 -0.8111
 -0.4058 -0.4797
 0.1447 -0.5465
 0.1862 0.3973
 0.3003 0.7128
 0.0625 -0.7754
 -0.4581 -0.8377
 -0.4703 -0.6305
 -0.4047 -0.9837
 -0.0104 -0.7236
 -0.2243 -0.2883
 -0.4243 -0.6807
 0.4664 0.3304
 0.1341 0.1774
 0.3192 0.6259
 -0.0316 0.3680
 0.3371 0.2089
 -0.2619 -0.4477
 -0.3646 0.1331
 -0.2588 -0.0720
 -0.3187 -0.1826
 -0.4949 -0.3339
 -0.3977 -0.5106
 -0.0630 -0.0503
 -0.5681 -0.8820
 -0.3041 -0.2811
 0.1555 -0.1931
 -0.4552 -0.6205
 -0.6050 -0.7093
 0.1590 -0.5257
 -0.1519 0.0548
 0.1043 -0.6606
 -0.1111 0.3553
 -0.1719 -0.8130
 -0.0695 0.0829
 -0.5458 -0.6404
 0.0933 -0.5598
 -0.3266 -0.6151
 -0.2069 0.1830
 -0.0655 -0.5367
 0.1247 -0.4065
 -0.3266 0.0732
 -0.4324 -0.3178
 -0.0655 -0.6532
 -0.2072 -0.4466
 0.1275 -0.0332
 0.1341 0.1200
 0.1704 -0.3817
 -0.3275 -0.5148
 -0.1377 -0.4289
 0.0575 0.5323
 0.2495 0.2148
 -0.0215 -0.8649
 -0.0471 0.1901
 -0.1638 -0.4424
 -0.1594 0.1234
 0.1436 -0.5235
 -0.1256 -0.6941
 -0.2324 0.0839
 -0.5145 -0.5151
 -0.6013 -0.7326
 -0.4079 0.1028
 0.1034 0.2292
 0.1835 0.2689
 -0.0236 -0.2015
 0.0576 0.4120
 -0.2426 0.5899
 -0.4649 -0.3850
 0.4966 0.0783
 0.5097 0.4764
 -0.3200 -0.0973
 -0.4427 -0.5233
 0.0765 0.8428
 -0.1330 -0.0050
 -0.1834 -0.9226
 -0.0953 -0.4920
 -0.1577 -0.1561
 0.3312 0.0661
 0.0030 0.2216
 -0.1478 -0.8419
 -0.0742 -0.9852
 -0.2402 -0.1015
 -0.5734 0.1369
 -0.2646 0.2983
 0.1641 0.4073
 -0.2093 0.0325
 -0.3419 -0.3314
 -0.4595 -0.9617
 0.4942 0.4836
 -0.3099 0.1327
 0.0414 -0.8165
 -0.3527 -0.8034
 -0.2769 -0.1649
 -0.0158 -0.6358
 -0.1989 0.0137
 0.1623 -0.3659
 -0.2249 -0.0050
 0.0589 0.1234
 -0.6356 -0.4392
 -0.3143 0.0579
 -0.3943 -0.3905
 -0.0558 -0.5044
 0.3324 0.4087
 -0.4561 -0.9354
 -0.0729 -0.3381
 -0.3740 -0.8004
 -0.1152 -0.0119
 -0.3315 0.3527
 -0.1859 0.1431
 -0.5951 -0.7447
 -0.3817 0.0385
 -0.3131 -0.7732
 0.2384 0.1326
 0.1947 0.1813
 -0.3594 -0.7434
 -0.0466 -0.1106
 -0.4703 -0.6877
 0.1265 0.1531
 -0.1328 0.6399
 -0.1995 -0.3641
 0.2753 -0.6476
 0.0679 -0.3867
 -0.3028 0.0800
 -0.0783 0.0997
 -0.3885 -0.5133
 -0.1674 0.3598
 -0.0876 -0.2656
 -0.4794 -0.7639
 0.4897 0.1013
 -0.3714 -0.5905
 -0.1742 -0.5547
 -0.0288 0.2666
 -0.2378 0.1478
 -0.2272 -0.6393
 0.0054 -0.9142
 -0.1631 0.1719
 0.1267 0.2477
 -0.1763 0.2931
 0.0140 0.0089
 -0.5751 -0.7420
 -0.3998 -0.7221
 -0.0862 -0.6598
 0.3799 0.4682
 0.2994 0.2181
 -0.3195 -0.6259
 0.3447 0.6484
 -0.5264 -0.9056
 -0.0133 0.1427
 -0.2929 0.0811
 -0.2440 0.1267
 -0.6876 -1.0698
 -0.1870 -0.5130
 -0.1794 0.3168
 0.0255 0.2872
 0.3036 -0.0015
 -0.1336 0.0581
 -0.2626 -0.6642
 0.0358 -0.2646
 -0.3786 -0.5048
 -0.3531 -0.5113
 -0.0015 -0.2508
 -0.0815 -0.5050
 0.3992 0.0572
 0.1537 0.6199
 -0.4454 -0.3748
 -0.1172 -0.0875
 0.0151 -0.6470
 0.0264 -0.3091
 0.1446 0.5136
 0.3490 0.3375
 -0.0648 -0.2963
 -0.0827 -0.8530
 -0.4297 -0.6453
 0.1596 0.4605
 0.4265 0.5329
 0.0084 -0.4700
 -0.1513 0.1772
 -0.0859 -0.9268
 -0.1369 -0.7847
 0.0242 0.0923
 -0.3243 -0.8531
 -0.2189 0.3213
 -0.4263 0.1079
 0.1591 0.4551
 -0.1949 -0.5996
 -0.3293 -0.1600
 0.4795 -0.0734
 -0.3709 -0.5988
 -0.3727 -0.6839
 -0.2398 -0.3081
 -0.2609 -0.5210
 -0.2271 -0.4473
 0.0860 -0.6768
 -0.4778 -0.3516
 0.0043 -0.0169
 0.3204 0.1747
 -0.0309 0.3747
 -0.2605 0.2965
 -0.1609 0.6667
 -0.0474 -0.4237
 0.2728 -0.4355
 0.2976 0.3092
 -0.0035 0.1801
 -0.1002 0.2825
 0.2262 0.6620
 -0.2524 -0.4118
 0.2630 -0.5290
 -0.1338 0.4498
 0.1722 0.3807
 -0.2942 -0.8115
 0.2839 0.5358
 -0.4984 -0.6836
 0.1948 -0.2340
 0.1596 0.2749
 -0.2848 0.0749
 -0.2424 0.1920
 0.0430 -0.4446
 0.3196 0.3109
 -0.6364 -0.1735
 -0.0842 0.0855
 0.3384 0.5604
 -0.3063 0.0160
 0.1494 -0.0150
 -0.3611 0.2292
 0.5057 0.0130
 0.4671 0.3591
 -0.6277 -0.7795
 0.0017 -0.5981
 -0.1299 0.3440
 -0.3576 -0.5391
 0.0995 -0.5438
 0.2679 0.4126
 -0.2007 -0.6366
 -0.5223 -0.9686
 -0.2704 -0.0654
 -0.1004 0.0016
 0.2559 0.4767
 -0.3474 -0.4262
 0.3425 0.1169
 -0.1383 -0.8696
 -0.0314 0.4283
 0.0070 0.1988
 0.1910 0.3039
 -0.1154 0.1867
 -0.4220 -0.7108
 -0.2622 0.0733
 0.3192 0.3545
 -0.0475 0.4880
 0.3654 0.5945
 0.2599 0.2359
 0.2008 -0.5154
 0.1145 -0.1744
 0.0336 -0.2688
 0.1326 0.1699
 -0.1414 0.3675
 -0.1331 -0.4847
 0.4206 0.4475
 -0.6409 -0.9746
 -0.2782 0.1641
 -0.0332 -0.4434
 -0.0830 -0.4327
 0.1851 -0.3183
 -0.0034 -0.2486
 -0.4184 -0.5658
 -0.1582 0.2750
 -0.5204 -0.7037
 -0.2509 0.0831
 0.1126 -0.0624
 0.0707 -0.4775
 -0.2324 0.1449
 0.0496 -0.6468
 0.1472 0.1030
 -0.1744 0.4799
 0.1047 0.3478
 -0.1866 -0.0399
 -0.4059 -0.8469
 -0.2464 0.3142
 -0.2572 -0.5653
 -0.3360 -0.5706
 -0.3136 -0.8620
 -0.4907 -0.7942
 -0.5645 -0.6344
 -0.1379 0.2289
 -0.1252 0.2020
 -0.6829 -0.5925
 -0.1996 -0.3096
 0.1072 0.0083
 -0.2941 -0.4884
 -0.0243 0.6882
 -0.4272 -0.2989
 0.1791 -0.1418
 -0.2195 -0.5317
 0.0059 0.2073
 0.0824 -0.3773
 -0.1318 0.5013
 -0.2906 -0.4285
 0.5421 0.3367
 -0.5436 -0.7397
 -0.4882 -0.7315
 -0.3352 -0.3633
 -0.1091 -0.7704
 0.0355 0.1910
 0.0075 0.0734
 0.0969 0.2963
 -0.2064 0.1898
 -0.4097 -0.4630
 0.1475 -0.5772
 0.1785 0.0205
 -0.0376 0.0760
 -0.1405 0.1006
 -0.3190 0.2126
 -0.3846 -0.6404
 -0.4387 -0.4062
 -0.3561 -0.6907
 0.4198 0.0936
 -0.3718 -0.3521
 0.0250 0.1761
 -0.1031 -0.2619
 -0.3446 0.1085
 0.4056 0.5077
 -0.3251 -0.0229
 -0.1388 -0.6573
 -0.2352 0.5053
 -0.5343 -0.3976
 0.1457 -0.4745
 -0.2169 -0.0834
 -0.4858 -0.7737
 -0.4765 -0.5305
 -0.5126 -0.6735
 0.0962 0.1281
 -0.0441 0.0505
 -0.5106 -0.8037
 -0.1003 0.1027
 -0.2294 -0.6950
 -0.4631 -0.7532
 0.2306 0.3876
 0.2912 0.1318
 0.1798 0.3211
 -0.1303 -0.5855
 -0.0621 -0.4910
 -0.0306 -0.8736
 -0.2475 -0.7573
 0.2387 0.2355
 -0.1976 -0.0355
 -0.0223 -0.5059
 -0.1598 0.3243
 -0.2457 0.2646
 -0.1225 -0.4513
 0.3810 0.3112
 -0.0096 -0.4488
 -0.5263 -0.8571
 0.0960 -0.4275
 -0.4887 -0.8287
 0.0973 -0.3655
 -0.1533 -0.4401
 -0.3225 -0.2631
 0.0316 -0.8674
 0.1017 0.0007
 -0.4366 0.1769
 -0.4300 -0.7794
 -0.4307 -0.4189
 -0.1677 -0.6588
 -0.4263 -0.4968
 0.1498 -0.2899
 0.0207 0.0933
 0.2939 0.2134
 -0.5305 -0.4088
 -0.0044 -0.1186
 -0.0134 0.0657
 0.1422 0.3531
 -0.2844 -0.4908
 0.3784 0.1647
 -0.4542 -0.5914
 -0.4125 -0.8051
 -0.5035 -0.9024
 0.1359 -0.3623
 0.1091 0.0564
 -0.2611 -0.4809
 -0.5122 -1.0289
 -0.4720 -0.6725
 -0.2417 -0.5470
 0.1690 0.3801
 0.0823 0.1879
 -0.1932 0.3462
 -0.3159 -0.2512
 -0.5823 -0.8730

============X===============
 0.3441 0.4780 0.4827 0.2387 1.0000
 -0.1744 -0.2664 -0.2980 0.3977 1.0000
 0.4905 -0.2744 0.1811 -0.1659 1.0000
 -0.5412 0.3549 0.6152 0.1853 1.0000
 0.4481 0.3694 0.1552 -0.2131 1.0000
 -0.0691 0.4266 -0.0628 -0.4118 1.0000
 0.4891 -0.3071 -0.5556 -0.1605 1.0000
 0.5152 0.6170 0.3354 -0.0999 1.0000
 -0.2706 -0.5400 -0.3963 -0.2216 1.0000
 0.4290 0.4514 0.5114 -0.4509 1.0000
 -0.3770 0.2534 0.3222 -0.1726 1.0000
 -0.4457 0.4600 0.4437 -0.3533 1.0000
 -0.1556 0.2419 0.2591 -0.3727 1.0000
 0.3286 -0.3469 0.3502 -0.3893 1.0000
 -0.3229 -0.0287 0.5060 -0.0735 1.0000
 0.2303 0.6244 -0.5083 0.4575 1.0000
 -0.6230 0.0225 0.2526 0.4414 1.0000
 0.2484 -0.2926 0.2267 -0.0499 1.0000
 -0.2750 -0.4666 0.4568 0.1373 1.0000
 -0.1440 0.6155 0.4604 0.4232 1.0000
 -0.4085 -0.4596 0.0953 0.3230 1.0000
 -0.4645 0.3396 -0.3119 -0.1809 1.0000
 0.5575 -0.2575 -0.4054 0.4129 1.0000
 -0.3044 0.3719 0.2159 -0.4433 1.0000
 -0.4538 0.1288 0.2186 0.1064 1.0000
 -0.3153 -0.4063 -0.6039 -0.5019 1.0000
 0.4436 -0.4726 0.3782 0.4390 1.0000
 0.4313 0.1720 -0.6312 0.0407 1.0000
 -0.3421 -0.3016 -0.0433 -0.3912 1.0000
 0.5254 0.4978 0.1446 0.5569 1.0000
 0.0863 0.3896 -0.2760 0.2749 1.0000
 -0.3702 0.4141 0.4953 -0.4704 1.0000
 -0.5384 -0.4950 0.4335 0.0955 1.0000
 -0.5273 -0.4626 -0.1277 0.5659 1.0000
 -0.1481 0.5243 -0.4719 0.5343 1.0000
 0.3485 0.1752 0.3690 0.3063 1.0000
 -0.1233 0.2318 -0.5164 0.2038 1.0000
 -0.3334 -0.4117 0.2946 0.3662 1.0000
 0.1064 -0.2820 0.3059 -0.3196 1.0000
 -0.2220 -0.1314 -0.4644 -0.3297 1.0000
 -0.3826 0.6181 0.1194 -0.4454 1.0000
 -0.6058 -0.4381 -0.2038 0.2097 1.0000
 -0.3383 -0.5057 0.4556 0.3721 1.0000
 0.2541 0.4597 0.1139 0.3591 1.0000
 -0.2933 -0.3769 -0.1411 0.1393 1.0000
 0.1775 -0.3661 -0.2233 0.6175 1.0000
 -0.6164 -0.2566 -0.0452 -0.3945 1.0000
 -0.2902 -0.1366 0.5548 -0.3511 1.0000
 0.2039 0.3886 0.1988 0.5073 1.0000
 0.2435 -0.4769 -0.2006 -0.3189 1.0000
 0.3071 0.5337 0.4836 -0.0960 1.0000
 0.4056 -0.2580 0.4988 0.3786 1.0000
 0.3517 -0.3679 0.3015 -0.3061 1.0000
 -0.0961 -0.5404 0.0457 0.3482 1.0000
 -0.4657 0.4863 0.5958 -0.2896 1.0000
 -0.1366 -0.2245 0.4963 0.4126 1.0000
 0.5442 -0.2238 0.2536 -0.1091 1.0000
 -0.2960 -0.3863 -0.4968 -0.3267 1.0000
 -0.2027 0.0422 0.4856 0.3475 1.0000
 0.4221 -0.3788 0.4507 -0.1607 1.0000
 -0.3263 0.2747 -0.3436 -0.5834 1.0000
 -0.1726 -0.6057 0.2033 -0.2824 1.0000
 -0.5715 0.2781 0.2369 -0.2124 1.0000
 0.3759 0.4723 0.2633 0.5788 1.0000
 0.2941 -0.6469 -0.5256 -0.0947 1.0000
 -0.4374 0.3947 0.5235 -0.1322 1.0000
 -0.1446 -0.1145 -0.3180 -0.1389 1.0000
 -0.4133 0.0669 -0.4561 0.6245 1.0000
 -0.2994 0.5421 -0.3483 -0.2240 1.0000
 -0.0404 -0.4008 -0.3895 0.3286 1.0000
 0.1540 0.1921 -0.4242 -0.1145 1.0000
 -0.1586 0.4983 -0.5441 0.4148 1.0000
 0.2647 0.0778 0.1751 -0.2619 1.0000
 -0.6441 -0.6034 -0.3909 0.5122 1.0000
 0.3034 0.2355 0.5228 -0.4331 1.0000
 0.4371 -0.2284 0.5757 -0.1467 1.0000
 0.1530 0.2737 0.4545 0.6025 1.0000
 0.1406 -0.3280 0.4232 0.3809 1.0000
 0.4269 -0.3267 -0.0851 0.5219 1.0000
 0.1657 -0.3312 0.2342 0.5077 1.0000
 0.0834 0.0765 0.4112 -0.2447 1.0000
 0.4790 -0.6279 0.4945 0.4633 1.0000
 -0.3768 -0.3365 -0.3578 0.3940 1.0000
 0.0647 0.3226 0.0579 0.2067 1.0000
 -0.2407 -0.2682 0.1547 0.3847 1.0000
 0.3107 0.2066 0.4163 -0.3684 1.0000
 -0.4018 0.2062 -0.3014 -0.1175 1.0000
 0.2509 -0.4363 -0.1664 -0.1554 1.0000
 0.2148 -0.5547 0.1160 -0.0691 1.0000
 -0.3291 -0.2296 0.1803 0.3176 1.0000
 0.4531 -0.4951 -0.3456 -0.2088 1.0000
 0.2725 0.2443 0.4534 -0.2298 1.0000
 -0.2781 -0.4174 0.4041 0.3020 1.0000
 -0.1449 0.2848 -0.0843 -0.3541 1.0000
 0.3590 0.2331 0.4725 -0.5140 1.0000
 0.5335 -0.0796 0.1635 -0.2634 1.0000
 0.4693 0.5485 -0.3641 -0.2628 1.0000
 0.3649 0.3464 -0.3841 0.5820 1.0000
 -0.1465 -0.0919 -0.6087 0.3733 1.0000
 -0.3878 0.1985 0.1881 -0.1641 1.0000
 -0.3186 -0.4809 -0.4911 0.2648 1.0000
 -0.4788 -0.3834 -0.5619 0.4156 1.0000
 -0.1154 0.5988 -0.1749 0.1298 1.0000
 0.5189 -0.3159 -0.2331 0.3453 1.0000
 0.3582 -0.1226 0.2591 -0.2766 1.0000
 0.5384 0.2426 0.3750 0.2146 1.0000
 0.5022 -0.2030 0.4682 0.2950 1.0000
 -0.2098 -0.6042 0.2193 0.2239 1.0000
 0.5628 0.3648 -0.3585 0.5478 1.0000
 -0.3529 0.2930 0.5269 -0.4742 1.0000
 -0.4143 0.4524 -0.4152 -0.3486 1.0000
 0.5055 0.4475 0.2901 -0.2336 1.0000
 0.2730 0.1102 -0.3049 0.3192 1.0000
 -0.6285 0.2405 0.2578 -0.2790 1.0000
 -0.3135 -0.3810 -0.3862 0.2201 1.0000
 -0.3059 -0.1469 -0.2566 -0.4372 1.0000
 0.1573 0.3842 0.6297 -0.6112 1.0000
 -0.1845 -0.3686 -0.5493 -0.2019 1.0000
 -0.3893 -0.2092 0.4383 0.0742 1.0000
 -0.5790 0.5868 -0.4824 -0.3282 1.0000
 0.2777 -0.5173 -0.3583 0.3155 1.0000
 -0.4396 0.1441 -0.5417 -0.5978 1.0000
 -0.1937 0.4352 -0.2667 -0.2458 1.0000
 -0.2503 -0.4126 -0.5538 -0.2230 1.0000
 0.3817 -0.3513 0.4035 -0.3153 1.0000
 0.3776 0.2731 0.4125 -0.5464 1.0000
 -0.4008 -0.2443 -0.4909 0.3800 1.0000
 -0.2143 -0.1061 0.3966 0.0770 1.0000
 -0.0483 0.1888 -0.3507 0.3057 1.0000
 -0.3353 0.5360 -0.3668 -0.5353 1.0000
 0.1925 -0.1026 -0.0780 -0.0355 1.0000
 0.3735 -0.4415 0.1705 -0.2877 1.0000
 0.3520 0.3774 0.3733 -0.0596 1.0000
 0.4405 -0.3160 0.4127 0.5578 1.0000
 0.6017 0.2813 -0.1658 0.4767 1.0000
 0.1684 0.4546 0.3103 -0.5080 1.0000
 -0.4609 -0.3242 0.2088 -0.1323 1.0000
 0.1095 0.1502 -0.3591 0.3956 1.0000
 -0.4286 0.5065 0.2366 -0.5456 1.0000
 0.2479 -0.4737 -0.5774 0.3702 1.0000
 0.3237 0.1809 -0.3845 -0.1290 1.0000
 -0.4518 -0.5088 0.4116 -0.3889 1.0000
 0.3010 0.1717 -0.2008 0.1639 1.0000
 -0.5559 -0.3334 -0.3767 -0.3531 1.0000
 0.4897 0.2240 0.1748 -0.6020 1.0000
 -0.3815 -0.3618 0.4195 0.1061 1.0000
 -0.6090 0.4278 0.4280 0.2468 1.0000
 0.1869 -0.3251 0.5542 0.4753 1.0000
 0.3390 0.0626 -0.3448 0.4198 1.0000
 -0.2759 0.0838 -0.3389 0.2152 1.0000
 0.4655 0.4689 -0.4549 0.4603 1.0000
 0.2803 -0.2567 -0.2417 0.3197 1.0000
 -0.3203 0.1324 -0.2536 -0.2526 1.0000
 0.2725 -0.3238 -0.1085 0.3185 1.0000
 0.2847 0.5579 -0.3585 -0.4707 1.0000
 -0.1101 -0.5495 -0.2474 -0.3867 1.0000
 -0.3681 -0.6222 -0.3890 0.1929 1.0000
 -0.2494 0.5061 0.4249 0.0205 1.0000
 -0.4824 -0.3670 -0.3752 0.1645 1.0000
 0.3471 -0.5674 -0.4570 0.2517 1.0000
 0.1802 0.3590 0.4589 -0.3862 1.0000
 0.2050 -0.2571 -0.5790 -0.4758 1.0000
 -0.2729 -0.0298 -0.2107 0.2381 1.0000
 -0.1543 0.5536 0.2884 -0.4059 1.0000
 -0.5632 0.4773 0.4569 0.4024 1.0000
 0.2853 -0.6273 0.1646 -0.6038 1.0000
 0.1267 -0.1623 0.4758 -0.3967 1.0000
 0.1225 -0.2850 -0.2280 -0.5832 1.0000
 0.1173 -0.4834 0.4653 0.2216 1.0000
 -0.5016 -0.4885 0.5499 0.5420 1.0000
 0.4068 0.2635 -0.3141 0.1607 1.0000
 -0.2791 -0.2687 -0.3144 0.4354 1.0000
 0.4487 0.2376 0.1066 -0.0411 1.0000
 -0.4066 -0.2109 -0.5562 -0.3144 1.0000
 -0.3367 -0.3333 0.5891 -0.5025 1.0000
 -0.4280 -0.1748 0.3154 0.5740 1.0000
 0.3384 0.6003 -0.4245 0.1878 1.0000
 0.1033 0.2558 -0.5650 -0.0316 1.0000
 -0.2949 -0.4010 0.3339 -0.5811 1.0000
 0.4624 -0.3688 0.2112 -0.2472 1.0000
 -0.2226 -0.4756 0.5506 -0.2025 1.0000
 0.2549 -0.5281 0.3068 0.2040 1.0000
 0.3674 -0.2446 0.4507 -0.1221 1.0000
 0.2817 -0.1807 0.2174 0.4953 1.0000
 -0.1236 -0.1469 0.2406 -0.4943 1.0000
 -0.0517 -0.4381 0.3354 -0.2517 1.0000
 -0.3685 -0.4448 0.1994 -0.2250 1.0000
 -0.5653 0.4237 -0.6304 0.4996 1.0000
 -0.3151 0.3297 -0.4507 0.6047 1.0000
 0.1530 0.2532 0.3803 -0.1302 1.0000
 0.2912 -0.5349 0.3411 -0.4137 1.0000
 0.3314 0.4388 -0.3824 -0.2395 1.0000
 0.2751 0.1380 -0.3365 0.2739 1.0000
 -0.4006 -0.3935 0.2219 0.1843 1.0000
 -0.5130 -0.2570 0.5340 -0.2588 1.0000
 0.4087 0.1647 -0.4343 -0.3834 1.0000
 0.4702 0.3599 0.5414 0.4475 1.0000
 -0.3446 -0.5250 0.0763 -0.2911 1.0000
 0.3448 0.1906 -0.5636 -0.2497 1.0000
 -0.5018 0.5506 0.4986 0.2339 1.0000
 0.6085 0.1573 0.0164 0.5553 1.0000
[truncated: 6,113,329 more chars]
