# Supplementary material for: Estimation of simultaneous equation models by backpropagation method using stochastic gradient descent
Source: PeerJ Comput Sci. 2024 Oct 8;10:e2352. doi: 10.7717/peerj-cs.2352 (PMC11623183; doi:10.7717/peerj-cs.2352)
Supplement: Supplemental Information 2 [file peerj-cs-10-2352-s002.zip › modelo 2 4 1000 sigma 01menos varianza/modelo_solucion.txt]

 -1.0000 5.1047 0.0000 5.5197 0.0000 0.0000 0.9247
 3.2888 -1.0000 1.7448 0.0000 0.0000 0.0000 0.1700
