# Supplementary material for: Estimation of simultaneous equation models by backpropagation method using stochastic gradient descent
Source: PeerJ Comput Sci. 2024 Oct 8;10:e2352. doi: 10.7717/peerj-cs.2352 (PMC11623183; doi:10.7717/peerj-cs.2352)
Supplement: Supplemental Information 2 [file peerj-cs-10-2352-s002.zip › modelo 2 4 1000 sigma 01menos varianza/Y.txt]

 -0.5279 -0.6910
 0.1349 0.0219
 -0.1943 -0.0424
 -0.0326 -0.5826
 -0.5957 -0.5959
 -0.2547 -0.6203
 -0.2004 0.1785
 -0.5539 -0.8768
 0.3108 0.5082
 -0.4204 -0.7058
 0.0713 -0.3324
 0.0411 -0.7670
 0.0104 -0.4128
 -0.2616 0.0969
 0.1302 -0.2135
 -0.5239 -0.9262
 0.1513 -0.1538
 -0.1308 0.1762
 0.2114 0.3746
 -0.1769 -0.8881
 0.2887 0.6728
 0.0368 -0.5635
 -0.0353 0.1316
 -0.0928 -0.3989
 0.1979 -0.2374
 0.4049 0.2768
 -0.1345 0.1306
 -0.4388 -0.4830
 0.0245 0.2002
 -0.6181 -0.7547
 -0.2795 -0.5876
 0.0297 -0.5586
 0.4366 0.1075
 0.4256 0.4435
 -0.5311 -0.7674
 -0.3147 -0.4723
 -0.1026 -0.2971
 0.1895 0.3339
 0.0842 0.0189
 0.0848 -0.0005
 -0.2039 -0.8141
 0.4087 0.3290
 0.3118 0.6223
 -0.4558 -0.7282
 0.3905 0.1632
 -0.0538 0.2322
 0.2247 0.0088
 0.1322 -0.0991
 -0.5154 -0.8360
 -0.1690 0.3528
 -0.6365 -0.9147
 -0.2174 0.0181
 -0.2471 0.0655
 0.0992 0.5539
 -0.1360 -0.5866
 0.1674 0.1123
 -0.2179 0.0473
 0.2309 0.3224
 0.0396 -0.3217
 -0.1703 0.1611
 -0.1177 -0.3573
 0.1712 0.4294
 0.2375 -0.6082
 -0.5734 -0.7304
 -0.2014 0.3758
 0.0529 -0.5891
 -0.1241 0.0187
 0.1159 -0.1621
 -0.0597 -0.9523
 0.1219 0.2775
 -0.4263 -0.4403
 -0.1827 -0.8286
 -0.2891 -0.3726
 0.3910 0.6452
 -0.4174 -0.5145
 -0.1966 -0.0010
 -0.3023 -0.4849
 -0.0900 0.2146
 -0.1900 0.4588
 -0.0348 0.1782
 0.1463 -0.4292
 -0.1451 0.3145
 0.0880 0.2967
 -0.4139 -0.6842
 0.1876 0.0489
 -0.4637 -0.5192
 -0.0416 -0.0681
 -0.1466 0.2553
 0.2871 0.6057
 0.1372 0.1559
 -0.0009 0.3604
 -0.2937 -0.4011
 0.2338 0.3415
 -0.0181 -0.4111
 -0.3633 -0.5280
 -0.2829 -0.2087
 -0.5870 -0.9639
 -0.4783 -0.6705
 -0.0768 -0.1271
 0.0073 -0.2295
 0.1888 0.2796
 0.4498 0.3740
 -0.3629 -0.9747
 -0.2122 0.1248
 -0.3683 -0.0091
 -0.4798 -0.4078
 -0.2329 0.0829
 0.3501 0.5344
 -0.4502 -0.8672
 0.0030 -0.4602
 -0.2201 -0.7053
 -0.5140 -0.8034
 -0.3336 -0.5260
 0.1273 -0.4197
 0.0308 0.2156
 0.1012 0.0386
 -0.3904 -0.7579
 0.1587 0.1800
 0.0839 0.2183
 -0.0529 -0.7423
 0.0488 0.3800
 0.1559 -0.3367
 -0.1371 -0.5729
 0.1556 0.3153
 -0.0965 0.0697
 -0.4054 -0.5632
 0.1093 0.0351
 0.0404 -0.0072
 -0.2390 -0.1269
 -0.0613 -0.7213
 0.1020 0.0623
 -0.1086 0.1395
 -0.2751 -0.8125
 -0.3750 0.0593
 -0.6876 -0.4889
 -0.4194 -0.7028
 0.3642 0.3263
 -0.1859 -0.5161
 0.0572 -0.6677
 -0.2157 0.2768
 -0.2886 -0.3683
 0.2822 0.4162
 -0.2646 -0.6895
 0.3012 0.1757
 -0.7235 -0.4927
 0.1625 0.1720
 0.1029 -0.6971
 -0.1881 0.1755
 -0.3957 -0.1909
 0.0385 -0.2941
 -0.4181 -0.6048
 -0.2067 0.0520
 0.2100 -0.2503
 -0.1629 0.0182
 -0.3993 -1.0185
 0.0201 0.5189
 0.1695 0.7321
 -0.0714 -0.7275
 0.4663 0.1755
 -0.0808 0.4397
 -0.4371 -0.6863
 -0.1103 0.0915
 0.0007 -0.2343
 -0.1981 -0.8153
 -0.0580 -0.7798
 -0.0476 0.3983
 -0.2181 -0.0845
 -0.1711 -0.0375
 -0.0645 0.3316
 0.1920 0.4459
 -0.4429 -0.4538
 0.1700 0.1112
 -0.3522 -0.5130
 0.1643 0.0678
 0.2060 0.2233
 0.1728 -0.0336
 -0.5080 -1.1322
 -0.3397 -0.6376
 -0.0082 0.3779
 -0.3741 0.1417
 0.2660 0.4735
 -0.1006 0.3851
 -0.1298 -0.1440
 -0.1997 -0.0678
 -0.1736 -0.2776
 0.0278 0.3721
 -0.0068 0.3426
 0.1233 -0.5862
 -0.0572 -0.6020
 -0.2464 -0.5367
 -0.1451 0.5480
 -0.4792 -0.7249
 -0.1484 -0.2006
 0.2697 0.2850
 0.4576 0.3130
 -0.4100 -0.3938
 -0.3403 -0.7152
 0.3085 0.3813
 -0.4207 -0.4325
 -0.0799 -0.6969
 -0.4836 -0.3829
 -0.5374 -0.7083
 -0.1773 -0.1027
 0.0411 -0.4270
 -0.0672 0.2343
 0.3054 0.1936
 0.6728 0.5046
 0.4203 0.2823
 -0.5100 -0.4362
 0.1139 0.4703
 0.4041 0.4723
 -0.1210 0.2504
 -0.0574 -0.2816
 -0.1226 0.1968
 0.2678 -0.6468
 -0.1240 -0.4538
 0.2542 0.2980
 0.1541 -0.0402
 -0.0598 -0.3537
 -0.2916 0.0891
 -0.2861 -0.6296
 0.0350 -0.4742
 -0.4464 -0.7092
 0.5374 0.3816
 -0.0584 -0.1940
 0.0361 -0.6144
 0.2439 -0.4617
 -0.3162 -0.4604
 -0.0956 -0.5418
 0.0064 -0.7517
 -0.4424 -0.3642
 -0.4607 -0.4741
 0.2097 0.2334
 0.2211 0.3272
 -0.1572 -0.6706
 -0.0672 -0.8508
 0.1824 0.2314
 -0.6007 -0.8542
 -0.5725 0.2322
 0.0622 0.1181
 -0.1288 -0.2027
 0.1892 -0.4090
 -0.3669 0.2114
 -0.2820 0.2617
 -0.3026 -0.7150
 -0.1327 -0.7004
 0.0246 -0.5773
 -0.0342 0.2846
 -0.0241 -0.7515
 0.0242 -0.3277
 0.0964 0.1044
 0.0039 -0.6510
 0.1992 0.3857
 -0.5159 -0.6985
 -0.0840 -0.7270
 -0.2422 -0.5409
 -0.1762 0.3604
 0.0709 -0.1183
 -0.0119 -0.6896
 -0.3261 -0.7844
 -0.3448 -0.4099
 -0.2700 0.0332
 -0.0391 -0.9520
 -0.0089 0.2439
 -0.2701 -0.3035
 0.1316 -0.1288
 -0.1802 -0.2735
 -0.4012 -0.6348
 0.0682 -0.1084
 -0.2442 -0.7225
 0.1407 0.4065
 -0.5043 -0.3623
 -0.4955 -0.5094
 -0.1839 0.1068
 0.1481 -0.5637
 -0.5246 -0.5494
 -0.0726 0.3987
 -0.1726 0.0757
 -0.1561 -0.8108
 0.0803 0.2054
 -0.5461 -0.5374
 0.0590 0.3171
 -0.5384 -0.7581
 -0.7186 -0.8574
 0.1032 0.4361
 0.2099 0.2187
 -0.3302 0.0356
 0.0260 -0.3256
 0.4870 0.1331
 -0.1360 -0.6367
 -0.1011 -0.7867
 -0.4913 -0.4036
 -0.1528 -0.2164
 0.2009 0.2687
 0.0492 0.3036
 -0.4872 -0.2307
 -0.4909 -0.7363
 -0.3085 0.2859
 -0.1687 -0.0635
 -0.5222 -0.8274
 -0.1212 0.3552
 -0.2107 0.1081
 -0.1941 -0.6050
 0.2812 0.2426
 -0.5453 -0.1703
 -0.3779 -0.4088
 0.0722 -0.5447
 0.4441 0.1900
 0.2662 0.3307
 0.2685 0.2807
 -0.2545 -0.9407
 -0.5821 -0.9721
 -0.1393 -0.6261
 -0.4240 -0.3516
 0.1014 -0.1106
 -0.3534 -0.7682
 -0.2590 -0.2973
 -0.5774 -0.7725
 0.1919 -0.8778
 -0.2586 0.0148
 -0.1537 0.4961
 -0.5506 -0.4978
 -0.2679 -0.1926
 -0.4959 -0.4849
 -0.5129 -0.8959
 -0.0059 0.2463
 -0.0837 -0.1336
 -0.2288 0.1145
 -0.1848 0.3052
 -0.3281 -0.8417
 -0.0122 -0.0290
 0.0876 -0.5836
 0.1390 0.1072
 -0.2164 -0.3405
 0.3718 0.5107
 0.1599 -0.3903
 -0.3505 -0.0795
 -0.4075 -0.7020
 0.0311 -0.7904
 -0.4987 -0.3758
 -0.3916 -0.5418
 0.0994 -0.4471
 -0.5340 -0.3043
 0.0985 0.0166
 0.0314 0.3745
 -0.1187 -0.4665
 -0.2791 -0.7080
 0.1122 -0.3616
 -0.4496 -0.0129
 -0.4684 -0.2729
 -0.1515 0.0011
 -0.0822 -0.0236
 -0.2486 -0.5077
 -0.5990 -0.9716
 0.1413 0.3888
 -0.1945 -0.7200
 0.0441 -0.5108
 -0.0241 -0.2270
 -0.2606 0.5255
 -0.5144 -0.9436
 -0.1358 -0.6006
 -0.3614 -0.3314
 -0.2177 -0.4997
 -0.2202 -0.4827
 -0.3132 -0.5498
 -0.2670 -0.5632
 -0.2731 -0.4425
 0.1214 -0.3349
 -0.4202 -0.2120
 -0.3544 -0.6179
 -0.1801 -0.7288
 -0.5233 -0.5821
 -0.0985 0.1335
 -0.2350 -0.9119
 0.2062 0.2019
 -0.4331 -0.3961
 0.1451 -0.7336
 -0.0393 -0.5244
 0.2549 0.0219
 0.3264 -0.0179
 -0.2135 -0.1068
 -0.3358 0.0010
 -0.0249 0.5385
 -0.4831 -0.8095
 -0.0727 0.2865
 -0.1501 0.1732
 0.2676 0.4789
 -0.4687 -0.6737
 -0.2140 -0.0263
 -0.5396 -0.9577
 -0.3737 -0.5870
 -0.2040 -0.4069
 0.2024 0.3757
 0.3395 0.3938
 -0.4094 -0.5277
 -0.1041 -0.7293
 -0.0582 0.2891
 -0.1789 0.3608
 0.0869 0.1588
 -0.4267 -0.7853
 -0.1835 -0.4016
 -0.4756 -0.5659
 -0.5702 0.4371
 0.1900 0.2274
 0.0733 -0.3970
 -0.3432 -0.7268
 0.0784 -0.6311
 -0.5596 -0.7662
 -0.0514 -0.2451
 0.2435 0.3216
 -0.0163 -0.4635
 -0.0108 0.1182
 0.1010 0.3255
 -0.0923 -0.1145
 -0.4465 -0.6750
 0.1300 0.3691
 -0.4207 0.1262
 0.2573 0.2604
 -0.3114 -1.0646
 0.2855 0.3110
 0.0676 0.0300
 -0.3898 -0.5178
 -0.4068 -0.9118
 -0.4050 -0.6957
 -0.1763 0.1986
 -0.2458 -0.5887
 -0.0841 0.1701
 -0.3359 -0.4927
 -0.0759 0.4113
 -0.0020 0.4047
 -0.2875 0.1529
 0.1085 0.2760
 0.1351 0.3740
 -0.3957 -0.7122
 -0.5892 -0.6973
 -0.1148 0.1262
 0.1557 0.3939
 -0.0344 0.0983
 -0.0949 -0.6285
 -0.1812 0.0880
 0.2671 -0.3572
 -0.0698 0.3466
 -0.3515 -0.0545
 0.0641 0.2560
 -0.3743 -0.6487
 0.0277 -0.6667
 -0.1331 -0.7975
 -0.3982 -0.8302
 -0.0330 -0.7979
 -0.3982 -0.8325
 -0.1990 -0.6485
 -0.7476 -0.9362
 -0.4052 -0.7901
 -0.4498 -0.4294
 -0.7063 -0.6571
 -0.0737 -0.8541
 0.3584 -0.2584
 -0.1178 -0.5845
 -0.3562 -0.5738
 0.1144 -0.0426
 0.3047 0.1962
 -0.1957 -0.5062
 0.0784 -0.0285
 0.2787 0.0101
 0.0568 0.2124
 -0.4766 -0.0117
 -0.1148 0.0889
 0.1857 0.1468
 0.0039 0.3344
 0.0354 0.1342
 0.0305 -0.7142
 0.0366 -0.3783
 -0.4430 -0.4149
 -0.1030 -0.6313
 -0.4158 -0.9481
 -0.3885 -0.1285
 -0.6672 -0.4459
 0.1588 0.2583
 0.2632 0.0353
 0.1274 0.5935
 -0.6272 -0.5500
 -0.2439 -0.4374
 0.1574 0.3374
 -0.2488 0.3292
 -0.3044 0.2907
 -0.2329 0.0113
 -0.0585 -0.5930
 0.1343 -0.7312
 -0.0815 0.0578
 0.3354 0.3073
 0.2063 0.2223
 -0.5223 -0.5161
 0.0324 -0.6793
 0.0695 0.3233
 -0.7482 -0.6816
 0.3918 0.4012
 -0.2586 0.3943
 -0.2755 -0.8997
 -0.0361 0.2687
 -0.3953 -0.5568
 -0.5997 -0.9421
 0.0486 0.0832
 -0.3792 -0.5440
 0.4510 0.5551
 -0.1107 0.2402
 -0.3380 -0.3986
 0.3964 0.3056
 0.1382 0.1125
 0.0918 0.2061
 0.0029 -0.5981
 -0.3119 -0.1756
 -0.2195 0.4111
 0.1663 0.4288
 0.2417 -0.3655
 0.0264 -0.4354
 -0.2079 0.1464
 0.1288 -0.4429
 -0.5339 -0.6978
 -0.5246 -0.8155
 -0.2073 0.2081
 0.0239 -0.2595
 0.1690 -0.3358
 0.1191 0.7494
 -0.5454 -0.6460
 0.5778 0.8487
 -0.5493 -0.8928
 0.3640 -0.4549
 -0.3532 -0.7571
 -0.5657 -0.7547
 -0.0520 0.3249
 0.4143 0.1391
 0.3712 0.3342
 -0.0931 0.0287
 -0.3042 0.0004
 -0.3082 0.1222
 -0.0448 -0.5196
 -0.1383 -0.7534
 0.2801 0.3852
 0.0234 -0.3292
 0.2578 0.4204
 -0.3302 -0.5784
 0.4559 0.5445
 0.2042 0.4054
 -0.1605 -0.4650
 0.4150 0.3204
 -0.5663 -0.8970
 0.0906 -0.3535
 -0.0072 0.4958
 0.0041 -0.2595
 0.2438 0.2277
 -0.2907 -0.1387
 -0.0789 -0.8206
 -0.0844 0.0267
 -0.2858 0.1181
 -0.5870 0.0768
 0.2996 0.3307
 0.1476 -0.0215
 0.0507 -0.1664
 -0.3945 0.0369
 -0.5722 -0.8022
 -0.3875 -0.3100
 -0.5037 -0.6981
 0.4055 -0.4615
 0.0731 -0.1813
 -0.6061 -1.1270
 -0.2454 0.0217
 -0.3741 0.2081
 0.0121 -0.2908
 0.1480 0.1298
 -0.1978 0.3201
 -0.2005 -0.7570
 0.0281 0.1324
 -0.1852 0.0213
 -0.0168 -0.7959
 0.0157 -0.4770
 -0.3583 -0.4344
 -0.3160 -0.8615
 0.1066 0.3101
 -0.2536 0.1613
 -0.6398 -0.8206
 -0.1886 -0.6512
 -0.4687 -0.4964
 -0.3042 0.1910
 0.1744 0.1132
 0.2155 -0.5254
 -0.0417 0.2133
 -0.2815 -0.7277
 -0.4888 -0.7107
 -0.3079 -0.3108
 -0.6288 -0.9842
 -0.2541 -0.0627
 -0.0164 -0.4866
 -0.5821 -0.7224
 -0.6010 -0.8230
 0.1971 0.0322
 -0.6471 -0.5070
 -0.0605 -0.4965
 -0.1028 0.4214
 0.0254 0.4570
 -0.6263 -0.8544
 0.4025 0.5668
 -0.3548 -0.8784
 -0.1435 -0.5261
 0.1303 0.1914
 -0.0869 0.1904
 0.1801 0.5013
 0.2675 0.3544
 0.0166 -0.6754
 0.1279 0.5919
 -0.1381 -0.3459
 0.1865 -0.6273
 -0.4077 -0.4813
 0.3852 0.2649
 -0.4527 -0.7049
 -0.4130 -0.5488
 -0.1629 0.1281
 -0.5145 -0.8794
 0.0302 0.3289
 -0.0475 0.2587
 -0.1979 -0.6637
 0.1998 0.4504
 -0.2863 -0.6011
 0.2671 0.2886
 -0.2059 0.3250
 -0.0120 -0.8009
 -0.1071 -0.6408
 -0.4508 0.3377
 -0.1396 -0.7258
 -0.0754 -0.3532
 0.1663 -0.3755
 -0.3542 -0.3475
 -0.2430 0.0471
 0.0290 -0.9419
 -0.3470 0.2286
 -0.0716 -0.0542
 -0.2503 0.3803
 0.1785 0.0992
 -0.2690 0.1596
 -0.0239 0.1274
 0.1048 0.1344
 0.0140 -0.4929
 -0.1316 0.3008
 -0.0778 -0.0602
 -0.0982 -0.4296
 -0.3801 0.4947
 -0.1554 -0.5913
 -0.3762 -0.7484
 -0.3002 -0.5471
 -0.4189 0.1961
 0.1873 -0.7632
 0.2612 0.3796
 -0.1879 -0.1591
 -0.1759 0.0969
 -0.6247 -0.6376
 -0.5435 -0.9396
 -0.0177 -0.3317
 -0.1509 0.6626
 0.2546 -0.1453
 0.0249 0.2715
 -0.4059 -0.2794
 -0.0779 -0.2014
 0.1869 0.4011
 -0.0534 -0.8178
 -0.4570 -0.7505
 -0.0136 0.2438
 -0.3164 0.1322
 0.0231 0.3286
 -0.1723 -0.2996
 -0.2132 -0.7597
 -0.1656 0.2422
 -0.2655 -0.8044
 -0.4245 -0.5100
 -0.0062 -0.7087
 -0.4894 -0.1890
 -0.5402 -1.1040
 0.1286 -0.2777
 -0.7689 -0.6557
 -0.3909 0.1742
 -0.4824 -0.7591
 -0.5316 -0.7663
 -0.1225 0.4755
 0.0309 -0.6873
 0.0042 0.0752
 -0.2825 0.0316
 -0.5195 -0.8499
 -0.0123 -0.2804
 -0.5335 -0.5920
 -0.3212 -0.0564
 0.2564 0.1926
 0.1212 0.2451
 0.3783 -0.1444
 -0.2187 0.0460
 -0.0114 0.1160
 -0.1306 -0.4250
 0.0227 0.5247
 -0.3076 -0.5688
 0.1341 -0.2019
 -0.0294 0.1216
 -0.5975 -0.8993
 0.0409 -0.5512
 0.2895 0.7958
 -0.0671 0.1065
 -0.0972 -0.9083
 -0.4284 -0.3140
 -0.2370 0.1061
 -0.3353 -0.0358
 -0.5910 -0.4240
 0.2470 0.3546
 -0.3617 -1.0723
 -0.2592 0.2333
 -0.5362 -0.5326
 -0.2514 -0.7199
 -0.1639 -0.4901
 0.3837 0.0995
 -0.1689 -0.6310
 -0.4135 -0.5890
 -0.5478 -1.0110
 -0.4096 -0.8028
 -0.4021 -0.6708
 -0.2795 -0.0379
 -0.2478 0.1421
 -0.1796 -0.8104
 -0.3644 -0.5515
 0.0250 -0.5233
 -0.0696 -0.5588
 -0.4843 -0.8203
 0.0427 -0.1022
 -0.4131 0.1082
 0.4206 0.1218
 0.0311 -0.3139
 0.1407 -0.2930
 -0.0334 -0.7297
 -0.5035 -0.5082
 -0.5573 -0.5836
 -0.4712 -0.7430
 0.1717 0.0763
 0.2644 0.1357
 -0.4176 -0.6662
 -0.5391 -0.6883
 0.2951 0.3193
 -0.4219 -0.7960
 -0.3826 -0.4287
 -0.5552 -0.4302
 -0.2135 -0.2073
 -0.2462 -0.7385
 -0.1742 0.1894
 -0.3209 -0.1874
 0.1097 -0.1772
 -0.6542 -0.8136
 -0.1467 0.1287
 0.3242 0.7662
 -0.1209 -0.4639
 0.2711 -0.5499
 -0.0565 -0.3034
 0.1635 -0.3941
 -0.0432 -0.6377
 -0.2360 -0.7775
 -0.0864 -0.5237
 -0.2852 -0.5397
 -0.0690 -0.8654
 -0.0435 -0.8931
 0.1700 0.2785
 0.1377 0.1819
 0.1217 -0.2519
 -0.4433 -0.5639
 -0.0193 0.1023
 0.3771 0.0233
 -0.2958 -0.1239
 0.2804 0.3820
 0.2022 0.4177
 0.2181 0.0149
 -0.0860 -0.6973
 -0.2798 -0.8018
 -0.2017 0.2679
 -0.0183 -0.1777
 -0.0089 0.1326
 -0.3496 0.1954
 -0.2883 -0.5023
 0.1934 -0.4594
 -0.1243 0.4027
 -0.3197 -0.3898
 -0.0838 -0.7100
 0.2897 0.2417
 0.1768 -0.4182
 -0.3118 -0.3874
 -0.3343 -0.4511
 -0.2194 -0.0130
 0.1624 0.4207
 -0.1610 -0.9797
 -0.3710 -0.6785
 -0.3858 0.3043
 0.0975 -0.4370
 -0.0738 -0.4454
 -0.2506 -0.6323
 0.2212 0.1357
 0.1352 0.2464
 -0.4903 -0.5649
 -0.4057 -0.7492
 -0.4513 -0.5350
 -0.0189 0.2794
 -0.3049 -0.6501
 -0.3557 -0.5330
 -0.3947 -0.7319
 -0.3235 -0.4523
 -0.3692 0.2674
 0.0860 0.0393
 -0.0895 -0.8374
 0.3493 0.4636
 -0.3941 0.5414
 -0.3522 0.1089
 0.4192 0.1038
 -0.5452 -0.5821
 -0.1036 0.1656
 0.3565 0.4049
 -0.2729 -0.4101
 0.0764 0.1631
 -0.1326 -0.2748
 -0.5739 -0.6834
 -0.2074 -0.6781
 0.0217 -0.3421
 0.0712 -0.2024
 -0.1011 0.2271
 0.4703 0.0416
 -0.3843 -0.4538
 -0.2044 -0.0302
 0.1837 -0.4979
 -0.0697 0.0472
 0.0325 -0.6471
 -0.2584 0.4335
 -0.0630 -0.5444
 -0.2810 -0.5160
 -0.0212 -0.5468
 -0.2623 0.2387
 -0.5033 -0.9880
 -0.3082 -0.8549
 0.3600 0.5508
 -0.1189 0.0424
 -0.4185 -0.6223
 -0.2027 0.0364
 -0.2749 -0.3930
 0.1345 -0.4611
 0.0538 0.1355
 -0.2427 -0.4655
 -0.3999 -0.4614
 0.3932 0.2242
 -0.1817 -0.0349
 -0.5913 -0.6953
 0.0508 -0.4564
 -0.3433 -0.2558
 0.2181 0.3596
 -0.0283 0.4109
 -0.5498 -0.7471
 0.1610 0.0088
 -0.1150 0.2616
 -0.6014 -0.9099
 -0.0500 -0.5036
 -0.1016 -0.3782
 0.2228 0.1665
 -0.4138 -0.7612
 0.1132 -0.2817
 -0.0618 -0.5852
 0.2383 0.2097
 -0.4252 -0.7729
 -0.7882 -0.8128
 -0.3155 -0.7363
 -0.4832 -0.8887
 -0.1321 -0.4927
 -0.3614 -0.5882
 -0.1710 0.4419
 -0.4502 -0.7280
 0.3008 -0.1593
 0.1650 0.2282
 0.0029 -0.8794
 0.0844 -0.5376
 0.0090 0.1308
 -0.1808 0.4513
 -0.3335 0.4451
 -0.2425 -0.0262
 -0.0795 -0.1525
 -0.3304 -0.5157
 -0.2851 -0.8475
 0.2011 0.1658
 -0.2015 -0.9221
 -0.4327 -0.8223
 -0.6719 -0.7273
 0.0913 -0.3138
 -0.2329 -0.2303
 0.3666 0.3440
 -0.2912 -0.4171
 0.2169 0.1902
 0.2546 0.2413
 -0.3877 -0.2427
 0.2514 0.2667
 -0.0117 -0.4690
 0.5344 0.2786
 -0.0389 -0.5068
 -0.2612 -0.5609
 -0.3985 -0.6293
 -0.3913 -0.0215
 -0.1178 -0.1225
 0.0225 0.2045
 -0.1971 -0.5805
 0.2029 -0.0205
 -0.4775 -0.5684
 0.0241 0.4605
 0.2368 0.2939
 0.3344 0.1495
 -0.0382 -0.8287
 -0.1766 0.1924
 0.1580 0.2401
 0.0896 -0.2372
 0.2835 0.4027
 0.3896 0.3186
 -0.0549 -0.9144
 -0.0517 -0.4412
 -0.4314 -0.7302
 -0.6033 -0.3702
 -0.0179 -0.3332
 -0.5258 -0.8516
 0.0883 0.0080
 -0.0222 0.3514
 0.0824 0.5122
 0.1525 0.3162
 -0.0404 -0.5665
 0.2716 -0.8111
 -0.1906 0.4528
 -0.5019 0.0737
 -0.0407 -0.0040
 0.3728 -0.1503
 -0.2044 -0.5472
 -0.0347 0.2137
 -0.2858 -0.6040
 0.3979 0.4877
 0.1495 0.2044
 0.4151 -0.1121
 0.1314 0.2904
 0.0365 0.1326
 0.0050 -0.7945
 0.2765 0.6552
 -0.0883 -0.0492
 0.2036 -0.4751
 -0.1409 -0.6811
 -0.4184 -0.9647
 0.0538 -0.0152
 -0.6294 -0.4092
 0.0426 -0.4349
 -0.1166 -0.8938
 -0.3348 -0.3421
 0.1448 0.2215
 0.0586 -0.3858
 0.0303 -0.7626
 -0.1981 0.2716
 -0.4907 -0.9225
 -0.1263 -0.4373
 -0.6462 -1.0018
 -0.3492 -0.5561
 -0.3452 -0.2404
 0.1238 0.1004
 0.0670 -0.2974
 -0.1998 0.2002
 0.2353 -0.4748
 -0.0667 -0.4542
 -0.5762 -0.2591
 -0.4209 -0.2497
 0.1930 -0.5548
 0.2387 -0.0126
 0.0880 -0.5018
 0.0653 -0.2023
 -0.3336 -0.1379
 -0.4434 -0.4664
 -0.3286 -0.9760
 -0.3894 -0.4152
 -0.0707 0.3072
 0.0165 -0.4067
 -0.4589 -0.7913
 0.1531 0.0926
 -0.1273 0.2152
 -0.3622 -0.6188
 0.0228 0.1295
 -0.5806 -0.8653
 -0.3588 -0.2629
 0.5075 0.4956
 -0.0884 0.3205
 0.1136 -0.1883
 -0.0222 -0.1098
 -0.2348 0.1165
 -0.6705 -0.4155
 -0.4649 -0.8091
 -0.2006 -0.8043
 0.0905 -0.5955
 -0.3067 0.3098
 -0.0552 -0.4156
 0.3171 -0.2420
 -0.3080 -0.4288
 -0.0078 -0.5732
 -0.2583 -0.7147
 0.3619 0.4319
 -0.2026 0.0496
 -0.5606 -0.4853
 -0.0135 -0.3890
 -0.1705 0.2227
 0.0884 0.0778
 -0.4110 -0.8283
 -0.0784 -0.3796
 -0.1281 -0.5345
 -0.0615 -0.5617
 0.0183 -0.3662
 0.2220 0.3970
 -0.2455 -0.2273
 -0.2397 -0.0118
 -0.5772 -0.5038
 0.3621 0.3154
 -0.3346 -0.6103
 0.0991 0.2596
 -0.0198 0.0597
 -0.2224 -0.4662
 0.2485 0.0556
 -0.0277 -0.8587
 -0.5964 -0.5774
 0.0509 -0.1114
 -0.3889 -0.7411
 0.0630 0.1745
 -0.0835 -0.5670
 0.2773 0.4888
 -0.1677 0.0457
 -0.1021 -0.4304
 -0.0448 -0.6265
 0.2101 -0.0545
 -0.5615 -0.3866
 -0.3885 0.0507
 0.4665 0.1170
 0.1710 0.1188
 -0.0578 0.0893
 -0.1770 -0.4330
 -0.0088 0.0287
 0.2758 -0.3106
 -0.0946 0.0713
 -0.4007 -0.6720
 0.0050 0.1118
 -0.3450 -0.5210
 0.4016 0.5522
 0.1566 0.3976
 0.1709 -0.5649
 -0.0478 0.1704
 -0.7175 -0.6636
 0.0043 -0.3932
 0.4449 0.4377
 0.1181 -0.3921
 0.2099 -0.2218
 -0.2260 -0.6660
 0.1844 -0.2187
 0.1986 0.4312
 -0.2269 0.1584
 0.0455 0.3670
 -0.2047 0.2365
 -0.4950 -0.5213
 0.0760 -0.3058
 -0.3478 -0.7055
 -0.1312 -0.1074
 0.0430 0.1519
 -0.2349 0.3311
 -0.0970 0.0132
 -0.1672 0.4347
 0.1245 0.3763
 -0.5587 -0.8020
 0.0054 -0.8063
 0.1350 -0.2067
 0.2838 0.0449
 -0.5003 0.4617
 -0.5387 -0.7429
 0.2887 -0.5252
 0.1927 0.0378
 -0.1728 0.4152
 -0.2117 -0.8092
 -0.1368 -0.6394
 -0.0441 -0.4922
 -0.1522 -0.0204
 0.1838 -0.2913
 0.3358 0.3293
 -0.5074 -0.9858
 -0.3557 0.1650
 -0.5009 -0.6804
 -0.4863 -0.6334
 -0.1304 0.3973
 0.1115 -0.6470
 -0.1126 0.1102
 0.2347 0.1189
 0.0247 -0.7376
 -0.3266 0.0184
 -0.0175 -0.3211
 -0.2988 0.3873
 -0.1712 0.3671
 0.2772 -0.0083
 -0.1378 -0.5807
 0.0129 -0.0544
 0.0985 0.4020
 0.4457 0.2254
 -0.2445 -0.5125
 -0.4982 -0.7252
 -0.5532 -0.7896
 0.0227 -0.2326
 -0.0164 -0.4852
 -0.1481 -0.0210
 0.2734 0.2747
 0.0177 -0.0767
 0.1254 -0.4894
 0.0460 0.4686
 -0.3065 -0.9008
 0.3385 0.1292
 -0.3136 -0.2417
 0.2949 0.5380
 0.1013 -0.4247
 0.0505 0.1651
 -0.2473 0.2397
 -0.3981 -0.6514
 -0.0466 0.2870
 0.0120 -0.8051
 -0.4001 -0.6053
 -0.1507 0.1711
 -0.3959 -0.5051
 0.0925 -0.5397
 -0.1433 -0.1160
 -0.7211 -0.7225
 -0.0085 -0.5170
 -0.0779 0.2981
 -0.2302 -0.4887
 0.2594 0.6200
 -0.1707 0.2999
 -0.2139 -0.6979
 -0.2182 -0.3628
 0.0353 -0.6324
 0.0263 -0.6455
 -0.1418 -0.7578
 0.0361 -0.2837
 -0.3783 -0.9092
 0.3565 0.1899
 -0.1056 -0.1456
 -0.0963 -0.2206
 -0.6259 -0.7637
 0.0872 0.3600
 0.1263 0.0755
 -0.4195 -0.4618
 -0.4335 -0.3425
 -0.2836 -0.0388
 -0.0966 -0.5879
 0.2360 -0.2184
 -0.2358 -0.9565
 -0.0630 0.3644
 -0.5773 -0.7105
 -0.2699 -0.8060
 0.2715 -0.3208
 0.1619 0.3156
 -0.2545 0.3018
 -0.4057 -0.7886
 -0.1390 0.3442
 -0.1845 0.1678
 -0.1418 -0.5948
 0.0877 -0.0760
 0.2968 0.3957
 -0.3785 -0.3963
 -0.5471 -0.6942
 0.1460 -0.3001
 -0.0806 -0.4421
 0.1520 -0.1968
 -0.1564 -0.2818
 -0.3234 -0.1643
 0.2919 0.1613
 -0.2601 0.1901
 -0.1784 0.3505
 -0.0261 0.3160
 -0.1858 -0.4027
 0.2745 0.4777
 -0.1013 -0.4302
 0.1604 0.3463
 0.2819 -0.7029
 0.0843 -0.0101
 -0.4452 -0.6610
 -0.0846 -0.6479
 -0.2833 -0.0979
 0.5105 0.3042
 -0.4934 -0.6944
 -0.2148 -0.6894
 0.0134 -0.3574
 0.0113 -0.1070
 0.3090 0.0707
 0.1748 0.4590
 -0.1048 0.2289
 -0.4117 -0.7348
 -0.1631 -0.3773
 0.2071 0.3245
 0.3742 0.5445
 0.1560 -0.2474
 -0.0079 -0.7531
 -0.4920 -0.5882
 0.0346 -0.5209
 -0.3829 -0.1118
 -0.0989 -0.9585
 -0.5321 -0.6481
 0.1434 0.1616
 -0.2187 -0.7515
 -0.3215 0.2406
 -0.1515 0.3077
 0.2997 -0.3129
 -0.0644 -0.5031
 -0.1009 0.0840
 -0.1562 -0.8887
 -0.3468 -0.5715
 -0.4531 -0.0354
 0.1323 0.3553
 -0.1639 0.0443
 -0.0006 -0.0509
 -0.0903 0.2857
 -0.0385 -0.0633
 -0.0097 0.3773
 -0.2818 0.3900
 -0.3889 -0.4891
 0.3926 -0.5733
 -0.0528 -0.6601
 -0.2242 -0.4022
 -0.7674 -0.9255
 0.1411 0.0986
 0.4081 0.2650
 -0.2862 0.3441
 0.2840 0.3046
 0.3537 0.2453
 0.1155 -0.6474
 0.1682 0.0367
 -0.3556 -0.5735
 -0.0874 0.1774
 -0.3905 -0.3172
 -0.3227 -0.4766
 -0.1617 0.1708
 -0.1104 -0.9016
 -0.2578 -0.6583
 0.0213 -0.2392
 -0.2668 -0.9981
 -0.5984 -0.5575
 -0.2109 -0.7862
 0.3638 0.0753
 0.0907 -0.1273
 -0.1013 -0.3487
 0.0084 0.1420
 0.0339 -0.4958
 -0.4989 -1.0116
 -0.1873 0.3845
 -0.3124 0.0437
 0.4065 0.0831
 -0.5524 -0.8067
 -0.2086 -0.7275
 -0.4484 -0.8134
 0.1606 0.2720
 0.0627 -0.0018
 -0.0201 -0.7894
 -0.1981 0.2133
 -0.8516 -0.4359
 -0.2811 0.2464
 0.2178 0.2132
 -0.0252 -0.4051
 -0.7658 -1.0870
 0.0452 -0.6171
 -0.0343 0.1735
 -0.2922 -0.6087
 -0.6251 -0.7429
 -0.0404 -0.5745
 0.2334 0.6048
 -0.6403 -0.4803
 -0.2778 -0.7750
 -0.2584 -0.7907
 -0.0802 -0.6724
 -0.2299 0.0306
 -0.4447 -0.9593
 -0.0340 0.0051
 -0.1295 0.3355
 0.0036 -0.4516
 -0.4434 -0.2479
 0.1754 0.4190
 0.2584 0.4977
 0.2655 -0.7084
 0.3128 0.6402
 0.2330 0.2290
 0.5691 0.2494
 -0.3089 -0.6733
 0.3860 0.2898
 -0.0180 -0.0523
 0.1316 0.1026
 -0.4729 -0.5476
 0.2957 -0.1485
 0.1065 -0.3795
 -0.3424 0.0951
 -0.1110 0.3648
 -0.5110 -0.9484
 0.3436 0.2059
 0.2096 0.3761
 -0.3379 -0.0223
 0.2243 0.1358
 -0.1229 -0.6238
 -0.2321 0.2219
 0.0268 0.3440
 -0.4370 -0.3598
 -0.3800 0.2165
 -0.2080 -0.2156
 -0.0934 -0.4289
 -0.6300 -0.8834
 -0.1346 0.1927
 0.4146 0.4772
 0.1835 0.1906
 0.2876 0.4445
 0.0083 -0.6545
 -0.2040 -0.7688
 -0.3311 -0.7560
 -0.3413 -0.2234
 0.2159 0.2737
 -0.1494 -0.6151
 -0.4352 -0.7660
 -0.1549 -0.6878
 -0.3889 -0.5075
 0.0041 0.3517
 -0.2246 0.2987
 0.0200 -0.6121
 0.2731 0.2179
 0.5580 0.6092
 -0.2573 0.1278
 0.2385 0.2142
 -0.1758 -0.3368
 -0.2653 -0.5165
 0.2632 0.1772
 0.1292 0.3151
 -0.2710 0.0158
 0.1846 -0.1327
 -0.5050 -0.6417
 0.0387 -0.7019
 0.3352 0.4690
 0.1868 0.4914
 0.0592 -0.5697
 0.3535 0.4106
 0.0091 0.4710
 -0.3877 -0.5829
 0.0801 -0.4421
 0.0531 0.3013
 -0.4252 -0.0805
 0.3405 0.5521
 -0.4603 -0.7513
 0.4671 0.5271
 -0.0922 -0.7146
 0.0266 0.2580
 -0.3861 -0.7798
 -0.0517 -0.6169
 -0.2582 0.3779
 -0.4907 -0.3666
 0.3077 0.3867
 -0.3335 -0.5593
 0.0096 0.0959
 0.2118 0.4431
 0.0255 -0.3489
 -0.1391 0.0215
 -0.0386 0.0598
 -0.0171 0.2258
 0.1339 0.3390
 -0.3808 -0.5858
 -0.4363 -0.5595
 -0.1898 -0.0989
 -0.5165 -0.8431
 0.0243 0.3609
 -0.5535 -0.7262
 -0.6163 -0.7032
 -0.5537 -0.5912
 0.1150 -0.0603
 -0.3290 0.1547
 0.2033 0.4246
 -0.5857 -0.9024
 -0.1131 -0.0791
 -0.2001 0.0057
 0.1439 0.7200
 -0.2056 -0.0396
 -0.0459 -0.0427
 -0.0515 -0.6051
 -0.6156 -0.4508
 0.1157 0.0896
 -0.2294 -0.7384
 0.0777 -0.0590
 -0.4145 0.0664
 -0.2205 0.3825
 -0.6478 -0.8780
 0.1518 -0.6593
 -0.3235 -0.2237
 -0.2574 -0.1116
 -0.2289 0.2320
 -0.2952 0.4060
 -0.3395 -0.8757
 -0.0635 -0.7270
 -0.3984 -0.3092
 -0.0752 0.0980
 0.5525 0.1969
 -0.4745 -0.3727
 -0.0815 -0.0310
 -0.2856 -0.4270
 0.1513 0.4700
 -0.3054 -0.5296
 0.3698 0.0097
 -0.1229 -0.6501
 -0.5294 -0.5751
 -0.3352 0.1251
 -0.3608 -0.6180
 0.1538 0.4025
 -0.4020 -0.5044
 -0.4371 -0.9084
 -0.0728 0.0692
 -0.4577 -0.7868
 -0.5785 -0.7082
 0.1921 0.2318
 0.1069 0.2082
 0.0947 -0.5612
 0.0618 -0.3906
 -0.1823 -0.5221
 -0.3156 0.1357
 0.3890 0.2036
 -0.0680 -0.8854
 0.1164 0.1412
 -0.3642 0.4468
 -0.2132 0.1737
 0.0168 -0.1190
 -0.1166 0.3451
 -0.1828 0.1455
 0.0277 -0.4056
 -0.1885 -0.6017
 -0.0416 0.1554
 -0.5435 0.0519
 -0.6729 -0.7085
 0.1205 -0.1132
 0.1926 0.3831
 0.0133 -0.6795
 -0.3213 -0.7531
 0.2608 0.1846
 -0.4592 -0.3694
 -0.3342 -0.6172
 -0.1606 0.1911
 -0.3548 -0.7490
 -0.3329 -0.0437
 -0.4067 -0.0476
 -0.1496 0.3369
 -0.4702 -0.1717
 0.1746 0.1394
 0.0389 -0.5767
 -0.3869 -0.9188
 0.1222 -0.0591
 -0.5812 -0.8962
 -0.3102 -0.6846
 -0.1985 -0.7502
 0.3522 0.4050
 -0.2645 -0.2173
 0.1245 0.0140
 0.0023 0.3468
 -0.0649 -0.4576
 -0.3122 0.2467
 0.1776 -0.0177
 -0.0522 -0.6471
 -0.1374 0.5972
 -0.0380 0.2996
 0.1153 0.3711
 0.1788 -0.1144
 -0.0314 -0.5075
 -0.4738 -0.6490
 -0.0834 0.1738
 0.2180 0.1809
 0.1145 -0.0462
 -0.3982 -0.7260
 -0.3485 0.0702
 -0.2244 -0.7118
 -0.4276 -0.6764
 0.1325 -0.0121
 -0.6447 -1.0402
 -0.5204 -0.5633
 -0.3905 0.2989
 0.0467 -0.4766
 0.1214 -0.4399
 -0.4156 -0.7151
 -0.3506 -0.8418
 -0.4374 -0.4713
 -0.3854 -0.1244
 -0.0577 -0.5790
 0.3417 0.2773
 -0.2903 -0.4902
 -0.0087 -0.0825
 -0.3773 -0.8027
 -0.0443 -0.5481
 -0.2623 -0.5694
 -0.2081 -0.7861
 -0.4091 -0.8229
 -0.1772 0.0363
 -0.1202 0.3163
 -0.5656 -0.6699
 0.1295 0.4630
 -0.2054 0.5794
 0.3226 0.4798
 -0.3497 -0.5456
 -0.0835 0.3565
 -0.0847 -0.3495
 0.1841 0.2101
 0.0249 0.5024
 -0.6407 -0.6957
 0.0882 -0.7278
 0.0090 -0.3618
 -0.5844 -0.3771
 0.3144 0.1730
 -0.0860 -0.4351
 -0.3359 -0.6707
 0.5354 0.4435
 0.3445 0.5249
 -0.0814 -0.4000
 -0.3682 -0.5703
 -0.1459 -0.7460
 0.3394 0.2431
 -0.3188 -0.9508
 -0.3231 -0.8823
 -0.5377 -0.6593
 -0.3060 0.1190
 0.0863 -0.4417
 0.4652 0.4196
 -0.3892 -0.2751
 -0.4166 -0.3462
 0.3861 0.0987
 -0.5736 -0.6305
 -0.2701 -0.8726
 -0.2241 -0.7544
 -0.7357 -0.9422
 -0.5144 0.1142
 -0.4678 -0.8263
 -0.3687 -0.8472
 0.2190 0.4623
 -0.1868 0.5542
 0.2010 0.4183
 0.2628 0.1057
 -0.1524 -0.4887
 -0.0152 -0.6252
 0.3251 0.4997
 0.1999 0.1178
 0.2287 -1.0350
 0.0694 -0.4561
 0.0471 0.5780
 0.1520 -0.5021
 0.2621 0.0184
 -0.3504 0.3763
 -0.3232 -0.7749
 0.3283 0.1356
 -0.0479 0.0928
 -0.2629 0.2357
 -0.2213 -0.3278
 -0.3428 -0.0865
 0.2693 -0.3490
 -0.2439 0.1951
 -0.1985 -0.7958
 -0.1468 0.2765
 -0.1657 -0.0521
 -0.3036 -0.5876
 -0.5010 -0.6564
 -0.3849 -0.0669
 -0.2171 -0.6255
 0.1754 0.0725
 0.4160 0.7457
 0.2437 0.4867
 0.2550 -0.0477
 0.3222 0.1256
 0.3129 0.4660
 -0.0925 0.0217
 -0.2285 -0.9035
 -0.4695 -0.6568
 -0.3399 0.0338
 -0.3617 0.0543
 -0.3475 -0.7930
 -0.1329 -0.3258
 -0.5940 -0.8455
 -0.4442 -0.8433
 -0.5280 -0.5999
 -0.2631 -0.5331
 -0.0268 0.3871
 -0.0448 0.0555
 0.2211 0.4413
 -0.1332 -0.9285
 -0.2943 -0.5880
 0.1337 0.1558
 -0.3935 -0.7018
 0.0486 -0.5642
 -0.4348 -0.6444
 -0.1489 0.3358
 -0.2939 -0.6575
 -0.1037 -0.7855
 -0.5289 -0.4885
 0.0319 -0.4633
 0.0648 -0.3030
 -0.5149 -0.5003
 0.4811 0.5048
 -0.1175 -0.7252
 -0.2714 -0.7180
 -0.1153 -0.6025
 0.2602 0.3353
 0.0299 -0.4901
 0.2875 0.1653
 -0.3241 -0.5044
 -0.3680 0.1195
 0.0048 -0.3562
 -0.5379 -0.3385
 -0.2143 0.0530
 -0.0593 -0.0520
 -0.0413 0.1912
 -0.1516 -0.4927
 0.1162 0.2181
 -0.6429 -0.7626
 0.2318 -0.0938
 -0.0060 -0.3921
 -0.0668 -0.5668
 -0.1825 -0.5015
 -0.1153 0.3193
 -0.0591 0.0987
 -0.0190 0.2279
 -0.4619 -0.5646
 0.1158 -0.5003
 0.2207 -0.2090
 -0.1140 -0.5808
 -0.1051 -1.0921
 -0.2936 0.2580
 -0.4330 0.2978
 0.2023 0.4793
 -0.4004 -1.0355
 0.0628 -0.2004
 -0.5029 -0.3979
 -0.2493 0.2738
 0.0329 0.4472
 0.2428 0.1681
 0.2484 0.4723
 0.3106 -0.0419
 0.1959 0.0464
 -0.1409 0.2931
 -0.0316 -0.6518
 -0.3646 -0.2324
 -0.2221 0.3478
 -0.2687 0.0587
 -0.0422 -0.6592
 -0.1059 -0.5946
 0.0222 -0.0425
 -0.1199 -0.8482
 0.3479 0.2243
 0.0536 -0.4001
 -0.0518 0.0427
 -0.6325 -0.6487
 -0.4969 -0.7279
 -0.2850 -0.0234
 -0.0353 -0.6612
 -0.2074 -0.9055
 0.2180 -0.1827
 -0.0577 -0.6036
 -0.7155 -0.7052
 -0.0896 -0.8359
 0.0754 -0.5235
 -0.4187 -0.3831
 -0.1195 -0.6209
 0.1022 0.1807
 0.0938 -0.0617
 -0.1131 -0.7681
 -0.0501 -0.6477
 -0.1748 0.2025
 -0.0399 0.1780
 0.2338 0.3968
 -0.5229 -0.7368
 -0.4179 -0.4401
 -0.4963 0.1467
 -0.0216 0.3391
 -0.0843 0.6054
 0.2780 -0.0118
 -0.1279 0.0299
 -0.2080 0.0183
 -0.2929 -0.1204
 -0.0831 -0.6168
 -0.2992 -0.5275
 -0.5527 -0.9287
 -0.1166 0.1066
 0.0955 0.2759
 0.2042 0.2678
 -0.2334 -0.5457
 -0.1631 0.1438
 -0.2962 0.0344
 0.0646 -0.5931
 -0.5321 -0.7430
 -0.1409 -0.0711
 0.3033 0.2408
 -0.1931 -0.2040
 -0.1423 0.3216
 -0.3244 -0.1886
 -0.4223 -0.6068
 0.2971 0.6874
 -0.2344 0.2844
 0.5659 0.3237
 0.0196 -0.3674
 -0.4702 -0.9184
 -0.0034 -0.1591
 -0.3932 -0.8495
 0.2416 0.3656
 -0.3428 0.5308
 0.0477 -0.4723
 -0.2308 -0.2180
 0.3109 0.1466
 -0.3261 0.0366
 0.0483 -0.0995
 0.1940 0.3240
 -0.0998 -0.7130
 -0.1680 0.1215
 0.0679 -0.5046
 -0.4181 -0.2734
 -0.5889 -0.8807
 0.2305 -0.3959
 -0.0420 -0.0598
 0.1969 -0.3798
 -0.3662 -0.6911
 0.2374 -0.2799
 0.0099 0.3576
 0.1882 -0.2287
 -0.1762 0.0480
 -0.3007 -0.8202
 -0.5838 -0.8743
 -0.3728 0.1433
 -0.0595 -0.5614
 -0.2440 0.0220
 -0.4512 -0.6781
 -0.0063 0.0600
 -0.0269 0.2098
 0.1762 0.6366
 -0.4363 -0.5784
 0.4685 0.0917
 0.1926 0.2180
 -0.2254 -0.0665
 -0.6362 -0.5326
 0.2997 0.5942
 -0.4866 -0.7841
 -0.0281 -0.0628
 -0.0310 -0.6010
 0.0135 -0.3102
 -0.6136 -0.7189
 0.0957 -0.8551
 0.4074 0.1482
 -0.2799 -0.1622
 0.1021 0.3112
 -0.2574 -0.7341
 -0.0604 -0.8639
 -0.0712 -0.7324
 -0.3389 0.1085
 -0.1899 0.1086
 -0.1443 0.3927
 -0.2008 0.1146
 0.0612 -0.4402
 -0.4773 -1.0260
 -0.3585 -0.7499
 -0.1783 0.0258
 -0.0786 -0.6404
 0.3609 0.0799
 -0.3535 -0.3339
 0.1067 0.3832
 -0.2618 -0.3552
 0.4180 -0.3879
 -0.2444 -0.4363
 -0.0684 0.2201
 0.3298 0.3094
 -0.1048 -0.1520
 -0.4011 -0.4023
 -0.3059 -0.4782
 0.1475 0.0636
 0.2299 0.2418
 -0.4295 -0.6412
 -0.2553 0.0634
 0.1435 -0.1907
 -0.6959 -0.7939
 -0.5116 -0.0660
 -0.3179 -0.4206
 -0.1704 0.2973
 -0.2184 -0.2215
 -0.0502 -0.0721
 0.3422 0.1358
 0.1990 0.4718
 -0.2922 -0.8804
 -0.3027 -0.0230
 -0.3886 -0.7862
 -0.1225 -0.4359
 -0.4091 -0.7834
 0.0448 0.2303
 -0.3333 0.1377
 0.4341 0.3609
 -0.0158 0.2378
 -0.0627 -0.4769
 -0.4726 -0.6533
 -0.2841 -0.6777
 -0.2392 0.2597
 -0.5064 -0.5859
 -0.1294 0.1410
 -0.0844 -0.7070
 -0.0626 -0.0815
 0.2861 0.2144
 -0.0326 -0.2173
 0.0531 0.0526
 0.4796 0.2793
 -0.2087 0.2416
 -0.4758 -0.4464
 -0.1110 0.1690
 -0.2117 -0.6893
 0.2235 0.3552
 -0.3770 -0.4048
 0.1944 0.1972
 0.0639 -0.7887
 0.1003 -0.4117
 -0.6319 -0.8453
 -0.2923 0.1824
 -0.0717 -0.0943
 -0.1127 -0.6235
 -0.5448 -0.7423
 -0.2621 -0.7698
 -0.1537 -0.0904
 0.1312 -0.3284
 0.1810 -0.0280
 -0.0415 0.2836
 0.0757 0.3275
 -0.3459 0.0519
 -0.1686 -0.2264
 0.2460 0.4069
 0.0730 -0.9147
 -0.1629 -0.6495
 -0.3396 0.1479
 -0.2884 0.0823
 0.1733 -0.5743
 -0.4980 -0.4037
 0.0318 0.4005
 0.2391 0.2819
 -0.1444 -0.0250
 -0.1197 -0.4318
 -0.2777 0.0970
 0.2636 0.2487
 -0.5711 0.1383
 0.3662 0.5007
 -0.1861 -0.7509
 0.0552 -0.6056
 -0.0994 -0.7188
 -0.5557 -0.6145
 -0.4647 -0.8135
 -0.0386 -0.6435
 -0.3750 -0.2782
 0.1527 0.2963
 0.4776 0.0963
 0.0484 0.0404
 -0.0222 0.3931
 -0.3448 0.1107
 0.1111 -0.0261
 0.0741 0.0730
 0.1128 0.4214
 -0.1114 0.3554
 -0.4489 -0.7266
 0.2130 -0.2247
 -0.5925 -0.6094
 0.2399 0.2297
 0.2923 0.3514
 0.1837 0.0869
 -0.1780 -0.2061
 -0.1059 0.4516
 -0.2008 -0.3236
 0.0148 -0.2897
 -0.1975 0.0724
 -0.0586 0.2547
 0.2422 0.4887
 -0.1949 0.1205
 -0.0328 0.0209
 -0.0129 -0.4375
 0.3706 0.3334
 -0.6105 -0.8838
 0.0556 -0.2259
 -0.3730 -0.8522
 -0.3560 -0.5801
 -0.5789 -0.7853
 0.3598 0.6434
 0.0053 0.2673
 -0.3378 -0.6947
 -0.3707 -0.0386
 -0.0080 -0.6366
 -0.2519 0.1550
 -0.4439 -0.8782
 -0.0134 -0.7580
 -0.1970 -0.8506
 -0.0229 -0.2155
 -0.6983 -0.9231
 0.3774 0.3523
 -0.0751 -0.1538
 -0.4556 -0.5664
 -0.1862 0.2687
 -0.0335 -0.0143
 0.2928 0.3681
 -0.4083 -0.6909
 -0.2597 -0.7016
 0.1113 -0.4247
 0.1369 -0.5482
 -0.0155 -0.5758
 -0.1903 -0.1665
 -0.2387 -0.3445
 -0.3673 -0.1575
 -0.3558 -0.9299
 -0.1880 0.2133
 -0.4885 -0.7314
 0.1415 0.1531
 -0.1645 -0.8668
 0.1823 -0.7398
 0.1224 0.1600
 0.0121 -0.5243
 -0.0360 -0.6265
 -0.3925 0.3537
 -0.1626 -0.0024
 0.4398 0.4344
 0.0134 -0.4239
 -0.5512 -0.7969
 -0.5017 -0.6793
 0.0951 -0.4850
 -0.1209 0.0961
 -0.1664 -0.8400
 -0.3332 -0.5536
 -0.0893 -0.6926
 -0.0037 -0.5233
 -0.6019 -0.8097
 0.0267 0.0486
 0.1937 0.2529
 -0.4357 -0.4918
 0.1918 -0.2253
 -0.0955 -0.3149
 0.3995 0.2978
 0.2304 0.2117
 -0.1545 -0.6601
 0.1118 0.1053
 0.3005 0.0873
 -0.3723 -0.1407
 0.0637 0.6648
 -0.2997 0.1857
 -0.1365 -0.5241
 0.2088 0.3428
 0.2712 0.6512
 0.1997 0.1565
 -0.0579 0.3857
 -0.1418 0.2041
 0.0812 -0.5856
 0.2581 -0.2318
 -0.4852 -0.7722
 -0.5261 -0.8216
 -0.2684 -0.3698
 -0.5728 -0.8179
 0.0303 0.2705
 0.1276 -0.4242
 -0.2311 -0.1577
 -0.2519 -0.3793
 -0.2568 -0.7059
 0.2405 0.0621
 -0.4544 -0.9685
 0.2002 0.0721
 0.0417 0.1958
 -0.2227 0.2240
 0.0343 -0.5171
 -0.5635 -0.8078
 -0.0127 -0.3879
 0.0255 -0.5847
 0.1404 -0.4392
 -0.0671 0.3183
 -0.6169 -0.4359
 -0.6057 -0.7494
 -0.3102 -0.3322
 -0.4380 -0.6865
 0.2772 0.6237
 -0.1257 0.4593
 -0.1133 -0.8626
 -0.1878 0.0393
 -0.0746 0.1688
 0.0837 -0.7951
 -0.0870 -0.7672
 -0.6179 -0.5132
 -0.0493 -0.1920
 0.1304 -0.2016
 -0.4368 0.2629
 0.3763 0.4117
 0.1659 0.0336
 -0.3313 -0.4225
 0.3321 0.4453
 -0.1658 0.0133
 -0.2905 0.1140
 0.3899 0.3840
 0.2492 -0.5525
 -0.4702 -0.6778
 0.2133 0.1667
 0.2217 0.1984
 0.2266 -0.6625
 0.3442 0.4083
 -0.1817 -0.2541
 -0.3505 -0.7007
 0.1626 0.1509
 0.0482 0.4321
 -0.2134 -0.7180
 -0.3349 0.1063
 0.0311 -0.3956
 -0.0653 -0.0799
 -0.2429 0.4375
 -0.1047 0.1238
 -0.0010 -0.2217
 -0.5448 -0.5485
 -0.0753 0.5868
 -0.1001 0.3267
 0.5780 0.2416
 0.4061 0.4448
 -0.2050 -0.1996
 0.3703 0.3956
 -0.6585 -0.2543
 -0.3670 -0.4270
 0.3058 0.3021
 -0.0048 -0.4815
 -0.3927 0.0293
 0.2960 0.2373
 -0.2029 -0.7056
 0.3758 0.3236
 -0.3989 -0.7618
 -0.5451 -0.6919
 -0.2272 -0.1802
 -0.1139 -0.1390
 -0.2231 -0.2681
 0.1330 0.1217
 -0.2729 0.1897
 0.2157 0.4308
 -0.1674 -0.0650
 -0.0256 -0.0969
 -0.1118 0.0908
 -0.2065 -0.7893
 -0.2713 -0.5999
 -0.6568 -0.9234
 0.3267 0.7078
 0.0039 -0.7666
 0.2519 -0.0393
 -0.2474 0.2570
 -0.6174 -0.6422
 -0.3684 0.0481
 -0.1210 -0.4495
 0.1284 -0.4344
 -0.3177 0.0654
 -0.1718 -0.0748
 -0.0218 -0.6477
 -0.4952 -0.8905
 -0.6347 -0.4082
 -0.0235 -0.5314
 -0.1952 -0.2077
 -0.0698 -0.6385
 -0.0567 -0.8504
 -0.2732 -0.9201
 0.0085 0.2292
 -0.3383 -0.0761
 0.1643 0.2155
 0.4080 0.4823
 -0.2907 -0.9301
 0.2247 0.5682
 -0.4034 0.4902
 -0.3576 -0.6583
 0.3941 0.3368
 -0.2598 -0.4556
 -0.0325 0.1753
 -0.0401 -0.5183
 -0.3972 0.2555
 -0.1882 0.2178
 0.0027 0.3377
 -0.0220 0.1543
 -0.3871 0.1693
 -0.1969 0.0377
 0.1032 0.3068
 0.3505 0.4669
 -0.1535 -0.7598
 -0.2760 0.1628
 0.3206 0.4875
 0.2674 0.2607
 -0.1066 0.1351
 -0.2547 0.3338
 -0.0590 -0.4953
 0.3985 0.2245
 -0.2216 0.1172
 -0.3640 -0.7707
 -0.2012 0.3883
 -0.1380 -0.6502
 -0.0797 -0.1009
 -0.1529 0.3389
 -0.7730 -0.8755
 -0.0253 0.4678
 -0.1795 -0.4751
 0.4233 0.4687
 0.2710 0.3964
 -0.4243 -0.5421
 -0.1997 -0.3714
 -0.2154 0.3683
 -0.3594 -0.7984
 0.1650 0.0129
 -0.1405 0.0660
 -0.0385 -0.5982
 -0.2565 -0.1214
 0.1534 0.2988
 0.0999 0.2645
 0.2645 0.7432
 -0.3359 0.1962
 0.0772 -0.4688
 0.0084 0.0216
 0.1781 0.4573
 -0.3014 -0.7499
 -0.0497 0.4126
 -0.6738 -1.0825
 -0.2315 -0.0906
 0.0178 -0.0445
 -0.0476 0.0017
 -0.5691 -0.6598
 -0.1702 -0.0525
 -0.0263 0.5330
 0.1316 0.1129
 -0.1571 -0.4820
 0.1532 -0.2405
 -0.2431 0.0701
 0.0152 0.1901
 -0.1949 0.2907
 -0.1403 -0.3238
 -0.1240 0.1760
 -0.0483 -0.6256
 0.0425 -0.6376
 -0.6747 -0.8602
 0.0009 -0.2546
 -0.1748 0.1690
 -0.1950 0.4698
 -0.1358 0.0532
 0.2225 -0.4139
 -0.4094 -0.3595
 0.2375 0.2385
 0.0990 0.3326
 -0.3953 -0.0675
 -0.2646 -0.6400
 -0.1789 -0.0034
 -0.1633 -0.5361
 -0.1920 0.2312
 -0.3989 -0.5755
 0.3200 0.4007
 -0.1618 -0.8543
 0.0824 0.2231
 -0.4683 -0.3556
 -0.3422 -0.5949
 0.2177 0.3265
 0.0634 -0.2533
 -0.0571 0.3116
 -0.3995 -0.4339
 -0.2263 -0.4055
 -0.1868 -0.5583
 -0.3665 -0.3467
 -0.0864 -0.7336
 -0.3112 -0.5298
 -0.0666 0.4039
 -0.5251 -0.7698
 0.0367 -0.6026
 -0.0744 -0.5895
 0.3477 0.3116
 0.0523 -0.2785
 0.3479 0.5161
 -0.1801 0.0459
 -0.4631 -0.7616
 -0.2535 -0.4971
 -0.5342 -0.1620
 0.2806 0.1910
 0.1811 0.0263
 0.3081 0.4992
 -0.7214 -1.0770
 0.2935 0.1930
 -0.2090 -0.7366
 -0.4977 -0.6185
 -0.6159 -0.6709
 -0.4732 -0.7381
 -0.4895 -0.6568
 -0.0473 -0.5792
 0.2779 0.5695
 0.1044 -0.4094
 0.4297 0.2800
 -0.2415 -0.5180
 -0.0489 -0.7042
 -0.0866 -0.4171
 -0.1197 0.1937
 -0.1044 0.4483
 -0.7797 -0.8469
 -0.1168 -0.3623
 -0.0016 -0.7995
 -0.2555 0.1449
 -0.3097 -0.0806
 -0.3716 -0.2517
 -0.2773 -0.7713
 -0.5281 -0.3757
 0.2952 0.2491
 -0.4356 -0.5341
 0.2399 0.3531
 -0.0868 -0.3131
 -0.5489 -0.9376
 -0.1218 0.0707
 -0.7132 -0.6966
 -0.1395 -0.7260
 0.1869 -0.1174
 -0.6708 -0.9548
 0.3120 0.2093
 -0.1225 0.3242
 -0.1668 0.1151
 -0.0047 0.1603
 0.1191 -0.0065
 -0.2148 -0.4528
 -0.1037 -0.3720
 -0.0593 0.3209
 -0.1052 0.1385
 0.1200 0.0057
 -0.0804 0.2612
 -0.0592 0.3136
 0.2169 0.0344
 -0.4143 -0.5076
 0.0392 0.2768
 0.1564 0.4466
 0.1731 -0.3009
 0.3871 0.5147
 0.8139 0.3259
 0.1760 0.3089
 -0.5061 -0.2254
 -0.1270 -0.0722
 0.4838 0.5558
 -0.4008 -0.5911
 -0.2568 -0.3296
 -0.3868 -0.7043
 -0.1955 -0.4535
 -0.0037 -0.5845
 0.1665 0.3619
 -0.0878 -0.7459
 0.1581 -0.2939
 -0.3654 -0.5638
 0.2719 0.2981
 -0.4559 -0.7313
 -0.5636 -0.8191
 0.0803 0.1635
 -0.2299 0.2656
 0.1071 0.2056
 0.3049 0.1484
 0.3819 0.3260
 -0.0452 0.2617
 -0.0850 -0.5808
 -0.2384 -0.6901
 -0.4373 -0.2430
 -0.2485 -0.6879
 0.2896 0.2453
 -0.2385 -0.5907
 -0.2216 0.2791
 -0.1118 -0.4298
 0.0058 -0.1053
 0.0033 -0.5639
 -0.3310 -0.5963
 0.2275 0.0146
 -0.1445 0.3259
 -0.1498 -0.5550
 -0.0918 -0.8476
 -0.1025 0.0659
 0.0437 -0.0378
 -0.5649 -1.0285
 -0.1367 -0.7277
 -0.5883 -0.8163
 -0.1905 -0.7461
 -0.0075 -0.4548
 -0.2313 0.1199
 0.2837 -0.1013
 0.1367 0.2124
 -0.1905 -0.1822
 -0.1293 -0.3288
 0.0631 0.2375
 -0.1259 -0.0077
 -0.5074 -0.7070
 -0.3188 -0.9751
 -0.1888 0.3885
 -0.1907 -0.6811
 0.0197 0.5838
 0.0596 -0.3032
 0.3274 0.0100
 -0.1115 -0.6345
 0.1458 -0.1360
 0.1046 -0.4857
 -0.2930 -0.4557
 -0.0350 -0.6184
 -0.0137 0.5005
 0.2143 -0.0831
 -0.0312 -0.6244
 0.1241 0.4258
 -0.7503 -0.4966
 0.1313 -0.4287
 0.4808 0.1708
 -0.2755 -0.3494
 -0.3814 0.5936
 -0.5486 -0.4877
 0.0258 0.3908
 0.0155 -0.6283
 -0.1861 -0.5151
 -0.4070 -0.5303
 -0.2421 -0.5795
 -0.1111 -0.3312
 0.4289 0.3940
 -0.2357 0.1538
 -0.5537 -0.8455
 -0.2646 0.1563
 -0.0602 0.3062
 -0.5984 -0.8822
 0.1536 0.2767
 -0.4261 -0.5633
 -0.2638 -0.5981
 -0.4606 -0.8347
 -0.1989 -0.8083
 0.1231 -0.0188
 -0.5298 -0.6349
 -0.2978 -0.5404
 0.0026 -0.6547
 0.2921 0.5049
 0.0374 -0.2351
 -0.2827 0.3423
 0.2581 -0.4161
 -0.1664 -0.2235
 -0.2694 -0.2851
 -0.3143 0.3070
 0.2326 0.1918
 0.0415 0.0620
 -0.4320 -0.7884
 -0.1533 0.3643
 -0.0266 -0.8021
 0.0459 -0.4383
 -0.0835 -1.0286
 -0.2599 -0.4568
 -0.6488 -0.6257
 -0.5859 -0.7878
 -0.1790 -0.2326
 -0.1701 0.2507
 -0.2278 -0.8628
 0.2249 0.1661
 -0.1771 -0.4702
 0.0773 0.3869
 -0.2362 -0.1420
 0.1102 -0.3574
 -0.6151 -0.7095
 -0.2290 0.1230
 0.2140 -0.8786
 -0.3676 -0.1796
 -0.2237 0.0586
 -0.0709 -0.8947
 -0.0760 -0.7277
 -0.0718 0.3001
 0.0129 -0.4462
 -0.0820 0.2360
 -0.2366 0.4385
 -0.4093 -0.0217
 -0.2255 -0.1099
 0.0508 0.2110
 -0.2643 0.0522
 -0.1288 0.1453
 -0.0443 0.3780
 0.3066 0.4733
 0.2588 0.3034
 0.2625 0.0731
 -0.2495 -0.8314
 -0.1482 -0.5168
 -0.1887 0.2770
 0.0023 -0.5070
 0.1108 -0.1459
 -0.3396 -0.0313
 0.0715 0.3338
 -0.2216 -0.3566
 0.1887 0.2352
 -0.2725 -0.7998
 0.0663 -0.0126
 0.1031 -0.4017
 -0.3967 -0.7987
 0.0104 0.4186
 -0.3485 0.2095
 0.2801 0.3090
 -0.0789 0.1100
 -0.5409 -0.6643
 0.5115 0.7140
 0.3221 0.2659
 0.1024 -0.3475
 -0.6385 -0.8843
 0.2576 -0.5701
 -0.4795 -0.7077
 -0.8103 -0.9491
 -0.2246 -0.3265
 -0.3040 0.1413
 0.3939 0.3665
 -0.2682 -0.9462
 0.0114 -0.6025
 0.0860 -0.0776
 -0.3103 -0.6191
 -0.4288 -0.8201
 0.0540 -0.4687
 -0.0138 -0.5021
 -0.1537 -0.7977
 -0.0385 -0.3820
 -0.0204 -0.5724
 -0.4010 -0.6138
 -0.4215 -0.6468
 0.1093 -0.0502
 -0.2790 -0.3602
 0.2433 0.5611
 -0.0200 -0.5937
 0.1008 -0.8261
 0.3869 0.2952
 0.2245 0.4666
 0.0455 0.3160
 0.3196 0.1005
 -0.2000 -0.4790
 -0.0874 -0.1987
 -0.2501 0.4344
 0.1723 -0.5902
 0.3060 -0.0117
 -0.0141 -0.5147
 -0.2400 0.0115
 -0.4196 -0.1686
 0.1472 -0.3194
 -0.4971 -0.5241
 -0.4963 -0.7548
 -0.1510 -0.4298
 -0.2309 0.2456
 0.3848 -0.3045
 -0.1614 0.3234
 -0.1420 0.1068
 0.1771 0.3477
 -0.1898 -1.0640
 0.2299 -0.1074
 -0.3087 -0.4192
 -0.0149 0.1935
 -0.1251 -0.4653
 -0.0560 0.0643
 0.1715 0.1223
 -0.0594 -0.4196
 -0.5711 -0.5747
 -0.0640 -0.4874
 0.0671 -0.1297
 -0.1529 0.1969
 -0.6762 -0.4758
 -0.3019 -0.4028
 -0.1094 -0.3630
 -0.2454 0.0468
 -0.3800 -0.5676
 -0.1752 0.0621
 -0.0252 -0.4957
 0.1097 0.2142
 -0.3779 -0.5817
 -0.2452 -0.1411
 -0.0349 0.2530
 -0.4997 -0.2882
 0.0775 -0.6590
 0.0775 -0.0129
 -0.1601 0.0393
 0.2904 0.4134
 -0.2094 -0.4598
 -0.0265 -0.5796
 -0.3400 -0.6968
 -0.0149 0.4234
 -0.2536 -0.1902
 -0.3971 -0.4947
 -0.2046 -0.5351
 -0.1047 -0.4799
 -0.5018 -0.4980
 0.2588 -0.1162
 0.1604 0.1156
 -0.3976 -0.2999
 0.2533 0.3677
 -0.1691 0.0489
 -0.4282 -0.6052
 -0.2299 0.1545
 0.2156 -0.8129
 -0.0060 -0.0245
 -0.6835 -0.3061
 0.3353 0.3076
 0.0491 -0.8095
 -0.4050 -0.4349
 -0.1300 0.2958
 -0.6505 -0.9467
 0.1141 -0.7839
 -0.4704 -0.3833
 0.1889 0.0892
 -0.0740 0.4664
 0.0252 0.0024
 0.0286 -0.5912
 -0.7828 -0.7769
 -0.3380 -0.7517
 0.0257 -0.3545
 -0.2708 -0.0005
 -0.2724 -0.9824
 0.1554 0.3362
 -0.6570 -0.9318
 -0.4096 -0.5478
 0.0682 0.1752
 0.0898 0.2937
 0.2405 -0.3032
 -0.3078 -0.0200
 -0.0867 0.3691
 0.0379 -0.5995
 -0.2881 -0.4814
 0.3704 0.2207
 0.1435 -0.0610
 0.2485 0.2581
 0.2095 0.4214
 -0.2221 -0.9168
 -0.4419 -0.4374
 -0.0123 -0.1120
 -0.2309 -0.5624
 0.1633 -0.2273
 -0.5884 -0.8563
 0.2253 0.4108
 -0.3814 -0.5161
 0.2094 -0.2827
 0.0626 0.2232
 0.1891 0.3612
 -0.4939 -0.3868
 -0.4940 -0.7698
 -0.2779 -0.7967
 0.0166 -0.6080
 0.1353 -0.1320
 -0.3279 -0.7550
 -0.3642 -0.7283
 -0.1546 0.4532
 0.0188 0.1927
 -0.4276 -0.6459
 -0.2919 0.1918
 0.2447 0.3269
 0.3633 -0.2541
 0.2175 0.5122
 -0.4019 -0.9086
 -0.0911 0.3735
 -0.2689 0.2889
 0.0995 0.0616
 -0.0429 -0.4279
 -0.4416 -0.7334
 -0.4537 -0.6592
 -0.1704 -0.0401
 -0.1024 -0.1344
 -0.2749 -0.3468
 0.1300 0.3823
 -0.0018 -0.4966
 0.0319 -0.2464
 -0.2582 0.1955
 0.0358 0.5093
 -0.2639 -0.8147
 0.4024 -0.3716
 -0.3581 -0.8857
 -0.3294 -0.0430
 -0.3726 -0.4303
 0.2640 -0.5549
 -0.1032 -0.3813
 0.0114 0.4767
 -0.4523 -0.3707
 -0.5564 -1.1815
 0.1143 0.3189
 -0.4831 0.0383
 0.2147 0.2839
 -0.3636 -0.4252
 -0.3907 -0.0291
 -0.1389 0.3072
 -0.5978 -0.6605
 -0.2803 0.5160
 -0.3417 -0.2678
 -0.0304 0.2310
 0.2976 0.3432
 0.2017 -0.1558
 -0.4650 -0.7206
 -0.4544 0.1270
 -0.4397 -0.4993
 -0.1597 -0.6702
 -0.2636 -0.3225
 0.2670 0.0042
 -0.1036 0.2673
 0.3589 0.2251
 -0.1229 0.1106
 -0.2456 -0.9078
 -0.2716 0.0665
 -0.5244 -0.5654
 -0.0608 -0.5064
 0.1739 0.0250
 -0.1894 0.3253
 -0.3553 -0.5246
 0.1037 -0.3883
 -0.4356 -0.1893
 -0.6087 -0.7500
 -0.0735 -0.5652
 -0.2391 0.0721
 -0.6509 -0.7510
 0.2707 0.2940
 -0.3022 -0.3797
 -0.0834 0.3596
 -0.0654 -0.1040
 -0.4127 -0.7641
 -0.2862 -0.8829
 0.0424 -0.5686
 -0.0550 -0.0009
 -0.4765 -0.3450
 -0.4661 -0.5198
 -0.1869 0.2636
 -0.4058 -0.4422
 0.3520 0.2573
 -0.0429 0.2760
 -0.2985 -0.0018
 -0.2289 0.3184
 -0.3288 -0.4561
 0.4666 0.2105
 0.2510 0.1707
 0.2198 0.3810
 -0.5524 -0.4156
 -0.0293 -0.3253
 0.1644 0.1883
 0.0331 -0.6758
 -0.2812 -0.8425
 -0.4355 -0.1043
 -0.1122 -0.5341
 -0.4508 -0.8241
 -0.0407 -0.6726
 -0.4832 -0.3732
 -0.0903 -0.4727
 0.0307 0.0640
 -0.3343 -0.1759
 -0.1042 -0.6947
 -0.1013 0.4570
 -0.2591 -0.4660
 -0.1451 0.0062
 -0.2144 -0.3698
 -0.5528 -0.8917
 0.2466 0.2748
 0.2154 0.3257
 -0.5857 -0.7742
 -0.3060 -0.6978
 -0.3571 -0.3005
 0.0337 0.4002
 0.4004 0.3515
 0.0035 -0.5439
 0.3104 0.1676
 -0.0127 -0.7259
 0.0617 -0.0495
 -0.2175 0.0756
 -0.1835 0.0995
 -0.3940 -0.3446
 -0.3387 -0.8463
 0.2114 0.1929
 -0.3647 0.1377
 -0.5689 -0.8050
 -0.1502 -0.6394
 -0.1640 0.1774
 -0.6331 -1.0866
 -0.2262 -0.3850
 -0.2335 0.4015
 0.3207 0.4124
 -0.0329 -0.3400
 0.0774 0.0465
 0.2488 0.3128
 0.3273 0.5473
 0.3689 0.2586
 0.0981 -0.2907
 -0.1995 0.1143
 0.1132 0.0891
 -0.6061 -0.7798
 -0.3237 0.1098
 -0.1343 -0.5726
 0.0010 0.1856
 0.1489 -0.1893
 -0.1996 -0.6055
 -0.2935 -0.1889
 -0.1777 -0.7997
 -0.3264 -0.5352
 -0.2639 0.2783
 0.3958 0.2256
 -0.0417 -0.8425
 -0.2166 0.3986
 -0.1391 -0.7729
 0.0796 0.4198
 -0.0792 0.4682
 0.0894 -0.5062
 -0.1466 0.0526
 0.0015 0.1333
 0.1065 0.0402
 -0.6836 -0.8077
 0.1788 0.1578
 -0.0746 0.1816
 0.0162 -0.0077
 0.0305 -0.2977
 0.0397 -0.4464
 -0.3397 0.4739
 -0.0618 0.1119
 0.3933 0.2538
 -0.1285 0.3047
 0.1957 0.1104
 -0.3464 -0.3046
 -0.1735 -0.4901
 0.1695 0.1153
 0.2683 0.1510
 0.3022 0.4099
 -0.1119 -0.3975
 -0.2885 0.1977
 -0.4201 -0.2529
 0.1025 0.2084
 -0.1593 -0.6989
 0.2530 0.2994
 0.0477 -0.4498
 -0.2848 0.0711
 -0.1724 0.2492
 -0.0969 -0.3767
 0.3906 0.2191
 -0.3410 -0.7549
 -0.2901 0.4486
 -0.2107 0.2659
 -0.2688 -0.1415
 -0.1755 0.3122
 -0.0619 -0.7970
 -0.0288 -0.2389
 0.2184 0.2452
 0.1284 0.0771
 0.0783 0.3285
 -0.2457 -0.6656
 0.1001 -0.5896
 -0.2339 0.1083
 0.0013 0.0671
 0.0751 0.2944
 -0.2813 0.3430
 -0.4014 -0.8855
 0.3906 0.4872
 -0.4857 -0.8201
 -0.2604 0.2257
 0.0346 0.2170
 0.2978 0.4962
 0.2320 0.3197
 0.0189 0.5644
 0.1095 -0.7362
 0.1863 0.5858
 0.3683 0.4840
 -0.1423 -0.6114
 -0.1509 -0.6740
 -0.0950 0.0792
 -0.4046 -0.6967
 0.2260 0.0509
 0.3560 0.6518
 -0.0105 -0.5474
 -0.0969 0.1437
 -0.3464 0.1087
 -0.0030 -0.3933
 -0.2824 -0.7557
 0.0925 0.4758
 0.2898 0.2380
 -0.3365 -0.2952
 -0.2186 0.0608
 0.3977 0.2359
 0.0001 -0.6236
 -0.2945 -0.5313
 -0.2113 -0.6754
 -0.3846 -0.7912
 0.0245 -0.2788
 -0.1738 0.3399
 0.0582 0.3999
 -0.1966 -0.5407
 -0.4682 -0.1883
 -0.3213 -0.5160
 -0.2004 -0.6622
 -0.2126 -0.7253
 0.2336 0.0782
 0.3593 0.6453
 -0.1093 0.2484
 -0.0034 -0.8580
 -0.1810 0.1578
 -0.0636 0.3510
 -0.4041 -0.0547
 -0.2375 -0.4332
 -0.5600 -0.5424
 -0.6741 -1.0768
 -0.5866 -0.6945
 -0.0419 -0.3053
 -0.1670 -0.0265
 -0.5124 -0.6300
 -0.1906 -0.3586
 0.1637 0.4125
 -0.1704 -0.6231
 -0.3752 -0.4533
 0.2546 0.2284
 -0.6158 -0.9755
 -0.4040 -0.6370
 -0.3355 -0.5414
 -0.0153 0.1733
 0.0462 0.3287
 -0.3185 -0.6832
 -0.1564 0.3172
 0.3000 0.4248
 -0.0540 0.2865
 0.0191 -0.1507
 -0.0308 -0.5022
 -0.2763 -0.4852
 -0.4850 -0.6473
 -0.2645 0.3723
 -0.2898 -0.8141
 0.4485 0.2195
 -0.6802 -0.5882
 -0.1626 0.0798
 -0.3590 -0.8565
 -0.0764 0.0387
 -0.4573 -0.8268
 -0.2278 -0.9245
 -0.2505 0.0375
 -0.7122 -0.7665
 -0.2469 -0.1340
 0.3455 0.4169
 -0.1888 0.2427
 0.3635 -0.4167
 -0.1027 0.1754
 0.0110 -0.8676
 -0.3469 0.0715
 -0.0027 0.2586
 0.1617 -0.2600
 -0.5075 -0.5445
 -0.0634 -0.5782
 -0.3588 -0.3628
 0.3138 0.4039
 -0.4225 -0.5729
 -0.2336 -0.3297
 0.5146 0.3812
 -0.4130 -0.6176
 -0.0512 -0.5845
 0.2142 -0.5380
 -0.5135 -0.4505
 -0.5510 -0.6571
 -0.0283 0.5522
 -0.5745 -0.9959
 -0.2140 -0.0617
 -0.1136 -0.2987
 -0.3895 0.1254
 0.0246 -0.6352
 0.2726 -0.2867
 0.0412 0.0926
 -0.2357 -0.4240
 0.2267 0.1099
 -0.2208 0.3251
 -0.1689 0.2267
 -0.2394 0.4182
 -0.2044 -0.7132
 0.3084 -0.1959
 -0.1370 0.1405
 0.0970 -0.1281
 0.1831 0.2687
 -0.2000 -0.3732
 0.4321 0.4211
 -0.1934 0.2890
 -0.3897 -0.5418
 -0.0876 -0.2767
 0.1898 -0.0607
 -0.5572 -0.8034
 -0.1137 -0.6004
 0.1325 -0.3126
 -0.6280 -0.4977
 -0.3691 -0.2972
 0.0927 0.2215
 0.1398 -0.2989
 0.2735 0.0466
 0.2581 -0.2381
 0.1885 -0.4763
 -0.2964 0.1892
 -0.0763 0.4657
 0.2253 0.3399
 -0.0068 -0.6007
 0.1163 -0.6601
 0.1390 -0.4098
 -0.3383 -0.1335
 0.2618 0.4604
 0.3581 0.2699
 -0.1472 -0.3010
 0.2376 0.5646
 -0.3804 -0.5503
 -0.1158 0.1199
 -0.0331 0.3661
 0.2099 0.3167
 -0.1277 0.1921
 -0.4421 -0.2372
 -0.2573 0.2450
 0.0378 0.0907
 0.0209 -0.6842
 0.1832 -0.1479
 -0.2671 0.2601
 -0.6476 -0.5344
 -0.4165 -0.5383
 -0.4446 -0.6772
 -0.1717 0.2285
 -0.2996 0.3908
 -0.1451 -0.6790
 -0.0261 0.2253
 -0.4539 -0.8422
 0.2034 0.4954
 0.1939 0.3743
 -0.0105 0.6500
 -0.2961 0.1667
 -0.2211 -0.8761
 -0.0070 0.1412
 -0.4230 -0.1269
 -0.2316 -0.3736
 -0.1315 0.1537
 -0.0574 0.4520
 0.0462 0.1040
 0.2536 0.2043
 -0.0815 -0.2201
 0.0268 -0.3112
 0.0923 -0.9279
 0.0367 -0.4898
 -0.6805 -0.4867
 -0.0327 0.3685
 0.3950 0.0292
 -0.2586 0.0309
 -0.3841 0.2906
 0.2369 -0.1296
 -0.2212 0.2191
 -0.3066 -0.8334
 -0.0681 -0.5999
 -0.3976 -0.6485
 0.0726 0.7379
 -0.1515 0.1434
 0.1638 -0.4578
 -0.5499 -0.6483
 -0.3266 0.3876
 0.2009 0.2296
 -0.0844 -0.1561
 0.1312 0.1260
 -0.5700 -0.5557
 -0.3305 0.1874
 -0.5017 -0.6089
 -0.5379 -0.7501
 0.1054 -0.5865
 0.2181 -0.3893
 0.1014 -0.0706
 0.4162 0.4151
 0.0933 -0.1660
 -0.5236 -0.4445
 0.0998 0.4061
 0.3703 0.2689
 0.0686 -0.4724
 -0.1518 0.4351
 0.3175 0.2224
 -0.3610 -0.5565
 -0.6535 -0.8841
 -0.6134 -0.6706
 -0.2870 -0.7482
 -0.1246 -0.0155
 -0.4406 0.0925
 -0.2789 0.2593
 -0.0867 0.2950
 -0.3107 0.1820
 0.3640 -0.2826
 -0.4462 -0.5368
 0.0269 -0.4626
 -0.1289 0.1216
 0.2855 0.3189
 0.2245 0.0535
 0.4617 0.2951
 -0.5629 -0.8354
 -0.4316 -1.1488
 -0.3790 -0.6671
 -0.6810 -0.3050
 0.1988 0.3164
 -0.8312 -0.7557
 -0.3154 -0.6497
 -0.5357 -0.0557
 -0.2831 0.2150
 0.2272 0.3748
 -0.1200 0.2073
 0.4509 0.2369
 -0.2482 0.2808
 0.4255 0.6762
 -0.0659 0.4570
 0.3633 -0.2037
 -0.1293 0.3370
 -0.3300 -0.5920
 -0.2520 0.2201
 0.0364 0.3543
 -0.1407 -0.0804
 -0.0972 -0.5043
 0.0541 0.2446
 0.2914 0.2136
 0.0247 0.2548
 0.0231 0.5050
 -0.1698 -0.0028
 0.0024 0.0329
 -0.4122 -0.6143
 0.0249 -0.3816
 0.0400 0.0771
 -0.5494 0.0373
 0.3883 0.1787
 -0.3544 0.1345
 -0.1898 -0.6025
 -0.4876 -0.9310
 -0.0646 -0.6642
 -0.1498 -0.5523
 0.1846 0.5166
 -0.5832 -1.0310
 0.1804 0.1455
 -0.5466 -1.0517
 0.1468 0.3617
 -0.5260 0.3329
 0.3710 0.5279
 0.1942 -0.2414
 0.1523 -0.3871
 0.0119 -0.2853
 0.4113 0.2603
 -0.0711 0.3414
 -0.4756 -0.7484
 0.2860 0.1332
 -0.0467 -0.0529
 -0.3850 -0.3394
 0.0243 -0.4368
 -0.2193 -0.1332
 -0.0811 -0.3709
 0.1230 -0.8752
 0.0180 -0.8414
 -0.1540 -0.1249
 0.1122 -0.7097
 0.0105 0.4399
 0.2540 0.3499
 0.2153 -0.0842
 -0.2437 0.0587
 0.4005 0.0447
 -0.0911 -0.5133
 0.0332 0.2486
 -0.1474 0.0344
 -0.1116 0.4647
 -0.2244 0.1857
 0.1259 0.1365
 0.2561 0.4738
 -0.1182 -0.1137
 -0.4666 -0.4951
 0.0244 0.5675
 -0.1420 -0.6370
 -0.1566 -0.7135
 0.2020 0.0126
 -0.4192 -0.0001
 0.2285 0.2592
 0.2369 0.2381
 -0.1653 -0.3973
 0.2542 0.2833
 -0.3347 -0.4823
 -0.0928 -0.9550
 -0.1360 -0.6109
 -0.1658 0.3090
 -0.3117 0.0407
 -0.0466 -0.5901
 -0.1516 -0.7702
 -0.5199 -0.8273
 0.0345 0.1827
 0.2413 0.1931
 0.3289 0.3323
 0.0048 -0.8860
 -0.4645 -0.5688
 -0.1311 0.1197
 -0.4277 -0.5164
 -0.2528 0.2447
 -0.4991 -0.7690
 -0.1270 0.0354
 0.2683 0.3034
 0.0019 -0.3592
 -0.1983 0.0163
 0.1851 0.0034
 0.2708 0.3860
 -0.5751 -0.8738
 -0.1740 0.0354
 0.3179 0.6960
 -0.3801 -0.9046
 0.1000 -0.6323
 -0.2649 -0.5201
 -0.2957 -0.3734
 -0.4107 -0.5304
 -0.2021 0.0957
 -0.2299 -0.1306
 0.3480 0.6156
 -0.5279 -0.7868
 -0.2209 -0.5684
 -0.3301 -0.0315
 -0.2106 -0.0120
 -0.0601 0.2340
 -0.3631 -0.4505
 0.1174 -0.7062
 0.4556 0.4685
 -0.3499 -0.4462
 0.3401 0.2727
 0.2014 0.5037
 -0.0252 0.1139
 -0.0060 -0.3457
 -0.1252 0.1024
 0.0644 -0.5982
 -0.0046 -0.0019
 -0.2901 -0.7719
 -0.3593 -0.4148
 -0.6125 -0.8941
 0.4520 0.4794
 0.3275 -0.0797
 0.1152 0.0888
 -0.3864 0.0323
 -0.1780 0.2878
 -0.1269 -0.7009
 -0.1260 -0.5750
 0.2117 0.2336
 0.2323 -0.5872
 0.1712 -0.0377
 -0.3716 0.1169
 -0.1214 -0.8418
 -0.0325 -0.0563
 0.2073 0.5268
 0.0657 -0.0598
 -0.1942 0.1516
 0.6180 0.2470
 0.0226 0.4877
 0.3549 0.4311
 0.0658 0.1039
 -0.3722 0.2907
 -0.1320 0.3715
 0.1255 0.4275
 0.1006 0.1020
 -0.3119 -1.1149
 0.0190 0.0028
 -0.5922 -0.4261
 -0.0073 0.4644
 -0.3161 0.1829
 -0.5768 -0.7463
 -0.2407 0.0547
 -0.4377 -0.8481
 -0.1862 -0.1374
 -0.2749 0.2509
 -0.1192 -0.5988
 -0.0187 0.4848
 -0.2946 -0.8169
 -0.0703 -0.4698
 0.0068 -0.4337
 -0.1435 0.0058
 -0.3915 -0.9237
 -0.1357 -0.6374
 -0.2453 -0.4580
 -0.2333 0.1305
 0.0391 -0.0471
 -0.3548 -0.5746
 -0.1689 0.3832
 0.0525 0.4855
 0.0694 -0.5311
 -0.0065 -0.5990
 -0.1087 -0.5227
 0.0137 -0.5770
 -0.5296 -0.6878
 -0.2567 -0.1495
 -0.0040 -0.1755
 -0.0368 0.4697
 -0.0822 -0.0920
 -0.4339 -0.8229
 -0.4578 -0.1082
 -0.3515 -0.1517
 0.1538 -0.5234
 -0.3498 -0.7713
 -0.3672 -0.4262
 -0.3179 -0.4333
 -0.4227 -0.9411
 0.3002 0.3433
 -0.1128 0.4621
 -0.3363 -0.4037
 -0.1373 0.4724
 -0.1325 0.0814
 0.2206 0.2069
 0.2805 0.3982
 -0.3063 -0.4098
 0.3792 0.2712
 -0.3165 -0.7256
 -0.1965 0.1253
 -0.2725 -0.5007
 -0.4844 -0.3479
 -0.5110 -0.2137
 0.1461 -0.4865
 0.0607 -0.4416
 -0.4030 -0.4460
 -0.2986 -0.5768
 -0.5039 -0.6933
 0.3030 0.5571
 -0.2515 -0.5456
 0.2076 0.1584
 0.0157 0.2572
 -0.1440 -0.2636
 -0.4619 -0.5208
 0.2584 0.0785
 0.1359 0.2414
 0.1689 -0.0273
 0.1164 -0.3451
 -0.3223 -0.2972
 0.1211 -0.4375
 -0.1383 -0.3332
 -0.1293 -0.8531
 0.1731 0.0252
 -0.2337 0.0862
 -0.1616 -0.2868
 -0.0073 0.3363
 0.3668 0.2036
 -0.0637 0.2746
 0.3727 0.1775
 0.2186 0.5352
 0.1087 -0.6996
 -0.1590 -0.1732
 -0.0205 -0.1225
 0.2217 0.2140
 -0.2873 -0.7510
 -0.5013 -0.5969
 -0.2872 -0.4800
 -0.2141 0.2326
 -0.1227 -0.8578
 0.3614 0.2984
 -0.2779 -0.2352
 -0.1453 -0.6802
 -0.5828 -0.2154
 -0.2456 0.2133
 -0.0912 0.2360
 -0.1361 -0.7356
 -0.5430 -0.4143
 -0.1426 0.4406
 -0.0782 0.2062
 -0.1889 -0.6318
 0.4577 0.0417
 -0.1178 -0.4527
 0.0010 0.3559
 -0.0825 0.0069
 -0.4282 -0.2639
 -0.2249 -0.1806
 -0.1255 -0.5579
 -0.1169 -0.4618
 0.2613 0.3272
 0.2376 0.5380
 -0.2249 -0.8600
 -0.2432 -0.6742
 -0.0862 -0.1690
 -0.3497 -0.3637
 -0.2077 -0.5568
 -0.1877 0.1045
 -0.1341 -0.5314
 -0.0565 0.4245
 -0.1841 -0.2850
 -0.0851 -0.4137
 0.1829 0.1336
 0.0778 -0.3250
 0.0389 0.1905
 0.0973 0.1973
 0.0410 0.3133
 0.1239 0.3438
 -0.0159 -0.4217
 0.1348 -0.1102
 0.1611 0.2736
 0.1955 -0.0082
 -0.3877 -0.8810
 -0.4539 -0.8925
 -0.0413 -0.0443
 -0.5284 -0.5357
 0.0509 0.4022
 -0.2384 0.0904
 0.0253 0.2929
 0.3709 0.1753
 0.4096 0.4454
 -0.0119 -0.3380
 -0.0706 -0.4358
 -0.0629 -0.2116
 -0.4280 -0.1994
 0.0306 0.0851
 0.0502 0.1632
 0.0149 -0.0989
 0.2714 -0.4474
 0.3832 0.5068
 -0.4483 -0.4067
 0.0277 -0.0486
 -0.1992 -0.4298
 -0.3789 -0.8639
 -0.0732 -0.2291
 -0.1678 0.2348
 0.2198 0.0965
 -0.4422 -0.5901
 -0.7175 -0.8615
 -0.2938 -0.5149
 0.0515 -0.1735
 -0.3827 -0.4624
 -0.2672 -0.3676
 -0.5395 -0.4001
 -0.5559 -0.6343
 0.4162 0.4495
 -0.2549 -0.7405
 -0.0493 0.2617
 -0.2035 0.4984
 -0.6158 -0.7998
 0.1131 -0.3100
 0.1079 -0.3378
 -0.1616 -0.6913
 -0.4438 -0.8644
 -0.2458 -0.5051
 -0.4277 -0.7041
 -0.2066 -0.4381
 -0.4871 -0.6111
 0.1487 -0.2597
 -0.0626 -0.6124
 0.4807 0.1736
 -0.2437 -0.8239
 0.0134 0.2072
 -0.3536 -0.0541
 -0.4149 -0.1770
 0.1540 0.2606
 -0.1913 -0.5255
 -0.1831 0.1547
 0.2825 0.4641
 -0.4209 -0.5889
 0.1993 -0.4629
 0.0498 -0.5950
 -0.5705 -0.8965
 -0.2068 0.2402
 -0.2292 -0.4850
 -0.1131 -0.7555
 -0.0021 0.4793
 -0.2146 -0.5853
 0.1049 -0.7641
 0.0364 -0.4417
 -0.6061 -0.5285
 -0.2175 -0.7545
 -0.1563 0.2934
 0.1618 -0.4621
 0.4433 0.3537
 -0.3128 -0.1303
 0.2720 0.4296
 -0.0959 0.0255
 0.6387 0.2964
 -0.0675 -0.5544
 0.0669 0.7243
 -0.2087 0.4851
 0.2122 0.2046
 -0.3272 -0.3327
 -0.1019 -0.4744
 -0.1632 -0.6269
 -0.2933 -1.0840
 0.0320 -0.7841
 -0.8039 -0.5087
 -0.3678 -0.1045
 -0.0881 -0.6008
 -0.1420 -0.2506
 0.3313 0.2162
 -0.2292 -0.6014
 -0.1471 -0.8885
 0.1918 0.4159
 -0.0900 0.0358
 -0.1817 -0.1531
 0.0746 -0.1417
 -0.6176 -0.6505
 -0.0373 0.2890
 0.0557 -0.3755
 0.2329 0.1947
 -0.1080 -0.4674
 0.0696 -0.4348
 0.0105 0.3013
 0.0614 -0.6494
 0.0341 0.0984
 -0.2245 -0.5323
 0.2303 0.1835
 0.0182 -0.6050
 0.0793 -0.7089
 0.0723 -0.1435
 -0.1341 0.2520
 -0.5106 -0.6704
 -0.2887 -0.5961
 -0.3934 -0.3158
 -0.1589 0.0372
 0.3363 -0.6866
 0.1869 0.0797
 -0.1185 -0.9698
 -0.3517 0.0589
 -0.2528 -0.1055
 0.1349 0.2165
 -0.2586 0.0050
 0.0787 -0.5703
 -0.2777 0.0532
 -0.4043 -0.5868
 -0.3417 -0.7790
 -0.0988 0.1499
 0.2029 0.7521
 -0.1769 0.0573
 0.0908 0.0159
 -0.1834 -0.3946
 -0.7326 -1.0035
 0.2736 0.2096
 0.0535 0.3162
 -0.5312 -0.9957
 -0.0133 0.1995
 -0.1852 0.0629
 0.0464 -0.2605
 -0.1556 0.0439
 0.1655 -0.5353
 -0.5096 -0.9614
 -0.1232 -0.8264
 0.2821 0.4152
 -0.3407 -0.4912
 0.0844 0.1408
 -0.5530 -0.8559
 -0.0085 -0.4268
 -0.3594 -0.9538
 -0.1406 0.1873
 -0.1452 -0.0696
 0.3213 0.3190
 -0.6986 -0.5297
 -0.3631 -0.4514
 -0.1604 0.2590
 0.0364 -0.3652
 0.0204 -0.3227
 0.2740 0.1913
 0.0160 -0.4626
 -0.0371 -0.5897
 0.1130 0.4715
 0.2354 0.4179
 0.4567 -0.1147
 0.1296 -0.4439
 -0.7551 -0.7940
 -0.4954 -0.8058
 -0.5877 -0.8732
 -0.2651 0.0571
 -0.1816 -0.7015
 0.1966 0.4280
 -0.2698 -0.0199
 -0.4112 -0.4452
 -0.2864 -0.3844
 -0.2125 -0.5438
 -0.3207 -0.7059
 0.0210 -0.6672
 -0.1646 -0.8270
 0.3251 0.3691
 -0.6498 -0.7180
 0.1927 0.5195
 -0.3428 -0.7588
 -0.5560 -0.8137
 -0.6849 -0.5344
 -0.0892 0.1078
 -0.1759 -0.5335
 -0.5380 -0.8265
 -0.5966 -0.9615
 -0.0967 0.2168
 0.0443 0.4550
 0.1772 0.0246
 -0.0986 0.1133
 0.0247 -0.4560
 0.1897 -0.7688
 0.0384 0.1451
 -0.6911 -0.6706
 -0.4268 -0.4482
 -0.0289 0.2286
 -0.0672 0.2325
 0.2067 -0.0438
 -0.1681 -0.6518
 -0.3079 0.0158
 0.1785 0.2997
 0.0806 -0.3330
 -0.0838 -0.8508
 -0.3279 -0.4794
 -0.6193 -0.6470
 -0.1404 -0.6837
 -0.2798 -0.5109
 0.3157 0.3194
 -0.5623 -0.7785
 0.0027 -0.4813
 -0.2965 0.1186
 -0.0751 0.4547
 -0.2448 -0.8166
 0.1987 -0.1657
 -0.2824 0.2161
 -0.4118 -0.5790
 0.1253 -0.1271
 -0.2249 0.2551
 -0.4927 -0.5329
 0.1722 0.0057
 -0.2103 -0.0160
 0.1642 -0.4193
 0.4864 0.5222
 -0.1395 -0.6491
 0.2887 0.2831
 0.2569 0.3474
 0.1584 -0.0764
 -0.1484 -0.2852
 -0.2234 0.3392
 0.1481 -0.7184
 -0.1192 0.3756
 0.1975 0.3178
 -0.3783 -0.7018
 -0.2929 -0.2327
 -0.0570 -0.0836
 -0.3853 -0.0516
 -0.1381 -0.7384
 -0.5077 -0.4411
 -0.2632 -0.4111
 -0.4854 -0.5621
 -0.0284 -0.3976
 -0.1761 0.3376
 0.1765 0.0718
 -0.0628 -0.5705
 0.0567 -0.2883
 0.1821 -0.2306
 -0.2088 -0.8312
 0.2982 0.2329
 -0.1413 -0.6715
 -0.1305 -0.6364
 -0.3687 -0.8297
 -0.1793 0.3782
 -0.4134 -0.6221
 -0.2234 -0.0208
 -0.2118 -0.0580
 -0.4346 -0.5330
 0.1007 0.2835
 -0.4824 -0.6545
 0.2347 0.0458
 0.3386 0.5325
 -0.3791 -0.3784
 0.0646 0.1810
 0.4117 0.1591
 -0.0669 -0.4437
 -0.2146 -0.6291
 0.4665 0.4392
 0.2134 0.1568
 0.3260 0.3832
 0.1597 0.1061
 0.0201 -0.4623
 -0.1696 0.4015
 -0.5923 -0.4059
 0.2446 -0.3293
 0.2241 -0.5828
 0.1289 -0.1113
 -0.0599 -0.5127
 0.0218 -0.1064
 -0.3854 -0.0290
 -0.1249 -0.4082
 -0.5074 -0.6858
 -0.3951 -0.4384
 -0.0576 -0.5286
 0.0449 0.0223
 -0.2958 -0.5849
 -0.3132 -0.1346
 -0.2538 0.1415
 -0.1054 -0.4794
 -0.0984 0.2861
 -0.5022 -0.8790
 0.1871 -0.4220
 -0.2463 -0.1790
 -0.2800 -0.6026
 -0.2577 -0.6650
 -0.3178 -1.0611
 0.0770 0.0913
 -0.4784 -0.6051
 -0.1962 -0.6782
 -0.3709 0.4075
 -0.1444 -0.4525
 -0.4056 -0.6985
 -0.4461 -0.8356
 -0.0724 -0.5286
 -0.0588 -0.6984
 -0.1054 0.0974
 -0.1151 -0.6289
 -0.7349 -0.6823
 0.3696 0.6581
 0.2595 0.0975
 0.3687 0.1460
 -0.5420 -0.7106
 -0.3620 0.1328
 0.0554 0.0610
 -0.1781 -0.7548
 -0.3014 -0.8114
 -0.4315 -0.7005
 -0.2950 -0.3886
 -0.5411 -0.4750
 -0.1357 -0.8192
 -0.2563 0.1539
 -0.2455 -0.7773
 -0.1928 0.0485
 -0.4914 -0.8829
 -0.1079 0.0676
 -0.3532 0.2755
 0.1540 -0.2189
 0.3231 0.6315
 0.2740 0.4078
 0.4084 0.2109
 0.1431 -0.1106
 -0.7405 -0.9607
 0.3607 0.4460
 -0.1702 -0.6352
 0.0891 -0.6351
 -0.1125 -0.6984
 -0.4813 -0.6941
 -0.4058 -0.5432
 -0.1957 0.0422
 0.1069 -0.3871
 0.1775 0.3204
 0.0643 0.1203
 -0.2952 -0.7045
 0.2035 0.4322
 -0.3836 0.0934
 -0.2402 -0.0624
 0.3119 0.3457
 0.1648 0.1981
 -0.2306 -0.4717
 -0.3480 -0.7539
 -0.0848 0.2118
 0.2302 -0.6112
 -0.2128 0.0199
 0.0215 -0.2215
 0.2480 0.0469
 0.0930 0.1713
 -0.2383 -0.4917
 -0.0731 0.4265
 -0.1472 0.1644
 -0.1976 -0.7186
 0.0179 -0.5717
 -0.4933 -0.0562
 -0.3618 0.0006
 -0.3737 0.0925
 -0.2867 -0.0445
 -0.3906 -0.4769
 -0.4639 0.0649
 -0.0526 0.2967
 -0.4168 -0.5398
 -0.1226 -0.7839
 -0.4962 -0.7663
 -0.4385 -0.9451
 0.2523 0.2409
 -0.0310 0.2501
 0.0481 -0.4253
 -0.5017 -0.8111
 -0.4058 -0.4797
 0.1447 -0.5465
 0.1862 0.3973
 0.3003 0.7128
 0.0625 -0.7754
 -0.4581 -0.8377
 -0.4703 -0.6305
 -0.4047 -0.9837
 -0.0104 -0.7236
 -0.2243 -0.2883
 -0.4243 -0.6807
 0.4664 0.3304
 0.1341 0.1774
 0.3192 0.6259
 -0.0316 0.3680
 0.3371 0.2089
 -0.2619 -0.4477
 -0.3646 0.1331
 -0.2588 -0.0720
 -0.3187 -0.1826
 -0.4949 -0.3339
 -0.3977 -0.5106
 -0.0630 -0.0503
 -0.5681 -0.8820
 -0.3041 -0.2811
 0.1555 -0.1931
 -0.4552 -0.6205
 -0.6050 -0.7093
 0.1590 -0.5257
 -0.1519 0.0548
 0.1043 -0.6606
 -0.1111 0.3553
 -0.1719 -0.8130
 -0.0695 0.0829
 -0.5458 -0.6404
 0.0933 -0.5598
 -0.3266 -0.6151
 -0.2069 0.1830
 -0.0655 -0.5367
 0.1247 -0.4065
 -0.3266 0.0732
 -0.4324 -0.3178
 -0.0655 -0.6532
 -0.2072 -0.4466
 0.1275 -0.0332
 0.1341 0.1200
 0.1704 -0.3817
 -0.3275 -0.5148
 -0.1377 -0.4289
 0.0575 0.5323
 0.2495 0.2148
 -0.0215 -0.8649
 -0.0471 0.1901
 -0.1638 -0.4424
 -0.1594 0.1234
 0.1436 -0.5235
 -0.1256 -0.6941
 -0.2324 0.0839
 -0.5145 -0.5151
 -0.6013 -0.7326
 -0.4079 0.1028
 0.1034 0.2292
 0.1835 0.2689
 -0.0236 -0.2015
 0.0576 0.4120
 -0.2426 0.5899
 -0.4649 -0.3850
 0.4966 0.0783
 0.5097 0.4764
 -0.3200 -0.0973
 -0.4427 -0.5233
 0.0765 0.8428
 -0.1330 -0.0050
 -0.1834 -0.9226
 -0.0953 -0.4920
 -0.1577 -0.1561
 0.3312 0.0661
 0.0030 0.2216
 -0.1478 -0.8419
 -0.0742 -0.9852
 -0.2402 -0.1015
 -0.5734 0.1369
 -0.2646 0.2983
 0.1641 0.4073
 -0.2093 0.0325
 -0.3419 -0.3314
 -0.4595 -0.9617
 0.4942 0.4836
 -0.3099 0.1327
 0.0414 -0.8165
 -0.3527 -0.8034
 -0.2769 -0.1649
 -0.0158 -0.6358
 -0.1989 0.0137
 0.1623 -0.3659
 -0.2249 -0.0050
 0.0589 0.1234
 -0.6356 -0.4392
 -0.3143 0.0579
 -0.3943 -0.3905
 -0.0558 -0.5044
 0.3324 0.4087
 -0.4561 -0.9354
 -0.0729 -0.3381
 -0.3740 -0.8004
 -0.1152 -0.0119
 -0.3315 0.3527
 -0.1859 0.1431
 -0.5951 -0.7447
 -0.3817 0.0385
 -0.3131 -0.7732
 0.2384 0.1326
 0.1947 0.1813
 -0.3594 -0.7434
 -0.0466 -0.1106
 -0.4703 -0.6877
 0.1265 0.1531
 -0.1328 0.6399
 -0.1995 -0.3641
 0.2753 -0.6476
 0.0679 -0.3867
 -0.3028 0.0800
 -0.0783 0.0997
 -0.3885 -0.5133
 -0.1674 0.3598
 -0.0876 -0.2656
 -0.4794 -0.7639
 0.4897 0.1013
 -0.3714 -0.5905
 -0.1742 -0.5547
 -0.0288 0.2666
 -0.2378 0.1478
 -0.2272 -0.6393
 0.0054 -0.9142
 -0.1631 0.1719
 0.1267 0.2477
 -0.1763 0.2931
 0.0140 0.0089
 -0.5751 -0.7420
 -0.3998 -0.7221
 -0.0862 -0.6598
 0.3799 0.4682
 0.2994 0.2181
 -0.3195 -0.6259
 0.3447 0.6484
 -0.5264 -0.9056
 -0.0133 0.1427
 -0.2929 0.0811
 -0.2440 0.1267
 -0.6876 -1.0698
 -0.1870 -0.5130
 -0.1794 0.3168
 0.0255 0.2872
 0.3036 -0.0015
 -0.1336 0.0581
 -0.2626 -0.6642
 0.0358 -0.2646
 -0.3786 -0.5048
 -0.3531 -0.5113
 -0.0015 -0.2508
 -0.0815 -0.5050
 0.3992 0.0572
 0.1537 0.6199
 -0.4454 -0.3748
 -0.1172 -0.0875
 0.0151 -0.6470
 0.0264 -0.3091
 0.1446 0.5136
 0.3490 0.3375
 -0.0648 -0.2963
 -0.0827 -0.8530
 -0.4297 -0.6453
 0.1596 0.4605
 0.4265 0.5329
 0.0084 -0.4700
 -0.1513 0.1772
 -0.0859 -0.9268
 -0.1369 -0.7847
 0.0242 0.0923
 -0.3243 -0.8531
 -0.2189 0.3213
 -0.4263 0.1079
 0.1591 0.4551
 -0.1949 -0.5996
 -0.3293 -0.1600
 0.4795 -0.0734
 -0.3709 -0.5988
 -0.3727 -0.6839
 -0.2398 -0.3081
 -0.2609 -0.5210
 -0.2271 -0.4473
 0.0860 -0.6768
 -0.4778 -0.3516
 0.0043 -0.0169
 0.3204 0.1747
 -0.0309 0.3747
 -0.2605 0.2965
 -0.1609 0.6667
 -0.0474 -0.4237
 0.2728 -0.4355
 0.2976 0.3092
 -0.0035 0.1801
 -0.1002 0.2825
 0.2262 0.6620
 -0.2524 -0.4118
 0.2630 -0.5290
 -0.1338 0.4498
 0.1722 0.3807
 -0.2942 -0.8115
 0.2839 0.5358
 -0.4984 -0.6836
 0.1948 -0.2340
 0.1596 0.2749
 -0.2848 0.0749
 -0.2424 0.1920
 0.0430 -0.4446
 0.3196 0.3109
 -0.6364 -0.1735
 -0.0842 0.0855
 0.3384 0.5604
 -0.3063 0.0160
 0.1494 -0.0150
 -0.3611 0.2292
 0.5057 0.0130
 0.4671 0.3591
 -0.6277 -0.7795
 0.0017 -0.5981
 -0.1299 0.3440
 -0.3576 -0.5391
 0.0995 -0.5438
 0.2679 0.4126
 -0.2007 -0.6366
 -0.5223 -0.9686
 -0.2704 -0.0654
 -0.1004 0.0016
 0.2559 0.4767
 -0.3474 -0.4262
 0.3425 0.1169
 -0.1383 -0.8696
 -0.0314 0.4283
 0.0070 0.1988
 0.1910 0.3039
 -0.1154 0.1867
 -0.4220 -0.7108
 -0.2622 0.0733
 0.3192 0.3545
 -0.0475 0.4880
 0.3654 0.5945
 0.2599 0.2359
 0.2008 -0.5154
 0.1145 -0.1744
 0.0336 -0.2688
 0.1326 0.1699
 -0.1414 0.3675
 -0.1331 -0.4847
 0.4206 0.4475
 -0.6409 -0.9746
 -0.2782 0.1641
 -0.0332 -0.4434
 -0.0830 -0.4327
 0.1851 -0.3183
 -0.0034 -0.2486
 -0.4184 -0.5658
 -0.1582 0.2750
 -0.5204 -0.7037
 -0.2509 0.0831
 0.1126 -0.0624
 0.0707 -0.4775
 -0.2324 0.1449
 0.0496 -0.6468
 0.1472 0.1030
 -0.1744 0.4799
 0.1047 0.3478
 -0.1866 -0.0399
 -0.4059 -0.8469
 -0.2464 0.3142
 -0.2572 -0.5653
 -0.3360 -0.5706
 -0.3136 -0.8620
 -0.4907 -0.7942
 -0.5645 -0.6344
 -0.1379 0.2289
 -0.1252 0.2020
 -0.6829 -0.5925
 -0.1996 -0.3096
 0.1072 0.0083
 -0.2941 -0.4884
 -0.0243 0.6882
 -0.4272 -0.2989
 0.1791 -0.1418
 -0.2195 -0.5317
 0.0059 0.2073
 0.0824 -0.3773
 -0.1318 0.5013
 -0.2906 -0.4285
 0.5421 0.3367
 -0.5436 -0.7397
 -0.4882 -0.7315
 -0.3352 -0.3633
 -0.1091 -0.7704
 0.0355 0.1910
 0.0075 0.0734
 0.0969 0.2963
 -0.2064 0.1898
 -0.4097 -0.4630
 0.1475 -0.5772
 0.1785 0.0205
 -0.0376 0.0760
 -0.1405 0.1006
 -0.3190 0.2126
 -0.3846 -0.6404
 -0.4387 -0.4062
 -0.3561 -0.6907
 0.4198 0.0936
 -0.3718 -0.3521
 0.0250 0.1761
 -0.1031 -0.2619
 -0.3446 0.1085
 0.4056 0.5077
 -0.3251 -0.0229
 -0.1388 -0.6573
 -0.2352 0.5053
 -0.5343 -0.3976
 0.1457 -0.4745
 -0.2169 -0.0834
 -0.4858 -0.7737
 -0.4765 -0.5305
 -0.5126 -0.6735
 0.0962 0.1281
 -0.0441 0.0505
 -0.5106 -0.8037
 -0.1003 0.1027
 -0.2294 -0.6950
 -0.4631 -0.7532
 0.2306 0.3876
 0.2912 0.1318
 0.1798 0.3211
 -0.1303 -0.5855
 -0.0621 -0.4910
 -0.0306 -0.8736
 -0.2475 -0.7573
 0.2387 0.2355
 -0.1976 -0.0355
 -0.0223 -0.5059
 -0.1598 0.3243
 -0.2457 0.2646
 -0.1225 -0.4513
 0.3810 0.3112
 -0.0096 -0.4488
 -0.5263 -0.8571
 0.0960 -0.4275
 -0.4887 -0.8287
 0.0973 -0.3655
 -0.1533 -0.4401
 -0.3225 -0.2631
 0.0316 -0.8674
 0.1017 0.0007
 -0.4366 0.1769
 -0.4300 -0.7794
 -0.4307 -0.4189
 -0.1677 -0.6588
 -0.4263 -0.4968
 0.1498 -0.2899
 0.0207 0.0933
 0.2939 0.2134
 -0.5305 -0.4088
 -0.0044 -0.1186
 -0.0134 0.0657
 0.1422 0.3531
 -0.2844 -0.4908
 0.3784 0.1647
 -0.4542 -0.5914
 -0.4125 -0.8051
 -0.5035 -0.9024
 0.1359 -0.3623
 0.1091 0.0564
 -0.2611 -0.4809
 -0.5122 -1.0289
 -0.4720 -0.6725
 -0.2417 -0.5470
 0.1690 0.3801
 0.0823 0.1879
 -0.1932 0.3462
 -0.3159 -0.2512
 -0.5823 -0.8730
