# Supplementary material for: Estimation of simultaneous equation models by backpropagation method using stochastic gradient descent
Source: PeerJ Comput Sci. 2024 Oct 8;10:e2352. doi: 10.7717/peerj-cs.2352 (PMC11623183; doi:10.7717/peerj-cs.2352)
Supplement: Supplemental Information 2 [file peerj-cs-10-2352-s002.zip › modelo 10 20 4000 sigma 1 /solucion.txt]

 -1.0000 9.8225 0.0000 3.6835 0.0000 1.6557 0.0000 0.0000 0.0000 0.0000 0.0000 4.0343 9.2460 0.0000 0.0000 5.2236 0.0000 0.0000 8.8201 9.5031 0.0000 0.0000 3.5790 8.6814 0.0000 2.3228 8.4066 0.0000 0.0000 0.0000 0.2014
 0.0000 -1.0000 0.0000 0.0000 5.0372 0.0000 0.0000 3.8251 0.0000 0.0000 0.0000 9.8744 9.0466 0.0000 0.0000 0.0000 3.6001 0.0000 4.6360 0.0000 0.0000 0.0000 0.0000 8.1128 2.3138 9.3472 5.6920 3.3962 3.8895 9.8870 0.7681
 2.2009 5.0285 -1.0000 2.0233 0.0000 8.7120 0.0000 0.0000 0.9902 0.0000 0.0000 6.0576 0.0000 0.0000 7.9580 0.0000 6.2138 4.8777 0.0000 0.0000 7.4611 0.0000 0.0000 9.7929 3.5591 9.7839 0.0000 0.0000 0.0000 8.1995 0.3093
 1.0585 0.0000 3.2367 -1.0000 0.9329 0.0000 2.2833 0.5095 0.0000 5.5689 0.3961 2.8233 4.9161 6.0882 0.0000 0.0000 6.2195 8.8056 0.0000 5.9752 0.0000 0.0000 6.9872 1.0064 0.0000 0.0000 1.0037 0.0000 0.0000 6.3217 0.5687
 9.7156 7.3119 9.0874 0.0000 -1.0000 3.5258 3.9651 5.1347 3.3186 7.5242 0.0000 0.0000 0.0000 0.0000 0.0000 0.0000 4.9186 1.5181 0.0000 0.0000 0.0000 0.6085 5.9772 4.7549 7.5178 6.9100 7.0382 8.0273 2.4789 0.0000 0.4591
 0.0000 0.8506 0.0000 7.3950 0.0000 -1.0000 0.0000 7.0701 6.2005 9.4977 0.0000 0.0000 0.0000 0.0000 0.0000 0.0000 4.0573 0.0000 7.2070 0.5013 0.0000 0.0000 0.0000 0.3790 0.2367 0.2170 0.0000 0.0000 0.0000 0.0000 0.1324
 0.0000 0.0000 0.0000 9.3241 0.0000 0.0000 -1.0000 1.2166 0.0000 3.2891 3.0253 0.0000 4.5353 0.8134 0.0000 0.0000 0.0000 0.0000 7.9439 6.0534 0.0000 1.4218 3.9211 0.0000 0.0000 0.0000 0.0000 0.0000 0.0000 0.8083 0.2649
 0.0000 0.8311 7.8465 0.0000 0.0000 6.9669 0.0000 -1.0000 0.0000 0.0000 0.0000 5.2808 0.0000 7.8175 0.0000 0.7050 0.0000 0.0000 0.0000 8.8033 4.8876 6.9056 0.0000 8.3010 8.9448 4.1125 8.8023 0.0000 0.0000 0.0000 0.4526
 4.3492 9.0193 7.0147 3.6733 0.0000 6.9098 0.0000 8.2313 -1.0000 0.0000 9.9351 0.0000 2.7666 0.0000 0.0000 7.7758 0.0000 0.0000 7.8791 0.0000 8.8200 9.1977 1.8002 0.0000 0.0000 0.0000 0.0000 0.0000 0.0000 0.0000 0.4091
 8.1373 0.0000 0.0000 2.6313 0.0000 7.4748 5.1042 5.9413 0.0000 -1.0000 0.0000 0.0000 0.0000 2.9218 0.0000 6.6463 1.5588 0.0000 7.8093 3.5519 0.0000 0.0000 0.0000 0.0000 0.0000 9.8598 0.0000 6.7542 7.6644 8.6621 0.0425
