# Supplementary material for: Estimation of simultaneous equation models by backpropagation method using stochastic gradient descent
Source: PeerJ Comput Sci. 2024 Oct 8;10:e2352. doi: 10.7717/peerj-cs.2352 (PMC11623183; doi:10.7717/peerj-cs.2352)
Supplement: Supplemental Information 2 [file peerj-cs-10-2352-s002.zip › modelo 10 20 4000 sigma 1 /X.txt]

 0.1617 0.2957 0.1855 -0.5076 0.4805 0.2629 0.4662 0.4461 0.2611 -0.1797 0.3296 -0.4079 0.3377 0.4989 -0.1781 -0.5742 -0.2831 -0.1353 -0.2722 -0.5006 1.0000
 0.0869 0.6104 0.4613 0.2059 -0.3021 -0.3431 0.1896 0.1215 0.0335 0.3744 -0.4779 -0.1293 0.5826 -0.3728 0.5011 -0.0825 -0.4571 -0.2481 -0.4123 -0.1492 1.0000
 0.1513 -0.3261 -0.2052 0.3868 0.3924 -0.3716 0.2946 -0.3705 0.2752 -0.2444 0.1587 -0.2114 -0.4987 -0.4722 0.3111 -0.1122 -0.0982 0.3032 0.4579 0.1817 1.0000
 -0.5141 0.4679 0.2151 0.4564 -0.3452 0.0389 -0.4771 -0.0800 -0.4181 0.3798 0.4016 0.5657 -0.4658 0.1281 -0.1589 -0.4502 -0.3622 -0.0422 0.4858 -0.2765 1.0000
 0.3543 0.3694 -0.5363 -0.1947 -0.1513 0.0773 0.4412 0.4935 -0.1338 0.3751 0.2822 -0.2539 0.2647 0.3973 0.3391 0.1581 -0.3747 -0.4795 -0.5374 0.2946 1.0000
 -0.3487 0.5008 0.1787 -0.2302 -0.2678 0.1588 -0.5407 -0.1886 -0.3483 -0.3860 0.4613 0.0564 -0.1768 0.4951 -0.4116 -0.4002 0.5941 0.4658 0.2487 0.1943 1.0000
 0.1234 -0.3510 0.4604 -0.1891 -0.5384 -0.4332 0.2975 -0.1931 0.1187 -0.2088 0.2582 0.5092 -0.5362 0.3297 -0.4297 -0.1418 -0.0802 0.2662 -0.3693 -0.4640 1.0000
 -0.4906 0.5175 -0.5216 -0.3488 0.1673 -0.2339 -0.0114 -0.3524 0.3838 -0.3696 -0.4207 -0.2860 -0.1390 0.5368 0.2350 -0.5924 -0.3463 0.1494 -0.5216 0.6069 1.0000
 0.4175 -0.1047 0.2711 -0.2798 0.0429 0.1162 0.1303 -0.4882 0.3263 -0.4128 0.1960 0.4696 -0.4220 0.0984 0.4033 -0.1809 -0.1646 -0.5569 -0.2522 0.5434 1.0000
 -0.5001 0.3017 0.5228 -0.5214 -0.4963 0.2129 -0.3178 0.5792 -0.2530 0.1641 -0.1855 -0.1545 -0.1918 0.5027 -0.3640 -0.5068 -0.1102 0.1927 0.3695 -0.1914 1.0000
 -0.2521 0.1118 0.5749 -0.3599 0.0636 -0.3596 0.4947 0.5198 0.3902 -0.4572 -0.2624 0.0354 0.5762 -0.1422 0.3667 0.5231 0.3696 -0.3619 -0.1390 -0.2852 1.0000
 0.1931 -0.4280 -0.3271 -0.0859 0.4286 -0.2844 0.3239 -0.2362 -0.5096 0.3192 -0.6054 0.1283 0.2235 0.4781 -0.1383 0.0719 -0.4451 -0.3043 0.2125 0.2732 1.0000
 -0.4164 0.2762 -0.3607 -0.4068 -0.3729 0.2957 -0.5573 -0.2238 -0.2393 0.3070 0.3779 -0.2959 0.3969 0.4716 -0.6019 -0.1006 -0.3541 -0.0613 0.4896 -0.4425 1.0000
 -0.3606 -0.3560 -0.4134 0.3424 -0.0747 0.2801 0.4450 0.5154 -0.5519 -0.4145 -0.1627 0.0653 0.2737 0.4088 -0.4340 -0.5044 0.5202 0.3983 -0.5788 -0.3530 1.0000
 -0.3409 0.4172 -0.3678 0.4459 -0.4815 0.1784 -0.4391 -0.2877 -0.4482 -0.4853 -0.2894 -0.3476 -0.4172 -0.5949 -0.4953 0.2012 -0.1143 -0.3222 -0.1515 -0.3546 1.0000
 0.6309 -0.4503 0.2703 -0.5690 0.3786 0.5984 -0.0096 0.4689 0.2985 -0.3984 0.0184 -0.2886 -0.5225 -0.2703 -0.4607 0.2318 -0.4924 0.3925 0.1736 0.2960 1.0000
 0.0655 -0.5623 0.4409 0.1677 0.5817 0.3160 -0.1965 -0.3330 -0.3842 0.2364 0.6239 0.1640 0.0774 0.4598 0.2839 0.4559 0.3461 0.3961 0.1497 -0.3828 1.0000
 0.3850 0.3882 -0.1325 0.1229 -0.4177 0.4881 0.4727 -0.5594 -0.4191 -0.5480 -0.5065 0.1125 0.3600 -0.1279 0.1958 0.4023 0.4296 -0.2350 -0.5514 -0.4782 1.0000
 0.1827 -0.3924 0.3211 0.5039 -0.1691 0.4072 0.0770 -0.4578 0.4791 0.3087 -0.3691 0.5219 0.3563 0.5895 -0.3923 0.2027 0.4134 0.2252 -0.5538 -0.2448 1.0000
 -0.2464 0.3031 -0.1795 -0.2258 0.4298 0.6123 0.1015 0.1791 -0.4217 0.4776 0.1258 0.3510 0.0864 -0.3156 -0.3924 -0.5443 -0.1724 -0.1249 0.2123 -0.3858 1.0000
 0.1683 0.1181 0.4829 0.1866 0.2537 0.5236 0.3330 -0.2701 -0.1586 -0.5293 0.3844 -0.2221 -0.2578 0.4626 -0.5600 -0.3895 -0.1577 0.3949 -0.1837 0.4372 1.0000
 0.3597 0.2540 -0.1751 0.4759 -0.5461 -0.3142 -0.3423 -0.1738 -0.1525 0.2587 -0.2706 -0.3197 -0.4530 -0.1659 -0.5150 0.5931 0.4175 0.1295 -0.4988 -0.3294 1.0000
 0.0910 0.6073 -0.5969 0.5539 -0.2930 -0.2402 0.0768 -0.2951 -0.0751 0.4656 -0.4531 -0.1603 -0.1357 0.2451 0.5540 -0.1987 0.4989 0.3586 0.3443 -0.5253 1.0000
 -0.2641 -0.0947 -0.3339 -0.5409 -0.6447 -0.1849 -0.4330 0.5837 -0.2248 0.3520 0.3876 0.1839 0.3670 -0.5606 -0.4540 0.4891 -0.3828 0.3409 -0.2712 0.5758 1.0000
 0.4751 0.3423 0.2079 -0.3455 0.4447 -0.5591 0.2550 -0.3993 -0.4041 -0.2879 0.3822 -0.2986 0.3517 -0.3669 0.2741 0.3337 -0.2607 0.5024 0.2967 0.0770 1.0000
 -0.5078 -0.2723 -0.0814 0.3638 -0.3019 0.4224 -0.1325 0.2578 -0.3626 -0.3601 -0.4670 -0.3739 0.6049 -0.3320 0.3765 0.5761 0.5209 -0.0112 -0.3205 -0.4510 1.0000
 0.2605 -0.4091 -0.2304 -0.5420 0.2762 0.5105 -0.3618 0.3431 0.4030 0.1483 -0.4528 -0.4691 0.2698 -0.3543 -0.5428 0.4589 -0.2242 -0.2431 0.3258 -0.6300 1.0000
 -0.5063 0.2340 0.4361 0.3589 -0.1587 0.5361 0.4127 -0.4089 0.4807 -0.2820 -0.0961 0.1418 -0.3430 -0.5404 -0.3546 -0.2981 -0.3713 0.6118 -0.3407 -0.4096 1.0000
 -0.3612 0.4269 -0.1609 -0.4849 0.4894 -0.3703 -0.2101 0.3199 -0.5099 -0.2935 -0.5050 0.2737 0.5285 0.4400 -0.3807 -0.4287 -0.4235 0.4598 0.0873 0.2915 1.0000
 0.6153 0.2856 0.4259 -0.3992 -0.1515 -0.4330 -0.5672 0.1475 0.4180 0.4329 -0.3196 -0.3520 0.3312 -0.0148 -0.3336 0.2894 0.1080 0.2517 -0.2405 -0.1321 1.0000
 -0.3128 -0.1206 -0.3941 0.1421 0.1433 -0.4144 -0.2808 0.2615 0.3211 0.1705 -0.4805 -0.3950 0.3598 0.4831 -0.3574 0.4747 -0.4875 -0.3316 0.3040 -0.4174 1.0000
 -0.2525 -0.5154 -0.3107 0.5668 0.5599 -0.2460 -0.3110 -0.3949 -0.4674 0.2847 0.4781 -0.3449 0.2224 -0.1038 0.4040 0.0198 0.2924 0.3550 -0.1778 0.2220 1.0000
 0.2054 0.5559 -0.4406 -0.5260 -0.1784 0.3667 0.5058 0.4848 -0.3888 -0.6267 -0.0343 0.4394 0.3676 0.2254 0.4879 -0.5109 0.1823 -0.5538 0.2826 0.5024 1.0000
 0.1916 0.1060 0.1477 -0.1889 0.0953 -0.1901 0.2043 -0.3576 0.1468 0.0664 -0.3052 0.3612 -0.5400 0.0420 -0.0981 0.4272 0.2510 0.5565 0.2907 -0.0431 1.0000
 -0.5641 0.2909 0.2358 -0.4211 -0.2761 -0.5645 0.3186 0.2904 -0.5826 0.6203 -0.3220 0.2993 0.2687 -0.3401 0.1074 -0.5271 0.3010 -0.1175 -0.2844 -0.4674 1.0000
 0.5484 -0.3877 -0.4915 -0.0623 -0.5732 -0.5585 -0.4686 -0.4179 -0.3294 0.4516 -0.5220 0.0695 -0.4557 -0.3017 0.2719 -0.4865 0.5982 -0.5817 0.5739 -0.1460 1.0000
 -0.5351 0.5119 0.2054 0.4209 0.2363 0.1428 -0.0844 0.6045 0.3438 -0.4277 0.1261 0.3828 0.2494 -0.4828 -0.1424 -0.5162 0.5592 -0.2356 -0.2399 -0.2631 1.0000
 -0.5350 -0.2825 -0.6065 0.3670 0.3293 0.3046 -0.2788 -0.1458 -0.3786 0.5558 -0.4552 0.1573 0.3175 0.5912 0.5314 0.4884 0.2304 0.1857 -0.4058 0.4382 1.0000
 0.4278 0.2629 -0.3127 0.2246 0.5664 0.4486 -0.4970 0.2717 0.0597 -0.3313 0.4431 0.2008 0.2788 0.1299 0.3547 -0.3065 -0.5220 0.5441 0.2136 0.4220 1.0000
 0.2101 -0.3116 0.3068 -0.2720 -0.3179 -0.5952 0.2905 0.3535 0.4613 -0.2184 0.3070 -0.4066 0.4249 0.3447 0.3645 0.2918 0.2187 0.3655 -0.3509 -0.3621 1.0000
 0.6189 -0.1377 -0.2929 -0.2254 -0.4958 0.3335 -0.1089 -0.4937 0.1871 0.3596 0.2089 -0.4317 0.4064 -0.4208 -0.4319 -0.0914 -0.3102 0.3433 0.2968 0.2632 1.0000
 0.2093 -0.3814 0.5401 -0.3837 0.4830 -0.4541 0.3164 0.3648 0.4274 0.5762 0.0538 0.1237 -0.4038 -0.1971 -0.3608 -0.1268 0.1861 -0.4976 -0.1628 -0.4609 1.0000
 0.3834 0.4949 -0.2611 0.5272 0.3455 0.2325 0.3395 -0.5670 0.4536 -0.4965 0.2107 0.6076 0.2001 0.2056 -0.3558 -0.3564 -0.2173 0.5818 -0.3356 0.5393 1.0000
 0.2662 -0.2635 0.3444 0.1345 0.3222 -0.5075 0.0967 -0.4701 0.1900 0.4562 0.1962 0.0848 0.2356 0.1640 0.4383 0.3121 0.0320 -0.4584 -0.1329 -0.3535 1.0000
 0.1482 -0.4600 0.2651 0.2290 0.6003 -0.2780 0.4103 0.3273 -0.3628 0.1596 0.4615 0.3866 -0.1467 0.4344 -0.1900 0.2406 0.6275 -0.5667 -0.4141 -0.2480 1.0000
 -0.3937 -0.2276 -0.4674 0.4404 -0.5291 -0.4329 0.3247 -0.3287 0.3142 0.5015 0.2254 -0.5570 -0.3731 0.0963 0.2984 -0.4830 -0.6085 0.3729 -0.5335 0.1714 1.0000
 0.1500 0.4960 0.2090 -0.1902 -0.3112 0.5125 -0.3804 -0.2870 -0.5456 0.4119 0.3370 -0.5315 0.2788 -0.4508 -0.2156 0.4757 0.3838 0.2004 0.4106 -0.2380 1.0000
 -0.2145 0.0904 0.3643 -0.1927 0.3802 -0.4954 -0.3396 0.3832 0.2590 0.2071 -0.1989 0.0875 -0.5669 0.6000 -0.5064 -0.2664 -0.3332 0.2146 -0.3379 -0.1924 1.0000
 0.2472 0.6424 -0.2675 -0.4516 -0.3698 0.1130 0.1134 -0.4716 0.3946 0.4415 0.1595 0.6400 0.4915 0.2556 -0.2612 0.4039 0.4776 -0.4161 0.5136 0.2159 1.0000
 0.2071 -0.3499 -0.1920 0.4247 -0.1036 0.3333 0.4224 -0.2996 0.4366 0.2956 0.3568 0.4846 0.4173 0.4258 -0.0927 0.3301 -0.4739 0.6128 -0.2971 0.5651 1.0000
 0.3834 -0.3848 -0.2450 -0.2771 -0.5757 0.4433 0.1351 0.2681 -0.3031 0.5607 -0.2779 0.4016 -0.1805 -0.3184 0.3001 -0.1691 -0.3668 0.2899 -0.2717 0.2015 1.0000
 -0.1225 0.4264 0.4116 -0.0652 -0.2877 -0.2802 -0.3368 0.2197 -0.5014 0.2952 -0.3754 -0.5190 0.5241 0.4338 -0.3565 -0.0989 0.5947 0.1899 0.0401 0.5964 1.0000
 -0.5065 0.5547 -0.3769 -0.5663 -0.3753 0.4234 -0.3038 -0.4098 0.4270 0.4374 0.3633 0.5905 -0.3017 0.1077 0.1348 0.5173 0.4520 -0.2174 -0.2107 0.1091 1.0000
 0.2020 -0.6276 0.3093 0.2220 0.4312 -0.2701 -0.4716 0.3036 -0.2422 -0.2268 -0.5834 -0.1274 -0.3186 -0.2129 0.4314 -0.2328 -0.4027 -0.3516 0.3077 0.3123 1.0000
 -0.2295 -0.2061 -0.2477 -0.2560 0.5649 -0.2112 -0.2504 -0.5204 -0.5272 0.2025 0.2179 -0.4876 -0.2522 0.5890 -0.2698 0.3207 -0.5851 -0.5094 0.3670 0.3140 1.0000
 0.1954 0.5002 0.5785 0.2882 -0.5506 -0.4382 -0.3565 0.3981 0.6002 0.3793 0.0789 -0.3665 -0.4208 0.4250 -0.4581 -0.4536 -0.3113 0.3821 0.3672 0.1035 1.0000
 0.3928 0.3269 0.1477 0.3421 0.4200 0.2690 0.5387 0.3933 0.3076 -0.4489 0.2660 -0.3792 0.4242 0.1540 0.2658 -0.5624 0.5578 -0.3622 -0.1974 0.3294 1.0000
 0.1937 -0.3615 -0.2330 -0.5409 -0.4446 0.4865 -0.1624 -0.5324 -0.1815 0.1476 0.3341 0.3124 -0.1755 0.2123 -0.3704 -0.3957 0.4836 -0.1584 0.2695 0.3776 1.0000
 -0.3736 -0.5285 -0.3585 0.2202 -0.3415 -0.3681 -0.2932 -0.3444 0.1336 0.1676 -0.5896 0.4983 -0.5246 0.4968 0.4165 -0.2661 -0.2675 -0.4608 0.2474 -0.2478 1.0000
 -0.2006 -0.5620 -0.5259 -0.1241 -0.3605 -0.4664 0.1953 0.5449 0.1480 -0.0874 0.2924 -0.3086 0.5514 -0.3172 -0.5720 -0.4366 -0.4082 0.3145 -0.2416 0.2267 1.0000
 0.4466 -0.4430 0.2244 0.4326 -0.2245 -0.4617 0.1344 -0.3480 -0.5802 -0.4545 -0.6311 0.2537 -0.2194 -0.0858 0.4220 -0.0675 0.5673 -0.1276 0.4382 0.4367 1.0000
 0.1648 0.3390 -0.3677 0.2196 0.1959 -0.3375 -0.4976 0.0632 -0.1610 -0.4873 0.5717 0.2189 0.2163 0.3831 0.3393 -0.3637 0.2416 0.0953 -0.1051 0.1108 1.0000
 -0.2251 0.1792 -0.3467 0.2984 -0.2161 -0.2120 -0.1276 -0.1724 0.6036 -0.0536 -0.5670 0.3349 -0.3167 -0.3536 0.0967 0.3761 0.2837 -0.4959 -0.1016 -0.4520 1.0000
 -0.3445 -0.0812 -0.1147 -0.5209 0.3801 -0.2945 0.4814 0.2310 -0.4494 0.2524 0.4853 0.4901 -0.1837 -0.0309 0.3321 -0.1811 0.1436 -0.5014 -0.3546 0.2854 1.0000
 0.4499 0.2387 0.1952 0.4690 0.4715 0.5293 -0.3271 -0.1994 -0.2807 0.1861 0.5033 0.5481 -0.5477 0.3711 0.5994 0.2502 0.2527 0.0748 -0.1709 -0.5887 1.0000
 0.3310 0.5340 0.2147 -0.0814 -0.4668 -0.6117 0.0376 0.0995 0.2509 0.2273 -0.3503 0.4520 -0.0430 -0.4793 0.1017 0.4023 -0.3233 -0.5734 -0.4315 -0.3732 1.0000
 -0.6249 -0.4757 0.3298 -0.3913 -0.1748 0.1344 0.5449 -0.3885 -0.3362 0.4891 0.1351 -0.1942 0.2335 -0.3274 0.1661 -0.2421 -0.2608 -0.3149 0.5139 0.6471 1.0000
 -0.4133 -0.3141 0.3280 0.3761 0.0643 -0.5208 0.2823 0.2870 -0.3439 0.2965 0.5637 0.1736 -0.4045 -0.4603 -0.2463 -0.4662 0.2612 0.0295 0.3386 -0.0128 1.0000
 -0.2850 0.3941 -0.1466 -0.3613 0.0447 0.1132 0.3646 -0.4886 -0.3748 -0.4095 0.6027 0.4283 0.4256 -0.1286 -0.4572 0.1119 -0.4831 0.4138 -0.2370 -0.1381 1.0000
 -0.2928 0.3363 0.4873 0.2821 0.4670 0.3691 0.1174 -0.1988 -0.5401 0.5020 -0.3696 0.4876 -0.5051 -0.4540 0.4962 0.2629 -0.4407 0.3256 -0.2009 0.4648 1.0000
 -0.2391 0.4032 0.3340 -0.1923 0.2896 0.1322 -0.5942 -0.1893 -0.2861 0.4373 0.1241 -0.5000 -0.3769 -0.2183 -0.3838 0.6165 0.6172 0.1771 -0.2597 -0.3848 1.0000
 -0.2224 0.4176 -0.1694 0.4527 0.3089 -0.3902 0.6018 0.2914 0.1239 0.5607 0.4131 0.4595 -0.0726 0.4970 -0.2245 0.4723 0.4418 -0.3147 -0.1753 -0.0835 1.0000
 0.1248 0.1710 -0.4766 -0.3707 0.3670 0.6504 -0.5501 -0.3007 0.5510 -0.5508 -0.4498 -0.3902 -0.3433 0.2981 0.4440 -0.1387 -0.4966 -0.4649 0.4103 0.3912 1.0000
 0.3740 0.4977 0.2423 0.2321 -0.1951 0.2844 0.4223 0.3467 -0.2694 -0.4747 0.5148 0.2207 0.1946 -0.1706 -0.4733 0.3273 0.1427 0.4327 0.3929 -0.2662 1.0000
 0.4407 0.4060 -0.5698 -0.4266 -0.4063 -0.1516 -0.3424 0.0700 -0.3507 0.1880 0.1640 -0.4294 0.2694 0.4505 -0.3216 -0.3652 0.5225 0.4144 0.2309 0.0421 1.0000
 -0.4541 -0.3238 -0.2216 -0.1147 0.5796 0.2966 -0.5030 -0.1723 0.3277 -0.4723 -0.4322 -0.3010 0.0598 -0.5076 0.3242 0.2959 0.4761 0.3002 -0.5325 -0.4586 1.0000
 -0.5242 -0.1728 -0.4486 0.6226 -0.3782 0.6334 -0.6083 0.5293 -0.1028 0.5020 -0.0055 0.3453 0.3050 0.3040 -0.6034 0.4972 0.1778 -0.4248 -0.3577 0.1384 1.0000
 0.3917 0.2004 0.2835 0.4881 0.3579 0.4606 0.4368 -0.3604 0.3346 0.3696 0.2902 -0.4069 -0.3333 -0.4110 0.4799 -0.3385 0.5552 0.4248 0.2416 -0.2456 1.0000
 -0.4233 -0.4751 0.3220 0.3178 0.5043 -0.3171 0.3735 -0.4529 -0.1352 -0.3323 0.1547 -0.2220 -0.4728 -0.3477 -0.1974 0.3346 0.2201 -0.5117 -0.1712 -0.4206 1.0000
 -0.1946 -0.1928 0.1984 -0.4969 -0.4381 -0.2837 -0.1104 -0.2750 -0.5545 0.3635 0.4922 0.4281 0.4593 -0.5455 0.4474 -0.1058 -0.4915 0.2896 0.5119 -0.4409 1.0000
 0.1157 0.3270 -0.3914 -0.2895 0.1965 0.4471 -0.3798 0.1104 0.3463 0.2109 -0.1662 0.4083 0.3896 0.4878 0.3437 -0.2887 -0.2695 -0.5355 -0.2422 0.4205 1.0000
 0.4719 0.2996 -0.2481 -0.6005 -0.4862 0.2206 0.3076 -0.2731 0.1277 -0.1599 0.2592 -0.5392 0.2286 -0.2032 0.2983 0.6289 -0.4535 -0.2386 -0.0969 -0.5403 1.0000
 0.3203 -0.1311 0.5320 -0.4263 0.2735 0.5011 0.4323 0.1883 0.1370 -0.2243 0.4150 -0.1616 -0.3000 0.2279 0.1968 0.3920 -0.4175 0.4605 0.4636 -0.2900 1.0000
 0.4860 0.5231 0.4971 -0.2815 -0.1468 -0.4313 0.2780 0.5356 -0.3760 -0.2664 -0.4483 -0.1316 0.4220 0.6122 -0.3988 -0.5303 -0.2018 -0.6271 0.2057 0.2684 1.0000
 -0.5746 -0.4634 -0.2112 -0.3712 -0.3954 -0.4279 -0.2973 -0.2748 -0.4213 -0.4487 -0.2206 0.5392 -0.3384 0.2248 0.0798 0.3481 -0.0630 -0.2644 0.5401 0.1943 1.0000
 -0.4317 -0.5295 -0.3694 0.5708 -0.3759 0.5152 0.2317 0.2390 -0.0229 -0.2921 -0.5571 -0.1344 0.3996 -0.6499 0.2834 0.3881 0.2754 0.3579 -0.4518 0.3830 1.0000
 -0.3131 0.5350 0.2731 -0.5499 -0.2323 -0.1293 0.5060 -0.1203 -0.3552 -0.5190 -0.3474 -0.3575 0.3758 -0.3311 -0.2027 -0.4468 0.4595 0.4729 -0.1273 0.4705 1.0000
 0.4543 0.2071 0.4992 0.3403 0.4162 -0.4048 0.4207 0.5065 -0.4354 -0.0405 0.2323 -0.1973 0.1160 -0.4833 0.3388 0.3820 -0.1382 -0.2947 -0.0797 0.0930 1.0000
 -0.4354 0.2663 -0.2397 -0.2056 -0.1313 0.2018 0.0928 -0.3310 0.1622 -0.3214 0.0755 -0.4680 -0.4088 0.4805 -0.1472 0.4070 -0.4140 -0.2780 -0.3872 -0.4258 1.0000
 -0.1921 -0.1582 0.0265 -0.4033 -0.3364 -0.5668 0.4279 0.4393 -0.3238 -0.2044 -0.3156 -0.1814 -0.6038 -0.4201 -0.4099 -0.4943 0.5382 0.6188 -0.2129 -0.2275 1.0000
 0.2544 -0.2842 0.5311 0.6202 -0.4408 -0.4782 0.3665 -0.2945 0.4235 0.3412 0.4909 0.4978 -0.5919 0.6170 0.3383 -0.4381 0.0472 -0.2360 -0.3159 0.3587 1.0000
 0.2864 -0.1514 0.3635 -0.0925 0.2705 0.4116 0.3845 -0.3664 -0.4366 0.4277 -0.4317 0.3198 -0.3250 0.4365 0.0653 -0.2248 0.4066 -0.3076 0.2085 0.1236 1.0000
 -0.3649 -0.5144 0.4300 0.1679 -0.2735 -0.2846 0.2047 0.3117 0.1149 0.2006 -0.1138 -0.3469 0.3331 -0.5493 0.2931 0.1805 0.5892 0.5075 -0.3088 0.3006 1.0000
 -0.2922 0.5248 0.3415 0.1089 -0.2838 0.0445 0.5354 0.2915 0.5254 -0.4470 -0.1826 -0.1647 0.2266 0.5079 -0.2526 -0.4728 -0.5427 -0.4646 -0.2390 -0.4879 1.0000
 0.3557 0.2234 0.3610 -0.4175 -0.2416 0.2884 -0.1418 0.3059 0.2822 -0.5792 0.4221 -0.2000 0.2264 -0.5380 -0.5020 0.5428 -0.2152 -0.2625 0.0437 0.2204 1.0000
 -0.5553 0.2335 -0.2798 0.6080 -0.5589 0.5341 0.3121 -0.2149 0.2368 -0.2307 0.4470 -0.3173 0.4747 0.5411 0.2035 0.2311 0.1510 0.3554 -0.1584 -0.6297 1.0000
 -0.2642 0.2712 -0.4505 0.1877 -0.2358 0.1393 0.1976 -0.1885 0.0487 0.2582 0.2616 -0.4312 -0.4496 -0.3237 0.2986 0.2603 -0.5966 -0.2968 -0.5127 0.3719 1.0000
 0.3475 -0.4981 0.1807 0.3162 -0.1307 0.3136 -0.5494 0.2173 0.5054 0.2669 0.4233 0.5575 0.2270 -0.0608 -0.3271 -0.6389 0.4482 0.3873 0.3999 -0.6082 1.0000
 0.2020 0.3749 0.0582 0.1141 -0.2570 0.2616 -0.4156 0.2988 0.3453 -0.4922 0.3007 -0.0427 0.3920 0.1918 -0.0863 0.1929 -0.4766 -0.3309 -0.2685 0.0835 1.0000
 -0.2160 -0.2099 -0.3369 -0.0470 -0.2324 -0.3546 -0.5115 -0.1931 -0.0537 0.1158 -0.2423 0.5816 -0.2432 0.3804 -0.1328 0.4460 -0.3585 0.4348 -0.4116 0.2437 1.0000
 0.4215 0.1585 0.4766 -0.3364 -0.1678 -0.5183 0.3125 0.5374 -0.3159 0.3059 0.1391 -0.3599 -0.2514 0.1110 -0.5308 0.0816 0.4554 -0.1392 0.4069 0.1369 1.0000
 -0.2323 0.3746 -0.0709 0.1855 0.4804 -0.2288 -0.5336 0.3517 -0.3107 0.3707 -0.6423 0.0786 -0.3868 -0.1377 -0.2792 -0.3641 0.1569 0.1509 0.3430 0.4917 1.0000
 -0.4310 -0.1432 0.4930 -0.4635 -0.3015 0.6147 -0.1191 -0.2253 0.1266 0.4785 -0.3207 0.2611 0.4128 0.3645 -0.2733 0.1711 0.3035 0.3190 0.6007 0.2341 1.0000
 -0.4403 0.2574 -0.3002 -0.2540 0.3895 0.4456 0.1860 0.1906 -0.2641 0.5990 -0.3464 0.1094 0.2900 0.2331 0.2798 0.4489 -0.3124 -0.5948 -0.1032 0.3302 1.0000
 0.4061 0.5102 0.4602 0.4187 0.3385 -0.5131 -0.4856 -0.2876 0.5148 0.0707 0.0636 0.1962 -0.5883 0.3399 -0.5153 -0.3834 0.2663 -0.2576 -0.2252 0.5460 1.0000
 0.0335 -0.4092 -0.5104 0.0687 -0.4504 -0.1553 0.3383 0.2511 0.2983 0.5313 -0.2930 -0.3438 -0.4957 0.3406 0.5017 0.3781 -0.3245 -0.2609 -0.1655 0.4228 1.0000
 0.3969 0.2473 0.4075 0.4549 0.2623 0.3651 -0.2032 -0.3462 0.1997 -0.3009 -0.2496 0.1264 -0.0761 -0.1988 -0.3428 -0.1124 0.3041 0.3471 0.1280 0.1182 1.0000
 -0.3600 -0.2902 -0.2438 0.5059 -0.0785 -0.5882 -0.4527 0.5929 0.4616 0.3637 0.4646 0.1784 0.2630 0.5242 -0.1909 0.3784 0.0110 -0.3641 0.3193 0.2687 1.0000
 -0.3475 0.4197 0.4594 0.2439 0.0737 0.4113 0.3892 -0.5055 -0.1687 0.3731 0.3107 -0.4999 -0.2549 0.2421 -0.3566 0.3661 -0.3577 -0.1864 0.2787 -0.1125 1.0000
 -0.4415 0.1830 0.5654 0.3145 0.3657 0.2440 -0.5149 0.3147 -0.4427 -0.3657 0.4833 0.3175 0.5239 -0.0710 -0.3443 -0.5411 0.4271 0.2529 0.4164 -0.4580 1.0000
 0.4115 -0.0626 -0.3599 0.5608 -0.5730 0.5437 0.4071 0.1645 -0.2665 -0.4726 -0.2881 -0.4769 0.2498 -0.3554 -0.1945 -0.1559 0.6211 -0.5159 0.0471 0.5436 1.0000
 0.6164 -0.5820 0.2540 0.3519 0.3207 0.2743 0.4912 -0.2320 0.3647 -0.1337 -0.4805 0.4884 -0.6017 -0.4331 0.2820 0.3083 -0.2989 0.1459 0.2031 0.6145 1.0000
 0.2232 -0.0404 -0.2987 -0.3725 -0.2213 0.4411 -0.3062 -0.4329 0.4415 0.4948 0.5304 0.3418 -0.4125 -0.0780 0.1957 0.5019 0.4515 0.4374 -0.3678 -0.1093 1.0000
 -0.3652 -0.2750 -0.2156 -0.3760 0.5378 -0.4531 -0.0929 -0.2338 0.1161 -0.1793 0.4787 0.4142 0.4234 -0.1738 -0.4758 -0.0919 0.3147 0.5126 0.4482 0.1142 1.0000
 0.2701 -0.1263 0.5303 0.4458 0.2783 -0.6359 -0.1819 0.5297 -0.1645 -0.4527 0.2115 0.5893 -0.1092 -0.3323 0.4770 0.4034 -0.3644 -0.2501 -0.4091 -0.1942 1.0000
 0.5245 0.5223 0.2799 0.3149 0.0736 0.3678 -0.2954 0.5488 -0.1225 -0.0597 0.1462 -0.5623 -0.4441 0.4359 0.3672 -0.4181 0.5393 0.5870 -0.2182 0.1232 1.0000
 -0.1126 0.1309 -0.5550 0.1952 0.3982 -0.5278 -0.1595 -0.4361 -0.4431 0.5582 -0.0096 0.3560 -0.3191 -0.4251 0.3214 -0.1446 0.6188 -0.2219 0.0683 -0.3692 1.0000
 -0.2867 0.3572 0.4472 0.2926 0.1218 0.1976 0.3917 -0.1285 0.3331 -0.3901 -0.2033 0.2183 -0.3981 0.6213 0.1867 -0.2000 0.3850 -0.1241 -0.3269 0.3889 1.0000
 -0.3146 0.4393 0.2768 0.2958 -0.3122 0.4620 -0.2762 -0.2916 0.4507 -0.2745 0.3146 0.3546 0.2253 0.2987 -0.4138 0.3506 0.2152 -0.3542 -0.3410 -0.4111 1.0000
 -0.5471 -0.3968 0.1712 0.3694 -0.2769 0.3627 0.5067 -0.0651 -0.1557 -0.4403 0.5219 -0.1022 0.3357 -0.5347 -0.3937 -0.0895 -0.2632 0.1975 0.3133 -0.1023 1.0000
 0.1598 0.3830 -0.3194 0.3347 0.3834 -0.5210 0.4721 0.4065 -0.1046 -0.4265 0.5551 0.1020 0.0339 -0.6465 -0.6377 -0.1887 -0.2660 0.1647 0.3811 -0.1476 1.0000
 0.1431 0.5236 -0.2819 0.3050 -0.4611 0.2209 0.4753 0.2332 0.2816 0.2566 0.3863 -0.1974 -0.4437 0.2184 -0.0432 0.3838 0.2578 -0.1666 0.3363 -0.4691 1.0000
 0.1333 0.3986 -0.4258 0.3282 0.0509 -0.5730 -0.3252 -0.3828 -0.2327 0.3091 -0.3697 0.3648 -0.4063 0.0675 0.3034 -0.3471 -0.3572 0.1861 -0.0400 0.2206 1.0000
 0.3774 0.3842 -0.4537 -0.5823 -0.1968 0.1777 -0.3548 -0.4007 0.3873 -0.4547 0.4814 -0.4206 -0.0732 0.4534 0.5701 0.4042 0.2853 0.3611 0.1391 -0.2133 1.0000
 -0.1080 0.4518 0.1224 0.3267 -0.4820 -0.1342 0.4075 0.3976 0.3971 -0.3500 -0.3803 0.2737 -0.2543 -0.1253 0.3316 0.4903 -0.2577 -0.5540 0.4952 -0.3806 1.0000
 -0.4780 0.5426 -0.1974 -0.5412 -0.4145 -0.2136 0.4308 -0.4135 -0.4142 0.3055 0.3865 -0.5524 0.4348 0.5133 -0.0909 0.2146 -0.5820 -0.4743 -0.3658 0.3018 1.0000
 -0.4716 -0.3975 0.5007 -0.2779 0.2134 0.3970 0.1960 -0.2182 -0.2800 -0.2157 0.2010 0.4757 0.4796 0.4344 -0.4347 -0.4976 -0.3249 -0.0603 0.5435 0.2167 1.0000
 -0.3021 0.1670 0.2675 -0.3772 -0.1140 0.1834 -0.2667 0.0708 -0.3099 0.6371 0.4018 -0.1577 -0.1697 0.2311 -0.1602 0.4669 0.3448 -0.0700 0.2305 -0.2651 1.0000
 -0.1266 -0.4048 0.1543 -0.2591 0.3725 0.2760 0.3962 -0.2114 -0.4187 0.5989 -0.3357 -0.3569 -0.3006 -0.3697 0.4115 -0.2585 0.4471 0.3194 0.2687 0.3956 1.0000
 -0.3759 0.1529 -0.1002 0.3009 0.3179 0.4966 -0.2983 -0.2695 -0.4170 0.4633 0.1226 0.5788 0.3103 -0.3746 0.1011 0.3513 -0.3173 -0.3757 0.4522 -0.2730 1.0000
 0.5225 0.3376 -0.3955 0.3919 -0.5255 0.2816 -0.3829 0.6107 0.0470 -0.1217 0.4596 -0.3794 0.4934 0.2676 0.3170 -0.3112 0.1841 0.4244 0.4758 0.3514 1.0000
 0.2891 -0.6404 0.2088 -0.2829 0.2066 0.4783 0.2974 0.6114 0.3469 -0.3733 -0.1213 -0.5646 0.2674 -0.0731 -0.1367 0.5476 -0.5267 0.3172 0.4229 0.5081 1.0000
 -0.5353 -0.0754 0.0912 0.5061 -0.4532 -0.2346 0.3681 0.3039 -0.2490 -0.4379 0.2676 -0.2778 -0.3535 0.2253 0.4882 -0.4295 0.3302 -0.2704 0.3825 0.4264 1.0000
 -0.2747 0.3277 -0.4571 0.3611 0.3524 -0.5930 -0.5060 -0.4163 -0.6167 -0.3432 -0.2656 0.3635 0.2411 0.3523 -0.1531 0.4103 -0.2536 -0.1504 0.2345 0.4479 1.0000
 -0.3971 0.4393 0.1544 0.5700 0.4435 -0.4586 -0.1957 -0.3567 -0.5554 0.5455 0.2733 0.0619 0.5774 -0.1581 0.3399 0.4993 -0.5346 0.4617 0.1469 0.3967 1.0000
 0.1480 -0.4132 0.3470 0.2675 0.2979 -0.2424 0.4602 -0.2844 0.3449 0.5232 -0.0107 0.4846 0.3153 0.4102 -0.2364 0.1429 -0.3224 -0.4218 -0.2602 0.5873 1.0000
 0.2858 0.2352 -0.5025 0.5132 -0.2663 0.3961 0.1817 -0.5089 0.2698 -0.3741 -0.4211 -0.4349 -0.5322 0.4129 -0.3806 0.3284 -0.1340 0.3506 0.3982 -0.2364 1.0000
 0.4939 0.1121 -0.3043 -0.4016 0.5341 0.5229 0.2837 0.2533 0.4804 -0.2333 -0.4258 0.4999 -0.4324 -0.4365 0.2707 0.6031 -0.1314 0.4404 0.2118 0.3211 1.0000
 -0.5118 0.4285 -0.2318 -0.2838 -0.4367 0.3706 -0.3972 -0.4102 -0.3469 0.4866 0.3286 -0.2843 -0.2718 -0.0862 -0.2368 -0.1304 -0.1281 -0.5972 0.3862 0.4301 1.0000
 0.5216 0.5944 -0.3978 0.4681 -0.4399 0.3738 -0.5940 0.2180 -0.1676 -0.6330 0.1002 0.2779 0.1835 -0.6272 0.2412 0.2815 0.2027 -0.2535 -0.3990 0.3316 1.0000
 0.3263 0.4865 -0.1216 -0.3505 -0.3473 -0.2071 -0.2651 0.4410 0.5241 -0.5761 -0.4571 -0.2532 -0.5614 -0.5592 0.3751 -0.1257 0.3661 0.5111 -0.4670 0.1627 1.0000
 0.5858 -0.5020 0.0624 0.3986 0.1981 -0.2698 -0.1726 0.0436 0.4364 -0.3111 0.0535 0.4550 0.5755 0.0915 -0.1571 0.3331 0.5604 0.0548 0.5655 0.0275 1.0000
 -0.3978 0.3612 0.5641 -0.3488 -0.2708 -0.2311 -0.4753 0.4890 -0.1569 0.2446 0.1910 -0.2585 -0.2975 -0.5152 -0.5206 0.3406 -0.2148 0.5564 -0.3689 0.2898 1.0000
 -0.2649 -0.2059 0.1529 0.2548 -0.4164 -0.1906 0.5054 0.0929 -0.0877 -0.4369 -0.6139 -0.3537 0.3950 0.5375 0.3268 -0.5419 0.4869 0.2026 -0.6146 -0.3785 1.0000
 -0.6088 0.5379 -0.4873 0.3917 -0.1568 -0.3375 0.4535 0.5817 -0.1954 -0.4274 0.4005 -0.5459 -0.0915 -0.5038 0.3374 0.3228 -0.2169 -0.5610 -0.3731 -0.2419 1.0000
 0.2690 0.3172 0.5031 -0.4007 -0.1189 -0.6137 0.2391 -0.6316 0.1663 -0.3128 0.3342 0.1496 -0.4772 0.2778 0.5163 -0.4235 -0.2211 -0.3343 -0.5297 0.2299 1.0000
 0.2266 -0.4544 -0.2075 0.5214 -0.5112 0.2059 -0.5925 -0.2344 0.5795 -0.3274 -0.2641 0.4032 -0.5905 -0.3136 0.4999 0.2739 -0.5962 0.6059 0.2453 -0.3839 1.0000
 0.3294 -0.3061 0.5936 0.0865 -0.3491 -0.3064 0.5133 0.5652 -0.5462 0.4682 0.4516 -0.5587 -0.3492 -0.4975 0.6153 -0.2314 -0.5000 0.3677 0.0219 -0.5010 1.0000
 -0.6079 0.3079 0.0791 0.4236 -0.5084 -0.6030 0.2420 -0.3891 0.4589 0.2373 0.5293 0.2518 0.3083 0.2450 -0.1564 0.5689 -0.4824 -0.4429 0.3957 -0.6084 1.0000
 -0.4344 -0.1037 0.3626 -0.0304 0.3895 0.4544 -0.4816 -0.0491 -0.4047 0.3437 -0.3803 -0.5413 -0.2707 0.4781 -0.5303 0.0398 0.3368 0.2288 -0.4206 -0.4310 1.0000
 0.2068 0.2661 0.2547 0.0958 -0.1433 -0.1089 0.1908 -0.5573 0.4114 -0.4949 -0.0721 -0.1236 -0.1537 0.2693 0.2913 -0.0537 -0.2056 0.2858 0.6341 -0.2976 1.0000
 0.4399 0.1088 0.1575 0.1817 0.4797 -0.6184 -0.1089 0.3159 0.5498 -0.4491 0.4870 0.4086 0.4893 -0.4463 0.4888 0.3539 0.3640 -0.3462 -0.1114 -0.1031 1.0000
 -0.5055 0.4349 0.1468 -0.5136 0.2846 -0.1710 -0.3962 -0.2508 0.2077 -0.4941 -0.2052 -0.1325 -0.5286 -0.3712 -0.0397 -0.4597 0.3752 0.1479 0.4486 -0.3710 1.0000
 -0.1952 0.1342 -0.2832 -0.1853 0.1908 0.0868 -0.3818 0.4008 0.5858 -0.4211 0.3009 -0.2088 0.2688 -0.5712 -0.5091 -0.2884 0.1740 0.4485 0.1250 -0.5391 1.0000
 -0.4346 0.3357 -0.3499 -0.3465 -0.4696 -0.2603 0.5870 0.2584 0.4317 0.2859 -0.3028 0.4515 0.3123 0.1463 0.3223 -0.5460 -0.4288 -0.5704 0.4655 -0.3754 1.0000
 -0.2865 -0.2191 0.3262 0.3622 0.3873 -0.2616 0.4423 0.5086 0.3100 0.1791 -0.5218 0.2394 -0.1480 -0.2739 0.1975 0.4812 0.5911 -0.3548 0.4493 0.3309 1.0000
 -0.1047 -0.1967 0.3797 -0.4569 -0.2427 0.3282 -0.3459 -0.0710 -0.4239 -0.3584 -0.2985 -0.2852 -0.0951 0.4082 0.3491 0.1533 -0.0677 -0.3348 -0.3895 0.2842 1.0000
 0.3126 0.5243 0.6205 0.2391 0.3230 0.2416 0.1494 0.3425 -0.1366 -0.2921 -0.2170 -0.6364 -0.2432 -0.2530 0.2576 0.6272 -0.1971 -0.4292 0.3595 -0.3787 1.0000
 -0.4471 0.5482 -0.3705 0.4789 0.1729 -0.4134 -0.4914 0.1065 -0.1739 0.1234 -0.4189 -0.2768 -0.6030 0.5855 0.2843 0.4505 -0.3746 -0.4859 0.1696 0.4277 1.0000
 -0.4111 -0.2356 -0.4931 -0.3220 -0.4120 -0.2477 0.4623 0.3772 0.2412 0.1848 -0.2581 -0.3247 0.1669 0.6101 0.2292 0.2853 -0.2815 0.2239 -0.2450 0.4707 1.0000
 0.4354 0.3515 0.1195 0.4149 0.4113 0.0960 -0.3055 0.2401 0.4427 -0.2487 0.2086 0.2494 0.3538 -0.3665 -0.5159 0.5047 0.3849 -0.0669 0.4996 -0.3351 1.0000
 0.1811 -0.2914 -0.2627 -0.5076 0.4600 0.2613 0.5077 0.3578 0.0971 -0.3021 -0.2387 0.1524 0.1782 0.1938 0.2873 -0.2778 -0.3569 -0.1687 0.4448 0.2092 1.0000
 0.4627 0.2867 0.0876 -0.2846 -0.3617 0.4209 -0.4129 0.3347 0.1623 -0.4966 0.2118 -0.0640 -0.3868 0.1843 -0.5219 0.3622 -0.4004 -0.5663 -0.4413 -0.5198 1.0000
 -0.4918 -0.3952 0.5709 0.5654 0.1341 0.3000 0.0504 0.2664 0.5075 -0.2213 -0.5741 0.3091 0.5522 -0.4807 -0.1488 -0.1215 -0.5321 -0.1169 -0.4891 -0.2725 1.0000
 -0.3233 -0.3891 0.4767 -0.3135 0.3051 -0.1472 -0.5927 0.3663 0.4545 -0.4586 0.3176 0.2596 -0.4065 0.2745 0.3216 -0.2406 0.4460 -0.3713 0.2080 0.2111 1.0000
 -0.3011 0.4535 -0.4451 -0.5438 0.1815 -0.2441 0.2584 0.1036 0.5184 0.4387 -0.3214 0.4523 0.4495 -0.4426 0.5509 0.5673 -0.3409 -0.3779 -0.3408 0.4691 1.0000
 -0.2727 0.3136 0.5686 0.1437 0.2371 0.3902 -0.4417 -0.5820 0.4908 0.5001 0.1943 -0.0520 -0.4559 -0.2305 0.4123 -0.3294 -0.2640 -0.2867 0.2763 -0.5457 1.0000
 0.2640 0.1588 0.4328 0.1592 -0.4333 -0.5077 -0.3766 0.1259 -0.5912 -0.5048 0.0883 0.1926 -0.3393 -0.3047 0.5781 -0.4890 -0.1475 0.3642 -0.3103 -0.2518 1.0000
 -0.4052 -0.5314 -0.4340 0.3024 -0.4245 -0.2062 0.3356 -0.4329 0.4824 0.2426 -0.3658 0.1101 -0.2273 0.5564 -0.3388 -0.4117 0.2169 -0.2832 0.4923 0.4398 1.0000
 -0.1833 -0.3657 0.1569 0.3834 0.3171 -0.2253 0.3765 -0.2361 0.5334 -0.2379 -0.4922 0.4043 -0.5739 0.3242 0.1743 -0.1431 0.2748 0.5082 -0.0521 0.2658 1.0000
 -0.5587 0.5508 0.1900 -0.4196 -0.4281 0.5518 -0.1124 -0.3345 0.1595 -0.2550 0.4046 -0.5536 0.5248 0.1115 -0.1347 0.2466 -0.2385 -0.6364 -0.3560 0.4158 1.0000
 0.1395 0.3372 -0.4141 0.4780 -0.1509 0.3889 0.1000 -0.3759 0.3641 -0.3096 0.0730 -0.4990 -0.4138 0.5425 -0.4796 -0.5022 0.3383 -0.4563 -0.2155 0.4153 1.0000
 -0.0589 0.3667 0.1338 0.2599 0.3620 -0.4011 -0.1016 0.2093 -0.3192 -0.4001 0.5279 0.0267 0.3134 0.1468 0.4196 0.2380 -0.0519 0.2419 -0.2093 0.3676 1.0000
 0.6236 -0.0658 0.1801 -0.4484 -0.5464 0.4309 -0.4392 0.2900 0.4205 0.2022 0.5005 0.6247 0.3432 -0.1279 -0.1371 -0.4099 0.3695 -0.3981 0.4240 0.1115 1.0000
 -0.0858 0.3153 0.5045 0.1951 -0.0836 -0.5561 -0.4868 -0.2911 -0.3530 -0.0877 0.3685 0.0680 -0.4893 0.3188 -0.5471 0.2151 -0.1581 0.2995 0.4304 -0.1612 1.0000
 -0.4470 -0.2169 -0.2487 0.1661 0.3397 0.3695 0.2823 -0.2978 -0.2166 -0.2203 -0.2806 -0.5588 -0.3398 0.5063 -0.5796 0.2056 -0.1990 0.0170 -0.1408 0.4202 1.0000
 0.2674 -0.4992 0.1982 -0.1600 0.4809 -0.2609 0.3216 0.3140 0.4228 0.4475 0.3982 -0.1918 0.0857 0.3814 0.4022 -0.3730 -0.4219 0.1253 -0.4436 -0.3363 1.0000
 -0.4708 -0.4601 0.4634 -0.4826 -0.1716 -0.3712 0.5995 0.3425 -0.3969 0.2894 -0.4862 -0.3435 0.0511 0.3623 -0.2325 -0.3176 0.0996 0.4250 0.2620 0.3449 1.0000
 -0.1870 -0.6030 -0.1715 0.4392 -0.2557 -0.1656 0.1967 -0.5205 -0.1184 0.5228 0.0641 -0.3296 0.4149 0.1494 -0.3352 -0.3155 -0.3295 -0.4645 0.6406 0.1688 1.0000
 0.0729 0.5256 -0.5916 0.2258 0.2707 0.3320 0.4990 -0.4954 0.5536 0.4300 0.5683 0.1808 -0.1675 0.6466 0.4882 -0.2838 -0.2881 0.4558 -0.2199 -0.3047 1.0000
 0.4442 -0.5039 0.3721 -0.4934 0.5933 -0.3373 -0.4241 0.3621 -0.1487 0.2653 0.4180 0.1812 -0.2888 -0.4668 -0.5667 -0.3618 0.3638 -0.2955 0.3128 0.3404 1.0000
 -0.5434 -0.3250 -0.0899 0.3648 -0.5992 -0.2484 0.4382 -0.4309 0.4926 -0.2764 0.3625 -0.3005 0.1882 0.3314 0.1683 0.1299 -0.6485 -0.3145 -0.5590 -0.1122 1.0000
 -0.4680 0.4240 -0.6112 -0.2923 -0.3925 -0.3041 0.1791 -0.4364 -0.5834 0.4159 -0.3624 -0.5035 -0.0754 -0.4236 0.2849 -0.6362 -0.3166 0.3970 -0.2306 0.3679 1.0000
 0.3928 -0.0591 -0.3422 -0.1995 0.5680 0.2253 0.4502 0.1512 -0.4802 -0.4334 -0.1703 -0.4957 -0.5088 -0.4571 -0.2496 -0.3650 0.4479 -0.2811 -0.1527 0.4722 1.0000
 -0.1630 -0.3038 0.2362 0.3213 -0.5398 0.2470 -0.5076 0.1655 0.5569 0.2390 -0.6153 0.5419 -0.3846 0.1874 -0.0976 0.4283 0.3688 -0.1544 0.4915 -0.2637 1.0000
 -0.3975 -0.1232 0.4847 0.4052 -0.4057 0.2197 -0.1087 -0.4177 0.1869 0.3625 -0.0731 0.5720 0.2377 0.0874 -0.4410 -0.1449 -0.2835 -0.2741 -0.2437 -0.5944 1.0000
 0.1383 0.4959 0.0523 0.5092 -0.3469 -0.3663 -0.2348 0.1746 0.1630 -0.2094 0.5034 0.1127 0.2671 0.3996 0.5568 -0.1083 -0.1697 0.5891 0.3526 0.5306 1.0000
 0.4406 0.3986 0.4645 0.1283 -0.5154 0.3194 -0.3744 0.2532 -0.1810 -0.1901 0.2195 -0.3273 -0.1233 0.3377 0.0343 -0.6370 -0.3536 0.2481 -0.1758 -0.2478 1.0000
 0.5440 0.1238 -0.3400 -0.5098 0.5509 -0.4564 0.3556 -0.4451 0.4586 0.4772 -0.3139 -0.1854 0.0501 -0.4998 -0.1845 -0.3480 -0.3493 0.1141 0.4936 -0.1665 1.0000
 0.5460 0.2602 0.5531 0.2233 0.5250 -0.3450 0.4071 0.1337 0.2254 0.5887 0.1902 0.5158 -0.4082 -0.2215 -0.5910 -0.2592 -0.3396 0.2608 0.2429 0.4004 1.0000
 -0.5125 -0.4344 -0.3949 0.2193 -0.3257 0.3729 0.2876 0.4776 -0.1864 -0.2151 -0.1304 0.4636 -0.0651 0.3717 -0.1196 0.4523 -0.5161 0.4983 0.6126 0.1901 1.0000
 0.4612 0.1021 0.2458 -0.4088 -0.0354 -0.3285 -0.2235 -0.4256 -0.4821 -0.6457 -0.2374 0.2913 -0.2613 0.1204 -0.1815 0.3629 0.5156 0.3414 0.0713 -0.4909 1.0000
 0.4020 -0.1713 -0.1857 0.1418 -0.2926 -0.5449 -0.5556 0.2238 -0.3098 0.3195 -0.3594 -0.4755 0.4161 -0.4116 -0.2531 -0.3059 -0.2066 -0.4272 -0.5338 -0.1449 1.0000
 0.1673 0.2638 0.5931 0.3117 -0.3810 -0.3328 -0.4616 0.2311 0.3723 0.2478 0.4621 0.5554 0.0541 -0.3897 0.4215 0.4108 -0.0797 0.5327 -0.4563 -0.4596 1.0000
 0.3629 -0.3008 -0.4265 -0.4253 -0.6242 0.2036 -0.2247 -0.4478 0.2075 0.0234 -0.4893 -0.3947 -0.5368 0.6227 -0.4570 -0.2205 -0.2389 -0.3288 -0.3483 0.0857 1.0000
 -0.5487 -0.1114 0.2816 0.5561 0.1319 -0.3206 -0.4629 0.5143 -0.1301 -0.5086 0.2544 -0.2662 -0.3297 -0.3461 0.4176 0.2378 -0.2203 -0.5107 0.3960 -0.5343 1.0000
 -0.3911 -0.2950 0.5683 -0.2367 -0.1593 0.1019 0.1082 0.2275 0.2019 -0.4581 -0.3130 -0.2365 -0.2343 -0.4556 0.5649 0.4823 0.3403 0.3476 -0.2459 0.5012 1.0000
 0.2001 0.1050 0.3207 0.3930 -0.1641 -0.4040 0.2975 0.3221 0.3564 0.1488 0.1469 0.4063 -0.3866 0.1953 -0.4872 0.1106 0.5259 -0.3279 0.4667 0.2177 1.0000
 -0.2113 0.2627 0.0990 0.2717 0.4829 0.3813 0.0840 0.1576 0.3627 -0.3149 -0.5129 -0.2689 -0.0979 0.2657 -0.1559 -0.2445 0.5115 0.4099 0.3501 0.1190 1.0000
 0.2761 -0.3339 0.2366 0.2655 0.4423 -0.3756 0.4956 -0.2541 0.3279 -0.3564 0.3586 -0.5345 -0.2065 0.5409 -0.4068 -0.2720 -0.3947 -0.3377 0.5206 0.1791 1.0000
 -0.2486 0.3606 0.4924 0.2173 -0.4652 -0.5037 0.5263 0.4877 -0.0302 0.2984 0.5163 0.2102 0.5001 -0.3994 -0.3160 0.5822 0.2882 -0.6405 -0.3200 0.1963 1.0000
 -0.2228 -0.2502 -0.4959 -0.3597 0.5155 0.1889 0.3206 -0.1746 0.4816 0.6298 0.3213 -0.2476 0.1526 0.2787 0.4673 -0.4008 -0.2109 -0.4044 0.3275 -0.4907 1.0000
 0.1509 0.4106 0.2178 -0.2428 -0.4926 0.5250 -0.4767 -0.3940 -0.5125 -0.4705 0.3526 -0.1340 0.3124 -0.3248 0.2900 -0.4658 0.1208 -0.2378 -0.2481 0.0475 1.0000
 -0.5065 -0.1754 0.0282 -0.1006 -0.4784 0.4451 0.6328 -0.6272 -0.2389 0.4874 0.2973 0.1576 0.4924 -0.4883 0.4244 0.1611 0.2102 -0.0868 0.1078 -0.3454 1.0000
 -0.5261 -0.1753 0.4676 0.1480 0.4422 -0.3105 0.2505 -0.2869 -0.3624 0.5683 0.0050 0.4502 -0.4713 0.4903 -0.4393 0.2579 -0.1947 -0.4617 0.4165 0.3682 1.0000
 0.4290 -0.3804 -0.4878 0.3422 0.1975 0.4162 0.1121 0.1999 0.2276 0.5058 0.5331 -0.3933 -0.5971 -0.4268 -0.2178 -0.2096 0.2622 0.3868 -0.4260 -0.5750 1.0000
 0.3681 0.1454 0.0871 0.3740 0.6319 0.4649 -0.2463 0.3979 0.3806 -0.5699 -0.3077 -0.2997 -0.6387 -0.6313 -0.6450 0.3738 -0.3703 0.0972 0.3165 -0.5012 1.0000
 -0.2181 0.0835 0.5290 0.2340 0.4258 -0.1490 -0.2800 0.3535 -0.1120 -0.6050 0.2048 -0.3563 0.5492 0.3775 -0.4184 -0.2557 0.3564 0.3473 -0.3898 0.4237 1.0000
 -0.1747 0.6017 -0.3238 -0.4729 -0.6396 -0.1868 -0.6282 0.3991 -0.3231 -0.2738 -0.1553 -0.1316 -0.3197 -0.4653 -0.4104 0.1617 0.5704 0.6338 0.4995 -0.3118 1.0000
 -0.1915 0.1958 -0.6170 0.5869 0.3626 0.3590 -0.4679 -0.4233 0.3472 -0.1011 -0.2136 -0.4774 0.1376 0.2583 -0.2421 -0.3875 -0.3312 0.4262 -0.3542 -0.4860 1.0000
 0.2545 -0.5015 -0.3539 0.2965 -0.1426 -0.1528 -0.0934 -0.4027 0.0829 -0.5834 -0.2850 0.1449 -0.4238 0.4811 -0.1568 -0.2024 0.3287 0.2618 -0.2345 0.1438 1.0000
 -0.2492 -0.4017 0.4067 0.5935 -0.0440 0.5652 -0.1788 -0.3230 0.1796 0.3046 -0.0936 -0.3919 -0.3990 0.5002 -0.4649 0.5169 -0.3604 -0.2289 -0.4959 0.4111 1.0000
 -0.5490 -0.3234 -0.0785 -0.2590 0.5070 0.2047 0.1404 0.4488 -0.1132 -0.5380 0.6474 -0.1292 -0.3134 0.5303 -0.1503 -0.2733 -0.5192 0.1898 -0.2854 -0.3270 1.0000
 -0.3140 -0.1160 0.4072 0.2488 0.4848 -0.4149 0.2770 0.4581 -0.2387 0.3844 0.3888 0.4580 -0.3611 0.1760 -0.1843 0.5254 -0.3207 -0.5413 -0.3906 -0.1742 1.0000
 0.5036 0.2576 -0.2627 0.4452 0.2422 0.5531 -0.4393 -0.2530 0.5472 0.3996 -0.1815 -0.0778 0.4936 -0.2492 0.3180 0.2065 -0.4788 -0.3715 0.2803 0.5249 1.0000
 -0.3086 0.5587 0.1372 -0.3736 0.1002 -0.3447 0.2507 0.2659 0.1992 -0.1428 0.5775 0.5486 0.0411 0.1061 -0.1333 0.5291 0.1636 -0.5873 -0.4653 0.2711 1.0000
 -0.3503 0.2544 0.4554 0.5430 0.4699 -0.4296 0.1745 0.0609 0.4792 -0.2224 -0.4458 -0.5563 0.1589 -0.2045 0.3985 0.3822 0.2732 0.2843 0.5542 -0.1925 1.0000
 0.2064 0.4514 -0.2014 0.3267 0.5626 0.2884 0.5269 0.5076 -0.5970 -0.2853 0.0614 -0.4002 -0.2695 -0.4013 -0.4226 0.3614 0.2203 -0.4484 -0.0474 -0.5108 1.0000
 0.2443 -0.4114 0.1707 0.2244 0.0911 0.3145 -0.2569 0.3222 0.4139 0.5125 0.5410 0.2998 0.3528 -0.6388 0.3931 0.4997 0.5047 -0.5563 -0.4856 -0.3606 1.0000
 0.1943 -0.1547 0.4712 0.3744 -0.2013 -0.3868 0.3868 0.1663 0.3383 0.3499 -0.0343 -0.4431 0.5535 0.5043 0.2547 -0.3376 0.1161 -0.4390 -0.4732 -0.3040 1.0000
 0.3437 0.6299 0.3921 0.3279 -0.5675 0.2040 0.1901 0.4500 0.1477 0.4883 0.4595 0.5388 -0.5205 0.3632 -0.1443 0.2929 -0.6405 0.5692 -0.1743 0.2008 1.0000
 -0.3555 0.5626 0.2175 -0.0669 -0.4547 0.4226 0.0928 0.3338 0.3354 -0.4569 0.3999 0.4311 0.3911 -0.4878 0.3162 -0.3674 -0.5387 0.4539 0.3940 0.2259 1.0000
 -0.1303 0.1790 -0.0857 0.3950 0.1179 -0.4720 0.2628 0.5565 0.3807 0.4811 -0.1460 -0.3966 -0.1328 0.1043 0.1865 -0.2379 0.1211 -0.0528 0.6009 -0.3748 1.0000
 -0.4948 -0.3900 -0.2655 0.2092 0.1547 -0.2621 0.3120 0.4366 -0.1846 -0.1726 0.4275 -0.3164 -0.5414 -0.4675 0.1681 0.3881 -0.1935 -0.6221 0.2361 0.5124 1.0000
 0.6027 -0.4141 -0.4466 0.1058 0.3106 0.4840 -0.0999 0.2520 0.6058 -0.2383 0.4516 -0.1768 0.5734 -0.3642 -0.5664 0.3046 0.1105 0.5612 0.2834 -0.4515 1.0000
 -0.3920 0.1793 -0.2840 -0.3408 -0.5845 -0.2218 -0.3468 0.2877 0.3087 -0.0646 0.3721 0.4653 -0.3875 0.4910 0.4769 0.3584 0.2151 -0.0364 0.4791 0.2903 1.0000
 0.5375 -0.5671 0.3863 0.3983 -0.6196 -0.2304 0.3144 0.5137 -0.3419 -0.2222 -0.3898 -0.3919 -0.2317 -0.2661 -0.5115 0.2661 -0.5245 -0.1867 -0.4460 0.0840 1.0000
 -0.4574 0.1439 -0.0247 -0.4112 -0.2208 0.2236 -0.3725 -0.5135 0.2320 -0.0868 -0.1090 0.5986 0.4769 -0.5970 0.3267 0.1197 0.4642 0.5062 0.3251 -0.3261 1.0000
 0.2347 0.4731 -0.1639 0.3912 -0.2777 -0.3324 0.2435 0.2955 0.1893 -0.3181 0.3967 0.4559 0.5545 0.4882 -0.3194 -0.1439 -0.4177 0.3982 0.3144 0.1158 1.0000
 -0.5606 0.1734 0.1498 0.3142 0.2072 -0.3474 -0.0357 -0.3077 0.3401 0.3118 0.5648 -0.4412 -0.2281 -0.2424 -0.4342 0.2233 0.5124 -0.2954 -0.4148 -0.2346 1.0000
 0.6371 0.4190 0.5495 -0.3340 0.1787 -0.1964 -0.4587 -0.3801 -0.4086 -0.5112 -0.5162 0.5198 -0.4514 -0.1249 0.3867 -0.4758 -0.4486 -0.5306 0.1678 -0.1727 1.0000
 -0.1418 -0.6043 0.3065 -0.4536 0.3892 -0.4541 -0.5699 0.4619 0.1237 0.3549 -0.3393 0.2961 -0.6118 0.3356 -0.2336 -0.3917 0.1780 0.4187 0.2431 -0.5615 1.0000
 -0.4985 -0.2449 0.4571 0.4765 0.3376 0.6496 0.2972 0.2526 -0.4010 0.3574 -0.5477 0.4459 0.3098 -0.4229 -0.3293 -0.1052 -0.3500 -0.3973 -0.2274 0.4309 1.0000
 0.4708 0.4806 0.4337 -0.6029 -0.2443 -0.5261 -0.4377 0.3848 -0.4055 0.0928 0.4259 -0.4456 -0.3801 -0.5528 0.4341 -0.5624 0.0220 -0.1728 -0.2648 0.2896 1.0000
 -0.1762 -0.4880 0.4820 -0.1016 0.1642 -0.4006 -0.2016 0.1930 -0.2971 -0.4181 0.3922 -0.4115 0.3061 -0.3521 -0.1762 0.4745 0.2265 0.5103 -0.1463 0.3285 1.0000
 0.5506 0.1644 -0.3576 0.2904 0.3946 -0.3167 0.0643 -0.5746 0.2996 -0.2539 -0.2099 -0.4941 -0.2437 0.1829 -0.3877 0.3984 0.2958 0.5405 -0.5248 0.1612 1.0000
 0.3543 -0.4271 0.3008 0.5845 0.2030 0.4294 0.2441 -0.3061 -0.4630 0.5275 -0.2099 -0.3674 -0.4940 -0.2939 -0.3684 -0.5092 -0.3383 -0.2785 -0.5139 -0.2852 1.0000
 -0.4548 -0.3591 0.1911 -0.4598 0.3269 0.5564 0.3181 -0.2282 0.2325 0.3851 -0.3103 -0.4758 0.2508 0.5314 -0.2875 -0.1046 -0.5241 -0.1368 -0.3256 -0.1860 1.0000
 0.6329 0.0650 -0.3624 -0.2759 -0.5026 0.4662 0.4987 -0.4832 -0.3511 0.2821 -0.2001 0.2896 -0.3774 -0.3626 -0.5656 -0.2721 -0.4984 0.2765 -0.2536 0.1689 1.0000
 0.2186 0.2964 -0.3348 -0.4224 0.2616 -0.4692 -0.3541 -0.2906 -0.1644 -0.3658 -0.3666 0.0978 0.6181 -0.2685 -0.2731 -0.4580 -0.4008 -0.2299 -0.2608 -0.2678 1.0000
 0.0543 0.3310 -0.4177 0.1283 -0.3243 0.5563 -0.2801 0.4820 0.3893 -0.2728 0.1856 0.1898 -0.3964 -0.3631 -0.4905 0.3671 0.4901 -0.1305 0.4400 -0.2406 1.0000
 0.3881 -0.5109 -0.4588 0.1135 0.5770 -0.1576 0.2556 0.3839 -0.2240 0.4367 -0.5262 -0.2357 -0.3766 -0.3696 0.5385 -0.3781 -0.5533 0.2408 -0.0993 -0.2184 1.0000
 0.4357 -0.2437 0.4053 -0.2029 0.2447 -0.4308 -0.3613 0.2841 -0.5217 0.2258 0.2606 0.2575 0.3039 0.3814 -0.3910 0.4127 -0.3542 0.1469 0.0783 -0.5260 1.0000
 0.2440 -0.2372 -0.2958 -0.4963 -0.3023 0.3425 -0.3263 -0.4784 -0.5490 -0.2440 0.2535 -0.2496 0.3357 0.3925 0.5855 -0.3905 0.2491 -0.2171 -0.0962 0.5164 1.0000
 -0.5337 0.2661 0.2119 -0.1860 -0.5390 -0.1324 0.1070 0.4032 -0.3639 0.5726 -0.4809 0.4023 0.1105 0.2405 0.4812 0.3447 -0.4920 0.0827 0.2899 0.0341 1.0000
 0.5004 -0.4002 -0.3387 0.3316 -0.6278 0.3758 -0.4815 -0.3871 0.2453 0.4503 -0.2966 0.0753 -0.4315 -0.2130 0.4535 0.1358 -0.2084 0.5138 -0.3586 0.2935 1.0000
 0.3281 0.2223 -0.5222 0.2812 0.1165 0.4707 -0.4491 0.2714 0.5405 0.4452 -0.4690 0.6513 -0.1085 -0.3721 -0.5077 0.3059 -0.5670 0.1121 0.1674 -0.5389 1.0000
 -0.5233 -0.1503 -0.4912 0.2595 0.4717 -0.2266 0.4505 0.5666 -0.1081 0.3232 -0.0674 -0.3709 0.3207 0.4229 0.2607 0.3785 -0.3881 0.3267 0.5169 0.3746 1.0000
 -0.4492 0.2357 0.1543 0.4390 0.4223 -0.4306 -0.4184 -0.0447 -0.4089 0.1188 0.4616 0.3637 -0.3130 -0.2242 -0.2709 0.3918 0.2545 0.1565 -0.2909 0.5537 1.0000
 -0.4887 0.0953 -0.2872 0.2823 0.0281 -0.1940 -0.6071 0.1466 -0.3940 -0.6175 0.4940 -0.1636 -0.0718 -0.3742 0.4951 -0.2513 -0.2625 -0.1539 0.5996 0.5475 1.0000
 0.1820 0.4129 -0.0369 -0.4063 0.2868 -0.2788 -0.4897 -0.3988 -0.4790 0.5958 0.4455 0.4740 -0.6115 -0.1322 -0.2925 -0.6016 -0.0355 0.3055 -0.4419 0.5205 1.0000
 -0.4655 0.3489 -0.4306 0.2367 0.2595 -0.4571 -0.2474 0.2521 -0.5093 0.4180 0.1921 0.1600 -0.4445 -0.4968 0.1296 -0.3306 0.5655 0.2073 -0.4759 -0.5115 1.0000
 0.3513 -0.1735 -0.4344 0.1875 -0.2286 -0.3151 0.3561 -0.3126 -0.2322 0.2532 0.3512 -0.4748 -0.0573 -0.0208 0.5718 0.3974 0.6344 -0.2740 -0.4614 0.3417 1.0000
 -0.0813 -0.2032 -0.5235 0.1003 -0.1867 -0.4599 0.4184 -0.5966 0.6164 0.4225 0.5338 -0.1881 -0.0802 -0.2965 0.3346 0.6412 0.3692 0.2963 -0.3607 -0.3909 1.0000
 0.6139 0.4621 0.2150 -0.2109 0.4415 -0.3883 0.2362 0.4377 -0.4323 0.3043 0.3270 0.3950 0.3574 0.2363 0.5092 -0.5923 -0.4345 0.4883 -0.3106 0.1613 1.0000
 0.1128 -0.6027 -0.5486 0.3154 -0.2554 0.4379 0.2902 0.4480 -0.2560 0.3523 0.2361 -0.2133 -0.3529 0.0978 0.5511 0.3227 0.2586 -0.4393 -0.1946 -0.1242 1.0000
 -0.3233 0.3646 -0.2015 -0.0758 0.4340 0.0934 0.4064 -0.3269 0.5251 0.3214 0.2865 0.4623 -0.5671 0.4460 -0.4268 0.1136 0.3010 -0.5420 0.3434 -0.2018 1.0000
 -0.4249 0.4722 -0.1481 0.3377 -0.0330 0.4586 -0.1043 -0.1345 0.2676 -0.1291 -0.5684 0.4665 -0.3517 0.1616 -0.1599 -0.4906 0.4698 -0.4085 -0.5242 -0.4729 1.0000
 -0.4529 -0.0693 -0.5864 -0.5092 0.1085 -0.2975 0.2259 0.1717 0.3284 -0.3552 -0.4990 0.2341 -0.3579 0.3107 0.1400 -0.3126 0.4230 -0.5685 -0.5530 -0.4195 1.0000
 -0.3057 -0.4063 -0.4096 -0.3993 -0.2802 -0.3714 -0.5328 -0.3994 0.1423 0.2835 0.5713 -0.3712 -0.2780 -0.2557 -0.1920 0.3406 -0.1000 0.4484 0.4701 0.1234 1.0000
 -0.4688 -0.3741 -0.3941 -0.5132 -0.1441 0.4069 -0.5571 0.3264 0.3480 0.2470 -0.5205 -0.3735 -0.4218 0.0906 -0.3028 -0.1996 0.4898 0.4222 -0.3000 0.3484 1.0000
 0.2094 0.4561 0.0414 0.1845 -0.2192 -0.4217 0.2025 0.1879 0.5837 0.5483 -0.3873 0.1265 0.3648 0.3654 0.3117 0.2641 -0.5100 -0.0467 0.3084 0.4555 1.0000
 0.2140 -0.3617 -0.4552 0.3964 -0.2218 0.3946 -0.2540 0.2617 0.3374 0.2748 -0.5762 -0.5397 -0.2056 -0.5842 -0.3847 0.4306 -0.4799 -0.2698 -0.0466 0.6079 1.0000
 -0.6456 -0.4765 0.1467 -0.4209 -0.3012 -0.4490 -0.4963 -0.1384 0.1964 -0.5063 -0.1472 0.4755 0.2307 -0.4274 -0.2865 -0.1613 0.2851 0.2292 0.4554 0.4861 1.0000
 0.2146 -0.3791 -0.6078 0.3157 0.3287 -0.2604 -0.1044 0.2168 0.4123 -0.6037 0.3293 -0.2958 0.2978 0.5312 0.4889 -0.4610 -0.4655 0.2741 0.4815 -0.0423 1.0000
 0.3615 0.1363 -0.6067 -0.3182 0.4441 0.4395 -0.5640 0.4078 -0.3287 0.4492 0.3753 -0.4771 -0.3272 -0.1938 -0.3118 0.0054 0.2509 0.3430 -0.3242 -0.4944 1.0000
 0.2505 0.4217 -0.4711 -0.2628 -0.1233 -0.1687 0.1443 -0.3645 -0.1720 0.3815 -0.2670 0.2608 -0.2693 -0.2605 -0.5488 0.4069 0.2296 0.6100 -0.2062 -0.2357 1.0000
 -0.2596 0.3267 0.1751 -0.4039 -0.4104 -0.3419 -0.0253 0.1121 0.2679 -0.4791 0.3349 -0.0690 -0.5098 0.3195 -0.2252 0.4404 -0.3404 0.3646 -0.3467 -0.4053 1.0000
 -0.3718 0.3691 -0.3303 0.3720 -0.4405 0.5818 0.1484 0.2779 -0.4244 0.3077 0.3150 -0.3941 0.5248 -0.2743 -0.3055 0.4042 0.5083 0.2374 -0.2245 0.3337 1.0000
 -0.4092 0.4931 -0.4036 -0.2744 0.5472 0.3979 -0.3388 0.3342 -0.3059 -0.5153 0.4491 0.2569 -0.4465 0.2099 -0.3206 0.6207 -0.4264 -0.3452 0.5692 0.3709 1.0000
 -0.4416 0.2298 0.5299 0.4456 0.3902 0.4126 0.1895 -0.3572 -0.1639 0.3744 0.4051 0.6406 -0.4070 0.3833 -0.5744 -0.1956 -0.5622 -0.0926 -0.3781 0.1407 1.0000
 -0.4995 -0.1203 0.4509 0.4322 -0.3751 0.3589 0.0885 0.1169 -0.3893 0.3297 -0.5982 0.4848 -0.5843 0.4596 0.1529 -0.4822 0.2068 0.5376 -0.4089 -0.2571 1.0000
 -0.2930 0.2950 0.5630 -0.4688 0.3241 0.3880 0.4786 -0.5197 -0.2822 -0.2708 -0.3650 -0.3956 0.3699 -0.5285 -0.3701 0.4674 -0.5012 -0.3771 -0.2150 0.1746 1.0000
 -0.5616 -0.1965 0.3121 0.3691 -0.2197 0.2687 -0.5242 -0.3811 0.0961 0.4603 -0.2697 0.4606 0.3202 -0.5430 0.5157 0.3215 -0.0998 0.2272 -0.2499 -0.1800 1.0000
 -0.4107 0.1987 0.2183 0.5112 0.5876 -0.2305 -0.2532 0.6134 -0.3750 0.5898 -0.3326 0.4796 0.1427 0.2251 -0.1370 0.0416 -0.2734 0.0903 -0.1072 -0.5533 1.0000
 -0.3351 0.0639 -0.3624 -0.4233 0.1406 -0.3873 0.3300 -0.0723 -0.2973 -0.5673 -0.2057 -0.1797 0.4915 -0.2606 0.4924 -0.4806 -0.3448 0.5962 -0.1478 0.2677 1.0000
 0.3283 0.4357 -0.4284 -0.1770 -0.3251 -0.1484 0.1499 -0.2997 -0.3507 0.4556 0.4390 -0.5861 -0.3626 -0.3855 0.2828 -0.5476 0.1375 0.1944 -0.5905 -0.5015 1.0000
 -0.2314 -0.4994 -0.4593 0.3181 -0.2210 0.2995 0.5818 0.2482 0.0199 0.4359 -0.4046 -0.4880 -0.4634 -0.1749 0.2424 0.5723 -0.3715 0.4126 -0.1701 0.2130 1.0000
 -0.5735 0.0669 0.5070 -0.1486 0.5533 -0.4443 0.2540 0.1386 -0.5472 0.2855 -0.1379 0.2535 -0.1939 -0.4509 -0.2873 0.3885 -0.3899 -0.4207 -0.4452 -0.2837 1.0000
 -0.0654 -0.4914 -0.0750 0.2801 -0.5926 0.2328 -0.0444 0.3267 -0.3948 -0.3716 -0.3740 0.4371 0.5315 0.1245 0.2241 0.3120 -0.4840 0.5265 0.4787 0.2567 1.0000
 -0.3575 0.1005 0.2806 -0.0277 0.2984 -0.2498 -0.6279 -0.1105 0.6007 -0.4789 0.5704 -0.2143 -0.4582 -0.2455 0.1265 -0.4459 -0.4438 -0.2704 -0.2053 0.6154 1.0000
 -0.1798 -0.1219 0.1831 -0.4542 0.3407 0.4599 -0.5036 0.5630 0.4790 0.3849 0.3724 0.4287 -0.4416 0.5743 -0.5482 -0.2135 0.0198 -0.5091 0.2448 0.2258 1.0000
 0.1482 0.4477 -0.4451 -0.4929 0.3124 0.4028 0.2766 0.5936 0.3268 -0.0761 -0.2154 0.0407 0.3713 -0.1359 0.1222 -0.5184 0.2236 0.3648 -0.4225 -0.3328 1.0000
 -0.5214 -0.2303 -0.2803 0.4041 0.6025 0.4165 -0.2543 0.2798 -0.2709 -0.2678 -0.2513 0.5498 0.3975 -0.2224 -0.4376 -0.2635 -0.4612 0.1959 0.5510 -0.3076 1.0000
 0.3523 -0.3639 0.3442 -0.2146 -0.5360 -0.4008 -0.3693 -0.6101 -0.3698 0.1664 -0.2306 -0.2391 0.1558 0.2866 -0.6111 0.4852 -0.0755 -0.2326 0.3261 0.2609 1.0000
 -0.5956 0.3981 0.2210 0.3854 -0.2769 -0.4254 0.2075 0.3851 -0.2794 0.6225 0.1870 0.3000 -0.4611 -0.1277 0.3662 0.2027 -0.5089 0.3917 -0.5513 -0.0328 1.0000
 -0.3165 0.3465 0.1986 -0.0366 -0.3350 0.4662 -0.2063 0.0808 -0.3298 0.2383 -0.1292 0.1198 0.4146 0.5037 -0.3673 0.1135 -0.4373 -0.3563 -0.1028 0.4013 1.0000
 -0.2939 -0.3178 0.5841 0.2660 -0.1557 0.3761 0.2175 -0.2931 -0.3737 0.3587 -0.3277 -0.2496 0.5339 0.4207 -0.4555 -0.1351 -0.4179 0.4355 0.1338 -0.3626 1.0000
 -0.3846 -0.2066 -0.1233 0.5946 -0.2757 0.6301 0.5614 -0.3719 0.1658 -0.4185 -0.3949 -0.3708 0.3309 -0.3425 0.3908 0.4501 0.2408 0.5472 -0.2699 0.5052 1.0000
 -0.1130 -0.2084 0.2966 -0.3858 -0.2627 -0.2611 -0.3850 -0.2149 0.2375 0.2955 -0.4854 0.5254 0.3934 0.4092 0.1262 -0.4434 -0.2230 -0.5466 -0.2071 -0.3202 1.0000
 -0.3055 -0.2525 -0.3562 -0.1457 0.1174 -0.1463 -0.1037 -0.1784 -0.3695 -0.2637 0.2932 -0.1614 0.3629 -0.2170 -0.2464 0.4606 -0.5103 -0.2535 0.4405 0.6295 1.0000
 -0.4295 0.3928 0.5066 -0.2921 -0.4629 0.1178 -0.1687 -0.3842 0.1167 0.4996 -0.5997 -0.2679 -0.2944 -0.4492 0.2160 -0.4754 -0.2740 0.3072 -0.5226 -0.6379 1.0000
 -0.3922 0.4723 -0.0558 0.5186 0.4351 -0.5278 -0.3652 -0.4322 -0.5498 0.5357 -0.0791 -0.4593 0.3559 -0.0889 0.3744 0.1679 -0.4421 0.0179 0.5916 0.0878 1.0000
 0.3829 0.5118 -0.2897 -0.2169 -0.6397 -0.4572 -0.2084 -0.3334 -0.3445 -0.2266 0.5288 -0.5538 0.3154 0.2694 -0.2794 0.3472 -0.2516 0.3100 -0.3663 -0.2466 1.0000
 0.2033 0.3113 0.2501 0.4446 0.3888 -0.1468 -0.4083 0.1910 0.3634 0.2748 -0.3905 0.3836 -0.5251 -0.5116 -0.3500 -0.1491 -0.2938 0.4738 -0.5335 -0.3994 1.0000
 0.5915 -0.5376 0.5243 0.5970 0.0884 -0.0304 -0.3118 0.4342 -0.2008 -0.4827 -0.4828 -0.4463 -0.2362 -0.2280 -0.2025 -0.5276 -0.6262 0.2170 -0.0346 -0.3716 1.0000
 -0.2229 -0.3302 -0.5967 -0.3434 0.5646 -0.3610 -0.0629 -0.4591 -0.0834 -0.1935 -0.4486 0.2870 -0.1959 -0.3369 -0.2741 0.2474 0.4312 -0.4493 -0.2768 -0.2209 1.0000
 0.4098 0.5466 0.5014 -0.2243 -0.2262 -0.4739 0.4821 0.4495 0.2301 0.3905 -0.1699 -0.3886 0.4142 0.4454 0.1709 -0.1740 -0.4601 0.2549 -0.4222 -0.5212 1.0000
 0.0661 0.3534 -0.4849 0.4972 0.5059 -0.1892 -0.3067 0.1255 0.6146 -0.0783 -0.0662 0.4074 -0.1094 -0.4694 0.2542 0.2707 -0.5904 0.5992 0.5898 -0.3518 1.0000
 0.1783 0.2480 0.1949 -0.5510 -0.1784 0.4917 -0.4855 0.3308 -0.4070 -0.1927 -0.4095 0.4933 -0.4837 0.2291 0.4935 0.4093 -0.4540 -0.5943 -0.0463 -0.0717 1.0000
 -0.1202 -0.3952 0.5036 0.3783 0.5660 0.2901 0.4358 -0.6420 -0.3333 0.4606 -0.2717 -0.5423 -0.5206 0.5837 -0.4105 0.5496 -0.1401 0.2665 0.0917 0.0414 1.0000
 0.2208 -0.4049 -0.1293 0.5050 0.1631 -0.3159 0.4619 -0.2885 -0.3911 0.1706 -0.3777 0.3986 0.5230 0.5293 0.4282 0.4155 0.3397 -0.0685 -0.2893 0.1890 1.0000
 0.5630 -0.4250 -0.2794 -0.2039 0.2812 -0.2707 0.2425 -0.2810 0.5471 0.3398 0.5820 -0.3120 -0.0487 -0.2306 -0.3888 -0.4315 0.1858 0.2886 0.5504 0.1340 1.0000
 -0.4918 0.2267 -0.2422 0.2177 0.0802 0.5314 -0.3088 0.3565 0.5247 -0.4503 0.1639 0.3062 -0.5805 -0.3667 0.4046 0.2291 0.3450 -0.4570 0.2148 -0.1677 1.0000
 0.3519 0.3752 -0.3482 0.1230 -0.5498 -0.4492 -0.2472 -0.1511 0.5979 -0.3631 -0.2037 -0.3010 -0.1979 -0.3868 -0.3778 0.4973 -0.4914 0.5505 -0.3198 0.3511 1.0000
 0.1606 0.3972 -0.2272 -0.1979 0.3505 -0.1465 0.2098 0.3670 -0.0503 -0.2359 0.1936 -0.2004 0.3865 -0.5466 0.4153 -0.4771 0.1738 -0.2089 -0.3896 0.3800 1.0000
 -0.3928 -0.3142 -0.5300 0.3079 -0.4330 0.3911 0.0850 -0.3790 -0.1018 0.4690 -0.4415 -0.4028 -0.1522 0.1581 0.5220 0.4318 0.2633 0.4439 -0.3788 -0.3564 1.0000
 -0.1454 -0.3524 -0.5178 -0.4132 -0.3064 0.3889 -0.3074 0.2159 0.4001 -0.1635 -0.4599 -0.2980 0.1691 -0.3847 0.5969 -0.1772 -0.1893 0.2009 -0.2158 -0.5339 1.0000
 0.1626 0.2203 0.4454 0.1305 -0.4655 -0.4786 -0.1818 0.4890 -0.2383 0.1768 -0.4684 -0.3673 -0.5026 -0.0998 -0.4405 0.2126 0.5749 -0.3677 0.2349 0.5973 1.0000
 0.1601 -0.1628 0.2879 -0.2466 -0.5233 -0.5080 0.5683 0.2060 0.3101 -0.3371 0.2813 -0.4106 -0.5213 -0.5868 -0.1447 -0.5744 -0.4626 -0.3191 -0.2681 0.1581 1.0000
 -0.5374 0.5691 0.1911 -0.6301 0.1915 -0.3806 -0.1829 0.5221 -0.1793 -0.5763 0.3388 -0.5764 0.2369 -0.4083 -0.5934 0.2215 0.5830 -0.3074 -0.5031 -0.3320 1.0000
 -0.2087 0.0310 0.6411 -0.2034 -0.5341 -0.4319 0.3670 -0.3340 -0.1567 0.4796 -0.2665 0.2463 -0.5174 0.3480 -0.4575 0.1552 0.3273 0.2145 0.0988 -0.5185 1.0000
 0.3747 0.1339 0.1652 0.6269 0.4114 -0.3290 -0.0862 0.5540 -0.3493 -0.2445 0.2525 -0.2910 0.5250 0.0513 -0.5550 -0.2550 0.5682 0.3229 -0.3604 -0.5485 1.0000
 0.2032 0.3746 0.4238 -0.6008 -0.4163 0.5367 0.1445 0.5753 0.1400 -0.2448 -0.1855 -0.3032 -0.4974 0.0592 -0.5453 -0.1281 -0.1137 -0.1223 0.5224 -0.5751 1.0000
 -0.3626 0.4144 -0.5530 -0.4644 0.3754 0.2829 -0.1651 -0.3434 0.1880 -0.4726 -0.6178 -0.5332 -0.5076 0.6048 -0.3066 0.1947 -0.1255 -0.1702 0.1295 0.3347 1.0000
 0.3404 0.2410 -0.4157 0.1912 -0.2555 0.1798 0.5007 -0.5410 0.4995 -0.0788 0.2470 0.0762 0.1935 -0.2230 -0.3459 0.3479 0.2840 -0.4549 -0.0372 0.4040 1.0000
 -0.4971 0.1946 -0.1865 0.2090 -0.4098 0.5677 -0.2268 0.4743 -0.3518 0.2478 0.4147 -0.3730 -0.1541 -0.1864 -0.3738 -0.2853 -0.2276 0.5541 -0.4077 0.4809 1.0000
 -0.4365 0.2810 -0.4872 -0.2825 -0.6019 -0.4140 0.1360 0.2058 -0.2654 0.2214 0.4468 -0.1109 -0.3536 -0.5401 -0.1418 -0.2805 0.4138 0.3580 0.4011 0.3685 1.0000
 0.4306 -0.3829 0.2207 -0.3517 0.5827 0.2993 0.2267 0.2464 0.4692 -0.2579 0.5641 -0.2757 -0.6384 0.4669 0.0641 0.1471 0.2170 0.5184 -0.6232 -0.2719 1.0000
 0.4281 -0.2173 -0.2762 0.2172 -0.3829 0.2991 0.3616 0.3385 0.3092 -0.5496 0.1001 0.3541 -0.4066 -0.2288 -0.3805 0.5623 -0.3908 -0.4771 -0.5940 0.2108 1.0000
 -0.3131 0.2120 -0.3458 0.5121 -0.4308 -0.0701 0.5721 0.1102 0.4807 0.4606 -0.1363 -0.3398 0.4017 -0.2363 -0.3394 0.2313 0.4697 -0.5984 0.4128 0.3313 1.0000
 0.1021 -0.2747 -0.4396 -0.2615 0.5539 0.0812 0.3787 -0.6424 -0.2056 0.3842 0.4969 0.3060 -0.1372 -0.2936 -0.4377 0.3179 0.3345 0.3824 -0.2576 0.3420 1.0000
 0.3226 0.6263 0.2440 -0.2166 0.0631 0.2961 -0.2505 -0.5864 0.2045 -0.3498 -0.2082 -0.3690 -0.3746 0.1863 -0.1266 0.3463 0.3859 -0.1616 0.0371 -0.4394 1.0000
 -0.3096 -0.3236 0.4972 -0.5730 -0.2050 -0.2303 -0.6412 0.4152 -0.3901 -0.1909 -0.0621 -0.5649 0.2420 -0.3336 0.2953 -0.5353 0.5316 0.2556 0.6107 -0.4644 1.0000
 0.5030 0.3638 0.2328 -0.3736 -0.2996 0.3556 -0.2559 -0.3218 -0.3472 -0.1320 -0.4792 -0.3714 -0.2769 -0.4727 -0.3339 0.2315 0.4089 0.4281 0.5958 0.0807 1.0000
 -0.3210 -0.3690 0.1773 0.4487 -0.3296 -0.4814 0.3335 0.3288 0.3602 -0.0735 -0.2624 0.1629 0.2520 -0.3123 0.2702 -0.1913 -0.4403 0.1425 0.0882 -0.5259 1.0000
 -0.4851 -0.3647 0.3154 -0.3894 -0.1521 -0.3593 0.3616 0.2349 -0.2611 0.1729 0.5631 0.2060 -0.1025 -0.3984 0.2001 -0.1452 -0.4425 0.0519 -0.3359 0.3724 1.0000
 -0.4681 -0.2270 -0.6063 0.4135 -0.5053 0.2292 0.2190 -0.3519 0.2051 0.3182 0.3543 0.4814 0.2118 -0.2569 -0.3894 0.1201 -0.2671 0.0443 -0.2898 0.1969 1.0000
 0.1677 0.1906 0.2598 -0.5929 0.0874 0.4781 0.2793 -0.6081 0.1350 -0.2444 -0.3891 -0.1509 0.3406 0.3280 -0.4053 0.5359 -0.4412 0.0775 -0.1803 -0.3236 1.0000
 0.2891 0.5241 -0.1813 -0.4649 -0.3883 -0.4913 -0.4121 -0.2295 0.3147 0.0731 -0.5148 -0.1897 0.3897 -0.6236 -0.2333 -0.1470 0.0171 -0.0732 0.1685 -0.2631 1.0000
 0.3942 0.3328 0.5417 0.1068 0.0633 0.2592 0.3228 0.4224 0.3797 -0.2000 0.3562 0.0657 -0.3894 0.3786 -0.4724 0.6181 -0.1320 0.2599 -0.2506 0.3758 1.0000
 0.4387 0.2049 -0.4125 0.3868 -0.2422 0.4328 -0.4283 0.3217 0.2109 -0.4802 0.2758 0.1491 0.3614 0.1447 -0.2085 -0.5521 -0.2125 -0.5745 0.6143 0.4596 1.0000
 0.4406 -0.5746 -0.4031 0.5515 0.3715 -0.4773 0.2003 -0.1297 -0.3173 -0.5680 0.6101 -0.3487 0.1001 0.3372 0.5332 0.5284 0.2922 -0.3927 0.4126 0.3094 1.0000
 -0.1159 -0.5961 0.3694 0.0893 0.5792 0.5412 0.1982 0.2370 0.2689 0.2320 0.2957 -0.4580 0.4501 -0.5074 0.2986 0.4631 -0.5637 0.3695 -0.3879 0.1422 1.0000
 -0.1572 -0.2942 0.4258 -0.3151 0.1428 0.6394 -0.3290 0.5900 -0.5485 -0.3579 0.1541 -0.1833 0.0816 0.2127 -0.5524 0.3170 -0.1316 -0.3224 -0.5891 -0.3752 1.0000
 0.2794 0.4946 -0.3283 -0.5554 -0.1971 -0.2153 0.3152 -0.6399 0.3364 0.4011 0.4763 0.4430 -0.3485 -0.3052 -0.4882 0.2525 -0.2944 0.4444 -0.2576 0.4156 1.0000
 -0.4139 0.0620 -0.5322 -0.0974 -0.2730 0.5985 0.6373 0.0938 -0.5645 -0.2075 0.1868 0.1718 0.4349 -0.4960 -0.4262 0.0806 -0.2788 -0.1986 0.4971 -0.2289 1.0000
 0.3686 0.3266 0.4216 0.1573 -0.0429 -0.4910 0.5457 -0.1888 0.3673 0.2948 0.0333 -0.5605 0.5427 -0.4664 -0.3049 0.2133 0.3009 -0.5008 -0.5255 -0.4643 1.0000
 -0.5266 -0.2094 -0.4663 -0.2839 0.3777 -0.3662 -0.1922 -0.3029 -0.3979 0.1886 0.2563 -0.4339 0.2834 -0.3358 -0.4998 -0.3027 0.2282 0.3710 -0.3219 0.1933 1.0000
 -0.4580 0.3120 -0.3066 0.3955 0.0786 -0.5328 0.1834 0.0720 -0.3132 -0.4119 0.3922 0.1234 0.2268 0.2909 0.3426 0.5860 0.1461 0.4080 0.4470 0.2842 1.0000
 -0.4588 -0.3274 -0.3077 0.3598 -0.4317 0.0206 -0.0300 0.1707 0.0843 0.3636 -0.4145 -0.3266 0.0989 0.2786 -0.2798 0.5669 0.3772 -0.3060 0.4428 0.1582 1.0000
 0.3704 -0.1048 -0.1417 -0.1556 0.2837 0.5351 -0.4597 0.1673 -0.1833 -0.5541 0.3921 -0.2589 0.4932 0.4570 0.4809 -0.1754 -0.6234 -0.2908 0.3458 0.4444 1.0000
 0.4686 0.0734 0.0650 -0.1797 -0.3223 0.3317 0.4015 0.3874 -0.5668 0.5013 -0.1733 -0.3549 -0.5238 0.4112 -0.4321 0.4787 0.2992 -0.4035 0.4157 0.2475 1.0000
 -0.6325 0.2810 0.3241 -0.2375 0.0905 -0.5057 0.2751 0.1139 0.5444 0.1315 0.3552 -0.4002 -0.2990 -0.3511 -0.2466 -0.3970 -0.1397 0.1529 0.2627 -0.3434 1.0000
 0.1552 0.2885 0.4164 -0.1982 -0.2288 0.3917 0.3528 -0.2752 -0.3025 -0.4664 -0.3082 -0.2740 0.2468 0.5998 0.4391 -0.3271 0.2266 0.3193 -0.4030 -0.3761 1.0000
 0.4148 -0.6108 0.1971 -0.1168 0.5643 0.4640 -0.5223 0.1306 0.5778 0.5176 -0.2783 -0.2925 -0.3434 0.1580 0.3789 -0.4548 -0.3614 0.2769 0.4678 -0.0789 1.0000
 0.2545 -0.3481 0.4012 0.4177 0.3008 0.2017 0.2274 0.1465 -0.2722 0.1373 0.3636 0.1051 0.4036 0.2982 -0.2874 0.0829 0.2680 0.2577 -0.6317 0.4951 1.0000
 0.4394 0.3692 0.1769 -0.2003 0.3734 -0.2374 -0.3876 0.3737 -0.3981 0.4089 0.4814 -0.2351 0.1521 0.3821 0.0509 -0.4443 0.3125 0.3443 -0.5539 -0.5879 1.0000
 -0.1151 -0.3629 0.2965 0.4356 -0.1806 0.5469 0.3626 -0.2947 0.6049 0.5010 0.3334 -0.0958 0.6011 -0.1172 -0.3108 0.1086 0.3148 -0.1588 -0.5395 -0.2877 1.0000
 0.1165 -0.3194 -0.4794 -0.5178 0.1795 -0.5209 -0.5146 -0.3668 0.1669 0.2425 -0.5160 -0.3663 0.3806 -0.1740 -0.2583 -0.4387 0.1624 0.2367 0.5228 0.3312 1.0000
 -0.4522 -0.1247 -0.3386 0.2256 -0.2501 0.4607 0.5423 -0.5919 -0.5845 0.5920 0.2138 -0.4731 -0.2358 -0.3049 0.0596 0.6231 -0.3542 -0.4743 0.4080 -0.3238 1.0000
 0.5357 -0.5415 0.4321 -0.5231 0.3389 0.1471 0.2635 -0.1937 0.2486 -0.5200 -0.3330 0.1026 0.3862 0.3484 0.2621 0.4855 0.3732 -0.4156 -0.2381 -0.4851 1.0000
 -0.2126 -0.0461 -0.1276 0.2774 0.0950 -0.5028 -0.2095 0.4008 -0.5931 -0.1426 0.3305 0.2386 0.3136 -0.4402 0.5619 -0.1947 0.4340 -0.3286 -0.3171 0.3394 1.0000
 -0.0911 -0.4386 0.1614 -0.4056 -0.3909 0.0958 0.2596 0.0357 0.0596 -0.0969 0.5254 0.4011 0.0884 0.4382 0.2523 0.3288 -0.4884 0.3191 -0.2458 -0.4759 1.0000
 -0.1394 0.0736 0.3758 0.3270 -0.4638 -0.3618 0.2481 0.5440 -0.3311 -0.3318 -0.2593 -0.2937 -0.4450 0.5140 -0.4855 0.6062 0.1789 -0.3311 -0.6350 -0.0752 1.0000
 -0.3829 -0.3323 -0.3242 0.3928 -0.2942 -0.3845 -0.2802 -0.3383 -0.4452 -0.5010 0.2208 0.2889 -0.3299 0.3971 -0.2632 -0.4679 0.3959 0.1190 -0.2189 -0.3393 1.0000
 -0.1451 0.0843 -0.3537 0.3242 -0.4347 0.0474 0.5510 0.4897 0.4298 0.6286 -0.5757 0.4520 -0.3353 0.3999 -0.3921 -0.2811 -0.2631 0.5442 -0.4538 -0.5637 1.0000
 -0.4759 -0.4136 0.1052 0.2474 0.2737 0.1528 -0.4420 -0.3972 -0.4058 -0.1358 -0.3590 -0.5448 -0.2291 -0.2562 -0.5899 0.3263 -0.2439 -0.2909 0.2190 0.6208 1.0000
 -0.3291 -0.1287 -0.1859 -0.4830 0.4252 0.2998 0.2086 -0.5432 -0.2129 -0.2783 0.4998 -0.1728 0.3496 0.5729 0.2851 -0.1599 -0.3492 0.2046 0.5364 -0.1212 1.0000
 -0.3667 -0.4881 -0.1570 -0.2420 -0.3573 -0.3565 -0.6126 -0.1860 -0.1297 0.5093 -0.1242 0.4317 0.4722 0.3557 -0.6446 -0.3783 0.3950 0.2736 -0.4535 0.4322 1.0000
 -0.3236 -0.1793 0.5149 -0.3959 -0.1705 -0.1755 -0.1079 0.2792 0.3593 0.4902 0.1288 -0.3792 0.3575 0.3579 -0.4012 -0.1536 -0.2334 -0.4495 -0.5337 -0.4469 1.0000
 0.4419 -0.3779 0.4248 0.4046 -0.3519 -0.3482 0.1970 0.4374 -0.3562 0.4607 -0.1474 0.3005 -0.0567 0.1104 -0.2437 0.6407 -0.4388 -0.2402 -0.5047 0.5872 1.0000
 0.5670 0.3670 -0.3099 -0.3356 -0.1272 -0.6296 0.3814 -0.5199 0.0527 -0.3584 0.1910 0.4557 0.1320 -0.6055 -0.3710 0.2784 0.5612 -0.3752 0.3664 0.3162 1.0000
 -0.2743 -0.5620 -0.4774 -0.5659 0.3323 -0.0896 0.1595 0.2150 0.2032 0.2764 0.1953 0.3103 0.3746 0.5481 -0.2658 -0.2616 0.5190 0.3512 -0.2063 -0.4196 1.0000
 -0.1694 -0.0970 -0.6178 0.4020 0.1869 0.2778 0.3895 -0.3580 -0.5161 0.3307 0.3634 0.4540 -0.4023 0.1677 -0.5213 -0.2673 0.2136 -0.5361 -0.4024 -0.4787 1.0000
 -0.4425 -0.4219 -0.3129 0.4554 0.1675 -0.3119 -0.3683 -0.4445 -0.5933 0.3246 0.2599 0.5394 0.3497 -0.2839 -0.2123 0.4474 -0.5805 0.0359 0.0214 -0.3496 1.0000
 0.4855 -0.3344 -0.0922 -0.5301 0.1704 -0.2404 0.1929 -0.4127 0.3330 0.3494 0.4631 0.3386 0.5082 -0.2531 0.3283 0.4387 -0.1844 0.1840 0.4570 0.5962 1.0000
 0.3782 -0.4244 -0.5115 -0.1333 -0.6006 -0.0582 0.0145 -0.2156 0.2591 -0.1960 0.5077 -0.1524 0.4753 -0.0286 -0.2578 0.3442 0.5692 -0.3220 0.4149 0.3864 1.0000
 -0.6152 0.1136 0.4672 0.3781 -0.0732 0.1539 -0.4391 -0.2401 -0.2131 -0.3003 -0.1967 0.4140 -0.4562 0.5975 0.1558 0.2049 -0.3229 0.3725 0.5442 -0.3754 1.0000
 0.1737 -0.4106 0.4652 -0.2332 0.2933 0.2236 -0.3434 0.3984 -0.2918 0.3433 0.2920 0.0356 -0.4867 0.3773 -0.1366 -0.4643 -0.3981 -0.1955 -0.3399 -0.3633 1.0000
 -0.1721 0.3655 -0.1590 -0.4274 0.2561 -0.3951 0.0953 0.1860 -0.5976 0.2921 -0.4291 0.3802 -0.4000 -0.0534 -0.2759 -0.5428 -0.1631 -0.4359 -0.1410 0.3297 1.0000
 -0.3802 -0.1090 0.2196 -0.4496 -0.3872 0.3268 -0.2694 -0.4679 0.4595 0.3364 -0.6331 -0.2526 -0.1415 0.2520 0.4639 -0.2753 0.2048 -0.4773 0.3772 0.2242 1.0000
 -0.4105 0.4158 0.5010 0.3875 0.3571 0.0931 0.3271 -0.5329 -0.3943 -0.1049 0.3994 -0.0702 0.5823 0.5162 -0.4053 0.4054 0.2237 -0.3339 0.3507 -0.4361 1.0000
 -0.3940 -0.3710 0.3628 0.2272 -0.2986 0.1023 0.4756 0.3179 0.2172 -0.1046 0.5599 0.2735 -0.2392 -0.4171 -0.3334 -0.5727 -0.2672 0.4737 0.3901 -0.5679 1.0000
 -0.3614 0.6220 0.1739 0.2073 0.1592 0.4386 0.2855 -0.1121 -0.2810 -0.0943 0.3307 0.3286 0.5138 -0.2232 -0.3916 -0.4787 -0.4749 0.1912 -0.2366 -0.3644 1.0000
 0.4514 0.4103 -0.3167 0.2389 -0.5605 0.3198 -0.6034 -0.3274 0.2406 -0.5214 -0.1636 -0.1764 -0.2786 0.4172 0.3876 -0.3036 -0.0871 -0.1752 -0.5461 -0.3932 1.0000
 0.4327 0.2726 0.6138 -0.6300 -0.4682 0.5862 -0.2493 -0.2139 -0.2063 0.1591 -0.5393 -0.1334 0.3287 -0.2859 0.3145 -0.1608 0.2154 0.4269 -0.0944 -0.3627 1.0000
 -0.0540 0.2078 0.1582 -0.1109 -0.4593 0.4247 0.2997 0.5756 -0.5264 -0.3953 -0.2966 -0.5460 0.0904 -0.4478 -0.2380 -0.1574 0.3412 -0.3690 -0.4603 0.3065 1.0000
 0.4704 0.4239 -0.3353 -0.4352 -0.3090 0.5811 -0.3792 0.0068 -0.2789 -0.3280 0.3148 -0.2031 -0.6029 0.1438 -0.3618 -0.2316 0.2575 -0.0183 -0.4958 -0.4648 1.0000
 0.2001 -0.4830 -0.2295 0.5764 -0.4143 -0.2894 0.2661 -0.2622 0.3190 -0.5314 0.4841 -0.3102 -0.5967 -0.2201 -0.0211 -0.3257 0.3318 0.2122 0.4958 -0.3827 1.0000
 -0.3161 0.4476 0.3340 0.3925 -0.3015 0.3278 -0.1792 -0.3185 -0.2563 -0.5453 0.1235 -0.3035 -0.4350 0.1687 -0.3729 -0.3143 -0.5149 -0.2010 -0.5685 -0.1114 1.0000
 0.3076 0.4663 -0.4758 -0.6222 0.2747 -0.3112 -0.5628 -0.2970 -0.1671 -0.0845 -0.2842 -0.1387 -0.3825 0.1373 0.4359 -0.3651 0.5484 0.4457 -0.4026 0.1451 1.0000
 0.4129 0.4318 0.4156 0.5420 -0.4064 0.2823 0.2157 0.3004 -0.4423 0.5383 -0.5628 -0.2253 0.1701 0.2881 0.1743 0.4398 0.1560 0.4237 -0.2455 -0.3550 1.0000
 -0.6358 -0.1414 -0.3574 -0.2345 0.3704 0.4439 -0.5903 -0.1734 -0.1645 0.3677 0.4987 -0.6217 0.4988 0.2075 -0.3040 0.1099 0.5996 0.0241 0.2705 0.4839 1.0000
 0.1798 0.3690 0.4605 0.4675 -0.1877 0.4787 0.1775 0.4608 0.2963 0.4457 -0.3990 -0.3405 0.1694 0.4047 0.4806 0.1011 0.2983 0.2677 0.5737 -0.4130 1.0000
 -0.3956 -0.5378 -0.4300 0.2413 -0.4302 -0.0720 0.4946 -0.1517 -0.2818 -0.1396 0.5511 0.4386 0.4001 -0.5997 0.2246 -0.0119 -0.4612 -0.3660 -0.3862 -0.1069 1.0000
 -0.5412 -0.3326 0.2402 0.4059 -0.4558 0.2278 0.3487 0.1947 -0.5367 0.5494 0.4585 0.3949 0.5452 -0.5541 -0.4104 0.2940 0.5956 0.3116 0.5282 0.1984 1.0000
 0.3807 0.4400 0.1508 0.3743 0.4221 0.3661 -0.0964 0.2633 0.2239 0.2067 -0.3162 -0.1170 -0.5747 -0.3827 -0.2158 0.4087 -0.0213 -0.4601 0.2592 -0.1284 1.0000
 0.5911 -0.2454 -0.5204 -0.4285 -0.1371 -0.3088 -0.2929 -0.5531 0.4972 0.3727 -0.3812 0.1690 -0.5571 -0.3364 0.3246 -0.5707 -0.1644 -0.2249 0.2827 0.2425 1.0000
 0.5929 -0.3443 0.2556 -0.2437 0.5690 -0.3620 -0.4903 0.2867 0.3414 0.1189 -0.5978 -0.5386 -0.2363 0.4229 -0.0933 -0.1119 0.3419 -0.2502 0.4629 -0.4572 1.0000
 0.2576 -0.5276 0.4209 -0.3889 -0.4300 -0.3635 0.6156 0.2030 0.4657 -0.4706 0.3551 0.2924 -0.5211 -0.2115 -0.0353 -0.2087 0.3216 -0.5169 0.4912 0.3077 1.0000
 0.1628 0.4924 0.1854 -0.3992 -0.6124 0.3093 -0.3162 -0.5324 0.4537 -0.2565 0.1189 0.3195 0.4458 0.2302 -0.2949 -0.1466 -0.1734 -0.4548 0.0674 -0.3008 1.0000
 -0.2445 0.4517 0.3158 0.0762 0.1238 0.3489 -0.5921 -0.6241 -0.3562 0.0644 -0.3310 -0.5576 0.3607 -0.4522 0.3312 0.2829 0.2270 -0.4170 0.4522 0.3957 1.0000
 0.4323 -0.2147 -0.2102 -0.2296 -0.5399 0.2068 0.5172 -0.0789 -0.4118 0.4290 0.4512 -0.0563 0.0237 0.3897 -0.2465 -0.6389 0.1026 0.6240 0.0800 -0.4155 1.0000
 -0.5593 -0.5026 0.2407 0.3265 0.3179 0.3605 0.3523 0.4788 -0.4004 -0.4454 -0.1701 -0.4778 -0.4717 0.1301 0.4397 0.0983 0.0837 0.4311 -0.3746 -0.3787 1.0000
 0.3134 0.3401 0.4248 -0.2681 -0.5633 -0.2803 0.3436 0.4279 -0.3306 -0.2428 0.5049 0.2893 0.0836 0.0396 -0.3946 -0.1278 0.5435 0.0798 -0.4940 0.3435 1.0000
 0.2131 -0.3278 -0.5487 -0.5119 -0.2356 0.4179 -0.2776 0.5118 -0.1851 -0.5900 0.3692 -0.3242 -0.2417 -0.1802 0.3049 0.2311 0.3165 0.4764 0.5863 0.1610 1.0000
 0.4480 -0.5908 -0.4061 0.1533 0.4681 0.2263 0.1832 0.0542 -0.2732 -0.2026 0.4797 0.1151 -0.5889 -0.5633 0.2633 0.4829 0.3521 -0.4543 -0.2785 0.5892 1.0000
 0.2036 0.1505 -0.3201 -0.4346 -0.4976 0.0544 0.3547 0.5611 0.2080 0.3416 -0.2693 0.5067 0.3013 -0.2324 0.4400 0.2627 0.3653 0.2640 -0.2962 -0.4865 1.0000
 -0.3411 0.3335 -0.2974 -0.4873 -0.2807 -0.2226 -0.3024 0.3094 -0.1017 -0.2555 -0.0858 0.1413 -0.5567 -0.4539 0.1900 -0.4445 0.3092 0.3830 -0.4193 0.2341 1.0000
 0.4082 -0.5622 -0.3623 0.3594 0.3968 0.1528 -0.4496 -0.4895 -0.4191 -0.4008 0.4075 -0.1904 -0.4184 -0.4964 -0.1374 0.6147 -0.4516 -0.0276 -0.1350 -0.5155 1.0000
 0.2096 0.3507 0.2345 0.1835 0.4831 0.1122 -0.6349 0.4363 -0.2241 0.2493 -0.0768 0.3361 0.3173 0.2628 -0.2784 0.0646 -0.5904 0.2538 0.3069 0.3678 1.0000
 -0.4203 -0.3147 -0.1963 0.2418 -0.3255 0.5010 0.3445 -0.2352 0.2925 0.4413 -0.3894 -0.4897 -0.0664 0.1609 0.3138 -0.3049 -0.4892 0.1418 -0.2809 0.6280 1.0000
 0.0523 -0.3523 0.4287 -0.1481 -0.1872 0.3779 -0.5661 0.3756 -0.5762 -0.1024 -0.6115 0.3728 0.4989 0.1520 -0.4508 0.2934 0.3870 0.1637 -0.1902 -0.5031 1.0000
 0.5244 -0.1669 0.1712 -0.2687 -0.4970 0.4179 -0.0659 -0.5451 0.5226 0.3449 -0.5007 0.0924 0.3204 -0.4263 -0.4354 0.5331 0.3323 0.2695 -0.1253 -0.3974 1.0000
 -0.2999 -0.3184 -0.2671 0.5219 -0.5713 -0.4684 0.3528 0.1925 -0.2431 0.3512 0.2963 0.4348 -0.1898 -0.6066 0.2852 -0.4174 0.1661 0.5232 0.0705 -0.4066 1.0000
 -0.4291 0.3518 -0.1689 0.3919 0.3955 0.3195 0.3236 0.6112 0.3195 0.3608 -0.3181 0.3852 -0.3188 0.1473 0.5606 -0.5362 -0.5981 -0.4647 -0.5361 0.3264 1.0000
 -0.2320 -0.4924 -0.1952 0.2658 -0.3266 -0.2242 -0.4576 0.2398 0.2967 0.3978 0.2258 -0.0643 -0.6045 -0.1759 0.1293 0.3578 -0.3402 0.3934 -0.6126 0.3518 1.0000
 -0.2053 0.1588 0.4396 -0.2503 0.0937 -0.0478 -0.1732 0.4388 0.3769 0.6322 -0.3337 0.3577 0.4242 0.5919 0.2510 -0.3454 -0.1794 0.4426 0.5734 -0.5571 1.0000
 -0.4469 0.0924 -0.1242 -0.2752 0.2220 -0.2268 0.4063 -0.5595 0.4658 -0.2500 -0.4262 -0.1296 0.2145 -0.4783 0.2111 0.5831 0.3120 0.1266 -0.5942 -0.2302 1.0000
 0.4959 0.0469 0.4271 0.5263 -0.0982 -0.6252 -0.1741 0.2865 -0.3267 0.3870 -0.1887 -0.1800 0.6364 0.2954 -0.1617 0.6195 0.2628 0.2108 0.5351 -0.3294 1.0000
 0.4447 -0.2117 -0.0882 -0.1165 -0.2869 -0.4750 0.3339 0.4038 0.4269 -0.1700 -0.2156 -0.2367 0.0109 -0.4436 0.5388 0.2912 0.2703 0.5812 0.5612 0.2887 1.0000
 -0.2263 0.3257 -0.3908 0.4137 -0.5545 -0.5178 0.5611 0.1332 -0.2034 -0.5076 -0.4112 0.4467 -0.1380 -0.2280 0.2240 0.1292 -0.4650 0.4643 0.2614 -0.3935 1.0000
 0.1814 -0.1005 -0.1466 0.3003 0.2924 0.2292 -0.0513 0.2130 0.4018 -0.5125 0.3219 -0.3894 0.3234 0.4234 0.1068 -0.3814 0.5820 0.3551 -0.5287 -0.5066 1.0000
 0.4739 -0.1619 0.1666 -0.5929 -0.2659 -0.4804 -0.2935 0.0901 -0.4460 -0.2465 -0.6176 -0.3039 0.3352 -0.4322 0.4350 -0.5664 -0.2673 0.1624 -0.3865 -0.4410 1.0000
 -0.3851 -0.3643 -0.4468 -0.5066 0.4843 -0.3781 -0.1071 -0.5792 -0.2182 0.1476 -0.0594 0.5580 -0.4317 -0.3979 0.2453 -0.0898 0.2791 -0.0728 -0.3103 -0.3696 1.0000
 -0.5030 0.3034 -0.0628 0.0472 0.2125 -0.2795 0.4261 0.3391 -0.5858 0.3675 0.5271 0.3388 0.2523 -0.2924 0.4202 -0.5818 -0.3689 0.3416 -0.2238 0.2422 1.0000
 0.2840 -0.1393 -0.2919 -0.4137 -0.1988 0.5674 0.2848 -0.0923 -0.3288 -0.3899 -0.0605 0.3476 -0.2835 -0.3517 -0.4761 -0.5285 -0.4161 0.4774 -0.2352 0.3940 1.0000
 -0.4973 0.1290 0.1725 -0.2031 0.2180 0.4036 -0.5260 -0.2314 0.4809 0.2943 -0.2823 0.2849 0.2374 0.1674 -0.0644 0.0929 -0.3304 0.5664 0.5358 -0.3148 1.0000
 0.3989 -0.5129 -0.4385 -0.2872 0.5060 -0.4058 -0.4048 0.5768 0.3320 0.3777 0.0904 -0.3951 -0.2682 0.4709 -0.3772 -0.2258 -0.2142 -0.5268 -0.1282 -0.2991 1.0000
 0.2910 -0.5734 0.4858 0.3770 -0.3386 -0.2732 0.5090 0.4210 0.2891 -0.3200 -0.4619 0.5731 0.1706 0.2456 -0.5328 0.1131 -0.5263 0.4636 -0.1294 0.5905 1.0000
 -0.2637 -0.2641 0.5389 0.2767 -0.0893 0.2818 0.1507 -0.3766 -0.4976 0.1547 -0.5492 0.2477 -0.3173 -0.1279 0.3691 -0.3241 -0.1405 0.4059 0.3307 -0.2442 1.0000
 -0.2390 0.3781 -0.3335 0.3521 -0.4013 -0.3603 0.3839 -0.1632 0.3401 0.5034 -0.5225 0.4831 0.1177 -0.4574 0.6349 -0.4376 -0.4542 -0.2195 -0.3862 0.1787 1.0000
 0.0702 0.1353 0.4062 -0.4547 -0.1894 -0.4041 0.5551 0.4891 -0.3110 -0.6324 0.1714 -0.4704 -0.3172 0.1465 -0.4984 0.5292 0.3555 0.2473 0.0885 -0.4318 1.0000
 0.5535 -0.4543 0.2425 -0.2191 0.2273 -0.5307 0.2064 -0.3906 -0.3851 -0.0200 0.3849 -0.2343 -0.4683 -0.3810 0.3142 -0.0645 -0.2696 0.2914 0.2711 0.2024 1.0000
 0.3530 0.4381 -0.1133 0.3596 -0.1824 -0.6153 -0.2523 -0.3501 -0.2193 0.4600 -0.5282 0.2601 -0.2887 0.3732 0.2291 -0.2089 0.4759 -0.2861 -0.4823 -0.4394 1.0000
 0.4527 0.1050 -0.2085 0.2913 0.2042 -0.5193 -0.0993 0.0841 0.1197 0.5113 0.0536 -0.5056 -0.3002 -0.2279 0.5586 -0.5125 -0.3734 -0.0780 0.2155 -0.3759 1.0000
 -0.3830 0.3050 -0.6178 -0.5111 -0.3664 -0.2591 -0.2421 -0.1594 -0.4242 0.5653 -0.4543 0.3891 -0.0621 0.1022 -0.3863 0.5165 0.2206 0.1686 0.2790 -0.5475 1.0000
 0.2614 0.5508 -0.3136 0.2187 0.2298 0.1372 0.4837 -0.3603 0.1407 0.5849 -0.2679 0.1529 0.2460 -0.4477 -0.4397 -0.3658 0.2997 -0.3168 0.4346 0.3237 1.0000
 -0.5515 0.3997 -0.3126 -0.4043 -0.2417 0.1872 0.4029 0.2410 -0.3847 -0.4670 -0.4792 -0.1311 -0.3148 -0.2952 -0.3683 0.2603 0.1644 -0.3043 0.5056 -0.1657 1.0000
 0.3970 -0.5649 -0.2663 0.2093 0.5534 0.3632 0.3946 -0.0020 0.2451 -0.1974 -0.0579 0.4373 -0.5951 -0.2033 -0.2305 -0.2374 -0.0795 -0.1087 0.1788 -0.1714 1.0000
 0.1383 -0.4902 -0.3498 -0.4459 0.2239 -0.4351 0.3707 -0.3642 -0.3634 -0.5565 -0.3319 0.5093 -0.1624 -0.3245 0.2350 0.1981 -0.5166 -0.2699 0.4369 -0.3345 1.0000
 -0.2480 0.2970 0.3752 -0.6419 0.4020 -0.2709 -0.2129 -0.4047 0.1694 0.5258 -0.3375 -0.4094 -0.3605 -0.5259 -0.4508 -0.0960 0.3787 -0.2901 0.3160 0.1406 1.0000
 -0.2300 -0.2093 0.0854 0.3863 -0.4690 -0.6080 -0.5041 0.3781 -0.5466 -0.4543 -0.1876 0.4738 0.5313 0.4862 -0.3414 0.0930 0.3283 -0.4867 0.1089 0.5494 1.0000
 0.2465 0.4478 0.2472 -0.3547 0.3093 -0.5297 -0.4331 0.3418 -0.6539 -0.5428 0.5234 -0.3030 0.2269 0.4564 -0.2866 -0.2707 0.4159 0.1715 0.5286 0.4801 1.0000
 0.2013 0.4065 0.1927 0.5398 -0.4564 0.5329 -0.1934 -0.1036 -0.5361 -0.3999 -0.3505 0.4350 -0.5039 -0.4508 -0.4013 -0.3955 0.5830 0.5323 -0.3271 -0.2080 1.0000
 -0.5067 0.4911 0.5667 -0.4256 0.1495 -0.3107 0.2220 -0.2269 0.2299 -0.3611 0.2880 -0.1130 -0.3407 -0.2357 -0.3386 0.3555 0.5905 -0.3977 0.5629 -0.5399 1.0000
 -0.3616 0.0509 0.2645 0.3916 0.1808 -0.5253 0.1189 0.5141 0.0772 0.1947 -0.3267 -0.2464 -0.3173 -0.3384 0.4474 -0.2990 0.1690 0.3594 0.4183 0.3890 1.0000
 0.3631 -0.2635 -0.3534 0.3465 -0.4247 0.5708 0.2330 -0.2212 -0.5330 0.3451 -0.2596 -0.3721 0.3508 0.2622 0.2935 -0.1174 -0.2842 -0.2463 0.6107 0.4972 1.0000
 0.1919 -0.3804 0.5469 -0.3756 -0.4002 0.4175 0.3725 0.4147 -0.4125 -0.1086 0.3853 -0.2613 -0.4563 0.5033 0.3742 0.3065 0.5252 0.2708 0.5784 0.3448 1.0000
 0.4506 0.2653 -0.5517 -0.3349 -0.5063 -0.2897 0.3526 0.4740 0.3725 0.1237 -0.3254 -0.3984 -0.1689 0.1945 0.1121 -0.5377 -0.0487 0.3321 -0.2170 0.4441 1.0000
 -0.4025 -0.3157 0.1345 -0.3024 0.2180 0.5447 -0.2550 -0.1731 -0.5641 -0.3572 0.1232 0.4134 -0.3595 0.2226 -0.2132 0.1450 -0.4966 0.4023 -0.5380 -0.3761 1.0000
 -0.5093 0.2926 -0.4614 0.5381 0.3715 -0.4155 0.6203 0.3000 0.4632 -0.0401 0.3719 0.3857 -0.2697 -0.2751 -0.4589 0.6499 0.1044 0.3656 -0.3099 -0.2403 1.0000
 -0.0954 -0.1932 -0.3378 0.3812 0.3763 0.3661 -0.4460 -0.2597 -0.2277 -0.4630 0.4859 -0.3747 0.2855 0.2760 -0.3474 -0.1832 -0.4958 0.3057 0.2244 -0.2792 1.0000
 0.3336 -0.1793 -0.5193 0.0756 -0.1389 -0.1835 0.3417 0.2588 -0.5485 -0.6194 -0.2604 0.0968 0.5100 -0.5477 -0.3139 -0.4601 -0.3834 0.3716 0.2335 -0.3297 1.0000
 0.5613 0.2186 -0.3668 0.1467 0.3447 -0.4916 0.4788 -0.4513 0.4635 0.2469 0.4375 -0.4502 -0.1633 -0.2191 0.1937 -0.4824 0.5411 0.2466 0.3943 -0.4583 1.0000
 -0.5117 0.3785 -0.1378 -0.3302 -0.3276 0.1138 -0.2072 0.4829 -0.3311 0.0616 -0.0579 -0.5221 0.5317 0.3355 -0.0289 0.3920 0.3537 -0.3398 -0.1024 0.4567 1.0000
 0.1222 -0.5405 -0.3058 -0.4828 0.5219 -0.0945 -0.1759 -0.3176 0.1203 0.0892 0.4081 -0.4142 -0.4474 0.2957 0.2548 -0.4625 0.4166 0.2423 0.3258 0.2640 1.0000
 0.5793 0.2608 -0.6126 0.3382 0.5091 -0.3745 -0.3403 -0.5177 -0.1519 -0.4631 0.4747 -0.5025 0.5307 -0.0742 0.4674 0.1316 -0.0939 0.4352 -0.3838 -0.5758 1.0000
 -0.3657 0.4693 -0.2713 -0.4503 0.4415 0.4474 0.1602 -0.3427 -0.1939 -0.2836 -0.3535 0.3744 -0.6147 0.2065 -0.3350 0.2627 -0.5077 -0.5806 0.3522 -0.2178 1.0000
 0.3685 -0.3560 0.4515 -0.3778 0.0949 -0.4126 0.6093 -0.3098 0.3082 0.5845 0.3517 -0.3445 0.2259 -0.5345 0.2292 -0.6100 -0.2405 0.2266 0.4260 0.2869 1.0000
 0.4444 0.4925 -0.3380 -0.0425 0.2150 0.4352 -0.1119 -0.3612 -0.4863 -0.2505 0.4955 -0.2692 0.3219 0.1597 -0.4830 -0.2999 0.5348 -0.5526 0.4714 -0.4878 1.0000
 0.2164 0.0961 -0.5177 0.1928 0.4632 0.3425 -0.2157 0.5836 -0.0472 -0.6126 -0.4804 0.2128 -0.5065 0.3832 -0.3225 0.4775 0.3586 -0.4852 0.4458 0.5944 1.0000
 -0.2735 0.2280 -0.2738 0.4388 0.5511 0.4613 -0.0868 -0.3153 -0.5140 -0.0765 0.4807 0.3518 -0.4610 -0.2543 0.2310 0.5505 -0.3104 -0.3440 0.4157 -0.2984 1.0000
 0.3247 0.4162 -0.4575 0.1773 0.1792 0.1332 0.4977 0.0341 0.0583 0.2758 0.1158 -0.4672 -0.3938 -0.2212 0.4781 -0.4714 0.1079 -0.5480 0.3068 -0.2431 1.0000
 -0.3184 -0.3104 -0.0936 0.1297 0.5012 0.2517 0.3764 -0.2327 -0.5719 0.4523 0.3060 0.2812 -0.3161 0.2775 -0.2064 0.3685 0.2840 0.3268 0.1285 -0.4457 1.0000
 0.2894 -0.3390 -0.5573 0.3184 -0.1822 -0.2028 0.1274 -0.5724 0.4390 -0.3767 -0.2427 -0.3724 -0.2761 -0.4016 0.3480 -0.5492 0.4594 0.2130 -0.5092 -0.2474 1.0000
 0.0643 0.3209 -0.3025 0.1893 0.6194 0.3494 0.2708 -0.4637 -0.4265 0.4183 -0.5765 0.4315 -0.5266 0.1775 0.6023 0.2744 0.3469 -0.4975 -0.2522 -0.5191 1.0000
 -0.5620 -0.4713 0.3181 0.3488 -0.1056 -0.2094 0.4353 0.3887 0.4053 -0.3178 -0.2904 0.5232 -0.1768 0.4630 0.4616 0.3547 -0.1574 -0.3917 0.1581 -0.5486 1.0000
 0.3032 0.0542 0.6138 0.4005 0.1135 -0.3982 -0.2168 -0.3137 -0.4010 0.2859 -0.0743 0.1537 0.5829 0.5667 -0.2672 -0.2954 0.4615 0.4715 0.2018 0.1170 1.0000
 0.6121 -0.2592 0.1788 0.2949 0.4646 0.4038 -0.3858 -0.5965 0.5060 -0.3493 -0.2218 -0.2641 0.4143 0.3923 -0.4423 -0.5716 -0.1850 -0.3467 0.3750 0.2424 1.0000
 -0.3787 -0.2066 -0.1761 0.5454 -0.4310 0.1525 -0.1427 0.3984 0.2595 0.3826 -0.4788 -0.5092 0.4730 -0.3759 -0.4058 0.1795 0.3746 -0.0704 0.4255 -0.5851 1.0000
 -0.6040 -0.3936 0.4079 -0.4524 -0.4805 0.2013 0.4890 0.3246 0.5574 -0.4218 -0.4043 0.0760 0.4864 -0.4534 -0.3193 0.1591 0.5693 -0.4067 0.2890 -0.6072 1.0000
 -0.5737 0.3052 0.4718 0.4332 0.3311 -0.3099 -0.5324 -0.3888 0.2890 -0.3155 0.4680 -0.2176 0.3247 -0.1491 0.3643 0.4068 0.3341 0.5169 0.4952 -0.2857 1.0000
 0.3969 -0.3404 -0.3330 -0.2010 0.4040 0.1564 -0.6006 0.5972 -0.4559 -0.2885 -0.2175 -0.2091 -0.5706 -0.1706 0.3485 -0.5269 0.5184 0.0984 0.0510 0.2777 1.0000
 0.5896 0.4073 0.4628 0.2725 -0.3791 0.2815 -0.5547 -0.2251 0.4227 0.3179 0.6245 0.5420 -0.2652 -0.0935 0.4224 0.1420 0.0952 -0.0327 0.3819 0.5427 1.0000
 0.2071 -0.4187 -0.3219 0.0197 -0.3181 0.3015 -0.2209 -0.2374 0.4998 -0.2410 0.5670 -0.0912 0.0331 -0.4012 0.1576 -0.6314 0.5953 -0.3083 0.3963 -0.4794 1.0000
 0.1466 0.2537 0.3640 0.5195 0.6473 0.4021 0.4822 -0.2768 -0.1535 -0.1582 0.2738 -0.5866 -0.5079 0.3755 -0.4170 0.3210 0.2102 -0.1013 -0.4050 0.5226 1.0000
 -0.2870 -0.4417 -0.3053 -0.4935 0.2112 -0.3183 -0.2577 0.1346 -0.1838 -0.1535 -0.5936 -0.5918 0.3006 0.5396 0.2761 0.5842 0.3343 -0.4226 -0.1554 0.2909 1.0000
 0.5667 0.4622 0.1506 0.3614 0.1649 0.4572 -0.2110 -0.2522 0.1099 0.1239 0.4363 0.3866 0.4687 -0.4893 0.2727 -0.1832 -0.0476 -0.1274 -0.2621 0.2764 1.0000
 0.4173 -0.6170 0.4692 0.2041 -0.5651 -0.3065 0.1966 -0.2718 0.5350 0.1794 0.0372 0.3031 0.2694 0.1190 0.3305 -0.3502 -0.2359 0.4848 0.3294 0.0714 1.0000
 0.5705 0.5503 -0.2582 -0.5169 -0.1918 -0.4959 0.2945 0.5054 0.2686 0.3001 0.4002 -0.1150 -0.2068 -0.4073 0.4945 -0.0931 0.3139 0.4066 0.5839 -0.3638 1.0000
 0.4366 0.2540 0.3069 -0.0379 0.2908 0.4503 0.2174 0.5029 0.3910 -0.4601 0.4770 -0.3261 0.2199 -0.2626 -0.2227 0.2573 -0.5655 0.3336 0.5928 -0.6248 1.0000
 -0.5627 0.3924 0.4168 0.4416 -0.0087 -0.3218 -0.4081 -0.3875 0.0746 0.2810 0.4985 -0.5181 0.4237 -0.2508 0.1843 0.3822 -0.3399 0.4410 -0.1549 -0.2773 1.0000
 0.1760 0.2875 -0.3348 -0.4593 -0.3300 0.4020 0.4972 0.2792 -0.3052 -0.3180 0.5825 -0.2957 -0.1858 0.5895 -0.4049 -0.3676 -0.4333 0.5055 0.4151 0.5545 1.0000
 -0.3670 0.3710 -0.5580 0.2608 -0.4780 0.5243 0.5335 0.4611 0.3077 -0.0881 -0.5497 -0.2734 -0.1471 0.4009 -0.3603 0.4588 0.5452 0.4810 -0.4951 -0.1909 1.0000
 0.4408 -0.2143 -0.5732 -0.4796 0.3953 -0.3012 0.1725 0.4666 0.2706 -0.5200 -0.1025 -0.2505 -0.4831 0.5731 0.4441 -0.3638 -0.4074 -0.5058 0.2170 -0.2894 1.0000
 0.4959 0.3652 -0.1645 -0.4677 0.3778 0.6127 -0.2792 -0.6070 -0.3192 -0.2465 -0.3978 -0.4897 0.3056 0.2796 -0.1419 -0.3473 0.1679 -0.2452 0.4598 -0.4690 1.0000
 0.4566 -0.2707 -0.3765 0.3166 -0.4149 0.3031 0.4904 -0.0100 -0.0603 0.3639 0.1025 0.3186 -0.2029 -0.2822 0.3016 -0.3527 0.2105 0.5010 -0.1865 -0.0549 1.0000
 -0.2794 0.4464 0.4866 -0.3001 -0.0719 0.2654 -0.4196 -0.5200 0.5596 0.2964 -0.2379 -0.5634 0.1994 -0.1961 -0.5681 -0.4536 0.2990 -0.4154 0.2012 -0.1393 1.0000
 -0.2707 -0.2176 0.6154 -0.4107 0.5748 0.4448 -0.3525 0.4134 0.3219 -0.4053 0.0526 0.3604 -0.5090 0.2237 0.1323 0.3382 0.2991 0.5710 -0.3734 0.5661 1.0000
 0.3978 0.3363 0.1702 0.5386 0.4445 -0.2195 -0.3686 -0.4586 -0.3602 -0.6035 0.1905 -0.4548 -0.5149 0.4371 -0.2653 0.1592 -0.2469 0.2007 -0.4195 -0.1049 1.0000
 0.3106 0.1803 -0.2789 0.1898 0.3731 0.5096 -0.3722 -0.1673 0.4618 -0.2906 -0.3327 -0.5453 0.4231 0.4984 -0.2693 0.3298 -0.4136 0.1786 -0.1137 0.6170 1.0000
 0.1137 -0.4105 0.2128 -0.4148 -0.5386 -0.2517 0.3871 0.3149 0.2128 0.2372 -0.3379 0.2766 0.2869 -0.4366 -0.2350 0.2499 -0.4637 -0.4731 -0.1340 -0.4238 1.0000
 -0.4074 -0.2151 -0.3708 0.2114 0.1704 -0.4099 -0.4106 -0.3132 0.4080 -0.3363 -0.3523 0.2209 -0.2144 -0.4639 0.2254 -0.6054 0.5897 -0.1496 -0.4034 -0.5230 1.0000
 0.5168 0.3597 -0.5199 -0.2938 0.0668 -0.0734 -0.4035 -0.4564 0.1312 0.3279 0.2150 0.2531 0.0962 -0.4507 0.3522 0.3348 -0.0263 -0.1857 -0.0491 -0.1838 1.0000
 0.2944 -0.4002 0.3519 -0.0871 -0.5828 0.3401 0.5074 -0.4491 -0.2667 -0.2391 0.5959 -0.3274 -0.2314 -0.2624 -0.4679 -0.2820 -0.3618 0.2275 -0.4972 0.2154 1.0000
 -0.5549 0.0548 -0.2547 -0.5701 0.2964 -0.5274 -0.4390 0.2957 0.4333 0.1041 0.2525 0.2749 0.2786 0.6037 0.2624 0.5520 -0.5877 0.0790 0.1562 -0.2706 1.0000
 -0.2092 -0.4238 -0.1833 -0.2582 -0.2119 0.2334 0.4179 0.3164 -0.2323 -0.3387 0.2056 0.1449 -0.4063 -0.3634 -0.3285 -0.1920 0.4250 -0.3736 0.3155 0.2288 1.0000
 0.3516 -0.2387 -0.5769 -0.2611 0.4195 0.6312 0.3171 -0.2180 0.3122 0.1265 -0.1279 0.5394 0.4671 -0.2981 0.2220 -0.4510 -0.4922 0.3237 -0.3162 0.4741 1.0000
 0.2562 0.3383 -0.3151 -0.5011 0.2466 0.4991 -0.3334 0.3508 0.2862 0.2616 -0.0794 -0.4454 0.1719 -0.2609 0.1391 0.1033 -0.1588 -0.2560 -0.4167 -0.1789 1.0000
 -0.1717 -0.1593 -0.1416 0.4669 0.4167 0.2991 -0.3584 0.5460 -0.5076 0.1939 0.1511 0.1102 0.6153 0.2932 -0.4657 0.4852 0.4674 -0.2261 0.6342 0.0917 1.0000
 0.2300 0.4558 -0.3650 -0.3536 -0.5674 0.2421 -0.4785 -0.2480 -0.2880 -0.3160 -0.4770 0.3899 0.3417 -0.4632 0.1908 0.5374 0.3193 -0.4487 -0.4648 -0.1752 1.0000
 0.4684 -0.5717 -0.4161 -0.5215 -0.2349 0.4314 0.4276 -0.2277 0.5320 -0.5273 0.6222 0.3038 0.1943 -0.1980 0.5486 0.1485 -0.1096 0.6001 0.3138 -0.1110 1.0000
 -0.2955 -0.1966 -0.5874 0.5262 -0.4879 -0.4880 0.4067 0.5903 0.3997 -0.6048 -0.2076 0.3456 0.1195 -0.4232 -0.3454 -0.4454 0.2286 -0.5460 0.3028 0.2944 1.0000
 -0.3852 0.4369 -0.2999 -0.2618 -0.0609 -0.3483 -0.3515 -0.1122 -0.1336 -0.4375 -0.5101 -0.4012 -0.1064 -0.4198 0.3234 -0.4476 0.2883 -0.3557 0.5015 0.4185 1.0000
 -0.2549 -0.3272 0.3949 -0.0716 0.2621 0.6301 -0.5920 0.3376 -0.5354 0.3649 0.2044 0.4041 0.1285 -0.2072 -0.1027 -0.3082 0.3233 0.1759 0.1822 0.4809 1.0000
 -0.5356 -0.5104 0.2063 -0.2111 0.2577 0.3969 0.4091 -0.3424 0.2802 0.3671 -0.5306 0.2911 0.4826 -0.3126 -0.3036 -0.2614 -0.5951 -0.3546 0.3033 0.5907 1.0000
 -0.2434 0.0440 0.2631 0.1176 0.3341 0.2421 0.3070 0.1817 -0.5880 -0.5151 0.3462 -0.4238 0.3310 0.1371 -0.0698 -0.3602 -0.3487 0.4799 -0.3728 0.1225 1.0000
 0.0587 -0.3867 0.4513 -0.0642 -0.2699 0.2342 -0.4172 0.2914 0.1639 -0.2497 0.4435 0.4919 0.2251 0.6183 -0.2558 0.4519 -0.4376 -0.3693 -0.4908 0.5745 1.0000
 0.5884 -0.2006 0.2154 -0.3356 0.1892 -0.4452 0.1766 -0.2659 -0.0760 -0.3440 -0.3127 -0.3688 -0.2190 -0.5824 0.2415 -0.4920 -0.1141 0.3992 -0.4710 0.2607 1.0000
 -0.1879 -0.4051 -0.2495 0.4952 -0.1142 -0.4452 0.5379 -0.4470 0.3087 0.3366 -0.4177 0.5159 -0.0664 -0.4327 0.1777 0.4943 0.5640 0.5318 0.2063 -0.3636 1.0000
 -0.4280 -0.5374 0.4536 -0.2934 -0.2152 -0.2061 0.1914 -0.6200 -0.4518 0.4148 -0.1622 -0.1133 -0.0451 0.2576 -0.4178 0.0918 0.4389 -0.5332 0.1853 0.3442 1.0000
 -0.4382 -0.3371 0.4145 -0.5376 -0.2592 -0.3304 0.4295 0.2760 -0.4048 0.3067 0.2721 0.3403 -0.3906 -0.2743 0.3525 0.1476 0.5313 -0.5550 -0.3185 -0.5334 1.0000
 0.3538 -0.6057 -0.5807 -0.4345 -0.5351 0.3158 -0.2572 -0.5080 -0.4529 -0.3596 -0.3056 0.2697 -0.0731 0.5486 -0.2849 0.4628 0.3633 -0.1215 -0.3043 0.1821 1.0000
 -0.2563 0.4120 -0.5424 -0.3713 -0.0988 -0.3643 0.4556 0.5975 0.6123 -0.5102 0.3014 -0.1955 0.5127 -0.0605 -0.5364 -0.2969 0.4160 0.5925 0.2151 0.6486 1.0000
 0.4636 0.2851 0.4673 -0.2782 0.3130 -0.3623 0.4739 -0.3279 0.1503 0.6351 -0.1897 0.6133 0.2465 -0.3695 -0.4791 0.4784 0.2970 0.4718 -0.5598 0.2469 1.0000
 0.2385 0.2679 -0.6387 -0.0514 -0.2307 0.2301 -0.5280 -0.3710 -0.0190 0.5769 -0.4632 0.6269 0.3802 0.2602 -0.0712 -0.1857 0.4878 -0.4768 -0.3407 -0.3758 1.0000
 0.5584 -0.1331 -0.3923 -0.0877 -0.1962 -0.2340 0.3976 0.2723 -0.1031 -0.3794 -0.3545 0.4615 -0.4960 -0.2725 0.3368 -0.2982 -0.0934 0.2748 0.4788 0.4770 1.0000
 0.0736 -0.3854 -0.2212 -0.4319 0.5429 -0.3081 -0.1740 0.3378 -0.2642 0.2768 0.3320 0.1759 0.2580 -0.4791 -0.4406 0.3170 -0.5876 -0.3545 0.4806 0.3512 1.0000
 0.1402 -0.6092 -0.2390 0.2993 -0.3935 -0.2781 0.1419 -0.3047 0.2911 0.3030 -0.2517 -0.4532 -0.4336 0.3042 0.3313 0.2616 0.1208 0.3763 -0.4406 0.3284 1.0000
 -0.1907 0.1641 -0.4517 0.3432 -0.3668 -0.2442 -0.0834 0.4897 -0.1075 0.2535 -0.4392 -0.4030 -0.4699 -0.1218 -0.3562 -0.4452 0.3562 -0.3676 0.4862 0.1343 1.0000
 0.3483 -0.1053 -0.1759 -0.0583 -0.3457 -0.3237 -0.6303 -0.1390 0.3728 -0.5935 0.5393 -0.3320 -0.2770 0.4543 -0.2446 -0.1400 0.3066 0.1177 -0.4373 0.3142 1.0000
 0.5953 0.5307 0.1977 -0.2445 0.3316 0.1533 0.1905 -0.5523 -0.1191 -0.4176 0.3612 0.2575 0.3154 0.4223 -0.2980 -0.1716 -0.4485 -0.5837 0.3649 -0.4806 1.0000
 -0.2073 0.3255 0.0683 0.1537 -0.1757 0.3897 0.2042 -0.6067 0.3918 0.1391 -0.4148 0.4689 -0.2210 0.2476 -0.2485 0.5494 0.2936 0.3633 0.2699 -0.4135 1.0000
 -0.5737 0.4445 0.4727 0.4502 -0.3127 -0.0703 -0.1626 0.1283 0.5277 0.3888 0.2117 -0.3833 0.5650 -0.4172 -0.2502 -0.2255 -0.3059 -0.5092 0.4303 -0.4009 1.0000
 -0.4610 -0.2171 -0.3297 0.2273 0.6189 -0.1837 -0.3598 0.2817 0.3662 0.3762 0.5054 -0.3355 -0.3010 0.3556 -0.4550 -0.1367 0.5413 0.2580 -0.1891 0.2261 1.0000
 0.1942 -0.1648 -0.2764 -0.5873 0.3692 0.5179 0.2868 0.4815 0.2703 0.3428 0.3732 0.2036 -0.2566 0.3169 -0.1907 0.4351 0.3343 0.2820 0.3766 0.5019 1.0000
 -0.1401 0.5560 0.4185 -0.3116 0.3461 0.4513 -0.4299 -0.1727 -0.4550 0.5418 -0.4029 -0.3473 -0.2737 -0.4324 -0.5074 -0.2087 0.4481 -0.1296 -0.2497 -0.2157 1.0000
 -0.4282 -0.5030 0.3144 -0.3867 -0.5058 -0.2744 0.2970 -0.3503 0.3394 -0.2817 -0.1117 -0.4847 0.5444 0.4828 0.3122 -0.2679 0.2679 0.4273 -0.3360 -0.3716 1.0000
 -0.5199 -0.0422 -0.2908 -0.3427 0.3511 -0.1980 0.4303 0.3337 -0.1638 -0.4387 0.2339 -0.1283 -0.4404 0.2871 -0.3223 -0.6000 -0.5131 0.2080 -0.5492 -0.2705 1.0000
 0.3437 -0.3292 -0.1390 -0.2548 0.4433 0.3459 0.3167 -0.1324 -0.1189 0.3454 -0.0665 -0.2359 0.3609 -0.5096 -0.2675 0.3874 0.1948 -0.2201 0.4446 -0.2324 1.0000
 0.4103 -0.4265 -0.1431 -0.5269 0.5395 -0.1481 0.3933 0.3646 -0.0673 0.5426 0.2502 -0.1356 0.1298 0.3609 0.1567 -0.2218 0.3197 -0.4014 0.2781 0.2006 1.0000
 -0.2669 -0.3754 -0.2171 0.3828 0.3724 0.1805 -0.4926 0.4341 0.3791 -0.3420 -0.4601 -0.2983 0.3614 0.2942 0.3385 0.3342 0.5832 0.3676 0.3714 0.4613 1.0000
 0.2263 0.4945 -0.3867 0.5788 -0.3805 0.5202 -0.4666 -0.5764 -0.2702 -0.4298 0.3090 -0.2839 -0.4647 0.1880 -0.2277 -0.3556 0.1659 -0.3977 -0.2927 -0.1081 1.0000
 0.4584 0.2341 -0.0650 -0.2558 0.4962 -0.2950 -0.4801 -0.4727 0.3766 -0.2467 -0.4324 0.2699 -0.4779 0.5646 0.4566 0.1724 0.4990 0.2725 -0.4769 -0.2441 1.0000
 0.5060 0.1883 0.1070 0.3043 -0.4250 -0.4686 0.2944 0.0847 0.3874 0.4278 0.6230 0.2117 0.3216 -0.2496 0.5640 0.3763 -0.1720 -0.4610 -0.2908 0.3583 1.0000
 0.3618 0.4575 -0.2572 0.1694 0.4799 0.1830 0.4476 0.3072 0.2504 -0.2926 -0.2992 0.2832 0.1729 -0.5152 -0.0413 0.5291 -0.4619 0.0909 -0.1047 -0.5129 1.0000
 -0.1835 -0.2991 -0.4932 0.2528 0.1903 -0.4869 0.1011 -0.4974 -0.2437 -0.5957 -0.3993 -0.5497 -0.4813 -0.3814 -0.2480 0.6056 0.3594 0.0547 -0.2616 0.4772 1.0000
 0.6352 -0.1301 0.3896 0.0294 0.4460 0.4004 -0.4087 0.5308 0.1384 0.5522 -0.1969 -0.4265 0.3480 -0.4128 -0.4777 0.4940 -0.2840 0.3385 0.4274 0.1761 1.0000
 0.1980 0.2865 0.5545 -0.6303 -0.2006 -0.5852 -0.4720 -0.3983 -0.5035 0.0925 -0.5885 -0.2224 -0.4556 0.3375 0.1386 -0.2684 -0.3302 0.2637 -0.4200 0.4208 1.0000
 -0.4378 -0.2137 -0.2237 0.2324 -0.0129 0.3842 0.0159 0.2355 0.4990 0.5057 0.3132 0.5949 -0.5729 0.6283 -0.0239 0.2964 0.3638 -0.5063 0.4495 0.2719 1.0000
 -0.1178 -0.1497 0.2163 -0.1946 -0.5304 0.0910 -0.4431 0.4321 0.5895 0.3829 -0.5427 0.3034 0.4668 -0.3756 -0.4951 -0.1850 0.1253 -0.1078 -0.4197 -0.3689 1.0000
 -0.3359 -0.5269 0.4966 -0.2790 -0.1414 0.3452 -0.0708 -0.3963 0.5131 -0.4810 0.2599 0.2568 -0.4632 0.0633 0.1802 -0.2491 -0.4491 0.5698 0.5301 0.3707 1.0000
 0.2922 0.4180 -0.4644 0.1279 0.4562 0.2662 -0.0575 0.2679 -0.5560 0.5040 0.4000 -0.2543 0.3762 0.2937 0.2527 -0.2551 0.3724 0.1638 -0.2624 0.3423 1.0000
 -0.4814 0.4183 0.2921 0.3591 -0.4650 0.1458 -0.5966 0.5738 -0.2294 -0.4801 0.4247 -0.1936 0.4913 -0.5207 0.2067 -0.3256 0.4814 -0.4068 0.4638 0.5377 1.0000
 0.3607 0.4627 -0.2761 0.4491 -0.2323 -0.1040 0.4168 -0.5995 0.4899 -0.1610 0.2783 0.3030 0.3664 -0.5345 -0.3538 -0.4125 -0.3086 0.5749 -0.1380 0.1173 1.0000
 -0.4953 -0.2035 0.3710 0.4687 0.3013 0.4858 0.1153 0.2361 -0.3548 -0.1568 0.4780 0.4355 -0.4774 -0.1747 0.5101 0.3001 0.3874 0.2925 0.3320 0.3553 1.0000
 0.3431 -0.2062 0.1531 -0.6060 -0.1756 0.2201 -0.3537 0.4131 0.2813 0.1191 -0.5074 0.2483 -0.1840 -0.5514 -0.5601 -0.4356 -0.3491 0.2627 0.0416 -0.1802 1.0000
 -0.0384 -0.2435 -0.2944 -0.4564 0.2206 0.1477 0.1780 0.3281 -0.2184 0.4297 0.2572 0.5093 -0.1263 -0.4861 0.4025 0.5466 -0.3240 0.2329 -0.0805 0.4603 1.0000
 -0.4055 -0.5537 0.3237 0.4445 -0.1056 -0.5030 0.2302 -0.2441 -0.1661 0.0886 0.2893 0.2973 0.5235 0.5708 -0.4115 -0.3693 -0.3525 0.4490 0.0750 -0.1364 1.0000
 0.4398 -0.5795 0.4998 -0.1495 -0.3101 -0.0343 -0.4042 0.0403 0.5329 0.2074 -0.4829 0.5740 -0.3343 -0.3299 -0.5147 0.5634 -0.2341 -0.1995 -0.4031 0.4065 1.0000
 -0.1255 -0.3208 0.3321 0.1403 0.2887 0.1786 0.3154 -0.2979 -0.2002 -0.1102 -0.2754 -0.3012 0.2158 -0.6354 -0.5546 0.2034 0.5406 -0.3084 0.3476 0.3477 1.0000
 -0.0596 0.4130 -0.1524 -0.4133 0.2957 -0.5155 -0.6162 -0.6515 0.2125 0.1075 0.5956 -0.3731 0.2630 -0.3628 0.4237 -0.4717 0.3441 0.4782 0.0856 -0.4526 1.0000
 -0.5194 0.4594 -0.3054 0.3748 -0.5158 0.5286 0.3816 0.2932 0.3012 -0.1174 -0.1713 0.6173 -0.3429 0.4985 0.1528 -0.2648 0.1618 0.4234 -0.4448 0.4646 1.0000
 0.3177 -0.4342 0.3119 0.2266 -0.0231 -0.3202 0.5039 0.6280 -0.6239 -0.2681 0.0345 0.1740 -0.1646 0.0598 0.2810 -0.3477 -0.0022 0.0525 0.1934 -0.5175 1.0000
 0.2594 0.5660 0.3823 -0.2943 -0.4300 -0.4880 -0.4278 0.6241 0.2048 -0.3433 0.2447 -0.3037 -0.4455 -0.2130 0.4485 -0.2737 -0.3644 0.2603 0.4464 0.2868 1.0000
 -0.5517 -0.5869 0.6203 -0.5479 -0.3453 0.2446 -0.2275 0.3921 0.2621 0.1629 -0.1796 0.4842 0.2257 -0.3248 0.4106 0.2025 -0.5320 0.4185 -0.2859 0.6307 1.0000
 -0.2358 -0.5613 -0.2483 -0.2934 0.3006 0.3228 0.0850 -0.4137 -0.4572 0.0797 0.1231 0.3607 0.2742 -0.3484 0.5155 -0.4409 -0.3488 -0.4458 -0.4493 -0.4852 1.0000
 0.2419 0.3257 0.2773 0.4540 -0.4739 0.3880 0.5763 -0.4364 0.4938 0.4133 0.4655 -0.1633 0.3687 0.2424 0.3145 -0.2640 -0.1928 -0.3945 0.3448 -0.2447 1.0000
 -0.1802 -0.3194 -0.2483 0.1078 -0.2547 0.5172 -0.4517 -0.1698 -0.4020 -0.4072 0.5391 0.1493 0.2696 -0.4600 -0.2623 -0.3981 -0.1187 -0.3176 -0.0699 -0.1599 1.0000
 -0.4787 -0.5143 -0.2548 0.4072 0.3751 0.1052 0.3488 -0.1621 -0.4425 0.2191 -0.2092 0.4079 -0.3968 -0.3839 -0.5342 0.5103 -0.2721 -0.3943 0.3336 0.4836 1.0000
 0.4168 0.2290 -0.5364 0.3797 -0.2403 -0.1913 -0.6097 -0.3362 -0.5351 0.4746 0.1520 -0.4283 -0.0340 0.4734 -0.1889 0.1938 0.3151 0.3491 0.5948 0.5260 1.0000
 -0.2054 -0.0133 0.4067 0.2469 -0.1173 -0.1038 -0.2641 -0.3677 0.3422 0.3693 -0.0933 -0.3206 0.1062 -0.2034 -0.2134 0.1976 -0.3849 0.3359 -0.2533 -0.1117 1.0000
 0.4083 -0.4388 0.3096 0.2676 0.4542 -0.4645 0.1705 -0.2567 -0.5364 -0.3588 0.3684 -0.1813 0.4881 0.4335 -0.0395 0.1091 -0.5802 0.3294 0.3144 0.2549 1.0000
 0.3311 0.4665 0.5906 0.1383 0.1928 0.2785 -0.5003 -0.3446 0.1976 -0.2069 0.4016 0.3660 -0.1759 0.3445 -0.1876 -0.4459 -0.2936 0.2740 0.3324 0.2426 1.0000
 -0.4366 -0.3071 0.5166 0.0560 -0.1741 0.3007 -0.5054 0.4447 0.2852 -0.2202 -0.2962 0.4607 -0.4837 0.3979 0.4327 0.3651 -0.2685 0.5121 0.3669 -0.3134 1.0000
 0.3090 -0.4862 0.1725 0.4380 -0.2396 -0.2137 0.2052 0.3633 -0.3388 0.4804 0.3468 0.1475 0.4803 -0.5393 -0.2358 -0.2267 -0.5855 -0.2670 0.2171 -0.3650 1.0000
 -0.5451 -0.2188 -0.5018 -0.2833 -0.2194 0.2619 -0.5564 -0.3619 -0.1427 0.2453 -0.0972 0.5413 -0.3893 -0.0787 -0.1230 0.5168 -0.5275 -0.5605 0.3683 0.2392 1.0000
 0.1172 0.1279 0.3122 -0.5372 -0.5607 -0.1187 -0.2979 -0.1667 0.5703 0.3654 0.4854 -0.3957 -0.3533 -0.2236 -0.5314 0.5767 -0.4589 0.5332 0.2087 0.3388 1.0000
 -0.5053 0.3603 0.1255 -0.5425 -0.3741 -0.1774 0.2245 0.0558 0.2215 -0.4186 -0.4572 -0.6307 -0.0196 -0.2297 -0.3025 0.2395 -0.3037 -0.5689 -0.1889 -0.4731 1.0000
 -0.3170 -0.5610 0.4410 -0.2854 -0.3132 0.5091 -0.4826 -0.1837 0.3355 0.5593 -0.4428 -0.1482 0.4966 0.1392 0.5004 0.3501 0.2127 -0.4697 -0.3286 -0.1433 1.0000
 0.5527 -0.4611 0.2126 0.2046 -0.1710 0.2038 -0.3634 0.2391 0.4843 -0.4976 -0.0953 0.0523 -0.2626 -0.5032 0.3187 -0.2755 0.3335 -0.1846 -0.3724 -0.0879 1.0000
 0.2949 -0.3342 0.5571 0.0640 0.5884 -0.1318 -0.0931 -0.5462 -0.4734 0.2257 0.2796 -0.3442 0.2624 -0.3255 0.5310 0.0535 -0.3254 -0.2051 0.1900 0.4723 1.0000
 -0.2098 0.5211 -0.0135 0.4050 0.2758 0.0748 -0.4854 -0.4632 -0.0909 -0.3485 0.6239 0.2984 -0.3964 -0.2893 0.4666 0.3561 0.5989 -0.1412 0.5630 0.2596 1.0000
 -0.4874 -0.2214 0.2813 -0.3433 0.3399 -0.1792 -0.3980 0.5464 0.3711 -0.3453 0.2729 -0.3661 -0.4004 0.0221 0.2479 0.3325 0.1602 -0.4918 -0.2551 0.4751 1.0000
 -0.2681 0.1914 0.3824 -0.3434 0.2612 0.1885 0.4031 0.1928 0.0302 0.5309 0.3474 0.1540 0.4598 -0.4162 0.5560 -0.3919 0.1450 -0.4103 -0.1840 -0.3916 1.0000
 -0.2743 0.2913 -0.2512 -0.3896 -0.3713 0.4323 -0.0126 0.2245 0.4078 0.2330 -0.4414 -0.3231 -0.3916 0.5815 0.2810 -0.3204 0.3935 -0.3406 -0.0654 -0.5584 1.0000
 -0.1477 -0.2398 0.4393 0.2234 -0.2824 -0.4487 0.1684 -0.2338 0.1287 0.2588 -0.4463 -0.1627 0.3239 -0.5172 0.3821 -0.3521 -0.3835 -0.4893 0.5457 0.2698 1.0000
 0.3304 -0.4697 0.4360 0.1694 0.2927 0.4399 0.5734 0.2992 -0.2401 0.2636 -0.4352 -0.4713 0.2713 -0.4034 -0.4231 0.2826 0.2016 0.1951 -0.2663 0.3222 1.0000
 -0.3756 -0.2916 0.5591 0.3438 0.1489 0.5044 0.3686 0.3621 -0.4560 0.2410 0.4534 0.4274 0.1546 -0.2694 -0.2279 0.0612 -0.3132 0.3217 -0.5243 -0.2977 1.0000
 -0.3052 0.5515 0.2471 -0.1848 -0.4623 -0.4374 0.4692 -0.4903 0.5179 0.3599 -0.1096 0.4690 -0.1336 0.2183 -0.3818 0.0283 -0.3404 -0.6066 0.1936 -0.2476 1.0000
 -0.2908 0.5524 -0.3154 0.1480 0.1693 -0.3580 -0.4386 0.4573 0.2757 -0.2112 -0.3250 -0.4119 -0.2609 0.3499 -0.3233 0.3448 -0.6367 -0.3753 -0.4026 -0.1418 1.0000
 0.1974 -0.1216 0.5840 0.3456 -0.2224 -0.3839 0.2565 0.1805 0.1640 0.3783 0.4417 -0.2239 -0.2918 -0.5072 -0.2024 -0.3467 -0.4284 0.3716 -0.3026 0.3311 1.0000
 -0.3325 0.2073 -0.3391 -0.3596 -0.0797 0.1386 -0.5537 0.1937 0.2701 -0.4305 0.3687 0.4136 -0.2782 0.2899 0.2477 -0.0172 -0.3952 0.1495 0.5117 0.2000 1.0000
 -0.1080 -0.2093 0.4281 0.2616 -0.5117 0.5570 0.1815 0.1717 -0.3882 0.5061 0.2698 -0.2023 -0.2648 0.3703 0.0983 0.4488 -0.5579 -0.3286 -0.3216 -0.3433 1.0000
 -0.1373 -0.1304 -0.1785 0.1752 0.3338 -0.2994 0.1701 -0.4532 0.5202 0.4872 -0.3832 -0.4929 -0.5056 -0.4755 -0.2639 0.4547 -0.5402 -0.1944 0.3523 -0.2355 1.0000
 0.5151 0.2809 -0.5850 -0.3835 -0.5622 0.1790 0.3323 0.2691 -0.1962 0.3165 -0.3956 -0.2421 -0.3735 0.2565 -0.3563 0.3687 0.4034 -0.5236 0.3639 0.1919 1.0000
 0.3669 -0.0993 0.1349 0.1370 0.3033 0.3149 -0.0773 0.3467 0.4831 0.4900 -0.2726 0.2989 -0.3762 -0.2878 0.4169 -0.4165 -0.6028 -0.1537 -0.4078 0.4940 1.0000
 -0.3909 -0.4129 -0.4827 -0.3410 -0.1944 0.2117 -0.5991 -0.2588 -0.2562 0.1924 -0.5259 -0.5503 0.2017 0.2775 0.3090 -0.4743 -0.1930 -0.3087 0.1035 -0.3056 1.0000
 0.2837 -0.5867 -0.1783 0.1904 -0.3820 -0.5052 0.2582 -0.4576 0.4757 -0.5443 -0.4942 0.3056 0.1604 0.3459 0.1005 -0.4491 -0.1197 -0.1765 0.0864 -0.2527 1.0000
 0.2949 -0.2790 0.3739 -0.2508 0.3250 0.4826 0.4686 0.3369 -0.4879 0.5278 0.3220 0.5672 -0.1448 0.2820 0.2159 0.2467 -0.3329 -0.5411 -0.5141 0.3371 1.0000
 0.3784 -0.3307 -0.2266 -0.3324 0.3284 -0.0519 -0.2435 -0.2302 -0.3079 -0.3519 -0.0836 -0.0973 0.3606 -0.3816 -0.2392 0.3113 0.4296 0.3589 0.3028 -0.2562 1.0000
 0.6077 0.1945 -0.3027 0.0797 -0.5324 -0.2984 -0.3400 -0.5626 0.3357 0.3515 0.1977 0.3471 -0.3269 -0.5289 0.3666 0.2767 -0.4959 -0.3546 -0.2332 0.2631 1.0000
 -0.3092 -0.1496 0.3020 -0.0455 -0.4868 -0.2501 -0.3623 -0.2072 0.3300 0.5092 0.5550 0.3016 -0.4167 0.4626 -0.5203 0.4254 0.5829 -0.1411 0.4562 0.3892 1.0000
 -0.3937 0.5204 -0.5023 0.3715 0.0921 -0.2117 -0.4051 -0.2201 -0.0763 0.3565 -0.0526 0.5379 0.3774 0.2925 -0.4195 -0.1647 0.2346 0.2531 -0.3363 -0.2953 1.0000
 0.3131 0.3413 -0.2427 0.2515 -0.5305 0.1505 0.3577 0.3283 -0.4808 -0.1715 0.1804 0.5000 0.2019 0.2289 -0.5073 0.1822 0.5013 -0.5903 -0.2912 -0.5390 1.0000
 -0.1138 -0.5217 0.0912 0.0515 0.1936 -0.2005 0.4291 0.4208 -0.1680 0.5607 -0.5003 -0.4226 0.4305 0.2277 -0.3179 0.4567 -0.5896 0.1375 0.4688 0.4907 1.0000
 0.1844 0.3591 -0.4523 0.3170 0.4596 -0.4102 0.1113 -0.2546 -0.2978 -0.5881 0.0657 0.2647 -0.3178 0.3984 0.3845 -0.2273 0.2894 0.4855 -0.5143 0.5420 1.0000
 -0.2623 -0.3620 -0.1540 0.1453 0.4438 -0.3366 0.1582 0.3630 0.4733 -0.0558 -0.3214 0.1850 0.3502 -0.0482 0.1688 0.2782 -0.0956 0.2088 -0.2989 0.2160 1.0000
 -0.4494 0.2383 -0.4428 0.4595 -0.0948 -0.1774 -0.3993 -0.2582 -0.5978 -0.2317 -0.2495 0.4686 -0.2260 -0.4035 -0.2657 0.5876 -0.3344 0.1235 0.3388 0.6024 1.0000
 0.3180 -0.2960 -0.4973 0.1936 -0.1485 -0.3920 0.4186 -0.2718 -0.2642 0.0751 0.1452 -0.2350 0.3441 0.1360 -0.4360 -0.0757 0.2690 0.0502 0.5621 0.4685 1.0000
 0.4121 0.4368 0.5223 -0.3920 -0.4898 0.4072 0.3689 -0.4554 -0.2643 0.2219 0.4527 0.5666 0.5165 0.2893 0.4330 0.2647 0.2649 0.3471 -0.3690 0.5305 1.0000
 -0.4282 0.2455 0.1483 -0.1623 0.1530 -0.3139 -0.4059 -0.5070 -0.1389 0.5144 -0.2578 0.2572 0.5824 0.2852 0.2985 0.6314 -0.4504 -0.3337 -0.5645 0.4610 1.0000
 -0.2789 0.5451 0.5493 -0.3554 0.4042 -0.3923 0.5281 0.1478 -0.2192 0.5594 -0.2022 0.3304 0.1170 -0.3046 -0.1837 -0.2201 -0.4903 -0.1329 0.5539 -0.3305 1.0000
 0.3102 0.1061 -0.3594 -0.5357 -0.4388 -0.2615 0.1828 -0.5233 0.4513 0.5240 0.4017 -0.4558 0.4985 0.2509 0.3878 -0.1946 -0.0846 0.4643 -0.6254 0.5450 1.0000
 0.2076 0.3570 -0.2528 -0.2697 -0.3249 0.4455 0.3914 -0.4111 -0.4309 -0.3975 0.4006 -0.1376 0.3818 0.6192 -0.4263 0.0981 0.3716 0.5820 0.4211 0.3360 1.0000
 -0.2929 -0.1424 -0.5231 -0.4979 -0.3156 0.5609 -0.6310 -0.4746 -0.4365 0.2356 -0.2305 0.2322 -0.5191 -0.3966 0.1696 0.4842 0.0724 -0.3503 -0.5380 -0.4473 1.0000
 0.2692 -0.0525 0.1516 0.5494 -0.5561 0.5253 -0.3593 -0.1848 0.4308 0.5201 -0.3369 -0.4335 0.4865 0.3327 -0.5673 -0.1047 0.5513 -0.5728 -0.0905 -0.3229 1.0000
 -0.1751 -0.0345 0.0718 0.0414 -0.3984 0.4433 -0.4061 -0.2492 -0.4083 0.5913 -0.1621 0.4126 -0.2562 0.4841 -0.4680 0.2622 0.1956 0.2250 0.3701 -0.1058 1.0000
 0.0875 -0.4198 0.3236 -0.2387 0.2466 -0.3338 -0.5499 -0.3510 -0.0496 -0.4513 0.1013 -0.2323 0.4096 0.5597 0.2415 0.1946 0.4922 0.2311 0.1225 0.5550 1.0000
 -0.5149 0.4521 0.1352 0.2264 0.4326 0.3100 0.5422 -0.2004 0.2497 -0.5560 -0.3824 -0.5743 0.4810 -0.3421 0.4330 0.2122 -0.1498 -0.1140 -0.3136 -0.3395 1.0000
 0.3376 -0.5301 -0.3919 0.2900 0.3184 -0.1269 0.4001 0.2926 -0.3807 0.1116 0.1401 -0.3348 -0.0648 -0.3343 0.2964 -0.2893 0.2386 -0.3903 -0.2106 -0.4245 1.0000
 0.4782 -0.2641 0.6283 0.2415 0.1605 0.2840 -0.4161 -0.3534 -0.3849 -0.2071 -0.3637 0.5802 0.4023 0.3481 0.3694 -0.1652 0.3389 0.2131 -0.6193 0.5972 1.0000
 -0.2066 -0.2069 0.3351 0.0161 -0.5380 -0.0848 0.1516 -0.3437 -0.2083 0.4735 0.5138 -0.4335 0.2402 -0.2735 0.2328 0.1685 -0.1563 -0.2631 -0.2487 -0.5738 1.0000
 -0.5615 -0.5445 0.2865 -0.2595 0.3382 0.3567 0.3495 -0.3894 -0.2660 -0.2220 -0.5610 0.3720 -0.2587 -0.2716 -0.3294 -0.1907 0.1721 -0.3461 -0.3887 0.5700 1.0000
 -0.2850 0.3886 -0.2481 -0.3542 0.5882 -0.3436 -0.0851 -0.4362 -0.5427 0.3473 -0.4428 -0.5492 -0.1520 -0.3049 0.1595 0.1652 -0.1665 -0.2425 -0.5129 0.4387 1.0000
 0.3818 -0.5528 0.5861 -0.0965 0.1953 -0.4487 -0.4916 0.3044 0.1207 0.4526 0.2446 -0.4430 -0.3011 -0.4278 0.1524 -0.3186 -0.4072 -0.4880 0.5299 -0.2142 1.0000
 -0.3405 -0.1536 0.1798 0.4748 0.4594 0.2435 0.1265 -0.3901 -0.2988 0.4740 -0.2109 0.2194 -0.3802 -0.0939 -0.0185 -0.2317 0.4961 0.5242 -0.1638 -0.3746 1.0000
 0.3321 0.3035 0.5495 -0.5932 0.2417 0.1195 -0.2779 -0.4699 0.0952 -0.3410 -0.3990 -0.1609 -0.2493 0.4214 -0.2989 0.2736 0.0623 0.5611 -0.3296 -0.1641 1.0000
 -0.2204 0.3312 -0.2654 -0.2754 -0.4492 0.5242 -0.2408 -0.4514 0.4398 -0.1603 0.4514 -0.1884 0.4980 -0.1379 -0.3800 -0.1666 -0.5224 -0.4686 -0.0806 -0.5372 1.0000
 0.1149 0.4506 0.4484 0.3602 0.5143 0.2120 0.1810 -0.2499 0.3296 0.5410 -0.1786 0.4536 0.1399 -0.2764 -0.2533 -0.4106 0.1766 0.2328 0.5026 0.4195 1.0000
 0.3107 -0.2939 0.3220 -0.2817 0.4981 -0.2241 0.1402 -0.4485 0.5648 0.2774 -0.1243 0.2127 0.4400 0.3991 0.1652 0.3329 -0.2481 -0.0014 0.6260 0.4878 1.0000
 -0.1434 -0.3438 0.6205 -0.4507 0.4334 -0.3852 -0.5702 -0.1378 0.0617 -0.2870 0.3342 -0.1001 0.3482 0.5575 -0.2105 0.1444 0.5025 0.2491 0.2362 -0.3868 1.0000
 -0.4980 0.3126 -0.1625 -0.5202 -0.4584 0.1544 -0.2642 -0.1607 -0.3045 0.2359 -0.4397 0.4937 0.5246 -0.4230 0.4924 -0.0845 -0.3180 -0.5054 0.3026 0.1181 1.0000
 0.1628 -0.4998 0.2050 0.6141 0.1693 -0.1167 -0.1750 -0.2241 0.3519 -0.3074 -0.0187 0.3498 -0.1466 -0.2611 0.3363 0.1989 -0.2181 -0.3113 0.5076 -0.2375 1.0000
 0.4335 0.4914 0.1865 0.2236 -0.1109 0.3894 -0.4869 0.2240 0.1636 -0.1195 0.2621 -0.4139 -0.3165 0.4675 -0.3830 0.5814 -0.1132 0.4566 -0.4292 -0.4922 1.0000
 -0.2521 0.1943 0.3273 0.4333 0.5573 -0.1133 0.3847 0.4527 0.1955 -0.3667 -0.1397 -0.4867 0.3239 -0.0654 -0.2434 0.4812 0.2944 0.3201 0.3776 0.4738 1.0000
 0.2151 0.1972 0.5271 0.3106 -0.2608 -0.4529 0.4606 -0.3815 0.5185 -0.5352 0.2070 -0.4627 0.2488 -0.3264 -0.2828 -0.3695 0.2894 0.5400 0.4815 0.2576 1.0000
 -0.4417 0.4623 -0.2797 -0.2245 0.6011 0.2099 0.3733 0.1596 0.1661 0.2585 0.2250 -0.2327 0.5274 -0.1991 -0.2909 -0.3676 0.5461 0.3372 0.2311 -0.2506 1.0000
 0.4018 0.5235 -0.3415 -0.4311 0.4773 0.1928 0.3078 0.2639 0.2178 0.0990 0.6332 0.4643 -0.1769 -0.3485 0.2012 0.4759 0.5619 0.2458 0.4554 0.2656 1.0000
 0.2426 0.2195 0.4065 -0.5646 0.4808 0.2858 0.6025 0.4560 0.5063 0.2134 -0.3720 -0.3630 -0.0568 0.2031 0.0936 -0.2976 0.5641 -0.4070 0.2340 0.4907 1.0000
 -0.4833 -0.4495 -0.2730 -0.3579 0.4266 -0.1972 0.2831 0.4332 -0.3492 -0.2646 0.0907 -0.2819 -0.4709 0.2447 0.5117 -0.1423 0.3853 -0.3476 0.2469 -0.3560 1.0000
 -0.3824 -0.5716 0.5662 -0.1884 0.4660 0.4388 -0.2508 0.4738 0.2028 0.4020 -0.1192 -0.3187 0.1138 -0.3383 0.1894 0.1831 -0.1380 0.1540 0.3495 -0.1934 1.0000
 0.4452 0.0981 0.3859 -0.5204 0.3878 -0.3609 -0.3468 0.4638 0.0872 0.3551 -0.2872 -0.1721 0.3737 -0.2946 0.1514 0.1871 -0.2638 0.3235 -0.2502 -0.4942 1.0000
 -0.4220 0.5219 0.4240 -0.4921 -0.6131 -0.4832 -0.1541 0.3988 -0.3770 -0.5390 0.6266 0.4096 -0.1304 -0.4000 -0.2459 -0.4613 -0.1734 0.3980 0.2342 -0.1891 1.0000
 -0.5129 -0.3239 0.2832 -0.4524 -0.5575 -0.3046 -0.0924 -0.0824 -0.6015 0.2742 -0.0870 0.2643 0.2104 0.0628 -0.3460 0.1778 0.5467 -0.1203 0.1252 0.3190 1.0000
 -0.2583 0.3429 0.4924 -0.2766 0.2221 -0.4608 -0.1736 0.2837 0.3029 -0.6202 -0.3551 0.3200 0.5123 -0.3390 -0.4039 -0.3176 -0.5051 -0.2857 0.5206 0.4684 1.0000
 -0.2132 0.1436 -0.0996 -0.5376 -0.5667 -0.2184 -0.4921 -0.5520 0.2922 0.4313 0.0636 -0.6279 0.4414 -0.5007 -0.2431 -0.4686 -0.5426 0.5127 -0.1569 0.2799 1.0000
 -0.2767 -0.2227 0.2361 -0.3190 0.1248 0.4446 -0.4178 -0.2128 -0.5510 0.4772 -0.3513 -0.5536 -0.3191 0.4273 -0.4177 -0.1501 -0.3817 0.4502 0.3272 -0.3819 1.0000
 0.3485 -0.1611 -0.4623 -0.4939 0.5745 -0.2188 0.1176 0.3307 -0.5757 -0.1134 -0.4322 0.5792 -0.3751 0.4485 0.5074 0.5217 0.5272 0.0997 -0.4145 0.2655 1.0000
 0.4777 -0.3351 -0.2229 -0.3726 -0.4608 0.2738 0.2173 -0.1389 0.5791 0.4028 -0.2881 0.2424 0.5246 -0.0402 0.4986 -0.4453 -0.6283 -0.3699 0.4568 -0.2457 1.0000
 0.3604 0.2622 -0.4532 0.2949 0.4982 -0.3054 -0.5066 0.4821 0.4378 -0.3939 0.2882 -0.2362 -0.5534 0.5107 0.3468 0.6383 0.1900 0.2593 -0.1451 0.3653 1.0000
 0.4344 0.1001 0.1849 -0.3422 -0.2686 0.2630 -0.5003 0.3813 0.3376 0.3918 -0.0588 0.4142 0.3704 0.5575 0.3400 0.0943 0.1017 0.2847 -0.3466 -0.4102 1.0000
 0.2167 0.1104 0.3686 0.5955 0.2651 0.4195 -0.3094 -0.4586 -0.1610 0.1239 -0.3520 -0.3613 0.4816 -0.4633 0.3579 0.2223 -0.5229 0.3212 -0.1896 -0.3144 1.0000
 0.3255 -0.3696 -0.1910 0.2226 0.4143 0.3519 0.6081 0.1362 0.3901 -0.2253 -0.4937 -0.4720 -0.3603 -0.2186 -0.3802 0.4369 0.1239 -0.0524 0.2210 -0.3374 1.0000
 0.0598 0.3829 -0.3896 -0.2686 0.4300 0.2518 -0.3072 -0.1425 -0.6284 -0.5080 0.5768 0.2701 0.4117 -0.0997 -0.1245 -0.6309 -0.3854 0.2891 -0.2694 -0.3171 1.0000
 0.1803 0.5734 0.6157 -0.2646 0.5461 0.4617 0.3536 -0.5959 -0.2986 -0.2436 -0.2254 -0.4604 -0.4289 0.1263 -0.3190 0.1602 0.4792 -0.4927 -0.2079 -0.5968 1.0000
 0.1876 -0.5453 -0.2312 -0.2175 0.0416 0.1468 0.5276 0.3859 0.5085 0.4559 -0.4831 0.1912 -0.0157 0.3201 -0.3880 0.3434 0.3140 0.3568 0.4329 0.3398 1.0000
 0.2112 0.2569 -0.2271 0.6383 0.5882 0.3286 0.4349 -0.4544 -0.4154 0.3424 -0.5016 0.4304 -0.3917 0.3992 -0.3229 0.4482 -0.3208 0.3314 -0.5281 0.4051 1.0000
 0.5904 -0.5120 0.1755 -0.1990 0.5269 0.3539 0.2639 0.5108 0.3409 0.2625 0.4814 -0.5928 -0.5287 -0.2906 0.5342 -0.2017 -0.5595 -0.3664 0.4188 -0.4208 1.0000
 0.4036 0.1804 -0.1979 -0.3212 -0.3569 0.2300 -0.1081 0.3338 0.4413 -0.1029 0.1767 -0.0892 -0.4381 0.4730 0.2143 0.1961 0.4534 -0.5869 -0.4588 -0.3983 1.0000
 -0.2875 -0.1530 -0.1098 -0.4419 -0.5991 -0.4748 0.1946 -0.2840 -0.2554 0.3539 0.3330 0.4042 0.3140 0.4507 -0.2601 0.4728 0.3240 0.2519 0.4137 0.2828 1.0000
 0.3235 -0.3033 0.4832 0.4821 -0.2007 0.1568 0.5544 0.1275 -0.3498 0.1951 0.2301 0.4806 -0.1639 -0.1494 0.4124 0.3703 0.4799 -0.6031 -0.3328 -0.5473 1.0000
 -0.6013 -0.3300 0.3659 0.4061 -0.5004 0.3734 0.2437 -0.5236 -0.2311 -0.2235 0.2309 -0.2759 0.5396 0.5144 0.5416 -0.4749 -0.0952 0.2291 0.4295 0.3385 1.0000
 -0.3771 0.5335 0.2060 0.5238 0.1491 -0.2104 -0.1455 0.2709 -0.1609 -0.4648 0.3781 0.2012 -0.0667 -0.5866 -0.2499 -0.1755 0.2380 -0.5754 0.5017 0.4106 1.0000
 -0.5135 0.3534 0.4719 0.1617 0.1902 0.5210 0.3553 -0.2870 0.2045 0.3028 -0.1720 0.4440 0.3470 0.2270 0.2674 -0.0393 -0.1413 -0.3829 -0.0439 -0.4579 1.0000
 0.3557 0.2319 -0.3550 -0.1460 -0.5199 -0.4184 0.2873 0.4802 0.5085 0.2837 -0.4877 -0.4246 -0.3315 -0.4726 0.2893 0.3717 0.2063 0.1585 0.2539 0.3459 1.0000
 0.5488 -0.3107 -0.2808 0.2151 -0.1300 0.3351 -0.1898 -0.2122 -0.5669 0.4623 -0.4193 0.3453 0.4421 -0.4740 -0.3760 -0.3928 -0.2794 -0.4393 0.2659 -0.2573 1.0000
 0.4431 -0.4453 -0.4612 0.3444 -0.5299 -0.4177 0.2907 0.3419 0.3903 0.3815 0.1360 -0.3627 -0.3332 -0.0130 -0.2829 0.5117 0.4150 -0.4137 -0.2098 -0.1341 1.0000
 -0.4825 0.3789 -0.3418 0.4167 0.2953 -0.0436 -0.2829 -0.4154 -0.1352 -0.4128 -0.2744 -0.3282 0.4165 -0.2010 -0.5412 0.1572 -0.2418 0.6130 0.3529 -0.1103 1.0000
 0.2293 -0.1397 -0.4499 0.3195 -0.3166 0.2119 -0.4473 0.5226 0.4088 0.5448 -0.6084 -0.3927 -0.5428 -0.2620 -0.4799 -0.4717 0.1038 0.3965 0.2192 -0.5425 1.0000
 -0.3418 0.2273 -0.2049 0.4297 -0.6201 -0.4680 -0.5154 -0.1121 -0.1792 0.4940 0.2794 -0.2001 0.4098 0.5164 0.4720 -0.4971 -0.6182 0.1827 0.2823 -0.1910 1.0000
 0.5538 0.3461 -0.1337 -0.2252 -0.2653 0.1846 0.5051 0.2380 0.0558 0.0889 -0.4712 0.4179 -0.5537 0.4578 -0.3313 -0.4656 -0.5944 0.3255 -0.3914 0.1736 1.0000
 0.2876 0.1385 -0.1769 -0.4049 -0.4849 0.3621 -0.2537 -0.4051 0.5860 -0.1275 -0.5069 -0.3259 0.6227 0.2719 0.2661 -0.1924 -0.2756 -0.4518 0.2687 0.4081 1.0000
 -0.5832 0.2522 -0.2857 0.3527 0.3127 -0.4697 0.5732 -0.5661 0.2255 0.2107 0.3665 0.3543 -0.5171 0.1427 0.5604 -0.4688 0.4987 0.4130 0.3256 0.2138 1.0000
 0.4597 0.2031 0.4694 0.2197 0.4955 0.0882 -0.4760 -0.3803 0.4956 0.2492 0.3976 0.3394 0.3670 0.3241 -0.5385 0.6169 -0.3480 -0.1804 -0.6105 -0.1451 1.0000
 0.6045 -0.5788 0.0847 0.5492 -0.2896 -0.4238 0.4256 0.2992 0.2567 -0.3334 0.1628 0.1645 -0.5119 -0.5717 -0.4331 0.4028 -0.4485 0.2021 0.3000 -0.3743 1.0000
 0.3585 0.1641 0.2667 -0.1016 -0.2455 0.4927 -0.5717 -0.6172 -0.3892 0.3185 -0.2523 -0.1831 0.6089 -0.2908 -0.4821 -0.4583 -0.0449 0.2508 0.3837 0.6106 1.0000
 0.3233 -0.3843 0.2544 0.2425 0.5408 0.1535 0.1479 -0.4953 -0.2713 0.5829 0.3046 0.2836 0.5858 0.0683 0.1510 0.4525 -0.4353 -0.2803 -0.4909 0.1596 1.0000
 -0.1592 -0.1710 0.3117 -0.2211 -0.2403 -0.1511 0.3415 -0.1488 -0.4743 -0.3072 -0.5652 -0.3451 0.4269 0.5964 0.2896 -0.2166 -0.4187 0.3746 0.1702 0.2261 1.0000
 -0.4557 0.2390 0.4828 0.1514 -0.5378 -0.4435 0.3987 0.0341 -0.4422 -0.4318 0.6118 0.4546 0.3033 0.4405 0.2381 -0.1815 0.6054 -0.2547 0.3894 0.4572 1.0000
 0.1367 -0.5572 -0.0243 -0.5174 -0.1777 0.4078 -0.3710 0.4384 -0.3053 -0.6051 -0.5089 0.3126 0.4345 -0.4659 0.3508 0.1897 0.5035 -0.6301 0.2437 0.3467 1.0000
 -0.3284 0.2849 0.4810 -0.3225 -0.2311 -0.3776 0.0896 -0.4639 0.0765 -0.5937 -0.4682 0.2858 0.3913 0.5082 0.6192 -0.2186 -0.0852 -0.3220 -0.3442 -0.3107 1.0000
 -0.5407 0.4041 -0.5234 -0.3543 -0.3153 -0.4680 -0.2247 -0.3110 -0.3468 0.1690 -0.4371 -0.1917 0.4122 0.1501 0.4541 -0.5906 0.2594 0.1711 0.1723 -0.3023 1.0000
 -0.3454 -0.2769 -0.4924 0.5901 -0.5304 -0.2295 0.4338 -0.5401 -0.5510 0.2432 -0.3894 -0.4655 0.5111 -0.5933 -0.4361 -0.0638 0.3022 -0.1431 -0.5962 -0.1905 1.0000
 -0.3020 -0.6038 0.3642 -0.0230 0.2888 -0.4211 -0.5322 0.4003 0.2398 0.1055 0.1179 -0.5585 -0.4132 -0.3683 -0.2456 -0.4387 0.2390 -0.1117 0.0758 -0.3842 1.0000
 0.5145 -0.4460 0.3090 -0.1939 -0.5222 0.3601 -0.1329 -0.4348 -0.1935 -0.3872 -0.2432 -0.3432 0.4319 -0.3480 0.2169 0.3731 -0.3864 0.5127 -0.3072 -0.3953 1.0000
 0.4759 0.3581 0.4871 -0.1526 0.4563 0.2183 0.1282 0.4735 0.3381 0.2577 -0.0815 -0.4608 0.3777 -0.2186 -0.1016 0.4666 0.4263 -0.3831 -0.1551 0.5059 1.0000
 -0.2324 0.3414 0.2606 0.4452 -0.2748 -0.1026 -0.1811 -0.4537 -0.3327 0.2951 0.2594 0.2578 -0.5267 0.1538 -0.4009 0.1114 -0.4018 -0.5995 -0.5240 0.4579 1.0000
 0.2450 -0.2326 0.4119 -0.3972 -0.4252 -0.1696 0.0845 -0.2374 0.5817 0.2334 -0.0608 -0.3630 0.1291 -0.6079 0.4130 -0.4593 0.4423 0.4334 0.4592 0.1917 1.0000
 -0.2039 0.1750 -0.0580 0.4657 -0.5704 0.4608 -0.5530 0.4658 0.2296 -0.2111 -0.3813 0.3408 -0.2458 0.2576 0.2967 -0.4059 -0.3056 0.3095 -0.0812 -0.6445 1.0000
 -0.4494 -0.2350 0.3641 -0.1503 -0.2411 0.3895 0.3108 -0.2754 0.3254 -0.2068 0.1321 0.1985 0.1439 0.3992 0.6065 -0.1150 -0.6000 0.2940 0.4786 0.4442 1.0000
 -0.1810 0.4305 0.4438 -0.4450 0.1535 0.5667 -0.4041 -0.3799 -0.1480 -0.4674 0.3980 -0.1467 0.2311 -0.2734 -0.1053 -0.4447 -0.1349 0.3269 -0.3488 -0.0448 1.0000
 0.4476 -0.4326 -0.4603 -0.1758 -0.1690 0.5043 0.5016 0.4399 -0.4900 -0.4464 -0.4244 0.3805 -0.2474 0.2652 -0.4485 -0.3605 0.5159 0.2697 -0.2284 0.4260 1.0000
 0.3028 -0.5283 -0.1141 -0.5185 -0.1562 0.1989 -0.3420 0.1795 0.3415 0.2318 -0.3195 -0.4599 0.4959 0.2948 -0.3277 0.4305 0.3126 0.5502 0.4018 0.0302 1.0000
 0.3292 -0.1285 0.1762 -0.3771 0.2779 -0.5711 0.1817 -0.4549 -0.2757 -0.4322 -0.4482 -0.1962 0.0773 -0.1904 0.5155 -0.2031 -0.4728 -0.5491 0.3332 -0.1710 1.0000
 -0.2690 -0.4858 0.1964 0.3932 -0.3162 -0.4072 -0.5923 -0.2477 0.2522 -0.5729 -0.6040 0.3952 -0.3865 0.2765 0.2860 -0.5117 0.4023 -0.4135 -0.0775 -0.5104 1.0000
 0.3875 0.2561 0.2931 -0.4785 -0.1962 0.2299 0.3041 -0.1924 0.5712 -0.3228 -0.4260 -0.2429 -0.5254 -0.3802 0.3736 0.1736 0.3139 -0.4011 0.2365 -0.0412 1.0000
 0.3881 0.4085 -0.4071 -0.5135 0.3901 0.5233 0.3997 0.1114 0.3842 0.2942 0.2466 0.3061 -0.3415 -0.2317 0.2175 -0.5477 0.1250 -0.5303 -0.3848 -0.2963 1.0000
 0.4096 -0.4881 0.4559 0.3618 -0.6334 -0.5717 -0.2451 0.4943 -0.2756 0.4992 0.1792 0.3355 -0.3021 -0.4475 0.4557 -0.1724 0.2571 0.3503 -0.5409 0.5200 1.0000
 -0.2291 0.5510 -0.4247 0.2366 -0.3021 0.2964 -0.3416 0.1936 0.3092 -0.4839 0.3022 0.3562 -0.5465 0.3679 0.3651 -0.3594 0.4588 -0.5604 0.0678 -0.2082 1.0000
 -0.2853 0.2806 -0.4507 0.5961 -0.0246 0.5910 0.3449 0.5247 -0.4881 -0.6430 0.2175 0.5492 0.5095 0.4416 -0.3586 0.4015 -0.3709 0.5166 0.4710 0.2626 1.0000
 0.4426 -0.2980 -0.2494 -0.2509 0.2998 0.4308 0.4295 -0.2621 0.2216 0.1223 0.1984 0.1850 0.3890 -0.4833 0.2773 -0.2149 0.4042 0.3703 -0.0271 -0.2206 1.0000
 0.5431 0.2957 0.2524 0.1805 -0.0745 -0.3027 -0.0333 0.3693 -0.1391 -0.4344 -0.3468 0.1554 -0.2153 0.4315 0.1783 0.4805 0.4128 -0.2957 0.4207 0.4474 1.0000
 -0.1780 -0.2390 0.4341 -0.2820 0.0737 -0.1014 -0.2786 -0.4256 0.4851 0.3146 -0.1355 -0.1072 0.3975 -0.4499 -0.2789 0.2750 0.5557 -0.3721 0.2855 -0.2904 1.0000
 -0.3578 0.3339 -0.1286 0.3747 0.3491 -0.5513 0.4296 -0.1326 0.5168 -0.1935 -0.2047 0.1029 0.2960 -0.5196 -0.1639 -0.1001 -0.1755 0.4912 -0.1887 -0.1822 1.0000
 0.1863 0.1540 -0.5965 0.5506 0.3868 -0.3789 0.6150 0.2659 0.3037 0.5246 -0.4361 0.3869 0.6334 0.2707 -0.4256 0.5263 -0.3256 0.5022 0.1349 0.2687 1.0000
 -0.4116 -0.3298 0.2749 -0.4057 -0.2023 0.5706 0.2444 -0.0825 -0.1743 0.4215 -0.5977 0.1879 0.4504 0.1696 -0.2223 0.4333 0.1818 -0.4900 0.2886 -0.0657 1.0000
 0.2088 0.2074 0.5853 -0.1618 0.5132 -0.4270 -0.0809 0.4156 0.2866 -0.5509 -0.2259 -0.5602 0.5601 -0.1177 0.4445 -0.0932 -0.2999 0.2930 0.5075 -0.1926 1.0000
 0.1522 -0.2467 -0.4921 0.5675 0.2031 -0.0937 0.1485 0.3806 -0.5644 0.2996 -0.4210 -0.5027 -0.2642 -0.2316 0.3900 -0.2484 -0.5484 0.2654 -0.3710 0.2185 1.0000
 -0.4807 -0.2966 0.2864 -0.3009 -0.1391 -0.4372 -0.1967 0.3765 0.1415 0.0873 -0.5287 -0.2666 -0.3624 -0.4965 -0.2758 0.1611 -0.5776 0.6194 0.3767 0.3661 1.0000
 0.0704 -0.5882 0.3008 -0.3707 0.4478 0.1450 0.1645 0.2780 0.3464 0.2056 0.3354 -0.2193 -0.1714 -0.3514 -0.3037 0.3052 0.2073 0.4618 -0.4888 -0.0222 1.0000
 -0.5385 0.3847 0.4121 0.2447 -0.4475 -0.3199 -0.2278 -0.1854 0.1738 -0.4490 -0.4288 -0.2346 0.5225 0.2052 -0.4817 -0.4246 0.3076 0.3095 -0.3699 -0.1779 1.0000
 -0.3032 -0.2287 -0.2554 -0.3362 0.2890 -0.1118 -0.3276 0.3769 -0.5778 -0.2981 0.3058 0.5417 -0.4202 -0.2283 -0.3155 -0.4694 -0.1314 0.2867 0.3772 -0.4457 1.0000
 -0.4776 0.4028 0.5826 -0.2921 -0.0705 0.0514 0.5847 0.5350 0.2935 -0.1387 0.1869 0.5167 -0.0697 0.4233 -0.1470 0.4706 -0.2430 -0.5350 0.4454 0.3753 1.0000
 -0.5276 0.4890 -0.4106 -0.4666 -0.4197 -0.5451 -0.3158 0.1836 -0.4946 0.3523 0.5048 0.1431 -0.3507 0.2971 0.3282 -0.1103 0.4943 -0.0785 -0.1954 0.2812 1.0000
 -0.6269 0.2377 0.6315 -0.2272 0.4281 0.3341 -0.2336 -0.4388 -0.6239 0.3603 0.2560 0.1828 -0.2293 -0.4788 -0.2208 0.4035 0.3368 0.0773 -0.2090 0.3806 1.0000
 -0.5073 0.3964 0.4200 -0.3255 0.5382 -0.2092 -0.3858 -0.1619 0.3698 -0.4558 -0.0675 -0.2448 0.1316 0.5696 0.2759 -0.4557 0.5396 -0.5979 -0.2534 -0.2792 1.0000
 -0.2833 0.5268 0.1811 -0.0915 -0.1889 -0.5620 -0.5486 -0.0633 -0.3876 0.0852 0.2125 0.1094 -0.2131 0.2957 0.4002 0.1459 -0.2577 -0.2328 -0.2376 -0.1885 1.0000
 -0.3464 -0.5673 0.2167 0.3676 0.4164 -0.4290 -0.2571 0.1113 0.2687 -0.1383 -0.4092 -0.4466 -0.1900 -0.3193 0.2954 -0.4766 0.1887 0.1723 0.1311 0.2177 1.0000
 0.3545 -0.2211 0.5452 0.4567 0.1023 0.4561 -0.4137 0.5730 -0.5373 0.1380 -0.3275 0.4401 0.5013 0.1581 0.4711 0.4541 0.5852 0.4449 0.6103 0.4252 1.0000
 -0.3501 -0.4380 -0.3454 -0.5809 0.3970 0.2225 0.2213 0.3710 0.4808 -0.2651 0.2164 0.1192 -0.1819 0.4262 -0.2818 -0.2576 -0.2260 0.5415 0.1213 0.0731 1.0000
 -0.4196 -0.4111 0.3658 0.3274 -0.4004 0.3981 0.3854 0.3273 0.4580 0.3421 0.4969 0.2296 0.5716 0.4394 -0.5456 -0.4095 0.4559 -0.2747 0.4553 -0.1306 1.0000
 0.4014 0.4755 0.2190 0.1792 -0.3508 0.2115 -0.0197 -0.1086 -0.2544 0.2226 0.5671 -0.4278 0.2542 0.0905 -0.2141 0.1117 -0.3106 0.0818 0.4868 -0.1683 1.0000
 -0.3863 0.1739 -0.0880 -0.3409 -0.2822 -0.4895 -0.4685 0.3921 -0.2811 -0.1428 0.2460 -0.4428 0.3559 -0.3181 0.1441 0.2408 0.4511 -0.3066 -0.2981 0.2969 1.0000
 -0.5707 0.3754 -0.1112 -0.4091 -0.5459 0.3971 -0.2893 -0.2096 0.2647 -0.5532 -0.3924 -0.4110 -0.2062 0.1521 -0.3313 0.3756 0.2089 -0.2689 -0.3736 0.5728 1.0000
 0.1842 0.6207 -0.2850 -0.4471 -0.2990 0.4276 0.1544 0.5573 -0.2644 0.4936 -0.6127 0.2666 0.4800 -0.4198 -0.1825 0.5384 0.1811 -0.6456 -0.4184 -0.6062 1.0000
 0.2483 -0.3108 -0.4887 -0.2833 0.2692 -0.3554 0.2176 0.5159 -0.5452 -0.5977 -0.2509 0.3142 0.2283 -0.1978 0.1775 -0.3669 -0.2255 0.4820 -0.3292 -0.4888 1.0000
 0.2633 0.3436 0.3747 -0.2930 0.3297 0.4078 -0.1585 -0.3069 0.4979 -0.3664 -0.4621 -0.5404 -0.3637 0.0798 -0.2900 -0.2373 -0.5323 0.4081 -0.3926 -0.2635 1.0000
 0.3530 -0.4074 0.2896 0.3250 0.2558 -0.1206 -0.2623 -0.3329 0.5687 -0.1791 -0.3751 0.2590 0.5016 0.4728 -0.1444 -0.4882 0.3771 -0.1283 -0.3140 0.1675 1.0000
 0.1116 -0.2252 0.4496 -0.4317 0.2889 -0.3446 -0.1427 -0.2016 -0.4264 -0.4230 0.0731 0.3436 0.4070 -0.4450 -0.2018 0.2558 -0.2090 -0.4008 -0.4949 -0.2307 1.0000
 0.2731 -0.5950 0.2130 -0.1777 0.1110 0.2505 0.5504 0.2320 0.5100 0.4999 0.3084 0.3693 -0.4206 -0.1966 0.2909 0.3561 0.1857 -0.3591 -0.3800 0.3743 1.0000
 0.5435 0.0918 0.1907 -0.2504 -0.4123 0.2389 0.4763 0.4461 0.3199 0.1861 0.5046 -0.2611 0.4748 -0.3884 -0.3793 -0.4003 -0.4963 -0.2290 -0.4002 -0.2580 1.0000
 -0.3330 0.5906 0.1200 0.3618 -0.2256 0.3158 -0.4249 -0.4088 0.2540 -0.1493 -0.4262 -0.2142 -0.3203 -0.1820 0.4748 0.4098 -0.4131 0.5031 -0.1770 -0.3968 1.0000
 -0.2874 -0.3269 0.5871 -0.3664 -0.3522 -0.4052 0.2541 0.5051 0.4324 0.3862 -0.5409 -0.3526 0.2524 0.2459 0.4916 -0.1141 -0.1839 -0.4508 -0.4488 0.0255 1.0000
 -0.3711 -0.1989 -0.3643 0.1403 -0.4083 0.3918 -0.2763 -0.2699 -0.4785 0.3785 -0.4272 0.3276 -0.4724 -0.3545 0.3053 0.3446 -0.1514 0.4227 -0.1955 0.2372 1.0000
 -0.1722 0.4982 -0.3584 0.3023 -0.0438 0.3509 0.3554 -0.2165 0.3916 -0.1654 -0.3432 -0.3464 0.4802 0.4284 -0.3349 0.5913 0.4650 0.3834 0.3973 -0.1893 1.0000
 -0.1837 0.4181 0.1126 0.2544 -0.3532 -0.4355 -0.1171 0.1853 -0.5796 -0.4412 0.2738 -0.3758 -0.2194 0.2709 -0.4827 -0.4228 0.4516 0.3985 0.5382 0.4910 1.0000
 -0.1966 -0.4134 -0.3009 0.3036 -0.4170 0.3893 -0.0615 0.5794 -0.2134 -0.2270 0.3961 -0.2239 -0.3034 0.4612 0.5893 -0.3585 0.0388 0.4200 -0.4907 -0.4322 1.0000
 -0.4032 -0.3923 -0.1784 0.2142 0.3362 0.3992 -0.2094 0.5441 0.2443 -0.5733 -0.1695 -0.4858 0.5146 -0.1420 0.4471 -0.3243 -0.1701 -0.5429 -0.2103 -0.4148 1.0000
 -0.1671 -0.3925 0.2053 0.5304 0.0972 -0.5433 0.3498 -0.3593 0.4304 0.0220 -0.4206 0.4250 0.4541 0.1208 -0.4063 -0.3460 -0.2309 -0.1778 0.3305 -0.0987 1.0000
 0.1182 0.6100 0.5066 -0.2477 -0.1036 0.1265 -0.3835 0.2320 -0.4289 -0.4867 -0.3665 0.2031 -0.2727 -0.3516 0.1730 0.3942 0.3133 0.1993 -0.2907 0.4704 1.0000
 0.5324 -0.4891 0.0117 0.5447 -0.3638 -0.1098 -0.1433 0.3266 -0.1375 -0.1152 -0.2457 -0.5463 -0.2915 0.3498 -0.3451 0.4949 -0.0541 0.5743 0.4933 -0.2717 1.0000
 -0.3311 0.3264 -0.3482 0.5933 -0.4174 0.1421 0.4579 -0.2846 0.4014 0.4976 -0.6325 -0.2533 -0.4638 -0.3081 -0.2619 0.1900 -0.5420 -0.5753 0.0448 -0.2460 1.0000
 -0.6033 0.3217 -0.0564 0.3467 0.2404 0.5410 -0.0338 0.3090 0.3361 -0.4984 -0.4444 0.3711 -0.2465 -0.4140 -0.6045 -0.3408 -0.3615 -0.4314 -0.1627 -0.4503 1.0000
 -0.1652 -0.4039 0.6118 0.1648 -0.1909 0.2791 0.2448 -0.4176 -0.3496 0.5102 -0.3875 -0.2302 0.5997 -0.4865 0.2889 -0.5717 0.4426 -0.3936 -0.4153 0.5138 1.0000
 0.2784 -0.3254 -0.2791 0.1485 -0.4863 -0.3197 0.4801 -0.1797 -0.2086 -0.4216 -0.5059 0.1733 -0.4499 0.3328 0.2644 0.5657 0.2627 0.1902 0.5810 0.3099 1.0000
 -0.1711 -0.5407 0.4599 0.0973 0.4939 -0.5200 0.1217 0.5345 -0.3954 0.1877 0.3074 0.2494 0.2065 0.1749 0.4391 -0.3961 0.5203 -0.5327 0.3730 0.3101 1.0000
 0.3885 -0.1600 0.2866 0.2990 0.2455 -0.1570 0.1343 0.1490 0.0629 -0.5577 -0.3049 0.3016 0.4648 -0.4134 0.4226 0.3047 0.3904 0.0382 0.5991 0.3847 1.0000
 0.6435 0.2054 -0.5314 0.5446 -0.1865 0.4562 0.3218 0.1375 0.3011 0.4093 -0.2418 0.2497 0.4085 -0.5430 0.3524 -0.6144 -0.5143 0.1609 0.1928 0.5323 1.0000
 -0.4678 -0.4538 -0.3863 0.5347 -0.4929 -0.3462 -0.3543 0.2075 0.5865 -0.1018 0.1647 -0.0144 0.5083 0.4685 -0.3997 0.3220 0.3881 0.3561 0.5661 -0.3342 1.0000
 -0.2463 -0.4710 -0.1217 -0.2676 -0.3107 -0.5691 -0.4072 -0.1820 -0.4282 0.0594 -0.3900 -0.0785 0.2741 -0.0997 -0.4603 0.4657 0.1951 -0.4878 -0.2096 -0.4107 1.0000
 -0.2524 0.2959 -0.1448 -0.3378 0.3934 0.3487 0.4897 0.5774 -0.5961 0.3932 -0.0331 0.5097 0.3615 -0.1330 -0.4737 0.2055 0.2190 -0.5265 -0.2041 -0.3223 1.0000
 -0.2174 -0.3084 0.4008 -0.2495 0.4897 0.2125 -0.2871 -0.4555 -0.4160 -0.1636 0.3710 0.1615 -0.5192 0.2455 -0.4238 0.1841 -0.5468 -0.4203 0.4348 0.3583 1.0000
 0.4577 -0.5697 0.5000 -0.0859 -0.4270 -0.4998 0.3977 0.1296 0.3523 -0.3739 -0.2717 -0.1932 0.4350 0.2850 -0.1877 0.4486 -0.6210 0.1697 0.3803 0.5349 1.0000
 -0.0757 -0.6172 -0.0812 -0.4965 0.5378 -0.1330 -0.1717 0.3112 0.1777 -0.3711 -0.3208 0.1980 0.2025 0.1534 -0.0050 -0.4022 0.3940 0.5554 -0.3945 -0.4037 1.0000
 -0.4792 -0.5970 -0.3916 -0.2055 0.1097 0.1583 0.3448 -0.4523 0.5011 -0.1807 -0.2087 -0.1299 0.5003 0.2559 -0.1178 0.1617 0.4612 -0.4212 0.5608 -0.6094 1.0000
 0.4345 -0.3403 -0.4867 -0.4760 -0.3985 0.5590 -0.2552 0.4929 -0.3978 0.2449 0.2453 0.5621 -0.2259 -0.3166 -0.3091 -0.1825 0.3630 -0.1004 0.5471 -0.3633 1.0000
 -0.3716 -0.2071 0.3740 -0.4190 -0.2076 0.3109 -0.5454 0.3783 -0.4173 -0.4198 -0.2886 0.2804 -0.2981 0.5981 -0.3329 -0.2015 0.2598 -0.3590 -0.4208 -0.1935 1.0000
 -0.2204 0.4399 -0.0786 -0.4724 -0.5298 0.1236 0.2675 -0.5925 -0.5133 0.0893 -0.4167 0.3601 0.1930 -0.3821 0.3147 0.3320 -0.6072 -0.1184 -0.6210 -0.4364 1.0000
 0.2820 -0.4186 -0.3330 -0.4066 0.2037 0.1712 0.5823 0.4264 0.5341 0.2621 -0.2520 -0.5462 0.1378 -0.6181 -0.1462 0.6221 0.3435 0.2389 -0.4892 0.0994 1.0000
 0.5081 -0.1794 -0.3754 -0.4540 0.1215 0.5770 0.1604 0.2353 0.3735 -0.3595 -0.4270 -0.4304 0.4499 0.4521 -0.4978 -0.5960 0.1983 -0.3992 0.4578 0.5318 1.0000
 -0.5382 -0.1646 0.3417 -0.2971 0.2679 -0.1955 0.3200 -0.1804 -0.3537 -0.1667 0.5623 0.1924 -0.5310 0.0057 0.3276 0.1705 -0.4561 -0.3283 0.4327 0.4137 1.0000
 -0.3967 0.3025 0.3174 0.6504 0.5998 -0.4890 0.1296 -0.3084 -0.5279 0.5868 -0.3812 -0.0964 0.1656 0.3570 0.2948 -0.5809 -0.5385 0.4669 -0.1745 -0.2891 1.0000
 0.3309 -0.5972 0.4931 0.2980 0.2456 0.0307 0.4941 0.1136 -0.5439 0.2679 -0.5108 -0.4329 0.5665 0.0754 0.1842 0.3733 -0.1801 0.5193 -0.2167 0.3657 1.0000
 -0.1460 0.5400 0.2960 -0.1136 0.3426 0.5824 -0.1662 0.3754 -0.3772 -0.3227 -0.3513 0.4442 0.1432 -0.5686 -0.1252 0.5077 -0.4918 -0.3330 0.5551 -0.3539 1.0000
 -0.3157 0.1384 -0.2649 -0.1215 0.4540 -0.2736 -0.3900 -0.1488 0.3628 -0.4593 0.3117 0.5662 0.2180 0.4802 -0.3614 0.5209 -0.2792 -0.3481 -0.5740 0.1196 1.0000
 -0.5983 -0.3464 0.2118 0.2916 -0.3347 -0.3602 0.1660 0.2051 0.2371 -0.4665 0.3972 -0.5308 0.5338 -0.2887 -0.2015 -0.2240 0.4206 0.4059 0.4396 -0.3194 1.0000
 -0.2997 -0.5437 0.0965 -0.0268 0.1300 -0.3696 -0.5208 -0.5033 -0.4743 0.1206 0.3540 -0.3292 -0.3152 0.6292 -0.2155 -0.5099 -0.0420 -0.5953 -0.3450 0.2098 1.0000
 0.5540 -0.2535 -0.2509 -0.3572 0.3006 0.3674 -0.5285 0.4163 0.4558 0.5019 0.4248 0.1425 -0.1518 -0.4396 -0.2444 -0.5171 0.5387 -0.3963 0.3335 -0.3268 1.0000
 0.3070 -0.5505 0.3793 -0.2449 0.2025 -0.4695 -0.4323 0.3680 -0.3451 0.4732 -0.5300 0.3280 -0.4991 0.2578 0.3971 -0.3561 0.2809 -0.5568 0.4388 0.1856 1.0000
 0.1289 0.2482 0.4113 0.1106 -0.3107 0.4399 -0.3167 -0.3650 0.2851 0.3489 0.0750 0.6062 0.4190 -0.0496 -0.2896 -0.4951 0.4870 0.2129 -0.2619 0.4571 1.0000
 -0.2431 0.2377 0.2079 0.2711 -0.2160 -0.5414 0.5156 0.3685 0.1963 -0.3506 -0.1782 -0.4163 -0.6061 -0.4664 -0.5107 -0.1827 -0.1258 -0.4104 0.5810 0.5014 1.0000
 -0.2901 0.2506 0.3479 0.4496 -0.3090 -0.0638 -0.3641 -0.3453 0.3536 0.3826 -0.2603 0.4356 -0.2868 -0.4691 -0.0385 0.3454 0.1653 -0.1790 -0.1460 -0.3687 1.0000
 -0.4195 0.2432 0.1618 -0.4202 -0.4811 0.5974 -0.4163 0.2666 -0.4401 0.2168 -0.1009 -0.2055 -0.4893 -0.4603 0.4587 0.3073 0.1763 0.5594 -0.5111 -0.5508 1.0000
 -0.3196 -0.2534 -0.4049 -0.2781 0.4042 0.3238 0.2747 0.3250 -0.6102 0.5383 0.3466 0.4387 -0.2775 -0.1890 -0.3825 -0.3900 -0.1457 -0.4410 0.2132 0.3877 1.0000
 -0.4397 0.2962 -0.3696 0.1838 -0.4395 -0.0524 0.1585 0.1498 -0.4723 -0.5926 0.4024 -0.1122 -0.3438 -0.4120 0.2118 0.3889 -0.4703 0.3645 0.5085 -0.3957 1.0000
 0.3375 -0.5548 -0.4173 -0.4160 0.1507 -0.6210 0.2525 0.3342 -0.0515 -0.5578 0.4942 0.0618 0.1049 -0.1704 -0.5417 -0.5552 0.4744 -0.3770 0.2562 -0.3320 1.0000
 -0.3865 0.4246 0.3976 0.2601 0.5145 0.1208 -0.3545 0.2503 0.2528 0.1493 -0.0930 -0.4016 0.5153 -0.5222 0.1327 -0.3057 -0.1488 -0.3294 0.3050 -0.3473 1.0000
 -0.3886 0.6077 0.3053 -0.2251 -0.3709 -0.5859 -0.3137 -0.6303 0.5838 -0.3325 0.2057 0.4162 -0.3687 -0.1828 -0.5120 -0.2372 0.2630 -0.0657 0.1489 0.2917 1.0000
 0.3351 0.1290 0.3130 0.1690 0.3570 -0.1023 -0.4830 0.2365 0.4999 0.3816 -0.1924 0.3453 -0.2727 -0.4152 -0.1729 0.4579 -0.0912 0.2226 0.3149 0.2406 1.0000
 0.5931 -0.5000 -0.3606 -0.4987 0.5101 -0.3074 0.0235 -0.1653 0.5326 -0.3509 -0.4243 0.1728 -0.3927 0.2201 0.0405 -0.1312 0.1875 -0.4899 -0.1677 -0.3272 1.0000
 -0.5122 -0.3158 0.2825 0.5610 -0.2421 -0.3991 0.5878 -0.3287 0.5877 -0.1932 0.2598 0.1465 -0.3156 -0.4539 -0.1904 0.3365 -0.4864 0.2028 -0.1074 -0.5009 1.0000
 0.6063 -0.4856 0.4771 -0.5315 0.6029 -0.4031 -0.4207 -0.1437 0.4716 0.2921 -0.2368 -0.3886 -0.5665 -0.4159 -0.2575 0.0567 0.4394 0.4312 -0.5403 -0.3522 1.0000
 -0.5353 -0.2351 0.2941 -0.4205 -0.3136 0.4815 -0.4986 -0.2660 0.3322 0.4300 -0.3385 -0.0562 -0.5022 -0.3922 -0.0796 0.5729 -0.6005 0.1155 -0.3357 -0.1266 1.0000
 0.4518 0.2754 -0.4736 -0.1994 0.5849 0.2924 -0.1833 -0.1558 0.3040 0.4007 0.1562 -0.3346 -0.1338 0.4423 0.4600 -0.0591 0.5735 -0.2010 0.2138 -0.4148 1.0000
 -0.3068 -0.4060 0.3014 -0.2251 0.2170 -0.3283 -0.3879 0.3381 -0.5799 0.2530 -0.3653 -0.4227 -0.1704 -0.2749 -0.3731 0.4395 0.4925 0.3076 0.5009 0.2906 1.0000
 0.4488 -0.4610 -0.5364 0.4368 -0.1750 -0.4283 0.1244 0.2315 -0.4483 -0.6387 0.2947 0.1528 0.3076 -0.5884 -0.1089 -0.2005 -0.2520 -0.3879 -0.4334 -0.3092 1.0000
 -0.2294 0.2766 -0.1752 0.2189 -0.2842 0.2103 0.3799 -0.1786 0.1977 -0.4044 0.2723 0.4753 0.6335 -0.5426 0.4490 0.3237 0.3814 0.1712 -0.2726 0.2667 1.0000
 -0.3085 -0.5611 0.5456 -0.3932 -0.4284 -0.3873 0.6492 -0.2412 0.1608 -0.3813 0.5804 -0.3493 -0.0494 -0.4433 0.3716 -0.2597 -0.2830 0.5564 -0.3170 0.2152 1.0000
 -0.3680 0.6435 -0.4170 0.4918 -0.4202 -0.5150 0.2412 -0.1508 -0.1321 -0.3623 0.2142 0.2039 -0.2826 -0.1716 -0.5438 0.3431 0.4654 -0.2296 0.4813 0.5964 1.0000
 0.3266 0.2487 -0.1611 0.1758 -0.1384 -0.3707 -0.1598 -0.5402 -0.5781 -0.1828 0.5586 0.3860 -0.5358 -0.0793 0.6285 0.2682 -0.2575 0.5826 -0.4888 -0.3339 1.0000
 0.3098 0.3234 -0.1003 0.1578 0.5504 0.3848 0.4439 0.4458 -0.3459 0.1439 0.3335 -0.5790 0.1419 -0.2328 0.5322 0.1153 -0.3823 -0.2883 -0.3181 -0.5334 1.0000
 0.3628 -0.3968 -0.2939 -0.3165 -0.4781 0.4101 0.4755 0.2662 -0.2042 0.4938 0.3854 0.5656 -0.3061 0.4324 0.1999 -0.4760 0.3262 -0.3123 -0.4179 -0.3563 1.0000
 -0.5451 0.2770 0.2212 -0.3169 -0.0961 0.3955 0.1252 -0.5069 0.3552 -0.3390 -0.5111 -0.2080 -0.4983 0.4984 -0.6204 0.3151 -0.0650 -0.2792 -0.4029 0.4706 1.0000
 0.3330 0.5334 -0.2033 -0.5150 -0.5418 0.4365 0.1136 0.4339 0.3133 0.5615 0.3997 -0.1561 -0.2934 0.3738 0.2962 0.3700 0.4930 0.0312 -0.5350 0.2855 1.0000
 0.3879 0.2112 -0.4175 0.3629 0.3191 -0.4329 -0.3190 -0.0535 -0.3148 -0.3827 0.2871 0.4749 -0.6082 -0.4716 0.4405 0.2593 0.3191 -0.3689 0.2224 -0.2071 1.0000
 0.4960 -0.4353 -0.4946 0.6149 -0.5454 -0.0845 -0.5830 0.3727 0.2471 -0.4418 -0.1353 0.1667 -0.4500 -0.4045 -0.1372 0.0920 -0.1607 0.1663 -0.5365 0.4130 1.0000
 0.4549 -0.1625 -0.1295 0.1616 0.3291 -0.1071 0.5630 -0.4968 0.3779 0.4303 0.2990 0.3554 -0.2529 -0.3496 -0.4002 -0.5674 0.1760 0.1722 -0.4552 0.3840 1.0000
 0.5070 0.3236 -0.2509 -0.4300 0.0905 0.0468 0.2165 0.1120 -0.3386 -0.1833 0.2818 0.6089 0.2652 -0.5258 0.4249 0.2854 0.4439 0.3505 -0.3564 0.4851 1.0000
 0.4707 -0.3208 -0.2732 -0.2205 0.2039 0.3766 0.2171 0.3188 0.6085 0.2329 0.1777 0.3467 -0.3701 -0.0365 0.4577 -0.2436 0.3288 -0.1549 -0.3131 -0.2810 1.0000
 -0.3033 -0.1571 -0.0844 0.4120 -0.0993 -0.1410 -0.4844 -0.2737 -0.2485 0.4022 0.6109 0.2820 -0.3216 0.3339 -0.1556 0.2831 0.5016 -0.4891 0.5664 0.3642 1.0000
 -0.4788 -0.2822 0.3712 -0.5264 0.5437 -0.4600 -0.3524 0.1892 -0.0139 0.0804 0.4454 0.3417 0.0796 0.2096 -0.3113 -0.4377 0.4393 0.3347 -0.3824 0.5060 1.0000
 -0.0646 -0.5434 -0.2784 0.5339 -0.5393 -0.3851 -0.1641 0.3841 0.4257 0.4075 0.2606 0.4945 -0.3119 0.0928 -0.2773 -0.3621 0.2617 -0.5570 0.2784 0.5112 1.0000
 0.1143 -0.5380 0.5688 0.5424 -0.5015 0.4384 -0.4769 0.0856 -0.1579 -0.4654 -0.0292 0.2829 -0.1234 -0.3927 0.3757 -0.1943 -0.5855 -0.5475 -0.4548 -0.5349 1.0000
 -0.2762 -0.4951 -0.3880 0.3843 0.5398 -0.1401 -0.5519 0.4483 -0.5122 -0.3457 -0.1073 0.1406 -0.4945 0.1366 -0.4520 -0.6232 0.4074 -0.4655 0.0945 0.3613 1.0000
 -0.3364 0.3192 0.6035 0.1196 -0.0625 -0.2288 0.3582 0.3814 0.5466 0.5780 0.4926 0.2249 0.2689 -0.5074 0.3247 -0.3039 0.1939 0.4252 0.4877 0.1897 1.0000
 -0.1924 -0.5081 0.3386 0.3541 0.4077 0.1304 0.2366 0.1125 -0.4606 0.2341 -0.2554 -0.3980 -0.5249 -0.2433 -0.5360 0.4253 -0.2522 0.3109 -0.2038 -0.0797 1.0000
 0.2691 0.2758 0.3757 -0.4403 0.1473 -0.4896 -0.0718 0.4209 0.3074 -0.1139 0.1025 0.4630 0.1707 -0.3260 -0.3888 0.4416 0.3758 -0.4218 0.5649 -0.2583 1.0000
 0.3388 -0.4254 -0.3192 -0.2935 -0.4211 0.3426 -0.0544 -0.3095 -0.2501 0.2802 0.4560 0.2988 0.2839 0.3953 0.6150 -0.2005 -0.5533 -0.2621 0.3329 0.3797 1.0000
 0.1666 -0.0862 -0.3313 -0.3658 -0.4494 0.1748 -0.2070 -0.1469 0.2511 0.2750 -0.0354 0.1400 0.1608 0.3125 -0.4353 -0.4923 -0.3583 -0.1170 -0.1722 -0.4314 1.0000
 -0.5762 -0.1005 0.2500 0.3856 -0.4451 -0.0467 -0.5700 0.5114 0.3028 0.2671 -0.3684 0.3698 0.2176 -0.4366 0.3838 -0.0361 -0.2503 0.6334 0.2232 0.4933 1.0000
 0.5861 -0.2466 0.1534 0.3074 0.3616 0.3528 0.1263 0.2292 -0.4827 -0.4337 -0.2918 0.3497 0.0660 0.1655 0.5186 -0.2158 0.1650 0.2012 0.5557 0.0738 1.0000
 -0.5865 0.0932 0.3947 0.4059 0.3221 0.3368 -0.4442 -0.0594 -0.4829 0.2210 -0.4881 -0.2386 -0.3983 -0.5343 -0.4233 -0.5792 0.5637 -0.1713 -0.3746 0.2065 1.0000
 -0.2688 0.2674 0.5068 0.1964 0.1701 -0.5236 0.2027 -0.6205 0.3092 -0.4900 -0.3855 0.1073 0.4690 -0.0715 0.1296 -0.3156 0.2806 -0.5029 0.3688 0.1377 1.0000
 0.1461 -0.6089 -0.5385 -0.6338 -0.3497 0.4512 -0.2955 0.3996 0.4929 -0.3574 -0.3740 0.1306 -0.5239 -0.4116 -0.5037 0.3823 -0.4811 -0.1823 0.2065 0.3932 1.0000
 0.4294 -0.2973 -0.2354 -0.1383 0.3780 -0.3351 0.0690 -0.1925 0.2871 0.3846 0.4012 0.5319 -0.1511 -0.2032 0.3872 0.4085 0.5866 0.2255 -0.3400 -0.3919 1.0000
 0.2408 0.0891 0.5604 -0.4208 0.2832 -0.2657 -0.1608 -0.4708 -0.4152 0.3101 -0.0777 0.3899 -0.1665 -0.5669 0.3689 0.1941 0.5088 0.5556 0.4916 -0.4115 1.0000
 -0.0820 -0.5166 -0.4628 -0.0896 0.3641 -0.3541 -0.2669 0.2549 0.3849 0.3857 0.3981 -0.3744 0.0700 0.2122 -0.4130 -0.1805 0.2772 -0.1332 0.1948 0.5387 1.0000
 -0.2675 -0.4712 -0.5936 0.3800 0.3765 -0.2659 -0.0415 -0.2287 0.2129 -0.3650 -0.2750 0.3792 0.1609 0.4551 -0.5059 0.2227 0.1526 0.5761 -0.2064 -0.4448 1.0000
 -0.4414 0.2244 0.2293 0.2153 0.3589 0.5138 0.4846 0.5826 -0.2881 -0.3073 -0.2489 -0.5415 0.5780 0.0657 -0.4661 -0.3926 -0.2131 -0.2666 0.5752 -0.4360 1.0000
 -0.4907 -0.1505 0.5985 0.6262 -0.2912 0.5476 0.3398 0.4934 -0.1592 0.4960 -0.3343 0.5217 0.1758 -0.3112 -0.1819 0.4600 0.3371 -0.5011 -0.3930 0.1972 1.0000
 -0.4696 0.5933 -0.5150 0.1428 0.5438 -0.4480 -0.4564 -0.2597 -0.1909 -0.3123 -0.2368 0.3098 -0.2584 -0.3006 0.5992 0.2102 -0.6316 -0.5515 -0.3994 0.6300 1.0000
 -0.3645 -0.2814 0.4785 0.3112 -0.2985 0.4413 -0.1352 0.4557 0.3404 -0.2666 0.4027 -0.5767 0.2714 -0.5727 -0.2495 -0.3249 0.3984 0.5788 -0.3607 -0.2972 1.0000
 -0.4793 0.3096 -0.4368 -0.4751 0.4656 -0.2211 -0.2480 -0.3587 -0.3767 0.4135 0.1897 0.5172 -0.3693 0.3983 -0.5281 -0.4747 0.2922 0.4290 0.4867 -0.4684 1.0000
 0.5346 -0.3451 0.1055 -0.1439 -0.4667 0.4105 -0.4925 0.5093 0.4053 -0.4393 0.2225 0.3982 -0.1978 0.5569 0.1340 0.5516 -0.2801 0.1858 0.3188 -0.2370 1.0000
 0.0592 0.6422 0.4478 0.2881 -0.1910 0.3643 0.4221 0.4680 -0.4320 -0.4900 -0.1353 0.3747 0.3404 0.3478 -0.2338 -0.3340 -0.1472 -0.2463 0.3204 -0.4526 1.0000
 -0.3245 -0.4025 -0.3231 0.5276 -0.1823 0.4124 -0.3696 0.3980 0.1317 -0.5328 0.2531 -0.4210 0.5157 0.0652 -0.4433 0.3490 0.3976 -0.5722 0.2172 -0.3177 1.0000
 0.3121 -0.4212 -0.3275 -0.1919 -0.4073 0.4734 -0.1582 -0.3868 -0.4463 0.2818 -0.4781 -0.4599 0.1602 -0.4920 0.1312 0.5119 -0.2237 -0.3931 -0.4255 0.3656 1.0000
 -0.5806 -0.4007 -0.3668 0.1437 0.1110 -0.4689 0.1441 -0.6215 0.3742 0.4825 -0.3658 0.4661 -0.4700 -0.5984 0.4177 -0.4956 -0.6214 -0.2247 0.2658 -0.2911 1.0000
 0.4417 0.1328 -0.1867 -0.5158 0.2498 0.4183 0.2204 -0.3970 0.4688 -0.5772 0.2778 0.2623 -0.2092 -0.2289 -0.2822 0.2831 -0.3597 -0.2894 0.4521 -0.1677 1.0000
 0.2300 -0.1871 -0.3412 0.4238 0.5094 -0.3040 -0.1963 0.2534 0.2351 -0.0336 -0.2278 0.3069 -0.3323 0.2542 0.5788 -0.0651 0.0742 -0.1358 0.1753 -0.2700 1.0000
 0.4363 0.0837 -0.4837 -0.4307 0.3214 -0.2611 0.4300 0.4663 0.1486 -0.1017 -0.2209 -0.4432 0.2908 0.2268 -0.1740 -0.1271 -0.4326 0.2810 0.4122 0.3212 1.0000
 -0.2524 0.4676 0.3501 -0.3842 -0.2657 0.4349 -0.4878 0.4452 -0.2413 0.3662 0.2798 -0.0836 0.1836 0.4142 -0.1041 -0.1546 -0.1881 -0.0497 0.3029 0.2408 1.0000
 0.2704 -0.4087 -0.5425 -0.4422 0.3738 -0.4944 -0.5319 0.6160 -0.3646 0.3353 -0.2714 -0.5248 -0.2671 0.3207 -0.2922 -0.5080 -0.1762 -0.0221 0.4688 0.5157 1.0000
 -0.3850 -0.2340 0.2251 0.0522 -0.1275 -0.5223 0.0342 0.2105 -0.5418 -0.1338 0.5806 -0.2727 0.2998 0.3044 -0.3414 0.3166 0.2818 0.2476 -0.4201 0.6091 1.0000
 0.2413 0.1911 -0.4375 -0.1943 0.2847 0.2482 -0.2285 -0.2956 0.5382 -0.4420 -0.5003 -0.5824 -0.2994 -0.3319 -0.4797 -0.5260 0.1748 -0.0565 -0.5421 -0.3551 1.0000
 -0.4953 0.4854 0.2283 0.4859 -0.4322 0.2895 0.1488 -0.5527 0.3277 -0.3886 0.1629 -0.2396 0.4209 -0.4872 0.3995 -0.2881 0.3708 -0.0513 -0.3561 -0.5797 1.0000
 0.2217 0.4253 0.4318 -0.4678 0.4033 -0.1801 0.2312 0.0616 -0.3024 -0.3006 0.4046 0.6278 0.1782 -0.3578 -0.2953 0.4233 0.1800 0.2654 0.4553 0.2647 1.0000
 -0.4303 -0.4711 0.2202 -0.0380 0.1934 0.4169 0.1921 -0.4816 -0.5236 -0.1644 -0.2791 -0.3872 0.2998 0.5843 -0.5040 0.4881 -0.5060 -0.3962 0.4989 -0.6168 1.0000
 0.5212 -0.2962 0.4370 -0.3782 0.3778 0.2245 0.1980 -0.3471 0.3810 0.3827 0.5442 0.1693 0.2427 0.3917 -0.1021 -0.1839 0.2443 0.2952 0.4821 0.4420 1.0000
 -0.2250 -0.2778 -0.3290 0.1938 -0.2396 -0.3752 -0.1850 -0.4860 0.2898 -0.5854 -0.2655 0.4623 -0.5451 0.5712 0.4643 0.3600 0.4091 -0.4174 0.3734 0.2273 1.0000
 0.5029 -0.3048 -0.0526 0.3765 0.2537 -0.5679 0.2079 0.2984 0.2146 0.0425 0.3098 0.4567 0.2070 -0.6049 0.3920 -0.4948 0.2964 -0.4638 0.4272 0.2679 1.0000
 0.2472 -0.4894 0.1530 0.2508 -0.5082 -0.2059 -0.3954 0.1500 0.2033 -0.5325 -0.3320 -0.5049 -0.2595 0.1977 0.2706 0.3308 -0.5171 0.5420 -0.4606 -0.1977 1.0000
 0.3395 -0.2211 -0.1851 0.3933 -0.2473 -0.3232 0.4920 -0.5632 0.5509 0.2740 0.0541 0.4088 -0.3069 0.2715 0.3939 -0.3133 0.4077 0.3228 -0.5040 -0.2979 1.0000
 0.2759 -0.5349 -0.3981 -0.3238 0.2640 0.3542 0.3005 -0.4503 0.6038 0.5129 0.2301 0.3115 0.2235 -0.1537 0.2610 0.4317 0.4463 0.5870 0.6236 -0.4758 1.0000
 -0.0575 0.3368 -0.2759 0.2653 -0.3540 0.5434 0.0903 -0.4254 -0.2141 -0.5276 -0.3200 -0.4511 0.3121 -0.4320 -0.0873 -0.3033 0.5528 -0.4933 0.0082 -0.3337 1.0000
 -0.3704 0.3118 0.3728 -0.2795 0.2628 0.3540 -0.4705 -0.2404 -0.5734 -0.5197 0.4832 -0.2852 -0.2291 -0.3871 0.4199 0.6062 -0.3114 0.2317 -0.1479 0.5657 1.0000
 0.4728 -0.5290 -0.3442 -0.4715 0.3633 -0.3033 -0.2482 -0.4963 0.0488 -0.3231 -0.6131 0.5059 0.1689 0.1968 0.2466 0.2778 -0.3521 0.2479 -0.1443 -0.4571 1.0000
 0.5270 -0.5427 -0.4020 -0.2049 -0.4389 -0.0870 0.0338 0.6114 -0.3238 0.5244 0.2477 0.4612 0.1953 -0.5962 0.3140 0.2914 -0.2711 -0.2405 -0.5625 0.1237 1.0000
 -0.4945 0.5514 -0.4070 -0.0997 0.2634 0.4980 0.4047 -0.1923 0.4253 -0.2206 -0.1743 -0.1857 0.3877 -0.2796 -0.4017 -0.4306 -0.4112 -0.2883 -0.3692 0.2991 1.0000
 0.3616 -0.0801 -0.4407 -0.1491 -0.1848 0.5563 0.2321 -0.5656 -0.2804 0.4288 -0.4300 0.4577 -0.2522 0.4452 -0.2234 0.3346 -0.6224 0.5199 -0.5130 0.5061 1.0000
 0.3058 -0.2608 -0.5111 -0.5237 -0.1238 -0.3664 0.4162 0.3750 -0.1252 0.5544 -0.1627 0.1927 -0.5860 -0.3746 0.0958 0.4658 -0.6235 0.4811 0.4699 0.3547 1.0000
 0.4487 0.3184 0.2686 0.1035 -0.1719 -0.3466 0.3339 -0.4400 0.3423 -0.4863 0.3460 -0.5752 0.4452 0.3810 -0.4019 -0.2197 0.2818 -0.5725 -0.3564 -0.4492 1.0000
 -0.2083 -0.4442 -0.6028 0.5830 -0.4515 -0.2591 0.3618 -0.3818 -0.5677 -0.1881 0.4557 0.3236 -0.4789 -0.3907 0.5814 -0.3102 -0.2587 0.4157 -0.3569 0.4458 1.0000
 -0.4127 -0.3103 0.5902 0.5045 -0.3651 -0.2808 -0.4304 -0.1957 -0.4965 0.3907 -0.1745 0.3912 -0.2774 -0.5039 0.5284 0.0757 -0.3276 0.1209 0.5354 -0.4006 1.0000
 -0.4103 -0.5016 -0.4054 0.3346 0.2766 0.1960 0.4503 -0.5797 0.3901 -0.3047 0.6195 -0.4766 -0.3085 -0.3371 0.3836 -0.3399 -0.1301 -0.5150 -0.6070 0.3667 1.0000
 -0.1718 0.2409 0.2767 0.0254 0.3250 0.3632 0.3942 0.0798 0.2688 -0.3700 -0.4070 0.0515 0.4488 -0.0357 0.1346 0.2559 0.1620 0.4109 -0.4972 -0.0832 1.0000
 -0.2429 0.3338 -0.1848 0.4597 0.3861 0.4998 0.2736 0.2180 0.1304 0.2509 0.4735 -0.2509 -0.2023 -0.3359 0.2316 -0.0787 0.0537 0.3833 0.3886 0.2612 1.0000
 -0.3100 -0.4247 0.3745 -0.2255 -0.4568 0.4493 0.2192 0.3019 -0.5043 -0.4775 -0.4214 0.3595 0.3344 -0.4226 0.2326 -0.4285 -0.5799 0.1387 0.3394 -0.4915 1.0000
 0.5853 -0.3709 -0.4967 -0.3658 -0.2802 -0.5520 0.4412 -0.3261 -0.3219 0.2545 -0.2562 0.3032 -0.2975 0.4026 0.2161 0.2886 -0.2674 0.3681 -0.1711 0.3246 1.0000
 0.1307 -0.6147 -0.0837 -0.1982 0.3256 -0.2908 -0.3347 -0.2265 0.4080 -0.2140 0.1241 -0.3403 0.1404 -0.2748 -0.3966 -0.3169 0.5027 0.4764 -0.0727 -0.3626 1.0000
 -0.4419 0.1458 0.3071 0.2687 0.4780 0.4734 -0.1444 -0.3925 0.1117 0.3609 0.4084 0.0944 0.1489 -0.2687 0.4032 -0.2629 -0.4421 -0.2652 0.3541 -0.3922 1.0000
 0.4491 0.1245 -0.4538 -0.4312 -0.4000 -0.5202 0.4484 -0.3076 -0.4933 -0.2941 0.4090 0.2857 -0.2860 -0.5057 0.3983 -0.3061 0.4118 -0.1398 -0.4332 -0.4824 1.0000
 0.5052 0.6078 0.3719 0.3230 0.2583 0.3691 0.5072 0.3407 -0.3404 -0.2406 -0.4982 -0.5734 0.4586 0.5433 0.4973 0.3869 -0.4966 -0.5288 -0.4031 0.5003 1.0000
 0.5115 -0.5216 0.1312 -0.3254 -0.4046 0.4365 0.1744 0.4845 -0.3306 0.2401 -0.3035 0.3383 -0.3710 0.0153 0.5673 0.3862 -0.5388 -0.4996 0.0802 -0.1892 1.0000
 -0.3421 -0.2634 0.5804 -0.2470 0.4229 0.2851 0.3390 -0.5526 -0.0662 0.5760 -0.3415 0.3249 0.4797 0.3513 -0.4722 -0.4719 0.3436 -0.0804 0.4015 0.4129 1.0000
 0.3255 -0.3735 0.5769 0.3734 0.0073 0.4491 -0.0689 0.2516 -0.4408 -0.4513 0.3742 -0.3617 0.3825 0.5518 0.0886 -0.3781 -0.3925 -0.4469 0.4000 -0.5780 1.0000
 -0.3264 0.2719 -0.5323 -0.1982 0.3708 0.3908 -0.3399 0.1270 -0.3817 0.4786 0.3587 -0.1085 0.1804 -0.4524 0.4349 0.3584 0.5097 0.2352 0.0364 0.6057 1.0000
 0.5364 0.0483 0.2672 0.1973 -0.2531 -0.1296 -0.2098 0.3138 -0.4826 0.3938 0.1995 -0.1492 0.3761 -0.4162 -0.4008 -0.3003 0.5260 0.1868 0.4921 0.3426 1.0000
 0.1678 0.2939 -0.3178 0.1800 -0.3660 0.1672 0.1895 -0.3436 -0.0382 -0.2811 0.4783 -0.2202 0.4043 -0.5060 -0.5446 -0.3409 -0.2449 -0.4290 -0.2130 -0.2557 1.0000
 0.3712 0.4974 0.2835 0.1370 -0.4380 0.3900 0.2061 0.2686 0.5865 0.3771 0.1998 -0.3228 0.1484 0.5103 -0.5378 -0.5293 0.3315 -0.3681 -0.2855 0.1448 1.0000
 -0.5975 0.3514 0.4821 0.3429 0.4067 -0.5576 -0.5753 -0.4195 -0.3101 -0.2701 -0.1960 -0.2858 -0.4957 0.4531 -0.1080 0.3734 -0.4827 -0.2766 0.3427 -0.2969 1.0000
 0.2478 -0.4041 -0.3968 0.3266 0.5825 0.5424 -0.3630 -0.0383 0.5600 0.3723 0.3554 -0.5743 0.1870 -0.5701 -0.1808 0.4203 -0.1876 -0.4309 0.4439 0.3111 1.0000
 -0.4041 -0.5038 -0.4319 -0.1902 -0.5158 0.1340 -0.4379 0.6239 0.2084 -0.4595 -0.4426 -0.2164 -0.5266 0.1770 0.0381 -0.6273 -0.1048 0.3012 0.3679 -0.1632 1.0000
 -0.4209 0.3821 0.4194 -0.3156 -0.3062 0.4203 0.3862 0.2297 -0.3402 -0.4573 0.3929 0.3605 -0.2033 -0.1983 0.1990 0.2315 -0.4717 0.4978 0.0910 0.0885 1.0000
 -0.1422 -0.5470 -0.2761 0.5708 0.1486 -0.5239 -0.0768 0.4089 0.0618 -0.2136 -0.2980 0.1829 0.2863 0.4096 -0.2634 -0.4168 -0.1713 0.3069 -0.2654 0.4478 1.0000
 0.4250 0.4103 -0.0218 0.5386 -0.3935 0.5457 -0.2621 -0.1500 0.1408 -0.5511 0.2776 0.2472 -0.2708 -0.4184 -0.5629 -0.2649 0.5765 -0.3258 -0.5277 0.5492 1.0000
 -0.3434 0.3561 0.3559 -0.2199 -0.3043 0.3191 -0.2861 -0.2969 -0.2995 -0.1317 -0.4195 -0.5819 -0.4664 0.1347 -0.4593 0.2548 0.1812 -0.3325 -0.5049 -0.5070 1.0000
 0.5108 0.3245 0.3233 0.5209 0.1754 0.0831 0.0614 0.3200 0.2689 0.4854 0.2692 -0.3307 -0.2131 -0.2864 -0.4444 -0.1538 0.1186 -0.2205 -0.0172 -0.5148 1.0000
 0.5249 -0.2732 -0.5099 -0.3658 -0.3226 0.5504 -0.4914 0.1294 0.4103 -0.6352 -0.2883 -0.6034 -0.4323 0.1446 0.4092 -0.4984 -0.4803 -0.0983 -0.2363 0.1757 1.0000
 0.2873 0.3374 -0.1480 -0.1921 0.2872 0.4104 0.5182 0.3422 0.1077 -0.2746 -0.4034 -0.3847 0.4498 0.2862 0.4166 -0.2952 0.1480 0.3685 0.3622 -0.2173 1.0000
 0.3761 0.0681 0.3725 -0.5754 -0.6280 -0.3425 -0.4326 0.0586 0.4610 -0.4530 -0.2774 0.2591 -0.4578 -0.2871 -0.5292 0.1853 -0.3117 -0.5820 0.0931 0.1946 1.0000
 -0.3229 -0.4593 0.4131 -0.2807 -0.3077 0.2956 -0.3562 -0.3053 0.3635 -0.3671 0.3884 -0.2312 -0.3529 0.3444 0.5472 0.2912 0.3186 0.0612 0.5083 -0.3961 1.0000
 0.3244 -0.2104 -0.2560 0.0611 -0.1114 0.4814 -0.5440 0.5203 0.4244 0.4830 0.0870 -0.0674 -0.3351 0.4014 -0.5687 -0.4291 -0.0976 0.3012 -0.2657 -0.2167 1.0000
 0.2376 0.0566 0.1422 -0.2118 -0.0489 0.5847 0.3224 -0.0386 -0.4017 -0.1321 0.1205 -0.3339 -0.5857 0.5778 -0.4804 0.0950 0.5631 0.4000 -0.5627 0.4231 1.0000
 0.3102 0.3244 0.3377 -0.5264 0.2440 0.3203 -0.5124 0.1946 0.1609 0.3377 -0.1162 -0.2616 0.2150 0.2676 -0.5448 -0.4822 -0.2220 0.4609 -0.5585 -0.0341 1.0000
 -0.2556 -0.2385 0.2337 0.2516 -0.4575 -0.3471 0.2886 0.3122 -0.4988 -0.2722 0.3960 -0.5804 0.4200 -0.2673 -0.4646 -0.2009 0.4627 0.0785 0.4535 -0.5365 1.0000
 -0.4547 -0.4720 -0.2463 0.3988 0.0815 0.2320 -0.4073 0.5600 0.3663 -0.3596 0.2133 0.2175 0.3634 -0.1560 0.3579 0.1509 -0.3374 -0.4230 -0.5424 0.4436 1.0000
 -0.5256 0.2394 -0.1694 -0.2187 0.5459 0.2444 0.2867 -0.3606 -0.3954 -0.5893 -0.3333 -0.1839 -0.4002 -0.3299 0.5338 0.0476 -0.1007 0.1538 -0.1050 0.4241 1.0000
 -0.5028 0.5501 0.2374 0.2466 -0.0467 -0.4679 -0.0559 0.0631 0.5367 -0.5858 -0.2388 -0.2960 0.4082 -0.2589 0.1093 -0.0805 -0.1591 0.4966 -0.1576 0.3506 1.0000
 -0.4520 0.2521 -0.1764 0.5066 0.5268 0.0885 -0.4895 0.3361 -0.5081 0.2301 0.4031 0.5312 -0.4001 -0.1077 -0.5453 0.3093 -0.3314 0.0698 -0.1647 0.1736 1.0000
 0.3925 0.3736 -0.2724 0.4883 -0.3638 0.5001 -0.5414 -0.5796 0.2054 0.1040 -0.1553 -0.4975 0.2869 0.4045 0.5443 -0.2239 -0.3659 0.1810 -0.2312 0.1552 1.0000
 -0.1185 -0.2278 0.3494 0.6282 0.2171 0.3949 -0.5385 -0.4010 0.3597 0.6083 0.2908 -0.3343 -0.2883 -0.1874 0.5508 -0.4203 0.1734 0.2065 0.4692 0.5618 1.0000
 0.1917 -0.5516 0.4417 0.4945 0.3755 -0.3498 0.3463 -0.4356 0.3446 -0.5167 -0.3119 -0.3520 0.2393 -0.1141 0.4845 0.4423 -0.3948 -0.4125 0.2693 0.2043 1.0000
 0.1830 0.4186 -0.1336 -0.5249 0.4357 -0.3757 -0.4686 -0.2863 -0.3028 -0.6024 0.6005 -0.1201 -0.4541 -0.4470 -0.3086 0.4753 0.3325 -0.4153 0.2312 -0.3738 1.0000
 0.2770 -0.2598 -0.4327 -0.3191 -0.4664 0.5988 -0.3846 -0.1816 -0.1469 -0.3063 0.1366 -0.2002 0.2277 -0.1109 0.6358 -0.3255 0.2571 0.2209 -0.1239 0.2065 1.0000
 0.3509 0.2205 0.2861 -0.1911 -0.1864 0.3260 -0.4138 0.3654 -0.2965 -0.2837 0.3554 0.4707 -0.4942 -0.5105 0.3816 0.0586 0.1248 -0.2547 0.4419 0.5099 1.0000
 -0.2456 -0.4526 0.4948 -0.4228 0.3002 -0.2139 -0.4550 -0.4722 -0.3737 0.4320 -0.5030 0.2627 0.3448 0.5785 0.2146 0.5031 0.1771 -0.5022 -0.2288 -0.1554 1.0000
 -0.1303 0.1323 0.1412 0.2917 -0.5717 0.2591 0.1792 -0.3254 -0.3746 0.0988 -0.1469 0.2366 0.5393 0.3751 -0.4754 0.1895 -0.2415 -0.1690 0.5292 -0.2546 1.0000
 0.3257 -0.4037 0.1408 0.5808 -0.5091 0.6074 -0.5338 0.4437 0.0538 -0.3852 0.4385 -0.3882 -0.1602 -0.2293 0.1762 0.3677 0.2051 -0.6135 0.1208 0.3451 1.0000
 0.4164 0.2925 0.4417 0.4280 0.5366 0.3757 -0.4500 -0.2784 0.4228 0.2068 -0.2034 -0.5805 -0.4125 -0.4590 0.1541 0.3609 0.2441 -0.2475 -0.4613 -0.3747 1.0000
 0.5341 0.2459 0.3262 0.4156 -0.2224 -0.1985 0.4653 -0.3190 -0.0647 -0.4463 0.1474 -0.4048 -0.3923 -0.0566 0.5916 -0.2618 -0.0414 0.4101 -0.6051 -0.3462 1.0000
 0.2793 -0.4211 0.2438 -0.3210 -0.3965 -0.1071 -0.3889 0.5674 0.3779 -0.4748 -0.2334 0.2821 -0.1992 0.3633 0.5598 0.1476 0.4757 0.4913 0.2784 0.4395 1.0000
 -0.1118 0.3935 -0.3241 0.3167 -0.5305 0.1203 0.1592 -0.3323 -0.0755 0.5796 -0.1321 -0.3326 0.2060 0.2163 0.1892 0.5633 -0.5003 0.2123 -0.3410 0.4379 1.0000
 0.1115 -0.4195 0.4542 0.1942 -0.4989 0.5303 0.2758 0.3398 0.2856 -0.2888 0.4416 -0.5100 -0.5171 -0.4970 -0.1128 -0.2408 -0.4332 0.5290 -0.4062 0.1301 1.0000
 -0.3058 0.5751 0.5246 -0.4142 0.5032 -0.4014 -0.2125 0.4512 -0.4537 -0.2383 0.3103 -0.4188 -0.1431 -0.3602 -0.1421 -0.3470 -0.3312 0.5762 -0.1575 0.1096 1.0000
 0.3490 -0.3679 -0.2640 0.1829 0.4404 -0.3251 0.1818 0.2944 -0.2821 0.1550 -0.5469 0.1598 0.3611 -0.1294 -0.5075 0.4463 -0.3805 -0.3700 -0.4036 0.3984 1.0000
 0.3993 -0.1203 -0.0584 0.2290 0.4863 -0.5969 0.2503 -0.4402 0.3291 -0.6412 0.1221 0.5373 -0.2598 -0.3049 0.2699 -0.2530 -0.2953 -0.3431 -0.1741 0.1500 1.0000
 -0.3202 -0.2467 -0.4675 -0.0903 -0.1199 0.4681 0.3948 0.3238 0.2858 -0.3454 0.2656 0.3562 0.3296 0.4569 0.4025 -0.3872 0.3947 -0.5335 0.3989 -0.2318 1.0000
 -0.1747 0.2091 0.0929 0.2312 -0.2041 -0.2954 -0.4131 -0.2819 0.3505 0.5468 -0.1287 -0.0743 0.3546 0.1393 -0.0764 0.3703 -0.2780 0.1718 -0.3768 0.3587 1.0000
 -0.0835 -0.4466 -0.5840 0.6156 -0.2231 0.4961 -0.1436 -0.4767 -0.2269 0.5195 0.1976 0.4664 -0.5545 -0.2003 -0.4982 0.3678 0.2758 0.3518 -0.5219 -0.4691 1.0000
 -0.2284 -0.4500 0.4228 -0.2981 0.1860 -0.4728 0.5690 -0.2306 -0.5922 -0.6152 0.4943 -0.2866 0.3235 0.4448 0.0347 0.6001 -0.5232 0.3819 -0.0721 -0.4033 1.0000
 -0.5769 0.5433 0.2392 0.1807 -0.2893 0.4938 0.3238 -0.6010 -0.5726 -0.2081 0.4580 -0.3820 -0.4877 0.2069 0.2977 0.2462 -0.4315 -0.3873 -0.1086 -0.1784 1.0000
 -0.4866 0.2968 -0.5558 0.3559 -0.3438 -0.2148 0.4353 -0.3482 -0.2625 -0.5863 -0.0970 -0.1467 0.3940 0.5115 -0.4693 0.3935 -0.3404 0.0582 -0.3431 -0.3856 1.0000
 -0.4516 -0.1776 -0.5078 -0.5238 -0.3289 -0.5104 -0.3432 0.1583 -0.5128 -0.4474 0.0609 -0.2430 0.3313 0.1644 -0.5355 -0.3748 -0.1885 0.0613 -0.3632 0.3950 1.0000
 -0.4223 0.5805 -0.1472 0.5679 -0.3839 -0.3400 0.3136 -0.4856 0.6022 -0.1388 0.3603 -0.5015 -0.4487 -0.1782 -0.3486 -0.0308 0.3573 0.5738 -0.4786 0.5618 1.0000
 0.1955 0.0654 0.4795 -0.3108 -0.2613 -0.5488 -0.5088 -0.2960 -0.1900 -0.5972 -0.3723 0.3314 0.1169 -0.2723 -0.3696 0.2594 -0.5713 0.4073 0.4093 0.2597 1.0000
 0.6310 0.5230 0.2835 -0.0287 -0.4263 0.2572 0.0597 -0.2202 0.4311 0.5032 0.2764 -0.3403 -0.5540 0.3235 -0.4186 0.1413 -0.4796 -0.1757 0.3140 -0.4667 1.0000
 -0.2958 0.2737 0.2363 -0.4648 -0.0440 -0.1553 0.4636 0.4252 0.5585 0.2942 -0.2306 0.1531 0.2298 0.2900 -0.5379 -0.4913 0.1423 0.5308 -0.1816 0.5641 1.0000
 0.4125 0.1661 0.3726 -0.2415 0.1543 -0.3691 -0.2397 0.1339 -0.3011 -0.2709 0.0626 0.4766 -0.1878 -0.4404 0.1775 0.0768 0.3349 -0.3578 -0.1150 0.2256 1.0000
 0.4121 -0.2075 -0.2126 0.4034 0.5141 0.2884 0.3522 -0.5184 0.5313 0.3305 0.5406 -0.1208 -0.1581 -0.2138 0.3638 -0.0893 0.3877 0.1915 0.5141 -0.3823 1.0000
 -0.4813 0.3151 -0.5263 -0.5282 0.3240 -0.3974 -0.5500 0.1774 -0.1281 0.1305 0.1549 -0.5384 -0.4618 -0.2608 0.2113 -0.4994 -0.2628 -0.2066 0.3290 -0.4968 1.0000
 0.3996 -0.1139 -0.3430 0.5283 0.1178 -0.1434 0.0608 0.4589 0.2157 -0.3010 0.4996 0.3212 0.3096 -0.3303 -0.3209 -0.4273 0.4369 -0.4395 -0.5762 -0.6443 1.0000
 0.3299 -0.3117 -0.2747 0.3022 0.4767 -0.2757 0.3619 0.4240 -0.4620 0.0747 0.3062 -0.4097 -0.4702 0.4516 0.3396 -0.0180 0.2383 -0.5802 0.6362 0.6141 1.0000
 0.5255 -0.4758 0.0511 0.3828 0.1929 0.3690 0.1450 0.3617 -0.2402 -0.3072 0.2783 -0.2418 0.2319 -0.3401 -0.4556 0.3831 -0.3274 0.4608 0.5680 0.4482 1.0000
 0.1882 -0.2919 -0.5589 -0.5136 -0.4541 -0.3242 0.1395 0.2578 -0.3963 0.4560 -0.5172 -0.2700 0.4757 0.5523 -0.1764 0.1614 -0.5502 0.1668 -0.3289 0.5619 1.0000
 -0.2639 0.4858 0.5631 0.5262 -0.3978 -0.1995 0.4494 0.3904 0.3538 -0.3090 -0.2821 -0.2515 -0.2212 0.5608 0.1326 -0.4179 0.2852 -0.5441 -0.0707 0.1764 1.0000
 -0.5547 -0.2676 -0.4652 -0.4417 -0.1679 -0.1504 -0.2728 0.3051 -0.6451 -0.6344 0.2039 0.4341 -0.2492 0.4526 0.4636 0.2759 0.1784 -0.6238 0.5173 -0.2456 1.0000
 -0.4915 -0.4767 0.3261 -0.1545 -0.4950 -0.4981 -0.4212 0.4119 -0.1670 0.2590 -0.5026 -0.3394 -0.4748 0.4974 0.5102 0.2303 -0.0902 -0.3302 0.5470 -0.1367 1.0000
 0.6113 0.4686 0.3466 -0.3569 -0.4184 -0.1027 -0.4274 0.3707 0.4809 0.4582 0.3143 -0.4535 -0.2380 -0.2537 0.3158 -0.4865 0.1209 -0.5544 -0.1949 -0.2755 1.0000
 -0.3294 -0.3018 -0.2002 0.1044 -0.2737 -0.2023 -0.2206 -0.4066 -0.2719 -0.4529 0.3817 -0.3887 0.0968 -0.4581 -0.1641 0.4274 0.3408 -0.2308 -0.2600 0.0478 1.0000
 0.2532 -0.4438 -0.5761 0.4147 -0.2342 0.2614 -0.3120 0.6314 -0.5412 -0.3976 0.6032 0.3078 0.5504 -0.2431 0.4109 -0.4496 0.4314 0.5130 -0.4537 -0.3305 1.0000
 0.1304 -0.3145 -0.4687 -0.1156 0.4348 -0.2854 -0.3715 -0.0861 0.6092 -0.1621 0.4160 0.1572 -0.5934 0.2846 0.4175 0.5604 0.3737 0.2772 -0.4390 0.3190 1.0000
 -0.3040 0.4630 0.3660 -0.3137 0.4973 -0.4996 -0.4262 0.4368 0.4385 -0.1621 -0.3193 0.5321 0.1422 0.4657 -0.4506 -0.0935 -0.1221 -0.3233 0.1525 0.6096 1.0000
 -0.1240 -0.3774 0.3939 -0.4461 -0.1820 -0.6110 -0.5953 0.4345 -0.3288 0.4119 -0.2597 0.1443 -0.5456 0.6141 0.3210 0.4500 -0.4643 0.3178 0.2221 -0.2234 1.0000
 -0.5718 -0.2796 -0.5018 -0.4176 -0.1455 -0.1882 -0.6178 0.3966 0.4414 0.1906 0.5223 -0.5466 -0.2406 -0.4484 0.0795 0.4130 -0.1208 -0.3482 0.5297 -0.2954 1.0000
 -0.2229 -0.5772 -0.1957 0.3033 -0.5580 -0.2886 0.3785 -0.1691 -0.1795 -0.5287 -0.2220 -0.4825 0.3753 -0.4023 0.3483 0.6163 0.5512 -0.4623 0.5228 -0.5779 1.0000
 0.1043 0.6408 -0.2028 0.4476 -0.2634 0.4331 -0.4145 -0.1362 -0.3218 0.4217 0.5974 0.1519 -0.5165 0.3175 0.3308 0.1955 -0.2271 0.3190 -0.5900 -0.2450 1.0000
 -0.3040 -0.3830 -0.1039 -0.5460 -0.3788 -0.5482 -0.3882 -0.6129 -0.1881 0.5259 -0.1035 -0.1637 -0.4244 0.4415 0.3076 -0.4807 -0.1733 0.1913 -0.2793 -0.3914 1.0000
 -0.2313 0.2122 -0.3744 0.5428 -0.3545 0.6518 0.3951 0.2833 -0.5490 0.2167 0.5055 0.3032 0.2917 0.1280 0.2279 -0.2892 0.1882 0.0049 -0.1121 -0.3245 1.0000
 0.3278 -0.3407 -0.0843 0.6139 -0.0333 -0.4816 0.4348 0.3815 0.5224 0.4166 0.2587 -0.3869 -0.4333 0.2634 -0.2646 -0.3846 -0.2077 -0.5531 0.4936 0.3982 1.0000
 -0.5638 0.3425 -0.2042 -0.5134 -0.4631 0.6100 -0.4471 -0.3081 0.4754 0.4521 0.4486 -0.2378 -0.2713 -0.5086 -0.3305 0.1241 -0.4389 -0.2814 0.3547 0.3381 1.0000
 -0.4169 0.2704 -0.3766 -0.2161 0.3182 -0.4350 -0.5602 0.1060 0.4581 -0.3724 0.3975 0.2777 0.5952 0.0560 0.2266 -0.4262 0.2953 -0.4594 0.3133 -0.1269 1.0000
 0.3331 -0.2224 -0.3432 0.3992 0.3371 0.4808 -0.1660 -0.1575 -0.0303 -0.2736 0.4754 0.2567 -0.2382 0.3362 -0.4872 -0.3187 -0.0125 -0.2384 -0.5722 -0.2714 1.0000
 -0.2717 0.1886 0.4624 0.4258 -0.2995 0.5086 -0.2379 0.3923 0.4664 0.5552 0.3176 -0.2067 0.5743 -0.2031 -0.5977 0.3443 -0.3971 -0.5501 -0.3672 0.4062 1.0000
 -0.2737 0.0919 0.6371 -0.5777 -0.3723 0.4190 -0.4498 -0.1469 0.1711 0.3258 -0.2672 -0.0780 0.3026 -0.1518 0.3185 -0.1215 -0.5281 0.4425 -0.3230 0.1135 1.0000
 0.2069 -0.5299 -0.3101 0.5801 -0.3458 -0.1358 -0.0762 0.4741 0.3253 0.5961 0.4970 0.3814 0.4672 -0.3186 0.2736 -0.3856 0.5547 -0.5593 -0.4520 -0.4305 1.0000
 -0.1047 0.3991 0.1557 0.4075 -0.2633 0.4076 0.5054 0.4984 -0.4061 -0.5110 0.1251 -0.2764 -0.3650 0.1902 -0.2212 -0.4137 0.3546 0.5241 0.1073 -0.3637 1.0000
 -0.1820 0.3085 0.0985 -0.4003 0.3888 -0.6216 0.3901 0.5957 -0.3041 0.3845 -0.4602 -0.4721 0.4387 -0.6165 0.2096 -0.3434 -0.3139 -0.4853 0.3709 0.5650 1.0000
 -0.5335 -0.5806 0.4365 -0.0520 0.4929 -0.3037 0.5321 0.4086 -0.2859 -0.3775 0.2689 -0.1803 0.5196 0.2805 -0.2283 0.5226 0.5503 -0.3403 0.5536 -0.4821 1.0000
 0.2286 -0.4850 0.4599 -0.5460 0.2859 -0.2358 -0.1261 0.3067 0.0873 -0.1306 -0.2901 -0.4204 0.4001 0.1859 -0.5897 -0.4679 -0.3472 0.1299 0.1018 -0.2241 1.0000
 0.4027 0.2899 0.5242 0.4836 0.2931 -0.3891 0.3903 -0.1266 0.1735 -0.4680 0.3105 0.3174 -0.4937 0.4431 0.4984 0.4147 -0.5057 -0.2312 -0.2332 -0.2336 1.0000
 0.1779 0.4673 -0.4257 -0.3125 0.5323 0.4562 0.3798 0.1439 -0.1138 0.4863 -0.3611 0.4101 0.4972 -0.4215 -0.3818 -0.3588 -0.3389 0.3673 0.3481 -0.3158 1.0000
 -0.3793 -0.1873 0.2611 -0.3008 0.4096 -0.4138 -0.2373 -0.0221 0.4024 0.0299 0.3415 0.5134 -0.5210 0.5162 -0.4198 -0.1904 -0.6258 0.5094 0.1251 -0.4020 1.0000
 -0.5359 -0.1568 -0.3895 0.3292 0.2090 -0.5018 -0.2373 -0.4587 -0.5129 -0.3143 -0.3450 -0.1975 -0.3981 -0.5263 -0.2781 -0.5868 0.2096 0.0798 -0.2809 0.3507 1.0000
 0.4536 -0.5413 -0.1874 0.2643 -0.4421 0.3176 0.6117 0.4599 0.4296 0.4478 -0.2772 -0.0860 0.4961 0.0681 0.2549 0.2810 0.5456 0.4351 -0.4538 -0.5217 1.0000
 0.1416 -0.5485 0.1622 -0.5605 0.1829 0.3249 0.2850 0.4591 0.5860 0.1860 0.3097 -0.2084 0.1518 -0.1108 0.1707 0.2392 -0.4672 -0.3320 0.4446 0.3936 1.0000
 0.1736 -0.3480 0.4822 0.1308 0.1071 -0.4193 0.5003 0.4092 -0.4212 -0.2330 -0.2200 -0.3602 0.0716 0.2280 -0.2936 0.3182 -0.3519 -0.3991 -0.5387 -0.1931 1.0000
 0.0577 -0.3667 -0.2687 -0.2661 -0.3266 0.2800 0.4853 0.1738 0.2980 -0.5652 0.4793 0.4385 -0.5829 0.5402 0.4224 0.3059 -0.2651 0.4810 -0.4711 0.1273 1.0000
 -0.1838 0.1085 0.4650 0.1737 -0.4634 0.2536 0.3422 -0.2730 0.4236 0.3673 -0.4225 -0.5189 0.3797 -0.5725 0.4047 -0.2773 -0.3788 0.5137 -0.6083 0.2290 1.0000
 -0.4800 0.6188 0.3176 -0.1725 -0.4188 0.3073 -0.2103 0.3113 0.2843 0.1766 -0.0713 0.3665 0.1882 0.3257 0.5690 0.1123 0.1770 -0.3084 -0.4191 0.2769 1.0000
 0.3485 -0.1525 0.3430 0.5041 -0.5570 -0.4395 -0.2235 -0.3997 -0.1594 0.5757 -0.2545 0.4678 -0.5321 0.5375 -0.3617 -0.1474 -0.4842 0.3383 -0.6229 -0.1096 1.0000
 -0.4395 -0.1745 0.2526 -0.3654 0.4767 -0.0872 -0.0390 0.3864 -0.1599 0.2893 -0.5390 -0.2267 -0.2257 0.3246 -0.2901 0.4129 0.2638 -0.5249 -0.5678 0.3155 1.0000
 0.4911 0.1540 -0.4681 0.2907 0.3310 -0.3544 -0.3386 0.4053 -0.6255 0.4846 0.2526 -0.0773 -0.5299 -0.2492 -0.1895 0.2971 0.1471 -0.2393 -0.1628 0.0856 1.0000
 0.2250 0.5550 -0.1584 0.1399 0.2427 0.5404 -0.2367 -0.2908 -0.1992 0.2895 -0.3383 0.5427 -0.2671 -0.3336 0.2465 -0.4639 0.2565 -0.2618 -0.4914 0.1628 1.0000
 -0.2666 0.3448 -0.5658 -0.3747 0.5025 0.2370 -0.1130 0.3073 0.3477 0.1316 -0.3624 0.4764 0.3869 0.1559 -0.4022 0.2732 -0.3826 -0.3129 0.5011 0.2008 1.0000
 -0.0521 0.3289 0.2909 -0.3269 -0.3726 -0.2647 -0.4114 -0.6504 0.2319 0.2716 -0.5818 0.1419 0.3020 -0.1189 0.2858 0.5285 -0.5702 0.5359 -0.1839 0.3221 1.0000
 -0.1298 -0.4380 -0.6494 -0.5419 0.3539 -0.1380 0.2079 0.3112 0.1734 0.3123 0.5973 0.5555 -0.3464 0.3210 -0.6259 -0.6098 -0.3863 0.4283 0.1915 0.6052 1.0000
 0.2550 0.2727 0.5136 -0.4390 0.5305 0.1688 -0.2674 0.2530 -0.1593 0.3783 -0.5799 -0.2136 0.3986 0.3441 0.2346 0.5262 -0.3010 -0.1368 0.4654 -0.2990 1.0000
 -0.1888 0.2420 -0.2969 0.3702 -0.3990 0.6287 0.3294 -0.3994 0.4220 -0.4024 0.3488 0.4266 0.3664 -0.4254 -0.3326 -0.3651 0.0986 -0.4450 -0.3915 -0.4002 1.0000
 0.3187 -0.6299 -0.2982 0.5054 -0.3108 -0.1949 -0.5477 -0.2500 0.3296 -0.4533 0.4246 0.5951 -0.2941 -0.4758 -0.2995 0.2933 0.4253 -0.5969 0.2535 0.3258 1.0000
 0.3189 -0.1563 0.3294 0.3650 0.2050 -0.3791 -0.2017 -0.4943 -0.2993 0.5096 0.5429 0.4714 0.1543 -0.3281 0.6121 -0.3600 -0.2727 -0.5960 -0.2819 -0.4383 1.0000
 -0.3585 -0.4187 -0.3163 0.3163 0.0954 0.0882 -0.2638 0.4979 -0.3806 -0.3468 -0.4808 0.2290 0.2830 0.2495 -0.2144 0.0906 0.1339 0.4044 -0.5985 -0.3438 1.0000
 -0.4811 0.4260 0.2226 -0.1605 -0.1624 0.2734 0.4761 0.5404 -0.0537 -0.6133 0.3629 -0.2665 -0.3259 0.1956 -0.3756 0.3375 0.1999 0.0865 0.3975 -0.4634 1.0000
 0.3476 -0.5212 -0.2279 0.4137 -0.2203 0.4672 -0.2747 0.0423 -0.4913 0.3489 -0.4345 -0.4294 -0.1944 0.5241 0.5638 -0.4222 -0.2784 0.0948 -0.2400 -0.2916 1.0000
 0.2616 0.4640 -0.2901 0.5897 -0.2204 -0.3656 0.1131 -0.2930 0.4681 0.1742 -0.2161 -0.2129 -0.3381 0.4672 0.3399 -0.4810 -0.5096 -0.5788 -0.5071 0.1784 1.0000
 0.1932 -0.3048 0.5628 0.5429 -0.2240 -0.5617 -0.2371 0.4823 0.6047 -0.2272 -0.6024 0.1257 -0.4822 0.3725 0.4257 0.3268 0.0093 -0.4521 -0.4780 0.5194 1.0000
 0.3980 0.3217 -0.2148 0.2880 -0.3590 0.4129 0.5543 -0.4507 0.1657 -0.5828 -0.1539 0.1951 -0.5416 0.2956 0.3444 0.5575 -0.0763 0.1505 0.3753 0.3830 1.0000
 0.3632 -0.1821 0.2778 -0.2979 0.5027 0.1840 -0.2868 -0.4668 0.5028 0.0893 -0.4636 -0.5291 -0.4294 0.4258 -0.4504 -0.1503 -0.3705 -0.1107 -0.6000 -0.0703 1.0000
 0.4460 -0.2787 0.4466 0.5959 0.3396 0.5070 0.4183 -0.0919 -0.3894 -0.1364 0.2696 -0.4196 0.0256 -0.2056 0.6334 -0.4994 0.4111 0.4272 0.0351 0.0930 1.0000
 0.1600 -0.2006 -0.1948 0.5294 -0.0222 0.1826 0.3717 0.4592 0.2362 -0.4819 -0.2200 0.4438 0.4038 -0.2986 0.5122 0.2581 -0.1783 0.0956 0.2052 -0.1222 1.0000
 -0.1178 -0.3420 0.1721 0.4910 -0.4076 -0.5412 0.1129 0.5030 0.4251 -0.1875 0.3592 -0.2330 0.3836 -0.3986 -0.2364 -0.0058 0.5284 -0.2849 0.3984 -0.1800 1.0000
 -0.2832 -0.5128 -0.1942 0.3796 0.4184 0.4824 0.2565 0.2205 -0.3231 -0.4846 0.1901 -0.3001 0.2611 0.2893 0.1671 -0.1050 -0.4166 0.5876 -0.5115 0.2613 1.0000
 -0.2579 0.2964 -0.4374 0.5845 0.1984 -0.5269 -0.1860 -0.5773 -0.5360 0.6431 0.0586 0.5192 0.2764 -0.1730 0.3595 -0.3660 0.2475 -0.4768 0.3804 -0.5030 1.0000
 0.1790 -0.2931 -0.1634 -0.1598 0.4676 0.4871 0.4385 0.5887 -0.4959 0.4078 0.1396 -0.1715 0.5850 -0.3675 0.3860 0.1208 -0.2694 -0.4194 0.3873 0.2722 1.0000
 -0.1414 -0.2288 0.2273 -0.4325 -0.4588 0.3922 0.2842 -0.3306 -0.2981 0.4691 0.6125 0.3256 0.3179 0.3476 -0.5060 -0.2248 -0.2566 0.3879 -0.0712 -0.5145 1.0000
 -0.5125 0.0474 -0.4148 -0.1745 -0.4028 -0.3974 -0.2146 -0.4228 0.1829 -0.1899 0.2229 -0.5051 0.1459 0.3251 -0.4427 -0.4226 -0.3924 -0.4345 -0.3391 0.4013 1.0000
 -0.5426 -0.5373 -0.2707 -0.2537 0.1222 -0.3892 -0.4500 0.3013 -0.3653 -0.2227 -0.4837 -0.5544 0.2913 -0.2829 -0.4351 0.3172 -0.3929 0.4023 -0.5322 0.2819 1.0000
 0.4320 0.1609 0.1651 -0.2219 0.1322 -0.4883 0.5959 0.3158 0.4836 -0.1598 0.1477 -0.1301 0.1845 0.4140 -0.2105 -0.4844 -0.3748 -0.2110 -0.1657 -0.1459 1.0000
 -0.2078 -0.3407 0.2542 -0.2090 0.4775 -0.4112 -0.3048 0.5006 0.4185 0.2541 0.5823 0.6049 -0.4436 0.3740 -0.3510 0.1303 0.2792 0.3144 0.3197 -0.2071 1.0000
 0.2242 -0.5049 0.0775 0.5523 -0.2728 -0.2656 -0.4675 -0.1470 -0.1236 -0.4640 0.3746 0.4444 0.2251 0.0198 -0.5151 -0.4527 -0.6135 -0.0335 -0.3523 0.4529 1.0000
 0.4045 -0.6323 -0.5553 -0.5601 0.1201 0.3447 -0.4648 -0.1356 -0.2309 0.4203 -0.5473 -0.3038 0.3582 -0.4772 0.5039 -0.3498 -0.4625 0.2246 0.1998 0.5065 1.0000
 -0.2998 -0.4793 -0.3096 -0.4515 -0.4028 -0.4424 -0.4394 0.3696 0.1774 0.4273 -0.2235 0.5408 0.4228 -0.0935 0.4236 0.4903 -0.1570 -0.0907 -0.0319 -0.1781 1.0000
 -0.3223 -0.5786 0.4931 0.3791 0.3868 0.1875 0.3914 0.4474 -0.4104 0.3626 0.0329 -0.3591 0.2233 0.2467 -0.1832 0.1666 0.1005 0.2681 0.3816 0.4885 1.0000
 -0.3564 0.1968 0.4648 -0.4653 0.2515 -0.4243 0.2318 0.0706 0.4178 0.1440 0.4064 -0.3344 -0.5086 -0.2345 -0.0850 -0.5386 -0.2140 -0.2786 -0.1715 0.2423 1.0000
 0.1900 -0.0475 0.0268 -0.3454 0.4008 0.2681 0.2587 0.6074 -0.4785 0.2450 0.2485 0.3870 0.3176 -0.2874 0.4045 0.3210 0.5312 0.5851 0.2982 -0.1390 1.0000
 -0.0844 -0.2119 -0.3870 0.3722 -0.3328 0.4682 0.2976 0.3309 -0.1837 -0.0849 -0.5284 0.1851 -0.5641 -0.2045 0.1138 -0.2762 0.1892 0.2999 0.2557 0.3299 1.0000
 0.3692 -0.6243 0.4782 0.3275 -0.3211 -0.4405 0.3093 -0.1678 -0.0341 0.3224 0.1531 -0.3289 0.0166 -0.5052 0.2288 0.3322 0.4238 0.0777 0.2802 -0.4428 1.0000
 0.4422 -0.5460 0.3836 -0.5358 0.5086 -0.1593 -0.0758 0.4228 0.3807 0.6209 -0.2275 0.3828 -0.0427 -0.1294 -0.4502 -0.2741 0.0997 0.2304 -0.2585 -0.1543 1.0000
 0.5665 0.2935 -0.1735 0.5455 -0.5504 -0.2776 -0.3370 -0.5085 0.5382 -0.5769 0.0776 -0.4151 0.3601 0.1979 -0.2622 0.6421 0.6068 0.4987 0.4085 0.3204 1.0000
 -0.2465 0.4994 0.2551 -0.3916 -0.2300 0.4905 0.4181 -0.2710 -0.4740 -0.4083 0.3673 0.2109 -0.2885 0.1444 0.3887 0.4466 0.3615 0.3345 -0.2234 0.3842 1.0000
 0.1007 -0.6042 -0.4434 0.4290 0.4706 0.4914 -0.3284 -0.1943 0.3010 0.1275 -0.2984 0.1357 0.2405 0.6269 -0.3993 -0.2263 0.2270 -0.4609 -0.2608 0.3500 1.0000
 -0.1915 -0.4658 0.0627 -0.3320 0.3875 0.5056 -0.2614 -0.5307 -0.4549 -0.2744 0.1779 -0.3428 0.3809 -0.0975 0.4030 0.1020 -0.2039 -0.2178 0.4457 0.3026 1.0000
 -0.1286 0.4199 -0.1689 -0.3664 0.4207 0.2881 0.4524 0.5840 0.3900 0.5453 0.2792 0.5052 -0.1918 -0.3427 0.3621 -0.2297 -0.5096 0.0814 0.2362 0.1626 1.0000
 -0.3176 0.3505 0.4277 -0.2057 0.3534 0.5691 -0.3954 -0.3478 -0.4518 0.1189 0.5208 -0.4565 0.1378 -0.2313 0.1590 0.2243 -0.3411 -0.3640 -0.2179 0.5298 1.0000
 -0.1224 -0.3301 -0.4410 0.4995 -0.5360 -0.4729 -0.5471 -0.5028 -0.3074 0.0413 -0.1116 0.3002 0.4260 0.1050 -0.3436 0.1207 -0.4295 0.3002 0.2793 0.2372 1.0000
 0.3216 -0.0636 0.6115 -0.5854 -0.0950 0.2521 -0.4275 0.1899 -0.1867 -0.4164 0.5382 -0.1679 -0.1586 0.1756 -0.1489 -0.3386 0.3306 0.3192 0.5740 0.4705 1.0000
 -0.2537 -0.5895 0.1143 -0.2744 0.4510 0.3674 0.4025 0.3895 -0.2985 -0.1927 0.5577 0.4914 -0.2921 -0.1866 0.2978 -0.5586 0.3319 0.2783 -0.4172 0.5247 1.0000
 -0.3712 -0.3570 -0.4071 0.3703 -0.0879 0.3181 -0.2460 -0.1715 0.3755 0.5570 0.2923 -0.3521 -0.4765 -0.4064 -0.3002 -0.0795 0.2859 -0.2651 -0.5208 -0.3671 1.0000
 0.6299 -0.3342 -0.5346 0.2820 -0.5187 0.2809 -0.1704 0.4117 -0.2025 0.2175 -0.3252 0.3267 -0.1635 0.4416 0.1778 -0.2284 0.2597 -0.3741 -0.5960 -0.1861 1.0000
 0.4020 -0.2994 0.1367 0.1681 -0.1486 -0.5296 0.4643 0.2596 -0.3869 0.1439 0.2088 0.0473 -0.2539 0.4973 0.0182 -0.2150 0.1063 0.3063 0.4483 -0.2922 1.0000
 -0.4398 0.2867 -0.5691 0.1606 -0.5935 -0.5026 0.4844 0.0856 0.3911 -0.2641 -0.2247 0.0994 0.2383 -0.4479 -0.5061 0.4323 0.6024 0.4952 -0.3094 -0.3368 1.0000
 0.2177 -0.3988 -0.5193 0.3477 0.4628 -0.6295 -0.1448 0.3415 -0.4639 0.2888 0.3619 0.2728 -0.1726 0.3922 0.1653 0.0755 -0.3187 -0.3873 -0.1546 -0.4276 1.0000
 -0.5266 -0.2378 -0.3641 -0.1630 -0.0311 0.4301 0.4087 0.1722 -0.2440 -0.3124 -0.4139 -0.0946 -0.3079 0.5610 0.2679 -0.5231 -0.3164 0.5083 0.2256 -0.5695 1.0000
 -0.2378 -0.3835 -0.2539 0.2031 0.4418 0.2474 0.4087 0.2677 0.1278 0.1366 -0.1359 -0.5341 -0.2399 -0.5145 0.2959 -0.4389 0.3079 0.2726 0.4472 -0.2093 1.0000
 0.2704 0.2352 0.1475 -0.5494 0.3617 0.1185 0.0541 -0.5142 -0.6325 0.3312 0.4681 0.1959 -0.3211 0.1635 -0.2274 -0.2192 0.5130 0.5768 0.5272 0.2765 1.0000
 0.3903 0.3263 -0.4052 -0.5120 0.2975 -0.2137 -0.4431 -0.4802 -0.4117 -0.2814 -0.6106 0.5353 -0.3713 0.1562 0.3730 -0.4989 -0.3402 -0.1033 -0.3189 0.4206 1.0000
 -0.1599 0.2416 0.0806 0.4194 0.4985 -0.1080 -0.1048 0.2374 0.3444 -0.5052 -0.1289 -0.4914 -0.5300 0.3946 0.2433 0.4245 -0.3490 0.4393 0.3577 0.3794 1.0000
 0.4050 0.3111 -0.1976 -0.5144 0.6132 0.4110 -0.0829 0.4300 0.5201 -0.1617 0.2467 -0.5600 0.3092 0.3255 -0.1977 -0.5182 0.2436 -0.4578 -0.3222 -0.3399 1.0000
 -0.3885 -0.1280 0.1866 -0.5928 -0.4297 -0.5527 0.2888 -0.4837 0.3508 0.0197 -0.1723 0.4015 0.3693 -0.1768 -0.2983 -0.0595 0.5095 0.5511 -0.0463 0.3435 1.0000
 0.3641 -0.4594 0.5394 0.1526 0.2541 0.4051 -0.4043 0.2107 -0.2530 -0.3739 0.4373 0.2157 -0.3359 -0.5482 0.3381 0.3981 0.3827 -0.2017 0.4386 0.6039 1.0000
 -0.2997 -0.2276 -0.0273 0.3353 0.2304 0.5913 0.2171 0.3679 -0.3156 -0.3391 -0.4176 0.3304 0.3689 0.5739 0.5361 -0.3859 0.1744 0.2275 0.3184 -0.2110 1.0000
 -0.5132 -0.4250 -0.2444 0.3114 -0.4875 -0.3056 0.3421 0.3964 -0.5661 0.5001 -0.4618 -0.2697 -0.1340 0.4997 0.3006 -0.3006 -0.5101 0.6096 -0.4675 0.0996 1.0000
 -0.2139 -0.4065 -0.4992 -0.1561 0.4137 -0.2640 -0.1905 -0.2317 -0.5758 0.4460 -0.2858 -0.2071 0.3361 0.3910 0.3508 -0.2612 -0.4817 0.3806 -0.0264 0.1535 1.0000
 -0.3729 0.6469 0.3411 0.3667 -0.2065 0.0999 -0.1136 -0.5593 -0.4055 0.3753 0.6136 0.2766 0.6206 0.5651 -0.4355 -0.4186 -0.2250 -0.1714 -0.4292 -0.1717 1.0000
 -0.5870 0.3985 0.5243 0.4651 0.1871 -0.5211 0.3470 0.2751 0.2894 -0.4668 -0.5181 0.4110 0.5340 0.5612 -0.6012 -0.0604 0.5502 0.0586 -0.2881 -0.5263 1.0000
 -0.1360 -0.2765 -0.6447 -0.6138 -0.0663 -0.3127 -0.4376 -0.5679 0.3132 0.3168 0.0706 -0.0779 0.0537 0.2048 0.3967 -0.3004 -0.0783 -0.2440 -0.5716 0.3322 1.0000
 0.4244 0.3434 0.2567 0.4249 0.4272 0.4247 -0.1306 -0.4567 0.5780 -0.0227 0.2375 0.3663 0.2715 0.2122 0.4069 0.2105 -0.1670 -0.5396 0.1030 -0.4989 1.0000
 -0.1084 0.3210 -0.5480 -0.1926 0.5280 -0.5970 0.3112 -0.4034 0.1443 0.3157 0.4050 0.3100 0.3322 0.5799 -0.2619 0.2446 -0.1631 0.2950 -0.2771 0.1925 1.0000
 -0.5703 -0.3816 0.0197 0.5708 -0.3105 -0.1697 -0.5551 0.5524 0.3211 0.3180 0.3773 -0.1665 0.3600 -0.4525 0.2137 -0.5439 -0.4930 -0.3188 -0.0596 -0.4680 1.0000
 0.4856 -0.0505 -0.4300 0.2752 -0.3513 0.3826 -0.3081 -0.5292 -0.3773 -0.4092 -0.5076 -0.3760 -0.0703 -0.3424 -0.5593 -0.3761 0.2649 -0.5849 0.0669 -0.3043 1.0000
 0.1221 -0.4543 -0.4839 0.1402 0.5838 0.4233 -0.4294 -0.2492 0.3453 0.2119 0.6093 -0.3962 -0.2350 -0.4735 -0.5301 0.4799 0.3131 0.4243 -0.0408 -0.2137 1.0000
 0.1452 0.3854 -0.4905 0.1557 0.4084 0.4031 -0.3250 0.0995 0.0704 -0.5678 0.2494 0.5237 0.4676 0.4652 -0.5951 -0.0924 -0.2032 0.4432 -0.4495 -0.4463 1.0000
 -0.3556 0.4481 0.4888 -0.4321 0.2939 -0.1434 0.1606 -0.1843 0.3201 0.4871 -0.3642 0.2742 -0.2016 0.1146 0.5906 0.2806 0.3175 -0.1303 -0.5988 -0.4901 1.0000
 -0.3384 0.3532 -0.2801 -0.3469 -0.0703 0.0932 -0.1804 0.2552 -0.5249 0.1774 -0.0885 0.1032 0.2139 -0.2989 0.0860 -0.1167 0.4188 -0.3028 0.1231 -0.5632 1.0000
 -0.1216 -0.1603 -0.1878 0.3564 0.2582 -0.1272 0.5644 0.3403 0.2187 -0.1505 -0.3516 0.6114 0.1801 -0.1939 -0.0595 0.5149 0.4448 -0.4892 0.3564 0.3001 1.0000
 -0.4729 0.2660 0.6483 -0.1631 0.3441 0.0687 -0.5825 -0.3860 0.1252 -0.4875 -0.4791 -0.1196 -0.0739 0.4941 -0.2948 0.5002 -0.2521 0.2242 -0.2634 0.2418 1.0000
 -0.2580 0.4234 0.2994 -0.5477 0.5483 0.2375 -0.4181 -0.3492 0.5209 0.1951 0.4866 0.1841 0.5171 0.2425 0.2069 -0.3075 -0.2278 -0.0176 0.3940 -0.4877 1.0000
 0.3678 0.2233 -0.2622 0.5017 0.4322 -0.3817 -0.1037 -0.2914 0.4785 0.3089 0.3552 -0.2965 0.3046 -0.4109 0.4743 -0.1768 0.5583 -0.1676 0.4132 -0.6079 1.0000
 -0.3665 -0.3561 0.3853 0.3320 0.3991 -0.1952 0.3484 0.4532 0.5240 -0.6373 -0.2784 -0.0620 0.3955 0.2744 -0.3271 -0.4716 0.4394 0.4433 0.1695 -0.2951 1.0000
 -0.3995 -0.2466 -0.3621 0.4091 -0.2861 0.3038 0.3789 0.6179 -0.0399 -0.0700 0.3080 -0.3738 -0.0936 0.4325 0.2176 0.5394 0.3978 0.3285 -0.2815 -0.2770 1.0000
 0.3569 0.3619 -0.3463 -0.4617 -0.4891 -0.1848 -0.2167 -0.2395 -0.5898 0.4274 0.1557 0.5021 0.4249 0.3798 -0.2971 -0.1982 0.2091 -0.2732 -0.3449 0.4862 1.0000
 0.4503 -0.4592 0.3660 -0.4272 -0.2724 -0.3977 -0.4216 -0.2319 0.3762 -0.5839 -0.4593 -0.3690 -0.0547 -0.1375 0.1956 -0.5948 0.2645 0.4743 0.1857 0.1523 1.0000
 0.0246 0.4220 0.2713 -0.4623 -0.4556 -0.3276 0.4222 -0.1112 -0.0556 -0.2753 0.1151 -0.1548 -0.1913 0.5118 -0.0788 0.0789 -0.2591 -0.1650 0.2899 -0.4890 1.0000
 -0.3479 -0.6153 0.4334 0.3270 0.4164 -0.3398 0.1636 0.5031 -0.5056 0.1839 0.4213 -0.4357 0.4016 -0.3047 -0.5074 0.1387 -0.2268 -0.3706 -0.6050 0.2015 1.0000
 0.4505 -0.1987 0.4505 -0.3290 0.3009 -0.3320 0.1817 -0.1073 -0.4630 -0.5381 0.4390 -0.3500 -0.3374 0.1724 0.3474 -0.4574 -0.2118 0.4456 0.2148 -0.2175 1.0000
 -0.3624 0.3207 -0.1858 -0.0205 0.4625 -0.5420 -0.4014 0.2828 0.4233 -0.3789 0.1540 -0.2395 0.2646 -0.4026 0.4355 0.5910 -0.4662 -0.4744 0.5225 0.0725 1.0000
 0.2212 -0.3129 -0.1090 0.2353 0.3513 -0.1390 0.3602 0.4823 0.2461 0.2378 -0.5730 0.1457 0.4666 0.3469 0.3002 0.2541 0.5302 0.2321 0.5444 -0.5295 1.0000
 -0.2052 -0.3928 -0.3462 0.6018 -0.4738 0.2014 -0.1810 -0.3044 -0.0735 0.4568 -0.2997 0.4416 -0.1589 -0.2591 0.2719 -0.3334 0.2112 -0.3361 -0.3231 0.0599 1.0000
 0.2292 -0.1613 -0.3405 0.4760 -0.2533 -0.3731 0.1341 -0.3307 -0.6195 0.3693 -0.4343 0.2545 -0.3162 -0.5677 0.5870 -0.3068 0.5049 -0.3319 -0.2361 0.1166 1.0000
 -0.1501 0.5505 0.5254 -0.1874 0.5845 0.2595 0.2632 0.0458 -0.5245 0.1399 0.2945 0.2051 0.2747 -0.2234 0.3549 0.2106 0.4004 0.3340 -0.4668 0.2489 1.0000
 0.3499 -0.2578 -0.3553 0.4170 0.3050 -0.2757 -0.4087 0.0740 0.3733 -0.5495 -0.1487 0.6058 -0.4928 -0.1411 0.4928 -0.3544 0.0888 0.5818 0.2689 -0.4613 1.0000
 -0.1563 -0.3105 -0.0958 -0.5262 -0.5080 0.6038 -0.2389 0.1927 0.4443 -0.4325 -0.3405 -0.3944 -0.1535 -0.5878 0.6135 0.6042 0.1907 -0.3944 0.4054 0.3467 1.0000
 -0.3921 0.3833 -0.1328 -0.2762 0.2858 0.3420 0.3300 -0.4667 0.3893 -0.1330 -0.1612 -0.1593 -0.3287 0.2229 -0.5943 -0.1601 -0.4835 0.4982 -0.1481 -0.5022 1.0000
 -0.0251 0.2373 0.4068 0.1672 -0.0981 0.4283 0.3442 -0.5752 0.4206 -0.0834 -0.0813 -0.4706 -0.1267 -0.2996 0.1205 -0.4422 -0.3462 0.2250 -0.2817 -0.3942 1.0000
 0.3643 -0.3153 0.4224 0.3558 -0.2444 -0.3605 0.2019 0.3109 -0.5573 0.3618 0.4076 -0.4435 0.0175 0.5036 -0.2925 0.0447 0.3971 0.2246 0.3652 -0.3017 1.0000
 -0.3127 -0.1819 0.4343 0.2179 0.2989 0.4084 0.4905 -0.5365 0.2706 -0.3686 -0.5461 -0.4859 0.2060 -0.2726 -0.2746 -0.5259 -0.3013 0.4290 -0.2755 0.4149 1.0000
 -0.1808 0.2223 -0.1437 -0.3214 0.4572 -0.2059 -0.4044 0.3308 0.4461 0.1920 -0.3434 0.2929 -0.2607 -0.3598 0.4334 0.2962 0.5802 0.3874 0.5576 -0.2307 1.0000
 -0.3836 -0.3149 0.4732 -0.4259 0.3710 -0.3068 -0.4822 -0.2781 0.5262 0.0593 0.2167 -0.3727 -0.2320 -0.0931 0.5169 -0.3728 0.2858 -0.2544 0.4206 -0.2984 1.0000
 0.3005 -0.5587 -0.4208 -0.1864 -0.3129 0.4992 0.1458 -0.1655 -0.4615 -0.3629 -0.4449 -0.2802 0.2105 0.2487 -0.6042 -0.3957 -0.1275 -0.4032 -0.1265 -0.5304 1.0000
 0.5156 -0.3264 -0.5105 -0.4246 0.3471 0.3951 0.3452 -0.3491 0.2949 0.4630 0.4677 0.3608 0.3290 -0.5937 -0.3936 0.4434 -0.5752 0.4190 0.0073 -0.5116 1.0000
 0.4852 -0.3249 -0.4392 0.3646 -0.4355 -0.4391 -0.3622 -0.1147 0.5373 -0.2672 0.3429 -0.4856 0.5084 0.2088 0.4050 -0.4231 -0.0836 -0.6454 0.1347 0.2327 1.0000
 -0.3727 0.1649 -0.3039 0.3688 -0.4114 -0.0452 0.5548 -0.0687 0.1454 0.3596 -0.4445 0.1877 0.3437 -0.0987 0.5103 -0.3884 -0.3795 -0.4799 -0.4898 0.2514 1.0000
 0.3441 -0.3106 -0.3569 0.4298 0.4808 -0.1567 0.3524 -0.5532 0.3832 -0.2002 -0.6102 -0.5732 0.0978 -0.2341 -0.3782 0.0859 0.2718 0.3528 -0.1822 -0.2450 1.0000
 0.3637 -0.2822 0.1011 0.2718 -0.3291 0.5441 0.0751 0.5505 0.1932 0.2969 0.2475 -0.3359 0.2600 -0.2802 0.4473 0.1224 -0.4525 0.1337 -0.5338 -0.4123 1.0000
 0.0560 0.1132 -0.4693 -0.5216 0.2605 0.5172 -0.3371 0.2335 -0.5320 0.3076 0.4911 0.4397 -0.5173 -0.1489 -0.2338 -0.4336 0.5227 0.4096 0.4385 -0.3172 1.0000
 0.4809 -0.2675 0.3325 -0.5422 0.4253 -0.1351 0.4492 0.3395 0.2531 0.1487 -0.2734 0.2109 0.3628 0.3374 -0.2182 0.2529 0.4574 0.2536 0.2880 -0.2329 1.0000
 0.2167 0.2659 -0.3565 0.4149 -0.5481 0.1936 0.3971 -0.2532 0.3690 0.1653 0.1291 -0.2860 -0.5430 -0.1401 0.2562 0.2326 -0.5787 0.5403 -0.2491 -0.3418 1.0000
 -0.2465 0.3478 -0.4026 -0.2694 -0.4144 -0.3096 0.2441 0.1922 0.1706 0.3959 0.4392 -0.1595 0.0482 0.2002 0.4626 0.1465 0.5787 0.4218 -0.2219 0.1999 1.0000
 -0.0674 0.3522 0.1222 -0.1891 0.3099 0.3147 0.5357 0.4086 -0.5200 0.3331 0.1478 -0.5217 0.3646 -0.2684 0.1812 -0.5078 0.1563 -0.3796 0.5175 0.2007 1.0000
 -0.5366 -0.2377 -0.4259 -0.4920 -0.3817 -0.2352 0.2920 0.5976 0.5065 -0.0575 -0.2488 -0.3319 0.2956 0.3964 -0.3654 -0.4634 -0.4634 -0.5375 -0.3575 0.1345 1.0000
 -0.2955 -0.3994 0.2994 0.2524 0.5020 -0.4641 0.0498 0.3392 0.3921 0.5468 -0.4200 -0.3377 -0.3061 -0.2199 0.3421 -0.2638 0.1882 0.4611 0.4452 0.5917 1.0000
 -0.4380 -0.5256 -0.3676 0.3105 -0.1980 0.5707 -0.4560 0.3137 0.4434 0.4846 -0.2622 -0.5718 -0.0952 0.0753 -0.1995 0.3216 0.4860 0.1579 -0.2063 -0.5079 1.0000
 0.3770 -0.5250 -0.3335 0.3428 -0.5565 -0.2104 0.1693 -0.0940 -0.4019 0.3046 -0.2894 -0.4586 -0.4198 -0.3078 0.1378 0.2585 0.2921 0.3837 0.4632 0.6125 1.0000
 0.2492 -0.3099 -0.0970 0.3219 0.0318 -0.6146 0.2063 0.2071 -0.3058 0.2897 -0.1656 0.5345 0.5216 0.2174 -0.2441 -0.0398 -0.4117 -0.4466 -0.0326 -0.5706 1.0000
 0.2178 -0.3040 0.4157 0.4689 0.2360 -0.4637 0.3444 0.1541 -0.4180 0.4531 -0.5609 -0.2726 0.1932 0.3317 0.0716 -0.2799 -0.3933 -0.3129 0.2918 0.3903 1.0000
 0.4613 -0.2778 0.3670 0.3824 0.2845 0.0442 0.6219 -0.5530 -0.3234 -0.2383 0.0344 -0.1842 -0.3510 -0.5312 -0.5152 -0.4767 0.2312 0.3486 -0.4639 0.4765 1.0000
 0.5256 0.3104 -0.3889 0.2086 -0.1481 0.2775 0.1682 -0.2667 -0.3100 -0.2673 -0.2528 -0.3461 -0.2204 -0.4992 -0.2247 -0.2159 -0.1924 -0.3489 -0.4351 0.1730 1.0000
 -0.2524 -0.4468 -0.1912 -0.5074 0.4066 -0.4757 -0.2149 0.6009 -0.0836 0.2077 -0.2263 0.2306 0.3032 -0.2020 -0.3731 -0.2445 -0.2797 -0.3938 0.4625 0.4143 1.0000
 -0.1039 0.2467 0.3330 -0.3560 0.2685 0.4391 0.1484 -0.4844 -0.3073 -0.6399 0.2724 0.3032 -0.5762 0.4044 -0.4056 0.2613 -0.2694 0.4807 -0.3727 0.4131 1.0000
 0.2144 -0.3655 0.5451 -0.3671 -0.4345 0.1800 0.2677 0.2160 0.4418 -0.2143 -0.1994 0.2042 -0.4996 0.1678 0.5092 -0.1803 -0.4286 0.2294 -0.2358 -0.2085 1.0000
 0.2337 -0.2650 -0.4350 -0.4935 -0.1345 0.5029 0.2900 -0.5648 -0.3036 0.2437 -0.3870 -0.5403 -0.4856 0.5067 0.3091 0.3312 0.6146 -0.2485 0.1165 0.3864 1.0000
 -0.5980 -0.3712 0.6438 -0.1620 -0.2062 0.4570 0.5400 -0.0895 0.4877 0.2834 0.3182 0.4799 -0.4124 0.5177 0.4445 0.2805 -0.1778 -0.4158 0.3902 0.4198 1.0000
 -0.0878 0.3763 -0.4614 0.4906 -0.1820 -0.6049 0.3991 0.4279 0.2817 -0.4181 0.5597 0.3130 0.3473 -0.3536 0.4554 -0.4533 -0.2452 -0.2697 -0.3338 -0.5973 1.0000
 -0.4541 -0.4874 0.2910 0.2592 0.1132 0.3514 -0.3931 0.0621 0.2145 -0.4094 0.1862 0.1814 -0.4636 -0.3676 -0.2462 -0.2101 -0.4873 0.2557 -0.3609 0.5608 1.0000
 -0.2555 -0.2375 0.1868 0.3258 -0.3428 -0.2692 0.2072 0.0884 0.1959 -0.4570 -0.2342 0.5176 0.0908 -0.4626 0.2985 0.5789 -0.0723 0.5658 -0.2358 0.1539 1.0000
 -0.5697 -0.2427 0.3412 -0.2246 -0.4316 -0.4330 -0.4049 0.3381 0.0696 0.0824 -0.2703 0.3885 0.1074 -0.2402 -0.4235 -0.4918 -0.2276 0.1896 -0.3692 -0.4136 1.0000
 -0.5818 -0.3150 -0.4354 0.2965 -0.3889 0.4832 0.6324 0.4042 -0.2292 0.5375 0.4361 -0.4679 0.2178 -0.1260 0.4091 -0.4806 -0.2803 0.4604 -0.3953 -0.1085 1.0000
 -0.0743 0.5053 -0.0110 0.3693 0.3638 0.0698 -0.1378 0.5697 0.4977 0.2257 -0.3651 0.4179 -0.1269 0.3553 -0.5975 0.5917 0.1015 0.3204 -0.1609 0.1610 1.0000
 -0.2129 0.5709 0.4421 0.2206 -0.0890 -0.3694 -0.6195 -0.1697 0.4850 -0.5187 -0.1539 0.6077 0.5150 -0.4937 -0.4314 -0.3604 -0.3538 -0.3706 -0.2448 0.3960 1.0000
 -0.4049 -0.3794 0.5273 0.4850 -0.2491 -0.1507 -0.5924 0.3514 0.5185 0.5222 -0.3424 -0.4505 -0.3868 0.1077 0.1606 -0.2102 0.2817 0.4417 -0.3247 -0.4687 1.0000
 0.2891 0.1621 0.2829 -0.2441 0.4436 0.1915 -0.2903 -0.1217 0.1880 -0.0412 -0.1516 0.2359 0.4933 0.5410 0.2477 0.3181 0.4368 -0.5408 -0.4670 -0.4527 1.0000
 0.5014 0.0575 -0.1343 0.1702 0.2555 -0.3855 0.2252 0.3854 -0.2663 0.4368 0.1910 0.1876 0.4392 0.4002 -0.4430 0.5170 -0.4725 0.3728 -0.4435 -0.3032 1.0000
 0.1758 0.4970 -0.1166 -0.2069 -0.3548 -0.2261 -0.5152 -0.2244 -0.2806 -0.3439 -0.1352 0.4369 0.4085 0.4128 -0.0941 0.0580 -0.3606 -0.6382 -0.1855 0.3594 1.0000
 -0.5606 0.5644 -0.3478 -0.5170 -0.2987 0.2768 -0.1207 -0.4408 -0.2993 -0.1102 -0.0672 -0.1021 0.3541 0.5054 -0.2167 -0.3820 0.3188 0.1041 -0.4359 -0.1907 1.0000
 0.4988 -0.4119 0.4543 -0.6218 -0.5169 -0.2660 -0.1774 -0.1397 -0.3757 -0.4053 -0.1980 0.0172 -0.5306 -0.5452 0.2707 0.2291 0.2099 0.4287 0.2991 0.2488 1.0000
 -0.3594 0.1674 -0.4623 0.0378 0.5563 -0.2336 -0.6390 -0.2856 -0.3299 -0.4663 0.2972 0.2355 0.4120 0.5876 -0.5187 0.3878 -0.1480 0.6275 0.5101 -0.2776 1.0000
 0.5731 0.3323 -0.3804 0.4583 0.3595 0.4809 0.3472 -0.5020 -0.2237 0.4028 -0.3182 0.5582 0.5329 0.2517 -0.5223 -0.3773 0.4830 0.4692 0.4225 0.3491 1.0000
 -0.2638 -0.5760 -0.4732 -0.2809 -0.3197 -0.2444 0.4181 -0.4417 -0.2263 -0.4946 -0.4754 -0.2413 -0.4402 -0.3072 -0.4735 -0.2705 -0.5690 0.1291 0.2296 0.2342 1.0000
 -0.4791 -0.5490 -0.1791 -0.2930 -0.1653 -0.3777 0.2342 0.1885 -0.4418 0.4472 -0.2273 0.3294 0.0640 -0.4208 -0.4625 0.4862 -0.3622 0.1122 -0.2130 0.5779 1.0000
 -0.5706 -0.4089 -0.3723 0.5466 -0.3736 0.6405 -0.4183 -0.2869 0.5851 0.1747 0.2093 -0.1417 0.1954 -0.5133 0.4017 0.0883 -0.2195 -0.3326 -0.3965 -0.3290 1.0000
 -0.4327 -0.1509 0.3782 -0.2646 0.0842 0.2124 0.1372 0.2708 -0.4254 0.3249 -0.5147 -0.6204 0.5381 0.5387 -0.2927 -0.5673 -0.6254 -0.3248 -0.1154 0.0255 1.0000
 0.4644 0.4184 -0.4060 -0.4248 -0.3832 0.5221 0.3425 -0.5132 0.1596 0.4148 -0.2890 -0.0955 0.3445 0.1451 -0.1223 -0.4818 0.2793 -0.3823 -0.3974 -0.4741 1.0000
 0.2527 -0.2721 -0.4413 0.4806 -0.2832 -0.1491 -0.2078 -0.2675 -0.5122 0.2791 0.3007 0.1482 -0.3828 0.5959 0.1542 0.3178 0.3546 0.4070 0.3842 -0.3489 1.0000
 0.2346 0.2853 -0.3141 0.4453 0.3010 0.3326 -0.5908 -0.4192 -0.1662 0.4598 -0.3264 0.5429 0.4016 -0.4227 -0.3802 -0.4659 0.0850 -0.4322 0.3729 0.3577 1.0000
 0.0862 0.1888 0.2680 -0.5167 0.5074 0.3735 0.4028 0.5746 0.0990 -0.2857 0.2890 0.3253 0.1771 -0.2349 0.2575 -0.2778 -0.4398 0.4274 0.1043 -0.1568 1.0000
 -0.3830 -0.5088 0.5797 -0.5611 -0.5488 0.2599 -0.3853 -0.5313 0.6148 -0.5133 0.4264 -0.2287 0.4557 -0.3523 -0.2941 -0.4861 0.4312 0.2025 0.0900 -0.6226 1.0000
 -0.2919 0.3163 0.5954 0.3204 -0.4507 -0.1524 -0.3218 -0.5573 -0.4638 0.3250 -0.5120 -0.2845 0.4726 0.3071 0.1490 0.4152 -0.5226 -0.3148 0.2675 -0.3392 1.0000
 0.5795 0.0661 0.1242 0.3920 0.1287 0.3770 0.4593 0.4077 0.6300 -0.3181 -0.1939 0.5914 0.4435 -0.0678 -0.6043 -0.2799 -0.4883 0.4219 0.5675 -0.1762 1.0000
 0.2632 0.3992 -0.2181 -0.5926 0.4718 -0.2767 0.1684 0.2300 0.3077 -0.4434 -0.0124 -0.5561 0.2121 0.2744 -0.1624 0.4566 0.4347 -0.3803 0.2748 0.4767 1.0000
 -0.4918 -0.4332 -0.5772 0.4363 0.0212 0.3363 0.4711 0.4330 0.3180 -0.5444 -0.3898 -0.2676 -0.2351 -0.4119 -0.2230 -0.3861 -0.5228 0.1439 0.2773 -0.3013 1.0000
 -0.1615 -0.2821 0.1943 0.3054 -0.4461 -0.4240 -0.2265 0.2838 -0.2402 0.1952 0.4671 0.5087 0.4515 0.2005 -0.0530 0.1280 0.3124 0.1786 0.4719 0.3838 1.0000
 0.3358 -0.1499 -0.2042 -0.4526 -0.5620 -0.1751 0.3874 -0.2947 -0.2347 0.2117 -0.4864 -0.2822 -0.3998 -0.2693 0.3532 -0.2452 -0.4205 -0.4937 0.0929 0.4002 1.0000
 -0.5897 -0.3502 0.5968 -0.6012 -0.5270 0.2197 -0.5556 0.3920 -0.2796 -0.1742 0.3423 -0.4460 -0.4130 0.2925 0.2959 0.2503 0.3893 -0.3520 -0.4586 -0.4535 1.0000
 0.2325 -0.1817 0.3853 0.2189 0.2007 0.6208 0.3935 0.6087 -0.3789 -0.2965 0.0799 -0.1164 0.2645 -0.5406 -0.2859 0.1045 -0.3950 0.2284 0.3675 -0.4088 1.0000
 -0.0632 -0.1652 -0.2009 -0.5283 -0.4179 0.2848 -0.2044 -0.2306 -0.2835 0.4850 -0.4768 0.0728 -0.3683 0.2648 -0.4885 0.4436 -0.5209 0.3773 -0.2988 0.2136 1.0000
 0.3545 -0.3818 -0.2319 -0.3666 0.3624 0.4233 -0.4353 0.4084 -0.4135 -0.2917 -0.2750 0.2468 -0.0698 0.3214 0.5938 0.5159 -0.5235 0.6009 -0.2228 -0.2951 1.0000
 -0.3059 -0.4623 -0.1622 0.5462 0.1422 0.4952 -0.3435 -0.2599 -0.2540 -0.3078 0.2788 0.1415 -0.1285 0.3783 -0.1515 -0.4357 -0.2934 0.3417 -0.4766 0.3473 1.0000
 0.3901 -0.1388 0.2980 -0.3902 0.0927 0.2563 -0.3934 -0.1202 0.2614 -0.3369 -0.3363 -0.3566 0.3807 0.4852 -0.3389 -0.2870 0.2489 0.3769 -0.2160 -0.0909 1.0000
 -0.4905 -0.1874 -0.1974 0.5352 0.2806 -0.3608 0.3531 0.1229 0.4831 -0.3163 -0.4345 -0.4581 -0.3795 0.0783 -0.1885 -0.5648 -0.2618 0.4848 -0.4055 -0.5589 1.0000
 0.0701 -0.2605 0.1438 0.3283 -0.2387 0.4222 -0.4966 0.3293 -0.2599 -0.4824 0.3500 0.4960 -0.2234 0.5724 0.3548 0.3145 0.3529 -0.5693 0.5899 -0.5917 1.0000
 -0.2593 0.3350 0.2211 0.1135 0.4824 -0.5529 -0.1155 0.3271 -0.3374 0.1106 0.3880 -0.4962 0.4348 0.3396 -0.3693 0.2089 0.3983 0.5130 -0.1312 0.2309 1.0000
 0.4470 0.3705 -0.3823 -0.1233 -0.2631 -0.1765 0.1488 0.6066 -0.4871 -0.4083 -0.6064 0.3815 0.0531 -0.4002 -0.6157 0.6020 -0.5965 -0.5036 -0.3546 0.3932 1.0000
 0.5215 0.4485 0.1780 -0.3143 0.2327 -0.2641 -0.1665 -0.2793 0.3154 -0.2176 -0.3504 -0.5175 0.3903 0.2051 -0.2555 0.5976 -0.1760 0.5662 0.3327 -0.5248 1.0000
 -0.1377 -0.3056 0.5178 -0.3215 0.5984 -0.2826 -0.4861 0.2717 0.1396 -0.5210 0.0337 -0.3705 -0.2461 -0.3243 0.2888 0.4298 0.1976 -0.0907 0.5588 -0.2684 1.0000
 -0.1883 -0.2090 0.5314 -0.4192 0.4988 0.3758 -0.1620 -0.3645 0.3510 -0.2264 0.4548 -0.3652 -0.3337 0.4510 0.1426 -0.5186 0.5089 -0.4964 0.1746 0.4316 1.0000
 0.4445 0.5657 0.3618 -0.0863 0.2441 -0.1190 -0.3255 -0.5189 -0.1351 0.3707 -0.2922 -0.1913 -0.3898 -0.2334 -0.5480 -0.1754 0.3483 0.4783 -0.1725 -0.2819 1.0000
 -0.5488 -0.5270 0.3414 -0.1467 -0.2248 0.4445 0.4494 0.5482 -0.4232 -0.0679 0.3150 -0.4873 -0.4716 -0.2832 -0.4915 0.1470 0.1611 0.5440 0.3305 -0.4918 1.0000
 -0.3728 -0.3436 0.5665 -0.2514 0.2343 0.3360 -0.2094 0.4442 0.1288 0.4007 -0.4576 0.2002 -0.5333 0.5218 -0.3792 0.2191 0.2151 -0.3064 0.4263 0.1985 1.0000
 0.4995 -0.4261 -0.2206 0.5156 0.1292 0.4400 -0.2171 0.4786 0.3404 0.5677 0.4507 -0.4477 0.1577 0.1953 -0.2204 -0.4687 0.3631 0.3164 -0.5587 0.2169 1.0000
 0.2712 -0.1754 -0.4358 0.2452 0.4062 0.1083 0.5644 0.3063 -0.6086 0.3640 -0.3563 -0.4386 0.4801 0.2310 0.2748 -0.5791 -0.4634 -0.1389 0.5668 0.1665 1.0000
 -0.2601 -0.3212 0.5626 -0.1505 -0.0813 -0.3717 0.5170 0.2058 -0.4849 -0.3901 0.4585 0.1118 -0.1226 -0.3395 0.2390 0.4586 0.5635 0.1533 0.3431 0.3177 1.0000
 0.5391 0.1112 -0.2746 0.5370 0.0768 0.3874 -0.3995 -0.3739 -0.4866 0.1376 -0.3964 -0.1676 -0.4109 -0.3885 0.2608 0.4557 -0.1965 0.4218 -0.3941 0.2575 1.0000
 -0.2897 -0.2357 0.3972 0.4344 -0.1658 0.2073 0.3826 -0.2610 -0.5329 0.0909 0.6102 -0.2786 0.3807 0.5466 -0.1955 -0.2989 -0.2265 -0.4282 -0.0426 -0.4712 1.0000
 0.2804 0.3115 0.5487 -0.1528 0.2528 0.1544 0.2358 -0.1832 0.3115 -0.3427 0.2222 -0.3098 0.5368 -0.2476 -0.4518 -0.4131 0.4999 0.2650 0.4545 -0.1000 1.0000
 -0.3938 0.3598 0.2956 -0.3930 0.1665 0.3441 0.3436 0.4220 -0.4432 -0.4793 -0.2222 0.5704 0.5962 -0.2268 -0.3041 0.2430 0.0973 -0.4422 -0.2991 0.5751 1.0000
 -0.3905 0.2910 0.5399 0.5786 -0.2468 -0.2386 -0.1864 -0.4311 -0.5388 0.3911 0.3248 0.4533 -0.1272 -0.2287 -0.2758 0.5662 0.5264 -0.1260 -0.2906 -0.5502 1.0000
 0.3420 -0.3425 -0.4148 -0.5986 0.1712 0.2403 0.1719 0.1198 -0.4996 -0.1814 0.4557 -0.2683 -0.0583 0.4030 0.6282 0.4571 -0.3076 0.2647 -0.3876 0.4657 1.0000
 -0.3979 0.2692 0.3097 0.4962 0.2149 -0.5479 0.2400 -0.3021 0.5083 -0.4519 -0.3433 -0.6130 -0.3191 -0.4497 0.4029 0.6074 0.1295 0.4228 -0.5618 -0.2111 1.0000
 0.3418 -0.2928 -0.2591 0.2052 0.2281 0.2379 0.5448 0.1390 0.3122 0.3086 -0.6139 -0.3329 -0.3269 0.3113 0.0192 0.2933 0.4898 -0.5109 0.5566 -0.2169 1.0000
 0.4465 0.5357 -0.3732 0.1096 0.2470 -0.5649 -0.3563 -0.3886 0.2052 -0.4047 0.6023 0.3720 0.4331 0.5544 -0.0744 -0.5122 0.4517 -0.3031 0.5641 0.5277 1.0000
 -0.0306 -0.4716 -0.4622 -0.4545 -0.3047 -0.0956 0.2984 0.1043 0.5373 -0.5410 -0.5128 0.1638 0.2146 -0.3264 0.3865 0.5260 0.3713 0.5476 0.3615 0.5503 1.0000
 0.2242 -0.1963 0.1605 0.4297 0.4009 0.2567 -0.3843 -0.5520 0.1290 -0.3508 0.4550 0.3177 -0.2696 0.2202 -0.4828 0.1638 -0.4964 0.3295 -0.5885 -0.3251 1.0000
 0.1068 -0.2291 0.1665 0.4011 -0.2072 -0.2204 0.1110 0.2448 0.5630 0.3283 -0.1848 0.1176 -0.2365 0.2674 0.4622 0.2210 0.1253 -0.5391 0.4245 0.1795 1.0000
 -0.2551 -0.2162 -0.5671 0.2844 0.4595 -0.2151 0.1950 -0.3537 -0.5020 -0.1219 -0.6371 0.1735 0.3038 0.4302 0.2233 -0.3770 0.1006 0.5762 0.1780 -0.4700 1.0000
 -0.4533 0.3850 0.4882 0.2818 0.0801 0.3042 -0.3787 -0.2391 -0.2864 -0.2688 0.3119 -0.0723 0.2890 -0.4252 0.3167 -0.2023 -0.5789 -0.2397 0.1109 -0.3468 1.0000
 -0.4543 -0.1192 0.1990 -0.1829 0.3426 0.2573 -0.5304 0.3954 -0.0545 0.3206 0.3276 -0.2200 0.5134 0.0418 -0.0610 -0.3451 0.1973 0.1900 0.5695 -0.1612 1.0000
 -0.3537 -0.4961 -0.2526 0.4228 0.1612 -0.4556 0.4012 -0.4764 -0.1308 0.2864 -0.4431 0.3517 -0.5565 -0.2513 -0.3829 -0.4251 0.4107 -0.0293 0.4377 0.4847 1.0000
 -0.4504 -0.3240 0.4968 0.0687 0.4103 -0.3899 0.4326 -0.0881 -0.5135 -0.5297 -0.5005 0.3416 0.3787 0.4885 0.3088 -0.4851 -0.1628 -0.1756 0.3674 -0.2534 1.0000
 -0.1731 0.1593 -0.3946 0.1843 0.2604 -0.4618 0.1398 -0.2589 -0.3873 0.4660 0.2689 -0.0388 0.3881 -0.1526 -0.0646 0.1264 0.2159 0.3230 -0.5078 0.5288 1.0000
 0.2609 0.3391 -0.0568 0.5127 -0.1604 0.4560 -0.3448 -0.2867 -0.1278 0.2669 0.2506 0.1593 0.3222 0.5238 0.4280 -0.2938 -0.1470 0.5119 -0.1118 -0.2352 1.0000
 0.1115 0.3754 0.5865 -0.4441 -0.3851 -0.2668 0.2991 0.5811 -0.4142 0.1351 -0.1479 0.3882 0.2521 -0.4475 0.3664 -0.2568 -0.3757 0.4890 0.2504 0.2831 1.0000
 -0.2310 -0.3320 0.4141 0.1545 0.2671 -0.3991 0.4382 -0.4896 -0.2231 -0.2353 -0.2953 0.2851 0.2143 0.2663 -0.3417 0.3174 -0.5987 0.6392 -0.1617 0.2477 1.0000
 -0.5194 -0.4262 -0.6364 0.1366 -0.0891 -0.4281 0.3624 0.2273 -0.0307 0.3874 -0.4149 -0.2490 -0.3853 0.3424 -0.3526 -0.3974 0.6261 -0.1267 0.2926 -0.2395 1.0000
 0.2572 0.0800 0.5526 0.2858 -0.5723 0.3914 0.1295 0.1780 -0.1127 0.5056 -0.3011 0.6116 -0.5644 -0.2501 -0.2867 0.4598 0.1497 0.0432 0.2873 0.3641 1.0000
 0.2894 0.3760 -0.2564 -0.4709 -0.4000 -0.1363 -0.1042 0.2063 0.2564 0.5185 0.3445 -0.3630 -0.4302 -0.0925 0.2563 0.1528 0.2532 -0.4099 -0.3473 0.2947 1.0000
 -0.6446 -0.2757 0.5315 0.4555 0.2756 0.3033 -0.4603 -0.1580 0.4114 0.0410 0.2726 -0.5325 -0.4752 0.2853 -0.4269 0.5279 -0.2249 0.5070 -0.0943 0.4784 1.0000
 0.2859 0.0205 0.0588 0.0644 -0.4956 -0.5353 0.2526 0.1387 -0.5009 -0.0911 -0.1470 -0.0549 0.4024 0.1479 -0.4852 0.1179 -0.3535 0.5174 0.2173 -0.4939 1.0000
 -0.1231 0.3928 0.5868 -0.5139 -0.0706 0.1660 0.0875 -0.2917 -0.2582 0.1800 0.2460 0.0610 -0.3604 0.4063 0.2607 0.1311 -0.5510 0.5089 -0.3918 0.2728 1.0000
 -0.3973 0.3504 -0.3521 0.1869 0.4039 0.4628 -0.2827 0.1343 0.0777 0.4646 -0.0598 0.2799 0.4250 0.1651 0.0309 0.2453 0.3500 0.2444 0.6004 -0.3227 1.0000
 0.0966 -0.4702 -0.2296 0.3495 0.5459 -0.5043 0.5301 0.3040 0.4577 -0.5589 0.0706 0.4633 -0.5285 0.1638 0.4311 -0.4232 -0.3212 0.2864 -0.5522 -0.1468 1.0000
 -0.4324 0.0621 -0.3195 -0.3218 -0.3624 0.3610 0.5196 -0.1843 0.1816 0.5078 0.5660 -0.2234 0.2222 -0.1698 -0.3211 -0.2554 0.2656 0.5416 0.5742 0.1927 1.0000
 -0.1083 0.1900 0.4318 0.3525 -0.5053 -0.2269 0.2431 -0.4049 -0.4621 0.1952 0.2547 -0.3115 -0.4629 0.4251 -0.2121 0.5719 -0.2133 -0.3267 -0.4728 0.2291 1.0000
 0.5433 0.3528 0.2640 -0.2792 -0.2698 0.0271 0.2951 -0.3211 -0.1899 0.5899 0.5502 0.3494 -0.4206 -0.5539 -0.4500 0.3788 0.6311 -0.5911 0.6270 0.4534 1.0000
 -0.3061 0.3449 -0.1255 0.1269 0.3193 0.1459 0.2928 -0.4928 -0.2897 -0.5409 -0.2103 -0.3485 0.5213 -0.4575 -0.1889 0.2740 0.0127 -0.3131 0.3158 -0.3384 1.0000
 -0.5492 -0.3527 -0.3086 0.3432 0.0841 -0.3853 0.4865 -0.4632 -0.3575 -0.1530 0.3796 -0.3967 -0.3489 -0.4958 -0.4090 -0.0546 0.4012 -0.3616 -0.3209 -0.4196 1.0000
 0.1627 0.3845 -0.3425 -0.3377 -0.5805 -0.5169 0.2246 -0.4536 -0.5205 0.3207 0.5096 0.3948 0.2776 -0.4150 0.5443 0.3015 0.4155 -0.5489 0.4762 0.0718 1.0000
 -0.3611 -0.4487 0.5477 0.4621 0.3195 0.5055 0.3761 0.3301 -0.5105 0.1658 0.4308 0.1925 -0.6420 -0.2355 0.3762 -0.1236 -0.4457 0.0164 -0.2931 -0.4964 1.0000
 0.2886 -0.5696 0.2163 -0.4130 -0.5053 0.3833 -0.4106 -0.4184 0.1877 0.2040 -0.3665 0.0746 0.6410 -0.3022 0.0930 -0.2895 0.5193 0.2206 -0.4205 0.4043 1.0000
 0.4294 -0.2185 -0.2949 0.2748 -0.4927 -0.1982 0.1223 -0.5062 -0.4183 0.1626 0.3061 0.5350 0.3064 0.3050 -0.5238 -0.5269 -0.5882 -0.2810 0.4777 0.4376 1.0000
 0.2148 -0.4233 -0.1615 -0.4366 -0.2135 0.4800 -0.2050 0.2234 0.2828 0.2380 0.2763 -0.3769 -0.4194 0.2079 -0.4003 0.1022 0.4259 -0.3877 -0.2370 0.3953 1.0000
 -0.5756 0.6157 -0.4992 -0.2843 -0.2750 0.4736 0.3139 -0.3696 0.4430 0.5073 -0.4517 -0.4789 0.3977 -0.1075 -0.5269 0.4663 0.4371 0.5657 -0.5247 0.3684 1.0000
 -0.2384 -0.0439 0.5326 0.4798 0.4369 -0.3414 0.5559 -0.4226 -0.0557 -0.6029 -0.3010 -0.3040 -0.5095 -0.4636 -0.5153 0.4406 0.2597 -0.0756 0.4630 0.3258 1.0000
 0.1211 0.1706 -0.5292 -0.1607 0.1975 0.1912 0.1239 -0.1773 0.3358 0.4165 -0.4120 -0.2023 0.4636 0.3757 0.0154 0.3213 -0.4131 -0.2394 0.4570 0.4579 1.0000
 0.0517 0.2428 -0.2412 0.5557 -0.3730 0.4523 -0.1102 -0.4038 -0.2708 0.4483 0.3627 0.3419 -0.4943 -0.2355 0.5496 0.4520 0.4678 -0.4859 -0.4321 0.3055 1.0000
 0.1230 0.1171 -0.0980 -0.4013 0.3472 -0.4537 0.1048 0.4360 -0.0860 0.1727 -0.4716 0.4157 0.3328 0.3261 -0.4928 -0.4046 -0.5033 -0.2346 0.3479 -0.5242 1.0000
 0.3585 0.4368 0.3828 -0.0781 -0.2579 0.5123 0.2204 -0.3070 -0.4956 -0.2468 0.4286 0.4505 0.4872 -0.5014 -0.4629 0.3064 0.4767 0.2960 -0.2178 -0.3364 1.0000
 0.2848 -0.0827 -0.1537 -0.4404 -0.5407 0.4445 -0.5786 -0.4706 -0.1439 0.3929 0.5837 -0.1282 0.5964 0.3820 -0.4106 -0.1215 -0.5385 -0.2609 0.4529 -0.2832 1.0000
 -0.2183 0.2843 -0.1618 0.2215 0.1984 -0.4469 -0.1454 -0.5147 0.4681 -0.2509 0.3569 -0.0968 -0.0668 -0.2655 0.5760 -0.3460 0.5093 -0.4386 -0.2949 -0.2020 1.0000
 -0.4297 0.2369 -0.2910 0.3667 0.3619 -0.1550 0.0398 0.0869 0.2058 -0.4296 -0.3162 -0.3516 -0.1817 -0.0532 -0.3646 0.4554 -0.1200 -0.4860 -0.1928 -0.3675 1.0000
 0.3639 0.2602 0.1620 0.2086 -0.3071 -0.2324 -0.3405 0.4381 0.1353 0.3430 -0.3457 -0.5039 0.3322 0.4245 -0.5667 -0.2939 0.5100 0.2733 0.1050 -0.1173 1.0000
 0.1050 -0.4711 0.3989 0.2712 -0.3196 0.0394 0.2485 -0.4194 0.4681 -0.4517 -0.3986 0.3607 0.4008 0.2615 -0.1082 -0.2316 0.3004 -0.2229 -0.0519 0.5360 1.0000
 -0.3045 -0.4822 -0.4436 0.4032 0.6381 -0.4024 -0.4985 -0.2899 0.3635 -0.1773 -0.2380 0.2847 0.2371 -0.4846 0.5085 0.1211 0.2267 0.5589 -0.4104 -0.5485 1.0000
 -0.3070 0.5039 0.4689 -0.4530 0.3093 -0.2831 0.1749 -0.2408 -0.1907 0.2088 -0.3385 -0.5153 0.2834 0.1146 0.3785 0.4504 0.2079 0.4458 0.3171 0.4562 1.0000
 -0.2701 0.2613 -0.4489 0.5899 -0.3529 -0.3880 0.3279 0.3403 0.1716 0.3149 0.2400 -0.2741 -0.2337 0.1939 0.5908 0.3650 -0.2393 0.3379 0.1914 0.0523 1.0000
 -0.2781 -0.3562 0.5508 -0.3890 0.1367 -0.2970 0.3748 0.3463 0.3022 0.5045 -0.1447 -0.3082 -0.4015 -0.4892 -0.2175 -0.5888 0.1645 -0.3911 0.4915 0.3535 1.0000
 -0.1906 0.2037 -0.2639 0.5178 -0.4368 -0.1355 0.2774 0.5138 -0.2197 0.1897 0.4918 -0.0951 0.5487 -0.3456 0.4760 -0.3926 -0.4562 -0.3674 -0.3925 0.1970 1.0000
 -0.3076 0.5335 -0.0744 -0.3434 0.4143 0.4519 0.6072 0.4740 0.5410 0.2188 -0.5621 0.5788 -0.3635 0.3410 0.2757 -0.3768 0.1934 -0.1155 -0.5391 0.5588 1.0000
 -0.3608 -0.5545 0.2925 -0.3668 0.0643 -0.2551 -0.5685 -0.1539 -0.5561 0.1245 0.3129 -0.3143 0.2456 -0.5286 -0.2606 -0.2723 0.6018 0.1265 0.5726 -0.2604 1.0000
 0.5012 0.5901 -0.1839 -0.1710 0.3683 0.3043 -0.1371 0.5842 -0.4922 0.2208 -0.3464 -0.4517 0.4852 -0.4979 -0.3716 -0.5795 0.3574 -0.2126 -0.3382 -0.2696 1.0000
 -0.2559 0.4473 -0.4076 0.1858 0.2968 0.1111 0.4050 0.5888 0.3507 -0.5400 0.4980 -0.3530 0.3222 -0.1493 -0.5037 -0.3103 -0.5304 0.0828 -0.1033 -0.2676 1.0000
 -0.2694 -0.3195 -0.4284 0.2446 -0.4513 0.2436 -0.2101 -0.1016 0.1901 -0.1211 0.2655 -0.3391 0.3334 -0.5468 0.2955 0.1967 0.1468 0.4549 -0.4388 -0.0880 1.0000
 0.4491 -0.2261 0.1558 -0.3118 -0.5313 -0.1154 0.3168 -0.3173 -0.3973 0.5177 -0.3826 -0.2282 -0.1831 -0.3119 -0.1242 -0.2052 0.1670 -0.3706 -0.0647 -0.3612 1.0000
 0.3493 0.1880 -0.2774 -0.5104 -0.3760 -0.4585 0.4223 -0.3392 0.1853 -0.3652 0.2770 -0.3719 0.1596 -0.1821 0.3949 -0.2156 0.1744 0.2360 0.3652 -0.1928 1.0000
 0.4663 -0.4429 -0.3461 0.2527 0.5787 -0.0780 0.3146 -0.3011 -0.2524 0.4721 0.5114 0.1319 -0.3534 0.3465 0.3383 0.5523 0.1521 0.2091 0.3497 -0.6209 1.0000
 -0.4072 0.1474 0.5970 -0.4819 0.1090 -0.1674 0.3023 -0.3606 0.4224 0.5324 -0.1898 0.2873 -0.3740 0.3494 -0.4007 -0.4674 -0.6263 -0.2606 -0.4484 -0.3665 1.0000
 -0.3226 0.6166 0.0673 0.3916 0.3110 -0.3567 -0.2843 0.3022 0.5860 -0.1778 0.2142 -0.5103 0.3962 0.4461 0.3949 0.2421 0.2194 0.5609 -0.1991 -0.2695 1.0000
 0.1393 0.2645 -0.4839 0.5045 -0.1578 0.3109 0.5786 0.4092 0.5638 -0.0981 -0.5455 0.3411 0.2081 -0.1829 0.5361 -0.5373 -0.1259 -0.1347 0.1352 0.5311 1.0000
 -0.1567 -0.4174 -0.4465 -0.4311 -0.2855 0.0658 -0.1798 -0.3124 -0.2613 -0.5171 -0.3877 0.0864 0.4029 -0.4098 0.3347 0.0572 -0.3958 0.3161 -0.5803 -0.2433 1.0000
 0.1124 -0.2786 0.3268 0.3966 -0.3051 0.2184 -0.1208 -0.1087 0.2263 0.3283 0.2937 0.5556 -0.4039 -0.2197 -0.3115 0.4682 0.4689 -0.2102 0.2006 0.3407 1.0000
 -0.3339 -0.5154 0.4891 -0.1767 -0.1147 -0.1326 0.1122 -0.0419 0.4536 -0.0826 0.1264 -0.4614 0.2483 0.3374 -0.1519 0.3104 0.5361 -0.3578 -0.6055 0.1312 1.0000
 0.3252 -0.3039 -0.3199 0.3603 -0.4121 0.6170 0.2972 0.5457 -0.4772 0.4951 0.4556 -0.2205 0.1859 0.2990 0.5204 -0.3260 -0.3886 0.0931 -0.5259 0.2469 1.0000
 -0.5188 0.1681 -0.1968 0.5734 0.0955 -0.4323 -0.4068 0.2007 -0.0808 -0.1933 0.4155 -0.3490 -0.3376 -0.3647 0.3312 -0.5275 -0.1326 0.3107 0.2744 -0.3179 1.0000
 -0.2092 0.3367 0.4730 -0.0984 0.2733 0.6030 0.1620 0.2926 0.3968 -0.1438 -0.3478 -0.2821 -0.3451 -0.2179 -0.2485 -0.3750 0.2626 -0.3155 -0.4408 0.2914 1.0000
 0.2222 -0.4399 -0.3166 0.4993 0.2556 0.4002 -0.3591 -0.5419 -0.3764 -0.2897 0.0962 -0.3406 -0.5743 -0.0265 0.6140 -0.4177 0.4403 0.0908 0.3110 -0.1756 1.0000
 0.3824 0.4093 -0.1669 -0.0814 0.4672 -0.2770 0.5164 0.5322 0.2317 -0.3071 0.0675 0.3850 0.5344 0.6114 0.4814 0.2185 0.2138 -0.1899 -0.1779 -0.5304 1.0000
 0.2390 0.2708 0.3569 0.3598 -0.4372 0.4019 -0.3343 0.2675 0.1511 -0.4363 0.2128 -0.2820 -0.3842 -0.2414 0.1592 -0.4282 -0.4779 0.5311 -0.4949 -0.1065 1.0000
 -0.4396 -0.2158 0.2102 0.1678 0.5823 0.1689 0.3287 0.4760 -0.0788 0.2494 0.3185 0.3718 -0.3722 0.4185 0.3413 -0.3021 -0.2747 0.0806 -0.1781 -0.3272 1.0000
 -0.3011 -0.4745 0.5191 0.4689 0.3791 -0.1693 -0.5175 -0.3923 -0.4613 -0.4651 0.5271 0.2505 0.6021 -0.5083 0.2362 -0.2997 -0.5356 -0.2878 -0.3150 -0.5080 1.0000
 0.4776 0.2916 0.2060 -0.4880 0.3491 -0.1805 -0.5830 0.4919 0.0971 0.4642 -0.4563 -0.3784 -0.0801 -0.3142 -0.1295 -0.3623 -0.2895 -0.3547 -0.2427 0.1843 1.0000
 0.3139 -0.1730 -0.3625 -0.1573 0.3653 0.3865 0.2991 0.5392 -0.2026 0.2024 -0.5165 0.3166 -0.4485 -0.0368 -0.4039 0.2313 -0.3792 0.2031 0.5593 -0.4152 1.0000
 -0.3805 0.1811 -0.3518 0.1467 -0.1039 0.3999 0.5890 0.1565 0.3964 0.0728 -0.3532 0.3229 0.0280 -0.3432 0.5936 0.0934 -0.2365 0.1833 0.2813 -0.3604 1.0000
 -0.5782 0.4554 0.4539 0.5056 -0.3544 -0.5406 -0.5138 0.5749 -0.0837 0.0805 -0.3530 -0.3470 0.3012 0.2604 -0.2233 -0.3991 -0.4254 -0.2109 -0.5142 0.3370 1.0000
 -0.6350 -0.6181 -0.5531 0.1811 -0.0397 -0.0901 -0.5045 0.2531 -0.3255 -0.5614 0.5951 0.0978 0.2853 0.2470 0.2434 0.1282 0.1049 -0.2496 0.3944 0.1218 1.0000
 0.3913 -0.4548 -0.2834 0.3887 -0.2955 0.3166 0.2781 -0.2102 -0.5414 -0.3707 0.3466 -0.2733 -0.1757 0.3238 -0.1838 -0.4946 0.3184 -0.2029 0.4343 0.3576 1.0000
 0.3953 -0.3027 -0.1171 0.3087 -0.2358 0.2304 -0.0781 -0.4759 -0.1596 0.4354 -0.3248 -0.3241 0.4985 0.4873 0.3003 0.6284 -0.3895 0.0727 0.4724 0.4395 1.0000
 0.3449 0.5010 0.2348 -0.4762 0.5717 -0.2059 -0.2317 -0.1256 0.4267 -0.4752 -0.5018 0.2392 0.0139 -0.1275 -0.6263 0.4326 -0.3033 0.2270 -0.0679 -0.3869 1.0000
 -0.2814 0.6292 -0.0775 -0.1438 0.2613 0.4283 -0.4351 -0.6020 -0.4946 -0.2235 0.1682 -0.1949 -0.3425 -0.2700 0.2214 -0.4250 -0.4016 -0.3602 -0.3124 -0.2908 1.0000
 -0.2383 -0.2882 -0.4206 0.4123 0.4878 0.4492 0.1761 -0.4799 -0.4692 0.3144 -0.3545 0.5222 -0.0723 0.3641 -0.1776 0.2345 -0.4200 -0.4909 -0.4431 -0.4987 1.0000
 -0.1891 -0.2325 -0.2544 0.1283 -0.4597 0.5185 0.2380 0.3915 0.1874 -0.1770 0.3895 0.2815 -0.0554 0.1518 0.3062 -0.2875 -0.5490 -0.5453 -0.4475 0.5869 1.0000
 0.5149 0.6006 -0.2184 -0.3930 0.3059 0.2881 -0.5547 -0.2066 -0.1338 0.4705 -0.3987 -0.0878 -0.2151 -0.1556 0.3253 0.3455 0.0757 -0.5385 -0.5501 -0.4630 1.0000
 -0.2068 -0.3292 0.4197 -0.4071 -0.5577 -0.4945 -0.5201 -0.1911 -0.3649 -0.2350 0.2583 0.3576 -0.1137 0.1124 -0.3721 -0.2558 0.3510 -0.3549 0.4134 -0.4675 1.0000
 0.2513 0.5868 0.3197 -0.2196 -0.4344 0.2397 -0.4238 -0.3579 -0.2586 0.3333 -0.1566 0.5973 -0.2790 -0.3128 -0.2057 0.1694 -0.2140 0.4056 -0.3061 0.4827 1.0000
 -0.1869 0.3600 -0.2278 0.1783 0.4190 0.1163 0.4585 -0.2520 0.1762 -0.1379 0.3083 0.5236 0.0677 -0.1324 -0.4221 -0.3958 -0.5148 0.4891 -0.3956 -0.2335 1.0000
 -0.1525 0.3603 0.2780 -0.0923 0.5270 -0.4156 -0.2465 0.2583 -0.4698 0.2816 -0.2232 0.5066 -0.4432 0.2948 0.3207 0.2466 0.4170 -0.3735 0.4215 0.6327 1.0000
 0.2582 0.1498 0.2636 -0.4421 -0.3854 0.5372 0.2712 0.4791 -0.4122 0.4418 0.3351 -0.3999 -0.2237 0.3498 0.5388 -0.3290 -0.1329 -0.1743 0.0438 -0.4385 1.0000
 -0.3156 -0.2207 0.4211 -0.2098 0.0592 0.3505 0.1539 -0.5288 0.2117 -0.1495 -0.1684 -0.1293 -0.3596 0.2707 -0.2543 -0.3747 0.4179 0.0994 0.4584 0.4673 1.0000
 0.2144 0.1698 0.5019 0.2641 -0.3692 -0.1016 0.4902 -0.1865 0.3842 -0.2171 -0.5804 0.5675 -0.0508 0.3769 -0.4294 0.5918 0.3799 -0.1980 -0.2551 0.4858 1.0000
 -0.2847 -0.4690 0.3707 -0.5497 0.5113 -0.3418 0.1887 0.4158 -0.2465 0.3257 0.5210 -0.2740 -0.1853 -0.4405 0.1734 0.1252 0.4629 0.1667 0.3260 0.2480 1.0000
 -0.6126 -0.3763 0.3997 0.3526 -0.2929 0.4553 0.6240 -0.3847 0.0629 0.4860 0.4250 -0.2945 -0.3973 0.2288 -0.3345 0.5531 -0.3646 0.2370 -0.5641 0.1215 1.0000
 -0.0908 -0.3108 -0.4766 -0.4810 0.3698 0.5507 0.3034 -0.4340 -0.3510 -0.2127 -0.3660 0.4588 0.3364 -0.3607 0.0812 0.4026 -0.3491 -0.6063 0.3537 0.3551 1.0000
 -0.2367 -0.6188 0.5241 -0.4717 0.1277 0.6109 -0.2707 -0.3414 -0.1337 0.3377 0.4635 -0.3872 -0.2056 0.5951 0.5687 0.3190 0.0779 -0.4410 0.5043 0.2911 1.0000
 -0.2392 -0.3523 -0.1489 -0.2032 0.1369 -0.5672 -0.2385 0.3655 0.3587 0.4437 -0.4605 0.1704 0.3518 0.5660 0.3475 0.4234 0.5434 0.3863 -0.2402 -0.2493 1.0000
 0.3391 0.2790 0.4438 -0.0580 0.1659 -0.3942 0.1808 0.4941 -0.2342 0.5236 0.2144 0.3222 0.5382 0.5291 0.2901 0.2983 0.1110 0.2813 0.2141 -0.2663 1.0000
 -0.2706 0.3298 0.1449 0.1605 -0.3154 -0.5296 -0.1935 0.3894 -0.1763 0.2066 -0.4014 0.3200 0.1532 -0.5821 -0.1838 -0.5240 -0.4110 0.3683 0.1840 -0.1664 1.0000
 0.2868 -0.3195 -0.2871 -0.4947 0.5141 -0.4155 -0.5406 -0.5730 0.3631 0.1855 0.3812 -0.2756 0.6180 0.3902 0.2390 0.3263 -0.5509 -0.5085 0.2873 -0.3605 1.0000
 0.2102 0.5211 -0.4673 -0.3109 -0.4609 0.3058 -0.1571 0.3514 -0.5880 -0.5227 -0.2088 -0.4551 0.1634 -0.2765 -0.1628 -0.3298 0.1482 -0.1156 -0.2858 0.1285 1.0000
 0.2879 -0.4350 -0.4328 0.1089 0.1890 -0.5121 0.4117 -0.3656 0.1231 -0.2625 -0.4590 0.1027 0.1109 -0.3910 -0.3732 0.5087 -0.4786 -0.3710 -0.4935 0.4109 1.0000
 0.5322 -0.3642 -0.4358 0.2707 0.1690 -0.2819 -0.1469 0.4702 0.2711 -0.3993 -0.2157 -0.3838 0.3291 -0.4925 -0.2019 0.4290 -0.4282 -0.5535 -0.4889 -0.4771 1.0000
 0.5063 -0.5705 0.3944 0.1891 0.0914 0.1483 -0.4066 -0.4227 0.1629 -0.3494 0.2204 -0.4299 0.1574 0.2370 -0.4873 0.4319 0.4660 -0.5980 0.2169 0.2567 1.0000
 0.3195 0.4354 0.2723 0.5031 0.2546 -0.5144 0.2366 -0.5930 -0.5634 0.1490 -0.1377 -0.2966 -0.4816 -0.4500 0.3971 -0.6148 0.2965 -0.4794 -0.5388 -0.4252 1.0000
 -0.2307 -0.1170 0.0414 0.5165 0.2702 -0.4376 -0.5700 -0.1675 -0.3567 -0.0998 -0.5171 -0.1378 0.4521 0.5679 -0.1414 -0.2423 0.2165 -0.2558 -0.0889 0.4992 1.0000
 -0.1811 -0.4613 0.1192 0.2046 0.0129 0.1994 0.3159 0.2437 -0.3349 0.4665 0.2448 -0.2058 -0.2070 0.1524 -0.4298 -0.2623 0.2880 -0.4090 0.3895 0.4955 1.0000
 0.1246 -0.4608 -0.3235 0.3314 0.4904 0.1356 -0.0553 -0.3994 -0.3952 0.3530 -0.2106 -0.2216 -0.4258 -0.3380 -0.2778 -0.5106 -0.3446 -0.1627 0.5836 -0.6483 1.0000
 -0.1448 -0.3329 0.3555 0.1757 0.1952 0.0565 0.4613 0.3276 0.4000 -0.5467 0.2622 -0.4253 -0.6090 0.2284 -0.2024 -0.2031 -0.4974 0.1458 -0.3904 0.5883 1.0000
 0.2853 0.3337 -0.5535 -0.3634 0.4477 0.3436 0.3261 0.2490 -0.1752 -0.5915 0.5414 -0.5948 0.4138 0.5139 0.3580 0.3257 0.0847 -0.3376 0.3347 0.6232 1.0000
 0.2385 -0.2662 0.3339 0.5239 0.4379 0.3650 0.1918 0.5359 -0.3110 0.4263 -0.2420 -0.3864 -0.0855 0.2340 0.3315 -0.6054 0.2693 0.1308 0.3068 0.1512 1.0000
 -0.2630 0.3310 0.0684 -0.3211 -0.4973 0.1317 0.1779 -0.5596 0.3043 0.1305 0.1948 0.4987 -0.1312 -0.5173 -0.1809 0.4513 -0.2105 0.3175 -0.4640 -0.4485 1.0000
 0.0883 0.1013 -0.5026 -0.4262 0.4634 0.2186 -0.4107 0.1461 0.2003 0.2384 -0.3951 0.0772 0.0791 0.1579 -0.2822 -0.3963 0.3746 -0.3085 0.3947 0.3047 1.0000
 -0.5412 0.3979 -0.2038 0.5904 0.1028 0.2743 -0.3107 -0.4551 0.4403 0.2528 -0.4846 0.3310 -0.3953 -0.4695 0.3298 -0.3376 0.3389 -0.4854 0.0966 0.2466 1.0000
 -0.5857 -0.3960 0.6331 -0.2312 -0.4088 -0.2999 -0.2403 0.4146 -0.4232 -0.5185 -0.5358 -0.4581 -0.1873 -0.3144 0.3792 0.1991 0.3875 0.3761 0.5793 -0.2846 1.0000
 0.3964 -0.4617 0.3273 -0.2243 -0.5203 0.0704 -0.2197 0.1335 -0.5200 0.1719 0.1992 -0.4721 -0.4270 -0.0676 -0.0481 0.4604 -0.1886 -0.5193 -0.2369 -0.3038 1.0000
 -0.2186 -0.1730 0.1098 -0.2875 0.1954 -0.4225 0.5379 -0.3862 0.5143 0.1284 -0.4204 0.1890 -0.0624 0.2016 -0.6069 0.3264 -0.3880 0.3516 -0.0745 -0.1142 1.0000
 -0.6114 -0.3378 0.4349 0.1668 0.2965 0.4124 0.2749 -0.0941 0.2629 -0.0476 -0.2187 -0.4922 -0.1595 0.3704 -0.3522 0.3764 -0.3291 -0.2528 0.3143 0.4897 1.0000
 0.3820 -0.3774 0.3683 -0.2957 0.3022 -0.2299 -0.3782 0.3474 0.2551 -0.4226 0.1536 -0.1234 0.3668 -0.3803 -0.5880 -0.4827 -0.2649 0.4161 0.4155 -0.5593 1.0000
 0.3824 -0.4315 -0.3336 -0.3917 0.3258 0.4193 0.0729 -0.3513 -0.4069 0.4431 0.1319 -0.1473 -0.4794 0.5445 0.3707 0.6025 0.3281 0.2035 0.4576 -0.6270 1.0000
 -0.2478 -0.2398 -0.5533 -0.2569 -0.2578 -0.4675 0.0523 0.2380 0.1886 0.3462 0.1087 0.3526 -0.0898 -0.3068 -0.0825 -0.4132 -0.3267 0.4958 0.1560 0.4043 1.0000
 0.2751 0.3534 0.4825 -0.3616 0.4170 -0.2370 -0.1853 -0.2645 0.5944 0.2986 -0.1872 0.3538 -0.4479 -0.1416 0.2621 0.3577 -0.3389 0.3242 -0.3528 0.2984 1.0000
 0.3774 0.3756 -0.5229 -0.4422 0.3776 0.1093 -0.3077 -0.2158 -0.4438 -0.4712 -0.5041 0.2564 -0.4061 0.5843 -0.5460 -0.1435 0.4413 0.3267 0.5322 -0.5148 1.0000
 -0.1509 0.6392 -0.4703 -0.1570 0.5880 -0.4745 0.1977 -0.4563 0.3439 0.2084 0.6393 0.2969 0.4365 0.5473 -0.4564 -0.4221 0.1929 0.5413 -0.5325 0.5104 1.0000
 -0.3337 0.4137 -0.1599 0.4335 0.3254 -0.1303 -0.5937 0.3567 0.2149 -0.2308 -0.2829 0.1135 -0.4613 -0.3306 -0.3997 -0.3089 -0.4747 -0.2695 0.2958 0.6155 1.0000
 -0.2475 -0.2979 -0.5463 0.5219 0.4260 0.2787 -0.3521 0.5229 -0.3756 -0.6339 0.1803 0.1065 0.2737 0.0711 0.4574 -0.5310 0.2375 0.5302 0.2908 0.2453 1.0000
 0.2375 0.6122 -0.2403 0.2638 -0.4163 0.4627 -0.1404 -0.4235 0.5693 -0.3079 -0.0810 -0.4639 0.3980 -0.1534 0.1076 -0.0938 0.2605 0.2347 -0.1568 0.4342 1.0000
 -0.4230 -0.2622 0.5583 -0.3554 -0.2737 0.2486 -0.1378 0.4509 -0.3887 0.2624 -0.2553 0.3085 0.5399 0.2130 0.2678 0.2789 0.2154 0.1433 0.3263 -0.4698 1.0000
 -0.4092 0.5157 0.3069 0.4308 0.3429 -0.4867 0.3437 0.4434 0.4139 0.1758 -0.2733 -0.1382 -0.4069 -0.2747 0.5660 -0.4644 0.2904 0.1500 0.3396 0.3718 1.0000
 0.4117 -0.4368 -0.1923 -0.0397 -0.4700 -0.4907 -0.4381 0.4568 0.4591 0.3488 -0.4643 0.2701 -0.5370 0.3934 -0.3366 -0.3687 0.2996 -0.5206 -0.2015 0.2532 1.0000
 -0.4456 -0.3621 0.2741 -0.2757 0.4002 -0.1236 -0.4883 0.4391 0.3727 0.0955 -0.4461 0.4349 0.2757 0.1595 -0.5790 0.4006 0.3036 -0.2132 -0.5460 0.4323 1.0000
 0.5836 0.1357 -0.4291 0.2768 -0.4946 0.0335 0.4858 -0.2391 0.4275 0.2089 -0.6072 -0.0869 0.5751 -0.0674 0.1618 0.4237 0.2099 -0.2711 0.1967 -0.4140 1.0000
 0.4055 0.3916 0.4044 0.4168 -0.2373 -0.1391 -0.0573 0.5499 0.5621 -0.1288 -0.5760 0.2329 -0.4081 0.2656 0.0881 0.2979 -0.4953 0.2887 -0.2915 -0.3072 1.0000
 0.3956 0.4285 0.3366 -0.2123 -0.4959 -0.2064 -0.3051 0.1527 0.2055 0.5700 -0.2537 -0.3413 0.5223 -0.6207 0.1388 -0.5025 -0.3233 0.3671 -0.2450 0.4097 1.0000
 0.5891 -0.3757 -0.1666 0.5317 0.3387 0.4034 0.5852 0.5002 -0.2190 -0.6029 0.3984 -0.4679 -0.5850 -0.2509 0.4883 -0.3560 0.5594 -0.3903 -0.5516 0.4993 1.0000
 -0.2765 0.2314 -0.2754 -0.4566 0.4659 -0.1866 -0.6046 -0.1478 -0.2855 0.3576 -0.3364 0.3187 -0.2451 -0.5377 -0.2500 0.2340 -0.4415 -0.1953 0.3071 0.4389 1.0000
 -0.3530 -0.3700 -0.2229 -0.2866 0.4521 0.1320 0.4709 0.3439 -0.1411 0.5349 0.2910 0.3316 -0.0385 0.4809 -0.6252 -0.1428 0.1022 0.5307 -0.5435 0.3120 1.0000
 0.1944 -0.4198 0.3692 0.3465 0.1802 -0.5804 -0.5167 0.2545 0.4148 -0.3462 0.2310 -0.4976 -0.4072 0.2035 0.2184 0.4647 0.2836 0.5918 -0.4730 0.2252 1.0000
 -0.5106 -0.4151 -0.3591 -0.0448 0.4015 -0.4463 -0.2330 0.4963 -0.5865 -0.1128 -0.5060 -0.5704 0.5375 -0.1916 -0.2228 -0.4304 -0.2301 0.5098 -0.3164 -0.0922 1.0000
 -0.5980 -0.5224 -0.4344 -0.3705 -0.6318 0.3307 -0.3198 0.4091 0.4236 0.2438 0.2463 0.5097 0.5697 -0.4857 0.1719 0.0621 -0.1703 -0.3768 -0.1854 0.2221 1.0000
 0.3110 0.3463 -0.1215 -0.4350 0.2171 0.0826 0.4985 0.4324 0.2837 -0.5130 -0.0897 -0.1721 -0.2175 0.1151 0.3023 0.3189 0.5200 0.4212 0.6165 -0.3499 1.0000
 -0.2809 -0.0988 0.3881 0.3187 -0.0762 -0.5187 -0.3654 -0.0623 0.4752 -0.4724 -0.4477 0.5935 -0.2440 0.3026 -0.2760 0.2448 0.2460 0.4226 0.4397 0.4897 1.0000
 -0.2830 0.1755 0.3350 -0.3311 0.5145 0.3408 -0.4330 0.5142 -0.2891 0.6323 -0.3004 -0.3005 0.5820 0.4153 0.4284 -0.4226 0.3591 0.2770 -0.3206 0.1099 1.0000
 0.5139 -0.5354 0.1915 -0.0997 -0.5413 -0.3671 0.4336 0.3334 0.1801 0.4886 -0.3778 -0.1992 -0.1300 0.5071 0.5149 0.4493 0.3222 0.3095 -0.3848 -0.3183 1.0000
 0.3799 -0.4352 0.4123 0.4736 0.0560 -0.1952 0.4396 0.4954 -0.2390 -0.2508 0.4981 0.5907 0.1624 0.3120 0.2422 -0.6467 -0.3470 0.3366 -0.2059 0.2712 1.0000
 -0.4534 -0.0851 -0.4836 0.5030 -0.2811 -0.5980 -0.4791 -0.4788 -0.3946 0.2078 0.4928 0.6245 -0.2004 -0.4006 -0.1578 0.3219 0.3690 0.2891 0.2473 -0.2210 1.0000
 0.4388 -0.2129 -0.3570 0.2024 -0.3265 0.2837 0.3336 0.5267 0.5667 -0.3698 0.1759 -0.5002 0.5265 0.2726 0.4619 -0.4577 0.4657 0.1782 -0.3996 -0.3222 1.0000
 -0.3150 -0.4249 0.0717 0.3873 -0.3730 0.3774 0.1872 0.0325 -0.2086 0.2476 0.4394 0.3827 0.5121 -0.4008 -0.4733 -0.4087 -0.1736 -0.4424 0.0820 -0.4333 1.0000
 0.3107 -0.2740 0.3652 0.2896 0.3967 0.4407 0.4768 -0.3662 -0.5625 0.1564 0.1500 0.2845 0.4968 -0.4033 -0.1314 -0.3626 -0.5045 0.1850 0.3745 -0.3007 1.0000
 -0.3225 0.3055 0.4392 0.3233 0.0410 -0.0868 -0.3115 0.5386 0.2972 -0.2493 0.2049 -0.3372 -0.2548 -0.2059 0.4355 0.0644 0.4966 -0.3552 0.2630 -0.1586 1.0000
 0.3490 0.3452 -0.4312 0.3260 -0.4852 0.5063 -0.4435 -0.3114 0.1376 0.2363 -0.4594 0.3109 -0.0944 0.4321 0.3407 0.4826 0.4765 -0.3463 0.3758 -0.4099 1.0000
 -0.3649 0.2633 0.3914 0.3428 0.3850 -0.2743 -0.2900 -0.4421 -0.5332 0.2044 -0.5650 0.4693 -0.2588 -0.5190 -0.5452 0.3872 -0.2719 0.2434 -0.2278 0.2164 1.0000
 0.5628 0.5423 0.2890 -0.1090 -0.2532 -0.4004 -0.2585 -0.5320 0.2819 -0.0442 -0.2416 0.4357 0.1572 0.2987 0.2238 -0.0123 -0.2916 -0.2998 0.1940 0.2985 1.0000
 -0.1862 -0.2405 -0.1711 0.3908 -0.3995 0.4194 -0.4513 -0.1183 -0.3448 -0.2055 0.3062 -0.1794 -0.4381 -0.2922 -0.2153 0.1003 -0.5154 0.1876 0.4871 -0.1434 1.0000
 0.3327 -0.3782 -0.5822 -0.2885 -0.3321 0.4309 0.3928 0.4788 -0.0147 0.2603 -0.5458 0.3632 -0.4506 0.1678 0.4656 0.0681 -0.5099 -0.5190 0.1343 -0.2475 1.0000
 0.5042 -0.2004 0.3152 0.2217 0.4942 0.2423 0.1683 -0.2148 0.6028 -0.2065 -0.1330 0.2446 0.2819 -0.2643 -0.5416 -0.1220 -0.3561 0.5913 -0.3760 0.3173 1.0000
 0.0749 -0.3212 0.1973 -0.3238 0.0933 0.2733 -0.1656 -0.2014 0.4811 0.4219 0.4335 -0.5606 -0.6151 -0.1481 -0.5521 -0.5046 -0.4535 -0.3469 -0.0432 -0.3850 1.0000
 -0.4782 -0.4689 -0.3654 -0.3042 0.3051 -0.3783 0.1502 0.4606 -0.3537 -0.3789 0.5304 -0.0789 -0.3758 0.1192 0.2867 0.3158 0.6164 0.3165 -0.3707 0.3669 1.0000
 0.3356 -0.3800 0.0960 0.4475 -0.2788 -0.5215 0.4114 -0.6009 -0.4740 -0.3746 -0.0886 0.4118 0.5447 0.1464 0.5557 0.3026 -0.3456 0.4842 -0.2351 -0.1577 1.0000
 0.1779 -0.2460 0.3195 -0.4735 0.5588 0.4194 0.2894 0.3334 -0.2464 0.2304 -0.4424 0.2794 0.3669 -0.2467 -0.4038 -0.3217 0.2292 0.0802 0.2572 -0.3208 1.0000
 0.4123 0.5704 -0.4620 0.4768 0.1745 -0.5406 -0.2908 -0.3469 0.3709 -0.1244 -0.2361 -0.3605 -0.5932 -0.4448 -0.3587 0.5558 0.5621 -0.5073 -0.3044 -0.4790 1.0000
 -0.1395 -0.6051 0.2668 -0.5309 -0.4944 -0.1231 -0.2737 0.3837 0.4026 -0.1494 -0.4956 0.2682 -0.2664 0.5527 0.4056 -0.2955 0.1545 -0.2803 0.6098 -0.4507 1.0000
 0.1923 0.5050 0.3924 0.1324 0.3668 0.0839 -0.4909 -0.4817 -0.3253 0.4542 -0.5512 -0.3880 0.3976 -0.0896 0.4141 -0.2138 0.2682 -0.1760 0.3522 -0.4637 1.0000
 -0.5877 -0.0914 -0.2054 -0.3608 -0.4091 0.1857 -0.6201 0.5806 0.2395 0.2737 -0.4824 -0.4642 0.6127 -0.2486 -0.2552 0.4759 0.1397 0.6228 -0.1103 -0.2450 1.0000
 -0.3277 -0.2350 0.5182 -0.5336 0.3705 -0.6353 0.3815 0.2779 0.4568 0.2211 -0.0918 -0.4304 -0.5139 0.5108 0.4966 0.0925 0.4954 0.2691 0.3711 0.2998 1.0000
 -0.2835 0.4602 -0.4476 0.3152 0.5257 0.5552 -0.3727 0.4739 0.5529 -0.5796 0.4039 -0.4129 -0.0852 0.4064 0.2140 -0.1438 0.2153 0.3873 -0.3125 0.3840 1.0000
 -0.0854 -0.6467 -0.3490 -0.2922 -0.3029 0.1862 -0.5120 -0.3665 -0.2728 0.6386 0.6019 -0.2593 0.3054 0.3626 -0.2057 0.5231 -0.0465 0.3395 0.1935 -0.0809 1.0000
 0.1622 -0.3142 -0.5020 -0.1655 0.1920 -0.4586 0.3328 0.1775 0.4071 -0.4766 -0.3091 0.4048 -0.3427 -0.4366 0.3388 -0.5281 -0.4264 0.3480 -0.5277 0.2492 1.0000
 -0.4425 0.3611 -0.4291 0.5116 -0.5166 -0.2878 -0.4112 0.3581 0.4594 -0.3595 0.4771 -0.2004 0.4440 0.1104 -0.2513 0.2503 0.5617 0.1999 -0.3105 -0.3406 1.0000
 0.5243 0.1311 -0.2124 -0.5811 0.3229 -0.5070 0.2707 -0.2641 -0.2094 0.4009 -0.4825 -0.2805 -0.2400 -0.2327 0.4331 0.4769 0.1273 0.1903 -0.6007 -0.5681 1.0000
 -0.4948 -0.5027 -0.3992 -0.1853 0.5614 -0.5596 -0.5136 -0.4056 0.4947 -0.2018 0.2000 0.4086 -0.4888 -0.6418 0.5453 0.6037 -0.3180 -0.5446 0.4058 -0.4354 1.0000
 0.1665 0.0890 0.3445 -0.2718 0.3486 0.5012 -0.3547 -0.3197 -0.4982 0.2088 -0.4240 0.2915 -0.2501 -0.3002 0.5928 -0.0687 0.3406 0.0423 -0.1999 -0.3170 1.0000
 -0.2240 0.5592 -0.0783 0.0888 0.5188 -0.5651 -0.3842 -0.1889 -0.1778 -0.1403 -0.4128 0.0875 -0.3726 0.4311 0.4826 -0.4016 0.5403 0.5037 -0.1656 -0.3645 1.0000
 -0.4235 -0.1712 -0.2708 -0.1839 -0.1189 0.4829 0.1903 0.4220 0.5810 0.0912 -0.4248 -0.2347 -0.1685 -0.1093 -0.2091 -0.3206 -0.5344 -0.4880 -0.1381 0.2748 1.0000
 0.1700 0.2593 -0.4626 0.4298 0.3979 -0.1836 0.4369 -0.3427 0.4794 -0.1962 0.4051 0.4291 -0.2786 -0.2052 0.1639 -0.4820 -0.1823 0.1423 -0.4041 -0.3719 1.0000
 0.2681 -0.4678 -0.3834 0.2788 0.2046 -0.2222 -0.1289 0.4347 0.1198 0.3044 0.3236 -0.4671 0.0871 0.4234 -0.6062 0.5339 0.5119 -0.3446 0.1796 -0.2699 1.0000
 -0.3559 -0.3785 0.5038 -0.2829 0.1119 0.3757 0.2528 0.5276 0.4996 -0.5630 -0.3698 -0.1456 -0.3088 0.2915 -0.1375 0.1816 -0.2103 0.3034 0.4574 0.3625 1.0000
 0.2129 -0.6167 -0.2375 0.3962 -0.4499 -0.3607 0.0473 0.4855 -0.3112 -0.4359 -0.1083 0.1313 0.4678 0.4904 0.2904 0.2090 0.2574 -0.5403 0.2562 -0.3125 1.0000
 0.2010 0.3526 -0.3765 -0.1355 -0.3678 0.4191 0.4919 -0.2356 0.2181 -0.1643 0.3818 -0.2680 -0.2665 0.0421 -0.2621 -0.2453 0.3576 -0.3405 -0.4358 -0.4238 1.0000
 0.0846 -0.5342 -0.4316 -0.2426 0.1761 -0.5492 0.1341 0.3491 0.3862 -0.3539 0.1884 0.1142 -0.1608 -0.3800 -0.2462 0.5710 0.4535 0.5950 -0.2068 -0.3525 1.0000
 0.3995 -0.3617 0.3494 -0.5273 0.5879 0.2815 0.3175 0.4816 0.3442 0.3541 0.2761 0.5548 -0.3898 0.6428 0.0671 -0.2591 -0.3801 0.4600 0.5089 -0.4254 1.0000
 -0.4564 0.3605 0.6082 -0.5079 -0.3858 0.5046 0.3366 0.0940 0.1898 -0.3669 -0.3638 0.3012 -0.4340 0.3030 -0.2419 0.5844 -0.4099 -0.4181 0.2648 0.1594 1.0000
 0.0661 -0.2744 0.6266 0.2374 0.3612 -0.3269 0.2631 -0.0836 -0.5570 0.4680 0.5831 0.1438 0.3626 -0.2614 0.4437 -0.2798 -0.1619 -0.3148 -0.3335 -0.4298 1.0000
 0.3231 0.4840 -0.3970 0.0475 0.3816 -0.1478 -0.2244 -0.6212 -0.0864 0.5035 0.3735 -0.1245 0.2257 0.5389 0.4132 0.1914 0.0999 0.3074 -0.0852 0.2596 1.0000
 0.5452 0.1250 -0.2417 -0.3735 -0.4457 0.1534 -0.3431 -0.4198 0.4014 -0.3382 -0.3375 -0.4333 0.2440 -0.5695 -0.3622 -0.4910 -0.3308 0.3985 -0.3029 0.3379 1.0000
 0.0426 0.2283 -0.5770 0.1770 -0.2927 -0.1336 -0.5547 0.0828 0.4692 0.2349 -0.2155 -0.5742 -0.3594 0.1790 -0.3944 0.1788 -0.3945 -0.3777 -0.5706 -0.2197 1.0000
 -0.3233 0.1896 0.3915 -0.2215 0.3820 -0.2716 0.3430 -0.4029 -0.4711 0.3744 0.3254 0.4288 -0.2725 -0.2111 -0.5951 -0.4286 -0.1538 0.4362 0.1334 0.5597 1.0000
 -0.1772 0.2030 -0.4223 0.2714 -0.4213 0.3623 0.3374 0.4242 -0.2398 0.2235 0.1472 0.3080 -0.5199 -0.4950 -0.4200 -0.4233 0.3697 -0.3330 -0.1624 -0.2899 1.0000
 -0.4112 -0.5990 0.3214 -0.5665 -0.5137 -0.4156 0.1302 -0.4777 -0.5539 0.1986 0.5572 -0.2014 0.4297 -0.4278 0.1264 0.0473 0.2914 -0.2860 -0.3835 -0.2850 1.0000
 -0.3090 -0.1906 0.5050 0.2807 0.5374 -0.4154 0.3491 0.1868 -0.3775 -0.5261 0.2967 0.1169 -0.5655 -0.3521 0.4307 -0.2671 0.2336 0.5018 -0.2614 0.2821 1.0000
 0.2364 0.2680 -0.4343 0.2961 0.4491 -0.2239 0.2843 -0.4663 0.4027 -0.3575 0.4203 0.4286 0.1458 -0.5481 0.3330 0.4968 0.1453 -0.3424 0.1842 0.2635 1.0000
 -0.3497 0.4117 -0.1037 0.0338 0.2527 -0.3797 0.2380 -0.2778 -0.4859 -0.1028 -0.3473 0.3791 0.3113 0.3909 0.1385 0.1979 -0.3874 -0.2737 0.2935 0.2378 1.0000
 0.1279 0.5280 0.3365 -0.1275 -0.2685 0.5774 0.0975 0.5841 0.4146 -0.2205 0.2355 0.1063 -0.6114 -0.0435 0.2070 0.3573 -0.5605 -0.5587 0.1540 0.5036 1.0000
 -0.0953 -0.4402 0.2683 -0.3479 -0.5505 -0.1160 0.1858 0.5562 -0.3251 0.5448 0.2788 -0.1212 0.3726 0.5507 -0.4628 -0.2209 -0.3014 0.1862 -0.6041 0.0848 1.0000
 0.1523 0.4551 -0.2264 0.3724 -0.5105 0.2755 -0.2204 0.5657 -0.4071 -0.4223 -0.2747 -0.4259 0.2250 0.1146 0.4181 0.2927 0.4508 -0.4310 0.0835 0.4019 1.0000
 -0.4189 0.1480 0.3518 -0.3657 -0.3820 -0.5757 -0.5653 -0.3323 0.1489 -0.2917 -0.4924 -0.3777 -0.5342 0.3370 0.5500 0.2067 0.2719 -0.2668 -0.0526 0.1811 1.0000
 -0.3865 -0.0324 0.2951 -0.2830 0.1067 -0.4706 -0.1191 0.0583 0.5186 0.3773 -0.3917 -0.4629 -0.0998 -0.2028 0.3154 -0.4168 0.2154 -0.4980 0.1996 0.0866 1.0000
 0.2236 -0.2282 0.3511 0.4268 0.4379 -0.3624 0.1670 -0.4876 0.2015 0.2279 -0.1488 -0.1255 -0.2959 -0.3272 0.2471 -0.1029 -0.1196 0.6117 0.2898 -0.0876 1.0000
 0.1614 -0.2363 -0.2948 0.2909 -0.3177 -0.4336 -0.1742 0.2795 0.4686 0.5345 -0.2302 0.0541 -0.5186 0.3662 -0.6078 0.4096 -0.3363 -0.5781 -0.2257 -0.5873 1.0000
 0.3739 0.2575 -0.4362 0.2785 -0.4478 -0.4986 0.1933 -0.3456 0.5346 0.5329 0.3931 0.6250 0.1951 0.1393 -0.4323 0.2581 0.0842 0.1883 0.1760 -0.1750 1.0000
 0.3707 0.2753 -0.2223 0.1468 -0.5869 -0.2559 0.4007 -0.5120 0.3445 -0.4799 0.1636 0.3400 0.2551 0.2155 -0.4693 -0.2701 -0.2462 0.3720 0.4626 -0.4172 1.0000
 -0.4756 -0.4040 0.5551 -0.1259 -0.4974 0.2066 0.4387 -0.3624 -0.3129 0.3546 0.3571 -0.1832 0.2844 0.2613 0.0956 0.2945 0.3435 -0.5675 -0.2337 -0.4331 1.0000
 -0.0006 -0.4563 0.3597 0.1775 -0.0808 -0.4452 0.3375 -0.4902 -0.3682 -0.4176 -0.4157 -0.3070 0.2289 0.2541 0.3222 0.0882 0.5604 -0.5235 0.5314 -0.1896 1.0000
 0.5559 -0.2854 -0.3292 -0.6280 -0.2382 -0.2742 0.2523 -0.2080 0.5374 0.4285 -0.1564 -0.5536 -0.1814 -0.3033 -0.3214 0.4647 0.4122 0.3693 0.3503 -0.3302 1.0000
 -0.0468 0.3576 0.1198 0.3350 -0.3436 -0.2280 0.3509 0.5299 -0.2654 -0.4952 0.2726 0.4690 0.0775 -0.4228 0.3802 0.5108 0.5595 0.4914 -0.1678 -0.4581 1.0000
 -0.4920 -0.1583 -0.3115 -0.4503 -0.4165 -0.1399 -0.0698 0.3778 0.3671 0.5166 0.1237 0.2745 -0.4508 -0.5836 -0.3417 0.1229 -0.3376 0.4716 0.5334 -0.3985 1.0000
 -0.4433 -0.0927 -0.5449 0.2816 -0.3175 0.4282 -0.4307 -0.1877 -0.4652 0.0393 -0.5741 0.4889 0.3676 0.1152 0.3763 -0.3666 0.5866 0.3010 0.2587 0.4523 1.0000
 0.1322 0.2151 0.4887 0.3860 0.2247 -0.3365 -0.2991 -0.4038 -0.3217 -0.4505 0.2926 0.3501 -0.4296 0.3365 0.3349 -0.4248 -0.6093 -0.2273 -0.3475 0.0579 1.0000
 0.1051 -0.4116 -0.4230 -0.3441 -0.3298 -0.2040 0.2121 -0.5339 -0.2767 -0.5076 -0.1455 0.1068 -0.1951 0.3490 -0.2262 0.2352 -0.3700 -0.3942 0.2614 -0.4182 1.0000
 0.4612 -0.4809 -0.3261 0.2552 0.3244 0.2268 0.1346 -0.4827 0.5539 0.2960 -0.1801 0.2639 -0.4694 0.3036 0.2652 0.2427 -0.1380 0.3270 -0.4086 0.4943 1.0000
 -0.3324 0.3648 0.4261 0.4109 0.4603 -0.4417 -0.1630 -0.3551 -0.2364 0.3940 -0.2010 -0.4452 0.0721 0.1239 -0.1029 -0.1124 0.1965 -0.6175 -0.2150 0.1401 1.0000
 0.2981 -0.1177 -0.1904 -0.5600 0.2993 -0.5950 -0.3973 -0.5678 0.0962 0.1584 -0.3256 0.1113 0.1780 0.3236 -0.2309 0.4041 0.2101 0.4126 -0.4004 0.2923 1.0000
 -0.3820 0.4271 0.0833 -0.1330 -0.2272 0.2025 -0.2039 -0.5215 -0.2413 -0.5446 0.4565 0.3614 0.0499 0.4005 -0.5626 0.2444 -0.4960 -0.6311 0.3354 -0.3348 1.0000
 -0.3234 0.4208 0.5597 -0.4446 -0.1127 -0.3306 -0.2844 0.5758 -0.5090 -0.3650 -0.1384 -0.4235 0.3123 0.5795 0.1398 -0.3037 -0.3716 0.4903 0.1080 -0.2932 1.0000
 0.3722 0.5811 -0.0840 -0.4998 -0.5080 -0.3842 -0.5963 0.5143 -0.3271 0.3572 -0.5241 -0.3338 0.2129 0.2910 -0.1547 -0.4361 -0.4357 0.3953 -0.3936 -0.0928 1.0000
 -0.2722 -0.0750 -0.4056 -0.2508 -0.4733 -0.4639 0.2435 -0.1297 -0.2870 0.1503 -0.1987 0.3275 -0.5211 -0.4083 -0.2574 -0.3607 -0.1799 0.3562 0.3104 -0.1991 1.0000
 -0.4548 0.2185 0.3161 -0.4863 0.2435 -0.3956 -0.4073 -0.5920 -0.1011 0.5370 -0.3617 0.3590 -0.1705 0.2477 0.4736 0.2437 -0.1628 0.1758 0.2398 -0.2723 1.0000
 0.2891 0.5150 0.1834 0.1058 -0.0901 0.2195 0.3234 -0.3583 0.3131 -0.2135 0.4107 0.1868 0.2170 -0.1068 -0.3415 -0.3399 -0.6235 0.4306 0.3514 -0.4077 1.0000
 -0.3647 0.4975 0.2703 0.3433 -0.1523 0.2833 0.3461 0.3756 0.4280 -0.2071 -0.5061 0.2799 0.1084 0.2844 -0.2860 -0.1651 0.2074 0.0612 0.2426 0.1572 1.0000
 -0.4954 -0.5629 0.2492 -0.3981 0.4872 -0.3452 -0.1199 0.4501 0.5303 0.3109 -0.1231 -0.2989 -0.4086 0.1256 0.1690 0.5197 0.5646 0.5496 -0.5232 0.4726 1.0000
 0.1130 -0.3529 0.4747 -0.2230 -0.4990 0.2484 0.3254 -0.3348 -0.1974 0.3855 0.1872 0.4322 -0.4465 -0.2284 0.2233 -0.0976 0.3010 -0.2853 -0.6180 0.5233 1.0000
 -0.3983 -0.1201 0.2915 -0.5563 -0.5016 0.1105 0.2325 0.3602 0.2065 -0.5183 0.5633 -0.1679 -0.4276 0.4390 -0.5700 -0.1553 0.3493 -0.1515 0.3692 -0.5488 1.0000
 -0.2725 -0.3556 -0.2278 -0.4255 -0.3144 0.3102 -0.2100 -0.3927 -0.3895 0.2110 -0.1872 -0.5575 -0.1308 0.4426 -0.2216 -0.1715 0.1197 0.2507 0.3037 0.3663 1.0000
 -0.2288 0.0648 0.4118 -0.3597 -0.1869 -0.4473 0.4200 -0.1718 -0.3489 -0.0348 -0.4993 0.4243 0.1725 0.5814 -0.5661 0.3987 -0.3236 -0.1776 -0.3830 -0.4815 1.0000
 0.1331 -0.4647 0.4107 0.1606 0.5255 0.4764 -0.2313 0.3617 -0.4804 -0.5257 -0.3114 -0.3403 0.4104 -0.5864 0.5659 0.1802 0.1166 0.4990 -0.3183 0.3231 1.0000
 0.1236 -0.3920 -0.0096 -0.5434 0.5146 0.4430 -0.3419 -0.1257 -0.4108 0.3513 -0.4909 -0.3087 -0.4665 -0.2198 0.3079 -0.5544 0.1283 0.4228 -0.2390 0.1517 1.0000
 0.5740 -0.3409 -0.4709 0.5774 0.5257 0.2779 -0.2089 0.2237 0.3555 0.1756 0.1586 0.2539 0.2395 -0.5688 0.3212 0.5198 0.4427 -0.1100 -0.0902 -0.4344 1.0000
 0.2510 -0.0085 0.5248 0.4024 0.2511 0.4522 -0.1359 0.1645 0.2810 0.3665 0.3466 -0.3715 0.5045 -0.4660 -0.3955 0.1275 -0.2340 0.1558 -0.2493 0.1345 1.0000
 0.3009 0.2611 -0.5161 -0.3839 0.3310 0.3476 -0.3923 -0.4260 0.3839 -0.4755 -0.4754 0.2332 -0.2077 -0.2724 -0.4985 0.3668 0.2961 -0.1389 -0.6055 0.3597 1.0000
 0.2227 -0.3040 0.1871 -0.4629 -0.1204 0.4081 -0.1682 -0.6207 0.3361 0.5145 0.1553 -0.5762 0.5596 -0.4516 -0.4404 -0.3106 0.0671 -0.3597 0.3163 -0.3092 1.0000
 0.6082 -0.4423 -0.1105 0.5664 0.3675 0.5079 -0.5188 0.2605 0.1433 -0.4857 -0.4126 0.0853 0.4620 0.4697 0.4463 0.1997 -0.1365 0.4947 -0.4291 0.3499 1.0000
 0.3742 0.4890 0.4033 -0.4307 -0.1155 -0.4423 0.3311 0.2495 0.3492 0.3680 0.5570 -0.4328 -0.5831 -0.2805 0.3068 0.3609 -0.4043 -0.3407 0.3950 0.3940 1.0000
 0.3836 -0.1442 -0.5167 -0.5381 -0.4689 0.3933 -0.5941 -0.3998 -0.1558 -0.3582 -0.5575 -0.2666 0.1855 0.4937 -0.4136 -0.2364 -0.2315 -0.4593 -0.2653 0.2428 1.0000
 -0.2795 0.2559 0.3228 0.5971 -0.1917 -0.3373 0.5590 0.5541 0.1620 -0.1552 -0.2216 -0.3037 -0.4053 0.6474 0.6309 0.5893 0.4080 0.5099 -0.1269 -0.5043 1.0000
 0.0528 -0.0750 0.5976 0.4435 0.2354 0.4293 0.4226 0.3890 -0.5083 0.2242 -0.0878 0.4266 0.3368 -0.4422 0.1512 -0.3078 -0.1829 0.4665 0.3368 0.5111 1.0000
 -0.4121 0.2179 -0.3497 -0.0902 -0.4797 0.4728 0.4838 -0.4459 -0.5672 -0.4991 -0.5041 -0.2677 0.2754 -0.5824 -0.2668 -0.4569 -0.5011 -0.5565 0.4457 0.2443 1.0000
 0.2561 0.2708 -0.3898 0.4631 -0.4765 -0.5166 -0.3774 -0.3845 0.4658 -0.2824 0.1974 -0.1561 0.6068 0.2320 0.4919 -0.1353 -0.5122 -0.1610 -0.1611 -0.3123 1.0000
 -0.5718 -0.5060 -0.3229 0.4086 0.3688 0.1843 -0.1631 -0.3080 0.4801 0.5897 0.1526 -0.3091 -0.5347 -0.2936 -0.2394 0.3390 -0.3766 0.3900 0.4322 0.5441 1.0000
 -0.3569 0.1820 -0.2351 0.0467 -0.3862 -0.2718 0.3062 -0.1262 0.5126 -0.1500 0.4290 0.3271 0.4169 0.2074 -0.2342 0.5903 -0.5737 0.4272 0.2049 -0.5686 1.0000
 0.2968 0.3654 0.4471 0.5299 0.2810 -0.3153 -0.3049 0.0962 0.1734 -0.4538 0.1335 0.2992 0.5119 -0.2322 -0.2531 0.4170 -0.1453 0.6215 0.2889 -0.2645 1.0000
 -0.2950 -0.3147 -0.3354 0.4923 0.1512 -0.6128 -0.3180 -0.2581 -0.5346 -0.4395 -0.1173 0.5197 -0.3342 0.2610 -0.4319 0.2293 0.1987 0.4568 -0.2022 -0.3996 1.0000
 0.3907 0.3569 -0.1600 0.3034 -0.1692 0.2853 -0.3534 -0.3248 -0.4906 -0.5229 0.4404 0.2928 0.2281 0.5338 -0.2419 0.2206 -0.1614 0.0858 -0.3645 0.2644 1.0000
 -0.6321 0.4998 -0.1992 0.4357 -0.5039 -0.3352 0.1244 0.2478 0.3875 -0.3055 -0.3998 -0.0758 0.1957 0.2432 -0.0444 -0.1697 -0.5091 0.4648 -0.3445 -0.1601 1.0000
 -0.1114 0.2944 0.4791 -0.4643 0.4237 0.4511 0.3098 -0.4305 -0.3505 -0.3709 -0.2645 0.4160 0.3820 -0.5924 0.3046 0.1225 0.4722 0.3310 -0.5327 -0.2481 1.0000
 0.4461 0.0431 0.3056 -0.2171 -0.3807 -0.5177 0.1555 0.3302 0.3506 -0.3154 -0.3112 -0.4856 0.5298 0.5056 0.3148 -0.2177 0.3009 0.2059 0.1524 0.1300 1.0000
 0.4021 0.4243 0.4269 0.3007 0.1129 -0.0952 0.3505 0.3679 0.1559 0.3421 0.2255 -0.4269 -0.2103 -0.4952 -0.5397 0.2346 0.0358 -0.4759 0.5666 0.5635 1.0000
 -0.4799 -0.0874 -0.4429 -0.6295 0.4825 0.6346 -0.2962 -0.3985 -0.3691 0.2631 -0.5058 -0.6481 -0.1329 0.1478 -0.3087 0.1998 0.1209 0.4100 0.3654 0.5831 1.0000
 0.4874 -0.4628 -0.5714 0.4066 -0.5539 -0.2664 0.2367 0.2852 -0.1867 -0.5293 -0.4794 0.1643 -0.2888 -0.2667 -0.1946 0.2783 0.5208 0.2294 -0.1599 -0.2408 1.0000
 0.3479 -0.5107 -0.3749 0.1638 0.5271 -0.2316 -0.2218 -0.1565 -0.1614 0.3048 -0.4946 -0.2530 -0.6163 0.4176 0.5333 0.2222 0.1316 0.2181 0.3715 0.2927 1.0000
 0.2894 -0.1765 -0.5003 0.4713 -0.0809 -0.5031 0.2881 0.3278 0.4098 -0.2249 -0.3394 0.3613 0.4780 -0.3569 -0.4672 0.3348 -0.6108 -0.5200 0.4887 0.4922 1.0000
 0.5372 0.2726 0.3924 0.3478 0.2106 0.4772 -0.1471 0.2511 0.1657 0.4252 0.3478 -0.3106 -0.0936 -0.2628 -0.5354 -0.0757 0.4673 -0.2320 -0.2074 0.4479 1.0000
 0.4682 0.3846 0.2719 -0.3358 0.4914 0.2128 -0.5152 -0.4239 -0.3694 -0.3420 0.3852 0.4674 -0.4998 -0.5707 0.2783 -0.2011 0.3541 -0.4182 0.4060 -0.3079 1.0000
 0.6147 0.1082 0.4348 -0.3980 0.3741 -0.2680 -0.3883 0.1970 0.3950 -0.2676 0.3469 -0.3412 0.2135 -0.4642 0.4825 0.1179 0.2074 -0.3817 -0.1242 -0.2098 1.0000
 -0.5878 -0.2799 0.2655 0.2711 -0.2761 0.2754 0.4836 0.0424 0.1292 0.3102 -0.4407 -0.2748 0.5141 -0.1400 -0.2445 0.1322 -0.1334 -0.4203 0.3459 0.4310 1.0000
 0.3494 0.1785 -0.4471 0.2486 -0.3950 0.3437 0.4215 0.0584 -0.0892 -0.3676 -0.3729 0.4707 -0.2773 -0.5436 -0.5170 -0.4376 -0.4384 -0.2546 -0.0723 -0.4481 1.0000
 0.3639 -0.4663 -0.3826 0.1652 0.4284 -0.1324 0.4054 0.2776 0.5224 0.2720 0.0634 -0.5516 0.2663 0.1166 0.0206 0.4423 0.1894 -0.4785 -0.4333 -0.3509 1.0000
 0.4998 0.5156 -0.0848 -0.0935 -0.1472 -0.4959 0.0600 0.5538 -0.2086 0.1311 0.4766 -0.0678 -0.3492 -0.2631 0.2398 -0.5122 0.1829 0.3662 -0.1462 0.4155 1.0000
 -0.5185 -0.2306 -0.4705 0.3607 0.0899 -0.6116 0.4714 0.4100 -0.3184 0.2241 0.1864 -0.1910 0.0993 0.5214 0.4604 -0.2934 0.1248 -0.5889 0.1695 -0.0641 1.0000
 -0.1293 0.1245 -0.1256 -0.3765 -0.3272 -0.4739 0.1568 -0.2203 0.2388 -0.0593 0.4521 -0.5823 0.3611 -0.2943 -0.4639 0.4278 0.2156 0.1263 0.4780 -0.2730 1.0000
 -0.3514 -0.3337 -0.2815 0.4163 -0.4976 -0.1203 0.1081 0.3433 0.0894 0.4333 0.1278 0.2107 -0.0855 0.5149 0.5296 -0.1496 -0.3296 0.4499 -0.1267 -0.4501 1.0000
 -0.6050 0.3532 0.2588 0.5905 -0.4223 0.4434 -0.3758 0.5462 -0.1940 0.2649 0.5506 -0.5074 -0.4355 0.2838 0.4235 -0.4188 0.3376 -0.5150 0.5176 -0.2804 1.0000
 -0.4086 -0.3370 0.5107 0.4131 0.1429 0.3153 0.4507 -0.4611 -0.3520 0.2418 -0.0384 0.3630 0.5939 0.4254 0.3952 0.4037 -0.1377 0.1130 0.1947 0.3606 1.0000
 -0.3829 -0.4682 -0.4835 -0.0887 -0.5782 0.3196 0.2827 0.5197 -0.3415 -0.3870 0.2050 0.1462 0.2188 0.5517 0.1589 0.4203 0.1036 -0.3061 0.5756 0.5533 1.0000
 -0.1546 -0.2255 -0.3040 0.4809 -0.2137 -0.1939 0.0863 -0.3618 -0.3750 0.3346 0.2098 0.2692 0.5784 0.2005 -0.3908 -0.2273 0.4773 -0.4231 -0.2644 0.3319 1.0000
 0.2376 -0.2472 -0.3637 -0.2988 0.5412 0.2811 0.2347 0.3027 -0.4851 0.3370 0.1978 -0.4698 0.4742 0.2910 -0.3608 -0.4903 0.3594 -0.2719 -0.0331 0.3934 1.0000
 0.3511 0.4365 0.0622 -0.5444 0.4971 0.3410 -0.6122 0.2426 0.4760 -0.3320 0.1135 -0.4664 0.2308 -0.2937 -0.1429 -0.5909 -0.0206 0.5322 0.6036 0.2414 1.0000
 0.4795 -0.4488 -0.5367 -0.3329 -0.5301 0.1245 -0.3772 -0.2205 0.3157 -0.3734 0.1769 -0.2135 -0.5251 0.5340 -0.5213 -0.2809 -0.3084 -0.3430 0.5667 -0.2858 1.0000
 -0.3340 -0.4787 0.4551 0.2005 0.4159 -0.2531 -0.3033 0.0850 0.3302 -0.3745 -0.0350 -0.3777 0.3316 0.5241 -0.2988 0.4268 -0.2981 -0.4629 -0.4512 -0.2858 1.0000
 -0.6338 0.2163 0.5106 -0.2425 0.2406 0.4772 0.4328 -0.2932 -0.2765 0.1053 0.3531 0.2564 -0.2692 -0.2679 0.1051 0.2480 -0.1104 0.3927 0.2601 -0.3052 1.0000
 -0.5963 0.1245 -0.2797 -0.3852 -0.1684 -0.2348 0.5148 0.1917 -0.4422 0.1791 0.2895 0.3664 -0.0987 0.1657 0.2508 0.1161 0.3907 -0.4954 0.3439 -0.4142 1.0000
 0.1826 0.3245 -0.3226 -0.5192 0.5119 -0.3723 0.4469 -0.5333 -0.5505 0.4119 0.5028 -0.5058 0.2103 0.2599 0.4973 0.2380 -0.1445 -0.2891 -0.2988 -0.3053 1.0000
 0.5010 -0.0613 0.2326 0.5530 -0.4907 0.5872 0.4828 0.4517 -0.3962 -0.3932 0.3922 0.5598 0.3945 -0.3619 0.1819 0.4091 0.3147 -0.6380 0.6402 0.1575 1.0000
 -0.2879 0.3443 -0.3809 0.1819 -0.5358 0.5802 -0.2108 0.5915 -0.1364 0.3658 -0.1799 0.4306 0.4807 0.5126 0.1939 -0.2372 -0.5806 -0.5842 -0.2224 -0.2507 1.0000
 -0.1511 -0.4150 0.3308 0.4665 -0.1861 0.1080 0.2946 0.3496 -0.5266 0.4007 0.5181 -0.5160 0.5427 0.1712 -0.2218 0.2761 -0.1879 -0.4174 0.1889 0.2656 1.0000
 0.5994 -0.4026 -0.4518 0.3620 -0.4402 0.5140 0.5312 -0.6405 0.5238 0.1527 0.3076 -0.4179 0.2305 0.4276 0.0588 -0.2615 -0.3990 0.5441 -0.4592 -0.5691 1.0000
 -0.2642 0.3385 0.3601 -0.4479 0.3858 -0.5234 -0.2369 -0.4130 -0.2545 0.5579 -0.4746 -0.1777 0.1806 0.4545 0.3797 0.1508 0.4065 -0.0483 -0.4074 0.2038 1.0000
 0.3972 0.1237 0.0437 0.3570 -0.4460 0.2240 -0.3466 0.1493 -0.3871 0.3428 0.2929 -0.1500 -0.4013 0.4623 0.4855 -0.3140 0.2413 0.2111 -0.2766 -0.1617 1.0000
 -0.4543 -0.1878 0.2291 -0.4607 0.4089 -0.1300 -0.4414 -0.3192 -0.3728 0.5729 0.5785 0.3644 0.3540 0.2996 -0.1963 -0.0723 0.5793 -0.3327 0.1434 -0.4358 1.0000
 -0.4651 -0.5686 0.3743 -0.0522 0.3397 -0.3450 -0.1817 0.5905 -0.1825 -0.3547 0.4849 0.5246 0.2249 0.5413 0.4960 -0.2479 0.4350 -0.2727 -0.2318 0.1822 1.0000
 0.0897 0.5650 -0.1369 -0.5704 0.3246 -0.1891 -0.3201 0.5280 -0.6016 0.3679 -0.5435 -0.2131 0.3456 0.2668 -0.3015 0.4428 -0.2050 -0.1297 0.6064 0.0593 1.0000
 -0.2902 0.4632 -0.1727 0.3389 0.5082 0.2737 0.3304 -0.4361 0.2929 -0.3303 -0.6263 0.3545 0.5056 -0.3650 -0.5108 -0.4630 0.2299 -0.2596 0.5402 0.2764 1.0000
 0.5408 -0.3496 0.4855 -0.4012 0.3960 -0.3215 -0.2651 -0.3437 -0.1707 0.3309 -0.4695 0.2867 0.5347 0.3129 0.0155 -0.2806 -0.1990 -0.1157 0.4665 -0.3497 1.0000
 -0.4329 -0.4131 0.1542 0.3307 0.3002 0.1463 0.2551 -0.4523 -0.5888 0.2988 0.3942 -0.0265 -0.5768 0.3105 0.0249 0.3051 0.1808 0.2504 0.5545 -0.4164 1.0000
 -0.1717 -0.5934 0.1390 -0.4927 0.2452 0.2490 0.2616 -0.4298 0.5364 -0.3414 -0.2296 -0.4275 -0.4211 -0.5824 0.0624 0.2046 -0.4446 0.2241 0.4484 -0.2832 1.0000
 0.3787 0.3683 -0.2067 -0.2009 0.2964 -0.1676 -0.1480 -0.0695 0.1770 0.1943 -0.4192 0.3076 -0.4807 -0.2263 0.4712 0.3115 0.1767 0.2675 -0.3125 0.4539 1.0000
 -0.4639 0.5374 -0.1871 -0.1143 0.3685 -0.1925 0.1790 0.2069 0.4009 -0.5883 -0.1394 -0.1652 -0.1812 -0.6153 0.3406 -0.1990 0.3239 -0.4251 -0.2642 0.5623 1.0000
 -0.1862 -0.5768 0.2753 0.5340 0.2542 -0.4727 0.2258 0.2087 -0.2260 0.4073 -0.5355 -0.3643 0.2246 -0.2579 0.0479 0.2623 0.5719 -0.1811 -0.3060 -0.1477 1.0000
 0.2297 -0.3406 0.3201 0.5034 0.5084 0.1291 -0.2240 0.5185 -0.3783 0.4260 -0.5166 0.1704 0.4411 -0.2858 -0.5901 -0.1508 -0.2187 0.4341 0.5302 -0.2229 1.0000
 0.5360 -0.4915 -0.3511 -0.3799 0.2604 0.2346 0.3396 0.4970 0.1874 -0.2910 0.3794 0.5419 0.1194 0.4371 0.2104 -0.4263 0.3724 -0.3395 -0.1107 -0.5279 1.0000
 0.2380 0.5554 -0.4967 -0.2088 0.4516 0.2830 -0.3996 0.0316 0.4655 0.2962 0.2518 -0.6362 0.2890 -0.4401 0.0494 -0.4367 0.3380 -0.4548 0.1611 0.0520 1.0000
 -0.4943 0.3172 -0.2425 -0.5465 0.3991 -0.5213 -0.1059 0.5144 -0.3619 0.2047 0.2386 -0.3957 -0.1289 0.6417 0.4758 0.3730 0.5657 -0.5386 0.6249 0.4405 1.0000
 -0.5111 -0.5166 -0.2910 0.3026 -0.6391 0.3730 -0.3927 0.1633 -0.2875 -0.2319 -0.1593 0.1840 0.3627 -0.2404 -0.5788 0.4559 -0.5123 0.2713 0.4454 0.3430 1.0000
 0.0653 0.3983 0.2297 0.2850 -0.5013 0.4253 -0.3057 0.1886 -0.4399 0.5340 -0.4355 -0.2674 -0.3815 0.4738 -0.4714 -0.4575 -0.4901 -0.1510 0.2568 0.3220 1.0000
 0.2753 -0.2665 0.3755 0.2010 0.3371 0.1026 0.4802 0.3592 0.2459 0.5478 -0.1498 -0.4080 -0.5498 -0.3551 -0.2496 0.3089 0.0969 -0.2022 0.0949 0.3435 1.0000
 0.1688 -0.0908 -0.3369 0.2757 -0.4223 -0.4583 0.4488 -0.4693 0.1412 0.1829 0.1591 -0.3605 -0.3863 -0.4814 0.0921 -0.2904 0.5131 0.3776 0.2270 -0.3926 1.0000
 -0.3790 0.4970 0.2386 -0.3207 0.5254 0.2298 0.3950 0.5406 -0.2771 -0.3335 0.3130 0.1599 -0.1757 0.5236 -0.4612 0.3360 -0.4777 0.2232 0.5217 0.1869 1.0000
 0.3859 0.2988 -0.4745 0.4633 0.3954 -0.2264 0.4876 -0.1910 -0.2447 -0.3319 0.4466 -0.4273 -0.1962 0.0659 0.1065 0.5621 0.1580 0.1799 0.3806 0.3307 1.0000
 -0.4235 -0.5314 -0.5753 0.3917 -0.4247 -0.3501 0.1285 0.4825 0.2841 0.1048 0.3272 -0.3640 -0.5016 -0.1823 -0.3911 0.1573 0.2586 -0.2541 0.1658 0.1393 1.0000
 0.2509 0.4442 -0.1783 -0.0714 -0.1895 -0.1705 0.1795 0.1559 -0.2793 -0.3784 0.3886 -0.3836 0.6079 -0.4116 0.4662 0.4765 -0.1906 -0.5055 0.4868 0.1696 1.0000
 0.4533 0.4217 -0.4670 -0.3021 -0.0689 -0.5043 -0.2909 -0.5430 0.4432 0.1588 0.0620 -0.4714 0.0520 0.3165 0.2836 0.5627 0.5201 -0.0327 -0.5477 -0.3406 1.0000
 0.1611 -0.4261 -0.1186 0.1234 0.3046 0.2192 0.0486 -0.4173 -0.0924 -0.2984 0.3068 0.5124 0.3615 -0.0718 -0.0085 0.2604 0.2710 -0.3343 0.1861 0.2836 1.0000
 -0.4657 -0.0637 0.2746 -0.0902 -0.4145 0.3065 0.3139 0.2771 -0.1780 0.5157 0.4565 0.4398 0.3177 0.3755 0.5836 -0.1655 -0.1216 -0.3616 -0.2744 0.3802 1.0000
 -0.4155 -0.4203 0.4796 0.3629 0.4304 -0.5038 0.1933 0.2597 0.2375 -0.4290 0.2391 0.3717 0.3465 -0.2954 0.4183 0.2742 0.3035 0.3427 0.1751 0.1792 1.0000
 0.3173 0.4289 0.0488 0.5182 0.3633 -0.1883 -0.1674 0.5003 -0.1320 -0.3587 0.3785 -0.5796 0.4099 0.4109 -0.3010 -0.5061 -0.2292 0.2302 0.0315 -0.5390 1.0000
 -0.6073 0.1703 0.3362 -0.2989 -0.3413 -0.4507 -0.3144 0.4009 0.3581 0.3819 -0.3087 -0.4656 0.5850 0.1492 -0.5035 0.1245 -0.5819 0.3008 -0.3158 0.2151 1.0000
 -0.5617 0.1706 -0.1563 0.4460 0.3338 -0.4217 -0.2360 0.2420 0.4112 0.3687 0.2387 0.0576 0.4170 -0.5001 0.4659 -0.5056 0.2312 -0.2707 0.3120 0.1487 1.0000
 -0.0711 -0.5427 -0.5166 0.3515 0.1112 -0.4381 0.4747 0.1696 0.2695 -0.1486 -0.2545 0.6035 -0.1788 -0.4988 -0.3885 -0.1705 -0.3273 -0.5223 0.5530 0.5616 1.0000
 -0.1375 -0.4613 -0.5464 -0.4926 0.3785 0.3131 0.0932 -0.1646 0.4349 -0.5160 -0.3444 0.2258 0.4133 -0.5679 -0.3609 0.5495 -0.5205 -0.0587 -0.4349 0.2656 1.0000
 -0.5512 0.5078 -0.1389 -0.2500 -0.2523 -0.4569 0.3791 -0.4146 -0.4443 0.1343 0.1449 0.0604 0.2425 -0.4675 0.4068 -0.4397 -0.3515 0.5370 -0.0747 0.3499 1.0000
 0.3557 0.2538 -0.3260 0.0778 0.3987 0.2174 -0.2467 0.2276 0.4735 -0.3629 0.5494 0.5902 -0.5076 -0.4482 -0.4859 0.4660 0.4746 -0.5463 0.2957 0.3849 1.0000
 0.0472 0.2466 -0.4871 0.0752 -0.2029 -0.0752 -0.3972 -0.4209 0.1699 0.0676 0.1861 0.5601 -0.5608 0.2479 0.4951 0.3244 -0.4791 -0.6288 0.2029 -0.6337 1.0000
 0.2764 -0.2258 -0.3071 0.4902 0.3204 -0.6239 -0.3508 0.2515 -0.2786 -0.2432 -0.4611 0.0137 -0.4152 0.6080 0.1848 -0.2904 -0.3880 0.2017 -0.5375 -0.0603 1.0000
 -0.2270 0.2499 0.4682 0.3339 0.4479 0.1481 0.2500 -0.2940 -0.0796 -0.3355 0.2448 -0.2523 0.5092 -0.4646 -0.5095 -0.4248 -0.1346 0.3509 -0.4240 0.1882 1.0000
 0.3892 0.4838 -0.3827 -0.2084 0.1690 -0.1920 0.5702 -0.2980 0.2764 -0.1023 -0.3635 -0.4330 0.3699 0.5179 -0.3118 -0.3135 -0.4462 -0.1126 -0.2112 -0.2063 1.0000
 -0.1806 0.3149 -0.2490 0.1662 0.5739 0.6235 -0.2891 0.3232 -0.3416 -0.6085 -0.2748 -0.3808 0.1351 -0.2840 -0.1800 -0.5268 -0.5594 -0.3147 -0.2981 0.3658 1.0000
 0.3695 -0.3089 0.5657 -0.5347 0.3721 -0.5517 0.3244 -0.3752 -0.3932 0.0918 -0.2412 0.3951 0.2947 0.3531 0.4015 0.1960 -0.1014 -0.4697 0.1043 0.2715 1.0000
 -0.3343 -0.3325 0.3293 -0.4652 0.1551 -0.3121 0.2426 -0.3025 -0.6323 0.1724 -0.4047 -0.2350 0.2185 -0.4064 0.2517 -0.5999 0.3077 -0.4177 0.0937 0.3861 1.0000
 -0.5043 -0.1427 0.6410 0.4017 -0.3923 -0.3212 -0.5856 -0.4614 -0.1695 -0.2389 -0.3749 0.3267 -0.5339 0.3293 -0.4470 -0.2969 -0.4354 -0.4959 -0.2559 -0.1531 1.0000
 -0.4485 -0.4011 -0.5197 -0.1179 -0.2111 0.0938 0.1140 -0.2473 -0.4785 0.0816 0.3847 0.4985 0.3656 -0.0914 -0.3379 -0.1786 -0.0820 -0.2829 0.3389 -0.2540 1.0000
 0.4859 -0.3780 0.5807 -0.1657 -0.3924 0.2416 -0.4803 -0.3376 -0.2452 0.4124 0.3168 -0.3536 -0.1003 -0.0967 0.4411 -0.0968 -0.4477 0.2930 -0.2221 -0.4338 1.0000
 0.4964 -0.3625 0.4301 -0.3617 -0.5276 0.5313 -0.4135 0.4794 0.1969 -0.5641 -0.3105 0.5213 0.1319 -0.3282 0.4820 -0.5705 -0.3979 0.5571 0.4281 0.6050 1.0000
 0.0999 0.1924 0.3586 0.4537 -0.3004 -0.1865 -0.3136 0.5451 -0.2907 0.1392 0.2231 -0.4216 0.5880 -0.3682 0.3435 -0.0533 -0.4311 -0.2576 0.4370 0.3212 1.0000
 0.4008 -0.0773 0.2937 -0.2957 -0.5663 0.1194 -0.3466 0.1621 0.4001 0.2304 0.1103 0.4359 -0.4989 -0.3978 0.2542 0.2257 -0.4457 0.1064 0.5638 -0.4465 1.0000
 -0.3193 -0.2768 0.5471 -0.2910 0.3675 0.3123 0.5626 0.4619 -0.5208 0.3514 -0.5736 -0.1043 -0.1309 0.4350 0.2742 0.4192 -0.1138 -0.3323 -0.5462 0.3048 1.0000
 0.4907 -0.3484 0.2594 0.5258 0.3225 0.5066 -0.3553 0.0647 -0.5688 0.4367 0.4597 -0.3353 0.5342 0.3642 0.2948 -0.4062 0.2050 -0.1039 -0.1639 -0.2639 1.0000
 -0.4622 -0.5201 0.2829 0.4560 0.3818 0.3540 0.5415 0.4438 -0.2243 0.2133 -0.2806 0.2384 0.4586 0.2000 -0.4050 0.1686 0.4521 0.1637 -0.4735 0.3218 1.0000
 -0.4105 -0.3082 -0.4723 -0.5145 -0.2760 0.2194 -0.3960 0.2453 -0.2574 -0.4991 0.1614 0.0744 0.2860 -0.4132 -0.4650 -0.3763 0.2381 -0.0322 -0.1800 0.1098 1.0000
 0.3975 0.1222 -0.1153 -0.3402 0.0720 0.5905 0.2508 0.5026 -0.2477 -0.2287 0.4692 -0.1548 -0.3042 -0.5592 0.4047 0.0715 0.6430 -0.2522 -0.2376 0.4917 1.0000
 0.5272 0.5484 0.3215 -0.1127 0.5207 0.2360 -0.3492 0.1698 0.3778 0.2725 0.6347 0.2425 0.3631 -0.5888 -0.4072 -0.3804 0.0222 -0.4045 -0.1048 -0.2531 1.0000
 0.4331 -0.1292 0.3349 -0.3126 0.2598 -0.0748 -0.2469 -0.1401 0.3535 0.4495 -0.2734 -0.5605 -0.3824 -0.4473 0.4525 -0.3513 0.2053 -0.2105 0.2840 0.4957 1.0000
 -0.3726 -0.3941 0.5876 0.4040 -0.4736 -0.1443 0.4821 -0.1716 0.0604 0.0707 0.5415 -0.2038 -0.4106 0.0214 0.6125 0.5253 -0.1419 0.1759 -0.4435 -0.0889 1.0000
 0.1774 0.2352 -0.0194 0.4204 -0.5114 -0.3653 -0.2485 -0.3712 0.0337 0.5815 -0.0562 0.4222 -0.4388 -0.5873 -0.3947 -0.3182 0.3928 -0.2539 -0.0702 0.5633 1.0000
 0.1772 -0.3607 0.4236 -0.1636 0.3850 0.1951 0.4350 -0.4538 0.3439 -0.5187 -0.1844 -0.2439 0.4937 -0.3559 -0.4586 -0.4062 0.1277 0.1455 -0.1670 0.5369 1.0000
 -0.3754 0.3804 0.3867 0.3466 -0.3955 -0.2635 0.0030 0.4384 -0.4049 -0.1148 -0.1156 -0.3979 -0.2874 -0.5835 0.3829 0.2999 -0.2412 -0.1966 0.1635 0.2461 1.0000
 0.1052 -0.5136 -0.4446 0.2076 0.3096 0.5871 -0.2732 -0.3051 -0.1999 -0.4189 -0.3759 -0.2824 -0.1367 -0.5154 -0.5600 -0.1195 -0.3933 -0.1498 -0.4858 0.3974 1.0000
 0.5696 0.4155 0.0545 0.4168 0.5767 -0.4486 -0.2348 0.1038 0.1288 -0.0495 -0.1462 -0.5753 0.2922 0.5966 -0.3909 0.2840 -0.1651 -0.5110 -0.2308 -0.3042 1.0000
 -0.1820 0.2537 -0.3558 -0.3557 -0.2753 -0.3582 -0.1420 0.6113 -0.4852 -0.4282 -0.4090 0.0504 0.2467 -0.3736 -0.5308 -0.4097 0.3751 0.4222 0.4902 -0.5730 1.0000
 0.5929 -0.4625 0.2418 0.5749 0.2595 -0.3994 -0.2596 0.4334 -0.3934 0.5369 -0.3006 -0.2081 -0.2231 0.5211 0.2629 -0.4605 0.1844 -0.6004 -0.2534 0.2836 1.0000
 -0.1364 0.2940 -0.5484 0.1243 0.5389 0.3570 -0.3678 -0.3486 -0.3771 0.2330 -0.3015 -0.5012 0.4155 0.4454 -0.4240 -0.2979 -0.5277 0.4404 -0.2515 -0.1148 1.0000
 0.6422 0.4768 0.3289 0.2932 0.2877 0.4798 0.0606 0.2954 0.2227 -0.1520 0.5024 0.3227 0.5338 0.5298 -0.2343 -0.1485 -0.1370 -0.1841 0.3107 0.5062 1.0000
 -0.4087 0.2292 -0.1539 0.1967 0.4866 0.2373 -0.2536 0.6041 0.2524 -0.4329 0.2862 0.4892 -0.5902 -0.0420 0.2998 0.2334 0.1385 -0.5089 -0.2310 -0.5716 1.0000
 0.2696 0.3102 0.5576 0.2910 0.1223 0.4910 0.2580 -0.1794 0.0904 0.4556 -0.3525 -0.3627 0.1601 -0.4059 -0.4330 -0.4219 -0.3281 -0.1580 0.4356 0.1815 1.0000
 -0.4153 0.3448 0.2046 0.5039 -0.2848 -0.4076 0.5080 0.6348 -0.3762 0.4048 -0.2554 -0.3951 -0.5709 0.4775 -0.4754 -0.3488 -0.3263 -0.2135 0.3224 -0.4064 1.0000
 0.6240 0.3326 -0.3168 0.1882 0.1588 0.1531 -0.2929 0.1149 0.0750 -0.0259 0.4619 -0.3964 0.3457 0.1738 0.1313 -0.3647 0.2345 0.0867 0.3883 0.4120 1.0000
 -0.2252 0.4547 0.4866 -0.4568 0.2369 -0.5153 -0.2505 -0.4717 0.2843 0.4223 0.3396 -0.3013 -0.3851 0.5869 0.4716 0.2783 -0.1988 -0.4539 0.4036 0.2804 1.0000
 -0.3463 -0.1381 0.4076 -0.1846 -0.3970 0.5495 0.4485 -0.4852 0.4072 -0.3788 -0.2506 -0.5226 -0.2660 -0.2718 -0.3841 0.4600 0.0797 -0.4931 0.2228 -0.0767 1.0000
 0.1574 0.4575 -0.5543 -0.3437 -0.2899 0.4390 -0.2189 -0.4137 -0.3448 -0.1745 0.2128 0.2421 -0.2298 0.4677 0.3671 0.3115 0.4805 0.4120 0.5279 0.0543 1.0000
 0.6228 -0.1292 0.2786 -0.2331 -0.2274 -0.5188 -0.3489 -0.4864 -0.3620 -0.5002 0.3656 -0.3014 -0.2288 0.3572 0.4324 0.3851 0.1798 -0.1715 -0.1923 0.2244 1.0000
 -0.1822 -0.4095 -0.4771 0.3110 -0.4992 0.3370 -0.1962 0.4001 0.2083 -0.2577 -0.3558 -0.6030 0.4230 0.2876 0.4912 -0.5085 0.4533 0.3740 0.3278 -0.3942 1.0000
 -0.1660 0.4684 -0.3949 0.2413 0.1468 0.1204 -0.4226 -0.3005 -0.3534 0.3586 0.1456 0.6199 -0.4785 0.2174 -0.1798 0.1811 -0.2020 -0.3048 -0.6265 -0.4672 1.0000
 0.1943 -0.6115 0.1607 0.2660 -0.2264 0.5302 0.5071 -0.1843 0.1411 0.3811 0.1961 -0.1183 0.4370 -0.4253 -0.3967 -0.3209 -0.2038 0.3051 -0.3008 -0.2453 1.0000
 0.4639 -0.4649 -0.5397 0.4870 -0.2193 0.6398 0.1942 -0.2916 0.4418 -0.2733 0.5399 0.4303 -0.5671 0.1062 0.3980 -0.4158 -0.5335 0.5466 0.4438 0.4488 1.0000
 -0.3724 -0.3466 0.4564 0.4468 0.3670 0.5027 0.5201 0.2114 -0.3045 -0.3479 0.3211 0.2958 0.4073 -0.3346 0.4134 -0.5067 -0.2433 0.2092 0.0960 0.1522 1.0000
 0.3999 -0.4130 -0.1397 0.3209 -0.3218 0.4009 -0.3091 0.3540 -0.3876 0.4022 0.4158 -0.4517 0.3855 -0.2625 0.2925 0.0440 -0.1523 -0.4673 0.4099 -0.3034 1.0000
 0.4831 0.2366 0.4569 -0.3050 0.5943 0.3376 -0.1347 0.3803 -0.6463 -0.3921 -0.0595 0.1997 -0.3479 -0.5783 0.4052 -0.4134 -0.5150 -0.2862 0.4472 -0.1210 1.0000
 -0.2923 0.2583 0.3742 0.2811 0.2677 0.1747 0.2704 -0.3439 0.4174 0.4662 0.2486 -0.1972 -0.1239 -0.2279 -0.2508 -0.3563 0.2794 -0.4798 -0.2684 0.4374 1.0000
 -0.4045 0.4348 -0.4547 -0.5641 -0.3529 0.4199 -0.5700 0.3137 -0.3399 0.3413 -0.0225 0.2791 -0.4010 -0.1809 -0.3006 -0.6184 -0.2640 0.1035 0.5441 -0.4325 1.0000
 -0.5047 0.5410 0.4829 0.3638 0.4868 0.5160 -0.3863 0.1517 0.1289 0.3807 0.2135 0.4720 0.4763 -0.5548 0.3045 0.2571 0.4855 -0.4788 0.1615 0.3114 1.0000
 -0.1518 -0.3545 -0.4198 0.5397 -0.5745 -0.6146 -0.2867 -0.3192 -0.4016 -0.4218 -0.4173 -0.5162 0.4525 -0.5799 0.3144 -0.0576 -0.2114 0.3964 -0.2082 0.3989 1.0000
 0.5663 0.3498 -0.1437 0.5714 0.1534 0.4544 -0.4040 0.2358 0.2118 0.3882 -0.4951 -0.1466 0.4105 -0.2280 -0.3303 -0.5841 -0.3728 -0.2136 -0.0479 -0.3690 1.0000
 0.5607 -0.3474 0.3067 0.6003 0.4359 0.3238 -0.0192 0.2535 -0.2564 0.4334 -0.2081 -0.4846 0.2814 0.5397 -0.5935 0.2171 -0.2672 -0.4586 0.3253 0.1171 1.0000
 0.3730 -0.3642 -0.2639 0.4067 -0.6058 0.3620 -0.4230 0.2480 -0.4334 -0.1007 0.3139 0.3971 0.4600 -0.2230 0.6073 -0.3050 0.2371 0.3891 -0.3103 0.1919 1.0000
 -0.2472 0.5513 -0.3886 0.6024 0.1888 -0.3576 0.0932 0.2027 0.1782 0.3098 0.5058 0.3823 -0.5231 -0.2040 0.4916 0.0957 0.0777 0.5672 -0.1777 -0.1004 1.0000
 -0.2919 0.2959 0.4646 -0.4182 0.6016 -0.6368 -0.3093 -0.4881 -0.6151 0.5004 -0.2739 -0.5422 -0.4183 0.2459 -0.4257 0.2614 -0.2910 -0.4893 -0.1050 -0.3364 1.0000
 0.5031 -0.4180 0.3453 -0.4882 0.5195 -0.2480 0.5964 0.4049 -0.4161 0.1511 -0.1555 -0.3967 0.3703 -0.4250 0.2744 -0.1298 -0.1743 -0.4991 0.2111 0.2819 1.0000
 -0.2391 -0.3823 -0.5412 -0.1146 -0.2004 -0.1759 0.0609 0.4783 0.3931 -0.4141 0.2672 -0.3599 0.1607 -0.5026 0.2496 0.1609 0.0640 0.2082 0.3680 0.5239 1.0000
 -0.1451 -0.5247 0.4906 -0.5148 0.2509 -0.3166 -0.4001 0.2689 -0.3903 0.2153 0.1043 -0.4265 0.3988 -0.0733 0.3658 0.3320 -0.1475 0.1458 -0.2441 0.4916 1.0000
 0.5385 0.6446 -0.2233 0.2235 -0.0644 -0.5882 -0.5280 0.2084 -0.2458 0.6021 0.4155 -0.1085 0.5695 -0.4234 0.2565 0.4222 -0.3284 0.2622 0.5686 0.4815 1.0000
 -0.3531 0.2756 0.2089 -0.1135 -0.2914 -0.1852 0.1874 -0.5526 -0.3540 -0.1905 -0.3117 0.2157 0.4564 -0.3827 -0.5610 -0.4495 0.4783 0.3330 -0.4853 -0.4290 1.0000
 -0.2683 -0.2532 0.1699 -0.6230 -0.3566 0.5756 -0.1254 -0.3408 -0.2242 -0.3589 0.4587 0.2707 -0.3916 0.0862 -0.2347 0.5740 0.3363 -0.5463 0.5452 0.5597 1.0000
 -0.4772 0.4735 0.4030 -0.4189 0.3639 -0.4663 0.3815 -0.4019 -0.5882 0.4860 -0.6387 -0.2467 0.1716 -0.4376 -0.2022 -0.4832 0.2744 0.2578 0.4665 0.1394 1.0000
 0.3106 0.4564 0.3934 0.4605 0.3728 0.3549 -0.1425 -0.0886 -0.1917 0.5061 0.2275 -0.4648 0.4807 0.2427 0.5034 0.2237 0.5715 -0.0244 -0.3315 -0.2183 1.0000
 -0.4636 -0.5914 0.3750 0.3592 0.3623 0.3078 -0.2488 0.4854 0.3305 -0.4521 0.5218 0.1754 0.0832 0.5637 0.2157 0.3284 0.1869 -0.4733 0.5070 0.3830 1.0000
 -0.2181 0.3257 0.2298 0.1421 0.2849 -0.4230 0.5502 -0.2588 0.1684 -0.3382 0.1559 -0.5380 0.4330 -0.1531 0.1697 0.2538 -0.2436 -0.2748 0.1519 0.3435 1.0000
 0.3216 -0.4149 -0.4195 0.1452 0.3411 -0.3206 -0.4987 -0.2734 -0.2671 0.1442 -0.1057 -0.1733 -0.0527 0.2274 0.1198 -0.0806 -0.3520 -0.2458 0.4342 -0.4429 1.0000
 0.3706 -0.3170 -0.5614 0.4412 -0.3064 0.0990 0.3375 -0.2746 -0.4499 0.3741 0.2591 0.3584 -0.2326 0.3220 0.4463 0.5486 0.3813 -0.1855 -0.0522 -0.1708 1.0000
 0.1298 -0.5346 0.2634 0.0848 -0.1541 -0.2292 0.4529 -0.2079 0.4540 -0.2164 0.2136 -0.4255 -0.3780 0.5328 -0.1249 0.5591 -0.5128 0.4086 0.1579 0.5736 1.0000
 -0.1774 0.4281 -0.3328 -0.1093 0.5072 0.4792 -0.1565 0.5162 0.2157 -0.3453 -0.3720 -0.2734 0.0775 -0.6210 0.0118 -0.3613 0.4742 -0.3729 0.1030 -0.2835 1.0000
 0.3812 -0.3856 0.3230 -0.1069 0.4107 0.2203 -0.4249 -0.5621 -0.2317 -0.2353 -0.3342 0.3636 0.2546 0.4563 -0.6057 -0.2300 0.4364 -0.4819 -0.4210 0.2955 1.0000
 0.3769 -0.3664 0.5795 -0.3488 0.5414 -0.4982 -0.3240 -0.3107 -0.4995 0.1994 0.3300 0.3338 -0.1903 -0.3866 -0.5044 -0.4153 0.2736 0.4522 0.5874 -0.2305 1.0000
 0.2391 -0.4055 0.5856 0.5048 -0.2610 -0.1521 -0.5289 0.4198 0.0795 0.1323 0.5051 -0.4233 -0.5078 -0.2184 -0.1876 -0.1968 -0.4000 0.4565 -0.4846 -0.4450 1.0000
 0.3732 -0.1712 -0.2464 -0.4537 -0.5416 0.3180 0.1971 -0.1555 -0.2724 -0.4022 0.2545 0.3728 0.4294 -0.4511 0.4013 0.4607 0.2861 -0.2817 -0.3815 0.2223 1.0000
 -0.5373 -0.4281 0.3026 0.1767 -0.4661 -0.1138 0.3769 -0.3645 -0.4016 0.3024 -0.3981 -0.2009 -0.5730 0.4610 0.4032 -0.5941 0.1870 0.4489 -0.4404 0.5069 1.0000
 0.2743 -0.5342 -0.1757 0.3416 -0.5020 0.3512 -0.4928 -0.2500 0.2460 0.3390 -0.1987 0.0925 -0.3716 0.2936 -0.5707 0.2842 -0.3407 -0.1708 0.3441 -0.4745 1.0000
 0.4378 0.2985 -0.1100 0.2335 0.4931 -0.2338 0.4845 -0.2963 -0.4268 0.4272 0.4246 0.5022 0.5874 0.1570 -0.2828 0.1364 -0.6275 -0.2808 0.1302 -0.2106 1.0000
 0.5505 -0.4760 0.5229 -0.4404 -0.5606 0.3248 -0.6254 0.6290 -0.6031 0.3238 -0.3025 0.5720 0.1788 0.0900 0.4898 0.0965 -0.3738 -0.4218 -0.3295 -0.1115 1.0000
 -0.4761 0.4198 0.3155 -0.1423 -0.2828 0.1839 0.4193 -0.3436 0.3748 0.5100 0.3184 0.1898 0.1398 0.5503 0.3911 -0.4706 -0.0852 0.0814 0.2384 0.4388 1.0000
 -0.3178 0.2878 -0.4388 0.4376 -0.3130 0.3021 0.1364 -0.2985 0.4992 -0.5452 0.4171 -0.1229 -0.2717 -0.4743 0.1619 -0.2960 -0.4164 0.1592 0.4691 -0.5250 1.0000
 -0.5024 -0.5604 -0.4309 0.2361 0.0891 0.2699 -0.1875 -0.5715 0.3376 -0.1430 -0.1203 -0.5962 0.0444 0.1505 0.4120 -0.5126 -0.5461 -0.5227 0.2830 -0.0259 1.0000
 -0.0371 0.0850 -0.3224 -0.1299 0.6264 -0.2333 0.0682 -0.3014 -0.3878 0.2759 0.3410 -0.4839 0.2459 0.4856 0.3236 -0.3922 -0.5044 0.4465 0.5317 -0.4643 1.0000
 -0.5161 0.1518 0.1963 -0.3802 -0.5296 0.2884 -0.4547 0.3279 -0.4217 -0.4859 -0.1564 0.5188 0.3170 -0.5494 -0.3093 0.5559 -0.1125 -0.2561 -0.4508 -0.1921 1.0000
 0.2076 0.5337 0.5692 0.4316 -0.1981 -0.2579 -0.4302 0.5003 0.5236 0.1092 0.4785 -0.4240 -0.0858 -0.1298 0.2859 -0.1376 -0.4281 0.2824 -0.2349 0.4742 1.0000
 -0.5192 -0.4404 -0.3802 -0.3968 0.4019 0.5424 0.4826 0.4018 -0.5940 0.2797 -0.3319 -0.1811 0.3003 -0.2094 -0.1405 -0.6177 0.6049 0.5218 0.2953 0.2872 1.0000
 -0.4402 0.2875 0.5709 -0.5072 0.2579 -0.2894 -0.3421 0.0734 -0.2426 0.3340 -0.2410 0.4365 -0.2297 0.2708 -0.3707 0.5669 0.3726 0.2342 -0.1917 -0.4056 1.0000
 -0.2751 -0.3013 -0.4281 0.5654 0.3848 -0.3912 -0.3669 0.4217 0.1614 -0.4322 0.2705 0.3426 0.3705 0.5133 -0.2229 0.2456 -0.2555 0.3514 0.4552 -0.3771 1.0000
 0.3480 0.2872 0.2079 0.2842 -0.4215 -0.0902 -0.4389 0.5447 -0.1112 0.1602 -0.1390 -0.4678 -0.6102 -0.4640 -0.3568 -0.2952 -0.4720 -0.2995 -0.1023 -0.2957 1.0000
 0.5316 0.4745 0.2156 -0.5342 0.5654 -0.4325 -0.4940 0.5472 -0.4654 -0.6225 -0.4200 -0.2638 -0.2410 0.4011 -0.4182 -0.1790 -0.3105 0.4423 0.1868 0.3248 1.0000
 -0.5381 0.3121 -0.4103 0.4711 -0.3890 -0.0935 0.4228 0.2274 0.2588 0.5748 0.2801 0.2959 -0.5675 0.1873 -0.3016 -0.0817 -0.2663 -0.3122 0.1976 -0.3482 1.0000
 0.0941 0.3592 0.4066 0.3377 0.2881 0.1236 -0.0619 -0.3509 -0.4916 0.2653 0.2271 0.4104 -0.3942 -0.1748 -0.4779 -0.3975 0.2520 -0.5948 -0.0711 -0.2676 1.0000
 -0.5232 0.3477 0.3767 0.5903 0.3438 -0.3814 -0.3106 0.3892 0.4212 0.3848 -0.4623 -0.2744 0.2030 -0.3560 -0.4449 0.2186 0.3212 0.6011 -0.5800 -0.1787 1.0000
 0.4362 0.1235 0.4026 0.4534 -0.0202 0.1654 -0.6148 0.1599 0.2536 0.1797 0.4373 0.2211 -0.1302 0.3775 0.3284 -0.3423 0.2867 -0.1421 -0.3328 -0.5063 1.0000
 0.6085 -0.3854 -0.4649 0.5760 0.3702 0.2701 -0.3756 0.3197 -0.3492 0.1630 -0.3215 0.3827 -0.5405 -0.4380 -0.2454 0.1579 -0.5496 0.1773 0.1916 0.4085 1.0000
 0.3957 0.3179 0.0821 0.0399 0.4818 0.3158 -0.2072 0.3243 -0.2728 0.3346 0.2961 0.1426 -0.4175 -0.4759 0.3958 0.5494 -0.1836 -0.4057 -0.3678 0.3816 1.0000
 -0.5344 -0.3171 -0.1972 0.1043 0.3502 0.1733 -0.4283 -0.1198 -0.5604 -0.2285 -0.5109 -0.2306 0.2122 -0.3030 -0.2488 -0.5475 -0.2205 -0.2105 0.5757 0.2579 1.0000
 -0.2297 0.3514 0.3759 -0.3883 -0.2351 -0.5348 -0.6107 0.4119 0.0571 -0.1207 -0.2790 0.1237 -0.2530 -0.2513 0.3085 -0.1006 0.4231 0.5992 0.3006 0.3669 1.0000
 -0.2934 -0.5720 -0.1707 -0.6211 0.2288 -0.3401 -0.3162 -0.0926 -0.1484 -0.4289 0.4476 0.4979 0.3746 -0.1459 0.4678 0.5325 0.4300 -0.4629 0.4131 0.1278 1.0000
 -0.5919 0.2963 -0.3931 -0.1241 -0.4050 -0.3909 0.3838 0.3869 0.2340 -0.3171 -0.2738 -0.6116 -0.1906 0.3515 0.3329 0.3706 0.3631 0.5137 -0.0980 0.5513 1.0000
 -0.3972 0.2556 -0.2575 0.1467 0.4921 -0.5757 0.3310 -0.0373 -0.5293 0.4438 -0.5139 0.1401 0.3190 -0.5847 -0.5358 0.2109 0.4231 -0.4079 -0.3003 0.5118 1.0000
 0.1992 0.1125 0.3734 -0.2899 -0.4999 -0.5779 0.3695 0.3723 0.5370 0.3362 0.3539 0.1853 -0.5747 0.3749 -0.1113 0.3153 0.1836 -0.4220 0.1306 0.1542 1.0000
 0.2733 0.2281 -0.0932 0.2847 -0.2843 0.3903 -0.2653 0.4181 -0.2985 -0.4351 -0.1036 0.5911 0.0675 0.6267 0.4227 0.2499 0.5852 -0.3960 -0.2263 0.5311 1.0000
 -0.3599 -0.3662 -0.4887 -0.0628 0.2570 -0.5206 0.3861 -0.1731 -0.0949 -0.2685 0.4474 -0.6163 0.3466 -0.6382 0.2026 -0.2057 0.5256 0.4470 -0.6277 -0.5362 1.0000
 -0.4852 0.4167 -0.3549 0.4247 0.1584 -0.1854 -0.2791 -0.2764 0.0733 0.3130 -0.2367 0.3938 0.4157 0.0780 0.3213 -0.2942 0.4586 0.5696 -0.5308 -0.5380 1.0000
 -0.3980 -0.1369 0.4193 0.3436 -0.1995 -0.3104 0.5790 0.2262 0.3711 0.5417 0.4503 -0.2786 0.5152 -0.5592 -0.2038 -0.1947 0.5801 -0.1966 -0.1510 -0.3354 1.0000
 0.0825 0.6362 -0.1602 0.4525 -0.5125 0.3667 0.1778 -0.2089 0.2915 -0.0678 0.1104 0.4536 -0.5197 -0.3755 0.2937 0.5524 0.5487 -0.2722 0.4501 0.2624 1.0000
 -0.4904 -0.5560 0.5600 0.2468 0.2792 0.3595 -0.4868 0.3944 -0.3723 -0.1538 -0.4291 0.2926 -0.4838 0.4659 0.3901 0.2796 -0.4451 0.3554 0.5237 -0.5608 1.0000
 0.4089 0.3753 -0.5371 -0.3968 0.4577 -0.4579 0.3512 -0.4947 -0.2209 -0.1270 -0.5282 0.4180 -0.0794 -0.3444 -0.1138 0.4435 0.1236 0.3516 0.2918 -0.3339 1.0000
 0.1024 0.3284 -0.2931 -0.2487 0.5955 0.3589 0.4019 -0.4802 0.3558 0.3699 -0.5017 -0.5077 0.0558 -0.3676 -0.3060 -0.3232 0.5433 0.5872 -0.4626 0.4098 1.0000
 -0.2629 -0.3382 0.2946 0.5053 -0.4138 0.3897 0.4845 0.5904 -0.3177 0.3298 -0.2661 -0.1652 0.5967 -0.1916 0.5164 -0.2580 -0.5381 -0.2469 0.5944 -0.5303 1.0000
 -0.2534 0.1179 0.4338 0.3759 0.3144 -0.2354 -0.2143 -0.1026 -0.1385 -0.3922 -0.5700 -0.4597 -0.3281 0.4128 -0.4440 0.0544 -0.2239 0.5258 0.2571 -0.0271 1.0000
 0.3848 -0.2172 -0.4588 0.6077 0.1729 0.5271 -0.4937 -0.2394 -0.4500 -0.1297 0.1029 -0.4372 -0.1924 0.5295 0.5608 0.3992 -0.3650 0.1277 0.3894 -0.2701 1.0000
 -0.3427 -0.4707 -0.2257 0.2931 0.3919 0.1020 0.2695 0.3657 0.3310 0.3274 0.4318 -0.2368 -0.2631 0.4507 -0.4989 0.2644 -0.4525 0.2557 0.5283 -0.3715 1.0000
 0.4794 0.3040 0.4282 -0.1720 0.3412 0.4369 -0.0631 0.2548 -0.5692 -0.2144 0.5531 0.5732 -0.4750 -0.2918 -0.5473 0.2382 0.4262 0.2794 -0.3424 -0.3705 1.0000
 0.3332 0.2936 -0.5581 0.3821 -0.1512 -0.4034 0.2552 0.3186 0.3769 -0.1930 -0.2933 0.3238 0.2366 -0.3708 -0.5314 0.4791 0.4620 -0.4332 -0.4840 -0.2544 1.0000
 0.1870 0.4033 0.2675 -0.4648 -0.2680 0.0850 0.4444 -0.6029 0.2189 -0.4656 0.1205 0.3988 0.4847 0.4865 0.4452 0.2625 0.2617 0.4574 0.3886 -0.5711 1.0000
 0.4247 -0.5076 -0.1292 0.3951 -0.1457 0.3860 -0.5641 0.4910 -0.4974 0.2813 0.5963 0.3899 0.2488 0.4025 -0.3803 0.2491 -0.4030 0.3242 -0.5897 -0.1836 1.0000
 0.4426 0.2663 -0.5046 -0.5610 0.3626 0.3401 0.3641 -0.1992 -0.3133 0.5379 0.0867 -0.1343 -0.1077 0.3549 0.5936 0.3910 0.4977 0.3339 -0.2783 0.2208 1.0000
 -0.4823 0.5959 -0.3472 0.4648 0.5358 -0.1501 0.4313 0.4428 -0.5914 -0.5177 0.4889 -0.3745 0.3066 -0.4521 0.3203 0.4260 0.5544 -0.3815 0.3695 0.5623 1.0000
 0.1662 0.3999 0.1758 -0.2288 0.1329 -0.2128 0.1778 -0.4472 0.0594 -0.1648 0.2368 0.1752 0.4819 -0.1875 -0.4751 -0.2316 -0.3279 0.3644 -0.3337 0.0927 1.0000
 0.1278 -0.0628 0.2882 -0.1488 0.0701 -0.2149 0.3768 0.2192 -0.1919 -0.2672 0.3356 -0.4371 -0.5648 0.2560 0.1823 -0.5809 0.3527 0.3777 0.2998 0.1978 1.0000
 0.3866 -0.5203 -0.2186 -0.3814 -0.4985 0.2041 0.5195 0.3897 -0.3916 0.4979 -0.3653 0.2733 -0.0549 -0.2857 0.6154 0.1680 0.4826 0.2414 -0.3133 -0.3605 1.0000
 0.3688 -0.0769 -0.4224 -0.1403 -0.4247 0.3959 0.4850 -0.5522 0.1594 0.4575 -0.0992 0.1960 -0.4431 0.2727 0.3064 -0.5147 -0.2181 -0.2089 -0.6051 0.2059 1.0000
 0.0205 -0.3915 -0.3784 -0.2237 0.5051 -0.3729 -0.5521 0.3017 0.3580 -0.5286 -0.2844 -0.4070 0.5396 -0.1500 -0.3562 0.1789 0.3628 -0.5724 -0.0947 0.3870 1.0000
 -0.6275 -0.3726 0.3204 -0.5522 0.1086 0.4541 -0.3632 -0.0729 0.5208 -0.4908 0.1426 0.0910 0.4859 0.5316 0.3055 -0.2249 0.3853 -0.5638 0.5143 -0.2179 1.0000
 -0.6197 0.2242 -0.4999 0.3781 -0.3922 0.3890 -0.4646 0.1695 -0.2845 -0.2507 -0.5870 0.3850 0.1718 0.4310 0.1676 -0.5686 0.5347 0.5174 0.1875 -0.4342 1.0000
 0.3798 0.2520 0.1415 0.4837 0.4374 0.3437 -0.4998 0.4923 -0.5569 -0.2761 -0.2293 0.4888 -0.2958 0.3215 0.2607 0.2695 0.0918 -0.3393 0.3987 0.2297 1.0000
 0.2536 0.2630 0.1504 -0.3726 0.0742 -0.2875 0.2924 -0.3747 0.4550 -0.0785 -0.3183 0.4535 0.2083 0.0468 0.3912 0.1539 -0.1611 -0.4767 -0.4758 0.2847 1.0000
 0.2567 -0.3982 0.5066 -0.1847 0.6336 -0.2852 0.3422 0.4764 0.2853 -0.3902 0.4759 0.5078 -0.1191 -0.3240 0.6211 0.4327 0.4768 0.5959 0.2772 0.4290 1.0000
 0.3705 0.1393 0.2223 -0.4778 -0.3669 0.1497 -0.6366 -0.3853 -0.2469 -0.3079 0.3611 0.1197 0.4090 -0.0650 0.4883 0.1281 0.4994 0.2525 -0.2971 -0.3708 1.0000
 0.4957 -0.3798 0.5297 -0.4104 0.3309 0.1495 0.4516 -0.5023 0.3738 0.2173 -0.2551 0.6011 -0.4549 -0.4453 -0.2792 -0.5503 -0.3888 -0.5126 0.6135 -0.2953 1.0000
 -0.4145 0.3934 -0.1439 -0.2578 0.6178 -0.2205 -0.1834 0.2150 0.5040 -0.5618 0.5142 0.2593 -0.3342 0.2812 0.5447 -0.4815 0.1990 -0.2455 -0.2059 -0.3472 1.0000
 0.4301 0.6302 0.1879 0.2668 0.4154 0.2785 0.2269 -0.3415 -0.1728 0.3900 0.5366 -0.3538 0.2199 0.0725 0.4836 -0.5184 -0.3805 -0.1926 -0.2523 -0.2911 1.0000
 0.1244 -0.3627 -0.3930 0.5173 0.3856 0.1556 0.2829 -0.4581 0.4642 0.0906 -0.2430 0.2330 -0.4256 0.3702 -0.4510 0.2651 0.6187 -0.2233 -0.1924 -0.6070 1.0000
 0.1934 -0.1881 -0.0249 -0.3030 0.3517 -0.1436 -0.5059 -0.4695 -0.5105 0.3659 -0.5748 0.1993 -0.3241 0.3277 0.3002 0.1261 0.4495 -0.1625 0.5201 -0.3295 1.0000
 -0.2639 0.3318 -0.4097 0.2450 -0.2666 -0.4693 0.3695 0.5804 -0.4510 0.3823 0.2070 0.5118 0.1948 -0.5811 0.2524 -0.3687 -0.0837 -0.3953 0.2298 0.4874 1.0000
 0.4316 0.3851 0.4561 0.4225 0.4534 -0.5115 0.3168 -0.2306 0.2871 0.2969 -0.2138 0.3324 -0.3571 -0.3314 -0.4895 0.4354 -0.2396 -0.4597 -0.5655 0.2837 1.0000
 0.1594 -0.4822 -0.5342 -0.2737 -0.0952 -0.4882 0.5886 0.2041 -0.2080 0.2119 0.4674 0.3358 0.1647 0.6259 -0.3459 0.2821 -0.2285 0.2083 0.4061 -0.2631 1.0000
 -0.0791 0.0885 -0.2004 0.1556 0.0732 -0.2572 -0.5228 0.5836 -0.3896 0.1040 -0.2012 0.3073 0.6273 -0.3710 0.3877 0.4547 0.4224 -0.2096 0.3088 0.6018 1.0000
 -0.1556 0.2224 0.2703 0.4352 -0.6003 0.1430 0.0651 -0.1953 0.3771 0.4829 -0.4255 0.4311 0.4744 -0.1964 0.3983 0.3291 -0.1825 -0.3295 -0.2815 0.1366 1.0000
 -0.4792 -0.5635 -0.2219 -0.6300 -0.3795 -0.4537 0.2588 0.2447 0.4148 0.3382 -0.2376 -0.4578 -0.2604 -0.2711 0.2300 0.3496 -0.4319 0.1100 0.1911 0.6152 1.0000
 0.1272 -0.2260 0.5476 0.5638 -0.1502 -0.3858 -0.3830 -0.3904 -0.4581 -0.2358 0.3129 -0.5696 0.3753 -0.2727 0.5736 0.4619 0.3328 0.1642 -0.3610 0.4016 1.0000
 -0.3766 0.2254 -0.4317 0.4227 0.3836 0.1573 0.1212 -0.4460 -0.4801 -0.4959 -0.5049 -0.3619 0.1511 -0.5402 -0.5479 -0.1834 -0.4699 -0.2459 0.3957 -0.4172 1.0000
 -0.1215 -0.5079 0.5152 0.1063 0.0940 -0.4590 -0.1904 -0.3935 -0.0511 -0.3764 -0.4873 0.5830 -0.3753 -0.4645 0.1212 0.1676 0.2195 0.4859 0.2130 0.5138 1.0000
 0.1777 -0.3525 0.5068 -0.1865 -0.1404 0.2321 0.5662 0.3999 -0.1988 0.3915 -0.2823 0.2650 -0.3748 0.3883 -0.1664 -0.2388 -0.4172 -0.2886 -0.4172 -0.5394 1.0000
 -0.1610 0.4079 -0.2597 0.1608 -0.2942 0.3341 0.4724 -0.3229 0.4183 -0.4150 0.1270 -0.5781 -0.1407 0.3354 -0.2416 0.3503 0.4899 -0.3286 -0.1033 0.5505 1.0000
 -0.3085 -0.3135 0.0742 -0.4562 -0.2951 -0.4771 0.2350 -0.4655 0.1282 0.0887 -0.3180 0.2768 0.3714 -0.3091 0.1661 0.4830 0.2814 -0.3580 0.1376 -0.3821 1.0000
 0.4670 0.5094 -0.3284 -0.3842 -0.2717 0.2830 0.1731 0.5151 -0.4168 -0.4508 -0.4577 0.2202 0.2668 -0.4135 -0.3810 0.6391 0.2389 -0.4276 0.2930 -0.6017 1.0000
 0.5514 0.4993 -0.2817 -0.2768 0.4500 0.0947 -0.5061 -0.3607 0.3854 -0.5585 0.2022 -0.5757 0.2957 -0.4387 -0.0304 -0.1077 0.2770 -0.5806 -0.1059 -0.4722 1.0000
 -0.2076 -0.1973 0.5159 -0.1039 0.4865 -0.4782 0.2782 0.2721 0.3559 0.2742 0.3980 0.3572 0.5342 0.0564 0.4634 -0.3369 -0.5499 -0.4896 0.3550 0.0424 1.0000
 0.2497 0.5217 0.3295 -0.3866 0.5402 0.3954 0.1281 0.3782 0.4934 0.1856 0.4874 0.2063 -0.3736 0.3790 0.2917 -0.3639 0.1275 -0.3269 0.1964 0.6191 1.0000
 0.5347 -0.1070 -0.3777 0.0442 -0.5817 0.4879 -0.5656 0.1692 -0.3124 0.4843 -0.1401 0.2982 0.4062 -0.1901 -0.2846 0.3762 0.4596 0.3589 0.5857 0.2058 1.0000
 0.3830 0.1471 0.2701 0.5268 0.1200 -0.2001 -0.3196 0.3827 -0.5575 -0.4423 -0.2303 -0.3526 -0.5216 0.2713 -0.4799 -0.4684 -0.4889 -0.3447 -0.4922 -0.4062 1.0000
 -0.2051 0.3383 -0.3765 0.1386 -0.3033 0.2518 0.2239 -0.2780 0.6085 -0.4542 0.5633 -0.2344 -0.2765 -0.2070 -0.4488 0.2624 0.3048 -0.1976 -0.5778 0.4496 1.0000
 0.4544 -0.5754 0.3747 -0.1363 -0.1677 -0.1608 0.3196 0.3014 0.5218 0.2680 0.2306 0.5372 -0.5501 -0.1098 0.5715 0.2529 -0.0711 -0.3307 -0.3823 0.2255 1.0000
 -0.2007 0.3731 0.5202 0.3547 0.4208 0.5397 -0.4154 0.0709 0.5981 -0.0418 -0.1491 -0.1589 -0.4961 -0.4912 0.4671 0.3120 0.4271 0.3726 0.5598 -0.2229 1.0000
 0.2743 0.2357 -0.3539 0.4455 -0.3454 -0.2793 0.3122 0.5611 0.4046 0.3478 -0.2907 -0.4173 -0.2463 -0.4151 -0.5567 0.4651 -0.0998 -0.5370 -0.1765 0.4725 1.0000
 0.3792 -0.2728 0.4147 -0.1151 0.4855 -0.1464 0.1878 -0.4475 0.0975 -0.4366 0.2842 0.4088 -0.4579 0.2139 0.3091 0.6328 0.3886 -0.4062 0.1418 -0.0906 1.0000
 -0.4100 -0.5186 -0.4944 -0.0870 -0.4051 -0.4116 -0.3413 -0.5271 -0.4787 -0.0924 -0.4665 0.4100 0.2086 -0.5749 0.1017 0.4826 0.4148 0.4473 0.3755 -0.5985 1.0000
 -0.1592 -0.2773 -0.1120 0.2516 0.2713 0.3920 -0.4567 0.3346 0.4898 0.3755 -0.3868 -0.1208 -0.3263 0.5342 0.4618 0.1865 0.4923 -0.2017 0.6204 0.2795 1.0000
 0.2540 -0.0635 0.3441 -0.5885 0.0616 -0.4523 -0.3763 -0.3842 0.4416 -0.4375 0.2647 -0.3365 -0.3344 0.1879 -0.5986 -0.4194 -0.0585 -0.5209 0.4830 -0.4481 1.0000
 -0.2396 -0.2852 0.4361 0.4422 0.0942 -0.3191 0.2659 -0.2691 0.3790 -0.3231 -0.4645 -0.0667 0.1108 0.3073 0.2003 -0.2211 0.5443 0.3352 -0.6092 0.5924 1.0000
 -0.2521 0.5674 0.1387 -0.4709 -0.6338 -0.4078 -0.4469 0.1721 0.5669 0.1185 0.5728 0.4913 0.4138 0.4061 -0.3838 0.3519 0.2459 -0.6177 0.4678 0.2243 1.0000
 -0.4975 -0.2577 -0.1077 -0.6128 0.3194 0.4926 -0.3062 0.1650 -0.4646 0.3430 -0.2643 -0.4576 0.4542 -0.2944 0.3281 -0.2544 0.3223 0.4776 0.2532 -0.2434 1.0000
 -0.2823 0.3495 -0.4110 0.3691 0.2930 0.1826 -0.4464 0.1391 0.3687 0.3837 0.6096 -0.5574 0.4621 -0.2289 -0.4686 0.2086 -0.3589 -0.3952 -0.6290 0.2278 1.0000
 -0.3374 0.5644 -0.4673 0.3002 -0.4470 -0.3943 0.3061 0.3276 0.4677 -0.4369 0.6060 -0.3223 0.3281 0.4851 -0.4348 0.4371 -0.1942 0.2524 0.5994 0.4293 1.0000
 -0.3031 0.5647 0.3143 -0.4922 -0.4423 -0.3130 -0.4674 0.4539 -0.6272 -0.4549 -0.4643 -0.3157 -0.2567 -0.2773 0.2918 -0.2844 0.2523 0.5105 0.2936 0.4526 1.0000
 -0.4858 -0.3007 0.1680 0.4332 -0.2204 -0.4341 -0.2029 0.2081 0.3220 -0.3745 -0.3245 -0.2591 0.1642 0.3160 0.4969 0.1378 0.4586 -0.2736 -0.4658 -0.0437 1.0000
 -0.3236 -0.6340 0.2945 -0.2819 0.2611 -0.6239 -0.4603 -0.3505 -0.3111 -0.5754 0.2320 0.5933 0.1786 0.6125 -0.4114 -0.4687 0.4447 -0.2783 0.0480 -0.3156 1.0000
 -0.5450 0.4071 -0.4558 -0.4326 0.3753 -0.1914 -0.3399 0.3542 -0.2370 -0.2638 0.1067 0.3493 -0.3891 0.3750 -0.3454 0.2613 -0.2829 0.5787 0.1814 0.4618 1.0000
 -0.5432 -0.4694 -0.3108 -0.0246 -0.2380 0.1240 -0.1707 0.2354 -0.4576 0.1593 -0.2519 0.4951 -0.3386 -0.5765 -0.3472 0.2195 -0.0872 -0.4996 0.4624 -0.2519 1.0000
 -0.3061 -0.3052 -0.3290 0.3088 -0.4091 0.4333 0.3350 0.4042 0.6037 -0.4862 0.2581 0.2065 0.1513 -0.1931 -0.4987 -0.2004 -0.3814 -0.3333 -0.5230 0.5570 1.0000
 -0.2137 -0.1799 0.5469 -0.2520 0.2628 -0.5576 0.2742 -0.3660 0.2353 0.1385 -0.3917 0.4638 -0.0270 -0.5012 0.3696 -0.3179 -0.5374 -0.1511 0.3703 0.3857 1.0000
 0.5423 0.2717 -0.2212 0.4926 -0.4427 0.3372 -0.4073 0.4708 -0.5625 -0.1677 0.5207 -0.6266 0.1401 -0.1198 0.2981 0.5526 -0.2262 0.4473 0.2947 0.2859 1.0000
 0.3750 -0.2797 -0.3459 -0.3210 -0.3230 0.2634 -0.3160 -0.1648 0.4436 -0.2632 0.3785 0.1318 0.1487 -0.4036 -0.2364 -0.3150 0.6030 0.4119 -0.5704 -0.2337 1.0000
 0.5261 0.2510 0.1788 0.1976 0.5174 0.4881 0.3847 0.1156 0.3263 0.2999 -0.2196 -0.4180 0.3826 -0.2182 0.3343 0.4929 -0.3521 -0.2315 -0.1033 0.1861 1.0000
 0.5070 -0.5096 0.3106 -0.2313 0.1072 -0.4839 0.2195 0.6262 0.3955 0.3948 0.3145 -0.3148 -0.1401 -0.4975 -0.3201 -0.4069 0.2389 -0.5182 -0.1325 0.1424 1.0000
 -0.3232 0.2510 -0.5794 0.4150 0.5993 0.4629 -0.4500 -0.4539 0.6045 -0.3924 -0.4734 -0.3962 0.1991 0.3241 0.3188 0.5863 0.4683 -0.4372 -0.4493 -0.1187 1.0000
 0.0862 -0.1241 0.1245 -0.1621 0.4756 -0.3320 -0.2637 -0.1924 -0.3537 0.1652 -0.2780 -0.3021 -0.1000 -0.4894 -0.5211 0.2909 -0.2961 -0.2378 -0.3377 -0.0789 1.0000
 0.3860 0.2964 0.3066 -0.1885 -0.2641 -0.1249 -0.1920 -0.4110 0.2803 0.1738 0.4747 -0.1741 0.2250 0.4345 -0.5173 -0.6307 0.3356 -0.2841 0.0778 -0.2879 1.0000
 -0.1166 -0.2439 0.4016 -0.3646 -0.2165 0.2265 0.3247 -0.4787 -0.4159 0.3824 -0.1471 -0.3197 -0.5496 -0.3064 0.4154 0.2293 -0.4946 0.1772 -0.3403 -0.3025 1.0000
 -0.2994 -0.1821 0.3883 0.4749 -0.4673 -0.1577 -0.1563 0.5413 0.5128 -0.1222 0.4783 0.1648 -0.2330 -0.1437 -0.4776 -0.4784 -0.1960 0.3201 0.3907 0.2661 1.0000
 -0.4403 0.4922 0.5092 -0.4079 -0.4264 0.2554 -0.5163 -0.2378 -0.5852 0.4548 0.2327 0.2580 0.6319 -0.2165 0.1955 -0.4140 0.4185 -0.5025 -0.4500 -0.4993 1.0000
 -0.5049 0.1432 -0.5395 0.1847 0.3747 0.2819 0.4433 0.0252 0.3889 0.2042 0.1857 -0.0877 0.4415 0.3525 -0.4038 -0.1843 -0.1117 0.2580 -0.4931 0.5496 1.0000
 -0.4313 0.3183 0.2539 -0.1315 -0.3861 -0.3004 0.2686 0.4194 -0.0558 -0.1719 -0.1712 -0.2858 -0.5334 0.1716 0.1965 -0.1893 0.3550 0.3857 -0.3743 0.4767 1.0000
 0.3137 0.3309 -0.4595 0.3783 -0.3416 0.2838 -0.0929 0.2863 -0.3246 0.2197 0.4961 0.3678 0.2988 -0.0869 0.6275 -0.4516 0.4184 0.4473 0.4084 -0.4519 1.0000
 -0.1056 -0.6111 -0.2768 -0.2890 0.3064 0.3753 0.3339 -0.5815 0.1748 -0.1721 -0.2451 -0.4250 0.2227 -0.4504 0.4748 0.5708 -0.4515 0.1153 0.3017 0.3826 1.0000
 0.2187 0.2295 -0.4116 0.4468 -0.3814 0.4851 0.2901 0.2928 0.2678 0.0373 0.3609 0.0795 0.2902 0.1979 0.3965 0.3662 0.4628 -0.2916 0.4503 0.3625 1.0000
 0.5525 -0.6047 0.2778 -0.5172 0.2059 0.5767 0.3761 0.1510 -0.4169 -0.3767 -0.0440 0.1733 0.2415 -0.3349 0.0518 0.3058 -0.0708 -0.4104 -0.4544 -0.3504 1.0000
 0.4148 -0.2292 -0.4098 -0.1651 0.2957 -0.3461 0.4968 -0.4723 -0.2998 -0.5752 0.3913 0.3942 0.1335 -0.4966 0.3666 0.3437 0.4925 0.0338 -0.6276 0.5199 1.0000
 -0.4913 0.1318 0.3424 0.0840 -0.5665 0.1947 -0.2493 -0.3445 0.5197 0.2570 0.3747 -0.5144 -0.3986 0.1311 0.5147 0.0695 0.1235 0.3390 -0.4221 0.3000 1.0000
 -0.4107 -0.3684 0.2462 -0.1795 0.4118 -0.4446 -0.2475 -0.4787 -0.4695 -0.4823 0.3778 -0.1534 0.3043 0.4458 0.1635 0.5782 0.3354 -0.6382 0.3814 0.3055 1.0000
 -0.5036 -0.4843 0.2343 0.2690 -0.4086 -0.1187 -0.4340 0.1432 -0.5132 0.1584 -0.2152 -0.3959 -0.5369 -0.5721 0.1596 0.3510 0.3928 0.2193 0.2198 0.1875 1.0000
 0.1434 -0.2456 0.2629 -0.2253 -0.2990 0.1528 -0.2228 0.1223 -0.2467 -0.3218 -0.4185 0.5460 -0.1443 -0.2762 -0.1475 0.5144 -0.1423 -0.3528 -0.4738 -0.1147 1.0000
 0.1364 -0.4536 0.4552 -0.0979 0.4211 -0.4709 0.3359 0.3608 0.0575 -0.3781 -0.2175 -0.3655 -0.4644 0.3296 0.3297 -0.1222 0.3919 0.2232 0.2154 0.0721 1.0000
 0.1811 0.2636 -0.3928 -0.1174 -0.1502 0.1398 -0.2503 0.2577 0.3143 0.4609 -0.5178 -0.2709 -0.6026 -0.2689 0.2745 -0.2389 0.2307 0.6348 0.3766 -0.1728 1.0000
 -0.1954 0.5612 -0.4116 -0.2070 -0.1242 -0.3725 -0.6257 0.5726 -0.2303 0.0313 0.1726 0.5542 -0.3109 0.2448 0.3259 0.4080 -0.3839 0.4265 0.4117 0.2957 1.0000
 -0.4108 -0.3327 0.4780 0.2783 0.3337 -0.0606 0.6042 -0.2410 0.2953 0.4380 -0.4506 0.2448 0.6195 -0.0869 0.2210 0.0931 0.3823 0.3793 -0.2572 -0.1670 1.0000
 -0.4879 0.4243 -0.4371 -0.2845 -0.2180 -0.3158 0.3624 -0.5589 -0.2874 0.4500 0.1765 0.2519 0.4426 -0.3025 -0.1539 0.4421 -0.5240 0.5623 0.5538 0.3795 1.0000
 0.0464 -0.5731 0.3630 0.4152 0.5025 -0.2175 -0.5219 0.1666 0.5295 -0.2621 -0.2713 0.5521 -0.4983 0.6249 0.4435 0.3125 -0.3314 -0.1846 -0.4605 0.3532 1.0000
 -0.1552 -0.3109 0.4658 -0.2844 0.5559 -0.4034 -0.1437 -0.1701 0.4720 0.3806 0.5053 0.3808 0.3408 -0.5172 0.3196 -0.2399 0.5517 -0.1781 -0.1018 -0.4335 1.0000
 0.5735 0.1366 -0.1972 0.1122 -0.3765 -0.3979 -0.4355 -0.2493 0.0458 0.1966 0.1445 0.4803 0.1361 0.3794 -0.6153 -0.3379 0.0734 -0.3035 0.3419 0.4977 1.0000
 0.2815 0.1068 -0.3413 -0.0782 0.2612 -0.5213 -0.1387 -0.3502 0.4099 -0.1843 -0.2210 0.3414 -0.2703 -0.2246 -0.2139 -0.2795 0.6016 0.2795 -0.0448 -0.5461 1.0000
 0.1490 -0.3398 -0.5512 -0.2028 0.6290 -0.2304 -0.2993 0.2476 0.3405 -0.4316 0.0879 0.1057 -0.4974 -0.2533 0.1817 0.2073 -0.4187 -0.1290 -0.3159 0.5553 1.0000
 -0.2893 -0.5131 0.1062 0.3353 -0.5018 0.3076 0.2562 0.1156 0.4335 -0.2857 -0.1351 -0.3833 -0.2771 0.3074 -0.2803 0.4141 -0.3810 0.0392 0.5094 -0.2144 1.0000
 0.1615 0.4340 0.1507 -0.2599 -0.1778 -0.1732 -0.6498 -0.2247 -0.5385 -0.4234 0.1947 0.3227 0.3695 -0.5529 -0.5955 -0.3508 0.0903 -0.5197 0.2822 -0.4863 1.0000
 -0.2372 0.1715 0.2637 0.3869 -0.5205 -0.4658 -0.4284 -0.5997 -0.4263 0.4273 -0.4101 -0.4569 -0.4398 0.3370 0.4480 0.4931 -0.1336 0.1480 0.2406 0.3572 1.0000
 0.2818 0.1031 0.3702 -0.1676 -0.1227 -0.2590 -0.2047 -0.1191 -0.3845 -0.5075 0.4149 0.3644 -0.4448 0.5028 0.3777 0.3737 -0.1684 0.1092 -0.5213 -0.3402 1.0000
 0.2062 -0.2327 -0.2663 0.3991 0.2449 -0.2863 0.2022 0.4703 -0.0839 -0.4735 -0.3180 0.5839 0.4617 -0.3099 -0.6424 0.4635 0.3126 -0.2029 0.3592 0.4876 1.0000
 -0.3881 0.1992 0.5662 -0.3642 0.2491 0.4676 -0.2829 -0.3976 0.4596 0.0707 -0.3687 -0.2576 -0.2426 -0.2891 -0.3868 -0.2998 0.3845 -0.4877 0.2375 0.1543 1.0000
 -0.1194 0.4721 0.3114 -0.3413 0.2911 0.4580 -0.1198 0.5075 -0.4177 0.3084 0.3537 0.2759 0.3898 0.2664 0.2750 0.1786 -0.4529 -0.2405 0.3342 0.5107 1.0000
 0.1919 -0.1387 -0.4929 -0.2981 0.3562 0.5181 -0.2296 -0.5995 -0.6146 0.1045 -0.3331 0.0911 -0.3080 0.4469 0.3382 -0.3919 -0.5086 -0.2527 -0.3909 -0.3604 1.0000
 0.3495 0.3036 0.4866 0.1527 -0.1363 -0.4324 0.6211 -0.4343 -0.4161 -0.4608 -0.3313 -0.2422 -0.3101 -0.1407 -0.6146 -0.3181 -0.6116 -0.0830 -0.1240 0.5609 1.0000
 -0.3190 0.4311 0.3430 -0.6150 -0.1610 -0.4100 0.5478 0.3503 -0.2293 -0.3478 0.2487 0.0770 -0.2659 -0.3222 -0.0606 0.3362 0.3968 0.2852 0.5418 -0.2021 1.0000
 -0.4584 0.2549 0.3651 0.3416 -0.2385 0.3925 0.2957 0.3756 0.3209 -0.5977 0.3570 0.1985 0.6147 -0.2729 -0.0838 0.1493 -0.3001 -0.2080 -0.3588 0.4111 1.0000
 0.5269 -0.4741 -0.1919 0.2674 -0.2559 -0.3480 0.2230 -0.3873 0.2716 0.5074 -0.5816 -0.3220 -0.4340 0.1373 0.3303 0.5477 -0.3300 -0.2853 -0.0915 0.2787 1.0000
 0.3930 0.5824 -0.0825 -0.4206 0.4383 0.3388 0.5618 0.4136 -0.5332 0.1155 0.2077 0.0404 0.3930 -0.1542 0.1573 0.4382 0.3537 0.4123 -0.0613 0.4252 1.0000
 0.2049 -0.4866 -0.5208 -0.0720 0.3886 0.1066 -0.5529 0.1262 0.4119 -0.2404 -0.2898 -0.1957 0.0726 0.2136 -0.2760 -0.1343 0.3032 0.4283 0.2431 0.5354 1.0000
 0.3548 -0.1388 0.2672 0.2603 -0.1458 0.2805 -0.3007 -0.1013 0.3692 -0.2957 -0.4092 -0.3970 0.4572 -0.5390 0.4616 0.2483 -0.2370 -0.2469 -0.1422 0.4084 1.0000
 0.1717 0.3842 -0.3078 0.2490 0.3231 0.3619 -0.2388 0.0528 -0.1120 0.6024 -0.6255 0.5004 -0.4272 0.4196 0.5207 -0.3899 -0.3151 0.3684 -0.3842 -0.2062 1.0000
 -0.2753 0.5382 0.4218 -0.1984 -0.4210 -0.1611 0.2840 -0.4628 -0.6061 0.2203 0.4457 0.2392 -0.4387 0.4129 -0.4977 -0.2554 -0.4075 0.5113 0.3676 0.3013 1.0000
 -0.4921 0.4600 -0.1303 0.3123 0.1708 0.4061 0.1163 -0.4031 -0.3044 -0.4816 0.2710 -0.3235 -0.2705 0.1460 0.1926 -0.4980 0.3207 0.5573 0.2809 0.3304 1.0000
 -0.4413 -0.3059 -0.3827 -0.3385 -0.1484 0.5176 0.6209 -0.0833 -0.5731 0.4064 -0.2332 -0.4290 0.5999 0.1867 -0.1169 -0.3315 0.3612 -0.5092 -0.2780 -0.1976 1.0000
 -0.2138 -0.4133 -0.0575 0.5008 -0.2065 0.4676 -0.6277 -0.4273 -0.3563 -0.2143 0.1293 0.3311 0.1445 0.1927 -0.3658 -0.1238 0.3892 -0.1802 -0.2900 -0.0867 1.0000
 -0.1655 0.2383 0.1297 -0.1455 -0.2736 -0.3660 -0.2463 0.3993 0.2194 -0.4155 -0.4370 0.2008 0.1920 -0.4649 -0.3537 -0.4374 0.4833 -0.2957 0.4772 0.2138 1.0000
 -0.4115 0.2409 0.5429 -0.3345 -0.2561 0.2165 0.1725 -0.6098 0.6367 0.2758 0.5969 -0.4153 -0.3267 -0.5065 -0.3072 0.4632 0.2615 0.4993 0.2834 0.0856 1.0000
 0.4659 0.4014 -0.3712 -0.4522 0.3834 -0.4245 0.5342 0.4300 -0.2996 -0.3785 -0.5994 0.3499 0.3040 -0.4964 -0.3077 -0.2874 0.2203 -0.3813 0.3556 0.3651 1.0000
 0.1872 0.1334 -0.3817 -0.5159 0.5404 -0.0802 0.2365 -0.4516 0.5453 0.4763 0.4797 -0.4529 -0.3987 -0.2768 -0.1920 -0.3950 -0.4905 0.0782 0.6352 -0.0428 1.0000
 0.3242 0.6067 0.3892 -0.5931 0.0604 -0.3922 0.5319 -0.4578 -0.2878 -0.2420 -0.3349 0.2953 -0.2638 -0.2032 -0.3394 0.2265 0.4056 0.3616 -0.2000 0.4612 1.0000
 0.3594 0.4892 -0.4574 0.1313 0.2690 0.4466 -0.6219 0.4606 -0.1367 -0.3125 -0.4362 -0.3732 -0.3135 -0.5200 0.3298 -0.4808 0.4396 -0.1088 0.2371 -0.5404 1.0000
 0.2229 -0.4518 -0.3951 0.4876 -0.3953 -0.1078 0.2253 0.4975 0.2817 0.4166 0.3917 0.4118 -0.4827 -0.2536 0.1888 0.6114 0.1158 0.4432 -0.2853 -0.2687 1.0000
 0.3663 0.4443 -0.3694 -0.1985 -0.0893 0.1825 0.1456 -0.4074 -0.5765 0.4523 -0.1890 0.3414 0.3623 0.1739 0.3272 -0.5202 0.4203 -0.1178 0.5534 -0.4124 1.0000
 0.4874 0.1040 -0.4566 0.2727 0.4086 0.3158 0.3021 -0.3128 -0.5291 0.5668 0.2831 0.4968 0.2471 0.0969 -0.6502 0.5499 -0.4912 0.3195 -0.2647 -0.5094 1.0000
 -0.5477 -0.3394 0.2582 0.1409 -0.4937 0.2087 -0.3625 0.4190 0.3577 -0.4677 -0.4290 0.4939 -0.2658 0.4239 -0.4618 0.4187 0.4369 0.4631 -0.4632 0.4886 1.0000
 0.1784 -0.1933 0.4385 -0.5519 -0.5323 0.4377 0.5432 -0.0782 -0.2428 0.3003 0.2893 -0.3363 -0.2180 -0.3314 -0.3355 0.5074 0.4000 -0.2800 0.3571 0.1798 1.0000
 -0.2654 -0.2688 -0.6238 0.2763 0.5047 -0.4164 0.3421 0.5492 0.3363 0.4180 -0.2838 0.2349 0.2611 0.2017 0.5246 -0.1692 -0.4305 -0.2978 0.4225 0.3587 1.0000
 -0.3638 -0.3060 0.2838 0.3124 -0.4026 -0.3235 0.4543 0.2396 0.2644 -0.4929 -0.3735 -0.3387 0.3970 -0.0498 0.5350 -0.1679 0.1833 -0.3821 -0.4459 0.3371 1.0000
 -0.4067 -0.2418 -0.1693 -0.2541 0.4919 0.3757 0.3810 0.1497 -0.4044 0.5956 0.4629 0.2662 -0.3546 0.1201 -0.1148 0.4538 -0.5794 -0.3439 -0.3369 -0.2829 1.0000
 0.4902 0.4342 0.0309 -0.3413 -0.2089 -0.2432 -0.3633 0.5288 -0.0369 -0.2712 -0.5793 -0.2719 -0.3763 -0.3104 -0.4397 0.2260 0.1733 0.2781 0.2341 0.1719 1.0000
 -0.5425 0.0904 -0.2984 0.5407 0.1404 -0.3956 -0.0809 0.2292 0.4258 0.3395 0.4803 -0.4654 -0.4315 -0.1933 -0.2179 0.4155 0.3642 -0.2227 -0.3258 0.3471 1.0000
 0.0411 0.4334 -0.1073 0.5972 -0.3193 0.1776 0.3652 0.0121 0.4823 -0.4609 0.3371 0.2944 -0.3514 -0.2087 -0.5088 0.4244 -0.4780 -0.5652 -0.2860 -0.2693 1.0000
 -0.1704 0.4224 -0.3213 0.5912 -0.1714 0.5808 0.4716 -0.2351 -0.1582 -0.4771 0.3418 0.2072 0.2177 0.2533 0.3670 -0.5893 -0.3129 -0.1530 0.5081 0.4909 1.0000
 0.1833 0.5116 -0.2140 0.4477 0.2792 -0.4568 -0.3512 0.2717 -0.4438 -0.4475 -0.3515 -0.1002 0.3235 0.2442 -0.1522 0.2301 0.3395 0.4952 0.3080 -0.2640 1.0000
 0.5795 0.4349 0.5985 0.4973 0.6258 -0.2784 -0.4596 -0.3384 -0.2864 -0.1981 0.5061 -0.5565 0.3128 -0.1099 -0.0834 -0.2569 -0.4458 0.4175 -0.3627 -0.3098 1.0000
 0.4289 0.1838 -0.4034 -0.4411 -0.1035 -0.5757 0.4071 -0.6144 0.0381 -0.5569 0.5570 -0.3606 0.4553 0.3740 -0.2719 0.5295 0.4696 0.6292 0.2164 -0.2246 1.0000
 -0.3429 -0.0118 -0.3341 -0.3656 0.2184 -0.2693 0.4831 0.3657 0.1114 0.4360 0.2318 -0.3885 0.2164 0.4688 0.3773 0.1359 -0.5524 0.0656 -0.3718 -0.0632 1.0000
 0.5116 -0.5655 0.5074 -0.0200 0.0956 -0.4641 0.3481 -0.5107 0.4786 -0.2477 -0.1336 -0.4951 -0.4947 0.3937 0.1912 0.3691 0.5140 0.3338 -0.6032 -0.2380 1.0000
 -0.5676 0.2309 0.3833 -0.1672 -0.4460 -0.2131 -0.2619 0.2629 0.1377 0.6075 -0.3773 0.2435 0.4223 -0.3548 -0.3684 -0.2395 -0.4560 -0.3440 0.4361 -0.6351 1.0000
 -0.4519 -0.1738 -0.2549 0.0981 0.1114 -0.1068 0.4738 0.4248 -0.3266 0.4781 -0.1417 -0.3763 0.4484 0.4373 0.5144 -0.1666 0.3807 -0.4342 -0.4153 -0.6157 1.0000
 0.1634 0.5239 -0.2931 0.3327 -0.3239 0.1294 -0.1911 0.5830 -0.2958 0.2330 0.2277 0.3421 -0.1831 -0.3130 -0.3192 -0.4819 0.1893 -0.2769 -0.2015 -0.5175 1.0000
 0.4617 0.2938 -0.5804 -0.5415 -0.1278 -0.3374 0.6296 0.4834 -0.1564 0.4238 0.2292 0.1707 0.5129 0.3130 -0.6000 0.2463 0.3228 0.1778 -0.0929 -0.5182 1.0000
 -0.2429 0.4871 0.3776 0.5748 -0.2624 0.5208 -0.4147 0.5703 -0.2917 -0.5442 -0.5628 0.3730 -0.4268 0.4994 0.3570 0.3237 -0.3260 -0.1934 0.3870 0.5302 1.0000
 -0.1136 0.1480 0.3755 -0.3065 -0.3575 -0.2034 0.1334 -0.1251 -0.2850 -0.3292 0.3693 -0.1748 0.4459 0.3039 0.4190 -0.3753 0.2646 -0.6284 0.3874 -0.3872 1.0000
 0.3836 0.1094 -0.2187 0.5431 0.3215 0.3233 0.4757 0.2639 0.3624 0.4997 0.3213 -0.4471 -0.3254 -0.4361 -0.5463 0.0528 0.3619 0.2348 0.4961 -0.2653 1.0000
 0.5575 0.1424 -0.3556 0.1548 0.1972 0.5507 -0.2772 -0.2611 -0.3469 -0.3002 -0.4647 0.4221 -0.5383 0.0185 0.1970 0.2515 -0.1077 -0.4517 0.6384 -0.4873 1.0000
 0.4151 -0.3593 -0.3969 0.3258 0.3048 0.5248 -0.4963 -0.2427 -0.6412 0.3663 -0.5340 0.1940 -0.5618 0.1294 -0.1817 -0.3207 0.2417 0.4174 -0.2808 -0.3964 1.0000
 -0.1290 0.5799 -0.5631 0.5060 -0.2304 0.0752 0.1009 0.5814 0.1852 -0.3784 -0.3206 -0.6038 -0.2848 -0.2595 -0.3706 -0.4214 0.2013 -0.3137 0.2340 -0.5526 1.0000
 0.1415 -0.4705 -0.2546 0.3372 -0.1408 -0.3724 0.2640 0.2453 0.3613 0.4734 -0.6310 -0.2312 0.3509 -0.1899 0.4457 0.2931 -0.3228 0.1696 -0.4400 -0.2657 1.0000
 0.2351 0.4059 -0.2841 -0.5427 -0.5982 -0.3794 -0.4547 0.3532 0.1269 0.2267 0.3824 0.3918 -0.5151 0.4149 -0.2964 0.4661 0.1318 -0.2064 -0.4538 -0.1173 1.0000
 -0.2456 0.1566 0.3136 0.2177 0.5335 -0.1143 -0.4439 0.2239 0.2035 -0.3130 0.5503 0.1857 0.3025 0.3139 0.3532 -0.5177 0.5490 -0.3356 -0.3212 -0.4387 1.0000
 -0.4096 0.2281 -0.4590 0.1829 0.4320 0.2528 -0.3420 -0.3746 -0.4439 -0.6455 -0.1303 -0.3023 0.3440 -0.2764 0.5656 -0.0293 0.3040 0.3414 0.2783 -0.1823 1.0000
 -0.3370 -0.4412 0.2950 -0.5187 -0.4229 0.4649 -0.5747 0.2712 -0.4221 -0.3613 0.3018 -0.5668 -0.3854 -0.2423 -0.1221 -0.4218 0.3889 0.0517 0.2878 0.4328 1.0000
 0.5447 0.3692 -0.3798 0.5994 0.3653 -0.2955 0.3403 0.5063 -0.0850 0.2952 0.1339 0.1976 -0.3307 -0.0889 0.4390 -0.5297 -0.2058 0.2394 -0.2663 0.5322 1.0000
 -0.2568 0.5527 -0.1757 0.5748 0.3883 -0.1047 -0.5576 -0.3682 0.4879 -0.1423 -0.4914 0.0814 0.3902 0.0521 -0.0797 0.3537 0.2436 -0.4867 0.4933 0.0451 1.0000
 0.1071 -0.4634 -0.2087 0.4829 -0.2777 -0.3131 -0.3237 -0.1576 0.1234 0.4102 -0.2498 -0.1951 -0.4124 0.2503 0.2599 0.1361 -0.4590 0.2420 -0.4542 0.3574 1.0000
 0.3893 0.3069 0.5520 -0.4730 -0.2816 -0.5821 -0.2710 -0.2117 -0.4403 -0.2704 0.6346 0.4999 -0.3948 0.1707 -0.1088 -0.4522 -0.2651 0.2278 0.1123 -0.1732 1.0000
 -0.2516 0.3219 -0.4054 0.1478 -0.5111 0.3368 0.5659 -0.1668 -0.1975 -0.1837 -0.5261 0.2933 -0.1018 0.3221 -0.3282 0.5357 0.3205 0.3523 0.3834 0.4564 1.0000
 0.3265 0.4453 -0.3080 -0.4832 0.4609 -0.6147 0.5629 0.6315 0.2192 -0.4547 -0.4328 0.5456 0.1861 -0.3764 -0.3252 -0.4328 -0.3714 -0.2820 -0.2301 0.2409 1.0000
 0.2966 -0.4469 -0.4987 0.2716 0.6036 0.3867 -0.4547 0.3543 0.4666 0.2953 0.5031 -0.3392 -0.4521 0.4636 -0.1389 0.4380 0.3680 0.5659 -0.3124 -0.4175 1.0000
 -0.3090 0.1667 0.4008 0.3204 -0.6105 -0.4728 0.4465 -0.4070 -0.2971 0.2781 -0.1904 0.4191 0.2314 -0.2920 0.6391 -0.3926 -0.3365 -0.1239 -0.3620 0.4608 1.0000
 0.5196 0.4834 0.3675 -0.3124 0.3388 0.3965 -0.5116 0.5446 -0.1476 0.3944 -0.1283 0.2496 0.3357 -0.3116 -0.5101 0.5115 0.1996 0.4690 -0.3563 0.3652 1.0000
 0.5474 -0.5829 -0.4040 -0.2379 0.6456 0.1558 0.4256 0.3432 0.0555 -0.2353 -0.1866 0.2402 -0.6433 -0.2853 0.0920 0.5943 -0.0572 -0.4788 0.4117 -0.4659 1.0000
 -0.4668 -0.1371 -0.1463 0.3849 -0.5439 0.5799 0.2932 0.2208 0.1424 0.5111 -0.2802 -0.6298 0.0934 -0.3026 0.2074 -0.0505 -0.5311 -0.0579 0.2502 -0.5018 1.0000
 -0.0756 -0.5066 0.2531 -0.4691 0.2267 0.0704 -0.1657 -0.4950 -0.2146 0.3699 0.0672 -0.2780 0.1976 0.3483 -0.1164 -0.2438 -0.2063 -0.2050 0.2614 -0.3683 1.0000
 -0.2372 -0.1106 0.3841 -0.4146 -0.3625 0.3707 -0.4119 0.2020 -0.1561 -0.3288 -0.2881 -0.2082 0.5803 -0.4377 -0.3032 -0.2569 0.1385 -0.4588 0.3103 0.2157 1.0000
 -0.3221 0.3049 -0.2967 -0.2796 0.1863 -0.2120 0.2686 -0.5263 -0.3693 -0.5222 0.4143 -0.3426 -0.1797 0.1407 -0.0810 -0.3255 -0.0579 0.4197 -0.1260 -0.4270 1.0000
 -0.4031 -0.4662 -0.2245 -0.2364 0.4055 0.6435 0.5167 -0.5244 0.2471 -0.2353 -0.4963 0.4251 0.1472 -0.5734 0.3723 -0.3145 0.5002 0.5273 0.3559 0.2429 1.0000
 0.3044 0.1757 -0.3814 -0.3460 0.0612 0.3283 -0.1396 0.3578 -0.3290 -0.1822 -0.2467 0.5815 0.2511 0.2826 -0.2222 -0.0967 -0.4877 -0.4802 -0.4914 0.2046 1.0000
 0.0992 -0.3534 0.5886 -0.2767 -0.4418 0.0856 -0.1462 -0.4313 -0.3989 -0.2881 -0.3953 -0.4011 0.4383 -0.2076 0.2144 0.6036 -0.4341 0.5885 0.3365 0.4439 1.0000
 -0.2442 -0.2132 -0.4278 -0.4265 -0.2882 -0.4389 0.2389 0.3029 0.2966 0.3536 -0.5422 0.2290 -0.3048 -0.3671 0.3158 -0.3117 0.0162 0.2641 -0.2809 -0.2586 1.0000
 -0.1887 0.3486 -0.1109 -0.2200 -0.4486 0.2214 0.2628 -0.2413 -0.2973 0.5807 -0.2207 0.1799 0.1805 -0.1726 0.2227 -0.4376 -0.3303 -0.3966 0.5173 -0.4574 1.0000
 0.0808 0.1151 -0.1624 -0.4307 -0.6261 0.1673 0.3322 -0.2025 0.3140 -0.4388 0.1609 -0.1003 0.3069 -0.4325 -0.4558 -0.3542 0.3702 -0.4183 0.1775 0.2313 1.0000
 0.0931 0.4484 -0.3496 -0.1194 0.4599 -0.5600 0.0328 0.2170 0.2676 0.2380 0.1253 -0.4503 -0.5272 0.4551 0.2310 -0.3384 0.3414 -0.4031 -0.1508 0.2881 1.0000
 0.4755 0.5366 -0.2413 -0.0695 0.3135 0.1937 -0.1453 0.5210 -0.2755 0.3266 -0.6421 -0.4924 0.4107 0.1227 -0.2860 -0.0960 -0.3003 -0.3380 -0.1892 0.1180 1.0000
 -0.5668 0.4110 0.3766 0.1607 -0.4067 -0.2330 -0.6312 -0.5193 0.0367 -0.5414 -0.1090 -0.5544 -0.2828 -0.3610 0.3721 -0.1403 0.4291 -0.3301 -0.5543 0.4089 1.0000
 -0.0364 0.3146 -0.4441 0.1224 0.4501 -0.4701 -0.3393 -0.4025 -0.2294 -0.5107 -0.3925 0.0808 0.0466 0.3756 0.3338 -0.4724 0.4234 0.4549 0.1332 0.4361 1.0000
 0.3563 -0.3560 -0.4277 -0.4943 -0.6243 -0.2764 0.2195 -0.2039 0.0919 0.3396 -0.0951 -0.5417 0.6033 -0.5658 0.4108 -0.4919 0.1284 -0.4275 0.4090 -0.3906 1.0000
 -0.3922 0.3418 0.1731 0.1482 0.5928 -0.2198 0.6300 0.3428 0.0233 0.6204 0.4819 -0.3771 0.5668 -0.2108 -0.1496 0.3027 0.3735 -0.4414 0.3650 -0.2118 1.0000
 0.2451 0.2965 0.2236 0.1270 0.2064 -0.4366 -0.1926 -0.1557 -0.5491 0.3220 -0.1637 0.1230 -0.2301 -0.3108 0.2870 -0.2238 0.4341 -0.4484 -0.3363 0.2619 1.0000
 0.3984 0.2063 -0.5525 -0.2123 -0.5609 0.3251 -0.4497 0.3924 -0.2762 0.4918 -0.2009 0.3637 0.3397 -0.5400 -0.3303 -0.0652 0.5386 -0.1472 0.3458 0.0870 1.0000
 0.1097 -0.5290 -0.5363 -0.1358 -0.3425 0.4913 0.2166 0.2043 0.4682 -0.4298 -0.2255 -0.4937 -0.5933 -0.5235 -0.4344 -0.1264 -0.1504 0.5110 -0.2997 0.4339 1.0000
 0.4598 0.4510 0.0553 0.2976 0.2902 0.4061 0.2460 0.3470 0.0504 0.2786 0.2009 -0.0858 -0.2798 -0.1270 0.4477 0.3124 0.1574 0.1991 -0.5588 -0.2604 1.0000
 -0.4378 0.4490 0.0545 0.2454 0.5231 0.1691 -0.2913 -0.3660 0.1942 0.4732 -0.3220 0.4802 0.5169 -0.1614 0.1157 0.4514 -0.3152 -0.4865 0.0424 0.5163 1.0000
 -0.3914 0.4731 -0.2144 -0.1975 -0.3309 0.5931 -0.4869 0.3360 0.1909 -0.2270 0.2677 -0.4195 -0.2549 -0.3065 -0.1927 -0.2242 0.4782 -0.4687 0.2276 -0.2021 1.0000
 -0.1862 -0.2504 0.5592 -0.2107 0.2605 -0.5395 0.3809 -0.2435 0.5626 0.3558 0.5057 -0.4816 -0.2928 0.3822 0.4695 -0.4306 0.0871 0.3335 0.6180 -0.1767 1.0000
 0.3390 0.4185 0.1034 -0.3996 0.1104 -0.4990 -0.3998 0.2046 0.0639 0.4544 -0.2702 -0.4506 -0.4556 0.4872 -0.5595 0.3705 0.3395 0.2344 0.1844 -0.1517 1.0000
 0.4104 -0.1998 -0.4546 -0.5296 0.2342 0.4156 -0.2227 -0.4920 0.6360 0.6078 -0.4591 -0.1227 0.0718 0.3993 0.1806 0.2506 0.0543 0.3780 0.2427 -0.2844 1.0000
 0.4400 0.1044 -0.3166 -0.5627 0.5603 0.3130 -0.2877 -0.1238 -0.3112 0.5569 -0.3848 -0.1369 -0.3179 -0.4412 -0.3239 -0.4155 0.5685 -0.0999 -0.3998 0.0855 1.0000
 0.2749 0.0831 -0.4328 -0.0677 0.2649 -0.2802 -0.2948 -0.4464 -0.0895 -0.5597 -0.1624 0.0482 0.4822 0.1688 0.4313 -0.4995 0.3997 -0.4655 -0.3461 -0.3274 1.0000
 0.1152 0.1123 -0.1439 0.4155 -0.3256 -0.2671 -0.2292 -0.2383 -0.4281 -0.5561 -0.5106 0.2267 0.6102 -0.2525 0.2953 -0.5966 0.2665 0.4576 0.2575 -0.5465 1.0000
 -0.5633 -0.2433 -0.4682 0.5783 0.5099 -0.2341 0.3172 0.3107 0.3087 0.4697 0.5699 0.4807 -0.4047 -0.4010 0.0413 -0.4935 0.1576 -0.1504 0.4283 -0.2572 1.0000
 -0.1611 0.5018 -0.5535 -0.2912 -0.6192 -0.2588 -0.4979 -0.2695 0.4468 0.3322 -0.4654 0.2480 0.4603 0.2477 0.5042 -0.1139 -0.4668 0.2570 -0.1241 0.2358 1.0000
 0.5598 -0.5101 -0.5750 0.1702 0.3581 -0.2120 0.3288 -0.4184 -0.0425 0.2739 0.4196 0.5499 -0.0976 0.3962 -0.3203 0.3439 -0.1949 -0.4301 0.3129 0.1163 1.0000
 0.4821 -0.5057 0.4731 -0.2713 0.1016 -0.1778 -0.4983 0.1757 0.4212 0.3911 -0.1637 0.4826 -0.3993 -0.3504 -0.2788 0.4281 0.1921 0.5541 -0.0786 0.4582 1.0000
 0.1562 -0.3162 -0.2946 -0.2830 0.2751 0.4022 0.4601 -0.4731 -0.2211 -0.5496 -0.5731 -0.1246 -0.2628 -0.4068 -0.5778 0.2396 0.2112 0.2494 0.0895 -0.4086 1.0000
 -0.5411 -0.4167 0.5069 0.2367 0.2774 0.3905 -0.3637 -0.2212 -0.6297 -0.4633 0.5366 -0.2253 0.3321 -0.6373 -0.2127 0.3388 0.4283 0.5343 0.4651 0.5036 1.0000
 0.2817 0.2396 -0.0895 -0.5333 -0.3915 0.2090 -0.0706 -0.0629 -0.4274 -0.2289 -0.5436 -0.3370 -0.3357 0.1709 0.2835 0.3799 -0.3892 0.5811 0.5694 0.3064 1.0000
 -0.2744 -0.2803 -0.5473 -0.3639 -0.2770 0.1180 0.3205 -0.5661 0.5679 -0.4216 0.0710 -0.3167 -0.5970 -0.5812 -0.4526 -0.5378 0.5769 -0.3351 -0.3294 0.1526 1.0000
 -0.4216 0.5741 -0.2272 0.5740 -0.3726 0.5624 -0.0736 -0.3702 0.2961 -0.2199 -0.5585 -0.3563 -0.3722 0.1848 -0.3076 0.3127 -0.3074 0.5588 0.2024 0.5321 1.0000
 -0.4301 0.5560 0.4530 0.1800 0.6101 0.3486 -0.4088 -0.0768 0.5637 0.3791 -0.0581 0.4553 -0.4069 0.5515 0.3951 0.1764 0.4065 0.2032 0.2592 -0.4550 1.0000
 -0.4561 -0.1647 -0.3794 0.0653 -0.3551 0.4083 0.3513 0.0329 -0.4656 0.4523 0.1512 -0.3716 0.3585 0.0627 -0.4313 0.5729 0.2536 -0.0629 0.2403 0.5218 1.0000
 0.2542 0.2836 0.2104 0.5128 -0.1168 0.4042 -0.2966 -0.2178 -0.5918 0.0959 0.2258 0.2767 0.4717 0.4185 -0.4687 0.3842 0.2580 0.3222 0.3546 -0.3464 1.0000
 0.4819 0.4825 0.5154 0.5628 -0.1751 -0.2720 0.3355 0.1193 0.4730 -0.5792 0.4059 0.1160 -0.4325 0.2650 -0.5192 0.4662 0.2422 -0.2657 0.5630 0.4275 1.0000
 -0.4309 -0.3606 -0.4691 0.5675 0.3107 0.0993 0.4632 0.5683 -0.2782 0.4447 0.0502 -0.4040 0.3585 0.3358 -0.5110 0.1258 0.0897 -0.3146 -0.2383 -0.4338 1.0000
 0.1806 0.4799 -0.4614 -0.3702 -0.3618 0.3688 0.4141 0.2478 -0.4623 0.1911 0.4218 -0.2103 -0.2931 0.2453 -0.4216 0.2840 0.5893 -0.5020 0.1345 0.3899 1.0000
 -0.2762 -0.2660 -0.3979 0.3737 -0.0962 0.4812 0.5899 -0.3530 -0.3343 -0.2430 -0.4999 0.3524 -0.3415 -0.4585 0.4226 0.1125 -0.2259 -0.5125 0.3945 -0.3072 1.0000
 -0.0475 -0.5523 -0.5493 0.2943 0.3801 -0.2392 -0.0806 -0.5033 0.2546 0.3833 0.3540 -0.3560 0.4595 -0.0445 -0.2557 -0.2461 0.3808 -0.2831 0.0683 -0.3183 1.0000
 -0.2933 -0.3087 -0.2770 -0.4889 -0.2579 0.1069 0.3231 -0.2511 -0.4187 0.4064 0.2240 -0.1408 -0.4739 -0.0407 -0.4114 0.3721 -0.3906 0.4050 0.5995 -0.2304 1.0000
 -0.2329 0.4292 -0.3611 0.4818 0.4616 0.2745 0.6291 -0.5013 0.1015 0.3061 -0.3234 0.1340 0.5791 0.5370 -0.3811 0.3438 -0.5362 0.3746 0.4071 0.5575 1.0000
 -0.1926 -0.4858 0.3258 0.4258 0.3331 0.2994 0.3749 -0.4893 -0.3532 0.0643 -0.2558 0.1805 0.3045 -0.1286 -0.6197 0.5432 0.2815 -0.2134 -0.2768 0.4177 1.0000
 0.3416 0.3902 -0.2091 0.5296 -0.6136 0.2056 0.0990 -0.1908 -0.1324 -0.1722 -0.3237 -0.4934 -0.4744 0.1580 0.6114 0.2906 0.1893 0.0765 0.4457 0.1821 1.0000
 0.2658 -0.1595 -0.1213 -0.3773 0.2412 -0.6161 -0.1824 -0.2629 0.3121 0.3925 -0.2417 -0.0894 0.5654 0.0630 -0.1076 0.1872 0.2313 0.4908 0.1240 0.1969 1.0000
 -0.2506 -0.3423 0.4387 -0.3482 0.4410 -0.2519 -0.1965 0.1348 0.3672 0.4371 0.4548 -0.0967 -0.3182 -0.3881 0.5063 -0.6003 0.6179 -0.5307 -0.3633 0.2793 1.0000
 -0.5095 0.2997 0.0376 -0.3045 0.3910 -0.3318 -0.5670 0.2625 0.2717 -0.3147 -0.2547 0.4405 0.5451 -0.3406 -0.2842 -0.3708 -0.5574 0.2538 0.4196 -0.3539 1.0000
 -0.3707 0.1411 0.4910 -0.4470 -0.3164 0.5076 -0.2923 0.5495 0.6205 0.2809 -0.5527 0.2913 0.4096 -0.4739 0.2682 -0.1075 0.1974 -0.1003 -0.1001 0.4826 1.0000
 0.3082 0.3162 -0.2761 -0.3688 0.3724 -0.4737 0.2838 -0.0705 0.0592 0.1948 -0.3127 0.2138 -0.4748 0.2163 -0.2293 0.3257 -0.3568 -0.4170 -0.4557 0.4582 1.0000
 0.3184 0.5646 0.2522 -0.3746 0.4053 -0.4430 -0.5006 -0.4532 0.0775 -0.2239 -0.0813 0.0298 0.3272 0.1737 0.4100 -0.2681 0.1892 -0.3251 -0.4678 -0.2491 1.0000
 -0.5260 -0.3565 0.0753 -0.5273 0.4657 0.1972 -0.4267 -0.3609 -0.4396 -0.1569 -0.3057 0.4993 0.3969 0.3689 -0.2728 -0.4417 0.4294 -0.2946 -0.5688 0.1637 1.0000
 -0.2594 0.3321 -0.3151 0.5456 0.1949 0.1327 0.2804 0.0821 0.1912 0.5639 0.3088 -0.0825 0.6404 -0.4331 0.0838 -0.4959 0.5326 0.1363 0.5152 0.5104 1.0000
 -0.5059 -0.2405 -0.4361 -0.2614 0.3477 0.1976 0.4393 -0.2203 -0.1588 -0.3915 -0.3912 -0.3919 0.3922 -0.5331 -0.2288 -0.1340 0.4783 0.1112 -0.3167 -0.5020 1.0000
 0.1369 -0.4836 0.2543 -0.3370 0.4636 -0.2991 -0.5698 -0.5168 0.5170 -0.1648 0.2786 0.4794 -0.4134 0.3253 0.3271 0.4510 -0.6372 -0.1792 0.5590 0.1198 1.0000
 -0.4188 -0.1583 0.5411 0.3870 0.3751 -0.4993 -0.4387 0.2940 -0.2110 0.3952 -0.4588 -0.4737 0.2593 -0.5297 0.2841 -0.5403 0.3954 0.1518 -0.0890 0.4620 1.0000
 -0.3311 -0.3729 -0.5015 0.5854 0.3782 0.4075 -0.3857 0.2967 -0.0888 -0.3852 -0.3844 -0.1884 -0.4701 -0.2088 0.2884 -0.1408 0.3288 -0.5109 0.2108 -0.5181 1.0000
 -0.2462 0.3045 -0.6338 -0.1188 0.5439 0.3239 -0.5762 -0.3345 0.5590 -0.3078 -0.3850 -0.3961 0.3019 0.3205 0.5425 -0.1854 -0.5274 -0.1887 -0.4450 -0.4927 1.0000
 0.3761 -0.4397 0.5123 -0.3025 -0.1991 0.3738 -0.5388 0.2606 -0.0581 0.5469 -0.0496 -0.2637 0.2011 0.3322 0.2391 -0.4191 0.2214 -0.5128 0.3836 -0.2681 1.0000
 -0.5330 -0.1926 0.4357 -0.1615 -0.4180 0.2541 0.5969 -0.4718 0.3771 0.2807 0.4390 0.2109 0.2810 0.0500 0.4352 0.1719 0.1906 -0.3619 0.5588 0.4731 1.0000
 -0.5148 -0.2304 0.2918 0.4313 0.3436 -0.2637 -0.3509 -0.0718 0.4048 0.2245 0.0936 -0.2914 -0.4172 -0.2984 0.5674 -0.1182 0.2794 0.5844 -0.2701 0.4566 1.0000
 0.2875 -0.2963 0.1169 0.5106 -0.1788 0.5394 -0.5354 0.2242 0.4260 0.0687 0.5265 -0.5083 0.5013 0.3310 0.4918 0.2181 0.2162 -0.4341 -0.5049 0.2317 1.0000
 -0.2660 0.5137 0.1151 -0.1622 -0.3297 0.4914 -0.2916 -0.4944 0.2519 0.2426 0.4075 0.5190 -0.5532 -0.4327 0.1655 0.4648 0.4766 0.3532 -0.2459 -0.4733 1.0000
 0.5777 0.3677 0.5662 -0.5619 0.1850 0.3290 -0.6046 -0.5601 0.3573 0.3828 -0.3628 -0.3445 0.5667 0.4708 -0.5674 0.3555 -0.1572 0.3282 -0.4825 0.3063 1.0000
 -0.2805 0.1263 0.6144 0.3314 0.5788 -0.4277 -0.1276 -0.5734 -0.5605 0.4605 0.2540 0.6154 0.3723 -0.5783 0.4756 0.1144 -0.4118 0.4819 -0.1299 0.5722 1.0000
 -0.4806 -0.1805 -0.0875 -0.2923 0.3949 0.4424 -0.4643 0.2770 0.4290 -0.3858 0.4819 0.3443 0.0749 0.3054 0.4393 0.3715 -0.1344 0.4028 0.4718 0.0706 1.0000
 -0.3582 -0.5869 0.0928 0.3250 -0.2494 -0.4632 0.2270 0.3669 0.5191 -0.1543 0.5998 -0.3703 0.0282 -0.1917 -0.2192 -0.3399 0.4201 0.5121 0.3314 -0.4389 1.0000
 -0.5141 0.1822 0.2623 -0.1447 0.2733 0.1319 0.4165 -0.5933 0.5630 0.4862 -0.3517 -0.2382 -0.1217 0.2622 0.4996 -0.1329 0.1822 -0.3828 -0.2203 0.0470 1.0000
 -0.2510 0.3585 -0.1563 -0.3663 0.4923 -0.3755 0.5840 -0.1629 -0.1418 -0.2779 0.3688 0.4107 -0.4623 0.3342 0.1980 0.2741 0.4256 -0.4238 0.2694 0.2210 1.0000
 -0.2025 -0.4904 -0.3693 -0.2132 0.2165 -0.2926 -0.2478 -0.4090 0.2270 -0.4101 0.1052 -0.5152 -0.3511 0.1807 -0.2746 -0.2665 -0.5009 0.3971 -0.4328 -0.1460 1.0000
 -0.5154 -0.2587 0.1730 0.4242 0.2092 0.2851 0.3462 -0.4502 -0.4550 -0.1151 -0.4630 0.5295 0.1915 -0.2838 -0.3663 -0.5073 -0.4700 -0.4424 -0.5604 0.3756 1.0000
 -0.5579 0.2277 -0.0452 0.6113 -0.2115 -0.3010 0.4075 0.1204 -0.4851 0.5001 -0.2041 -0.4353 0.1523 0.0870 -0.4260 -0.3936 0.1226 -0.2663 -0.0363 0.3232 1.0000
 0.2790 -0.4583 0.5431 0.5051 0.1612 -0.0391 -0.4495 -0.6401 -0.1418 0.5976 -0.2388 0.4951 -0.2435 -0.3071 -0.5237 0.3932 -0.3423 0.1801 0.2315 0.3607 1.0000
 0.3521 0.2294 -0.3897 0.5772 -0.3129 -0.5292 0.6472 0.0632 0.5164 -0.4578 -0.3030 0.2232 0.4097 0.5669 0.2657 0.2882 -0.5153 -0.4913 0.3757 0.0972 1.0000
 -0.1258 -0.2196 0.6041 0.5487 0.3928 -0.6058 0.3171 0.3790 -0.2292 -0.2228 -0.1938 0.2112 -0.4441 0.5022 -0.3574 0.3915 -0.3738 0.3392 -0.2282 0.2839 1.0000
 0.5895 -0.2522 -0.1600 0.1132 0.3955 -0.4260 -0.3240 -0.3290 -0.6226 -0.4942 0.4797 -0.2326 0.3726 -0.2394 -0.4332 -0.1585 0.2577 0.3202 0.2217 0.2101 1.0000
 -0.4411 0.1804 -0.3049 -0.3134 0.5324 0.4275 -0.2772 -0.2538 -0.4668 -0.6027 0.5544 -0.4516 0.5129 -0.3163 0.3487 -0.4304 0.3715 -0.3635 0.3884 0.3901 1.0000
 -0.2181 0.5025 -0.3063 -0.1816 -0.3373 -0.1103 -0.0500 -0.2466 -0.2456 0.5179 -0.2395 0.6033 -0.2941 0.3607 -0.1614 -0.3770 0.3250 0.5035 0.5327 0.2387 1.0000
 0.4858 0.1707 -0.3579 0.3144 0.5006 -0.5133 -0.3660 -0.3206 -0.1804 -0.6220 -0.5658 0.3815 0.3840 -0.2118 0.3999 0.5611 -0.3214 -0.5957 -0.1385 -0.2308 1.0000
 -0.0986 0.3294 0.3929 0.1366 0.5713 0.3269 -0.1454 0.5794 0.4682 0.5545 -0.1598 0.2104 0.1262 -0.4653 0.2938 0.0982 -0.4949 0.3323 0.3089 -0.5090 1.0000
 -0.2575 -0.1962 -0.3661 0.2829 -0.2441 -0.3453 -0.4776 0.2734 -0.2309 -0.4545 -0.1888 0.4429 -0.3843 0.4233 0.4259 0.0282 0.1398 -0.5124 -0.4783 -0.5559 1.0000
 0.2762 -0.3719 -0.0780 0.0720 -0.4887 0.6366 0.3952 0.1668 -0.2133 -0.5818 -0.3102 -0.2045 0.2991 -0.5408 -0.4041 0.3348 -0.3558 -0.2158 0.5198 0.1980 1.0000
 0.3025 0.2735 0.2872 -0.1320 0.2972 -0.4476 0.2703 0.1300 0.2289 0.4312 0.4276 0.5752 0.4847 0.5666 0.3525 -0.3830 -0.4019 -0.2865 0.4648 -0.2111 1.0000
 0.5531 0.4665 0.2121 -0.2933 -0.1530 -0.3321 -0.4283 -0.2439 -0.2992 0.2193 -0.3074 0.4605 -0.3769 0.2181 -0.4169 0.1833 -0.4069 0.3727 -0.3149 -0.2211 1.0000
 -0.4577 0.5004 -0.3275 0.4496 0.0714 0.1022 -0.2589 0.1424 0.4127 0.4100 0.2800 0.2519 -0.2252 0.5106 -0.4544 -0.0356 0.2708 0.5173 -0.3088 -0.1778 1.0000
 -0.4441 -0.4360 0.1515 0.5631 -0.2053 -0.1275 0.4443 -0.3529 -0.2693 0.3554 0.4462 0.1185 -0.5581 0.2121 -0.0295 0.2573 0.3009 0.5460 -0.3141 -0.1664 1.0000
 0.2117 -0.2559 0.3333 0.3253 -0.3145 0.3217 0.1940 -0.4225 -0.2109 -0.1200 -0.5832 -0.1064 -0.2663 0.5514 -0.1724 0.2867 -0.3819 -0.1326 0.1913 0.4614 1.0000
 0.4236 -0.3218 0.2550 -0.1739 0.2389 0.3531 0.1885 -0.1650 0.2107 0.4870 0.2775 0.4206 0.3347 -0.4553 -0.1339 -0.1223 -0.3064 -0.2874 0.5842 -0.4204 1.0000
 0.4912 0.1922 0.2864 -0.3692 -0.2617 0.3264 0.0511 0.1799 -0.5972 0.4255 0.4557 0.1487 0.4714 -0.0789 0.3652 -0.4144 0.2011 0.4160 0.2833 0.1600 1.0000
 0.5490 0.3983 -0.2949 -0.5315 -0.3168 -0.2129 0.2006 0.2326 0.3836 -0.2539 -0.2685 0.1584 -0.3320 0.4345 -0.0849 -0.5532 0.4781 0.1071 -0.6030 -0.3502 1.0000
 0.3775 -0.3352 0.4513 -0.4576 0.5379 0.6420 -0.6119 0.1367 0.4396 -0.2799 -0.5025 -0.2459 -0.1293 0.5213 -0.4104 0.1922 -0.4193 -0.2149 -0.5749 0.5892 1.0000
 0.0917 -0.4335 0.3468 0.3978 -0.4804 0.3973 0.5239 -0.4511 0.1360 0.1278 0.1733 -0.2562 0.3630 -0.2026 0.1825 0.3038 -0.4057 0.5294 0.5047 -0.1997 1.0000
 0.1561 0.0594 -0.2920 0.4827 0.3054 0.3260 -0.2791 0.4620 0.4371 -0.5266 -0.4679 0.3279 -0.4022 0.2588 -0.6169 -0.5459 0.2435 0.6320 -0.6165 0.5195 1.0000
 0.2682 -0.2000 -0.2710 -0.0615 -0.2891 -0.3648 0.5700 -0.4674 -0.3498 -0.3355 0.5392 0.1787 -0.4570 -0.4799 0.3052 0.1740 0.2066 -0.1630 -0.1877 -0.2593 1.0000
 0.2174 -0.0762 0.4180 0.1862 0.1571 -0.1890 0.5824 0.4034 0.3244 -0.1478 0.5987 -0.3786 0.2545 0.1736 0.5043 0.5224 -0.0539 -0.6128 0.5292 -0.1412 1.0000
 -0.1950 -0.2969 0.3377 0.1504 0.3281 -0.1749 -0.3257 -0.2687 -0.4211 0.2219 -0.1724 -0.2836 -0.1397 -0.3795 0.3514 0.5250 0.3951 0.6112 0.2576 -0.2845 1.0000
 0.3446 0.2010 0.5366 0.5780 -0.5427 0.2086 -0.5746 0.4305 0.0598 -0.3181 0.4393 -0.1893 0.5221 0.3921 -0.5534 0.5880 0.4164 0.4876 0.3134 0.2960 1.0000
 -0.0772 -0.2758 0.4719 -0.2974 0.3929 0.1750 -0.1953 0.5303 0.1062 -0.3780 -0.2012 0.2867 0.4303 -0.4973 -0.0404 0.1574 -0.3131 0.2071 0.2294 0.3193 1.0000
 -0.5774 -0.2664 0.1188 -0.3631 0.3421 -0.3686 0.2703 -0.3716 -0.2737 -0.5162 0.2528 0.5931 -0.2800 -0.4982 -0.4242 -0.3988 -0.3650 0.3781 0.0563 0.6398 1.0000
 0.4995 0.4752 -0.6276 0.4384 -0.2315 0.4459 0.3951 -0.5422 -0.4400 -0.0919 -0.1550 0.2855 0.2466 -0.3339 -0.4779 -0.4902 -0.3118 -0.2282 -0.2482 0.2610 1.0000
 -0.5675 0.3392 0.5418 -0.2987 -0.0784 -0.4775 0.5148 0.3045 0.5004 -0.2622 0.4225 0.4082 0.4862 0.4675 0.2163 -0.3570 0.1638 0.2307 0.0952 -0.1251 1.0000
 -0.3009 0.4861 0.0257 -0.1761 -0.3791 0.5740 -0.3161 -0.2857 -0.3053 -0.2180 0.3338 -0.1854 -0.3298 0.0399 -0.3066 -0.4222 0.0260 0.1042 0.3579 0.4979 1.0000
 0.4599 0.1477 -0.4041 0.1142 -0.6297 0.3403 0.2366 -0.1122 0.2954 -0.2352 -0.5981 -0.4339 -0.2444 0.2677 0.5481 -0.4730 -0.3392 -0.1941 -0.2787 0.0671 1.0000
 0.3402 0.1767 -0.2917 0.5185 0.2972 -0.0713 -0.2242 0.4934 -0.2047 -0.6118 0.4504 0.1929 0.3434 -0.0900 0.0755 0.2186 -0.4311 -0.3847 0.0721 -0.3253 1.0000
 -0.1933 -0.1450 0.4383 -0.3416 0.4696 -0.5914 -0.0431 -0.1207 0.4748 -0.3776 0.0329 0.3372 0.2649 -0.1403 0.3821 -0.3443 -0.0350 -0.3728 -0.2968 0.1700 1.0000
 0.1856 0.0650 0.4104 0.4258 0.4607 -0.4136 -0.4939 0.4123 -0.5091 0.4304 0.1612 -0.4300 -0.0190 -0.3010 -0.5028 0.3659 -0.2754 0.3907 -0.2168 0.3410 1.0000
 0.4605 -0.1289 -0.2524 -0.5329 0.4437 -0.5371 0.1766 -0.3438 0.3895 -0.2711 -0.3874 -0.3538 0.2968 -0.4154 0.3240 0.3516 -0.4179 -0.5985 -0.2518 0.3798 1.0000
 0.2380 -0.2365 -0.2521 -0.1799 -0.3967 0.2635 -0.1558 0.0992 -0.4718 0.4822 0.2551 0.1537 0.4563 -0.3455 -0.5245 -0.0698 0.5034 0.3506 0.1289 0.2919 1.0000
 -0.6272 -0.2715 0.5855 0.2110 0.5230 0.2638 -0.3817 -0.2528 -0.2326 0.1031 -0.0926 -0.5859 -0.2861 0.4829 -0.5034 0.2803 -0.3716 0.5733 -0.2165 0.4530 1.0000
 -0.5547 0.2686 -0.3754 -0.4431 0.4499 0.4110 0.4578 0.5470 -0.5261 0.1620 -0.1682 -0.5119 0.4024 -0.3252 -0.2935 0.3353 0.4402 -0.5234 -0.2296 -0.4333 1.0000
 -0.1575 0.3860 0.0901 -0.5262 0.5522 -0.1727 -0.3718 -0.0990 0.4476 0.3490 0.1882 -0.0940 -0.1292 -0.5165 0.3640 0.1013 -0.1826 0.4094 0.1969 -0.2679 1.0000
 0.5696 -0.3042 0.2606 -0.4759 0.5572 -0.3475 0.2973 -0.4511 -0.5163 -0.2095 -0.1759 -0.3251 -0.0453 0.0931 -0.2572 -0.3618 0.0886 0.2654 -0.4161 -0.3179 1.0000
 0.3379 -0.1536 -0.2010 0.4341 -0.3826 -0.2350 -0.2059 0.3281 -0.1227 0.4540 -0.0990 0.3522 0.3146 -0.0778 -0.1408 -0.2627 0.1191 -0.2280 -0.4538 -0.4822 1.0000
 -0.2458 -0.1720 -0.4453 0.3064 -0.4280 -0.2730 -0.1917 0.4242 -0.0250 0.0854 0.2520 -0.2571 0.3595 0.3626 -0.1125 -0.4747 0.2823 0.4198 -0.3285 -0.2852 1.0000
 0.2319 -0.4076 -0.4402 0.5486 0.2238 0.5828 0.3253 -0.3206 -0.0797 0.2718 0.4809 -0.0875 -0.5840 -0.2852 0.4501 0.3159 -0.5458 0.5629 0.2706 -0.0371 1.0000
 0.2044 0.0972 -0.0438 0.4290 -0.3420 0.2775 0.2251 -0.1344 -0.3186 -0.2318 -0.4695 0.3439 0.1366 -0.2699 -0.1812 -0.3589 -0.3125 -0.2968 -0.5871 -0.5944 1.0000
 -0.3258 -0.0926 -0.5846 0.1053 0.3771 0.5097 -0.2713 -0.1085 0.2867 -0.2091 -0.4867 -0.3192 -0.5550 -0.5617 0.3296 0.1378 0.3943 0.1492 -0.4381 0.3382 1.0000
 0.2676 -0.4919 0.1749 -0.3323 0.3277 -0.4370 0.6038 0.4001 0.2871 -0.5592 -0.4410 0.1798 -0.4153 0.5178 0.1741 -0.3867 -0.2585 0.1965 -0.1845 -0.2291 1.0000
 -0.6194 -0.5556 -0.2425 -0.1204 0.2519 -0.4815 -0.2340 0.1559 -0.1198 -0.4458 0.2705 -0.2089 -0.5109 0.3793 -0.3352 -0.3075 0.1140 0.4268 -0.1974 0.1783 1.0000
 -0.1547 -0.2602 -0.1100 -0.1911 0.0330 0.1178 -0.1833 -0.3444 -0.3709 -0.1959 0.3497 0.2461 -0.2316 0.2722 0.5802 -0.3665 0.1427 0.4335 0.4157 0.2442 1.0000
 0.3508 -0.1952 0.3720 -0.2079 -0.3881 0.3662 0.3040 0.5879 -0.2451 -0.3638 0.4988 0.2985 -0.4555 -0.1254 -0.2039 -0.5954 -0.4002 0.3162 0.3521 0.4312 1.0000
 -0.3966 0.3116 -0.3699 -0.1952 -0.2783 -0.4927 -0.1580 0.1431 -0.1023 0.4164 -0.5062 -0.2635 0.2710 0.0232 0.3094 0.3949 -0.1704 0.0597 -0.5116 -0.2660 1.0000
 -0.2763 -0.5265 0.2734 -0.3635 0.3770 0.1226 -0.1710 -0.1651 -0.2648 -0.1626 0.3114 0.6258 0.4207 -0.4121 -0.2072 0.0820 0.4745 0.1385 -0.2966 -0.5261 1.0000
 -0.2476 -0.2703 -0.1229 0.2318 -0.3971 0.2772 0.0696 -0.4206 -0.3548 -0.3323 -0.5436 0.2337 -0.4041 0.5451 0.5274 0.1353 -0.3430 -0.3523 0.5166 -0.4783 1.0000
 -0.3372 -0.4415 0.4883 -0.1588 -0.4033 -0.5648 -0.4669 0.3289 0.2765 0.2888 -0.5437 -0.6315 0.5501 -0.4496 -0.4327 -0.1683 -0.2596 0.2004 0.2317 -0.4753 1.0000
 0.0194 0.5998 -0.3564 -0.1052 0.1742 -0.4320 -0.0826 -0.5573 -0.1153 -0.4969 -0.6082 0.2026 -0.5517 -0.2705 -0.1948 -0.4800 0.5276 0.2748 -0.2372 -0.5749 1.0000
 -0.1808 0.3720 -0.3391 0.2429 0.4885 -0.4802 -0.1487 -0.0931 -0.2231 -0.3655 -0.3219 -0.4465 0.5745 -0.4147 -0.3578 -0.4436 -0.2622 0.2650 0.2907 0.2072 1.0000
 -0.5768 0.0416 -0.4624 -0.5133 -0.4310 -0.4548 0.3712 -0.3438 -0.3515 0.4296 0.5213 0.6218 -0.4294 -0.5059 0.2420 -0.1085 0.4046 -0.3762 -0.1743 -0.1989 1.0000
 0.4582 -0.2075 0.2459 0.3303 0.1832 0.4639 0.4433 -0.3915 -0.3931 0.4582 -0.5057 -0.1760 0.3900 -0.5762 -0.2741 -0.1668 -0.5186 -0.3269 -0.1596 0.4909 1.0000
 0.4166 0.1260 0.5209 -0.4129 0.1611 0.5512 -0.3345 0.3771 -0.2269 0.3245 0.5874 -0.1460 0.4243 0.4400 0.5290 -0.1523 0.5383 -0.3256 -0.4807 -0.3860 1.0000
 0.5846 -0.4797 -0.3882 -0.4507 -0.2891 -0.2642 -0.5495 -0.5910 -0.5028 -0.5192 -0.5350 0.5174 0.3961 -0.4869 -0.1410 -0.4091 -0.5636 0.4189 -0.2770 0.4572 1.0000
 -0.1946 -0.4263 0.6119 0.2301 0.3838 -0.4522 -0.3590 0.3278 -0.1606 0.6348 0.5348 0.4093 0.1375 0.1903 -0.2610 0.3287 0.6023 0.2462 0.5389 0.4056 1.0000
 0.4527 -0.4394 -0.1846 -0.5555 0.4368 -0.4307 0.4623 0.2481 0.2225 0.4367 0.3026 -0.2913 -0.4970 0.4610 -0.4174 -0.0976 0.2181 -0.0646 0.2889 -0.1300 1.0000
 -0.3026 0.3260 -0.2626 0.1187 0.3840 -0.2515 -0.3521 0.3348 -0.5362 -0.4005 -0.4862 -0.3508 -0.3003 0.3774 0.2089 0.2257 -0.3920 0.2464 0.4473 -0.4185 1.0000
 0.2383 -0.0880 -0.2173 -0.4039 0.3586 -0.2410 -0.5279 0.0465 -0.3835 0.6310 -0.2130 -0.2462 -0.5788 -0.5134 -0.4191 0.1116 -0.3348 -0.3735 0.2689 -0.4306 1.0000
 0.4830 0.2755 -0.4012 0.4936 -0.3039 -0.2960 0.2143 0.4493 -0.3574 -0.2354 0.4927 -0.3384 -0.3026 0.5110 -0.3786 0.2679 0.3525 -0.6117 -0.4928 0.6374 1.0000
 -0.1872 -0.4137 -0.2561 -0.3554 0.4976 0.1179 0.2348 -0.4360 0.4430 0.3456 0.4374 0.2404 -0.5179 0.3888 0.4545 0.4763 0.4935 0.4920 -0.4963 -0.3512 1.0000
 -0.2449 0.3025 -0.2600 0.5165 -0.3136 0.5794 -0.3696 -0.5180 -0.2247 0.3681 -0.3671 -0.5048 0.1244 0.2177 0.2731 -0.4081 -0.4165 0.4346 -0.4820 -0.3217 1.0000
 0.3835 0.1317 -0.4174 0.2780 -0.4097 -0.0975 -0.4467 -0.3167 0.4379 0.1644 0.4877 -0.4691 -0.2336 -0.5418 0.4706 0.5989 0.2231 0.2211 0.2397 -0.2524 1.0000
 0.3725 0.4600 -0.3720 -0.3293 0.5049 -0.0908 -0.1843 0.2402 -0.2197 -0.5814 -0.4491 -0.2303 -0.3399 -0.3763 -0.0522 0.1830 -0.3467 0.3793 0.3719 -0.5037 1.0000
 0.0681 -0.2846 -0.4178 -0.4516 -0.5660 0.6339 0.2866 -0.2820 0.1904 -0.1794 -0.4193 0.4061 0.2836 0.5873 -0.1657 0.1949 -0.3082 -0.1921 -0.4152 -0.5095 1.0000
 0.3249 -0.5009 -0.1929 0.2001 -0.2037 -0.3258 0.3866 0.1734 -0.2989 -0.2909 -0.4845 -0.3301 -0.3512 -0.3216 -0.2959 0.3401 -0.3840 0.2107 -0.1821 0.4660 1.0000
 0.4636 0.1139 0.4107 -0.5179 -0.4471 0.3473 -0.3375 0.3191 -0.3694 -0.1327 0.6113 0.3926 -0.2706 0.1896 -0.6060 0.5576 0.5303 -0.1308 -0.1084 -0.3892 1.0000
 0.1353 0.4348 0.5412 -0.3897 0.0549 -0.2888 0.6092 -0.2240 0.5879 0.2857 -0.4399 0.5271 -0.4166 -0.4287 -0.3989 0.2632 0.5418 -0.6059 0.3938 -0.2946 1.0000
 -0.1310 0.4198 0.4737 0.4046 -0.3742 0.5354 -0.2251 -0.2300 -0.2564 -0.5355 0.2298 0.5447 0.2824 0.2961 -0.0823 0.2997 -0.0752 -0.2562 0.4659 -0.4582 1.0000
 0.4668 0.1981 -0.3186 0.2732 0.0975 -0.5791 0.3833 -0.1010 -0.2680 0.4645 -0.2727 0.3627 0.3032 -0.4098 0.5315 -0.4661 0.5415 0.2284 0.1553 -0.3310 1.0000
 -0.3716 -0.3477 -0.0737 -0.4158 -0.4664 0.1064 -0.5194 -0.5064 0.2448 -0.1666 0.1520 0.2753 0.3325 -0.5969 -0.3663 -0.2814 -0.1041 -0.2541 0.1770 0.4970 1.0000
 0.3521 0.2927 0.4259 0.3518 0.1559 -0.1520 0.2630 0.1540 -0.5588 -0.4583 -0.2134 -0.4202 0.2406 -0.6088 -0.2505 0.3632 -0.1451 -0.2033 0.5512 -0.5731 1.0000
 0.3963 -0.3966 0.3397 -0.1846 -0.5328 0.3806 -0.0569 -0.4929 0.4299 -0.4551 -0.5187 -0.3298 -0.5611 -0.1379 0.6108 0.4514 -0.6207 0.5834 0.4102 -0.1066 1.0000
 -0.4424 0.5329 0.2177 0.4484 0.3453 0.3768 -0.3762 -0.3232 0.4974 -0.2172 -0.2878 -0.2989 0.4164 0.3443 0.5060 -0.1884 0.2311 0.4166 -0.1553 -0.6172 1.0000
 -0.3741 0.1559 0.3360 -0.5318 -0.3791 -0.4311 -0.3097 -0.1247 0.3298 0.6121 -0.3470 -0.3889 -0.3937 0.2593 -0.4317 0.2216 -0.0971 -0.5735 -0.5198 0.2510 1.0000
 0.0993 0.1861 0.2388 -0.5137 -0.5372 0.1982 -0.4130 0.5029 0.4119 -0.0983 -0.5319 -0.5058 -0.5885 -0.3195 0.5718 0.5349 0.3651 -0.1653 0.2157 0.4245 1.0000
 -0.1650 0.3112 0.1800 0.1015 -0.3086 -0.4885 -0.4524 0.0934 0.2773 -0.5783 -0.4704 0.3079 -0.2519 0.4945 0.4128 0.4758 0.4578 0.5199 -0.1129 -0.4895 1.0000
 -0.5168 -0.4189 0.3806 0.0240 -0.3788 -0.2992 -0.4804 -0.2758 0.4463 -0.4570 0.2469 -0.4442 0.3914 0.3741 -0.2618 0.4526 -0.2188 -0.1790 0.4819 -0.2985 1.0000
 0.3771 0.5281 0.2068 0.1160 0.6158 -0.4184 0.1254 0.5071 -0.3652 -0.4581 -0.0758 0.2055 0.4169 0.2078 -0.2151 -0.3353 0.4995 -0.4524 0.1467 0.2455 1.0000
 0.5581 0.3043 -0.3677 -0.4149 -0.4389 -0.4345 0.2896 0.5543 -0.3822 -0.1187 -0.1602 0.3263 0.5704 0.3106 0.3192 -0.5463 -0.4936 0.1886 0.0485 0.2804 1.0000
 -0.2852 0.4072 0.3318 0.4258 -0.3902 0.4537 0.4665 -0.5724 0.2494 -0.4504 0.2760 -0.3360 0.5190 0.5102 -0.3434 0.5059 -0.3000 -0.3548 0.4664 -0.2783 1.0000
 -0.5238 0.2566 -0.3549 0.2140 -0.0468 0.3067 0.6179 0.1559 -0.4481 -0.0281 -0.4750 -0.5893 0.1699 0.0440 -0.4577 -0.4392 -0.4710 0.3480 -0.4281 -0.5079 1.0000
 -0.0305 0.4290 0.3004 0.3562 -0.4620 0.4522 0.3266 0.3207 0.5902 0.2436 -0.4489 0.0993 -0.3406 -0.1851 0.3282 -0.5171 0.2366 -0.5849 -0.3295 -0.3745 1.0000
 0.1566 -0.2961 -0.4234 0.3171 -0.3333 0.3326 -0.4548 0.3815 -0.2991 0.4410 0.5340 0.4041 0.2267 -0.4498 0.4121 0.3395 -0.4609 -0.5370 0.3670 -0.4392 1.0000
 0.4644 0.5543 -0.3923 -0.2392 0.5691 -0.4225 -0.2794 -0.4900 0.3705 0.1497 0.3753 -0.5615 -0.3747 -0.1887 -0.2326 -0.3847 -0.0466 0.3982 0.3239 0.3091 1.0000
 -0.3646 -0.3938 0.1843 0.4113 0.1920 0.2148 -0.1594 0.3904 0.5820 -0.2175 0.1075 -0.4277 -0.3116 -0.4700 -0.3081 -0.3515 -0.5509 -0.3889 0.5121 0.6247 1.0000
 -0.4876 0.3479 -0.4936 0.0891 0.3116 0.5039 -0.5378 0.4959 -0.5187 -0.2192 0.5969 -0.2660 0.1345 -0.4978 0.4968 0.5138 0.1529 0.2943 0.4977 0.1261 1.0000
 -0.1885 -0.5714 -0.3681 -0.2333 0.0445 0.2090 -0.4930 0.4472 0.4269 -0.1465 -0.3941 -0.3576 -0.2197 -0.3277 0.4778 0.2183 0.1556 0.2178 0.4165 -0.4450 1.0000
 0.2796 -0.1881 -0.5334 0.2686 -0.2382 0.0972 -0.2645 0.3956 0.3217 0.2527 -0.5728 0.4584 0.2751 -0.3898 -0.2400 -0.1924 -0.3323 0.4520 0.3656 0.4776 1.0000
 0.5095 0.4922 0.2757 -0.2725 -0.2879 0.1589 0.5228 -0.4061 0.3157 -0.3455 -0.3990 0.1920 -0.3509 0.1009 0.3217 -0.3398 0.2678 -0.2291 0.5444 -0.1036 1.0000
 -0.3778 0.4316 0.2304 -0.2233 -0.3155 0.3214 0.3074 0.2798 0.3642 0.2043 -0.2116 -0.4148 0.0951 -0.4182 0.3213 0.3350 -0.4968 -0.5251 0.3613 0.5986 1.0000
 -0.2078 0.0656 0.4649 0.3846 0.5927 0.2522 -0.4198 -0.3777 0.4944 -0.2810 -0.4702 0.5581 -0.4128 0.4456 -0.2036 -0.3216 -0.3446 0.5464 0.3691 0.4025 1.0000
 -0.3828 -0.4392 0.1398 -0.2791 0.3122 -0.6062 -0.6084 -0.1995 0.2447 0.4322 0.1729 -0.2123 0.3079 0.3495 -0.1114 -0.1426 -0.3949 -0.2298 0.3013 -0.3703 1.0000
 0.1496 0.1882 -0.4186 -0.4595 -0.4196 -0.1437 -0.4058 -0.0892 0.2254 -0.3744 -0.5436 0.4732 0.2654 -0.1055 -0.3235 0.2175 -0.1301 0.6193 -0.4241 0.4387 1.0000
 -0.1702 -0.2793 -0.2674 -0.4026 0.4970 -0.4985 0.0433 -0.4870 -0.1158 0.3136 -0.1919 -0.4685 -0.0759 0.3807 0.1816 0.4855 -0.2932 -0.1155 0.1186 0.0973 1.0000
 0.1275 -0.5906 -0.3346 -0.4643 0.1614 0.4447 0.1701 0.6003 -0.2700 0.3841 -0.3450 -0.3473 -0.5832 0.2028 0.2313 -0.3897 -0.1507 0.4084 -0.4859 -0.5097 1.0000
 -0.4992 0.2468 0.3338 -0.3048 0.2358 -0.5444 -0.3565 -0.3168 -0.1858 -0.4172 -0.2967 0.5230 0.3284 0.4476 0.4768 -0.1674 0.1457 -0.2085 -0.5909 -0.3992 1.0000
 0.4477 0.6207 0.3472 0.3862 -0.1559 -0.4549 -0.3772 0.4376 0.5303 -0.3817 -0.4805 0.4572 0.5656 0.4536 -0.4100 -0.3987 0.2572 0.2242 0.4043 -0.3394 1.0000
 0.4959 -0.1303 -0.0586 0.2149 0.2153 0.0970 -0.2914 -0.2052 -0.2010 -0.4558 0.3725 -0.1214 -0.3311 -0.2905 -0.3130 0.3665 -0.2035 0.1016 0.0935 0.4743 1.0000
 -0.1526 0.1628 0.0581 -0.5764 0.1711 -0.4910 -0.1820 0.1795 0.3287 -0.3084 -0.1092 -0.5027 0.5460 -0.4362 0.3072 0.3345 -0.6048 -0.2133 -0.4560 0.3418 1.0000
 0.2932 0.5615 -0.4573 -0.5381 0.2223 0.3933 0.0971 0.2683 0.3467 -0.1733 0.1524 -0.0905 -0.4008 0.2965 -0.4361 0.1642 -0.3130 -0.3648 -0.4193 0.1045 1.0000
 0.3949 0.5372 0.2403 -0.1336 -0.4188 0.4148 -0.4503 0.4764 0.4500 -0.5829 -0.2138 -0.1498 0.3226 0.3768 0.3898 -0.2815 0.5779 0.2540 -0.2027 0.2171 1.0000
 -0.5799 -0.4636 0.1322 -0.5749 0.3604 -0.3805 -0.5033 0.0578 -0.0818 -0.2851 0.4223 0.1753 -0.5808 -0.1875 -0.1514 0.4194 0.0153 0.5382 -0.5112 0.5253 1.0000
 0.3388 0.3512 -0.1057 -0.3222 -0.4309 0.0207 0.4582 -0.2559 -0.6291 0.1838 -0.3627 -0.3380 0.0961 0.3682 -0.0679 -0.0537 0.1152 0.2771 -0.2357 0.3247 1.0000
 0.3333 0.3406 -0.1080 -0.4205 0.4770 -0.3896 -0.3552 0.0426 0.4282 0.2802 -0.3389 -0.4114 0.5176 0.4496 0.5795 0.3791 0.4403 0.4472 -0.3554 -0.1770 1.0000
 -0.4106 -0.1301 -0.3921 0.6055 -0.4041 -0.1214 -0.2863 -0.1563 -0.1916 0.3788 0.1544 0.4449 -0.2801 0.1133 0.3279 -0.4466 0.3895 0.4125 -0.3927 0.4775 1.0000
 0.2795 0.0936 -0.1329 -0.4047 0.3851 -0.3215 -0.6220 -0.4372 -0.5342 0.4618 0.2337 0.4021 -0.3126 -0.4251 0.3583 0.2930 -0.2097 0.6047 -0.3072 -0.6221 1.0000
 0.0746 -0.4840 -0.4300 -0.4313 -0.2597 0.4309 0.4104 -0.3447 -0.4864 0.4901 -0.4989 -0.1533 0.3464 -0.3708 -0.1436 -0.1171 -0.4526 0.3620 0.4117 0.5146 1.0000
 0.1677 -0.3649 -0.4850 -0.2175 0.3859 0.3088 0.0361 -0.2866 0.5294 0.5864 -0.6329 -0.4427 0.3752 -0.6052 0.0861 0.3825 -0.2712 -0.1848 -0.3252 0.1321 1.0000
 -0.4389 -0.4890 0.5359 -0.4412 -0.1666 -0.5212 0.3810 -0.4801 -0.3930 -0.2488 0.3321 0.3606 -0.2736 0.3468 0.2740 0.4758 -0.4045 0.1466 0.3996 0.5643 1.0000
 0.1604 0.1534 0.3240 0.1842 -0.3511 0.4375 0.4481 -0.0618 -0.4301 -0.0950 -0.2905 0.3840 0.2287 0.5558 0.0346 0.3002 -0.5494 0.1882 0.3470 -0.3245 1.0000
 0.3340 0.4142 -0.3554 0.5696 0.2675 0.4145 0.2609 -0.6143 0.4798 0.4667 -0.2757 -0.2228 0.3915 -0.5105 -0.4993 0.2951 0.4250 -0.4196 -0.0843 -0.2120 1.0000
 -0.0636 -0.0801 -0.1913 0.1695 -0.3688 0.4165 -0.0453 -0.4114 -0.3616 -0.1209 -0.3822 0.2432 0.1476 0.6219 0.4108 0.3562 -0.2642 -0.2388 -0.3534 -0.3681 1.0000
 0.2996 0.3776 -0.5039 0.1314 0.2319 -0.6034 -0.3759 -0.2803 -0.3423 -0.6002 -0.3571 -0.5483 -0.1736 -0.5322 0.5327 0.3521 -0.3653 -0.0418 0.3804 0.2825 1.0000
 0.1639 0.4093 0.1608 0.2321 0.1273 -0.3061 -0.1279 0.3332 0.3277 -0.1996 0.1585 -0.3350 -0.1186 0.2978 0.3495 -0.5576 -0.5356 -0.5996 -0.4625 -0.2879 1.0000
 0.2541 -0.2010 -0.5034 0.5177 0.4046 0.3348 0.5699 0.4488 -0.4143 0.5149 -0.2513 -0.1814 -0.0713 0.3155 0.2907 -0.2396 -0.2896 0.4423 0.3287 0.3376 1.0000
 0.3740 0.2920 0.4127 -0.4214 -0.6487 0.5086 0.2050 -0.5699 0.1860 0.2375 0.4188 -0.3371 -0.4720 0.3212 0.5361 0.5793 0.4488 0.2450 0.1015 -0.4182 1.0000
 0.1464 -0.3627 -0.4312 0.0371 0.2152 0.1078 0.4053 0.3523 -0.1312 -0.3886 0.3848 -0.3970 0.3960 -0.2278 0.1434 0.4395 0.3214 0.4734 -0.4158 0.5812 1.0000
 -0.5234 0.4433 0.4736 0.1441 -0.1649 0.3479 0.4003 0.5550 -0.4960 0.1589 0.4139 0.1434 -0.4892 0.5251 0.1739 -0.2350 0.0459 0.4781 0.5459 -0.4071 1.0000
 0.3779 0.2795 -0.2028 0.0981 -0.5072 0.2464 0.3390 -0.1731 -0.0792 0.1023 -0.4944 -0.3600 -0.3942 0.2471 -0.4829 0.1235 0.4653 -0.2030 -0.5633 0.4059 1.0000
 0.4752 0.4629 0.1270 -0.5294 0.3028 -0.3339 0.0143 0.3870 0.2647 0.2392 -0.4911 -0.3265 0.2777 0.5295 0.4949 -0.5963 -0.5223 0.1699 -0.1344 -0.2202 1.0000
 0.5534 0.5799 0.1025 0.3731 0.1590 -0.1084 0.1245 -0.2851 -0.4922 0.4932 0.4620 -0.1859 -0.5356 -0.1349 0.3563 -0.3094 0.3592 -0.5756 0.1748 -0.2617 1.0000
 0.4014 0.1806 0.4303 -0.1463 -0.6294 -0.0809 0.3980 0.4633 -0.0689 -0.2222 0.2792 0.2257 -0.4137 -0.2780 0.2265 -0.1981 0.2872 0.4318 0.4943 0.0969 1.0000
 -0.3579 0.2410 -0.1103 0.1626 0.2112 0.5571 0.2921 -0.4057 0.1954 0.1739 -0.2488 -0.5970 0.4806 -0.5973 -0.1774 0.1298 0.0669 -0.4014 -0.1979 -0.3970 1.0000
 0.3062 -0.4354 -0.3537 0.5366 0.5177 0.2832 -0.3810 -0.4384 0.3915 -0.3582 -0.2505 -0.5388 -0.1293 0.5379 -0.3427 0.4002 -0.3712 0.1508 -0.5020 0.4980 1.0000
 -0.3075 -0.3690 -0.1788 -0.1478 -0.3051 -0.0609 0.1576 0.3836 -0.3539 0.4706 -0.0717 -0.5801 0.4637 0.2997 0.4008 -0.2556 -0.3295 0.1748 0.3117 -0.6011 1.0000
 0.1873 0.4892 0.1660 -0.1974 0.2715 -0.4437 0.2802 -0.3569 -0.3796 -0.1587 -0.2844 -0.4571 0.3125 0.1040 -0.4459 -0.3607 -0.1484 -0.6168 0.3896 -0.2500 1.0000
 -0.4193 0.5710 0.3236 0.4157 -0.4099 -0.4130 0.5416 -0.1272 0.2077 -0.3434 -0.2751 -0.3024 -0.4528 -0.3009 0.3277 -0.4612 0.4096 0.2166 -0.5357 -0.5504 1.0000
 0.4113 -0.1857 0.2315 -0.2679 -0.3074 0.1573 0.3997 0.3841 -0.2304 -0.1530 0.2033 -0.4248 -0.3639 0.2732 -0.5826 -0.4371 -0.2510 0.5611 0.1514 -0.5422 1.0000
 -0.6097 -0.1985 -0.4681 -0.3780 0.5635 -0.3103 -0.3461 0.1532 -0.2347 -0.3423 0.5250 -0.5191 -0.5641 0.3283 0.3289 -0.2339 0.3295 -0.5129 0.2426 0.2691 1.0000
 -0.4656 -0.3840 0.4630 -0.1969 -0.3928 0.1258 0.3153 0.2497 -0.5584 0.1350 -0.2783 0.2361 0.2478 0.4054 0.4054 -0.1293 0.2118 -0.3331 0.4768 0.3836 1.0000
 -0.2178 -0.1357 0.3452 0.0806 -0.4104 -0.2416 -0.4673 0.5947 -0.4665 -0.1091 -0.1233 -0.1498 -0.3002 0.5090 -0.3326 0.2144 -0.5002 0.4210 0.4657 -0.2689 1.0000
 0.4680 0.4135 -0.3514 -0.2788 -0.2013 0.3416 -0.4299 0.5066 -0.0684 0.2499 0.5233 0.1539 0.2422 -0.2055 0.2430 -0.2411 0.3243 -0.3384 -0.2560 0.3749 1.0000
 0.1744 -0.2483 -0.5184 -0.5559 0.5406 -0.1628 -0.2789 -0.1666 -0.4713 -0.5891 0.2331 -0.2421 0.5977 -0.3680 -0.3426 -0.2301 -0.2682 0.4205 0.2138 0.2130 1.0000
 0.3193 -0.3055 0.6074 -0.2540 -0.5562 -0.4853 -0.1453 0.1957 -0.3731 -0.4498 -0.2246 0.4968 0.2094 -0.4592 0.2578 -0.4713 -0.4461 -0.4366 -0.3753 -0.3879 1.0000
 -0.3291 0.3179 -0.5160 -0.6156 0.2699 0.0746 0.4272 0.4193 0.2109 -0.5081 -0.1928 0.5389 0.3250 0.4356 0.1627 0.5843 0.2750 -0.0612 -0.2075 -0.5962 1.0000
 0.5401 0.4074 0.3367 0.4206 -0.4787 -0.2807 0.4033 0.4157 -0.4490 -0.4325 0.4240 0.4504 0.2699 0.3266 0.2945 -0.4476 0.2860 0.2898 0.2674 -0.4303 1.0000
 0.2427 0.3665 0.3006 -0.3767 -0.4456 -0.3981 0.4705 0.4703 -0.4211 0.4536 -0.3910 0.3306 0.5608 -0.2604 0.2337 -0.4611 -0.4980 0.5449 -0.3175 0.1270 1.0000
 -0.4114 0.4956 0.1602 0.3538 0.5494 0.4380 -0.5555 0.0642 0.3510 0.3673 -0.3345 0.3703 0.4977 -0.3227 0.3247 0.2298 -0.5071 0.2584 -0.3399 -0.3092 1.0000
 -0.4181 -0.1769 0.2159 0.3348 0.4541 -0.2087 -0.3394 0.4844 0.4065 0.1860 -0.4582 -0.1456 0.3403 -0.3359 0.5088 0.3336 0.5410 0.1059 -0.4827 0.2844 1.0000
 0.2836 -0.2664 -0.1569 0.5052 0.2725 0.4839 0.3993 -0.1162 0.3555 -0.5073 -0.2615 0.4427 0.2498 -0.1623 -0.2264 0.3200 -0.5076 0.3348 -0.3677 0.2111 1.0000
 0.4847 0.3934 -0.4648 -0.2133 0.1907 -0.3546 0.2039 0.4344 -0.5329 0.5734 0.2181 0.4229 -0.3061 -0.4178 -0.5006 -0.0642 -0.3639 0.5914 0.2257 -0.1284 1.0000
 -0.1858 -0.2601 0.3007 -0.2404 -0.5029 0.4723 -0.3282 -0.1778 -0.2620 -0.4406 -0.3687 -0.3105 -0.0732 -0.4354 -0.3146 0.6141 -0.2260 0.5451 -0.2515 -0.4765 1.0000
 -0.3109 0.4289 -0.1560 -0.5208 -0.4902 0.4210 0.3196 -0.3060 -0.5332 0.4293 -0.4726 -0.4761 0.3586 0.3885 -0.6072 -0.2637 -0.2001 0.3950 0.1173 -0.2141 1.0000
 0.2201 -0.5786 -0.5995 0.2447 0.3275 -0.1856 -0.3604 0.5216 -0.4437 -0.3764 -0.4208 0.5848 -0.4283 -0.2284 -0.4423 0.2447 -0.5231 0.4654 0.4667 -0.1540 1.0000
 0.2640 0.2555 0.1852 0.3507 -0.3125 0.4420 -0.2238 -0.4066 0.3749 0.1470 -0.0769 0.2121 0.4113 -0.1625 -0.2412 0.1711 0.4388 0.3529 -0.2820 -0.4375 1.0000
 0.2931 -0.3859 0.4374 0.1672 0.3871 0.2763 0.5838 0.2230 -0.6119 -0.6200 0.3497 0.4673 -0.4288 -0.3328 -0.1903 0.1545 0.5512 0.4828 0.3864 -0.4272 1.0000
 -0.2612 -0.5704 -0.4627 -0.3725 -0.4962 0.2977 0.4263 -0.5235 0.4715 0.2414 -0.3001 0.3028 0.2514 -0.4557 -0.3059 0.2009 0.2343 -0.3929 0.2970 0.2128 1.0000
 0.4761 -0.4730 0.4350 0.4560 0.5181 0.3141 -0.4941 -0.2692 -0.4154 0.4825 -0.3538 0.3968 -0.4972 -0.4043 -0.0828 -0.2885 0.0216 -0.4297 -0.3355 -0.2086 1.0000
 0.0752 -0.2609 0.2455 0.5139 -0.0388 0.3377 -0.4126 0.1112 0.0573 0.3183 0.3810 -0.0343 0.3327 -0.1414 0.3052 -0.0823 -0.4870 -0.5371 0.2885 0.4463 1.0000
 0.0767 0.4809 0.2476 -0.0750 -0.5128 -0.6039 0.5379 -0.4145 0.5639 -0.1311 0.2868 0.4179 -0.3499 -0.3507 -0.3946 -0.3971 -0.4728 -0.1441 0.3917 -0.1883 1.0000
 -0.2779 0.3970 -0.2997 0.5011 -0.2017 -0.4665 -0.2295 0.3623 0.3232 -0.2650 0.4560 0.3085 0.1467 -0.2513 -0.2847 -0.2012 0.3509 -0.2958 -0.4554 0.3784 1.0000
 -0.2864 -0.3683 0.2075 0.4104 -0.2594 -0.1160 0.4333 -0.2462 0.4965 0.4930 0.5059 0.5754 -0.3983 -0.2209 -0.2052 0.1817 -0.2488 -0.4874 0.4857 0.1362 1.0000
 -0.1209 -0.2834 0.1766 0.4053 -0.3837 -0.2103 0.1900 0.4031 -0.3385 0.5801 -0.4757 0.2721 -0.2705 0.5386 -0.3225 0.2056 -0.4150 -0.4654 0.1810 0.0933 1.0000
 -0.1865 0.3225 -0.4116 -0.3702 -0.4739 0.4028 -0.3391 0.2853 0.4183 0.2454 0.1340 -0.3748 0.4228 0.5417 -0.1991 0.3771 -0.3590 -0.4204 0.0662 -0.6455 1.0000
 -0.2991 0.2014 0.4505 0.4480 -0.5996 0.4523 0.3690 0.4822 -0.3581 0.4023 0.1737 -0.5005 -0.3918 0.2273 -0.2625 -0.4517 -0.3361 0.1961 -0.3438 -0.0871 1.0000
 0.0481 -0.2205 0.5643 -0.5041 0.3674 0.5060 0.5244 -0.4288 -0.2486 -0.3581 0.1419 0.4952 0.4671 -0.3288 -0.0287 0.1811 -0.3129 -0.5676 -0.3347 0.4260 1.0000
 -0.5843 0.3827 0.5992 -0.4312 -0.4474 -0.3514 0.5995 -0.4205 0.0858 0.3394 0.4036 0.2904 0.5036 0.2678 0.4147 -0.5801 -0.4702 0.5168 -0.1051 -0.4717 1.0000
 0.0205 0.5984 -0.1908 -0.4378 -0.1403 -0.6366 0.4546 -0.4441 0.3867 0.5468 0.2192 0.3022 -0.3562 0.3797 0.2961 -0.6053 -0.3239 0.2028 0.3772 0.4345 1.0000
 -0.4963 0.0369 0.2832 -0.6303 0.3482 -0.1593 -0.2731 -0.4528 -0.4066 -0.2845 0.3209 -0.3542 0.0460 0.5665 -0.3868 -0.3151 0.3086 0.0881 -0.5496 -0.4609 1.0000
 -0.2869 -0.3713 0.4915 0.3194 -0.1780 0.4434 -0.2936 -0.1704 0.5289 -0.4187 -0.3738 -0.4953 -0.2116 -0.4969 0.2739 0.4106 0.2338 0.1488 0.3161 -0.5938 1.0000
 -0.5360 -0.2699 -0.5348 -0.0726 -0.1943 0.3634 -0.4031 0.3165 -0.4283 -0.1171 -0.5313 0.2804 0.6215 0.6168 0.4968 -0.5336 -0.4626 0.4208 -0.1220 0.0647 1.0000
 -0.4411 -0.2077 -0.4506 0.2037 0.4058 0.5129 -0.2863 -0.0757 -0.3802 -0.4272 0.3922 -0.3808 -0.2803 -0.4436 -0.3105 0.4077 -0.3935 -0.3122 0.5967 0.4176 1.0000
 0.3576 -0.2979 0.3145 0.1861 0.3739 -0.2562 -0.2383 -0.4117 0.3499 0.3430 -0.3989 -0.5091 0.2761 0.2230 0.3955 0.2289 -0.4185 -0.3581 -0.1714 0.2687 1.0000
 -0.5602 -0.2421 -0.1043 0.4458 -0.4519 -0.2600 0.5896 -0.2020 0.5426 -0.5082 -0.2234 0.4979 0.2137 -0.2971 -0.2384 -0.2464 0.2984 -0.3170 -0.3824 0.4410 1.0000
 -0.1571 -0.4585 -0.4698 -0.5410 -0.2497 0.4041 -0.4266 -0.4270 -0.3250 0.1889 0.3540 0.4206 0.5175 -0.1195 -0.3272 -0.4637 -0.2675 0.5137 0.5728 0.4690 1.0000
 -0.3640 0.1600 -0.2922 0.4940 -0.3487 -0.3856 0.3297 -0.3894 0.4028 -0.3206 0.1938 -0.3628 -0.1402 -0.3045 -0.1238 0.2993 -0.3542 -0.3539 0.1808 0.4503 1.0000
 0.4142 0.5189 -0.3414 0.2265 -0.2706 0.4341 -0.3712 0.5176 -0.0076 0.1912 -0.5140 0.2314 -0.3500 -0.3425 0.2287 -0.1725 -0.4596 -0.5805 0.4154 0.4217 1.0000
 0.5383 0.3884 -0.4950 -0.2225 -0.3172 0.2245 -0.5712 0.1106 0.3943 -0.2151 0.0449 -0.4989 0.2650 0.5588 0.5634 0.2717 -0.2025 0.3894 0.3420 0.4390 1.0000
 0.2034 0.1673 -0.2665 0.1332 -0.3269 -0.2515 0.5024 -0.3445 0.1552 0.3673 0.4105 -0.2845 0.3432 0.1844 0.4060 0.2943 -0.2332 -0.4189 -0.2844 -0.4871 1.0000
 0.1970 0.4622 0.3500 -0.3065 -0.6327 -0.3087 0.5998 0.5948 0.1748 -0.2418 -0.3465 -0.3070 0.1670 0.5050 -0.3391 -0.4983 -0.2343 0.2647 -0.5233 -0.0639 1.0000
 0.4280 -0.3672 0.4476 -0.5903 0.1951 -0.5245 0.4326 0.1721 -0.4021 0.5001 0.3976 0.6476 -0.6410 0.1447 -0.5248 -0.2397 -0.4614 -0.2517 0.3680 0.1361 1.0000
 0.3535 -0.1716 0.4311 -0.0245 -0.3122 0.3714 -0.1327 -0.1472 0.4733 -0.2948 0.3600 -0.1208 -0.4955 0.5450 -0.5197 0.5209 0.2640 0.1015 -0.3588 0.0929 1.0000
 0.3507 0.1491 -0.1418 0.2003 0.3074 -0.4345 -0.4208 0.1932 0.3849 0.2145 -0.3971 -0.5586 0.6418 -0.4105 -0.3297 0.1604 0.1822 -0.2547 -0.2385 0.4634 1.0000
 0.1481 0.2878 0.5801 0.3187 0.4833 0.1965 -0.5678 -0.0030 0.1693 0.4683 -0.2845 -0.3392 -0.3787 -0.5577 0.2823 0.5082 -0.5285 -0.1568 -0.4430 -0.2017 1.0000
 0.1381 0.5137 -0.2813 -0.4733 -0.4585 0.5245 0.3170 0.4103 -0.1676 0.5923 0.2877 -0.4188 0.2422 0.1311 -0.4633 -0.2299 0.4651 0.2743 -0.2692 0.5270 1.0000
 0.0984 -0.2865 -0.1271 -0.1782 0.4653 -0.2541 0.2901 0.3586 -0.2392 -0.4877 0.4475 -0.2066 -0.3711 0.1724 0.1767 0.2286 0.4999 -0.5853 0.5824 -0.3013 1.0000
 0.5831 0.1777 0.1741 0.6102 -0.4060 0.2983 -0.5105 0.4255 -0.3248 0.0732 0.5777 0.2710 -0.2871 0.4604 -0.3126 0.3398 0.2726 -0.4582 0.6400 0.3392 1.0000
 0.2885 -0.1182 -0.2208 0.0506 0.5913 -0.4268 0.5822 -0.4405 -0.4717 -0.2614 -0.1812 0.3254 -0.6380 -0.3146 -0.4753 0.6116 -0.1578 -0.3057 -0.6203 0.4248 1.0000
 -0.4356 -0.2330 0.1879 -0.1705 -0.2002 -0.2145 -0.4209 -0.1072 -0.5239 0.2183 0.1354 0.3213 0.0967 -0.1090 0.4832 0.4700 -0.5792 0.1748 -0.6094 0.2603 1.0000
 -0.3125 0.4244 0.4886 0.5582 -0.0670 -0.4895 0.2859 0.2192 -0.4094 -0.5949 0.4252 0.1556 -0.1245 0.6264 -0.4524 -0.2822 -0.2165 0.3355 0.6017 0.5808 1.0000
 -0.4659 0.3227 0.2670 0.3948 -0.1786 -0.0821 -0.2725 -0.1968 0.3898 0.3937 -0.4223 -0.3843 -0.3685 0.2559 -0.5834 -0.4970 -0.3292 0.2831 0.3117 0.2242 1.0000
 -0.5285 0.2272 0.1154 -0.4769 -0.4346 -0.1791 0.4418 -0.2562 0.3359 -0.1459 0.1167 -0.2625 -0.1532 0.0811 -0.1219 -0.3498 0.3336 -0.1857 -0.4497 -0.4474 1.0000
 0.3561 0.4849 -0.5167 -0.0584 0.5663 -0.5293 0.1796 -0.4526 0.4805 -0.2409 -0.5501 0.2703 0.2753 -0.2970 -0.2420 -0.4701 0.4445 0.2457 0.5056 0.4993 1.0000
 -0.1659 -0.2799 0.4876 0.5436 0.1122 0.2264 0.2796 -0.4662 0.1373 0.3412 -0.0309 -0.1686 0.3218 -0.5406 0.6018 -0.4570 0.4475 -0.0752 0.4511 0.2122 1.0000
 -0.3947 0.6048 -0.2441 0.3459 -0.2095 0.0400 0.4126 0.3133 -0.0992 0.1537 0.5412 0.1967 0.6027 -0.2300 0.5503 -0.3134 0.5921 0.3849 -0.0879 0.4295 1.0000
 -0.4412 -0.4284 0.6187 -0.5924 -0.2185 -0.1546 -0.2015 0.1050 -0.1272 0.3422 -0.1614 -0.3140 -0.3392 0.5589 0.2774 -0.4601 -0.2170 0.6050 -0.2614 -0.3330 1.0000
 -0.3776 -0.5732 0.4473 -0.5670 -0.2640 0.3943 -0.5436 0.4791 0.3507 0.3629 0.1523 -0.3410 0.5738 0.2755 -0.3985 -0.2756 0.1318 -0.1308 -0.3152 0.3457 1.0000
 -0.3415 0.4976 -0.4475 -0.1328 0.2767 0.2188 0.2932 0.4067 -0.4255 -0.2212 -0.3263 -0.3731 -0.3235 -0.3516 0.4424 0.4292 0.2409 0.3556 -0.2906 -0.4008 1.0000
 -0.3235 -0.4723 0.4131 0.3987 -0.0898 -0.1738 0.4033 -0.5203 -0.4345 -0.3958 -0.1601 -0.2328 -0.2212 -0.2313 -0.3698 0.4884 -0.0393 -0.4311 0.2465 -0.3152 1.0000
 -0.1652 0.5579 -0.5595 0.6413 -0.5754 -0.2134 0.1262 -0.4593 -0.5702 0.5590 -0.4760 0.3199 -0.5940 0.4610 -0.1409 -0.1541 0.3264 0.0957 -0.5105 -0.4588 1.0000
 -0.2712 -0.0904 0.0862 -0.4474 0.1109 0.2133 -0.4129 0.6294 0.2409 0.3609 -0.0660 0.1839 0.2142 0.5210 -0.0710 0.3755 -0.1903 -0.2375 -0.4271 0.2800 1.0000
 0.5070 -0.3594 -0.2700 0.3380 -0.5000 -0.3367 0.2969 0.4519 -0.5639 0.3164 -0.3923 0.1450 0.3746 0.3100 -0.1483 -0.4475 0.4122 0.2583 0.3747 -0.4938 1.0000
 0.3993 -0.3320 -0.3524 -0.1197 0.4468 0.5147 0.0737 -0.3963 0.1229 -0.4180 -0.4705 0.0645 0.3197 0.4571 0.5241 -0.5594 -0.1313 -0.1938 -0.3844 0.2093 1.0000
 -0.3786 -0.4573 0.1988 0.2025 0.3199 -0.3553 -0.3697 -0.5172 -0.4729 0.5370 0.2394 0.4462 -0.0730 0.5322 0.2933 -0.0986 -0.4302 -0.5494 -0.2598 0.0267 1.0000
 -0.1670 -0.3183 -0.5241 0.1965 -0.1159 -0.6015 -0.2168 0.2594 -0.3072 0.4488 -0.2907 -0.3876 0.3537 -0.3745 -0.3987 -0.4043 -0.3838 -0.3607 -0.3199 0.2171 1.0000
 0.2279 -0.4106 0.2221 -0.2297 -0.5673 -0.4239 0.3766 -0.5520 0.1203 0.3608 0.3486 -0.3392 0.4191 0.3517 0.5109 0.4951 -0.0860 0.3465 -0.3932 0.3687 1.0000
 -0.0515 0.4237 0.4470 -0.3629 0.5168 -0.1697 0.4660 -0.2433 0.2530 -0.2919 -0.2832 0.2714 -0.3281 -0.2211 -0.2307 0.4194 0.2273 0.6275 0.1723 0.1098 1.0000
 0.5442 0.3187 0.4043 -0.2308 -0.3726 0.4313 -0.5589 0.4952 0.5592 -0.5281 -0.2608 0.5458 -0.2532 0.4876 0.2240 -0.1280 -0.0202 -0.1949 -0.1429 0.4931 1.0000
 0.4210 0.4952 -0.3032 -0.2926 0.0866 0.1657 -0.1581 0.4553 0.2628 0.2827 -0.4940 -0.3338 0.5273 0.2444 -0.4124 0.4028 -0.5634 -0.6227 0.0721 -0.5018 1.0000
 -0.2655 0.4829 -0.3262 0.1105 0.0631 -0.2764 -0.4804 0.3623 -0.3594 -0.4134 -0.4747 0.2858 0.5593 -0.4304 -0.4203 0.0237 -0.1872 -0.5403 -0.1578 0.4695 1.0000
 -0.2059 0.5947 -0.3894 0.5634 0.2330 -0.1603 0.0185 -0.0837 0.5544 -0.2973 -0.1760 0.5281 0.1378 -0.3069 -0.4129 0.6392 -0.3144 0.4895 -0.2374 -0.4759 1.0000
 -0.4171 -0.3893 -0.3980 -0.1248 -0.4148 -0.4926 -0.3426 -0.1931 0.3002 0.2814 0.5346 -0.4302 0.4723 0.3224 -0.2009 -0.5844 0.2803 0.4718 0.1832 0.5691 1.0000
 -0.4681 -0.2248 -0.3709 0.6025 0.2530 -0.3265 0.4674 0.2447 0.3714 0.1113 0.2394 0.4725 -0.4569 -0.2124 -0.3433 -0.2763 0.5950 0.3231 -0.1187 -0.2163 1.0000
 0.2315 -0.3996 0.4616 0.3362 0.3764 -0.3549 0.5673 -0.4733 0.1570 0.4401 -0.4201 -0.2190 -0.3726 0.3415 0.4269 -0.3274 -0.1568 0.2943 0.0770 0.3596 1.0000
 -0.6131 0.2546 0.3180 -0.2906 0.4803 -0.3879 -0.2534 -0.5599 0.1747 -0.0515 -0.4002 -0.4901 0.4757 0.3922 -0.2872 0.4784 -0.1939 -0.1237 0.5634 0.3344 1.0000
 -0.5863 -0.5997 -0.5526 -0.3698 0.3184 0.2837 -0.4693 0.1879 0.3510 -0.5882 0.2631 -0.1279 -0.3396 0.5833 -0.2627 -0.0846 0.4431 0.2029 -0.3922 -0.3997 1.0000
 -0.5643 0.1869 0.3618 -0.0866 -0.2806 -0.4791 0.2627 0.4629 0.4384 0.1450 -0.3142 -0.0818 0.2935 0.3721 -0.3853 -0.6085 0.4799 -0.3308 0.5410 0.0843 1.0000
 -0.4332 0.3545 0.1937 0.4139 0.4416 -0.3286 0.4252 0.4663 -0.4085 0.4488 -0.2402 -0.4202 -0.3488 -0.3960 0.3015 0.4363 -0.1566 0.3854 -0.2538 -0.2813 1.0000
 0.2629 -0.3551 0.3512 0.3470 -0.2709 0.3134 0.3235 -0.2529 0.4466 0.4449 0.2393 0.1817 0.2161 0.2028 0.5022 -0.3208 0.2999 0.2177 -0.4508 -0.4624 1.0000
 -0.4068 0.4365 0.3681 0.2141 0.4390 0.2525 -0.5397 0.2807 0.2751 0.4606 -0.4399 -0.3861 0.5949 0.3627 -0.3408 0.1260 0.1483 -0.1369 -0.3798 -0.2212 1.0000
 -0.3824 -0.2019 0.0321 -0.0611 -0.2881 -0.2399 0.5565 0.3303 -0.4614 -0.1748 -0.5709 -0.3540 0.2493 -0.1119 -0.3018 0.5150 -0.3252 -0.2354 0.1621 -0.6098 1.0000
 -0.2117 -0.5106 0.3297 0.3787 0.2183 0.4977 -0.2160 -0.4456 0.2335 -0.2898 0.3003 -0.4478 0.5224 -0.0964 0.1772 -0.4153 -0.4760 0.3116 -0.0924 0.4060 1.0000
 0.2051 -0.5992 0.4660 -0.5459 0.4273 0.2013 -0.3338 -0.6155 0.5256 0.2955 0.2649 0.0914 -0.0782 -0.2380 0.3970 0.4385 0.4107 0.4698 0.2024 -0.5912 1.0000
 -0.0833 -0.6035 -0.4860 0.4836 -0.4103 -0.1002 0.3207 0.2310 -0.2481 0.5139 0.1761 -0.4517 0.2920 -0.5367 -0.4454 0.2426 -0.5794 0.4242 0.6110 0.1000 1.0000
 0.2931 -0.5662 -0.3527 0.1767 0.4113 -0.2430 0.4960 0.3063 0.2440 0.2935 0.4122 0.4545 0.5655 0.3915 -0.2195 -0.5670 0.3577 -0.0672 0.3886 -0.2099 1.0000
 0.4886 0.3524 -0.3273 -0.3555 0.3540 0.3159 -0.0996 0.2730 -0.0642 -0.4688 -0.2423 -0.4239 0.4004 -0.4499 0.4764 0.3021 -0.4353 -0.1159 -0.5309 -0.2634 1.0000
 -0.4700 -0.3942 0.4651 -0.5708 -0.1770 0.3430 0.3902 0.2431 0.5429 -0.2569 0.1147 0.3023 0.1657 -0.4588 -0.5193 0.3571 -0.2010 0.3640 0.2600 0.5222 1.0000
 0.0817 0.3444 -0.3804 -0.2666 0.1266 0.2750 0.4722 -0.3536 0.3278 -0.3306 0.1358 -0.2576 -0.5142 -0.3412 0.3416 0.3565 -0.5138 0.4697 0.3164 0.2697 1.0000
 0.3263 0.1973 0.4892 0.3244 -0.3725 0.1738 -0.3083 0.4038 0.1893 -0.3401 -0.3437 -0.1577 0.4908 -0.5401 -0.5953 -0.3272 -0.1397 -0.4500 -0.4337 -0.6042 1.0000
 -0.5236 -0.3626 0.2793 -0.1578 -0.2939 0.0482 -0.5126 0.4199 0.2357 -0.4339 -0.4945 0.2493 -0.2599 0.4466 -0.0969 0.4652 -0.5182 0.2949 -0.3819 -0.5056 1.0000
 0.3180 -0.4666 0.4047 -0.4250 0.3731 0.3027 0.1842 -0.2387 0.2238 -0.3696 -0.2805 0.0587 0.2573 0.4517 -0.5397 -0.2273 0.5681 -0.4503 0.5414 0.0412 1.0000
 0.2038 -0.4230 0.1779 -0.2695 -0.1209 -0.1889 -0.2831 0.2147 0.2582 -0.1683 -0.3568 -0.3924 -0.2273 0.1888 -0.5102 -0.6345 0.5655 -0.4644 0.2598 -0.2358 1.0000
 -0.2375 0.4010 0.3734 -0.4992 0.2207 -0.2179 0.4283 -0.4379 -0.2941 -0.1767 -0.2463 -0.4185 -0.4250 -0.3573 -0.5809 0.3891 -0.3046 -0.1522 -0.2125 0.2181 1.0000
 -0.1750 -0.3811 0.1942 -0.4248 -0.0550 -0.3390 -0.5416 0.3527 0.4289 -0.3943 -0.6016 -0.2214 -0.3044 -0.2974 0.3184 -0.5517 -0.5143 -0.4759 -0.2689 0.4209 1.0000
 -0.4206 0.3576 -0.3957 0.5493 0.3284 -0.4019 -0.1757 0.3481 -0.3251 -0.6042 0.3643 -0.5779 -0.6171 0.3122 -0.1127 0.3063 -0.2952 0.3928 -0.2318 -0.4541 1.0000
 0.1499 -0.1101 0.2502 0.2468 -0.2018 0.3596 0.2685 -0.3950 0.3441 0.1971 0.3252 -0.3463 -0.3591 0.4885 0.2558 0.4844 -0.3301 -0.4701 0.1527 -0.2083 1.0000
 0.1778 0.4205 0.2069 0.3523 0.0856 -0.4039 -0.2775 0.0309 -0.3455 -0.3438 -0.0127 -0.2926 -0.5745 -0.1855 0.4593 -0.1002 0.3071 -0.6388 0.2453 -0.3881 1.0000
 -0.4318 0.2059 0.2167 0.5011 0.2973 -0.1616 0.3218 -0.3987 0.5251 -0.0394 0.3735 -0.2857 0.6104 0.3941 0.4134 0.2006 0.3032 0.0942 -0.6118 -0.5317 1.0000
 0.4237 -0.1314 0.2641 -0.4951 -0.3769 -0.4235 -0.2620 0.1161 -0.3295 -0.3067 -0.3373 0.3868 -0.2914 -0.4737 -0.6432 0.1432 0.2605 -0.3468 0.2374 0.2168 1.0000
 -0.1844 -0.4289 0.1424 -0.3885 0.2852 0.2231 -0.1984 -0.1822 0.4070 -0.3268 0.4862 0.4053 0.5331 0.4661 -0.0751 -0.3295 -0.4656 -0.5837 0.2170 0.2017 1.0000
 0.3759 0.5840 -0.2655 0.2364 0.1985 0.4346 0.5477 0.3568 -0.5854 0.0837 0.2782 0.0684 -0.2477 0.5793 0.1937 0.0932 0.1494 0.3476 0.1089 -0.2552 1.0000
 -0.4247 -0.3623 0.3160 0.5881 0.5248 -0.4247 0.4741 0.4376 -0.5016 -0.1369 0.4485 -0.1958 -0.4985 -0.3711 -0.5179 0.4023 -0.3270 0.2162 0.4391 0.4036 1.0000
 -0.5368 -0.1128 0.0994 -0.2568 0.2306 -0.2209 0.3928 -0.2326 -0.4031 -0.1794 -0.0907 0.3211 -0.1228 0.1819 0.4936 -0.2621 -0.3550 -0.3783 -0.4415 -0.5506 1.0000
 0.4682 0.5621 -0.4464 -0.1773 -0.2523 -0.5837 -0.1886 -0.4071 0.4356 0.2417 0.1549 -0.0868 -0.4050 0.4382 0.3142 -0.3674 -0.4990 0.4704 0.1843 -0.5039 1.0000
 -0.5341 0.1978 -0.3424 0.4362 -0.3327 0.4134 0.2882 0.3348 0.4325 -0.2922 -0.1332 0.2804 -0.2444 -0.3141 -0.3560 0.0731 0.4487 0.5649 0.3322 0.4122 1.0000
 -0.3534 0.1384 -0.4169 0.3014 -0.2357 -0.0715 0.3227 -0.1124 -0.3797 0.3136 -0.2607 0.3816 -0.4933 0.1574 0.5470 -0.4553 0.3695 -0.1779 -0.3844 0.4550 1.0000
 -0.5760 0.5955 0.2868 0.0877 0.0533 -0.3496 0.2612 -0.3625 -0.1819 0.3753 0.2257 -0.3298 0.1465 -0.4216 -0.1401 -0.1345 0.3251 -0.4958 -0.6301 0.6189 1.0000
 -0.3543 0.2359 0.0582 -0.2743 -0.2123 0.1474 -0.4453 0.5689 -0.4889 -0.2343 0.4958 0.0954 0.3465 0.3133 -0.2125 -0.1563 0.5691 0.3233 0.4328 0.1239 1.0000
 -0.3401 -0.3040 0.5790 0.4240 0.3211 -0.4306 -0.3098 0.4291 -0.3064 -0.3330 -0.4882 0.5353 -0.0589 0.0338 0.4674 -0.6189 0.4563 -0.2944 -0.3470 0.3220 1.0000
 0.2948 0.3463 -0.0691 -0.4146 0.2607 -0.3163 -0.0946 -0.1109 -0.3897 -0.0992 0.1115 -0.1764 -0.4298 0.2187 0.3786 -0.3034 -0.1408 0.1960 0.2881 -0.1956 1.0000
 -0.4654 0.4594 0.4521 0.2858 0.2764 0.2996 0.0524 -0.1361 0.3099 0.1700 -0.1737 -0.6049 0.2164 0.3299 0.0882 -0.4191 0.3536 -0.4989 -0.5962 0.0459 1.0000
 0.5404 -0.2370 -0.5862 0.3036 0.5316 -0.3758 -0.3624 0.2706 -0.3299 -0.4297 -0.2362 0.2134 -0.5462 -0.1465 -0.0622 0.4296 0.4078 -0.2349 -0.2800 -0.3739 1.0000
 0.3409 -0.4945 -0.3267 0.2194 -0.3351 -0.6109 -0.6426 -0.3004 0.4882 0.2952 -0.4026 0.1578 -0.4446 0.5035 -0.1098 -0.1330 0.5881 -0.1906 0.3309 0.2189 1.0000
 -0.4917 -0.4645 0.4350 0.1614 0.1699 -0.2941 0.3208 -0.2219 0.4480 -0.3789 0.1682 0.2697 -0.5418 0.2194 0.4221 0.2174 -0.0786 0.5833 -0.1970 0.0944 1.0000
 -0.0849 -0.4226 0.4341 -0.2915 -0.0905 0.4480 0.3835 -0.1755 0.3646 -0.2900 -0.4525 -0.3862 0.0409 0.4427 0.4833 0.3604 0.4020 0.1374 0.4367 -0.5717 1.0000
 -0.3810 -0.0532 0.2919 -0.1318 -0.1566 -0.1717 0.2510 -0.5644 -0.2791 0.2949 -0.0713 -0.2327 0.3272 0.4610 -0.3651 -0.2077 0.4852 0.2942 0.1360 0.5239 1.0000
 -0.4952 0.3783 -0.2586 -0.5740 0.2352 0.1763 -0.2192 -0.3383 0.5526 0.3077 -0.0652 -0.1797 -0.2061 -0.3101 -0.2028 -0.5218 -0.3465 0.0724 0.4604 -0.3902 1.0000
 0.4854 -0.1366 0.6347 -0.4825 0.4102 0.5384 -0.2610 -0.4219 0.2444 0.3377 -0.4211 -0.4470 0.3550 -0.1944 -0.5845 0.3730 0.5735 -0.4185 0.4028 0.5908 1.0000
 0.5197 0.1148 -0.5991 0.2997 0.2170 -0.4188 0.4493 -0.1878 0.1569 0.2089 0.2266 -0.3717 0.2273 0.5893 -0.1529 0.1834 -0.2373 0.1136 -0.4769 0.4925 1.0000
 0.0587 0.2547 0.5041 -0.3374 -0.4733 -0.3168 0.3685 -0.2577 0.4515 -0.4095 -0.2093 -0.3209 -0.2657 -0.1992 0.2101 0.2360 0.3038 -0.4414 -0.1375 -0.2719 1.0000
 0.2771 0.4077 -0.3287 -0.2454 -0.5699 -0.3432 0.0459 0.1488 -0.3559 0.1785 0.2434 -0.3130 -0.2807 -0.3202 0.6272 0.2793 -0.2663 0.5879 0.4813 0.3605 1.0000
 -0.4557 -0.3409 -0.3774 -0.1172 0.4531 -0.4105 0.4566 -0.0885 -0.1865 0.4801 -0.2932 -0.1690 0.2729 0.4198 -0.3498 -0.0752 -0.4085 0.2095 -0.4071 0.4507 1.0000
 0.5006 0.3225 -0.3622 -0.3213 -0.1913 -0.2691 0.2937 -0.2029 -0.5637 0.1341 -0.5481 -0.3240 0.2013 -0.4822 -0.1985 0.4123 0.3270 0.1914 -0.5238 0.3852 1.0000
 0.3016 0.5860 -0.5894 -0.5693 -0.1865 0.4465 0.5147 -0.6003 -0.1833 0.3556 0.4473 -0.0829 0.1840 0.3519 0.3058 -0.2590 -0.2106 0.2143 0.4537 0.1947 1.0000
 -0.1185 0.1798 -0.2333 0.3618 0.4447 0.1571 0.1897 -0.1346 0.4489 -0.4184 -0.3285 0.1734 -0.2781 0.3919 0.4419 -0.4470 0.4609 0.3836 -0.2406 -0.3888 1.0000
 -0.3130 0.4876 0.2617 -0.3579 0.1058 -0.0592 0.2286 0.2535 0.5989 -0.4530 -0.2552 0.4653 0.2493 -0.5908 0.5477 -0.5817 -0.2631 0.5757 -0.1457 0.4099 1.0000
 0.2144 0.3252 0.5660 0.4700 0.1833 -0.2038 0.5062 0.1307 0.5050 0.0555 0.4503 -0.1722 0.4426 0.2071 0.1750 -0.2339 0.3507 -0.5741 0.2094 -0.4625 1.0000
 0.5756 -0.3670 -0.3867 -0.2881 0.5231 -0.4202 0.4298 -0.1860 0.4029 0.3201 0.2901 -0.3630 -0.5105 -0.1705 0.3858 0.0857 -0.4087 -0.2759 -0.2939 -0.3745 1.0000
 -0.6286 0.1908 -0.2753 0.2759 0.4195 -0.3827 0.6029 0.2875 0.3023 -0.0051 0.0864 0.2027 0.3725 -0.4640 -0.4012 0.4339 -0.5488 0.1767 -0.4484 0.2274 1.0000
 -0.2470 0.4057 0.2364 0.2646 -0.1362 -0.2654 0.5265 -0.4151 0.3047 -0.4440 -0.2411 -0.0396 -0.3583 0.5053 0.3283 -0.3986 -0.3733 0.0740 0.4732 -0.4643 1.0000
 -0.2034 0.1585 -0.5259 0.3260 0.0922 0.3346 -0.4764 0.2113 -0.4801 -0.3535 -0.3680 0.4137 0.2466 0.5213 -0.4398 0.2203 -0.1800 0.1244 -0.3279 0.2166 1.0000
 -0.3311 -0.3682 -0.0750 0.1718 0.2489 0.1212 -0.1132 -0.1924 -0.2291 0.3712 -0.4305 -0.5372 -0.3444 0.4766 -0.5670 0.4702 -0.3084 0.4433 -0.1477 -0.3558 1.0000
 0.4772 0.2032 -0.1174 -0.2440 -0.4242 0.5477 -0.6470 0.3243 0.1855 -0.5421 -0.2217 -0.2914 0.3877 0.4641 0.1413 0.2701 0.2710 0.2245 0.3842 -0.6224 1.0000
 0.3765 0.4900 -0.3025 -0.4434 0.5035 0.1914 0.5937 0.4846 0.1541 -0.1507 0.4776 -0.4173 0.4783 -0.4489 0.4291 0.3510 0.2528 0.1460 -0.5337 -0.5069 1.0000
 -0.2953 0.2719 0.0652 0.4391 -0.3490 0.3878 -0.2543 0.4272 0.4444 0.0971 0.2265 -0.3118 0.3404 -0.2529 -0.3959 -0.3941 -0.4585 0.6159 0.4950 -0.4610 1.0000
 0.3920 -0.4558 -0.3074 0.3176 0.5535 0.2395 -0.0326 0.0543 0.4195 -0.0547 -0.4655 0.2023 -0.4251 0.5510 0.5317 -0.3412 -0.1453 -0.1583 0.6140 0.2842 1.0000
 0.2601 0.2061 0.4835 0.5189 -0.5048 -0.2464 -0.5169 0.4185 -0.5400 -0.4240 0.4015 0.4469 -0.1569 -0.2432 0.5006 0.3583 0.4463 0.3190 0.2878 0.2485 1.0000
 -0.5911 -0.0576 0.3587 0.3141 0.5445 -0.1491 -0.5773 0.0840 0.2745 0.3538 -0.4977 0.3455 0.5162 0.2436 -0.4364 0.3381 -0.3352 0.4761 -0.1572 -0.4836 1.0000
 0.3424 -0.5909 -0.2103 0.5993 0.2606 0.1592 -0.3118 0.3776 -0.0309 -0.4156 -0.3960 -0.1636 0.5602 -0.4842 -0.1262 0.1131 0.1893 -0.0955 0.3772 0.5978 1.0000
 0.5204 0.2888 0.3699 -0.5049 0.3536 0.5030 -0.2893 0.2844 -0.0142 -0.4782 -0.0648 -0.3676 -0.2714 -0.2439 0.2938 0.1573 0.3598 0.4880 -0.5734 -0.3308 1.0000
 0.1636 0.4584 0.2731 0.2679 -0.4750 -0.3335 -0.3519 -0.3611 -0.1652 -0.4432 -0.6368 -0.5099 -0.0765 -0.4887 0.1884 -0.3819 -0.5792 -0.4707 0.5473 0.3621 1.0000
 -0.0775 -0.3616 -0.4857 0.0938 -0.1662 0.4820 0.3866 -0.5187 -0.1456 -0.6088 -0.3604 0.4913 0.4449 0.3758 0.2341 -0.4157 -0.5082 -0.1122 -0.2703 -0.2743 1.0000
 0.4491 -0.3970 0.3079 -0.2260 0.5992 0.5044 -0.4338 0.2475 0.2355 -0.2561 -0.0442 -0.1996 -0.3791 0.5387 0.6214 -0.2009 -0.0823 -0.2342 -0.3595 -0.3559 1.0000
 0.5732 -0.1365 -0.2824 -0.5954 -0.5280 -0.2652 0.1970 0.1632 0.1828 -0.2100 -0.4411 -0.2070 -0.3464 -0.3585 0.3631 -0.1871 0.3032 0.4718 -0.1754 0.4225 1.0000
 0.3816 0.5275 -0.5619 0.6096 0.2349 -0.2129 0.4822 -0.3610 0.4418 0.4158 0.2562 -0.5790 0.3641 0.3298 -0.0605 -0.2212 0.1293 0.5836 -0.2779 0.3532 1.0000
 -0.3406 0.2460 0.4042 -0.6435 0.2304 -0.1774 0.3244 -0.0834 0.3947 -0.5542 -0.1807 -0.3512 0.1221 0.2915 -0.2855 0.2292 0.4388 0.6259 0.1763 0.4484 1.0000
 0.2488 0.3607 0.1387 0.2815 0.3991 0.2864 -0.2292 -0.1503 -0.1870 0.1997 0.4815 0.4549 -0.2221 0.4558 -0.5557 0.2349 0.1703 0.2247 0.3429 0.1992 1.0000
 -0.5350 0.1371 -0.1229 -0.2035 -0.1765 0.1774 -0.1733 0.4236 0.1863 -0.5421 -0.3580 -0.4984 0.3698 0.0847 -0.4810 0.5100 0.5326 -0.4341 -0.3678 -0.1779 1.0000
 -0.1971 -0.4383 -0.2600 -0.5054 -0.3253 0.3868 -0.5295 0.4952 -0.3857 0.6050 -0.5040 -0.4535 -0.4025 0.3220 -0.2422 0.4701 0.2081 0.3433 0.2018 0.2404 1.0000
 -0.3307 -0.5303 0.0817 0.1971 0.1710 0.4728 0.3341 -0.4417 -0.0537 0.2807 0.1616 0.3109 -0.3034 -0.0874 0.1588 0.1583 -0.3518 0.3659 -0.4951 0.2953 1.0000
 -0.4766 0.3343 0.5740 0.2867 -0.1858 -0.3734 0.2656 0.5318 -0.5701 0.1532 -0.0944 0.3303 0.2622 -0.3365 -0.5171 -0.4327 0.4628 0.4506 -0.3561 -0.1668 1.0000
 -0.1491 0.1431 0.1203 0.2276 0.3678 0.6327 0.1496 0.3226 0.4545 -0.4238 0.4845 -0.4732 -0.2865 -0.4376 -0.2402 0.2369 0.2036 -0.5037 -0.5218 0.2040 1.0000
 -0.2821 -0.3987 0.4103 0.4540 0.5197 0.3092 0.2730 -0.6008 -0.4398 -0.3131 0.2166 0.3109 -0.6031 0.5137 -0.1424 -0.1646 -0.1276 0.1475 -0.2000 -0.2363 1.0000
 0.2458 0.3981 0.4244 0.0639 -0.1798 0.3396 -0.3489 -0.5578 -0.4696 -0.3822 -0.3142 0.4903 0.4738 0.1498 -0.3584 0.0892 -0.2899 -0.2138 -0.1144 -0.4036 1.0000
 0.3520 -0.4595 0.4766 -0.2370 0.5080 0.3979 -0.2251 0.5646 -0.0286 -0.3901 -0.1637 0.4937 -0.2368 0.4637 0.5106 0.4292 -0.5964 -0.4258 -0.1449 -0.4022 1.0000
 -0.3411 0.3381 -0.3371 0.6254 0.0285 0.2143 -0.4566 0.5073 -0.1806 -0.1141 0.4827 0.1532 0.3141 0.3815 -0.3992 0.2735 0.3879 -0.0257 0.0955 0.5119 1.0000
 -0.4011 0.3612 -0.4727 -0.2996 0.5056 -0.0761 -0.2122 0.1283 0.0446 0.3773 0.3988 0.2172 -0.6134 -0.5901 -0.3918 0.3432 -0.4545 -0.1783 -0.3411 0.4421 1.0000
 -0.3673 -0.0580 -0.1006 0.1446 -0.2260 -0.2472 -0.4900 0.1590 -0.1412 -0.5704 0.0875 -0.1125 -0.4691 0.3662 -0.5230 -0.1382 0.5207 -0.3262 -0.3825 0.3732 1.0000
 0.3148 0.4472 -0.4562 0.1920 0.3364 -0.2107 -0.3645 -0.2655 0.1544 0.4847 -0.0590 0.4568 -0.4594 -0.2028 0.1644 0.5007 0.1163 0.5528 0.2329 -0.3121 1.0000
 0.2274 -0.5824 0.3372 0.3069 -0.3693 -0.4626 -0.5820 -0.4414 0.2435 0.2788 0.1987 -0.1653 0.3129 -0.0716 -0.4495 0.5038 -0.4158 -0.4430 0.4602 -0.5415 1.0000
 -0.5738 -0.2155 -0.2728 -0.3364 0.2480 0.5076 0.5256 -0.3995 -0.4132 -0.3010 -0.5083 0.1789 0.3788 0.4601 -0.5216 -0.0160 -0.3115 -0.2501 -0.4979 0.4659 1.0000
 0.3552 -0.4586 0.3523 0.1805 -0.0118 0.2242 -0.1611 -0.3540 0.4391 0.2806 0.0771 0.4787 0.3009 0.0706 0.3286 0.5056 0.3065 -0.4742 0.3274 -0.4210 1.0000
 -0.2646 -0.2190 0.2667 -0.1618 -0.3732 -0.4437 0.3795 -0.4422 0.2211 0.1953 0.2445 0.3537 0.1951 0.5093 0.1246 0.1445 0.5042 -0.4421 -0.3082 0.1883 1.0000
 0.5381 0.2151 0.4742 -0.4191 0.4713 -0.1513 0.4418 0.5151 -0.4146 0.2631 -0.2490 0.4270 -0.2270 -0.5052 -0.5571 -0.6420 -0.4378 0.5131 0.4429 -0.3671 1.0000
 0.5616 0.5469 0.2636 -0.5762 -0.3890 0.2849 0.5122 -0.3870 -0.0509 -0.4935 -0.4245 -0.4474 0.0372 0.2674 0.5159 -0.4197 -0.2153 -0.2380 -0.4928 -0.3823 1.0000
 -0.5448 0.5530 -0.4264 0.2727 -0.3138 -0.5989 -0.2830 0.1571 -0.0829 0.5729 0.2809 0.2559 0.3985 0.0896 0.3188 0.4098 0.3002 -0.1836 -0.5671 -0.0147 1.0000
 -0.3684 -0.2667 -0.3312 0.2044 0.0361 -0.2547 -0.5150 -0.3677 0.2657 -0.3871 -0.3491 -0.1362 0.4539 -0.4584 0.5696 0.1673 -0.3332 -0.3788 -0.1832 -0.3407 1.0000
 -0.5968 0.3115 0.1121 0.6004 0.3954 0.3808 -0.3618 -0.2711 -0.4460 0.4378 0.2299 0.0954 0.5370 -0.3916 0.3830 -0.5004 0.4721 -0.1707 0.2077 -0.4248 1.0000
 -0.3776 -0.5559 -0.1426 0.4288 -0.0414 0.3064 0.1292 0.4465 -0.4513 0.3312 0.3825 0.4394 0.2653 -0.1852 -0.4273 0.2232 -0.3494 0.3560 -0.4655 -0.2738 1.0000
 -0.2941 0.4511 -0.1351 -0.2281 -0.0719 -0.2018 -0.2788 -0.2748 -0.2532 0.4295 0.5113 0.4678 -0.5749 -0.3118 0.5938 -0.4529 0.4368 0.3703 0.3863 -0.3397 1.0000
 0.1542 0.5042 0.0764 -0.4944 -0.4202 0.1921 0.5468 -0.2891 0.4306 -0.5597 -0.3519 0.3327 0.0601 -0.5268 0.1244 -0.3736 0.2846 0.3485 -0.2620 -0.4050 1.0000
 -0.2298 -0.1336 0.2931 0.3252 -0.2575 -0.4025 0.0495 0.0975 -0.4746 -0.2724 0.4828 0.5019 0.0242 -0.3333 -0.4053 -0.1791 0.3595 0.5421 -0.4800 -0.3841 1.0000
 -0.2335 -0.3935 0.5760 0.4422 0.2854 0.5379 0.4062 0.4588 0.2602 0.5008 -0.2387 -0.5858 -0.4435 0.4951 -0.6349 0.5337 -0.2080 0.4299 0.4901 0.4546 1.0000
 -0.2346 0.3212 0.1138 -0.4742 -0.5013 0.4560 -0.5643 -0.3213 -0.1821 -0.1317 -0.4195 0.0869 0.1740 0.4955 -0.1101 -0.4408 -0.4023 0.1073 0.1708 0.4717 1.0000
 0.5387 -0.2877 0.2639 0.4135 -0.1645 -0.3981 0.2002 0.5289 -0.3991 -0.5698 -0.4157 -0.4251 -0.3760 0.4013 -0.3806 0.2785 -0.6048 -0.3519 -0.4332 0.4224 1.0000
 -0.4614 0.1261 -0.5506 -0.1130 -0.4562 -0.4339 0.4375 -0.6058 -0.1622 -0.4810 -0.5063 0.3854 -0.4058 0.5980 0.2945 -0.3257 -0.4979 0.4352 -0.3594 0.4058 1.0000
 0.5188 -0.4316 0.1181 -0.5355 -0.2502 0.4155 -0.1768 0.2435 -0.4639 -0.1479 0.5771 0.1207 -0.3462 0.5902 -0.0853 -0.3034 -0.4358 0.4779 -0.1832 -0.4053 1.0000
 0.2994 -0.2728 0.2192 0.6212 -0.2082 0.3910 -0.4891 -0.4776 -0.2838 0.4308 0.4209 -0.4137 0.4723 -0.2647 0.3022 -0.1945 0.4033 -0.4619 -0.5299 0.0717 1.0000
 0.3496 -0.1534 0.4718 -0.1830 0.3449 -0.1327 -0.4611 -0.1817 -0.4309 0.3638 0.3895 0.3176 -0.3707 -0.1876 0.3162 -0.1615 -0.4686 -0.3635 0.2516 0.4187 1.0000
 0.1586 -0.4829 -0.5864 -0.3856 -0.2664 -0.1301 0.5512 0.5179 -0.3389 -0.3358 0.2022 0.1854 0.2968 0.3075 0.2189 0.2470 -0.3054 0.3370 0.0970 -0.1650 1.0000
 0.1003 -0.1354 0.3943 0.2671 -0.3975 0.4022 0.3000 -0.4739 -0.1411 0.4271 0.4168 -0.3074 -0.1062 -0.2944 -0.5542 -0.4415 0.2519 -0.5716 0.5972 0.3645 1.0000
 -0.2529 -0.5378 -0.4785 0.4583 -0.4191 0.3133 -0.2187 0.2501 -0.1144 -0.4838 -0.0705 0.4277 0.2177 0.3590 0.3860 -0.3332 -0.5105 -0.1238 0.2798 0.4033 1.0000
 0.4494 0.3485 -0.2549 -0.2823 0.1343 0.2090 0.3546 0.3787 -0.4258 -0.2433 -0.2508 -0.4580 0.5913 0.2999 -0.3819 0.3146 -0.5169 -0.3074 0.4718 0.6251 1.0000
 -0.3164 -0.1925 -0.2189 0.6325 -0.2354 0.5019 -0.4746 0.3097 -0.3767 0.5251 0.1217 0.2769 -0.1206 -0.2580 0.1589 0.5954 -0.3075 -0.2424 -0.2582 0.4888 1.0000
 -0.6121 0.3052 0.2207 -0.3182 0.3098 0.1824 0.5201 0.3684 -0.3345 -0.0695 -0.2464 -0.3893 0.5798 -0.4213 0.2999 -0.2804 0.1528 -0.2657 -0.4192 -0.4897 1.0000
 -0.5598 0.1383 0.3141 0.1723 0.2068 0.1896 0.5233 0.1807 0.3532 -0.3569 0.3674 0.3877 0.1579 0.4700 0.2573 -0.2602 0.3820 -0.1499 0.4828 -0.3957 1.0000
 0.5231 0.2459 -0.5685 -0.1156 -0.3319 0.4151 -0.1630 -0.2022 -0.2357 -0.3039 -0.2379 -0.2423 0.2396 0.5255 -0.3598 -0.3484 -0.1772 0.4958 -0.3136 0.4207 1.0000
 0.2298 -0.4485 -0.2692 -0.1737 -0.5575 -0.2982 -0.1609 -0.4191 0.4079 0.0981 -0.2543 0.2790 -0.3079 0.2774 0.1272 -0.3411 0.1615 -0.1687 -0.3612 0.4800 1.0000
 -0.0845 0.4481 -0.4561 -0.2254 0.5332 -0.3682 0.2291 0.2728 0.3090 0.2142 -0.4423 0.1109 0.1786 -0.4035 0.5407 0.5215 0.1582 -0.6049 -0.5260 0.3298 1.0000
 -0.3973 0.1789 -0.1156 0.5060 -0.4798 0.2104 0.5912 -0.2406 -0.4649 0.2161 0.3737 -0.3451 -0.4121 0.3366 -0.5094 0.3193 0.2724 -0.2262 -0.1054 -0.5044 1.0000
 0.3799 -0.1990 -0.5372 -0.4259 -0.5618 -0.5732 0.4044 0.3472 0.1534 -0.3535 -0.6179 0.1803 -0.5343 -0.1769 -0.3833 -0.2998 -0.4594 0.4451 0.3295 -0.3864 1.0000
 0.2965 -0.2955 0.4183 0.3396 0.2115 -0.1279 0.3297 0.2752 0.5422 0.4713 0.5755 0.5618 -0.4071 0.5063 0.2299 -0.2779 -0.4790 0.4255 -0.5695 -0.3114 1.0000
 0.5496 -0.4926 -0.1339 -0.6203 -0.2489 -0.3346 -0.1635 -0.2035 -0.1762 0.4196 0.5240 0.0730 0.4951 0.2807 0.5845 0.1647 0.5808 -0.5260 0.3230 0.2082 1.0000
 0.1342 -0.0688 -0.6236 0.2353 0.4130 0.1641 0.5192 -0.5532 -0.2583 -0.4200 -0.4090 0.5794 0.1591 -0.3488 0.2929 0.2399 0.3392 -0.3541 0.1902 0.1225 1.0000
 0.2421 0.5530 -0.3496 -0.5219 0.5226 0.6090 -0.4175 -0.1831 0.1267 -0.2490 -0.6446 0.1929 -0.6134 0.2297 0.1727 -0.3212 -0.2194 -0.4071 0.1905 0.3491 1.0000
 -0.5012 -0.4081 -0.4921 0.2900 -0.3908 -0.1937 0.3130 0.3935 -0.3466 0.1127 -0.2771 -0.3954 0.1614 0.5475 -0.3620 0.3702 0.0469 -0.1976 -0.3151 0.3160 1.0000
 -0.3495 -0.4585 0.3598 -0.4031 -0.5259 -0.4520 -0.3631 0.4536 -0.3623 -0.4781 0.4205 -0.4758 0.3940 0.1837 -0.2726 0.2523 -0.3174 -0.3659 0.3108 0.4691 1.0000
 0.3945 0.4159 -0.2382 0.4126 -0.1301 -0.1450 0.2270 0.4121 -0.4375 -0.3374 -0.2200 0.6029 -0.3025 0.0376 0.5879 0.3850 -0.3419 -0.4232 -0.5181 0.1369 1.0000
 -0.5053 -0.4277 -0.4502 -0.2349 0.1726 0.3781 0.0903 -0.1768 0.3799 0.3248 -0.4709 -0.2699 -0.2640 -0.3064 0.2940 -0.6057 -0.3651 0.2238 0.3126 -0.4382 1.0000
 0.1462 -0.3546 -0.3309 0.3462 -0.3787 -0.4307 0.3845 -0.3762 0.5834 -0.3500 -0.3035 -0.5078 0.4561 0.3125 0.3172 0.1006 -0.4319 0.1540 0.3646 -0.0888 1.0000
 -0.0795 0.2232 -0.4603 0.3024 0.4418 0.1347 0.3472 0.2639 0.5554 -0.4245 0.0939 0.1055 -0.3516 -0.4699 -0.5928 -0.3287 -0.5737 0.4371 -0.4369 0.5087 1.0000
 -0.4858 0.4435 0.0771 0.2186 -0.3003 -0.0982 -0.1880 -0.3832 0.1455 0.3350 0.4896 0.3757 0.5391 0.2911 -0.4673 -0.3790 0.4069 -0.2154 -0.2910 0.2811 1.0000
 0.2064 0.1661 -0.5300 -0.3915 -0.4968 -0.5371 0.2606 -0.3038 0.3982 0.2715 -0.4888 -0.4075 0.3615 0.5868 0.2010 0.5100 0.2619 0.5186 -0.5768 -0.2607 1.0000
 -0.5287 -0.3151 -0.6322 -0.2330 -0.3408 -0.0778 0.5084 0.2503 0.5450 0.3940 -0.4208 -0.3689 -0.4743 -0.3995 0.3777 -0.6398 0.5335 -0.3289 0.2686 -0.2350 1.0000
 -0.2842 0.3906 -0.3837 0.2804 0.2622 0.5984 0.5041 -0.1135 -0.4793 0.1854 0.3543 -0.0550 -0.2006 0.1516 0.4367 0.3577 -0.2149 -0.1730 0.0617 -0.4801 1.0000
 0.2347 0.1218 -0.5390 0.1901 0.1409 0.0746 0.2280 -0.1930 -0.0713 0.5847 0.1405 0.0862 0.1739 -0.2971 -0.0122 -0.4568 -0.1623 -0.4716 0.5344 -0.5691 1.0000
 0.5542 -0.1878 -0.2433 0.4108 0.1962 -0.3753 -0.2230 -0.5521 -0.5837 0.5560 -0.0861 0.4495 0.1698 -0.2810 0.1955 -0.1020 0.5607 -0.1341 0.4727 0.2395 1.0000
 0.5581 -0.4681 0.4121 0.5653 -0.5953 0.1465 -0.2070 -0.1885 0.3821 0.5906 0.4538 -0.2165 0.0359 0.2403 -0.4561 -0.5070 0.3285 0.3490 -0.4404 -0.4567 1.0000
 -0.4144 -0.6060 0.3860 0.1278 0.3122 0.3074 -0.2550 -0.4465 -0.3267 0.5083 0.2000 -0.2783 0.4960 -0.3919 -0.5258 -0.2347 0.2399 0.4770 0.4685 0.4071 1.0000
 -0.4952 0.3011 0.1867 0.0586 0.1310 -0.2129 -0.3862 -0.4777 -0.4189 0.2402 0.6054 0.1240 0.5053 -0.2713 -0.3756 -0.2707 -0.1187 -0.1739 0.5057 0.3134 1.0000
 -0.1711 0.5202 0.3302 -0.4468 -0.3234 0.3830 -0.3687 0.1845 0.5908 0.3061 0.5135 -0.1593 -0.2338 0.1923 0.2694 -0.4927 0.3324 0.4439 -0.3595 -0.2724 1.0000
 0.2340 -0.5645 0.2535 0.4427 -0.3463 -0.2240 0.3112 -0.5598 0.5341 0.2509 0.4952 -0.0621 -0.2368 0.2439 -0.2486 -0.3747 -0.1557 -0.4581 0.4931 -0.3499 1.0000
 0.2424 -0.1409 -0.4596 -0.3179 -0.3660 -0.4533 -0.4917 -0.1607 -0.1424 -0.2840 -0.2515 -0.5018 -0.4363 0.1078 -0.4309 0.4742 0.0747 0.3329 -0.3360 0.1399 1.0000
 -0.4051 -0.4364 0.1055 0.5990 0.3533 -0.5790 0.5694 0.1796 -0.3503 0.2633 0.3713 0.3365 0.2551 -0.5703 0.1657 -0.1363 0.3602 0.5634 0.2096 -0.2868 1.0000
 -0.3408 -0.3073 -0.4542 -0.2279 0.4489 0.2104 0.4086 0.5623 0.3556 0.3426 0.3117 -0.4388 -0.5967 -0.3509 0.3611 0.2186 -0.5225 0.0684 0.2391 0.2707 1.0000
 0.3624 -0.5099 0.3350 0.3705 0.4148 0.1118 -0.4952 -0.2030 -0.4871 0.4200 -0.3074 -0.1649 -0.0823 -0.2546 0.4394 0.5482 -0.1696 0.5136 0.3944 -0.5739 1.0000
 0.5037 0.3760 -0.0591 -0.3005 -0.4622 -0.5576 -0.3720 -0.4740 -0.2760 0.3579 0.3489 0.5210 -0.4544 0.3706 0.4305 0.3258 0.3444 -0.3742 -0.5372 -0.1347 1.0000
 -0.5855 0.2623 -0.2722 -0.2838 -0.0858 -0.4328 0.6360 0.4428 -0.3676 -0.4901 -0.2397 0.4118 0.3721 0.5604 0.5487 0.0557 -0.2940 -0.2566 -0.5013 -0.3533 1.0000
 -0.4466 0.0605 0.1553 0.1502 -0.3632 -0.5245 -0.3433 -0.2945 -0.5145 -0.4267 0.4258 0.4794 0.5322 0.4481 0.1542 0.2555 0.3344 0.2944 -0.1845 -0.6424 1.0000
 0.3671 0.6278 -0.5079 -0.3855 -0.1315 0.2051 0.3353 -0.5928 -0.3909 -0.3962 -0.4263 -0.4358 -0.5269 0.2374 0.0996 0.3598 0.4469 0.3067 -0.2469 -0.4814 1.0000
 0.2553 0.5371 0.2768 0.4561 -0.3085 0.4101 0.2452 0.5096 0.4766 0.4385 -0.4094 -0.5484 -0.2555 -0.5342 -0.5158 -0.1906 -0.2038 -0.2994 0.1825 -0.3668 1.0000
 -0.1532 0.4638 0.5108 0.5014 -0.4524 0.1489 -0.2929 -0.4082 0.2196 0.3912 0.4728 -0.2428 0.4886 -0.3776 -0.4863 -0.3360 0.4670 -0.0962 0.5721 -0.3015 1.0000
 0.3998 -0.2606 -0.2844 -0.4257 -0.3465 -0.6319 0.5064 0.4339 -0.1778 -0.1462 -0.4455 0.4829 0.6377 -0.2606 0.3051 0.4778 -0.4134 0.3281 -0.6071 0.4042 1.0000
 -0.4945 0.2850 -0.3199 0.4740 -0.2232 -0.5466 0.5220 0.4774 -0.3097 -0.2678 -0.2623 -0.5522 0.5102 0.4346 -0.0563 0.2392 0.5967 0.1442 0.1940 -0.0526 1.0000
 0.3710 0.3275 -0.2165 0.4473 0.0130 0.1685 0.1078 0.5600 -0.3018 -0.4263 0.4188 -0.3005 0.4112 -0.4099 -0.5305 -0.0265 -0.3764 0.2776 0.0877 0.1791 1.0000
 -0.2244 0.4962 -0.3767 0.1370 0.0654 -0.2308 0.2270 0.1815 0.5082 -0.2656 -0.1542 -0.0685 0.3741 -0.4890 0.5458 -0.3722 -0.3161 0.4751 0.4233 0.0811 1.0000
 -0.2813 0.5139 0.2024 -0.3572 0.2530 -0.3560 -0.3954 -0.0745 0.5129 -0.1034 0.4605 0.3409 -0.0875 -0.1582 -0.5393 -0.1407 -0.3808 -0.1365 0.2967 0.5901 1.0000
 -0.0764 0.2871 0.1873 0.2470 0.4899 0.0837 0.3769 0.2608 -0.2564 -0.0392 0.1540 -0.1739 0.2999 -0.6079 0.5066 -0.3569 0.1825 -0.2992 -0.2676 0.2266 1.0000
 -0.0020 0.3241 0.0799 0.3962 0.3244 -0.0713 -0.5665 0.1060 0.5120 0.1876 0.1403 0.2588 0.4674 -0.3255 0.2197 -0.4301 0.3651 -0.3762 0.4518 -0.4171 1.0000
 -0.1680 0.5447 0.0446 -0.3266 0.6114 0.2989 -0.5609 -0.1957 0.3659 -0.4774 -0.3926 0.1431 -0.2521 0.5121 0.1666 -0.6387 -0.5978 -0.2808 -0.2830 0.3819 1.0000
 0.5401 0.5136 -0.5427 0.1511 -0.4097 0.0927 0.2799 0.4408 0.1377 0.1705 0.2844 0.1380 -0.4089 0.3391 -0.2644 0.2521 0.3581 -0.2691 -0.5023 -0.5398 1.0000
 0.4598 0.4962 -0.6370 0.4448 -0.5472 -0.1202 -0.4845 -0.2301 -0.3104 -0.3893 0.5338 0.2761 -0.0984 0.2328 -0.2767 -0.2478 0.0783 0.5304 -0.2223 0.1862 1.0000
 -0.3859 0.2740 0.1668 0.4852 -0.2269 0.3552 -0.0852 -0.3658 0.5174 -0.1298 0.2947 -0.2327 0.5291 -0.2010 0.3379 0.3704 -0.5145 -0.1100 0.1540 -0.0967 1.0000
 0.3545 0.6017 0.5980 -0.2325 0.3638 0.2178 0.1887 0.3952 -0.2400 -0.3399 -0.3374 0.2078 0.0615 -0.3439 0.2330 -0.3538 -0.3311 -0.1058 -0.3597 0.2241 1.0000
 -0.0668 0.3793 -0.3265 0.2367 0.4422 0.0905 -0.3252 -0.0742 0.1918 -0.2191 0.0765 -0.0477 0.5586 -0.2080 0.2488 -0.3104 0.3160 0.4257 -0.3283 -0.5073 1.0000
 0.0885 -0.3529 -0.3108 0.1457 0.4310 -0.3433 0.1689 0.3433 -0.2933 0.2811 0.3199 0.6416 0.1929 0.2431 0.4784 0.4445 0.2074 0.1317 -0.4397 0.1689 1.0000
 -0.4218 0.5186 0.2107 -0.3575 0.2010 0.2164 0.5249 -0.4953 0.1415 -0.4816 -0.3865 -0.2231 0.2157 -0.4189 0.2391 0.1985 0.2027 -0.1897 -0.4140 0.5417 1.0000
 -0.3907 -0.1158 -0.1473 0.1490 0.1178 -0.5098 -0.4356 -0.1016 0.1946 0.3510 0.1796 0.2309 -0.3321 -0.3947 -0.2466 -0.2640 0.4792 0.3076 0.1515 0.3527 1.0000
 0.4837 0.2959 0.5769 0.1932 -0.2981 -0.3628 -0.2597 -0.5273 -0.2048 -0.1845 -0.2459 -0.5712 -0.2185 -0.2837 -0.3358 0.3408 0.2442 0.4002 0.2373 0.4315 1.0000
 0.6304 0.4362 0.3376 -0.6069 0.4710 0.3339 0.4112 -0.2218 0.1407 -0.3528 0.0691 0.4813 0.1046 0.1898 0.4703 -0.2544 -0.0782 -0.3572 0.3747 0.4395 1.0000
 -0.4643 0.5116 -0.3324 0.2563 -0.0450 -0.1888 -0.2025 0.3420 0.4710 -0.5403 0.3542 0.3445 -0.2374 0.4624 -0.3601 -0.3042 0.5829 -0.1898 -0.3717 0.1633 1.0000
 -0.5819 0.4156 0.4313 0.3908 -0.1563 0.5522 -0.4221 0.4494 0.3993 -0.2854 0.1222 0.5937 -0.4814 -0.1895 -0.5130 -0.4285 0.0638 0.3216 -0.2809 -0.1133 1.0000
 -0.5066 -0.4570 0.2483 0.4880 -0.4704 0.2888 -0.2650 0.1575 0.5089 0.1263 0.3026 -0.4121 -0.2101 -0.4540 0.3487 0.4640 0.5199 -0.2709 0.1937 -0.2379 1.0000
 0.1551 0.5599 -0.3846 -0.1294 0.5302 0.4203 0.1826 -0.2850 -0.4893 -0.4372 0.1000 0.1939 0.3496 -0.2067 -0.0416 -0.3636 -0.5192 0.1213 0.1536 0.5764 1.0000
 -0.4356 0.2024 -0.4448 -0.3409 0.4410 0.4831 -0.3670 -0.1403 -0.2613 0.3483 0.2106 -0.4642 -0.5187 0.5535 0.3307 -0.2529 0.2514 0.2274 -0.1775 -0.3366 1.0000
 0.5518 -0.2314 0.0670 0.4854 -0.2955 0.2521 0.5141 0.3643 0.3427 -0.3832 -0.3950 -0.1590 0.1729 0.4514 -0.3027 -0.2275 0.4424 0.2245 0.3128 0.6454 1.0000
 0.4355 0.4203 -0.3126 0.2348 0.1310 0.3253 0.2872 0.1110 0.4314 -0.6141 0.4333 0.3010 0.0488 0.2340 -0.3184 0.2871 -0.2726 -0.2976 0.2813 0.3054 1.0000
 0.6060 -0.3704 0.5628 0.0826 0.2658 -0.4945 0.0185 0.3006 0.5056 -0.4629 0.3744 -0.0851 0.6274 -0.3727 -0.4242 -0.2241 0.2356 0.3100 0.4647 0.3172 1.0000
 -0.2114 0.4294 0.1629 0.4566 -0.2597 0.4816 0.3340 -0.2355 -0.4836 0.5705 0.5635 -0.2285 0.1776 0.1959 0.5358 -0.5121 -0.4108 0.1575 0.4699 -0.1901 1.0000
 -0.2772 -0.1513 0.0367 0.4578 -0.4272 0.2638 0.4301 0.5529 -0.4329 -0.4138 0.2535 0.5783 0.2890 0.3517 0.0657 0.2925 0.1585 0.2368 0.2593 -0.1912 1.0000
 0.1604 -0.3399 0.3301 -0.3843 0.0974 0.2240 0.2362 0.4848 0.4244 -0.3309 0.4210 -0.1558 0.2556 0.3037 0.1513 -0.3732 0.3431 -0.5315 0.3610 0.1765 1.0000
 -0.0315 0.1946 0.1439 -0.3536 -0.1791 -0.6432 0.0512 -0.3728 -0.4005 -0.2640 0.6135 0.4814 0.6022 0.4552 -0.2824 0.4475 0.4511 -0.4331 -0.2893 0.3829 1.0000
 0.2459 -0.4695 -0.4984 -0.5409 0.4108 0.1515 -0.2289 -0.0877 -0.5005 0.3241 -0.3869 -0.6121 0.1915 -0.4168 -0.4329 0.2253 -0.1224 -0.1524 -0.5264 -0.3989 1.0000
 0.5024 0.3845 0.1843 0.1514 -0.0966 0.5061 0.4048 0.0183 -0.3650 0.3063 -0.4494 -0.2667 -0.4087 0.2453 0.3776 0.4667 0.1897 0.5171 0.3857 -0.0941 1.0000
 0.4545 -0.5764 0.1278 -0.4276 0.3592 -0.1372 -0.3469 0.5690 -0.4574 -0.2681 0.2737 0.3268 -0.5625 0.2649 -0.1759 0.1595 -0.6027 0.4524 -0.4355 0.2540 1.0000
 -0.4537 0.2271 -0.5856 0.2425 -0.1259 0.2522 0.0284 0.5428 0.4010 -0.0919 0.2780 -0.4685 -0.5223 0.1428 0.3992 0.3203 0.1087 0.3259 0.3554 -0.4702 1.0000
 0.0156 0.5167 0.4773 -0.3218 -0.5936 0.2351 -0.5137 0.3812 0.5384 0.3067 -0.4302 -0.4839 0.4808 0.0999 -0.3383 -0.4348 -0.1537 -0.4491 0.6107 -0.2961 1.0000
 -0.5521 0.3507 0.1617 -0.0940 0.1340 -0.4548 0.5935 -0.1880 0.3681 0.5732 -0.5030 0.1978 -0.4536 -0.4582 0.3605 -0.2995 0.6225 0.4577 0.2205 0.0754 1.0000
 0.2688 0.4320 0.3285 0.5845 0.2048 0.1980 -0.2250 0.3968 -0.3222 0.2584 -0.4501 0.1429 0.2950 0.1125 0.5134 0.3401 -0.5839 0.3600 0.3647 0.2776 1.0000
 0.4718 0.2240 -0.4906 -0.5497 0.3546 -0.2911 -0.3869 0.3194 -0.3696 0.5450 -0.4796 0.4390 -0.1977 -0.3949 -0.3774 -0.3722 0.1222 0.1098 0.3012 0.4520 1.0000
 -0.6016 0.2415 -0.1384 -0.1724 -0.1222 0.5544 0.1849 -0.1268 -0.1080 -0.1055 -0.2881 0.1628 0.3398 0.4872 0.3260 0.1778 0.2600 -0.2889 -0.1215 -0.3786 1.0000
 0.1415 -0.4018 0.3703 0.3701 0.3823 -0.6214 0.5610 0.3690 -0.2364 0.4971 0.1034 0.1106 0.5712 0.2870 -0.3766 0.4045 -0.2451 -0.3254 0.4310 -0.3733 1.0000
 0.4465 0.1144 -0.4951 0.4520 -0.2765 0.5304 -0.4327 0.4191 0.5825 -0.5674 0.4628 -0.1338 0.2202 0.0894 -0.2685 0.3055 -0.4035 0.1042 0.1289 0.5144 1.0000
 -0.3078 -0.3569 -0.3276 -0.3292 0.1785 -0.5712 -0.2267 -0.4123 -0.6011 0.2447 0.4041 0.3569 -0.3590 -0.0808 -0.0691 -0.1256 -0.0724 0.3196 0.4672 0.4518 1.0000
 0.2078 -0.3196 0.5760 -0.4261 0.1877 -0.2152 -0.4192 -0.4693 -0.0799 0.6015 0.4714 0.3101 0.5017 -0.4336 -0.2976 0.2673 0.2747 0.5279 0.3669 -0.2802 1.0000
 0.3757 0.0837 0.3699 0.2476 0.3825 0.4497 0.4228 -0.4991 0.1025 0.1962 -0.5065 -0.1422 0.2444 0.2965 0.4269 0.3724 0.5343 -0.2902 0.2915 0.5041 1.0000
 0.4242 -0.3080 -0.3837 -0.3071 -0.2969 -0.4023 -0.4009 -0.4032 0.3688 -0.3386 -0.5847 -0.2643 -0.2010 -0.4203 -0.1824 -0.3299 0.5048 0.4479 -0.5108 0.3442 1.0000
 -0.4032 0.2251 -0.2508 0.5610 0.2476 -0.1609 -0.1487 0.3352 -0.3347 -0.0574 -0.3564 0.2640 -0.4915 0.3310 0.4088 -0.1670 0.4114 -0.1099 0.1033 0.3792 1.0000
 0.3361 0.0673 -0.1698 -0.4298 -0.3909 0.3818 0.3274 -0.1700 0.4662 -0.5971 0.3284 -0.1014 0.5432 0.4932 0.1218 -0.1918 0.6242 -0.3976 0.3988 -0.6523 1.0000
 -0.4896 0.3072 -0.3803 0.3305 -0.5123 -0.4141 0.5049 -0.2168 0.5889 -0.3538 0.2971 0.3974 -0.1433 0.5619 0.1150 -0.2393 0.0658 0.1895 0.5401 -0.0784 1.0000
 0.2372 -0.3364 0.4208 -0.1682 -0.5625 -0.4215 -0.4723 -0.4563 -0.4273 -0.3176 0.3024 -0.4799 0.5107 0.3922 0.3776 -0.0981 -0.3777 0.5289 0.1447 0.3140 1.0000
 -0.1430 -0.3674 0.3626 0.3589 -0.4213 -0.3483 0.5266 0.3149 0.4479 -0.3348 -0.2496 0.0338 -0.2000 -0.2847 -0.2420 -0.3666 0.3047 -0.4690 -0.3315 -0.4948 1.0000
 -0.4707 -0.1892 0.4966 0.6178 0.5320 -0.4248 0.5074 0.4794 -0.1748 0.6088 -0.2200 0.3028 -0.3420 0.2017 -0.5592 -0.4802 -0.3482 0.2313 -0.2596 0.3614 1.0000
 -0.1040 0.2478 -0.2856 0.1977 -0.4160 -0.1797 0.5151 0.5620 -0.4104 -0.3721 -0.4264 -0.1876 -0.2807 -0.3986 0.3839 0.4268 0.2100 0.4716 0.4115 0.5018 1.0000
 -0.6504 -0.2097 -0.2167 0.3463 0.3851 -0.3101 0.4114 -0.1620 -0.2641 -0.3030 0.5327 -0.4338 0.3077 -0.5231 -0.4175 -0.5691 -0.3112 -0.2788 0.6272 -0.3676 1.0000
 -0.0788 0.6520 -0.2912 0.2629 -0.1178 -0.4869 -0.0841 0.1293 0.2472 0.5267 -0.4740 -0.3598 -0.4674 0.3840 -0.4982 0.1861 0.3520 -0.2376 -0.4658 0.5532 1.0000
 0.2964 0.5193 0.3071 0.2931 -0.4105 0.3322 -0.2217 -0.2812 0.3244 0.3620 0.3978 -0.1309 0.2709 -0.4456 0.2911 0.2854 -0.0774 0.1657 -0.4166 -0.3626 1.0000
 0.1892 -0.2953 0.4188 -0.4503 -0.2647 0.1948 -0.4600 0.2488 -0.2864 0.4835 -0.2534 0.2003 0.3548 0.4664 0.1983 -0.3010 0.4135 -0.4690 0.1512 0.5459 1.0000
 -0.4030 0.4584 0.2505 0.3047 -0.2071 0.2619 -0.3367 0.1269 0.3021 0.4596 0.3418 -0.2998 0.2939 -0.3121 0.1027 -0.3481 0.4277 0.1286 0.1747 0.2604 1.0000
 -0.2219 0.5727 -0.0804 -0.4828 0.2772 -0.4699 -0.4529 -0.5118 -0.3110 0.2879 0.2723 0.4455 -0.1825 -0.3227 0.1341 -0.5653 -0.2314 -0.3950 -0.5859 0.4330 1.0000
 0.4881 -0.2968 0.5206 -0.5121 -0.3415 -0.1667 0.3676 0.1399 -0.4841 0.3551 -0.3304 0.4180 -0.5045 -0.4705 -0.3462 0.1924 0.1432 -0.5243 -0.4927 0.3187 1.0000
 0.5310 -0.4890 0.2008 0.2480 0.4056 -0.2558 -0.5085 -0.3310 0.0439 -0.1942 0.2252 -0.4453 -0.3821 -0.4022 -0.1851 -0.5589 -0.0431 0.4640 -0.4783 0.5418 1.0000
 -0.4012 0.5554 0.1462 -0.4406 -0.2694 -0.3707 -0.2909 0.4039 -0.4498 -0.6397 0.5756 0.6043 -0.4587 0.4393 -0.3129 -0.2799 0.5283 -0.5693 -0.2979 -0.3744 1.0000
 -0.5504 -0.5090 -0.3502 -0.4509 0.3231 -0.0955 0.4862 -0.5257 0.2572 -0.5832 -0.3225 0.6038 -0.1297 -0.1756 -0.3662 -0.6091 0.4077 -0.5140 -0.3052 -0.5391 1.0000
 0.1495 0.2326 -0.5188 -0.3789 -0.2292 -0.4280 0.5292 0.4974 -0.6252 0.4027 0.2403 0.4796 -0.2968 -0.5881 0.4465 -0.2308 0.5625 -0.3337 -0.2274 0.3826 1.0000
 0.5157 0.1847 -0.0998 -0.2911 -0.1512 0.2296 0.4438 0.3854 0.6304 0.4000 -0.5315 -0.2506 0.5625 -0.5233 0.3030 0.0847 0.2534 0.5421 -0.1541 0.2009 1.0000
 0.2034 0.1827 0.1965 -0.3394 0.3855 -0.1176 -0.3392 0.5698 -0.2475 -0.3762 -0.5219 -0.2491 -0.0605 -0.5454 0.2642 -0.2710 0.5105 -0.2092 0.3304 0.1684 1.0000
 0.3394 -0.1679 0.0720 -0.2895 -0.3773 -0.3742 0.3719 -0.3326 0.5249 -0.3105 -0.4892 0.2916 0.1965 0.3060 -0.2521 0.0859 0.5391 0.3432 0.2163 0.5369 1.0000
 -0.0814 0.0401 0.5160 -0.3736 -0.3872 -0.5557 0.2750 0.3766 -0.2177 0.4029 -0.5661 0.1577 -0.2733 -0.3739 0.3286 0.0965 0.5914 0.4185 0.2405 0.4008 1.0000
 0.2199 -0.2693 -0.3802 0.2901 0.5813 0.2017 0.4678 0.2044 -0.3734 0.1354 -0.2040 0.3066 -0.4838 0.3434 -0.2857 -0.2362 0.2409 -0.2282 0.0125 0.0978 1.0000
 0.4270 0.2139 0.2811 -0.2813 0.3241 0.2744 0.1397 -0.5320 -0.6100 -0.4164 -0.4248 0.1384 -0.4016 0.3573 0.3263 0.1158 0.5849 -0.2079 0.5087 -0.5399 1.0000
 -0.4072 -0.2065 -0.5433 0.5032 -0.5629 0.0545 -0.4127 -0.5725 0.5507 0.4221 -0.2825 0.1147 0.1530 0.3948 0.4882 -0.1592 -0.5803 0.3978 0.3830 0.4891 1.0000
 -0.1394 -0.4771 0.3197 0.5191 -0.5734 0.4645 0.2536 0.3073 0.3884 0.5844 -0.1670 0.4152 0.1524 -0.2460 -0.4907 0.4325 0.4610 -0.1228 -0.4020 -0.4979 1.0000
 0.2730 0.2414 0.2683 -0.3424 -0.4932 0.4485 0.1551 0.3740 0.1561 0.3619 -0.4475 -0.3541 -0.4402 -0.3517 -0.1926 -0.3845 0.4054 -0.0063 -0.2999 0.4376 1.0000
 -0.3605 0.1531 -0.2965 -0.3416 0.3623 -0.2486 -0.3529 -0.3262 -0.1940 -0.4981 -0.0713 0.5788 0.2160 -0.1585 0.4052 -0.3510 -0.5489 -0.2711 0.2439 -0.4043 1.0000
 0.6046 0.5863 -0.3150 0.1401 -0.4754 0.2955 0.4545 -0.4578 -0.1354 0.5841 0.1207 -0.3669 0.3080 -0.1459 0.1071 0.1062 -0.1401 -0.3355 -0.3556 -0.2771 1.0000
 0.4561 -0.1316 0.3638 -0.1475 -0.5221 0.3414 0.0696 0.3247 0.4961 -0.4062 -0.3690 0.1772 -0.4903 0.2624 -0.4330 -0.4824 0.2079 -0.2166 0.3296 0.2461 1.0000
 0.3615 0.4706 0.4143 0.1509 -0.3742 -0.4158 0.0182 0.2545 -0.2847 0.4421 0.3030 0.4066 -0.3225 -0.4247 0.2063 0.4252 -0.5964 0.2130 0.2251 0.2912 1.0000
 -0.3054 0.3666 -0.4568 0.4442 -0.2943 -0.5617 0.2656 -0.3877 0.4736 -0.3550 -0.1873 0.0647 -0.5936 -0.2766 0.2693 -0.1888 0.3983 -0.1631 -0.1965 0.1692 1.0000
 0.2677 0.3050 -0.4110 -0.5282 -0.3410 0.3747 -0.2311 -0.3670 -0.1772 0.5028 -0.4539 -0.5430 0.4239 0.4241 -0.4341 -0.4011 0.1184 -0.4144 -0.2272 0.4439 1.0000
 0.4073 -0.5707 0.1960 -0.2455 -0.0411 -0.1372 -0.4414 0.3334 -0.4060 0.2217 -0.2878 -0.2363 0.3003 -0.5508 -0.0354 -0.3398 0.4224 0.5438 -0.2108 0.6518 1.0000
 -0.5035 0.2998 0.1029 -0.4784 -0.2798 -0.3912 -0.3021 0.2451 0.2303 -0.0622 0.5784 -0.2231 0.1702 0.4766 -0.2842 0.6051 -0.2290 -0.5680 0.2159 0.3325 1.0000
 0.5040 -0.2117 0.3545 -0.2947 0.2556 -0.3885 0.2054 0.3102 0.2019 0.4749 -0.4422 0.1567 -0.1296 0.4127 -0.2041 -0.0986 0.5716 0.3004 -0.4111 0.2536 1.0000
 -0.3244 -0.1795 -0.4290 -0.3113 0.2356 -0.3852 -0.5769 -0.4872 0.4679 -0.2789 0.2895 0.5178 -0.5151 -0.1874 -0.1495 0.4239 0.2011 0.3379 0.4793 -0.1937 1.0000
 0.1829 0.1540 -0.1417 -0.3740 -0.4877 0.3168 -0.4883 -0.1583 -0.4060 -0.6076 0.2894 0.2739 0.2247 -0.1268 -0.2211 0.2944 0.2593 -0.3220 -0.5856 0.5364 1.0000
 -0.0793 -0.1300 -0.5427 -0.1894 -0.2808 -0.2542 0.4556 -0.1199 -0.4844 0.3236 -0.4835 -0.5408 -0.3844 0.3576 -0.4466 -0.2538 -0.1717 -0.3602 0.3303 0.1852 1.0000
 -0.4009 -0.1449 0.1077 -0.3100 -0.3259 -0.1005 0.6363 -0.4122 0.0703 0.3213 0.1724 -0.1676 -0.4253 0.3477 0.2724 -0.4162 0.4651 0.3747 0.4206 -0.0929 1.0000
 0.4104 0.1681 -0.1271 0.3770 -0.5470 -0.4511 0.1275 -0.4197 0.2064 -0.0841 -0.3435 0.3140 0.1727 0.1753 0.4729 -0.1590 -0.3928 0.3152 0.3374 0.2826 1.0000
 0.3048 0.5640 -0.6014 -0.2459 0.1683 0.2675 0.1615 0.3714 -0.5032 -0.3769 -0.3661 0.3344 -0.3064 0.2732 0.2149 -0.3971 -0.4846 -0.5487 0.2666 -0.2820 1.0000
 -0.2067 -0.2488 0.5686 0.4718 0.2860 0.3071 0.0717 -0.5229 -0.1803 -0.3170 -0.3079 0.3644 0.1973 -0.1291 0.5260 -0.3348 -0.5529 0.3677 -0.1805 -0.1347 1.0000
 -0.0809 0.2552 -0.4555 0.4660 -0.3718 -0.4624 -0.1973 -0.3389 -0.4387 -0.3275 -0.2313 -0.2621 -0.6168 0.5215 0.0692 -0.2308 0.4344 -0.4364 0.2340 -0.5945 1.0000
 0.4448 -0.2961 0.1391 -0.4466 0.4668 -0.5460 0.2377 0.2784 0.5135 -0.4136 0.2533 -0.2696 -0.4875 -0.3770 0.1505 0.2954 -0.4553 -0.3128 -0.4646 -0.3915 1.0000
 -0.4072 -0.1660 0.4116 0.1218 0.4878 0.1926 0.1989 -0.1331 -0.3563 0.4735 -0.1711 -0.1954 0.1834 -0.3498 0.5045 0.4083 -0.3405 0.1798 0.2277 0.1931 1.0000
 0.6154 -0.5748 0.2373 -0.5244 -0.5450 -0.5427 -0.2498 0.4114 -0.3592 0.3228 -0.2702 -0.2396 0.5312 -0.3046 0.2488 -0.3867 -0.0839 0.3351 0.1224 -0.2147 1.0000
 0.4869 -0.5043 0.1214 0.3748 0.3353 -0.0344 -0.3333 0.5209 0.5052 -0.1039 -0.3549 -0.4794 -0.5482 0.4369 -0.1146 0.5330 0.3178 -0.2773 0.5787 0.4823 1.0000
 0.5214 0.5133 -0.4869 0.3808 -0.2298 -0.3487 -0.3750 0.3131 -0.1464 0.2458 -0.4833 0.2714 -0.2516 -0.3972 0.1971 0.4039 -0.5699 0.1567 0.4521 -0.3649 1.0000
 0.5365 -0.1601 -0.3937 -0.0839 0.3890 0.3045 -0.5574 0.5876 0.5423 0.4527 -0.1094 -0.3894 -0.5207 0.5461 0.5858 -0.4602 0.4035 -0.1494 -0.4784 -0.0883 1.0000
 0.3330 -0.2641 -0.2023 0.4919 0.2429 0.3054 0.1884 -0.2455 -0.4861 -0.2523 -0.1440 -0.4678 -0.4791 0.2639 0.5116 0.3095 -0.5046 -0.3707 -0.1769 0.1933 1.0000
 -0.1588 0.4170 -0.3909 0.5331 0.2988 0.2191 0.1286 -0.4148 -0.4809 -0.3544 -0.4512 0.6287 -0.4320 0.1786 -0.5017 -0.1934 0.5485 -0.4894 -0.4543 0.4193 1.0000
 -0.3607 -0.1721 0.2677 -0.1908 -0.0266 -0.1649 -0.1688 0.5081 -0.3208 0.3936 0.1991 0.4258 -0.2394 0.1937 -0.5348 0.5000 0.4923 -0.3916 0.3774 -0.3380 1.0000
 0.2647 -0.3532 -0.4320 0.3365 -0.0736 0.1592 -0.2717 0.4913 -0.4922 0.2383 -0.3894 0.5092 0.4133 0.6122 0.4497 -0.4794 -0.6182 0.3995 -0.3357 -0.5082 1.0000
 -0.2290 -0.3291 -0.3310 0.2271 -0.3951 -0.0866 -0.4997 0.5847 0.2583 -0.3287 -0.4272 -0.4444 -0.1956 0.1253 0.3872 -0.3118 -0.1354 0.4993 -0.3128 -0.4003 1.0000
 0.4068 -0.2317 0.3183 0.2260 0.2008 0.3834 0.4819 -0.2564 0.4845 0.5840 -0.4257 -0.5280 -0.2176 -0.4447 0.2661 -0.1975 0.2209 -0.4259 0.4626 -0.2826 1.0000
 0.5867 0.1063 -0.3941 0.3428 -0.5923 -0.3076 0.0512 0.3545 -0.3566 0.1755 0.1055 0.2490 0.1044 0.3721 -0.3724 -0.4664 0.3946 0.5974 0.1574 0.2688 1.0000
 -0.2112 -0.2797 -0.2418 -0.5019 0.3962 -0.4109 -0.2921 -0.4889 -0.6340 -0.2564 0.4146 -0.6250 -0.4574 -0.2988 -0.2589 -0.2765 -0.1028 -0.2580 -0.4716 -0.3500 1.0000
 -0.0812 0.5267 0.4415 -0.1478 -0.1388 -0.2733 -0.3902 -0.4959 0.4019 0.3325 -0.4834 0.3733 -0.2596 0.5376 0.3402 0.2497 0.3872 0.2047 -0.4396 0.3938 1.0000
 0.3271 0.3346 -0.5858 -0.4059 0.1707 0.3772 -0.0303 0.2777 0.5878 -0.4240 0.5362 -0.0683 -0.0845 -0.3557 0.4711 0.4611 -0.2081 -0.4335 0.3682 0.5114 1.0000
 -0.3500 -0.3834 -0.4449 0.4289 -0.5372 -0.1595 -0.4101 0.3340 0.2447 -0.3660 -0.4654 -0.2770 0.2458 -0.2241 0.5379 0.5718 0.5868 0.1907 0.1214 0.3772 1.0000
 -0.2991 -0.0844 -0.5160 0.2153 0.0257 -0.3583 0.5721 -0.3329 0.3267 0.3800 0.1943 0.2184 0.2340 0.0404 0.4611 0.4112 -0.4310 0.5541 0.4391 0.3151 1.0000
 0.2118 -0.1146 0.4583 0.2036 -0.1907 0.4557 -0.0529 -0.5961 0.3941 0.1933 0.3633 0.1746 0.6028 0.6007 0.3533 0.3872 -0.3376 -0.4417 -0.0649 -0.3578 1.0000
 -0.0413 0.5752 0.2884 -0.3942 -0.4332 -0.1016 -0.3857 0.3332 0.1005 -0.5271 0.0682 0.5703 0.2546 -0.2750 0.3261 0.1812 -0.3181 -0.4426 -0.4534 0.5346 1.0000
 -0.5815 0.1813 0.2775 0.1866 -0.2986 0.2487 -0.5301 -0.1412 0.3147 -0.3285 0.3195 0.5404 0.3387 0.6402 -0.2987 -0.3139 -0.2799 0.0768 -0.1997 0.0370 1.0000
 -0.1070 -0.2981 0.4080 -0.2468 -0.0867 -0.5511 -0.2900 -0.0598 -0.5538 0.3273 0.4528 -0.4931 -0.1478 -0.1000 -0.0936 0.2668 0.4520 -0.1022 0.1642 -0.6259 1.0000
 -0.2846 -0.4349 -0.3997 -0.3429 0.5456 -0.3975 -0.2952 -0.5388 0.2699 -0.1371 -0.2095 0.3638 -0.1808 0.3766 0.4325 -0.2000 -0.1890 -0.3463 -0.4909 -0.2579 1.0000
 0.4979 -0.3684 0.4078 -0.1360 0.5479 -0.5850 -0.6291 0.4806 -0.4908 0.2453 0.2538 -0.3212 0.3507 0.2118 0.3073 -0.1914 -0.3163 -0.2908 -0.1506 -0.6000 1.0000
 0.2114 0.4121 -0.4601 0.4588 -0.4653 -0.3024 0.5493 -0.3324 -0.2268 0.4485 0.5914 -0.3155 0.4421 0.4470 0.3118 0.5391 -0.4169 0.2166 -0.2940 -0.5682 1.0000
 -0.2759 -0.4433 0.3707 -0.5908 -0.6240 -0.3776 0.4727 -0.1949 0.1892 0.3548 0.3886 -0.3933 -0.3390 -0.4326 -0.1931 0.4773 -0.0883 0.3574 -0.1844 0.5120 1.0000
 0.0774 0.4963 0.6393 0.5782 -0.3489 -0.2305 0.1897 0.5628 -0.5472 0.3475 0.0654 -0.2446 -0.6181 -0.4201 -0.5185 0.3752 0.6038 0.5945 0.5636 0.2290 1.0000
 0.4564 -0.1825 0.3781 0.5642 -0.1067 0.2346 -0.4436 0.4109 0.1311 0.4631 0.3504 -0.2896 0.5266 -0.6036 0.5130 -0.2859 -0.4953 -0.5213 -0.0279 0.4926 1.0000
 0.5312 -0.4374 -0.6168 -0.4223 0.5215 -0.2950 -0.2956 -0.5529 0.4758 -0.1881 0.2659 -0.2929 -0.3865 -0.1682 0.4056 -0.2420 0.1649 0.2153 -0.2726 0.2326 1.0000
 0.4930 -0.3361 -0.4499 0.4574 -0.4736 0.2080 0.5398 0.4192 -0.1894 0.1070 0.3883 0.3607 0.0437 -0.2641 -0.3503 -0.1046 0.2494 0.0997 -0.2507 0.3036 1.0000
 -0.2967 0.4709 0.4923 -0.2385 0.5360 -0.5110 0.1257 0.3622 0.4542 0.3859 -0.3784 0.1802 -0.1929 -0.1647 -0.5173 -0.5018 -0.3912 0.2367 0.4823 0.2886 1.0000
 -0.6129 0.3485 0.3702 0.1311 0.4149 0.2146 0.5890 0.6204 -0.5370 0.1457 -0.4460 -0.2462 -0.3328 -0.1186 -0.5162 0.5525 0.6135 -0.2525 0.0421 -0.4399 1.0000
 0.5752 -0.3856 0.5736 -0.3360 0.2567 -0.4124 -0.3942 0.1555 -0.2612 0.4035 -0.6137 0.2003 -0.0610 0.5579 -0.1653 0.0933 -0.2513 0.1267 -0.1276 -0.0465 1.0000
 0.2932 0.1800 0.1756 0.1531 0.3670 -0.4650 -0.2233 -0.3613 -0.3673 -0.1700 0.5285 0.3794 0.4325 0.5869 0.4142 -0.0682 0.4128 -0.5724 -0.2269 0.1558 1.0000
 -0.4853 -0.3107 -0.3142 -0.3511 0.2011 -0.5211 0.1862 -0.4627 -0.3019 -0.5968 -0.2926 0.5136 -0.1836 0.4636 0.4433 -0.5035 -0.1255 0.5993 -0.3315 -0.4719 1.0000
 -0.2467 -0.4133 0.1468 -0.2378 0.4024 -0.2051 0.1508 0.2344 0.2624 0.0684 -0.4052 0.4647 0.4837 -0.4334 -0.2819 0.3553 0.4441 0.5432 0.3877 0.3261 1.0000
 0.2874 0.3423 -0.4647 0.2591 -0.4247 0.4455 0.2954 0.2614 -0.5679 0.2053 -0.4779 -0.4284 -0.5347 -0.3698 0.2160 -0.5534 -0.5240 0.4518 0.1106 -0.3203 1.0000
 0.4197 -0.0995 -0.5737 0.2097 -0.1041 -0.2944 0.5078 -0.4824 -0.3616 -0.6455 0.2852 0.1918 -0.1822 -0.6027 -0.3458 0.1498 0.4129 -0.4050 0.1237 -0.3021 1.0000
 -0.2268 -0.2362 0.2066 -0.5007 0.4853 0.2835 0.5602 -0.3747 0.5226 -0.0067 -0.5532 0.4131 -0.1966 -0.5267 -0.2289 0.4681 0.1538 -0.3278 -0.3786 0.1894 1.0000
 0.1857 0.2412 -0.5356 -0.3068 -0.5731 0.3790 -0.4032 -0.1364 0.5918 0.3469 -0.4533 0.2916 -0.0746 0.4120 -0.4153 -0.5908 -0.1243 -0.1410 0.2604 0.3889 1.0000
 -0.0950 -0.4248 -0.4134 -0.4692 0.5664 0.2400 0.0518 -0.5532 0.2902 0.2354 -0.3016 -0.3197 0.5212 0.3691 -0.1627 0.2930 -0.3416 0.3665 -0.0486 -0.5756 1.0000
 -0.2070 -0.2559 0.2965 0.0986 0.3086 -0.2228 -0.4657 -0.5638 -0.4124 0.2335 -0.4977 0.3475 -0.0909 -0.4706 -0.1897 -0.4445 -0.5099 -0.4173 -0.3521 0.5623 1.0000
 -0.0390 0.3720 -0.3917 0.1566 -0.5261 -0.0932 -0.5177 -0.3397 -0.1075 0.6150 0.4051 0.5463 0.5085 -0.4079 -0.5931 -0.5109 0.1641 -0.3923 0.3484 0.2571 1.0000
 -0.3830 0.0474 -0.3521 -0.5659 -0.3631 -0.6274 -0.3480 0.4126 -0.3113 0.1386 0.1593 0.4429 0.5972 -0.2975 -0.3424 0.1531 0.5606 -0.1015 -0.0221 -0.3585 1.0000
 -0.3852 -0.1902 -0.3318 -0.3783 -0.5502 -0.4516 0.1357 -0.4562 -0.3975 0.5056 0.1684 0.3263 -0.2999 0.5675 0.4016 0.3803 0.1786 -0.4668 0.1318 0.1936 1.0000
 0.3866 0.5848 0.6190 0.2785 -0.1313 -0.2082 0.5202 0.0390 -0.4109 -0.2600 0.5535 0.0337 -0.1992 -0.1367 -0.3852 0.4042 0.5399 -0.2217 0.0776 -0.1977 1.0000
 -0.4549 0.4116 -0.2948 0.0771 0.1627 0.5296 -0.5727 0.4084 -0.3496 0.0971 0.3770 -0.5366 0.3118 -0.1553 -0.2446 0.3302 0.4434 -0.3494 -0.3227 -0.2757 1.0000
 -0.2131 0.2684 0.0923 0.5303 0.1210 -0.4481 0.3798 -0.2434 0.3642 -0.3751 -0.2588 0.3606 -0.4882 0.2302 -0.3859 -0.5498 -0.3721 0.0928 0.2302 -0.4913 1.0000
 0.2349 0.2713 -0.5464 0.2416 -0.5792 0.2246 -0.3073 -0.2296 0.4116 0.2256 0.4656 -0.4963 -0.3100 -0.1763 -0.4710 -0.5034 -0.3038 0.1863 -0.4083 0.4146 1.0000
 -0.3069 0.0604 -0.3949 -0.1950 -0.3040 0.1432 -0.2698 0.2674 -0.2818 0.2700 -0.3703 0.6023 0.1658 -0.3828 0.2549 -0.3204 0.4079 -0.1301 0.3222 -0.3915 1.0000
 -0.5644 -0.2405 -0.4574 -0.1926 -0.3203 -0.2642 0.2808 -0.4801 -0.6225 0.3346 0.2498 -0.2880 0.3453 -0.3800 -0.4128 -0.5948 -0.1672 0.3757 0.2685 -0.1248 1.0000
 0.3034 -0.2652 -0.5532 -0.3515 0.5844 0.2574 -0.1667 0.5331 -0.2804 -0.2410 0.5654 0.5094 0.3244 -0.4652 0.6472 0.5254 -0.1313 -0.1847 -0.3602 0.2457 1.0000
 -0.2130 -0.5199 0.1791 -0.3307 -0.5554 -0.2681 -0.4736 0.2205 -0.4918 -0.5979 0.2232 0.2768 -0.5529 -0.0098 0.4814 0.3921 -0.3792 0.3931 0.4782 0.6062 1.0000
 -0.2494 0.4895 -0.2243 0.2425 0.5075 -0.0706 -0.5750 -0.1212 -0.4569 -0.1625 0.2249 0.2251 -0.5798 0.3318 0.6094 -0.3645 -0.3933 0.2660 -0.1920 -0.6184 1.0000
 -0.2145 -0.3491 0.1322 0.3014 0.3215 -0.5408 0.0651 0.0740 0.2407 -0.2749 0.1054 0.2169 -0.1318 -0.0563 0.1742 0.1689 0.4833 0.4155 -0.4643 -0.0214 1.0000
 0.0529 0.3914 0.3349 -0.2525 0.3329 0.1945 0.2482 0.3869 -0.4949 -0.3092 0.4764 -0.3528 -0.1172 0.4191 0.2338 0.5528 0.4515 0.5131 -0.5350 -0.5851 1.0000
 -0.3620 0.5242 -0.2014 0.5078 -0.5377 0.2545 0.5077 -0.2221 0.0517 0.2605 -0.4845 -0.2312 0.4947 0.3707 -0.2200 0.4218 -0.0687 -0.6440 0.1117 0.3653 1.0000
 -0.3792 0.2028 -0.5353 -0.1490 -0.5022 -0.0697 -0.0502 -0.2494 0.3294 0.3799 0.2726 -0.4405 -0.4101 0.1182 0.4447 0.3992 -0.5477 0.5699 0.1611 0.4215 1.0000
 0.5150 -0.5923 -0.5726 0.4113 0.1802 -0.3307 0.6359 0.1413 -0.4412 0.4107 -0.3862 0.3508 0.5345 0.5735 -0.5463 -0.1887 0.0499 -0.2664 0.3709 0.3025 1.0000
 0.4444 0.4515 -0.3374 -0.3479 0.2063 -0.2995 0.4332 -0.4311 -0.5849 -0.1641 0.1686 0.3430 0.4757 0.2730 -0.5179 0.4383 0.4715 -0.4578 -0.2957 -0.2871 1.0000
 -0.4737 0.1463 -0.1665 -0.4089 -0.3850 0.1873 0.3643 0.0764 -0.3422 0.1654 -0.6040 -0.4256 -0.3240 0.4810 -0.4689 0.2552 -0.5052 0.3173 0.4280 -0.3752 1.0000
 0.0354 0.5494 0.5420 -0.1678 -0.4533 -0.1800 -0.3549 0.1622 0.3693 -0.1636 0.1851 0.4574 0.1499 -0.4703 0.2657 0.4161 0.2321 0.6031 -0.3392 0.5393 1.0000
 -0.3209 -0.1981 0.3976 0.1057 0.3092 0.5459 0.2560 0.5196 -0.1793 0.2980 0.4804 0.2863 0.5705 0.5907 -0.3287 0.2996 0.3143 -0.3498 -0.3527 0.1319 1.0000
 0.4060 -0.6017 0.4383 -0.2195 0.2575 -0.4601 0.5815 -0.5305 0.0914 0.4699 0.3297 0.2238 -0.3501 0.0833 -0.3758 -0.0656 0.2465 -0.2876 -0.2338 -0.2659 1.0000
 -0.5255 0.2376 0.3845 0.1743 -0.4384 0.2974 0.3021 -0.0480 0.3248 0.4223 0.3550 0.2921 -0.2298 0.3680 -0.3736 -0.3861 -0.4631 -0.5903 -0.3103 0.2686 1.0000
 0.6248 -0.4957 0.1844 -0.1410 0.0484 0.1636 -0.2617 -0.1640 0.3990 0.1002 -0.4535 -0.3136 0.5432 -0.3873 -0.1161 0.3369 -0.1895 0.3319 -0.3833 0.6006 1.0000
 -0.2465 0.5323 -0.2913 0.2073 0.2382 0.1601 0.3526 -0.0348 0.3211 0.2987 0.2945 -0.5746 -0.2620 -0.0349 0.4119 -0.0597 -0.2292 0.2686 0.3064 -0.3536 1.0000
 -0.3375 -0.3570 0.3780 0.2583 -0.5015 -0.4594 0.2459 0.5034 0.5494 0.2911 -0.1173 -0.5843 0.1604 -0.3335 -0.5154 -0.2542 -0.2470 0.3078 -0.5404 0.3181 1.0000
 0.4608 -0.4211 0.4632 -0.4217 -0.4191 0.4172 -0.0737 -0.5401 0.4626 0.3714 0.5166 0.5249 0.5066 0.2534 0.4899 0.3729 0.5478 -0.5880 -0.1399 0.2254 1.0000
 -0.2748 0.3973 -0.5806 0.2471 0.3533 -0.2782 -0.1854 -0.1832 -0.4379 -0.3762 0.2568 0.1516 0.3111 0.0954 0.1584 0.4039 -0.2067 -0.4682 -0.4956 0.2708 1.0000
 0.1532 0.3535 -0.3617 -0.3965 -0.2863 0.5301 0.1094 0.2217 -0.3502 0.4584 0.1063 -0.5930 -0.2656 0.4170 0.5287 -0.3639 0.3488 0.4238 -0.5105 0.2923 1.0000
 -0.3790 -0.5577 -0.2887 0.1541 -0.3907 0.5110 -0.3412 -0.5304 -0.5267 0.3560 0.4397 -0.3659 -0.5372 0.4032 0.1951 0.1864 0.3563 0.5733 -0.5709 0.2150 1.0000
 -0.0791 0.4246 -0.4240 0.4389 -0.2573 0.4835 -0.2931 0.3092 -0.3147 -0.1413 -0.4413 0.1482 -0.5422 0.1265 0.3117 -0.3274 -0.3689 -0.3213 -0.2120 -0.3877 1.0000
 -0.3039 -0.4924 -0.4492 -0.3703 -0.2085 0.2436 -0.4601 0.2866 -0.3689 0.2500 -0.4767 -0.0091 -0.2917 -0.1709 0.3681 -0.4265 -0.2146 0.4346 -0.5312 -0.5283 1.0000
 -0.0372 -0.0779 0.6004 0.4288 0.2350 0.0907 0.5521 0.4933 0.2999 -0.5415 0.1779 -0.3622 -0.4149 0.2681 0.5128 0.5397 -0.4793 -0.2346 -0.5242 0.4978 1.0000
 0.4552 0.5891 0.5347 -0.2112 -0.2815 -0.4689 -0.4210 0.5620 -0.6088 -0.4945 -0.4492 -0.2054 -0.1847 -0.4845 -0.1652 -0.1562 -0.3493 -0.4950 0.4155 0.2354 1.0000
 -0.4355 0.2503 0.4945 -0.0573 0.4902 0.4183 -0.3057 -0.1871 0.0615 0.4047 -0.5186 -0.2904 0.4657 0.4098 -0.5219 0.2750 -0.1309 -0.4285 0.1898 0.5727 1.0000
 0.3574 0.0515 0.5210 -0.5006 -0.3601 -0.4536 -0.1814 -0.1731 -0.4614 0.5972 0.2423 0.3843 0.1209 -0.2911 0.6034 0.1780 -0.4116 0.1319 0.1362 -0.5790 1.0000
 0.4157 -0.5355 -0.3867 -0.2183 -0.5468 0.4138 0.3702 0.0228 -0.3528 -0.4082 -0.0977 0.3413 0.5759 0.2302 -0.5455 0.2228 -0.1180 0.2898 0.5527 0.5241 1.0000
 0.6198 0.2451 0.1684 0.1073 0.6092 -0.2424 0.3952 -0.4162 -0.5214 -0.4211 -0.1450 0.0723 -0.4470 -0.4189 -0.2786 -0.2306 0.5454 -0.0378 -0.2539 -0.5206 1.0000
 -0.3506 0.6248 -0.4059 0.5368 0.3586 0.3334 0.3165 0.2212 0.4186 0.4117 -0.5998 0.2202 0.5028 0.4209 -0.4223 -0.1935 0.1950 0.0805 -0.1594 0.3390 1.0000
 0.5558 -0.1509 0.5554 -0.3117 -0.3649 0.1446 0.2869 -0.5074 0.1650 -0.6263 0.2598 0.1933 0.3997 0.3233 0.5586 0.5252 0.1123 0.2936 -0.3974 0.3975 1.0000
 0.2049 0.2441 0.3273 -0.2373 0.1117 -0.4771 -0.4412 0.2602 0.0602 0.2304 0.1405 0.3053 0.5539 -0.4882 0.3350 -0.4281 0.5541 -0.1433 -0.5596 0.3071 1.0000
 -0.2956 0.5302 0.3538 -0.3930 0.4971 -0.4449 0.2612 -0.1360 -0.2151 -0.6007 -0.5169 0.3197 -0.4397 -0.4280 0.5357 -0.3753 -0.2049 -0.1742 0.2958 0.3351 1.0000
 -0.5318 -0.2064 0.5402 0.5362 0.3086 -0.2709 -0.5645 -0.5745 -0.0842 -0.1356 0.3923 -0.4869 0.1443 -0.4626 0.3520 0.3206 0.3720 0.6163 0.5031 0.1664 1.0000
 0.5329 -0.4922 0.3929 0.2612 -0.5303 -0.3494 -0.3852 -0.4816 -0.1334 0.3395 0.5345 -0.2769 -0.3489 -0.3068 0.4867 0.2455 0.4531 -0.0872 -0.4781 -0.0630 1.0000
 -0.4107 -0.2609 0.4550 0.3246 -0.1530 -0.5153 0.6037 0.1797 0.0547 -0.2064 0.2067 -0.4743 -0.2816 -0.2170 -0.3947 0.4162 -0.5341 0.4830 -0.5708 -0.3490 1.0000
 -0.1985 -0.1140 -0.5899 -0.3087 0.3072 0.4971 0.5772 0.2373 -0.1024 0.4088 0.3933 0.1458 0.2480 0.3804 -0.4742 0.1874 0.4302 0.1437 0.1138 0.3193 1.0000
 0.4615 -0.5243 -0.0842 -0.4631 -0.2190 -0.1237 0.3663 -0.3478 0.4218 -0.2728 -0.5894 0.2736 0.2524 -0.1961 -0.1914 0.1428 -0.0105 -0.4016 0.2509 -0.3227 1.0000
 0.5230 0.2215 0.6130 0.4823 0.2466 0.1284 -0.6014 -0.3662 -0.3115 -0.0682 0.2721 -0.4228 0.1187 0.4056 0.2688 -0.4480 -0.6157 0.4350 -0.2769 0.5130 1.0000
 0.1659 0.2866 -0.2771 -0.3715 0.2956 -0.4579 0.3873 -0.1882 0.0648 -0.1090 -0.1327 0.2331 -0.5955 0.3900 0.3033 -0.2521 -0.5424 -0.2915 0.1626 0.1335 1.0000
 0.3729 0.2770 0.6167 0.5178 0.1291 -0.4617 0.2468 -0.2867 0.4597 0.4084 -0.1783 -0.2824 0.3054 0.2690 -0.4082 -0.4408 -0.1525 -0.6011 -0.4955 -0.1926 1.0000
 0.1160 0.2202 0.1623 -0.4576 -0.3815 -0.4948 0.2604 0.1434 -0.3033 0.3483 -0.3663 0.3742 0.3048 0.2487 0.1566 -0.5269 0.2999 0.3410 0.3235 0.3366 1.0000
 -0.4442 0.2934 -0.4724 0.5586 0.3056 0.2468 -0.0784 0.2307 -0.3501 0.2484 -0.5252 0.1200 -0.3772 0.3258 -0.2398 0.4140 0.5144 0.3927 0.0858 -0.3483 1.0000
 -0.4263 -0.3867 0.0480 -0.2386 0.5361 -0.2922 0.1947 -0.0785 -0.1078 -0.1455 0.2468 0.3779 0.1210 0.4150 0.4977 0.4381 -0.1845 -0.5925 -0.3656 0.3642 1.0000
 0.6230 0.4204 -0.1882 0.3467 -0.5404 0.2548 -0.2127 0.4795 -0.4186 -0.3955 0.2509 -0.4955 -0.3979 -0.4882 0.2821 0.4717 0.1574 0.1812 -0.3505 0.3420 1.0000
 -0.4125 0.3328 -0.4936 -0.5694 0.1955 -0.1984 0.5083 -0.5799 -0.4019 -0.3725 -0.2002 0.4798 -0.4608 -0.5522 0.3275 -0.1271 0.3107 0.1717 0.0450 0.2205 1.0000
 0.3893 -0.3053 -0.4695 -0.4085 0.3752 -0.3745 0.4426 -0.1287 0.1520 0.3953 0.4537 -0.3910 -0.1793 -0.3277 -0.4895 0.2548 -0.4416 -0.1949 -0.2749 -0.1514 1.0000
 -0.1803 0.4976 0.5904 0.2410 -0.5668 -0.2441 0.3497 0.4633 -0.0553 -0.4281 -0.2230 -0.3165 0.3267 -0.4855 -0.2354 0.2343 0.3038 0.2745 -0.6465 -0.3239 1.0000
 0.4889 -0.1202 0.3141 0.4239 -0.4216 0.4394 0.4495 0.4088 0.3617 -0.1248 0.2856 -0.4116 -0.3904 0.2719 0.3640 -0.3151 0.2978 0.3410 -0.5068 -0.3112 1.0000
 -0.5073 0.3073 0.4001 0.2733 0.4888 0.4252 0.2865 0.3884 0.5639 0.2238 0.5432 0.3969 0.4112 0.3069 0.4051 -0.4930 -0.1184 0.5547 -0.5960 -0.4370 1.0000
 -0.2816 -0.2444 0.4948 0.5926 -0.2696 0.4592 -0.2092 0.1081 -0.3780 -0.1106 0.1707 0.2858 0.0840 0.5363 0.3134 -0.3289 -0.4262 0.4872 0.2572 0.4913 1.0000
 0.1135 -0.5156 0.1756 0.2648 0.3607 -0.2893 0.1674 0.1090 0.1007 0.2663 -0.5149 0.1261 -0.3954 -0.3263 -0.0563 0.1905 -0.0657 -0.5607 -0.2426 0.3183 1.0000
 0.3243 -0.1946 -0.4904 -0.5563 0.1958 -0.3897 0.4003 0.5201 0.4785 -0.0668 -0.4501 0.4006 0.6071 -0.5199 0.0991 0.2377 0.3906 0.5907 -0.3697 0.4459 1.0000
 -0.5289 0.1534 -0.1241 -0.3289 0.2366 0.4227 -0.4150 0.4930 -0.4320 -0.4212 -0.2328 -0.4885 0.5197 0.3263 -0.3493 0.4769 -0.4533 0.0731 -0.0729 -0.3045 1.0000
 0.4150 0.0428 -0.3102 0.4649 -0.2034 0.4968 0.1509 0.2035 -0.3959 0.2645 0.1495 0.3057 -0.4205 0.4421 -0.1786 -0.3427 0.3040 0.3195 -0.4090 -0.1128 1.0000
 -0.5020 0.1544 -0.3313 -0.4192 -0.1288 -0.2772 0.4770 0.6260 0.1350 0.2930 -0.1208 -0.3194 0.4651 0.4031 0.2958 0.4604 0.1415 0.4875 0.3042 0.5608 1.0000
 0.1861 0.5027 -0.3805 0.4566 -0.3952 0.4048 -0.3644 -0.5455 -0.2900 -0.1888 -0.5930 -0.4593 -0.4203 -0.2919 0.2562 0.5026 0.2272 0.3970 -0.1264 0.5616 1.0000
 0.3184 -0.2215 -0.4483 0.4459 0.5974 -0.2540 0.4316 0.5024 -0.5336 0.4181 -0.2759 -0.2726 0.2472 0.1535 0.2643 -0.2745 0.2571 0.2873 -0.6311 -0.3818 1.0000
 0.1277 0.3717 0.4037 -0.3856 -0.3417 0.3173 -0.4873 -0.3528 0.1683 -0.3498 0.0904 -0.4270 -0.4238 -0.5201 0.3889 -0.4982 0.0797 -0.5575 0.2081 0.4563 1.0000
 -0.3161 0.5202 0.1965 -0.3941 0.2789 -0.3837 0.2406 0.5310 0.6365 0.4499 -0.3801 0.4496 -0.3851 0.1472 -0.1428 0.4030 -0.5718 -0.5236 0.4105 -0.2811 1.0000
 -0.1559 0.1697 -0.2859 -0.0928 -0.2568 -0.6227 -0.2887 0.2543 -0.3586 0.6375 -0.2793 0.1428 0.5057 0.5088 -0.1880 -0.3003 0.5442 -0.2134 -0.2365 -0.5589 1.0000
 -0.3410 0.5046 0.3944 -0.6249 0.5179 0.4197 0.6162 0.2228 0.4535 -0.3089 -0.0495 0.5549 0.5111 -0.4186 -0.5906 0.3382 -0.4979 0.3814 -0.4373 -0.2526 1.0000
 0.2328 -0.6281 0.3796 0.4641 0.0758 -0.3081 -0.1743 -0.1566 -0.3821 -0.2858 0.2474 -0.4883 0.6200 0.2346 -0.3591 0.5404 0.4579 -0.1116 -0.2997 -0.2568 1.0000
 -0.4547 -0.2817 -0.1720 0.1388 0.3207 0.5331 0.3647 0.3343 -0.4673 -0.5270 0.0718 0.1839 -0.3906 -0.5429 0.3054 0.3553 -0.2113 -0.2808 -0.2057 -0.2841 1.0000
 0.3150 0.2886 -0.5319 -0.1446 -0.3901 -0.1975 0.3400 0.4239 0.4914 0.2927 -0.3726 0.3530 0.0512 -0.3169 -0.2937 0.3201 -0.3105 -0.2923 0.1696 0.3500 1.0000
 0.1103 0.3022 -0.4895 -0.2837 0.5184 0.3619 0.4509 -0.5547 0.5276 0.6170 0.4398 -0.4454 0.3111 -0.1043 -0.2631 -0.4785 0.3542 0.6216 -0.5255 -0.4206 1.0000
 -0.2948 0.2087 -0.6201 0.2312 0.3108 -0.4270 0.5375 0.3103 0.3272 0.5089 -0.4594 0.5611 0.2169 0.5177 -0.2505 0.4007 -0.3576 0.0581 -0.3021 0.4207 1.0000
 -0.4279 -0.2405 -0.4510 0.4333 -0.5946 -0.1709 -0.5243 0.3660 0.6124 -0.1179 0.3864 -0.4780 -0.3713 -0.2166 -0.2550 -0.3906 0.4867 0.3363 -0.2248 -0.1647 1.0000
 0.0870 0.2848 0.1986 -0.2364 0.2162 0.4588 0.6051 -0.4345 -0.5254 -0.4079 -0.4669 0.3893 0.3699 -0.3026 0.2244 0.4011 0.3526 -0.1386 -0.3534 -0.5002 1.0000
 0.1501 -0.3786 0.2775 0.1009 0.3596 0.3122 0.4252 0.5061 -0.4979 -0.1668 0.2136 -0.4183 -0.4742 0.5717 0.0502 -0.3273 0.2757 0.5050 -0.4069 0.3156 1.0000
 -0.4924 0.4023 0.3880 0.3924 0.3386 -0.1725 0.2802 -0.1460 -0.3780 0.3027 0.5594 0.1252 0.2909 0.5287 -0.5133 -0.5148 -0.2943 0.0296 -0.3661 -0.4480 1.0000
 0.6080 -0.2879 -0.2531 0.0294 -0.2759 -0.3484 0.1229 -0.5880 0.3394 0.5385 0.2890 0.3430 0.1677 0.1687 0.3864 -0.2668 -0.3086 0.3389 -0.4618 -0.1586 1.0000
 -0.3091 -0.3779 0.3270 -0.2110 -0.4182 -0.2299 0.1540 0.2712 0.3401 0.4699 -0.4823 0.3832 -0.1136 -0.1181 -0.5820 -0.2237 -0.5987 0.1015 -0.1843 -0.1949 1.0000
 0.1995 -0.5242 0.5007 0.5440 0.5340 -0.3538 0.3076 -0.4700 -0.4304 0.2830 -0.2110 -0.5388 0.2089 -0.1673 -0.2835 -0.5712 -0.3038 0.6070 0.3529 0.2592 1.0000
 -0.4711 -0.3100 0.2343 0.1018 0.5632 0.2040 0.4618 -0.2881 -0.2157 -0.4862 -0.2466 0.2057 0.5012 0.2777 -0.3365 0.5130 0.3096 0.3923 -0.2811 0.2016 1.0000
 -0.4831 0.2112 -0.4828 -0.2737 -0.3150 0.1913 0.1819 -0.2792 -0.5087 -0.5228 -0.0716 -0.1534 -0.4306 -0.4023 0.5496 -0.1588 0.2201 -0.0627 0.5941 0.3984 1.0000
 0.4194 -0.4683 -0.4334 0.3279 0.4377 0.6186 0.2066 -0.4117 0.2412 0.2788 0.2822 -0.1661 -0.2856 0.2794 0.5405 0.2035 0.2588 0.5282 -0.2543 -0.2116 1.0000
 0.5686 -0.5683 0.3472 0.2829 -0.2910 -0.2148 0.5885 0.3458 0.1667 -0.2454 0.3231 0.4879 -0.2698 0.4203 -0.2517 -0.1307 0.1369 -0.4062 0.3914 0.1487 1.0000
 0.5693 -0.4036 -0.4542 0.4758 0.4782 0.5920 -0.1463 -0.4142 -0.1323 0.4660 -0.4698 0.2777 -0.4125 -0.3773 0.0911 0.4954 0.2835 -0.4649 0.4441 -0.2258 1.0000
 0.2660 0.1220 -0.4926 -0.5130 0.5416 -0.5067 0.5881 -0.1862 -0.2835 -0.0395 -0.2586 -0.3878 -0.4416 -0.2827 -0.1185 0.4164 0.0852 0.4393 -0.1424 0.2465 1.0000
 -0.5175 -0.1000 0.5257 0.4626 -0.3271 -0.3992 -0.3720 0.4502 -0.3502 0.5798 0.3825 -0.4454 0.5069 0.2643 0.3908 0.6057 0.3588 -0.3874 0.5234 0.4152 1.0000
 -0.2116 -0.5783 -0.3444 0.5649 0.5984 0.3228 -0.3130 0.1996 -0.2654 -0.1545 0.6377 0.5594 -0.3053 0.5551 0.4884 -0.1445 -0.2070 0.4403 -0.4103 0.1154 1.0000
 -0.3431 -0.5592 -0.2369 -0.4026 0.3790 -0.5559 -0.1856 -0.4472 -0.4933 0.2807 -0.2849 0.3000 -0.2202 -0.2754 0.2618 -0.2494 0.2424 -0.2741 -0.2342 -0.4995 1.0000
 -0.3886 -0.4778 0.2007 -0.5000 -0.3522 -0.3473 0.2929 0.4155 0.1431 0.4429 -0.3962 -0.3462 -0.4445 -0.4660 -0.2844 -0.3071 -0.5183 -0.4996 0.3671 -0.1373 1.0000
 -0.1338 0.3668 0.2461 0.4647 -0.3020 0.1711 0.2638 -0.2872 0.2748 0.4539 -0.2734 0.1525 -0.5030 0.1382 0.2829 -0.1608 0.5010 -0.3813 -0.5716 -0.3256 1.0000
 0.2827 0.3711 0.3552 0.1603 -0.4457 0.3070 0.2959 -0.2566 -0.2706 0.3390 0.0214 0.3533 -0.3177 -0.5233 0.4520 -0.1587 -0.4462 0.4209 0.0908 -0.4572 1.0000
 0.3267 0.4918 -0.3877 -0.5477 0.4474 0.2428 0.0942 0.1408 0.0717 -0.2475 0.2493 -0.3943 0.1383 -0.3072 -0.4136 -0.4796 0.6305 -0.1968 -0.1976 0.4284 1.0000
 0.3036 -0.3713 -0.3524 0.1881 -0.2138 -0.5405 0.3050 0.4022 0.4703 -0.1577 0.4859 0.2998 -0.2997 -0.4173 0.2060 -0.4239 -0.6209 -0.3347 -0.5953 -0.2412 1.0000
 0.2360 0.3344 -0.4855 -0.2304 -0.4101 -0.3857 0.4168 0.5875 0.3762 -0.2125 0.5478 -0.2173 0.1102 0.3858 -0.2050 -0.2051 -0.3012 0.2193 -0.4248 0.4153 1.0000
 0.2249 -0.2407 -0.4921 0.6197 0.4084 -0.5310 -0.3794 0.0495 -0.3877 -0.2586 -0.4498 -0.4341 -0.2735 0.1825 0.3909 -0.1712 -0.4447 -0.1506 -0.5727 0.3599 1.0000
 0.4190 0.4913 -0.1458 0.3480 -0.2307 -0.2324 0.3077 0.3736 -0.3701 -0.3826 0.4481 -0.4485 -0.2789 0.3164 0.1736 0.1948 -0.5119 0.3167 -0.2706 -0.1524 1.0000
 0.6006 -0.3243 0.1562 -0.2530 0.2569 0.1185 -0.2891 -0.1397 -0.1424 0.3317 -0.2685 0.0356 -0.5023 -0.4675 -0.2943 -0.2017 0.4833 -0.4293 0.3241 -0.1402 1.0000
 -0.2182 0.3861 0.4550 0.4988 0.5623 0.3609 -0.5945 0.5245 -0.1857 -0.3662 0.2720 -0.5012 0.1928 0.4358 0.3150 -0.5440 -0.2590 0.5788 0.3161 -0.5654 1.0000
 -0.2925 -0.5343 0.0898 -0.3253 0.4162 -0.1482 -0.4578 -0.1790 0.2209 -0.3264 0.3641 -0.2601 -0.3255 -0.2646 -0.5595 0.0970 -0.2764 -0.1433 0.3160 0.4602 1.0000
 -0.2741 0.5296 -0.4568 0.2853 -0.3617 -0.1986 0.6330 -0.1138 -0.3001 -0.2319 0.1856 0.3676 -0.0894 -0.4363 0.2254 -0.3804 0.3350 -0.4496 0.5730 -0.5199 1.0000
 0.3073 0.3412 0.4831 0.4950 0.4895 0.5504 0.3008 -0.3471 0.4887 0.5064 0.0944 0.5559 -0.2595 -0.1672 0.4573 0.4055 -0.2773 -0.2259 -0.4165 -0.5396 1.0000
 -0.1943 -0.4921 -0.3702 0.4261 0.1041 0.3846 -0.0568 0.2269 -0.4115 -0.2016 0.3515 0.5663 -0.1450 -0.3193 0.2537 0.6299 0.4405 0.3860 -0.2305 0.3272 1.0000
 0.4861 -0.1593 0.3262 -0.2770 0.3002 0.6422 0.3275 0.3513 0.1877 0.3432 0.1163 -0.4467 -0.3652 -0.1173 -0.2720 0.4301 0.3976 -0.4536 0.2740 -0.6135 1.0000
 0.3473 -0.3181 0.2614 0.4202 0.2436 -0.5455 0.2120 -0.1187 -0.3162 0.5692 0.6067 -0.3707 0.1082 0.0898 0.2635 0.3035 0.4008 -0.2311 -0.1124 -0.5464 1.0000
 -0.0283 0.2017 0.4746 0.2849 -0.3465 -0.4288 0.3258 0.5266 0.3364 -0.6222 -0.4719 0.3412 -0.6024 0.3627 -0.2001 -0.5260 -0.2082 0.3061 0.1886 0.2978 1.0000
 0.4670 -0.1955 0.2484 0.2799 -0.1353 0.5738 -0.1540 -0.0592 0.2658 -0.1565 0.3933 -0.2758 0.1780 0.3720 -0.3390 -0.5723 -0.4007 0.3859 0.1623 0.1665 1.0000
 0.4107 -0.3462 0.4360 0.2450 -0.1641 0.2722 0.4061 -0.4018 -0.2541 -0.2158 0.5729 -0.4896 -0.5213 -0.5082 -0.3719 0.4832 -0.4865 -0.3429 -0.4312 -0.5676 1.0000
 0.6421 -0.4838 -0.2591 0.2342 0.3065 -0.2476 -0.2847 -0.2977 0.6385 -0.4276 -0.5624 0.1954 0.4327 -0.5098 -0.1915 -0.4061 0.2127 0.3910 0.4446 -0.1326 1.0000
 0.3417 -0.3243 -0.3299 0.3519 0.0907 -0.2140 -0.4190 -0.2360 0.4647 -0.2508 -0.1584 0.1222 -0.4109 -0.1375 -0.3609 -0.2842 -0.2622 0.2002 0.5977 0.5885 1.0000
 -0.3330 0.2325 -0.4109 0.2253 0.0861 0.4984 -0.3041 0.3686 0.2961 0.3284 -0.2685 0.1603 0.1719 0.6067 0.2378 -0.2921 0.1599 0.0642 -0.4592 0.2885 1.0000
 0.2062 -0.3808 -0.3277 0.0694 -0.6190 -0.5772 0.1506 -0.6000 0.3611 0.3409 -0.1344 -0.1877 -0.3823 0.4646 -0.4786 0.5840 -0.4349 -0.4836 0.1774 -0.2020 1.0000
 0.1398 -0.4394 -0.1851 -0.3648 -0.3214 -0.1047 -0.2788 -0.4753 0.1948 -0.4045 -0.3652 -0.4014 0.5372 0.2047 0.5256 -0.5314 -0.0966 -0.1277 0.0858 0.3717 1.0000
 -0.3821 0.0336 0.2468 -0.4917 0.3407 -0.3788 -0.2855 -0.5293 0.4609 0.5111 -0.2777 -0.1852 -0.3502 -0.2365 -0.5281 0.2068 0.6405 -0.4161 0.4607 0.2862 1.0000
 -0.1896 0.4693 -0.2478 0.3226 0.3932 0.2323 0.5443 0.2380 0.2898 0.3353 0.4019 0.2261 0.2147 -0.2523 -0.5039 0.3599 -0.4476 -0.2170 0.2896 -0.5553 1.0000
 -0.2658 -0.4761 -0.1570 -0.4466 -0.1354 -0.3703 0.4568 -0.2623 -0.3432 -0.3870 -0.2685 -0.5336 -0.4042 0.4227 -0.4868 0.2871 -0.4618 -0.3389 -0.1343 0.3355 1.0000
 0.2491 0.2764 0.2104 -0.3131 0.2259 -0.3286 0.5584 0.1259 -0.3415 -0.4888 0.2117 -0.1530 -0.3809 0.2123 0.3710 0.0212 0.1972 0.0766 -0.2084 -0.4569 1.0000
 0.2234 0.5850 -0.1954 0.6028 -0.0693 -0.4518 -0.5701 0.4319 -0.1459 -0.3801 0.6159 -0.2760 -0.3075 0.4068 0.3670 -0.1635 -0.1778 -0.3077 -0.5398 -0.4990 1.0000
 -0.4200 -0.0356 -0.2656 -0.0860 0.4639 0.3746 0.5126 0.4543 -0.3196 0.3042 0.5593 0.5300 -0.4433 -0.2406 -0.4463 -0.1555 -0.0547 -0.4020 -0.3672 0.0666 1.0000
 -0.1853 0.2546 0.5743 -0.3326 0.5145 0.2305 -0.4565 0.3303 -0.4981 0.4677 -0.4080 0.2840 0.3637 -0.3431 0.3414 0.3026 0.3580 0.3573 0.0377 0.4809 1.0000
 0.0774 -0.5919 -0.2298 -0.3137 -0.1020 -0.4168 -0.2745 -0.1549 0.0583 -0.5189 0.0508 0.4473 0.3062 0.5021 -0.3725 0.3355 -0.1397 -0.4698 -0.3492 -0.4023 1.0000
 -0.3987 0.4117 0.4764 -0.3160 -0.3123 0.2006 -0.2903 -0.0981 -0.5926 -0.3877 -0.2946 -0.4702 -0.2996 0.3352 0.1802 0.4829 -0.4475 0.1802 0.5190 -0.1291 1.0000
 -0.3422 0.2455 -0.3459 -0.1494 0.6126 -0.5327 0.4720 -0.3836 0.5115 -0.2052 0.3778 -0.3066 -0.1547 0.2857 -0.4872 -0.3197 0.4341 -0.1146 -0.5471 0.4552 1.0000
 0.4364 0.3724 0.4414 0.1942 -0.5368 -0.5757 -0.1525 0.5145 -0.4507 0.2628 -0.3363 0.2385 0.4160 -0.4153 0.2910 -0.3251 -0.1193 0.2219 -0.4811 0.3442 1.0000
 -0.3353 -0.2256 0.1551 0.4605 -0.5758 -0.3090 0.5124 -0.0733 -0.2970 -0.1275 0.3738 -0.4018 -0.0162 -0.5739 -0.1451 0.4462 0.2790 0.4582 -0.3846 0.3255 1.0000
 0.3447 0.4133 0.0236 -0.3693 0.4552 -0.2358 0.3760 0.1234 -0.3302 0.2980 -0.3103 0.1334 -0.4380 0.1931 -0.2168 0.4542 -0.3386 0.4827 0.4170 -0.1353 1.0000
 0.4635 -0.3563 0.0529 -0.3995 -0.1157 -0.4436 0.1092 0.2439 -0.1162 0.1871 -0.4927 0.1265 0.3473 -0.0815 -0.4612 0.2791 -0.2413 -0.4061 -0.2594 -0.3444 1.0000
 0.3758 -0.0867 0.5808 -0.4203 0.0440 0.4476 0.4690 -0.5641 -0.2209 -0.3159 -0.1319 -0.3163 -0.2914 -0.3308 0.4678 0.2220 0.2828 0.4184 -0.1554 -0.3572 1.0000
 0.5867 0.2839 0.2805 0.3947 0.2290 -0.1677 0.5094 -0.2660 -0.4393 -0.2524 0.1934 0.4564 -0.2237 -0.2928 -0.4436 -0.2091 0.4969 0.5236 -0.4268 -0.4086 1.0000
 0.3743 0.3233 -0.4346 -0.5228 -0.5179 0.2533 -0.2230 -0.4438 0.3593 0.3792 0.5098 -0.3390 0.4366 0.1730 0.4627 -0.5256 0.6134 0.3391 0.3093 -0.1722 1.0000
 -0.3990 -0.0931 0.0842 -0.3528 -0.5244 -0.4952 -0.1707 -0.2480 -0.3482 -0.2016 -0.0315 0.4632 0.2217 -0.4721 -0.4142 -0.3213 0.2238 0.2168 -0.5863 0.2947 1.0000
 -0.2371 -0.3249 -0.5390 -0.3721 -0.3027 -0.5061 0.4111 0.3605 0.5437 0.2798 0.5001 -0.6077 -0.3768 0.1289 0.3633 0.3035 -0.4322 -0.4597 -0.4354 0.3911 1.0000
 -0.5273 -0.3197 0.2018 0.3948 -0.4160 0.4795 0.1628 0.6305 -0.3376 0.3713 0.2403 -0.0585 -0.2667 0.2474 -0.3812 -0.1937 0.4482 -0.1331 0.5058 -0.1183 1.0000
 -0.3007 -0.4123 -0.3772 0.3916 0.2373 0.0033 0.1572 0.2003 -0.2472 0.3243 0.2903 0.4840 -0.2489 -0.3083 0.5364 0.3839 -0.5020 -0.2189 0.4256 -0.2334 1.0000
 -0.5800 0.0946 -0.4549 0.5669 0.5838 -0.3768 -0.5048 -0.2986 0.3215 -0.2555 -0.1124 -0.3461 0.5268 0.3678 -0.1203 0.3876 -0.3517 0.2737 0.2153 -0.3753 1.0000
 -0.1206 0.1185 -0.2433 0.1744 -0.2243 -0.2944 -0.1362 0.3632 0.3517 0.3702 0.6032 0.3049 0.4407 -0.2715 0.4634 -0.3672 -0.3783 -0.1383 0.3943 0.1629 1.0000
 -0.3515 0.3777 -0.3839 0.2816 0.5442 -0.4345 0.4443 0.1047 0.2419 -0.5201 0.4473 0.2575 -0.3333 -0.1488 0.1923 -0.4707 0.1690 0.2575 -0.3964 0.4303 1.0000
 -0.2400 -0.2950 -0.2603 0.3964 -0.1923 -0.1964 0.1497 -0.0888 -0.3952 -0.2897 0.5032 0.3246 0.2445 -0.3090 0.1139 -0.6017 -0.3475 -0.4830 -0.1915 0.5590 1.0000
 -0.2256 0.4353 -0.2199 -0.3996 0.5868 0.4905 -0.4553 -0.5303 0.4701 -0.3320 -0.6204 -0.2920 0.3379 0.3105 -0.2304 0.2517 -0.5802 0.2692 0.2704 -0.3287 1.0000
 0.2315 0.3501 0.5509 0.3693 0.2068 -0.3926 0.2708 -0.1644 -0.2127 -0.4103 -0.1277 0.3753 0.5092 -0.2201 0.2284 -0.4307 -0.4374 -0.3854 -0.2701 0.3050 1.0000
 -0.3797 -0.2695 0.2724 -0.1451 0.5563 0.4459 0.4629 -0.3932 -0.4409 -0.1184 -0.1360 0.2138 0.2117 -0.4037 0.4714 0.2392 -0.3449 -0.4926 -0.2723 0.0872 1.0000
 -0.2795 0.3280 0.5754 -0.4462 0.2635 -0.4807 -0.3354 -0.0425 0.2982 0.3013 -0.3795 -0.4816 -0.4632 -0.3068 -0.6086 -0.3284 -0.5701 0.5313 -0.1607 0.5361 1.0000
 0.4481 0.3494 0.4840 -0.2331 -0.1961 -0.1842 0.1805 -0.6160 0.3515 0.2925 -0.0970 -0.0743 0.2778 0.5556 -0.3326 0.5714 0.4814 0.3123 0.2343 0.1025 1.0000
 -0.2669 -0.0128 0.5610 0.3746 -0.1904 -0.4565 -0.2141 0.4756 -0.2224 0.3248 -0.1544 0.3095 0.5689 -0.2587 0.3415 0.4393 0.1448 -0.2035 0.5029 -0.4132 1.0000
 0.0569 0.3120 -0.2623 0.5218 -0.4562 0.1940 -0.1085 -0.4512 -0.2572 -0.2270 -0.3128 -0.1496 0.1796 0.5487 -0.5261 -0.3868 -0.2310 -0.3539 0.5248 -0.3383 1.0000
 0.2073 0.4776 0.2166 -0.4223 -0.5986 0.2828 0.4146 -0.4982 -0.3873 -0.2387 0.5479 -0.2140 -0.2979 -0.0314 0.0148 0.3753 0.2631 -0.5710 0.1268 -0.1915 1.0000
 0.3087 0.0717 0.2231 0.4550 -0.3539 0.1604 0.4140 0.3141 0.3732 0.3083 -0.5017 -0.5709 -0.3580 -0.4182 -0.5861 0.3107 0.4073 -0.2487 0.5896 -0.1886 1.0000
 -0.5064 0.2074 0.4860 -0.2855 -0.3063 -0.3071 0.5588 0.4759 0.6349 -0.4933 -0.3509 -0.1287 0.3129 0.1454 -0.3590 -0.4944 -0.2685 -0.5244 -0.3555 -0.5577 1.0000
 -0.3706 -0.1699 0.2609 -0.4348 -0.1205 0.5476 -0.3203 0.1738 -0.5518 0.3382 0.4796 -0.1271 -0.6363 -0.1973 0.1048 -0.5081 0.3112 0.1742 -0.2296 0.4560 1.0000
 -0.3021 0.4077 -0.3523 -0.2985 0.1283 -0.2082 -0.2638 -0.4973 -0.3496 0.5591 0.3309 -0.3768 0.1750 0.5687 0.0489 0.2250 -0.2152 -0.3602 0.2326 -0.6183 1.0000
 -0.3181 0.4170 -0.3965 0.4292 -0.4995 0.2129 -0.3784 -0.1544 0.5646 0.1239 0.4768 0.1675 -0.4571 0.4798 -0.2436 0.2779 -0.4063 0.6310 0.4506 -0.1052 1.0000
 -0.4880 0.3670 0.3610 -0.3304 0.5407 -0.5807 0.3142 -0.3885 0.4397 -0.2190 0.5984 -0.2176 -0.5153 0.6120 -0.1700 -0.1549 0.4239 0.5554 -0.4118 -0.1784 1.0000
 0.2686 -0.4705 0.2004 0.4312 0.3308 -0.3916 -0.3659 -0.4132 0.2853 -0.0807 -0.2520 0.4213 -0.4020 -0.2497 -0.3626 0.4465 -0.3312 -0.2915 0.2738 -0.1501 1.0000
 -0.2497 -0.4416 0.4531 -0.2119 0.2162 -0.2258 0.4743 0.2617 0.5176 0.1824 -0.1755 0.5792 0.2795 0.2258 -0.4669 -0.0986 0.6060 0.2962 -0.4609 0.5329 1.0000
 0.1874 0.4202 0.4995 0.5325 0.5750 -0.4021 0.3543 -0.3074 -0.5032 -0.2017 0.5815 0.2168 0.4646 0.3167 -0.0285 -0.1864 -0.2891 0.1698 -0.0770 -0.5876 1.0000
 0.0565 -0.4679 0.3219 -0.6089 -0.2022 0.5440 0.5503 -0.3306 -0.4199 0.5203 -0.4691 -0.3768 -0.3373 0.3791 0.4496 0.5474 0.4452 0.5093 -0.3263 -0.3927 1.0000
 -0.3864 -0.3633 -0.1224 0.2213 0.5875 -0.5721 -0.3601 0.6305 -0.1256 0.4600 -0.4056 -0.2074 0.1589 -0.5115 0.1755 0.4763 -0.1800 -0.3807 -0.5874 0.0861 1.0000
 -0.2791 0.1064 0.1553 -0.4541 -0.1327 -0.5442 0.2445 0.1694 -0.4014 0.1926 -0.4262 0.5169 0.2502 0.3821 0.5863 -0.0871 -0.0878 0.4776 0.5206 0.5871 1.0000
 0.4447 0.3372 0.3682 -0.4116 -0.6461 0.3745 -0.3067 -0.1819 -0.2212 -0.1946 -0.2869 -0.4795 0.1614 0.6265 0.2898 0.4722 0.0361 0.3018 -0.5432 -0.4752 1.0000
 -0.3725 -0.2671 0.3913 -0.4905 -0.0894 -0.3360 0.4610 0.1186 -0.0718 -0.3602 0.4856 -0.2573 -0.4497 0.4794 -0.2974 -0.2412 0.0820 0.2253 0.1571 0.3358 1.0000
 0.2212 0.5039 -0.3111 0.5282 0.2974 -0.0802 0.5441 0.2598 -0.2109 0.2297 0.6109 0.0252 0.4681 0.4933 0.5994 0.2380 -0.5267 -0.3229 -0.3309 0.5747 1.0000
 -0.2388 0.4964 0.4077 0.1223 0.5705 0.5429 0.3646 -0.4266 0.1357 0.2480 -0.3431 0.2363 0.2445 -0.3251 0.2564 0.3589 0.5714 0.3957 0.2417 0.3997 1.0000
 -0.2801 0.3490 0.1842 0.1999 0.4804 0.3330 0.2324 0.4309 0.1765 -0.4498 -0.2508 -0.1334 0.4792 0.1515 -0.4603 0.1992 -0.4528 0.4055 0.1991 0.4955 1.0000
 0.4428 0.3976 0.4386 -0.3256 -0.4995 0.1659 0.3953 0.3981 -0.5554 -0.3732 0.4694 -0.1483 0.3553 0.2016 -0.1754 -0.5451 -0.5784 -0.1404 -0.2582 -0.3409 1.0000
 -0.2107 -0.3696 0.4470 0.2307 0.4649 -0.2467 0.1918 0.6175 0.3268 -0.2570 0.4460 0.2767 0.4898 0.5078 0.1700 0.4543 -0.1348 0.3934 0.3928 -0.3029 1.0000
 -0.4996 0.4632 0.5043 0.4831 -0.4446 0.3563 0.2285 -0.5288 0.6333 0.5787 -0.0925 -0.3427 -0.4898 -0.2344 -0.3653 -0.1499 0.1981 -0.1646 0.1096 0.2508 1.0000
 0.2646 -0.5743 0.3778 -0.5067 -0.2622 0.4112 0.3021 -0.4247 0.3704 0.3438 0.4711 0.4663 0.2047 -0.4584 -0.6237 -0.4593 -0.1952 0.2719 -0.4024 0.4057 1.0000
 -0.3490 -0.6261 0.5531 0.0986 -0.5343 -0.3653 -0.2122 0.3030 0.4489 0.5351 -0.1540 -0.4004 0.2037 -0.4957 -0.1538 -0.4260 -0.2542 0.1187 0.0766 0.2570 1.0000
 0.3086 0.5446 0.5186 0.1129 0.3241 -0.1956 -0.4364 -0.0960 0.5636 -0.5672 -0.3202 -0.5523 0.1953 0.5611 -0.0550 -0.3362 -0.4670 0.3987 -0.4073 0.2683 1.0000
 0.2659 -0.5259 -0.2341 -0.5135 -0.1260 -0.3473 -0.4008 -0.3686 0.2712 0.5316 -0.5384 0.6472 0.4987 0.4168 -0.3859 -0.4842 0.2252 -0.5498 -0.3950 -0.2713 1.0000
 0.0647 -0.3341 -0.0988 -0.3054 -0.1012 0.4248 -0.2024 -0.3339 0.5768 -0.3732 0.3986 -0.5073 -0.3088 0.3645 0.0876 -0.5255 0.2635 -0.1641 -0.3477 0.3410 1.0000
 -0.0782 0.3864 -0.2941 0.2703 0.5308 0.4673 0.4425 -0.2753 0.3917 0.3382 0.3934 0.2321 0.1878 -0.2003 -0.4840 0.1425 0.2443 -0.5766 0.5642 0.3669 1.0000
 -0.3987 -0.4010 0.1138 -0.3756 -0.2110 0.2073 -0.4099 0.1268 -0.5732 0.3963 0.1266 -0.2445 -0.5807 -0.3591 0.0089 -0.4279 -0.3112 0.4558 0.3655 0.3597 1.0000
 -0.4067 0.3155 -0.6307 -0.1997 0.4868 0.2549 -0.2190 -0.4497 0.0810 -0.4220 0.2265 0.3158 0.4148 -0.1839 -0.3909 0.3014 0.3893 -0.2284 0.4133 -0.1912 1.0000
 0.5186 0.4265 0.1755 -0.4830 -0.6384 -0.2325 -0.4507 0.2683 -0.5073 -0.1686 0.3996 -0.5438 0.5845 0.4052 -0.2326 -0.4713 0.4945 0.2614 -0.1401 0.3840 1.0000
 -0.5447 -0.3985 -0.3078 0.3577 0.4005 0.3072 0.5489 0.4659 -0.4161 -0.3301 -0.3715 0.1427 0.4663 0.5177 0.1942 -0.5873 0.4202 -0.3972 -0.1993 0.4941 1.0000
 -0.2441 0.6076 -0.3276 -0.2116 -0.2219 0.3720 0.4936 0.1477 -0.1100 0.2021 -0.3451 0.1540 -0.4441 -0.3811 0.4276 -0.2018 0.5363 0.4715 -0.5753 0.4222 1.0000
 -0.5650 -0.4532 0.5444 0.3970 -0.0781 0.3186 0.2422 -0.5032 0.2917 -0.2569 -0.2208 -0.5945 -0.4104 0.3886 -0.0588 0.4907 0.4974 0.4368 0.2452 0.4975 1.0000
 0.5535 0.1933 0.1745 0.2512 -0.4022 0.1905 -0.2733 0.1100 -0.2369 0.2396 -0.0968 0.3697 -0.4454 0.5637 0.2355 -0.1307 0.1844 0.2642 -0.2190 0.2316 1.0000
 -0.2319 0.5908 0.3892 -0.5117 0.3702 -0.3689 0.2520 0.3519 -0.2952 -0.4173 -0.3220 -0.0486 0.5528 0.2448 0.5189 -0.5228 -0.5963 -0.2139 0.3907 0.5575 1.0000
 0.2337 0.1607 0.4738 -0.0216 0.1608 -0.1997 0.1645 0.4312 -0.2979 -0.4853 0.3757 -0.3149 -0.5113 0.1951 0.4446 0.1827 -0.5227 0.3544 -0.5113 -0.4977 1.0000
 -0.2840 0.5253 -0.4928 0.3423 0.6168 0.3772 0.2247 -0.5948 0.0701 -0.2400 0.4738 -0.5551 -0.6436 0.5928 -0.1312 0.4575 -0.2695 0.5034 0.6328 0.0982 1.0000
 -0.0944 -0.6105 0.5589 0.3763 -0.5797 -0.2203 0.3420 -0.4448 -0.3750 0.2821 0.4350 -0.4946 -0.5466 0.1664 -0.4973 0.1811 0.4292 0.2292 0.4344 -0.6148 1.0000
 -0.3395 -0.5377 0.5965 0.2588 -0.3601 -0.3325 -0.2995 0.0763 -0.5471 0.2139 -0.4630 -0.1399 -0.4042 -0.3772 -0.0800 -0.3577 0.4666 0.0531 -0.1270 0.3215 1.0000
 -0.4452 0.2368 0.0075 0.4670 -0.1778 0.6344 -0.1950 -0.4873 0.4028 -0.1788 0.5439 0.3275 0.5329 -0.2474 -0.4953 0.0895 0.3105 -0.3973 0.4410 0.4048 1.0000
 0.3487 -0.4124 0.2377 -0.1209 -0.2258 -0.1840 -0.2300 0.1784 -0.1372 0.4222 -0.5220 0.2392 -0.5104 -0.4563 -0.3332 -0.4824 0.4848 -0.4650 -0.3203 0.4986 1.0000
 -0.3520 0.3526 -0.5635 -0.4197 0.6258 0.4040 -0.4638 0.3546 -0.3096 -0.6076 0.4525 0.2593 0.1337 0.1397 0.4889 -0.1455 -0.2867 -0.1913 -0.3375 -0.5655 1.0000
 -0.1643 -0.1566 -0.2326 0.2899 0.2936 0.2261 -0.5267 -0.1715 -0.3431 -0.4497 0.5269 0.6465 -0.5592 0.6063 0.0811 -0.1025 -0.1310 0.1721 -0.5362 0.5124 1.0000
 -0.5266 0.3166 -0.6192 -0.2351 0.3539 -0.4151 -0.2244 0.1706 0.3177 0.4547 0.3815 -0.2522 -0.1272 -0.2375 0.5498 0.3547 0.1344 -0.1669 -0.4453 0.1581 1.0000
 0.0538 -0.1449 0.3470 -0.3132 0.6450 0.2203 0.4584 -0.5438 0.2854 0.4221 -0.3026 -0.1873 0.4477 0.4472 0.1796 -0.5660 0.3851 -0.3351 -0.4577 -0.2799 1.0000
 0.1392 -0.5085 0.1026 0.0680 -0.4483 0.1401 0.2189 0.1564 -0.2900 0.3237 0.3913 -0.3745 0.5556 0.4740 -0.5240 -0.3426 -0.4403 0.0989 -0.4267 -0.2755 1.0000
 -0.1803 0.2808 -0.1480 0.3782 -0.0741 0.1767 0.1012 -0.5458 -0.4794 -0.4622 -0.3615 0.4155 0.1943 -0.0660 -0.4427 -0.2405 -0.0797 0.1762 -0.0896 0.1838 1.0000
 0.5859 -0.1107 0.3257 0.3029 -0.4532 0.2546 0.1608 0.2868 -0.3630 0.6165 0.5664 -0.3993 0.2286 0.3554 0.4884 -0.5020 -0.2440 -0.4342 -0.4016 -0.4974 1.0000
 0.3088 0.2859 -0.3308 0.5403 0.4626 -0.1992 0.4158 0.4723 0.5342 0.4212 0.4238 -0.3565 -0.4660 -0.2427 -0.3186 0.3780 -0.4794 -0.3975 0.4872 0.4376 1.0000
 0.2195 0.2578 -0.5004 -0.4137 -0.0891 -0.4507 -0.5090 -0.2804 -0.4636 -0.4270 -0.4541 0.1985 -0.1617 0.3001 0.1341 -0.5377 -0.4724 0.3073 0.5162 -0.2368 1.0000
 0.1781 -0.1866 -0.5214 0.0859 0.1324 -0.6310 0.0251 -0.5058 -0.5027 -0.3739 -0.3884 -0.1467 0.2047 0.2247 0.5083 -0.2804 -0.1791 -0.5159 0.3514 -0.4573 1.0000
 0.1321 -0.1612 -0.1302 -0.4942 -0.1305 -0.5409 0.6060 -0.5385 0.5727 -0.2164 -0.5473 -0.3579 0.4530 -0.1482 -0.2055 0.3259 0.5505 -0.4002 0.3913 -0.2218 1.0000
 0.3628 -0.4314 -0.2181 0.3946 -0.3277 -0.3306 -0.3153 0.4083 -0.3169 0.2346 0.2128 -0.4182 -0.5377 0.2579 -0.2141 -0.4086 -0.5033 -0.4465 -0.2924 -0.0855 1.0000
 -0.1162 0.4938 0.2248 -0.2346 -0.4639 -0.2589 -0.3932 -0.3492 0.1231 -0.6089 0.5213 -0.3695 -0.3046 -0.3516 -0.1464 -0.3643 -0.5080 0.4543 0.3864 -0.0416 1.0000
 -0.3314 -0.2479 -0.5493 -0.3735 0.2326 -0.3158 -0.2492 -0.3463 -0.2696 -0.4677 -0.4042 -0.4226 -0.1044 0.1167 0.2934 -0.3265 -0.1851 -0.1289 -0.2824 0.3708 1.0000
 -0.3468 -0.2698 -0.0530 -0.1049 0.3182 -0.4493 0.5048 0.1817 0.5419 0.4822 0.4555 0.1885 0.3665 -0.2355 -0.2388 0.0756 -0.4882 -0.3758 0.2233 0.2649 1.0000
 0.3828 -0.3929 0.1758 -0.3671 -0.2211 0.3165 -0.3362 -0.3157 -0.4472 -0.4067 0.5257 0.5323 -0.3155 0.3968 -0.5330 -0.4856 0.4859 0.4209 -0.2363 -0.0339 1.0000
 0.1610 0.3437 -0.0485 0.4530 0.1727 -0.2688 -0.4372 0.1397 -0.3937 0.1934 0.3480 0.3519 0.3151 -0.3761 0.1691 -0.6122 -0.3528 -0.5998 0.1793 0.5623 1.0000
 0.3937 -0.3683 0.6400 0.0958 -0.2693 -0.5464 0.4291 -0.5900 -0.3754 0.3290 -0.4323 -0.2075 -0.2589 0.2632 -0.2180 -0.1056 0.2952 0.4600 0.5309 -0.2119 1.0000
 -0.3421 -0.5043 -0.4015 0.3834 0.1172 -0.1231 0.4949 -0.1813 0.4804 0.3016 -0.3357 0.1131 -0.2336 -0.4421 0.3877 -0.2637 0.3135 -0.3305 0.4405 -0.3538 1.0000
 0.3173 0.3651 -0.1927 -0.3339 -0.4033 -0.4433 0.0922 0.3859 -0.4202 -0.4321 -0.3767 -0.1810 -0.1486 -0.1699 0.2238 0.4204 0.6074 -0.5205 0.4878 0.0963 1.0000
 -0.0252 -0.2638 -0.1515 0.5262 0.1108 -0.4910 -0.5615 0.3562 0.5012 0.0684 0.4000 -0.4142 0.1181 0.1785 -0.3633 0.5596 0.2360 -0.0923 0.2139 0.1692 1.0000
 -0.4192 0.3931 -0.1406 -0.3181 -0.2184 -0.0724 -0.2612 -0.4504 -0.4569 -0.5456 -0.2323 -0.2305 -0.3046 0.3060 0.1634 -0.3377 -0.3179 -0.5236 0.5799 0.2693 1.0000
 -0.3779 0.6272 -0.3046 -0.5583 0.4869 0.4616 0.2170 -0.2270 0.5391 0.4697 0.1834 -0.3897 -0.3198 0.5527 -0.0281 0.3369 -0.1973 -0.0700 -0.4382 0.5435 1.0000
 -0.2883 0.2211 -0.1593 0.3080 0.2456 -0.2722 -0.2765 0.5190 -0.2732 -0.3212 0.1432 -0.2616 -0.5596 0.4383 -0.2551 -0.3730 -0.2768 0.1984 0.5606 0.3239 1.0000
 0.2122 -0.4002 -0.4697 -0.3766 0.4562 0.3502 -0.2895 -0.1764 -0.3656 0.5163 -0.4024 0.0607 0.5441 -0.3399 -0.2901 -0.5220 -0.5211 0.0586 0.4446 -0.1769 1.0000
 0.0906 0.3546 -0.1995 0.4645 0.2310 0.4865 0.3576 -0.3495 0.5502 -0.2893 -0.2582 -0.3439 0.2395 -0.2421 0.4261 0.5038 -0.2413 -0.5288 -0.5564 0.1355 1.0000
 -0.4545 0.1459 0.0964 -0.5991 0.2965 0.3485 0.5205 0.4714 0.3235 0.5091 0.5571 -0.3695 0.2297 -0.0479 0.5467 -0.5440 -0.1973 -0.1159 0.2170 -0.5730 1.0000
 0.1497 -0.3783 0.3477 0.3202 0.4899 0.4638 -0.1263 0.3113 -0.1573 -0.3412 0.1234 0.2598 0.4337 -0.3587 -0.5661 -0.3403 0.3004 -0.3868 0.2586 0.3265 1.0000
 0.5664 0.4263 0.3911 -0.1266 -0.3050 0.4434 0.4588 0.5190 0.3315 0.3544 0.2032 -0.2325 0.3144 0.4642 -0.3125 -0.1077 -0.3022 -0.3546 -0.4862 -0.5416 1.0000
 0.3848 0.2748 0.3804 -0.4233 0.4578 -0.4611 0.3200 0.4994 0.5107 0.4941 0.3524 0.2842 0.4209 -0.1774 -0.5159 -0.6061 0.3823 -0.5278 0.1681 -0.1266 1.0000
 0.1749 0.0402 -0.2795 0.3581 0.5620 -0.3671 0.6097 0.3996 0.1640 0.3131 -0.3126 -0.5553 0.3925 0.0950 0.0662 -0.4359 0.3458 0.2841 0.1834 0.3415 1.0000
 -0.4574 0.5690 -0.1120 -0.6458 0.1816 -0.6188 -0.2476 0.1738 0.1744 0.2530 -0.4559 0.1418 0.5380 0.2592 0.5979 -0.5424 -0.4026 0.3009 -0.3416 0.3292 1.0000
 0.1617 0.5701 0.2759 0.3013 -0.3134 0.4552 0.3518 -0.4399 0.0648 -0.1050 0.5279 0.3538 -0.4403 -0.3851 -0.4079 0.4035 -0.4056 -0.2008 0.1373 0.3699 1.0000
 -0.3955 -0.6129 0.2430 -0.1536 -0.4203 0.4410 0.5104 0.1630 0.4656 0.1309 -0.4107 -0.1904 0.5918 -0.2716 -0.4998 0.5688 -0.4709 0.3917 0.5482 0.3544 1.0000
 0.1830 -0.1284 -0.5756 -0.5890 0.4152 -0.0751 -0.3301 0.1825 0.2585 0.6144 0.1888 -0.1825 -0.4434 0.2776 -0.3861 0.5798 0.2992 -0.4807 0.3533 -0.4116 1.0000
 0.1992 0.0972 -0.4896 0.2153 0.4093 -0.4962 0.3741 -0.3466 -0.0668 0.1408 0.4168 -0.4244 0.4451 -0.3983 0.3848 0.4889 -0.4902 0.4953 0.1821 0.3216 1.0000
 -0.0906 0.1200 -0.2469 0.1612 0.2586 0.4111 0.0437 0.2601 0.5706 -0.5390 0.3915 0.1191 0.5667 -0.4425 -0.3737 0.5116 -0.4402 0.5294 0.1679 0.3411 1.0000
 -0.2775 -0.2047 0.2464 -0.5617 0.2717 -0.2270 -0.4759 -0.3322 0.2610 0.3194 0.1987 -0.4635 -0.3116 0.2687 -0.6162 0.6071 0.2909 -0.1446 -0.1951 -0.4138 1.0000
 -0.5845 -0.6153 0.3080 0.2394 0.4843 -0.5660 0.4483 -0.4390 0.1772 0.0845 -0.4829 -0.2576 -0.3845 0.2519 -0.3869 -0.5457 -0.3087 -0.2652 -0.4151 -0.4655 1.0000
 -0.5710 -0.4449 -0.1634 0.2516 -0.4619 -0.5147 0.2462 -0.3396 -0.0838 0.4632 -0.2740 -0.1805 -0.3058 -0.3078 0.1019 -0.5227 -0.5175 -0.3225 0.5542 0.4686 1.0000
 -0.2807 -0.4030 0.3495 -0.4643 -0.3340 -0.2554 0.3275 -0.4968 0.5693 -0.2680 0.2142 -0.4664 -0.4124 -0.5097 0.2146 -0.4974 0.2539 0.3681 -0.2802 -0.5895 1.0000
 -0.1215 -0.2944 0.3567 0.4242 0.0857 -0.4552 -0.1851 -0.1951 0.1353 0.1703 -0.2540 0.0262 0.4374 0.5130 -0.2259 0.5046 0.4795 -0.2306 0.5091 0.5252 1.0000
 0.4458 -0.0202 -0.4666 -0.3696 0.2101 0.3778 -0.5665 -0.4756 -0.1180 0.4541 -0.4272 0.2279 0.6297 0.3967 0.2467 -0.3368 0.2804 -0.1593 0.4329 0.1862 1.0000
 -0.3663 0.1751 -0.1655 -0.2226 -0.0865 -0.0655 -0.4003 0.5692 -0.2400 0.4721 0.5999 0.0702 0.2539 0.1745 -0.1975 -0.1889 -0.2315 0.2921 0.3798 0.3346 1.0000
 -0.1583 0.3247 -0.2946 -0.4035 0.1709 0.1270 0.2043 -0.3017 0.2585 -0.6341 0.3418 0.2440 0.0509 0.5665 -0.1707 0.2695 0.1703 0.2393 0.4090 -0.5059 1.0000
 -0.4190 0.3169 0.4781 -0.2651 0.1320 0.3328 0.2874 0.6099 -0.2691 0.1903 0.4605 0.2705 0.3597 0.2114 -0.3059 0.3848 0.4623 -0.2117 0.2250 0.5852 1.0000
 -0.2531 0.4926 0.4203 0.6429 0.1806 0.3905 0.3890 -0.0455 0.5058 -0.3934 -0.2194 0.5215 0.1540 0.4113 -0.4357 -0.2066 -0.3722 -0.5018 0.5486 -0.3543 1.0000
 0.3242 0.1732 -0.1702 -0.4635 -0.2158 0.2814 0.3094 -0.2066 0.3660 -0.3965 0.0414 -0.1992 -0.5918 0.2858 -0.4351 -0.1629 -0.3672 -0.1317 -0.6015 -0.4104 1.0000
 0.1415 0.2499 -0.4118 0.1959 -0.4638 0.3942 -0.4376 0.2391 -0.2348 0.3698 0.3920 0.4416 0.2596 0.1001 -0.2646 0.5428 0.4590 0.4301 0.2992 0.3796 1.0000
 -0.3024 -0.4565 -0.3572 0.3830 -0.2333 -0.4015 0.2883 0.4146 0.3447 -0.1884 0.1709 0.3150 -0.3085 -0.4452 0.3996 -0.1903 -0.3473 0.4081 0.5026 -0.2144 1.0000
 0.4145 -0.1342 -0.5331 0.4254 0.2758 0.5754 0.2270 -0.4244 0.4010 -0.4750 0.1787 0.4446 0.1982 0.4895 0.2356 -0.3053 0.1643 0.4399 0.2998 -0.5430 1.0000
 0.6142 -0.2305 -0.3397 0.1979 -0.1199 -0.5140 0.3592 0.4803 -0.4068 -0.1624 -0.5160 -0.2658 -0.3935 0.1946 0.3450 -0.5611 0.4839 0.1218 -0.2372 -0.2623 1.0000
 0.3593 -0.1626 0.2576 0.4882 0.3244 -0.2908 -0.4572 0.5637 0.4371 0.4636 -0.2529 -0.4562 -0.2909 -0.2572 -0.1894 0.3545 0.5423 -0.3125 0.2051 -0.4314 1.0000
 -0.1348 0.4521 0.5801 -0.4319 -0.5190 0.3853 -0.3790 0.2123 -0.3813 -0.4999 0.3145 -0.4842 -0.1712 -0.3706 -0.3529 -0.5323 0.2025 -0.2117 -0.5327 0.3620 1.0000
 0.1673 -0.0757 0.5872 0.3488 0.3995 0.6006 -0.1071 -0.3561 -0.3767 0.5742 0.4616 -0.2273 -0.1725 -0.5196 -0.4740 -0.5903 0.0969 -0.5461 -0.5351 0.3872 1.0000
 -0.0690 -0.3015 -0.2048 0.1913 -0.0745 -0.5555 -0.2383 -0.5263 -0.3124 0.4241 -0.2963 -0.3186 -0.5038 0.2377 0.2368 -0.1539 -0.1136 0.3345 0.2988 -0.2477 1.0000
 -0.5340 0.2226 -0.3125 -0.1213 -0.2667 -0.2135 0.1387 0.2510 0.5257 -0.2795 0.1871 0.1749 -0.1892 0.3093 0.4247 0.2601 0.4264 0.2858 -0.3582 -0.3929 1.0000
 0.1355 -0.2890 -0.5100 0.2493 0.4053 0.3193 0.2754 -0.2947 -0.5277 0.5433 -0.4687 0.1799 0.1257 -0.2709 -0.3407 0.4008 0.1020 -0.3133 0.1261 0.5769 1.0000
 -0.3936 0.2807 -0.3078 -0.3487 0.3416 -0.2476 0.1339 -0.5715 0.4170 -0.3061 -0.2471 -0.1674 -0.5622 -0.3409 -0.4297 0.2583 0.3311 -0.1949 0.3761 0.5361 1.0000
 -0.2208 0.1897 -0.1909 0.5526 0.5279 0.3878 0.2491 -0.5274 -0.3894 -0.4541 0.5086 0.5040 0.4673 0.2953 -0.3986 -0.4489 -0.2450 0.3626 0.5518 -0.2028 1.0000
 -0.3046 -0.4376 0.2167 0.2039 0.4457 0.2229 -0.2355 -0.2227 -0.0871 -0.3359 -0.4255 0.2841 -0.1605 -0.4556 -0.2118 0.5488 0.5863 -0.0873 -0.6336 0.1827 1.0000
 0.0804 -0.1151 -0.3706 0.4994 0.4779 0.3357 -0.2743 -0.3694 0.3511 0.3382 -0.4701 -0.1918 -0.4861 0.5171 -0.4731 0.3772 0.2201 0.5562 -0.4169 -0.5369 1.0000
 -0.1622 -0.1934 -0.2760 0.3849 -0.1775 -0.2958 -0.1946 0.0820 0.3938 -0.4729 -0.1824 -0.1624 0.4063 0.4704 0.5020 0.5055 -0.0648 0.4442 0.2425 -0.4812 1.0000
 0.3255 0.3937 -0.3257 0.6199 -0.1457 0.5540 -0.0263 0.4310 0.0742 0.3530 -0.3432 -0.4639 -0.2162 0.4165 -0.6039 -0.0179 -0.2017 -0.0437 0.5214 0.3102 1.0000
 -0.4274 -0.3679 -0.4270 0.4562 -0.3484 -0.1557 -0.4350 0.3699 0.4103 0.3044 0.1371 -0.3692 0.1377 -0.4223 0.1023 0.4371 -0.2886 0.0915 -0.2250 -0.3307 1.0000
 0.2750 -0.1185 -0.3286 -0.2852 -0.0807 0.2239 0.6332 0.0479 -0.2692 0.3345 0.5809 0.4762 -0.5213 -0.1580 0.3099 -0.1479 0.2083 -0.5571 -0.5593 0.3682 1.0000
 -0.1125 -0.5548 0.4239 0.3554 0.4684 0.5262 0.5542 -0.3066 0.5761 -0.1421 -0.4973 0.1832 -0.3785 0.4308 0.3090 -0.6208 0.3363 0.4468 0.4732 -0.5059 1.0000
 0.2731 0.2988 -0.4719 0.4892 -0.2862 -0.2679 -0.5686 0.3663 0.2285 0.2712 -0.3964 0.5371 0.0897 -0.6458 -0.3219 -0.2987 -0.4514 -0.3569 -0.3589 -0.5178 1.0000
 0.4235 0.4689 0.4664 -0.4361 -0.4856 0.5800 0.4093 -0.4064 -0.3686 0.4420 0.2658 -0.4908 -0.3928 -0.3147 0.6136 -0.2769 -0.1899 -0.2993 0.4573 -0.1430 1.0000
 -0.3296 -0.2848 -0.5578 0.3499 -0.2047 0.1866 0.2851 0.2312 -0.1445 0.2177 -0.1717 0.5869 -0.6243 -0.2706 0.1798 -0.4775 -0.2386 -0.1807 0.0503 -0.5643 1.0000
 -0.1230 -0.3835 0.1755 -0.4808 0.4866 0.2254 -0.3606 -0.3176 -0.1261 0.0886 -0.1890 -0.5268 0.3970 0.3942 -0.4199 -0.4063 -0.3476 0.5135 -0.2809 0.5608 1.0000
 0.2865 0.3086 0.4033 -0.4695 0.2736 -0.1806 -0.2110 0.1961 -0.1806 -0.5219 0.5300 0.4713 -0.4641 -0.3647 -0.3429 0.5394 -0.2817 -0.3111 0.2188 -0.3233 1.0000
 0.4374 -0.4556 -0.2148 0.4133 0.1786 0.4401 -0.4931 0.0881 -0.2512 -0.4541 -0.4506 -0.5755 -0.1490 -0.1501 -0.1781 0.4291 -0.5285 0.3316 0.5746 0.5075 1.0000
 0.1302 0.2046 0.6271 0.4453 0.4249 0.6119 0.4364 0.4900 0.3361 0.2420 0.2844 -0.4719 0.2973 0.2706 -0.5132 0.3055 -0.1244 0.2451 0.4365 -0.2905 1.0000
 -0.4286 0.3850 0.3471 0.5250 -0.2786 -0.5445 0.4106 0.2890 0.0276 -0.2648 0.5063 0.5267 -0.2152 -0.2421 -0.2750 0.1930 -0.5328 0.1916 0.6047 -0.5049 1.0000
 -0.4203 -0.5225 -0.1796 -0.2958 0.5081 0.0726 -0.2826 -0.5139 -0.4550 0.3379 -0.0925 -0.3241 -0.3462 0.4613 0.4071 0.3450 0.3865 -0.5095 0.3473 0.2760 1.0000
 -0.4759 -0.5783 -0.2387 -0.0704 0.4272 0.1083 -0.2231 -0.1363 0.5842 0.3537 -0.4965 -0.5269 0.4076 0.1190 0.5179 0.1429 0.5506 0.4208 0.3647 -0.4365 1.0000
 -0.3892 0.4426 -0.5501 -0.4443 -0.2335 0.6129 -0.1847 0.4500 0.4276 -0.0809 0.2204 -0.2038 0.5644 0.4277 -0.4295 -0.4018 -0.4128 0.4107 -0.4301 0.3497 1.0000
 0.1231 -0.3918 0.6178 -0.1471 -0.2950 -0.3534 -0.3595 0.5103 -0.5409 -0.0915 0.4641 -0.2760 -0.5109 -0.1735 -0.1227 0.5863 0.1461 -0.5207 0.4270 -0.3608 1.0000
 0.3577 0.1886 -0.5523 -0.1543 -0.4676 -0.4746 -0.1032 0.5562 -0.3422 0.4022 -0.3219 0.0876 0.1847 0.3725 -0.2557 0.3469 0.3840 -0.2934 0.1001 -0.2577 1.0000
[truncated: 232,111 more chars]
