# Supplementary material for: Estimation of simultaneous equation models by backpropagation method using stochastic gradient descent
Source: PeerJ Comput Sci. 2024 Oct 8;10:e2352. doi: 10.7717/peerj-cs.2352 (PMC11623183; doi:10.7717/peerj-cs.2352)
Supplement: Supplemental Information 2 [file peerj-cs-10-2352-s002.zip › modelo 10 20 4000 sigma 1 /Paralelo2.pbs.o117939]

Nodo en el que ha sido planificado el trabajo :
saturno
Ahora ejecutamos las tareas secuenciales...

R version 3.4.4 (2018-03-15) -- "Someone to Lean On"
Copyright (C) 2018 The R Foundation for Statistical Computing
Platform: x86_64-pc-linux-gnu (64-bit)

R is free software and comes with ABSOLUTELY NO WARRANTY.
You are welcome to redistribute it under certain conditions.
Type 'license()' or 'licence()' for distribution details.

  Natural language support but running in an English locale

R is a collaborative project with many contributors.
Type 'contributors()' for more information and
'citation()' on how to cite R or R packages in publications.

Type 'demo()' for some demos, 'help()' for on-line help, or
'help.start()' for an HTML browser interface to help.
Type 'q()' to quit R.

mediaer =  -0.0001314243 
desver =  0.08312246 

DEVUELTO DE R = -0.1, -0.3, 0.1, 0.0, -0.0, 0.1, -0.1, -0.2, 0.0, -0.1, -0.1, -0.0, 0.0, 0.1, -0.0, 0.1, -0.2, 0.1, 0.0, -0.0, 0.1, 0.1, -0.1, 0.0, 0.0, 0.0, 0.1, 0.0, -0.1, -0.1, 0.1, -0.0, -0.1, 0.0, 0.1, 0.1, -0.1, -0.0, -0.0, -0.1, -0.2, 0.1, -0.1, 0.0, -0.2, 0.1, -0.0, 0.1, -0.0, 0.0, 0.1, -0.2, 0.1, 0.0, 0.1, 0.1, -0.0, -0.1, -0.0, -0.1, 0.0, -0.0, -0.1, -0.0, -0.0, -0.0, -0.0, 0.0, -0.0, -0.1, -0.0, 0.1, 0.1, 0.0, -0.1, -0.1, 0.1, 0.0, -0.0, 0.0, 0.1, 0.1, -0.0, 0.1, 0.0, 0.1, -0.0, 0.1, 0.0, -0.1, 0.1, 0.0, 0.1, -0.1, 0.1, -0.1, 0.0, 0.0, 0.1, 0.0, -0.1, -0.0, -0.1, -0.1, -0.1, -0.0, -0.1, 0.0, 0.0, -0.0, -0.1, 0.1, -0.0, 0.1, -0.0, 0.1, -0.1, 0.0, -0.0, -0.0, 0.2, 0.0, -0.1, -0.0, 0.2, -0.1, 0.1, 0.0, -0.1, 0.0, -0.0, 0.1, 0.1, 0.0, -0.1, -0.1, -0.0, 0.1, 0.0, 0.0, -0.2, -0.0, 0.2, 0.1, -0.2, -0.0, 0.1, -0.1, -0.1, 0.1, -0.1, 0.1, 0.0, -0.2, -0.1, -0.2, 0.2, -0.1, -0.0, 0.0, 0.0, 0.1, -0.2, 0.0, 0.1, 0.0, -0.1, 0.1, 0.0, 0.0, 0.1, -0.1, -0.1, 0.0, 0.2, 0.0, -0.1, 0.0, -0.0, 0.0, -0.0, -0.0, 0.1, -0.1, -0.0, -0.1, 0.2, -0.2, 0.0, 0.1, -0.1, -0.1, -0.1, -0.1, 0.0, -0.0, -0.1, 0.1, 0.0, -0.1, -0.1, 0.0, -0.1, -0.1, -0.0, -0.2, 0.1, 0.0, -0.1, -0.1, 0.0, 0.1, -0.1, 0.0, -0.1, 0.1, 0.0, -0.0, -0.1, -0.1, -0.1, -0.1, 0.0, 0.0, -0.0, -0.0, -0.0, -0.0, -0.0, 0.0, 0.0, 0.1, 0.0, 0.0, 0.0, -0.1, 0.1, -0.1, -0.0, 0.1, -0.0, 0.0, 0.1, -0.0, -0.0, -0.1, 0.1, 0.0, 0.1, 0.1, -0.1, 0.1, 0.1, 0.0, -0.1, 0.0, -0.0, 0.0, 0.1, -0.0, -0.1, 0.2, 0.0, 0.1, -0.2, -0.0, 0.1, 0.1, -0.0, 0.1, -0.1, 0.0, 0.0, 0.0, -0.1, -0.0, -0.0, 0.0, 0.0, 0.0, 0.0, -0.2, 0.0, -0.1, 0.1, -0.0, -0.0, -0.1, 0.0, -0.1, -0.0, -0.1, 0.1, 0.0, -0.0, -0.0, -0.1, 0.1, 0.1, -0.0, 0.1, 0.1, -0.0, 0.0, -0.0, -0.0, 0.1, 0.0, 0.0, 0.1, -0.1, -0.0, 0.2, 0.1, -0.1, 0.0, 0.2, -0.1, -0.0, 0.1, -0.1, 0.0, 0.1, -0.0, -0.1, -0.1, 0.1, -0.0, 0.0, 0.0, 0.0, -0.2, 0.1, 0.0, 0.0, -0.0, -0.1, -0.1, -0.1, -0.2, 0.0, -0.1, -0.1, 0.0, 0.0, 0.1, -0.2, 0.1, 0.0, -0.2, 0.0, 0.0, -0.0, -0.1, -0.1, -0.0, 0.1, 0.0, 0.0, -0.0, 0.1, 0.1, -0.0, -0.0, -0.0, -0.0, 0.2, -0.0, -0.0, 0.0, -0.1, -0.1, 0.0, 0.1, -0.1, 0.0, -0.1, -0.0, -0.1, -0.1, -0.1, 0.0, 0.0, 0.1, -0.2, 0.2, -0.0, 0.0, 0.1, -0.0, 0.1, -0.0, 0.1, 0.0, 0.1, -0.1, 0.1, -0.1, -0.0, 0.1, -0.2, -0.0, 0.3, 0.3, -0.2, 0.1, 0.1, -0.2, -0.1, 0.1, 0.0, -0.1, -0.1, -0.0, 0.0, 0.1, -0.0, -0.0, 0.0, -0.0, 0.0, -0.1, 0.1, 0.1, 0.0, 0.2, 0.0, -0.2, 0.1, -0.0, 0.1, -0.1, -0.1, -0.1, 0.1, 0.0, -0.0, -0.0, 0.0, -0.1, -0.0, 0.0, 0.1, 0.0, -0.1, 0.0, 0.1, -0.0, 0.0, 0.0, -0.1, 0.2, 0.0, 0.2, -0.1, 0.1, -0.0, 0.1, -0.0, 0.1, 0.0, 0.0, 0.1, -0.0, 0.1, -0.2, 0.1, -0.0, -0.1, 0.1, -0.0, 0.0, 0.1, -0.1, -0.1, -0.1, 0.1, 0.0, 0.0, -0.0, 0.0, -0.0, -0.0, -0.1, -0.0, -0.1, -0.1, 0.1, 0.1, -0.1, 0.1, -0.0, -0.1, -0.1, 0.0, 0.1, -0.0, -0.0, 0.1, -0.0, -0.1, 0.1, 0.1, 0.1, -0.0, -0.0, 0.0, -0.0, -0.0, 0.1, 0.0, 0.1, 0.0, -0.0, -0.0, -0.1, 0.1, -0.1, -0.1, 0.0, 0.1, -0.2, -0.1, -0.0, 0.0, 0.2, -0.1, -0.0, 0.1, -0.1, -0.2, -0.1, 0.1, 0.1, -0.2, 0.2, -0.1, -0.1, 0.0, -0.0, 0.1, 0.1, 0.0, 0.1, 0.2, 0.1, 0.1, -0.1, -0.0, 0.2, 0.1, 0.0, 0.1, -0.0, -0.0, -0.0, 0.0, 0.0, 0.0, -0.0, 0.1, -0.1, 0.0, -0.1, 0.1, -0.1, 0.0, -0.0, -0.0, -0.0, -0.1, -0.0, 0.1, 0.0, -0.1, -0.1, 0.1, -0.1, -0.0, 0.0, -0.1, 0.1, -0.0, -0.1, -0.2, -0.1, 0.1, 0.0, -0.1, -0.0, -0.0, 0.0, 0.0, 0.1, -0.0, 0.1, -0.1, 0.0, 0.0, -0.0, -0.2, -0.0, 0.2, -0.0, -0.3, -0.1, 0.1, -0.0, -0.1, -0.0, -0.0, 0.1, 0.1, 0.1, 0.0, 0.0, 0.1, -0.2, -0.1, 0.1, -0.2, -0.1, -0.0, -0.0, -0.0, 0.0, 0.0, -0.1, 0.0, 0.1, 0.1, -0.1, -0.1, 0.0, 0.1, 0.0, -0.2, 0.1, 0.0, 0.0, -0.0, 0.1, -0.1, -0.1, -0.0, -0.0, 0.1, -0.0, -0.0, 0.0, -0.0, 0.0, -0.1, -0.2, 0.0, -0.2, 0.1, 0.0, 0.0, 0.0, -0.2, 0.1, -0.1, 0.2, -0.1, 0.2, 0.0, -0.0, -0.1, 0.0, 0.0, 0.1, -0.2, -0.0, 0.1, 0.1, 0.1, -0.0, -0.1, 0.1, 0.1, -0.0, -0.1, -0.1, 0.1, -0.2, 0.0, 0.1, -0.0, -0.0, 0.1, 0.0, -0.1, -0.1, -0.0, -0.0, 0.0, 0.0, -0.0, -0.1, -0.1, 0.0, 0.1, 0.0, 0.0, -0.1, 0.2, -0.2, -0.1, 0.1, -0.0, -0.1, -0.0, -0.1, -0.0, 0.1, -0.1, 0.0, 0.1, -0.1, -0.0, 0.1, 0.0, 0.0, -0.0, -0.0, -0.1, 0.1, -0.0, -0.0, -0.1, 0.0, 0.3, 0.1, -0.1, -0.1, -0.1, 0.0, -0.0, 0.0, -0.2, 0.0, -0.0, 0.1, -0.1, 0.2, -0.1, 0.0, 0.1, 0.0, -0.2, -0.1, -0.0, 0.2, -0.0, 0.2, -0.1, 0.0, -0.0, 0.1, 0.0, -0.0, 0.1, -0.0, -0.0, -0.0, 0.1, -0.1, -0.0, 0.0, 0.0, 0.0, 0.0, 0.0, -0.1, 0.0, 0.0, 0.0, -0.0, -0.0, -0.0, -0.0, 0.1, -0.1, -0.1, -0.1, 0.1, -0.0, 0.1, 0.0, -0.0, 0.0, -0.1, -0.1, -0.0, 0.0, 0.1, -0.0, -0.0, -0.0, -0.0, 0.0, 0.1, -0.0, 0.1, -0.1, 0.1, -0.1, 0.1, 0.2, 0.0, -0.1, 0.2, 0.1, 0.1, -0.0, -0.1, -0.1, -0.0, 0.1, -0.1, -0.1, -0.1, -0.0, -0.0, 0.1, -0.1, 0.0, 0.0, -0.1, 0.1, 0.0, -0.1, -0.1, 0.0, -0.1, -0.0, 0.0, 0.1, -0.1, -0.0, -0.1, -0.0, 0.1, -0.0, 0.1, -0.1, -0.0, 0.0, -0.0, 0.1, -0.1, 0.0, 0.0, 0.1, 0.1, -0.1, 0.0, 0.1, 0.0, 0.1, 0.1, 0.1, -0.0, 0.1, -0.2, 0.0, 0.0, -0.0, 0.1, -0.0, 0.1, -0.1, -0.1, 0.0, -0.0, 0.1, -0.0, -0.1, 0.0, 0.0, -0.0, -0.1, 0.0, 0.1, 0.0, -0.1, 0.1, -0.0, 0.1, -0.1, -0.0, -0.0, 0.1, -0.1, 0.1, -0.2, 0.2, 0.0, -0.2, -0.1, -0.0, 0.1, -0.0, -0.1, -0.1, 0.1, -0.1, 0.0, -0.0, -0.1, -0.1, 0.2, 0.0, 0.0, -0.0, 0.1, -0.2, 0.0, 0.0, 0.0, 0.1, -0.2, -0.0, -0.0, 0.1, -0.0, 0.1, 0.0, 0.0, 0.0, -0.1, 0.1, -0.1, 0.0, -0.1, 0.1, -0.1, 0.0, -0.0, -0.1, -0.1, 0.0, 0.1, 0.0, 0.1, -0.1, -0.1, -0.0, -0.0, 0.1, 0.0, 0.0, -0.0, 0.1, -0.1, 0.0, 0.0, 0.1, 0.1, -0.0, -0.1, -0.1, -0.1, 0.0, 0.0, -0.1, 0.0, -0.0, -0.1, 0.1, -0.0, -0.0, 0.1, 0.2, 0.2, -0.1, -0.1, -0.0, -0.0, 0.1, 0.0, -0.1, 0.0, 0.1, 0.2, -0.0, -0.1, 0.1, -0.0, 0.0, 0.1, -0.0, 0.0, 0.1, -0.0, 0.0, -0.0, -0.0, -0.0, 0.0, -0.0, -0.0, 0.0, 0.1, 0.0, -0.0, 0.0, 0.0, 0.0, -0.1, 0.1, 0.0, 0.1, -0.1, -0.0, 0.1, -0.0, -0.1, 0.0, -0.1, 0.0, -0.1, 0.1, -0.0, 0.1, -0.1, 0.1, -0.0, 0.0, 0.1, -0.0, 0.0, 0.0, 0.1, 0.0, -0.1, 0.0, 0.1, -0.1, -0.0, -0.2, 0.2, 0.1, 0.0, -0.0, -0.1, -0.1, -0.0, -0.1, 0.0, -0.1, 0.1, -0.0, 0.1, -0.1, -0.1, 0.0, 0.1, 0.0, 0.1, 0.0, -0.2, -0.0, 0.2, -0.0, -0.1, 0.0, -0.1, -0.0, -0.1, -0.1, 0.1, 0.1, 0.0, 0.1, -0.0, -0.1, 0.0, 0.1, 0.1, 0.0, -0.2, -0.1, 0.1, -0.1, 0.1, -0.0, -0.0, -0.0, -0.1, -0.1, 0.2, 0.1, -0.0, 0.0, -0.2, -0.0, 0.1, 0.0, -0.1, -0.0, -0.1, -0.1, -0.0, -0.1, -0.0, -0.0, -0.1, -0.2, -0.0, -0.1, 0.0, 0.0, 0.0, 0.0, 0.0, -0.1, 0.0, 0.1, 0.1, 0.1, -0.0, -0.1, 0.0, -0.1, 0.0, 0.2, 0.0, 0.0, 0.1, -0.1, 0.1, -0.0, 0.1, -0.1, -0.0, 0.0, 0.0, 0.0, 0.0, -0.1, 0.0, -0.1, 0.1, -0.0, -0.0, -0.1, 0.0, 0.1, -0.1, 0.0, 0.1, 0.1, -0.0, -0.0, 0.0, 0.0, -0.0, 0.1, 0.1, 0.1, -0.1, -0.1, -0.0, -0.1, 0.0, 0.0, -0.0, -0.0, 0.0, -0.0, 0.1, 0.2, 0.0, 0.2, -0.1, -0.0, 0.0, 0.0, 0.0, 0.0, 0.1, 0.0, 0.1, -0.1, 0.1, -0.0, -0.1, 0.1, -0.1, 0.1, -0.0, 0.0, -0.2, 0.1, 0.0, 0.1, -0.0, -0.0, -0.0, -0.0, 0.0, -0.0, -0.2, 0.0, -0.0, 0.1, 0.1, -0.0, -0.0, -0.1, 0.2, -0.1, -0.1, -0.2, 0.0, -0.1, -0.0, -0.1, 0.1, -0.0, -0.1, -0.0, 0.1, 0.1, -0.1, 0.0, 0.0, 0.0, -0.1, 0.1, 0.0, -0.1, -0.1, -0.1, 0.1, 0.1, 0.1, 0.1, -0.1, -0.1, 0.0, -0.1, 0.0, -0.1, 0.0, -0.0, -0.0, 0.0, 0.0, -0.1, 0.0, 0.1, 0.1, 0.0, 0.1, -0.2, -0.1, 0.1, 0.1, 0.1, 0.0, 0.0, 0.1, 0.0, 0.1, -0.0, 0.1, 0.0, -0.1, 0.2, 0.0, 0.1, -0.2, 0.1, 0.1, 0.1, 0.0, 0.1, 0.2, 0.0, -0.1, -0.1, 0.3, -0.1, 0.0, 0.1, 0.0, 0.0, 0.1, -0.1, -0.2, -0.1, 0.1, 0.1, -0.2, 0.2, 0.2, -0.1, -0.0, 0.1, -0.1, -0.1, -0.1, -0.1, 0.1, -0.0, -0.0, -0.1, 0.1, -0.1, -0.1, -0.1, 0.2, -0.1, -0.1, 0.1, 0.1, -0.1, -0.0, 0.0, 0.1, 0.1, -0.0, 0.1, -0.1, 0.0, 0.1, 0.0, -0.0, 0.0, -0.2, -0.0, 0.0, 0.1, 0.1, 0.0, 0.0, 0.1, -0.1, 0.1, 0.2, 0.1, -0.1, -0.0, 0.2, -0.1, -0.1, 0.1, 0.0, -0.0, -0.1, -0.1, -0.0, -0.0, -0.0, 0.0, -0.0, -0.1, -0.1, 0.1, -0.2, 0.1, 0.1, 0.1, 0.0, -0.0, -0.0, -0.0, -0.1, -0.0, -0.0, 0.1, 0.0, 0.0, -0.1, 0.0, -0.1, -0.0, 0.0, -0.0, 0.2, -0.1, -0.0, -0.2, -0.1, 0.1, 0.1, -0.0, 0.0, 0.2, -0.0, -0.1, -0.1, -0.1, 0.1, 0.1, -0.1, -0.0, 0.0, -0.0, -0.1, 0.1, -0.0, 0.3, -0.1, 0.0, 0.0, -0.1, 0.1, -0.1, 0.1, 0.1, 0.2, -0.1, -0.1, 0.0, -0.1, 0.0, -0.1, -0.0, -0.0, -0.1, -0.0, -0.1, 0.0, 0.0, -0.0, -0.1, 0.0, 0.1, 0.1, 0.1, 0.1, -0.1, 0.1, -0.0, -0.1, 0.1, -0.0, -0.1, 0.0, 0.0, 0.0, 0.1, -0.0, -0.0, -0.0, -0.0, 0.1, 0.2, -0.2, -0.0, 0.1, 0.1, 0.0, 0.1, 0.0, 0.0, 0.0, 0.1, 0.0, -0.1, -0.1, -0.1, 0.0, 0.1, 0.0, 0.0, 0.1, -0.1, 0.1, -0.1, 0.0, -0.0, 0.0, -0.0, 0.1, -0.0, -0.1, -0.0, -0.0, -0.1, -0.0, -0.1, -0.1, 0.1, 0.1, -0.0, 0.0, 0.0, -0.1, -0.1, -0.0, -0.0, 0.1, -0.0, 0.0, -0.1, 0.1, 0.1, -0.2, -0.1, 0.1, -0.1, 0.1, 0.0, -0.1, 0.0, -0.0, -0.0, -0.0, 0.0, -0.1, 0.1, -0.1, -0.0, 0.0, -0.1, 0.2, 0.0, 0.0, -0.1, 0.2, -0.2, 0.0, 0.0, 0.0, 0.1, -0.0, -0.1, 0.0, 0.0, -0.1, 0.0, -0.0, 0.1, 0.1, 0.0, -0.0, -0.1, 0.1, -0.1, 0.0, -0.2, 0.0, 0.0, 0.0, -0.0, -0.1, 0.2, 0.0, 0.0, -0.1, -0.1, 0.1, 0.2, -0.0, 0.1, 0.0, -0.0, -0.1, -0.1, -0.0, 0.0, -0.0, 0.1, 0.0, -0.1, -0.0, -0.1, -0.0, -0.0, 0.1, -0.0, -0.1, 0.0, -0.0, -0.0, -0.1, 0.1, 0.0, 0.0, -0.1, 0.0, 0.1, -0.0, -0.0, 0.0, 0.0, 0.1, -0.1, 0.0, 0.0, 0.0, 0.0, 0.0, 0.0, 0.0, -0.1, 0.0, -0.0, -0.1, -0.1, -0.1, -0.0, 0.0, -0.0, -0.1, 0.0, -0.0, -0.1, 0.0, 0.1, 0.1, -0.1, 0.0, 0.0, 0.0, 0.1, 0.0, 0.1, -0.0, 0.0, -0.1, 0.1, -0.1, -0.1, 0.0, -0.1, 0.0, 0.1, 0.0, -0.2, -0.0, 0.1, 0.0, 0.0, 0.0, -0.0, 0.1, 0.0, 0.1, -0.1, 0.2, -0.0, 0.0, 0.0, 0.0, -0.1, -0.0, -0.0, -0.0, -0.1, 0.0, 0.0, -0.0, -0.0, -0.0, -0.0, -0.1, -0.1, -0.0, 0.0, 0.0, -0.2, -0.0, 0.0, -0.1, 0.1, 0.0, -0.0, -0.2, 0.0, -0.2, 0.1, 0.1, 0.1, 0.0, 0.0, 0.1, 0.1, 0.1, 0.1, 0.0, 0.1, -0.0, 0.1, 0.1, -0.0, -0.1, -0.0, -0.0, -0.0, 0.0, -0.1, 0.1, 0.0, -0.1, -0.2, 0.1, -0.0, 0.1, -0.2, 0.1, 0.0, 0.0, -0.1, 0.0, 0.1, 0.1, 0.0, -0.0, 0.1, 0.0, 0.0, 0.1, 0.1, 0.1, 0.1, 0.1, -0.1, -0.1, 0.0, -0.1, 0.1, 0.0, 0.0, -0.0, -0.2, 0.0, 0.1, 0.2, -0.1, 0.2, -0.1, 0.0, -0.0, 0.1, -0.1, -0.0, -0.0, -0.1, -0.1, -0.1, 0.2, -0.1, -0.1, -0.1, -0.0, 0.0, 0.0, -0.1, -0.1, -0.1, 0.1, 0.0, 0.0, 0.0, 0.0, -0.2, 0.1, 0.0, 0.1, 0.0, -0.1, -0.1, 0.0, -0.0, -0.1, -0.1, -0.2, -0.0, 0.0, 0.1, -0.0, -0.1, -0.1, -0.1, 0.0, -0.0, 0.1, 0.1, -0.0, 0.1, -0.0, -0.1, 0.0, 0.0, 0.1, 0.1, -0.0, 0.0, 0.0, -0.0, 0.1, -0.0, -0.1, -0.0, -0.1, -0.0, 0.0, -0.0, 0.0, -0.1, -0.0, 0.0, -0.0, -0.1, 0.0, -0.1, 0.1, 0.0, -0.0, 0.1, -0.1, 0.0, 0.1, -0.0, 0.1, 0.1, -0.1, 0.1, 0.1, 0.2, 0.0, -0.1, 0.1, 0.0, -0.0, -0.1, 0.2, 0.1, 0.0, -0.1, -0.1, 0.0, -0.0, 0.1, 0.0, 0.1, 0.1, 0.0, -0.0, 0.0, -0.0, 0.0, 0.0, 0.0, -0.1, 0.1, -0.0, 0.0, -0.0, -0.0, -0.0, 0.0, -0.0, -0.0, 0.1, 0.0, 0.1, 0.0, 0.0, 0.0, 0.1, -0.0, 0.1, 0.0, -0.2, 0.2, -0.1, 0.2, -0.2, 0.3, -0.0, 0.0, -0.1, 0.1, -0.2, -0.0, -0.0, 0.0, -0.2, 0.1, -0.1, 0.1, 0.1, -0.1, -0.1, -0.1, 0.1, 0.0, 0.0, 0.0, -0.0, -0.0, 0.0, 0.0, -0.1, -0.2, 0.1, 0.0, -0.0, 0.1, -0.1, -0.2, -0.0, -0.1, 0.0, 0.1, -0.1, -0.0, 0.0, -0.1, 0.1, 0.0, -0.0, 0.0, 0.1, -0.1, 0.0, 0.0, 0.1, 0.0, -0.1, 0.0, 0.0, -0.0, 0.1, 0.0, -0.0, 0.0, -0.0, -0.0, -0.1, 0.1, -0.0, -0.1, 0.1, 0.1, 0.2, -0.0, -0.0, -0.2, 0.2, -0.1, -0.1, 0.0, -0.1, 0.1, 0.1, 0.0, -0.2, 0.0, 0.1, 0.1, 0.1, 0.1, -0.2, -0.0, 0.2, 0.1, -0.2, 0.1, 0.1, -0.2, -0.1, -0.0, -0.1, 0.2, -0.1, -0.0, -0.1, -0.1, 0.1, 0.0, -0.1, 0.0, -0.2, 0.0, 0.1, -0.0, -0.2, -0.1, 0.0, 0.0, 0.0, -0.0, 0.0, -0.0, 0.0, -0.0, 0.1, -0.1, 0.0, -0.1, -0.1, -0.0, 0.1, 0.1, -0.1, -0.1, 0.0, 0.0, -0.0, 0.0, 0.0, -0.1, 0.1, -0.0, -0.1, -0.1, 0.2, -0.1, -0.0, 0.1, -0.0, 0.0, -0.0, 0.0, -0.1, 0.1, 0.0, 0.2, -0.0, -0.1, -0.1, -0.1, 0.1, -0.0, -0.2, -0.1, 0.1, -0.1, -0.1, 0.1, -0.0, -0.2, 0.1, 0.0, -0.2, -0.1, 0.1, -0.1, 0.0, 0.1, -0.1, -0.1, 0.0, -0.2, 0.0, -0.1, 0.1, -0.1, -0.1, 0.1, 0.1, -0.0, 0.1, -0.0, -0.1, -0.1, 0.1, -0.0, -0.0, 0.0, 0.0, 0.0, 0.1, 0.0, -0.0, -0.1, 0.0, -0.1, 0.0, 0.0, -0.0, -0.1, -0.1, -0.2, 0.0, -0.0, 0.1, -0.0, -0.2, -0.0, 0.1, -0.0, -0.1, -0.1, -0.0, -0.1, -0.1, 0.1, -0.0, -0.0, 0.0, -0.0, -0.1, 0.0, 0.0, 0.1, -0.0, 0.2, 0.0, -0.1, -0.0, 0.0, -0.0, -0.0, -0.1, 0.1, 0.1, 0.1, -0.1, 0.0, -0.0, 0.0, 0.0, 0.0, -0.0, 0.0, 0.0, 0.0, 0.0, -0.0, 0.0, 0.1, 0.3, -0.0, -0.2, -0.0, 0.2, 0.1, -0.1, 0.0, -0.0, -0.1, -0.2, 0.1, -0.1, 0.1, -0.1, 0.2, -0.1, 0.0, 0.1, 0.0, -0.0, -0.0, -0.0, -0.1, 0.0, -0.1, -0.1, 0.1, 0.0, -0.1, -0.0, -0.0, 0.1, 0.1, -0.0, 0.1, -0.0, -0.0, 0.0, 0.1, -0.1, 0.2, 0.1, 0.1, -0.1, -0.0, 0.2, 0.0, -0.1, 0.0, 0.1, -0.0, -0.0, -0.1, 0.1, -0.1, 0.1, -0.1, 0.1, -0.0, -0.1, -0.2, 0.0, 0.1, 0.0, 0.1, -0.1, -0.0, -0.0, -0.1, -0.1, -0.1, 0.0, 0.0, -0.1, 0.1, -0.1, -0.0, 0.0, -0.1, 0.1, 0.1, -0.1, -0.0, 0.1, -0.1, -0.0, 0.1, -0.0, -0.0, 0.0, -0.0, 0.0, -0.0, 0.1, -0.1, -0.1, 0.0, -0.0, 0.0, -0.3, -0.0, 0.1, 0.1, -0.1, 0.1, 0.1, -0.1, 0.0, 0.1, 0.0, 0.0, 0.1, 0.2, 0.0, 0.1, 0.0, -0.1, 0.0, 0.2, -0.1, -0.0, 0.0, -0.0, -0.1, -0.0, 0.1, -0.0, -0.0, -0.1, -0.1, 0.1, -0.0, 0.0, -0.1, 0.1, 0.1, -0.0, 0.0, 0.0, 0.0, -0.1, 0.1, -0.0, 0.1, -0.0, -0.1, -0.1, 0.0, -0.0, -0.0, 0.0, 0.0, 0.0, 0.1, -0.0, -0.0, -0.0, -0.0, 0.1, 0.1, -0.2, 0.0, -0.0, 0.1, 0.1, -0.2, -0.1, 0.1, -0.1, 0.1, 0.1, -0.2, -0.0, -0.0, 0.0, -0.0, 0.1, -0.0, 0.0, 0.1, 0.0, -0.0, -0.1, 0.1, -0.2, 0.2, -0.1, -0.1, 0.0, 0.0, 0.1, 0.0, 0.0, -0.1, 0.0, 0.2, 0.0, 0.0, 0.1, -0.0, 0.1, -0.1, 0.1, -0.1, 0.2, 0.0, -0.0, -0.1, -0.1, 0.1, 0.1, -0.0, 0.1, 0.0, 0.0, 0.0, -0.0, -0.0, 0.0, -0.1, 0.1, 0.0, -0.0, -0.1, -0.1, 0.1, 0.0, -0.0, 0.0, 0.1, 0.1, 0.1, 0.0, 0.1, -0.1, 0.1, -0.0, -0.0, 0.1, 0.0, -0.1, 0.1, 0.2, 0.1, 0.1, -0.1, 0.0, 0.0, 0.1, -0.1, 0.1, 0.1, 0.1, -0.1, 0.1, 0.1, -0.1, -0.1, 0.0, -0.0, -0.0, -0.0, 0.1, -0.1, 0.2, -0.0, -0.0, -0.0, -0.0, -0.1, 0.1, -0.1, -0.0, -0.1, 0.1, -0.0, 0.0, -0.0, -0.0, 0.0, -0.0, 0.1, -0.0, 0.1, -0.1, 0.1, -0.1, -0.1, -0.0, 0.1, 0.1, 0.0, 0.0, 0.1, -0.0, 0.1, 0.0, -0.0, 0.0, -0.1, -0.0, 0.0, -0.1, -0.1, -0.1, 0.1, -0.1, -0.0, -0.0, 0.0, 0.1, 0.0, 0.0, -0.1, -0.0, 0.0, 0.1, -0.1, -0.1, -0.1, -0.1, 0.1, 0.2, -0.1, 0.2, 0.0, -0.1, -0.1, 0.1, -0.1, 0.0, 0.0, 0.1, -0.1, 0.1, -0.1, 0.0, -0.1, -0.0, -0.0, -0.0, 0.0, 0.0, 0.0, 0.0, -0.1, -0.0, 0.0, -0.1, 0.3, 0.1, -0.2, -0.1, 0.3, -0.1, 0.0, 0.0, 0.0, -0.0, 0.1, -0.1, 0.0, -0.1, 0.0, -0.0, 0.0, -0.0, 0.0, -0.0, 0.0, 0.0, 0.0, -0.0, 0.1, -0.0, 0.1, -0.1, 0.0, 0.1, -0.1, -0.0, 0.1, -0.0, -0.1, 0.0, 0.2, -0.1, 0.0, 0.1, -0.0, 0.1, -0.1, -0.1, -0.1, 0.0, 0.0, 0.0, 0.0, -0.0, -0.0, 0.0, -0.1, -0.0, -0.0, -0.0, 0.1, -0.0, -0.0, 0.0, 0.1, -0.1, -0.0, 0.0, 0.0, 0.2, -0.1, -0.1, 0.1, -0.0, -0.1, 0.0, -0.1, -0.0, 0.0, 0.0, 0.1, -0.1, 0.0, 0.1, -0.0, 0.0, -0.0, 0.0, -0.0, 0.0, -0.0, 0.0, -0.0, -0.0, -0.1, 0.1, -0.1, -0.1, -0.1, -0.0, -0.0, 0.1, 0.0, -0.1, -0.1, 0.1, 0.1, 0.1, 0.0, 0.0, -0.1, 0.0, 0.0, 0.1, -0.0, 0.0, -0.1, 0.0, -0.1, 0.2, -0.1, 0.1, 0.1, -0.1, -0.1, -0.1, -0.0, 0.1, -0.0, 0.1, -0.1, -0.0, -0.0, -0.1, 0.0, -0.1, 0.1, -0.1, -0.1, -0.1, 0.0, -0.0, 0.0, 0.0, -0.0, 0.1, -0.1, 0.1, -0.1, 0.2, 0.0, -0.0, -0.0, -0.0, -0.0, 0.0, 0.0, 0.2, 0.0, 0.2, -0.0, -0.1, 0.0, 0.0, 0.1, 0.1, -0.2, -0.0, 0.0, -0.0, 0.0, 0.0, -0.0, 0.0, 0.0, 0.0, -0.0, 0.0, 0.0, 0.1, 0.0, -0.1, 0.0, 0.0, -0.1, 0.1, 0.1, 0.2, -0.1, 0.2, -0.1, 0.0, 0.0, 0.1, -0.0, -0.1, -0.1, -0.1, 0.0, 0.0, -0.0, -0.0, 0.0, -0.1, -0.1, 0.2, 0.1, 0.0, -0.1, -0.1, 0.2, -0.0, -0.1, 0.0, 0.1, -0.1, -0.1, -0.1, 0.1, 0.1, -0.0, -0.1, 0.1, -0.0, 0.1, 0.1, -0.2, 0.0, 0.0, 0.2, -0.1, 0.1, 0.0, -0.1, -0.0, 0.2, -0.0, 0.2, 0.0, 0.1, 0.1, -0.1, -0.2, 0.1, -0.0, -0.1, 0.1, 0.1, 0.1, 0.1, -0.2, -0.1, 0.0, -0.0, 0.0, -0.1, 0.1, 0.0, -0.0, 0.1, 0.1, -0.1, -0.1, -0.1, 0.0, -0.0, -0.0, -0.1, -0.0, -0.1, 0.1, -0.0, 0.0, 0.0, -0.1, 0.0, 0.0, 0.1, -0.2, 0.1, 0.1, -0.1, -0.1, -0.0, -0.0, -0.0, 0.2, 0.2, 0.0, 0.0, 0.0, -0.1, -0.1, 0.1, 0.0, -0.1, 0.0, 0.1, 0.1, 0.1, 0.1, -0.2, -0.1, -0.0, -0.0, 0.2, -0.0, 0.1, 0.0, -0.1, 0.1, 0.0, -0.1, 0.1, 0.0, 0.2, 0.1, 0.1, -0.1, -0.0, 0.2, 0.0, -0.0, 0.1, -0.1, -0.1, 0.1, -0.0, -0.0, -0.0, -0.1, -0.0, 0.1, -0.0, 0.0, -0.1, 0.0, -0.2, -0.1, -0.2, 0.1, -0.1, 0.0, -0.0, -0.1, 0.0, 0.1, -0.0, -0.1, -0.0, 0.0, -0.0, 0.0, 0.1, 0.0, -0.1, -0.0, 0.1, 0.1, 0.2, -0.2, -0.0, 0.1, -0.0, 0.1, 0.1, 0.1, -0.1, 0.0, -0.0, 0.1, -0.1, 0.1, -0.0, -0.1, 0.0, -0.1, -0.1, -0.0, -0.1, 0.0, -0.0, -0.2, -0.2, -0.1, -0.0, -0.0, -0.0, 0.1, -0.1, -0.1, -0.0, 0.0, 0.1, -0.1, -0.0, -0.2, 0.0, -0.0, 0.1, -0.1, 0.1, -0.0, -0.1, -0.1, -0.3, 0.1, -0.0, -0.0, 0.1, -0.0, -0.2, 0.0, -0.0, 0.0, -0.1, 0.2, 0.0, 0.0, -0.1, -0.1, 0.1, 0.0, -0.1, 0.2, -0.1, -0.1, -0.1, 0.2, -0.0, 0.1, -0.2, -0.1, 0.0, -0.1, -0.1, 0.1, 0.1, -0.0, 0.1, -0.0, -0.0, 0.1, 0.0, -0.1, 0.4, -0.2, 0.1, -0.2, 0.1, 0.2, 0.1, -0.1, 0.1, 0.1, 0.0, 0.0, -0.1, -0.1, -0.1, -0.1, 0.1, 0.0, -0.1, 0.1, 0.0, -0.1, -0.1, 0.1, -0.0, 0.0, -0.0, -0.0, 0.0, -0.0, -0.1, -0.0, -0.1, -0.0, 0.0, -0.1, -0.0, 0.1, -0.1, 0.0, -0.0, 0.1, 0.1, 0.0, -0.0, -0.0, -0.0, -0.1, 0.1, -0.1, 0.2, -0.1, -0.1, -0.1, -0.1, 0.3, -0.1, -0.1, 0.1, 0.0, 0.1, -0.2, -0.0, 0.1, 0.0, 0.1, 0.0, 0.0, 0.1, -0.1, 0.1, -0.1, 0.1, -0.2, 0.1, 0.1, 0.0, -0.0, 0.0, 0.1, 0.0, -0.1, -0.1, 0.1, -0.1, -0.0, 0.1, 0.1, 0.0, -0.1, -0.0, 0.1, 0.1, -0.2, 0.1, -0.0, 0.0, 0.1, -0.0, 0.0, -0.1, -0.0, 0.1, 0.0, 0.1, -0.2, 0.0, -0.0, -0.0, 0.1, -0.2, -0.1, -0.0, 0.1, 0.1, -0.2, 0.1, 0.1, 0.0, 0.2, 0.1, -0.0, 0.0, 0.0, -0.0, 0.1, -0.0, -0.0, 0.0, 0.0, 0.2, -0.2, 0.0, -0.0, 0.0, -0.0, 0.1, -0.1, 0.0, -0.1, 0.1, -0.1, 0.1, -0.0, 0.1, -0.1, 0.1, 0.0, -0.0, 0.1, -0.1, -0.0, -0.0, 0.1, 0.0, -0.1, 0.0, 0.0, -0.1, -0.1, -0.1, 0.0, -0.1, -0.1, -0.1, -0.1, 0.1, 0.1, -0.1, -0.1, -0.1, 0.1, 0.1, -0.0, 0.1, -0.0, -0.1, 0.0, 0.0, 0.1, -0.0, 0.1, -0.1, -0.0, -0.1, -0.0, 0.0, 0.0, -0.1, -0.1, -0.0, 0.1, 0.0, -0.1, -0.1, 0.1, -0.1, -0.1, -0.1, 0.0, -0.0, -0.0, -0.0, 0.0, -0.0, 0.0, -0.0, -0.1, -0.0, -0.1, -0.0, -0.0, 0.1, -0.1, 0.1, -0.1, 0.0, -0.0, 0.0, 0.2, -0.1, -0.2, -0.1, 0.1, 0.1, -0.1, -0.0, 0.1, -0.2, 0.0, -0.1, 0.1, 0.0, 0.2, -0.1, -0.0, -0.0, 0.1, 0.2, 0.0, -0.0, -0.1, -0.1, 0.0, 0.0, -0.1, 0.0, 0.1, -0.0, 0.0, 0.0, -0.1, -0.1, 0.1, -0.1, -0.1, 0.1, 0.1, 0.0, 0.2, -0.0, 0.0, -0.2, 0.1, -0.1, 0.1, -0.1, 0.1, -0.0, -0.0, 0.0, 0.1, -0.1, -0.1, -0.2, 0.1, 0.0, -0.0, 0.0, 0.1, -0.1, 0.1, -0.0, 0.2, -0.0, -0.1, -0.0, 0.1, 0.0, -0.1, 0.0, 0.1, 0.0, -0.1, -0.0, -0.0, 0.1, 0.0, 0.0, -0.1, -0.2, -0.0, -0.0, -0.0, 0.1, -0.1, -0.0, 0.1, -0.0, 0.2, 0.2, 0.1, -0.0, 0.1, -0.2, 0.2, -0.0, -0.0, 0.2, 0.1, 0.0, 0.1, -0.0, -0.0, -0.1, 0.0, 0.0, 0.0, 0.0, 0.0, 0.1, -0.1, 0.0, -0.0, 0.1, 0.1, 0.0, -0.0, 0.1, 0.1, -0.2, 0.1, 0.0, 0.1, -0.0, -0.1, -0.0, 0.0, -0.0, -0.0, 0.0, -0.1, -0.0, -0.1, 0.1, -0.0, 0.1, 0.0, -0.0, -0.0, -0.1, 0.1, -0.0, 0.0, -0.0, 0.0, -0.1, -0.0, -0.1, -0.0, 0.1, 0.1, -0.0, -0.1, -0.0, 0.2, -0.1, -0.0, 0.1, 0.1, 0.2, -0.1, -0.0, 0.1, -0.1, 0.1, 0.0, -0.1, 0.0, 0.1, 0.0, -0.2, -0.1, -0.1, 0.1, 0.2, -0.1, -0.0, -0.1, 0.1, -0.2, 0.1, 0.1, 0.1, 0.1, -0.2, -0.0, 0.1, -0.0, 0.1, -0.0, -0.1, 0.0, 0.2, 0.0, -0.0, -0.1, -0.1, -0.0, 0.1, -0.2, -0.0, -0.2, 0.1, -0.1, -0.1, 0.0, 0.1, -0.2, -0.1, -0.0, 0.1, 0.1, -0.1, 0.1, -0.1, 0.0, 0.0, -0.0, 0.0, 0.0, 0.0, -0.1, -0.1, -0.2, 0.0, 0.0, -0.1, -0.1, -0.0, 0.0, 0.1, 0.1, -0.0, -0.0, 0.0, -0.0, 0.0, 0.2, -0.0, -0.0, -0.1, 0.0, -0.0, 0.1, -0.1, 0.0, -0.0, -0.1, 0.2, -0.2, 0.0, 0.0, 0.2, 0.0, -0.1, -0.1, 0.0, -0.0, -0.1, 0.1, 0.1, -0.0, -0.1, -0.1, 0.1, 0.0, -0.0, 0.1, -0.0, 0.1, 0.0, 0.0, -0.0, -0.0, 0.0, 0.0, 0.0, 0.1, -0.0, -0.0, 0.1, 0.1, -0.1, 0.0, -0.1, 0.1, -0.0, -0.1, -0.0, 0.0, -0.0, 0.0, -0.1, -0.0, 0.0, 0.0, -0.0, 0.0, -0.1, -0.0, 0.0, -0.0, -0.1, 0.1, 0.1, -0.1, 0.1, -0.0, -0.0, 0.0, 0.0, 0.1, 0.0, 0.1, -0.1, 0.0, 0.0, 0.0, -0.0, -0.2, -0.1, -0.1, 0.1, -0.0, -0.2, 0.1, 0.1, -0.1, 0.0, 0.1, 0.0, 0.0, -0.2, -0.1, -0.0, 0.2, -0.1, -0.0, 0.0, -0.0, -0.1, 0.0, 0.1, -0.0, 0.0, 0.0, -0.1, 0.0, -0.0, -0.1, 0.1, 0.1, 0.1, -0.0, 0.1, -0.1, -0.0, 0.2, 0.0, -0.1, 0.0, -0.1, 0.1, -0.1, 0.1, -0.1, -0.1, 0.0, -0.1, -0.1, -0.0, 0.1, -0.0, 0.1, -0.1, 0.0, -0.0, 0.0, -0.0, 0.2, -0.0, 0.0, -0.1, -0.1, 0.0, 0.1, -0.0, 0.0, 0.1, -0.1, -0.1, -0.0, 0.1, 0.1, -0.1, -0.1, 0.0, -0.1, 0.1, -0.0, 0.0, -0.1, 0.0, -0.1, 0.1, 0.0, 0.0, -0.0, -0.1, -0.0, 0.2, 0.0, 0.0, -0.1, 0.1, -0.1, -0.1, 0.0, 0.1, -0.1, 0.1, -0.0, 0.0, -0.1, 0.1, -0.0, -0.0, 0.0, 0.1, 0.1, -0.0, 0.1, -0.1, 0.2, 0.0, 0.0, 0.1, -0.0, 0.1, -0.0, -0.1, -0.1, 0.0, -0.1, 0.0, 0.1, 0.0, -0.1, -0.1, 0.0, -0.1, 0.1, -0.1, 0.1, -0.0, 0.1, -0.0, 0.0, 0.0, -0.1, 0.1, -0.1, -0.1, -0.1, 0.2, -0.2, -0.1, -0.1, 0.1, 0.0, 0.0, 0.0, -0.1, 0.0, 0.0, 0.1, 0.0, -0.0, 0.1, -0.0, 0.0, -0.1, -0.1, -0.1, 0.1, 0.0, 0.0, -0.1, -0.1, 0.0, -0.1, -0.1, -0.1, 0.1, 0.1, -0.0, 0.0, -0.1, -0.0, -0.1, 0.0, 0.0, 0.0, 0.1, 0.0, -0.1, -0.0, 0.0, 0.0, -0.1, -0.2, 0.0, 0.1, 0.1, -0.1, 0.1, 0.0, 0.0, 0.0, 0.1, 0.0, -0.1, -0.0, -0.1, 0.1, 0.0, -0.0, -0.1, -0.1, -0.0, 0.0, 0.0, -0.0, -0.0, -0.0, 0.0, -0.0, 0.1, 0.2, -0.1, -0.0, -0.1, 0.2, -0.1, -0.0, -0.0, -0.0, -0.1, 0.1, 0.0, -0.1, -0.1, 0.1, -0.1, -0.1, 0.1, 0.1, -0.0, -0.0, -0.0, 0.0, 0.1, 0.0, 0.1, -0.1, -0.0, 0.0, -0.0, -0.1, -0.1, 0.0, -0.1, -0.1, -0.1, 0.1, -0.1, -0.1, -0.1, -0.0, -0.0, -0.1, 0.0, 0.1, -0.0, 0.1, -0.0, -0.2, 0.0, -0.0, -0.1, -0.0, -0.0, -0.0, 0.0, 0.0, -0.0, -0.0, -0.0, -0.1, -0.1, 0.1, 0.1, -0.0, -0.0, 0.1, -0.1, -0.1, 0.1, -0.0, 0.2, -0.0, -0.1, -0.1, -0.1, 0.2, -0.0, -0.0, 0.0, -0.0, -0.1, -0.0, 0.1, 0.1, 0.1, -0.1, -0.1, -0.0, -0.0, 0.1, -0.1, 0.0, 0.0, 0.0, 0.1, -0.1, -0.1, 0.0, -0.1, -0.0, 0.0, 0.2, -0.1, -0.1, -0.1, -0.0, 0.0, 0.1, 0.0, 0.0, 0.0, -0.1, -0.0, 0.1, -0.0, 0.1, -0.1, -0.1, -0.1, -0.1, 0.0, 0.0, 0.1, -0.0, 0.1, 0.0, -0.1, -0.0, 0.1, 0.0, -0.0, -0.1, 0.0, -0.1, 0.2, -0.0, 0.0, -0.0, -0.1, 0.0, -0.0, -0.1, -0.0, 0.0, -0.0, 0.0, 0.1, -0.0, 0.0, 0.0, 0.0, -0.1, 0.0, 0.1, 0.1, 0.1, -0.0, -0.0, -0.0, 0.0, 0.1, -0.1, 0.0, -0.1, 0.0, 0.0, 0.1, -0.1, 0.0, -0.0, 0.1, 0.1, 0.1, -0.0, 0.1, 0.1, -0.0, -0.0, 0.0, -0.0, 0.2, 0.0, -0.0, -0.1, -0.1, 0.1, 0.0, -0.0, 0.1, 0.0, -0.0, -0.1, -0.1, -0.1, -0.0, 0.1, -0.0, 0.1, -0.0, -0.2, -0.0, 0.1, 0.1, -0.2, 0.1, 0.0, -0.0, -0.1, 0.1, 0.0, -0.0, -0.0, 0.0, 0.0, 0.0, -0.0, -0.0, -0.1, -0.0, -0.1, 0.1, 0.1, -0.0, -0.0, -0.2, 0.1, -0.0, -0.0, 0.1, 0.1, 0.1, -0.0, 0.1, 0.0, 0.1, -0.0, 0.0, 0.0, 0.0, -0.0, -0.1, 0.1, 0.0, 0.2, -0.1, 0.0, -0.1, -0.1, 0.0, -0.0, -0.0, 0.1, 0.1, -0.1, 0.0, -0.1, 0.1, 0.1, 0.0, 0.1, 0.1, 0.1, 0.0, 0.1, -0.0, 0.1, -0.0, -0.0, -0.0, -0.0, 0.1, -0.1, 0.0, 0.0, -0.0, -0.0, 0.1, -0.1, -0.0, 0.0, 0.0, 0.0, 0.0, -0.1, 0.0, -0.0, 0.1, -0.0, -0.1, 0.1, 0.1, -0.0, -0.0, 0.0, -0.1, 0.1, 0.0, -0.0, 0.1, -0.1, -0.0, -0.0, 0.0, -0.1, 0.2, -0.0, -0.0, 0.1, 0.1, -0.0, 0.1, 0.1, 0.1, -0.1, 0.1, 0.0, -0.0, -0.1, -0.0, 0.0, -0.0, 0.1, -0.0, 0.0, -0.1, 0.1, -0.0, -0.0, -0.0, -0.0, -0.1, 0.2, 0.1, -0.1, 0.1, 0.1, -0.2, 0.0, 0.0, 0.1, 0.1, -0.0, -0.1, -0.0, -0.1, 0.0, 0.2, 0.0, -0.0, 0.0, 0.0, -0.2, -0.1, 0.1, -0.0, 0.1, -0.1, -0.0, 0.1, 0.0, -0.1, 0.0, -0.0, 0.0, 0.0, -0.1, 0.1, 0.1, -0.0, 0.1, 0.1, 0.1, 0.1, 0.0, -0.0, 0.0, 0.0, 0.0, 0.1, -0.2, -0.0, 0.1, -0.0, -0.2, -0.0, -0.1, 0.0, -0.0, -0.1, -0.0, -0.1, 0.0, -0.0, -0.0, 0.1, -0.0, -0.1, 0.0, -0.0, 0.0, -0.2, -0.0, -0.0, 0.2, -0.0, -0.0, -0.1, -0.1, 0.0, -0.1, 0.1, -0.2, -0.0, -0.1, 0.1, 0.1, 0.0, -0.1, -0.1, -0.1, -0.1, 0.1, -0.0, 0.0, -0.0, 0.0, -0.1, 0.1, 0.1, -0.1, 0.2, -0.0, 0.1, 0.0, 0.0, 0.1, 0.0, -0.2, 0.1, -0.0, 0.1, -0.2, 0.0, -0.0, 0.1, -0.1, 0.1, -0.0, 0.0, -0.2, 0.1, 0.0, -0.0, -0.1, -0.1, 0.1, -0.1, -0.0, 0.1, -0.1, 0.2, -0.1, 0.1, -0.1, 0.1, 0.0, 0.1, 0.0, -0.0, -0.0, 0.1, -0.2, -0.0, 0.1, 0.0, 0.0, -0.0, -0.1, -0.0, 0.0, -0.2, 0.1, -0.0, 0.0, 0.0, -0.0, -0.2, 0.0, -0.1, -0.1, 0.1, -0.0, -0.1, -0.1, -0.1, 0.1, -0.0, -0.0, 0.0, -0.1, 0.1, 0.0, 0.1, -0.1, -0.0, 0.0, 0.1, -0.1, 0.0, -0.0, -0.0, 0.2, 0.0, 0.0, -0.1, 0.1, -0.0, 0.0, 0.1, -0.0, -0.1, 0.2, -0.0, -0.1, -0.0, 0.0, -0.1, 0.1, -0.0, 0.0, -0.0, -0.2, 0.0, 0.0, 0.2, -0.1, 0.0, -0.0, -0.1, -0.0, 0.1, 0.1, 0.2, 0.0, 0.0, 0.0, -0.0, -0.1, 0.1, -0.0, 0.2, -0.0, 0.1, -0.1, 0.1, 0.1, 0.1, -0.0, 0.1, -0.0, -0.0, 0.1, -0.0, -0.1, -0.1, -0.0, -0.0, 0.0, -0.0, 0.1, 0.1, -0.1, -0.0, 0.0, -0.1, -0.0, 0.1, -0.0, -0.1, -0.1, -0.1, 0.0, -0.1, 0.0, -0.1, 0.0, -0.0, -0.0, 0.1, 0.0, -0.0, -0.0, -0.0, -0.0, -0.0, -0.0, -0.0, -0.0, 0.0, 0.1, 0.1, -0.0, -0.0, -0.0, -0.0, 0.0, -0.0, 0.0, -0.1, 0.0, 0.1, 0.1, -0.0, -0.1, -0.0, 0.1, -0.0, 0.0, -0.0, 0.0, 0.2, 0.0, 0.1, 0.0, 0.0, -0.0, 0.0, -0.0, 0.1, -0.1, -0.1, 0.0, -0.0, -0.1, 0.0, -0.1, 0.1, 0.0, -0.0, -0.0, -0.1, -0.1, -0.1, -0.0, 0.1, -0.1, -0.0, 0.1, -0.1, -0.1, -0.0, 0.1, -0.1, -0.1, -0.1, 0.1, 0.0, 0.0, 0.0, 0.0, 0.0, -0.0, 0.1, -0.0, 0.1, -0.1, 0.1, -0.0, 0.0, 0.1, 0.0, -0.0, -0.1, 0.0, -0.1, 0.1, 0.0, -0.0, 0.0, -0.0, -0.1, 0.0, 0.2, 0.0, 0.2, -0.0, -0.1, -0.0, 0.1, 0.1, -0.1, 0.2, -0.0, 0.2, -0.1, 0.1, -0.2, 0.0, 0.1, 0.1, 0.2, -0.0, 0.0, 0.1, -0.1, 0.2, -0.1, -0.1, 0.1, -0.1, -0.1, 0.2, -0.1, -0.1, -0.1, -0.0, -0.1, -0.0, -0.1, 0.1, 0.1, -0.1, 0.0, 0.1, -0.0, 0.1, 0.0, -0.0, 0.1, 0.1, -0.1, 0.1, -0.1, 0.1, -0.1, 0.1, -0.1, -0.0, 0.1, 0.2, 0.1, -0.0, 0.0, 0.3, -0.1, 0.0, -0.1, -0.1, -0.0, -0.2, 0.1, 0.1, 0.1, -0.2, -0.1, 0.1, 0.1, -0.0, 0.2, -0.0, 0.1, -0.0, -0.1, -0.1, -0.1, 0.0, 0.1, 0.1, -0.0, -0.0, 0.0, -0.1, 0.0, -0.0, 0.0, -0.1, 0.1, -0.0, -0.1, 0.0, 0.0, 0.1, -0.1, -0.1, -0.2, 0.1, -0.0, 0.0, -0.1, 0.1, -0.0, -0.1, -0.1, -0.0, 0.1, -0.0, 0.0, 0.0, -0.1, 0.0, -0.1, 0.0, -0.1, -0.1, 0.0, 0.0, 0.1, 0.2, -0.0, -0.1, 0.1, -0.1, -0.0, -0.1, -0.0, 0.1, 0.1, -0.0, 0.1, 0.0, -0.1, -0.0, -0.0, 0.1, 0.1, -0.1, 0.0, 0.1, -0.0, 0.1, -0.0, -0.0, -0.0, 0.1, 0.0, -0.1, 0.1, 0.1, -0.0, -0.1, 0.1, 0.0, -0.0, -0.1, -0.1, 0.2, -0.1, -0.0, 0.1, 0.1, -0.1, 0.1, -0.0, 0.0, -0.0, -0.0, -0.1, -0.0, -0.1, -0.2, -0.1, 0.0, 0.1, -0.1, 0.1, 0.0, -0.1, -0.0, 0.0, -0.1, -0.2, 0.0, -0.0, -0.1, 0.1, 0.0, -0.1, 0.0, -0.1, 0.1, -0.2, 0.2, 0.1, 0.1, 0.1, -0.1, -0.1, 0.1, -0.0, -0.0, 0.2, 0.0, -0.0, -0.1, -0.2, 0.1, 0.0, -0.1, 0.1, 0.1, -0.0, 0.0, -0.1, 0.0, -0.1, 0.1, -0.1, -0.1, -0.1, -0.0, 0.0, 0.1, -0.1, 0.0, -0.2, 0.1, 0.1, -0.0, 0.1, 0.0, 0.0, 0.0, -0.0, -0.1, -0.1, 0.1, 0.0, -0.0, -0.1, -0.0, 0.1, -0.1, -0.0, -0.1, -0.0, 0.0, 0.1, -0.0, 0.1, -0.0, -0.1, -0.1, -0.1, 0.0, 0.1, -0.0, -0.0, 0.1, -0.1, 0.0, 0.0, 0.0, -0.1, 0.0, -0.1, -0.0, 0.0, 0.0, -0.0, 0.1, 0.1, 0.1, 0.1, -0.0, -0.1, 0.0, 0.1, -0.0, 0.0, -0.1, 0.0, -0.1, -0.0, -0.1, -0.0, -0.0, 0.1, -0.0, -0.0, -0.1, -0.1, -0.1, -0.0, 0.1, -0.0, -0.1, -0.0, 0.0, -0.1, 0.2, -0.0, 0.0, -0.0, 0.1, 0.0, -0.1, 0.0, 0.1, 0.0, 0.1, -0.1, 0.1, 0.0, 0.2, 0.1, -0.0, -0.1, 0.1, 0.1, 0.1, -0.0, 0.0, -0.1, 0.1, -0.2, 0.1, 0.0, -0.0, -0.1, 0.0, 0.1, -0.0, -0.0, 0.0, -0.1, 0.1, -0.1, -0.0, 0.1, -0.0, -0.1, -0.0, -0.1, -0.0, 0.0, -0.0, -0.0, 0.0, -0.1, 0.0, 0.1, 0.0, -0.1, 0.0, -0.2, 0.2, -0.0, -0.0, 0.1, 0.1, -0.2, 0.2, -0.1, -0.0, -0.1, -0.1, -0.0, 0.1, -0.1, 0.1, -0.2, 0.1, -0.1, 0.1, -0.2, 0.0, -0.1, 0.0, -0.0, -0.1, -0.1, -0.0, -0.1, -0.1, -0.1, 0.0, 0.1, 0.0, -0.0, -0.1, -0.0, 0.1, 0.1, -0.0, -0.0, 0.1, -0.1, -0.1, 0.1, -0.0, 0.1, 0.0, 0.1, -0.0, -0.1, -0.0, 0.1, -0.1, -0.0, 0.0, 0.0, -0.1, -0.1, 0.0, -0.0, -0.0, 0.0, -0.0, -0.2, -0.1, -0.2, -0.0, 0.1, -0.0, 0.2, -0.1, -0.1, -0.0, -0.1, -0.2, -0.1, 0.1, 0.0, -0.1, -0.0, 0.0, -0.1, -0.0, 0.1, 0.0, -0.1, 0.1, 0.0, 0.0, 0.0, -0.1, -0.1, -0.0, -0.0, -0.1, 0.0, -0.1, 0.0, -0.0, -0.0, -0.1, 0.1, -0.1, -0.1, -0.1, 0.0, 0.0, -0.0, -0.1, 0.1, 0.0, -0.0, 0.0, 0.0, -0.1, -0.0, 0.1, 0.1, -0.0, 0.0, 0.0, -0.0, -0.0, 0.0, 0.1, 0.1, -0.1, -0.1, 0.1, -0.2, -0.0, 0.1, -0.1, -0.1, 0.2, -0.0, 0.0, 0.0, 0.2, -0.1, -0.2, 0.1, 0.0, -0.0, -0.0, -0.2, 0.1, -0.1, 0.2, -0.1, -0.0, -0.1, -0.0, 0.0, -0.0, 0.0, 0.1, 0.0, -0.1, 0.0, 0.3, -0.2, -0.0, 0.2, 0.1, -0.2, -0.0, -0.0, 0.2, -0.0, -0.0, -0.1, -0.1, -0.1, 0.2, -0.1, 0.1, -0.0, 0.2, -0.1, 0.1, -0.1, -0.0, -0.0, 0.0, -0.0, -0.1, -0.0, 0.0, 0.1, -0.1, 0.0, 0.1, -0.1, 0.0, -0.0, 0.1, 0.1, -0.1, 0.1, 0.1, -0.1, 0.0, 0.0, -0.0, -0.1, -0.2, -0.0, 0.0, 0.1, -0.1, -0.0, -0.0, -0.1, 0.0, -0.0, 0.1, 0.0, 0.0, 0.0, 0.0, -0.1, 0.1, 0.1, -0.1, -0.1, 0.0, 0.2, -0.1, 0.2, -0.0, -0.1, -0.0, 0.1, 0.0, -0.1, -0.0, -0.0, 0.0, 0.1, 0.1, -0.1, 0.0, 0.0, -0.1, 0.1, 0.1, -0.1, -0.2, -0.1, 0.1, 0.1, 0.0, -0.0, 0.0, 0.2, -0.1, 0.1, -0.0, 0.1, 0.1, 0.0, -0.0, 0.1, 0.0, 0.1, -0.0, -0.2, -0.1, -0.2, 0.0, 0.0, 0.0, -0.1, -0.1, 0.2, -0.1, 0.0, -0.1, 0.0, 0.2, -0.0, -0.1, 0.1, 0.0, 0.1, -0.0, 0.1, 0.0, 0.0, -0.2, 0.1, -0.1, -0.1, 0.1, 0.1, 0.0, 0.1, -0.0, 0.1, 0.0, 0.1, 0.1, -0.0, -0.0, 0.1, -0.3, -0.1, -0.0, 0.0, 0.1, 0.0, -0.1, -0.1, 0.2, 0.1, -0.1, 0.0, 0.2, -0.0, 0.1, -0.1, -0.1, 0.1, -0.1, 0.1, 0.0, -0.1, -0.1, -0.1, 0.1, -0.0, -0.0, 0.1, -0.0, 0.1, 0.0, 0.1, -0.1, 0.2, -0.0, 0.1, 0.1, 0.0, -0.0, 0.2, -0.1, 0.1, -0.1, 0.1, -0.0, 0.1, -0.0, 0.0, -0.1, -0.0, 0.0, 0.1, -0.1, 0.0, 0.0, -0.1, -0.1, -0.0, 0.0, -0.0, -0.2, -0.3, -0.1, -0.1, 0.1, 0.0, -0.0, -0.2, 0.0, -0.1, -0.0, 0.1, 0.1, 0.1, -0.0, 0.0, 0.0, 0.1, 0.0, -0.1, 0.0, -0.1, -0.0, -0.0, 0.0, -0.1, 0.1, -0.0, -0.1, -0.1, 0.0, 0.1, 0.1, 0.1, -0.1, -0.2, -0.1, -0.0, 0.1, 0.0, -0.0, 0.0, 0.0, -0.0, 0.0, -0.0, -0.1, -0.1, 0.1, 0.0, 0.1, 0.1, 0.1, -0.1, 0.0, -0.0, -0.1, 0.1, 0.0, -0.0, 0.1, -0.1, 0.0, -0.1, 0.1, 0.0, 0.1, 0.0, -0.1, 0.0, -0.1, -0.0, -0.1, 0.0, 0.0, -0.0, -0.0, -0.0, 0.1, 0.0, -0.0, -0.1, 0.2, -0.2, 0.1, -0.0, -0.1, -0.0, 0.0, -0.1, 0.0, 0.1, 0.0, 0.2, -0.1, -0.0, 0.1, -0.0, 0.1, 0.0, -0.1, 0.0, 0.1, 0.1, -0.1, 0.1, 0.0, -0.0, -0.0, -0.2, 0.1, -0.0, -0.1, 0.2, 0.0, -0.2, 0.1, -0.1, 0.1, -0.1, -0.1, 0.0, 0.2, 0.1, -0.1, -0.0, 0.0, 0.1, 0.1, 0.1, 0.0, 0.0, 0.0, -0.0, 0.2, -0.2, -0.1, -0.0, -0.1, 0.0, 0.1, -0.0, -0.2, 0.0, 0.0, 0.0, 0.0, -0.1, 0.0, -0.0, 0.0, -0.1, 0.0, -0.1, -0.0, 0.0, 0.1, 0.0, 0.0, -0.1, -0.1, -0.1, 0.0, 0.1, -0.0, -0.1, 0.0, -0.1, -0.0, -0.3, 0.0, -0.1, 0.0, 0.1, -0.2, -0.0, 0.1, -0.1, 0.0, -0.1, 0.0, 0.0, -0.0, 0.0, -0.2, 0.1, 0.1, -0.1, -0.1, -0.1, -0.0, -0.1, 0.0, 0.0, 0.0, -0.0, 0.0, 0.1, -0.0, -0.1, 0.1, -0.0, 0.0, -0.0, 0.0, -0.1, 0.1, 0.1, -0.0, -0.1, 0.0, -0.0, -0.0, 0.1, -0.1, 0.0, 0.2, -0.0, 0.1, -0.0, -0.1, -0.1, 0.1, 0.0, 0.0, -0.0, 0.0, 0.1, 0.1, 0.1, -0.0, -0.1, 0.0, -0.1, 0.1, 0.1, -0.1, 0.0, -0.1, -0.0, 0.1, 0.2, 0.0, 0.1, -0.1, -0.0, -0.0, 0.1, -0.1, -0.0, -0.2, -0.1, -0.0, 0.1, -0.1, 0.1, 0.1, 0.0, -0.1, -0.0, -0.1, -0.0, -0.1, 0.0, 0.0, 0.0, -0.0, -0.0, -0.1, 0.0, 0.0, 0.0, 0.0, -0.0, 0.0, -0.0, 0.0, 0.2, 0.0, -0.0, -0.0, 0.1, 0.1, 0.1, 0.0, -0.1, 0.0, 0.1, 0.0, -0.0, 0.1, 0.0, -0.0, -0.1, 0.1, -0.0, 0.0, 0.1, 0.1, -0.0, 0.1, -0.0, 0.1, -0.1, 0.1, -0.0, -0.0, 0.0, -0.1, -0.0, -0.0, -0.0, -0.0, -0.0, -0.0, 0.0, -0.1, -0.1, 0.1, 0.1, -0.0, -0.0, 0.0, -0.1, 0.2, -0.1, -0.1, -0.0, -0.1, 0.1, -0.0, -0.0, -0.1, 0.0, 0.1, -0.0, 0.0, -0.0, 0.0, 0.0, -0.0, 0.0, -0.0, 0.0, -0.1, 0.1, 0.1, 0.1, 0.1, 0.0, -0.1, -0.0, 0.2, -0.0, -0.1, 0.0, 0.1, -0.0, -0.1, -0.1, 0.2, 0.0, -0.1, -0.0, -0.0, -0.0, 0.0, 0.1, 0.2, -0.2, -0.0, -0.1, 0.3, -0.0, 0.0, -0.1, 0.1, 0.1, 0.0, -0.2, 0.0, -0.1, 0.1, -0.1, -0.1, -0.0, 0.1, -0.0, 0.0, -0.1, -0.1, -0.0, -0.0, 0.1, -0.0, -0.0, -0.1, -0.1, 0.0, -0.2, 0.1, -0.1, 0.1, -0.1, -0.1, 0.0, 0.1, 0.0, -0.1, 0.0, 0.1, -0.1, -0.1, -0.1, 0.2, -0.1, -0.0, 0.0, -0.2, 0.0, -0.0, 0.1, -0.1, 0.1, -0.1, 0.1, 0.1, 0.1, 0.1, -0.1, 0.1, 0.1, 0.1, 0.0, 0.1, -0.2, 0.0, 0.1, 0.1, 0.1, 0.1, -0.0, 0.2, -0.2, -0.0, 0.0, -0.1, -0.0, 0.1, 0.1, 0.0, 0.2, 0.0, 0.2, 0.0, -0.0, -0.0, 0.1, 0.1, -0.1, -0.0, 0.0, 0.1, 0.0, -0.2, 0.1, 0.1, -0.1, -0.1, 0.2, -0.1, 0.1, -0.1, 0.1, 0.0, 0.0, -0.0, 0.0, -0.1, 0.0, -0.0, 0.1, -0.1, 0.1, -0.1, 0.1, 0.1, 0.0, 0.1, -0.1, 0.2, -0.1, -0.0, -0.1, 0.1, -0.1, 0.1, 0.0, 0.1, 0.1, 0.0, 0.1, 0.2, -0.0, 0.1, -0.2, -0.1, 0.2, -0.0, 0.0, 0.1, 0.1, -0.1, 0.0, -0.1, 0.0, -0.0, 0.0, 0.1, 0.0, -0.2, -0.0, 0.1, 0.0, -0.0, 0.0, 0.0, -0.0, 0.0, -0.1, -0.0, 0.1, 0.1, 0.1, -0.1, -0.1, -0.1, -0.1, 0.1, -0.1, -0.0, -0.0, 0.1, 0.1, 0.1, -0.1, 0.0, 0.1, -0.1, 0.0, -0.0, 0.2, -0.2, 0.4, -0.2, 0.0, 0.0, -0.0, 0.0, -0.1, -0.1, -0.1, -0.0, 0.1, -0.1, 0.0, 0.0, -0.2, -0.1, -0.2, 0.1, 0.1, 0.1, 0.1, -0.0, -0.2, -0.0, 0.1, 0.0, 0.1, -0.0, 0.1, 0.0, -0.1, -0.0, 0.2, -0.0, 0.1, 0.2, 0.2, -0.2, 0.0, 0.1, -0.0, -0.0, 0.1, -0.1, -0.0, -0.2, 0.1, -0.2, 0.0, -0.2, 0.1, -0.0, 0.2, -0.0, 0.0, -0.1, 0.1, -0.1, -0.0, 0.0, -0.0, 0.1, 0.1, -0.0, 0.0, 0.2, 0.0, -0.1, -0.0, 0.2, -0.0, 0.1, -0.1, -0.1, 0.0, 0.2, -0.1, 0.0, 0.1, 0.2, 0.1, 0.1, -0.2, 0.0, 0.1, 0.2, -0.0, -0.1, 0.0, 0.2, 0.1, -0.0, -0.1, -0.1, -0.0, 0.0, -0.0, 0.1, 0.1, -0.1, 0.1, -0.0, -0.0, -0.0, -0.0, -0.2, 0.2, 0.0, 0.2, -0.2, 0.1, -0.0, 0.1, -0.0, 0.1, -0.1, 0.0, 0.1, 0.1, -0.1, 0.0, 0.1, -0.1, 0.1, 0.1, -0.0, -0.1, 0.0, -0.0, -0.1, 0.1, 0.0, -0.1, -0.0, -0.1, 0.1, 0.0, -0.0, -0.1, 0.0, -0.0, 0.0, 0.0, 0.1, -0.0, -0.0, -0.0, -0.0, 0.0, 0.1, -0.1, 0.1, -0.0, -0.1, 0.1, -0.1, 0.0, 0.0, -0.1, -0.1, -0.1, 0.0, 0.0, 0.1, 0.0, 0.1, -0.0, -0.0, -0.1, 0.0, -0.1, -0.0, 0.1, 0.1, 0.1, 0.1, -0.1, 0.1, -0.1, -0.0, -0.1, 0.0, -0.0, 0.1, -0.1, 0.0, 0.1, 0.0, 0.2, -0.0, 0.1, -0.1, 0.1, 0.0, 0.1, 0.1, 0.0, 0.1, 0.0, 0.1, -0.1, 0.0, -0.1, 0.0, 0.1, 0.0, -0.1, -0.1, -0.1, 0.0, -0.0, 0.0, -0.1, 0.0, -0.0, -0.0, 0.1, 0.0, 0.1, -0.1, 0.2, 0.0, -0.0, -0.0, 0.1, 0.1, 0.2, -0.1, 0.0, 0.1, -0.0, 0.1, 0.0, -0.1, 0.0, 0.0, 0.1, -0.1, -0.1, 0.0, -0.2, 0.1, -0.0, -0.1, 0.0, 0.1, -0.0, -0.0, -0.0, 0.1, 0.0, 0.1, -0.1, 0.1, -0.0, 0.1, 0.1, -0.1, -0.2, -0.0, -0.2, 0.2, -0.0, -0.1, -0.0, 0.1, -0.0, -0.1, 0.0, 0.0, 0.1, -0.1, 0.0, -0.0, -0.1, -0.0, -0.1, 0.1, -0.0, -0.0, 0.0, -0.0, -0.1, 0.1, -0.0, 0.0, -0.1, -0.0, -0.0, 0.0, 0.0, -0.2, 0.1, 0.1, -0.1, 0.2, -0.1, -0.0, 0.1, 0.2, 0.1, -0.1, -0.0, 0.0, -0.1, 0.1, 0.1, 0.0, 0.0, 0.1, -0.1, -0.0, 0.1, -0.0, 0.1, 0.0, 0.0, 0.0, -0.0, -0.0, -0.1, 0.1, -0.1, -0.1, -0.0, -0.1, 0.1, -0.1, 0.1, -0.1, 0.1, -0.1, 0.1, -0.0, 0.1, 0.1, 0.2, -0.0, 0.0, -0.1, 0.0, -0.0, 0.2, 0.0, -0.0, 0.2, -0.0, -0.1, -0.0, 0.1, 0.1, -0.0, 0.0, 0.1, 0.0, 0.1, -0.1, 0.0, 0.1, -0.0, 0.1, -0.2, 0.0, -0.0, -0.1, -0.1, 0.0, 0.0, 0.1, -0.1, 0.1, 0.0, -0.0, -0.0, -0.0, 0.0, -0.0, 0.0, 0.1, 0.0, 0.1, -0.1, -0.0, -0.0, -0.0, 0.0, 0.0, 0.1, -0.0, -0.0, -0.1, 0.0, 0.0, 0.1, 0.1, -0.0, 0.1, -0.1, -0.1, -0.1, -0.1, 0.2, 0.0, -0.1, -0.0, 0.2, 0.1, -0.0, -0.0, -0.0, -0.0, -0.1, 0.2, 0.0, -0.1, 0.0, 0.1, 0.1, 0.2, -0.1, 0.0, 0.1, -0.1, -0.1, 0.0, -0.0, 0.0, -0.1, 0.0, -0.1, 0.1, -0.0, -0.0, -0.0, -0.0, 0.0, 0.1, 0.1, 0.1, -0.0, -0.1, 0.1, -0.0, -0.0, 0.1, -0.0, -0.1, -0.0, 0.0, 0.1, 0.0, -0.2, 0.0, 0.1, -0.1, 0.1, 0.1, -0.1, 0.0, 0.1, 0.0, -0.0, 0.0, -0.0, 0.0, -0.2, 0.1, -0.1, 0.0, -0.1, 0.1, -0.1, 0.1, -0.1, -0.0, 0.1, 0.1, -0.1, -0.1, 0.1, -0.1, 0.0, 0.1, -0.1, -0.0, 0.1, -0.0, 0.0, -0.0, 0.1, -0.0, -0.1, 0.0, 0.1, -0.0, -0.0, 0.0, -0.0, -0.1, 0.0, -0.2, -0.1, 0.1, -0.0, -0.0, -0.0, -0.0, 0.0, 0.0, -0.0, -0.1, -0.0, 0.1, -0.1, -0.1, -0.1, -0.0, -0.0, 0.1, -0.1, 0.2, 0.0, -0.0, 0.0, 0.0, 0.0, -0.1, 0.1, 0.0, 0.0, -0.0, -0.1, 0.1, 0.1, 0.0, 0.0, 0.1, -0.1, 0.1, 0.1, 0.1, -0.1, -0.0, -0.0, 0.1, -0.1, -0.2, 0.0, 0.0, 0.1, 0.0, -0.1, -0.1, -0.0, 0.0, 0.0, -0.0, -0.1, -0.1, 0.0, -0.0, -0.1, 0.0, 0.0, -0.0, 0.1, -0.2, 0.1, -0.1, 0.1, -0.1, 0.0, -0.1, 0.0, -0.1, -0.0, 0.0, 0.0, -0.1, -0.1, -0.1, 0.0, 0.1, 0.0, -0.1, -0.2, 0.1, -0.1, 0.1, -0.1, 0.2, -0.1, 0.1, 0.0, 0.1, -0.1, -0.0, -0.1, 0.1, 0.0, 0.2, -0.2, -0.0, -0.1, -0.1, -0.0, 0.1, -0.1, 0.1, 0.1, 0.0, -0.1, 0.0, -0.1, -0.1, 0.1, 0.0, -0.0, -0.0, -0.1, 0.0, 0.1, -0.0, 0.0, 0.0, 0.1, 0.0, 0.0, -0.0, 0.1, -0.1, 0.1, -0.0, -0.0, 0.0, -0.1, -0.1, -0.0, 0.1, -0.0, 0.0, 0.0, -0.0, -0.1, 0.0, -0.2, -0.0, -0.1, 0.1, -0.1, 0.2, 0.0, -0.0, 0.0, 0.1, 0.0, 0.2, -0.1, 0.0, -0.0, 0.0, 0.1, -0.0, -0.1, 0.0, -0.1, -0.0, 0.1, 0.1, -0.1, 0.1, 0.0, -0.1, -0.0, 0.0, -0.2, 0.1, -0.0, -0.0, -0.2, -0.0, 0.0, 0.0, -0.1, -0.1, -0.1, -0.0, -0.0, -0.1, -0.0, -0.1, 0.0, -0.0, -0.0, -0.0, 0.0, -0.1, 0.2, -0.0, 0.1, -0.2, 0.1, -0.1, -0.0, 0.0, 0.0, 0.1, -0.0, -0.0, 0.1, -0.0, 0.1, -0.0, 0.0, 0.1, -0.1, 0.1, 0.1, 0.1, -0.2, 0.1, 0.1, 0.0, -0.1, 0.0, 0.0, 0.1, -0.0, -0.0, -0.1, 0.1, -0.0, 0.0, -0.0, -0.1, -0.1, -0.0, 0.1, 0.2, -0.0, 0.1, -0.2, 0.0, 0.0, 0.0, -0.1, 0.0, -0.0, 0.0, -0.1, 0.1, 0.0, -0.0, -0.1, -0.0, 0.0, 0.1, -0.0, 0.0, 0.1, -0.1, 0.0, 0.0, -0.1, 0.0, -0.1, 0.1, -0.1, 0.1, -0.1, 0.2, -0.0, 0.1, 0.0, -0.0, 0.0, 0.1, 0.0, 0.2, -0.1, 0.2, 0.0, -0.0, -0.0, 0.0, -0.2, 0.0, -0.1, 0.1, -0.2, 0.2, -0.0, 0.0, -0.0, -0.0, 0.1, 0.0, -0.0, -0.1, 0.0, -0.2, 0.0, 0.1, 0.0, -0.0, -0.0, -0.1, 0.0, -0.1, -0.0, -0.1, -0.1, 0.1, 0.0, -0.0, 0.0, 0.0, 0.0, -0.0, 0.0, -0.1, -0.1, 0.1, 0.1, 0.0, -0.0, -0.2, 0.2, -0.0, -0.1, -0.1, -0.0, -0.0, 0.0, -0.0, -0.1, -0.2, 0.1, 0.0, -0.0, -0.0, -0.0, -0.1, 0.0, -0.0, 0.1, -0.0, -0.1, 0.1, 0.1, 0.1, -0.1, 0.1, 0.1, 0.0, 0.0, 0.1, 0.1, 0.1, -0.2, 0.1, -0.1, 0.1, 0.1, -0.0, -0.1, -0.0, -0.0, -0.1, -0.1, 0.0, 0.1, -0.0, -0.0, 0.0, -0.0, -0.1, 0.1, -0.1, -0.1, -0.1, -0.1, 0.1, 0.1, -0.0, -0.0, -0.0, -0.0, 0.1, 0.0, 0.1, -0.1, 0.0, 0.1, 0.1, 0.0, 0.2, -0.0, 0.0, -0.1, 0.1, 0.1, 0.0, 0.1, 0.0, -0.1, 0.0, 0.1, 0.0, -0.1, -0.0, 0.0, -0.0, 0.0, 0.1, 0.0, -0.1, -0.0, 0.0, 0.0, 0.1, -0.1, 0.0, 0.1, -0.0, 0.0, -0.1, -0.1, 0.0, 0.1, 0.1, -0.1, -0.0, 0.0, 0.0, -0.2, 0.0, -0.0, 0.0, -0.0, 0.0, 0.0, -0.1, -0.1, 0.1, -0.0, 0.0, -0.0, -0.1, -0.0, -0.0, 0.1, -0.0, 0.0, 0.0, -0.0, 0.1, 0.0, 0.0, 0.0, -0.0, 0.1, -0.0, 0.0, 0.1, 0.1, 0.0, -0.1, -0.1, 0.1, -0.0, 0.0, -0.0, -0.1, -0.0, -0.1, -0.1, 0.0, 0.1, -0.1, 0.1, -0.1, 0.1, 0.1, -0.0, 0.0, -0.2, 0.0, -0.1, 0.2, -0.0, 0.0, -0.3, -0.0, -0.1, -0.0, -0.2, 0.0, -0.2, -0.0, -0.1, -0.1, 0.0, 0.1, -0.1, -0.0, 0.0, 0.1, 0.1, 0.1, -0.1, 0.0, 0.0, -0.1, 0.1, 0.1, -0.0, 0.1, 0.1, 0.1, 0.0, -0.0, -0.0, -0.0, 0.0, 0.0, 0.0, 0.0, 0.1, 0.0, 0.0, -0.1, 0.0, -0.0, 0.0, -0.1, -0.1, 0.1, -0.0, 0.1, -0.1, -0.0, -0.1, 0.0, 0.1, 0.2, -0.0, -0.2, -0.2, 0.3, -0.1, -0.0, -0.0, -0.0, -0.1, 0.1, -0.1, -0.2, -0.2, 0.1, 0.0, 0.0, -0.1, 0.0, -0.2, 0.0, -0.0, -0.0, -0.1, 0.0, 0.0, -0.1, 0.0, 0.1, -0.1, 0.1, 0.1, 0.1, 0.0, -0.1, -0.0, 0.1, 0.1, 0.0, 0.0, -0.1, -0.0, 0.0, 0.1, 0.0, 0.2, -0.2, 0.0, 0.0, 0.0, -0.2, 0.2, 0.0, 0.2, -0.2, 0.1, 0.1, -0.0, -0.1, 0.0, 0.2, -0.1, -0.0, -0.1, 0.2, -0.1, -0.0, -0.0, 0.1, -0.0, -0.1, -0.0, 0.0, 0.0, -0.0, -0.0, -0.0, -0.0, -0.0, 0.0, -0.2, 0.1, 0.0, 0.0, -0.1, -0.0, 0.0, 0.1, -0.0, 0.0, -0.0, 0.0, 0.0, 0.0, 0.0, -0.0, 0.0, 0.0, -0.0, 0.1, 0.1, -0.0, -0.0, 0.0, 0.1, 0.0, -0.1, 0.0, -0.0, -0.1, 0.2, -0.2, -0.1, -0.3, 0.3, -0.2, -0.0, -0.1, 0.0, -0.2, 0.0, 0.0, -0.1, -0.1, -0.0, -0.1, 0.1, 0.1, -0.1, -0.1, -0.1, 0.1, 0.0, -0.0, -0.2, 0.0, -0.1, 0.1, 0.0, -0.0, 0.1, -0.1, 0.1, 0.0, 0.2, 0.0, -0.0, -0.0, 0.1, 0.0, 0.0, -0.0, -0.1, -0.0, 0.0, 0.0, -0.0, 0.0, -0.0, -0.0, -0.0, -0.0, -0.0, 0.1, -0.1, 0.2, -0.1, 0.1, 0.1, 0.1, 0.1, -0.0, -0.0, -0.1, -0.0, 0.1, 0.1, 0.0, 0.1, 0.0, -0.0, 0.1, -0.1, 0.1, -0.0, 0.2, 0.0, 0.0, -0.0, 0.0, -0.1, -0.0, 0.0, 0.1, 0.0, 0.1, 0.0, -0.1, 0.0, 0.0, -0.1, -0.0, 0.0, -0.2, -0.2, -0.1, 0.2, -0.0, 0.1, 0.1, -0.1, 0.1, 0.2, 0.1, -0.2, -0.0, 0.1, -0.0, 0.0, -0.0, -0.1, -0.0, 0.1, -0.0, -0.0, -0.0, 0.0, 0.0, 0.1, -0.0, -0.2, 0.0, -0.0, 0.0, -0.1, 0.1, 0.1, -0.1, -0.1, -0.0, 0.0, -0.0, -0.1, -0.1, -0.0, -0.1, -0.1, 0.1, -0.0, -0.2, 0.1, 0.1, -0.2, -0.1, -0.1, 0.1, 0.0, 0.0, 0.0, -0.0, 0.1, -0.0, 0.1, -0.0, 0.2, -0.2, 0.1, -0.1, -0.0, 0.1, 0.1, -0.0, 0.0, 0.0, 0.1, 0.0, 0.0, -0.1, -0.0, 0.0, -0.1, 0.0, 0.0, 0.0, -0.1, 0.0, 0.1, -0.0, -0.1, 0.0, 0.1, 0.1, -0.0, -0.1, -0.1, -0.0, -0.1, 0.1, 0.1, -0.0, 0.1, -0.0, -0.1, -0.1, 0.0, -0.1, -0.0, 0.1, 0.0, -0.1, 0.0, -0.0, 0.2, 0.1, 0.0, -0.1, 0.0, -0.1, -0.1, 0.1, 0.2, 0.0, -0.2, 0.1, 0.2, 0.1, -0.2, 0.1, -0.0, 0.0, 0.1, -0.2, 0.1, -0.1, 0.1, 0.0, -0.1, -0.1, 0.1, -0.0, -0.1, 0.1, -0.0, 0.1, -0.2, 0.1, -0.0, 0.1, 0.1, 0.1, -0.0, -0.1, -0.0, -0.1, 0.0, -0.1, -0.0, -0.1, 0.0, -0.0, 0.1, 0.1, -0.2, -0.1, 0.1, -0.0, 0.1, 0.1, 0.0, -0.0, -0.1, 0.1, 0.0, 0.1, -0.1, 0.0, -0.0, 0.1, -0.0, 0.0, 0.0, -0.2, 0.1, -0.0, 0.1, 0.0, -0.1, -0.1, 0.0, -0.1, 0.1, 0.1, -0.2, -0.0, 0.0, 0.0, -0.0, 0.1, -0.0, -0.0, 0.0, -0.1, -0.0, -0.1, -0.0, -0.1, 0.0, -0.1, -0.1, -0.1, 0.1, -0.1, -0.0, 0.0, -0.1, 0.1, 0.0, -0.1, -0.0, -0.1, -0.0, -0.0, -0.0, 0.1, 0.0, 0.1, -0.1, 0.0, -0.0, -0.0, 0.1, -0.0, -0.0, -0.1, -0.0, -0.0, 0.1, 0.0, -0.0, -0.0, -0.1, -0.2, 0.1, 0.1, -0.0, 0.1, -0.1, -0.1, 0.0, -0.0, -0.0, -0.1, -0.0, 0.1, 0.0, 0.1, -0.1, 0.0, -0.0, -0.1, 0.0, 0.1, -0.1, -0.1, -0.0, 0.1, -0.1, 0.0, 0.1, -0.1, 0.0, 0.1, 0.1, -0.0, -0.0, -0.1, 0.2, -0.1, -0.1, -0.0, -0.0, -0.0, -0.1, 0.0, -0.1, 0.2, -0.1, 0.1, 0.1, -0.1, -0.0, 0.1, -0.2, -0.1, -0.1, 0.0, 0.1, 0.1, 0.0, -0.1, -0.0, 0.1, -0.0, 0.1, 0.0, 0.1, -0.0, -0.0, -0.1, 0.1, -0.2, -0.0, 0.0, -0.0, -0.1, -0.0, 0.1, -0.0, 0.0, 0.0, 0.2, -0.0, -0.1, 0.1, 0.2, 0.2, -0.1, 0.1, 0.1, 0.0, -0.1, -0.0, -0.0, -0.1, -0.0, -0.1, -0.0, 0.1, 0.1, -0.0, 0.0, 0.1, -0.1, 0.0, -0.0, -0.0, -0.1, 0.2, -0.0, -0.1, -0.0, 0.2, -0.2, -0.1, -0.2, 0.1, 0.1, 0.0, -0.1, -0.1, -0.1, -0.0, -0.0, -0.1, -0.2, -0.0, 0.1, -0.0, -0.0, -0.1, 0.0, 0.1, 0.0, -0.1, 0.0, -0.1, 0.1, -0.0, -0.0, 0.1, -0.1, -0.1, -0.0, 0.0, 0.0, 0.1, -0.0, -0.1, -0.0, -0.0, -0.1, -0.2, 0.1, 0.1, -0.0, 0.2, -0.2, -0.1, 0.1, -0.0, 0.1, 0.2, -0.0, 0.1, -0.1, 0.1, 0.0, 0.1, 0.0, 0.1, 0.2, 0.1, -0.1, -0.1, 0.2, -0.1, 0.1, 0.1, 0.1, 0.0, 0.0, -0.0, 0.1, 0.0, -0.0, 0.0, 0.0, -0.1, -0.0, -0.1, 0.1, -0.1, 0.0, -0.1, 0.1, -0.1, -0.0, -0.0, -0.0, -0.1, 0.0, 0.0, -0.0, -0.1, 0.1, -0.0, -0.1, 0.1, 0.1, -0.0, 0.1, 0.2, -0.2, -0.1, 0.0, -0.1, 0.1, 0.1, -0.0, 0.0, -0.1, 0.1, 0.1, 0.1, -0.1, -0.0, 0.1, 0.0, -0.1, 0.2, 0.0, -0.0, -0.1, -0.1, 0.0, 0.1, -0.2, 0.1, 0.0, -0.2, 0.0, -0.1, -0.1, 0.1, -0.0, 0.2, -0.1, -0.0, 0.0, 0.0, 0.0, -0.0, -0.1, -0.1, 0.2, -0.2, 0.1, -0.1, -0.1, -0.0, -0.2, 0.0, 0.0, 0.1, -0.1, 0.1, 0.0, -0.0, -0.0, 0.1, 0.1, 0.1, 0.0, -0.1, -0.1, -0.0, 0.1, 0.1, 0.1, -0.0, 0.0, -0.1, 0.1, 0.2, 0.1, 0.1, -0.0, -0.1, -0.0, 0.1, 0.1, 0.0, -0.0, -0.0, 0.2, -0.1, 0.0, -0.0, -0.0, 0.1, 0.0, -0.0, -0.1, -0.1, -0.0, -0.1, -0.0, 0.1, 0.0, -0.0, 0.1, -0.0, -0.1, -0.1, 0.1, 0.0, -0.1, 0.0, 0.1, -0.1, -0.1, 0.1, -0.1, -0.0, -0.1, 0.1, 0.1, 0.0, 0.0, 0.1, -0.1, 0.2, -0.1, -0.1, -0.2, -0.1, 0.1, 0.1, -0.0, -0.0, -0.1, 0.1, -0.0, 0.1, -0.2, 0.1, 0.0, 0.0, -0.0, 0.0, -0.0, -0.0, 0.1, 0.1, -0.0, -0.0, -0.1, 0.1, -0.1, -0.0, -0.2, -0.1, 0.1, -0.0, -0.2, 0.0, 0.0, -0.1, -0.0, -0.0, -0.0, -0.0, -0.1, 0.0, -0.0, 0.0, -0.0, 0.0, -0.1, 0.0, -0.1, 0.0, 0.0, 0.0, -0.0, 0.0, 0.1, -0.1, -0.0, 0.0, 0.0, 0.1, -0.0, 0.0, 0.0, -0.1, 0.1, 0.0, -0.1, 0.0, -0.1, 0.2, 0.0, 0.0, -0.1, -0.1, 0.1, 0.1, -0.1, 0.0, 0.1, 0.2, -0.1, -0.0, 0.1, -0.1, 0.1, 0.1, -0.0, 0.1, 0.1, 0.1, -0.1, -0.1, 0.1, -0.1, 0.1, -0.1, -0.1, 0.0, -0.0, 0.1, -0.1, 0.1, -0.1, 0.1, 0.0, -0.1, -0.1, 0.0, 0.1, 0.2, 0.0, -0.1, -0.1, -0.2, 0.1, 0.1, -0.1, 0.0, -0.0, -0.0, 0.1, -0.0, 0.0, -0.1, -0.1, 0.1, -0.0, 0.0, 0.0, 0.1, -0.1, -0.0, 0.0, -0.1, 0.0, 0.1, -0.0, -0.1, 0.0, -0.0, 0.1, -0.0, 0.1, -0.1, -0.1, 0.0, 0.0, 0.0, -0.2, 0.0, 0.2, 0.1, -0.3, 0.0, -0.0, -0.0, -0.0, -0.0, 0.1, -0.1, -0.1, -0.1, 0.2, -0.1, -0.0, -0.0, -0.0, -0.1, -0.1, 0.1, 0.1, 0.1, -0.1, -0.0, 0.1, 0.0, -0.1, 0.0, 0.1, 0.1, 0.0, -0.0, -0.0, -0.1, -0.1, 0.1, 0.1, -0.0, 0.1, -0.1, 0.1, 0.1, 0.2, 0.1, -0.1, -0.1, 0.1, 0.1, -0.1, 0.0, 0.0, 0.0, -0.1, 0.0, 0.1, -0.1, -0.1, 0.0, -0.1, 0.1, -0.1, -0.0, -0.1, 0.1, 0.1, -0.0, -0.1, -0.1, -0.1, 0.1, -0.1, 0.0, -0.1, 0.1, -0.0, 0.1, 0.1, 0.1, 0.1, -0.1, 0.0, -0.1, 0.0, -0.0, -0.0, -0.0, 0.1, -0.0, -0.1, 0.0, 0.1, 0.1, 0.0, -0.0, 0.1, 0.0, 0.0, 0.1, -0.1, -0.0, 0.0, -0.0, -0.1, 0.0, 0.1, -0.1, -0.0, -0.1, 0.0, 0.0, -0.0, 0.0, 0.1, -0.0, 0.0, 0.1, 0.0, 0.1, -0.1, 0.2, -0.0, 0.1, -0.1, 0.0, 0.0, 0.1, -0.1, 0.2, 0.0, 0.1, 0.0, 0.1, -0.0, 0.0, -0.0, 0.1, 0.0, 0.1, -0.0, -0.1, 0.0, 0.1, 0.1, 0.1, -0.0, -0.1, -0.0, 0.0, 0.2, -0.0, -0.0, -0.1, 0.1, -0.1, 0.1, -0.1, -0.1, -0.1, 0.1, 0.2, -0.2, -0.0, 0.1, 0.0, 0.0, 0.1, -0.0, 0.0, 0.0, -0.2, 0.1, -0.1, -0.0, -0.1, 0.0, -0.0, 0.1, 0.0, -0.0, 0.1, 0.0, -0.0, -0.1, -0.1, 0.0, 0.1, 0.0, -0.0, -0.1, 0.1, 0.0, -0.0, -0.1, -0.1, 0.1, -0.0, -0.0, 0.1, -0.1, -0.0, 0.1, 0.1, -0.1, 0.1, -0.1, -0.0, -0.0, -0.0, -0.0, 0.0, 0.1, 0.0, 0.0, -0.0, 0.1, -0.1, -0.0, 0.1, 0.1, -0.0, 0.1, -0.0, -0.0, 0.0, 0.0, -0.0, 0.1, 0.1, -0.1, -0.0, 0.0, 0.1, -0.1, 0.2, -0.1, 0.0, 0.0, -0.1, -0.1, 0.1, 0.1, 0.0, -0.1, -0.2, 0.1, -0.0, -0.1, 0.1, 0.0, -0.1, 0.0, 0.1, 0.1, -0.1, -0.0, -0.1, -0.1, -0.1, 0.0, 0.1, -0.1, -0.0, 0.0, -0.1, 0.1, 0.0, -0.1, -0.0, -0.0, -0.0, 0.1, -0.1, 0.0, -0.1, 0.1, -0.1, -0.1, -0.0, 0.0, -0.1, -0.1, 0.0, 0.1, 0.0, -0.1, 0.1, -0.0, 0.0, 0.0, -0.0, -0.0, -0.1, -0.1, -0.0, 0.1, -0.0, 0.0, -0.0, -0.1, -0.0, 0.2, 0.0, -0.2, -0.1, -0.0, 0.1, 0.1, 0.0, 0.0, -0.1, 0.1, 0.0, -0.1, 0.0, -0.0, 0.0, 0.1, -0.0, 0.1, 0.0, 0.2, -0.0, 0.1, -0.2, 0.1, -0.0, -0.1, -0.0, 0.2, 0.0, -0.2, -0.1, 0.1, -0.0, 0.0, 0.1, 0.1, 0.0, 0.1, -0.0, 0.0, -0.1, 0.1, -0.1, -0.1, 0.0, 0.1, -0.0, -0.1, -0.2, 0.0, -0.0, -0.0, 0.0, -0.1, -0.1, -0.0, -0.1, 0.1, -0.1, 0.1, -0.1, 0.1, -0.2, 0.0, -0.0, 0.0, 0.0, 0.1, 0.2, -0.2, -0.2, 0.1, -0.2, 0.2, 0.0, -0.1, 0.1, 0.1, -0.1, -0.1, -0.1, 0.1, -0.0, -0.0, 0.0, 0.0, -0.1, 0.0, -0.1, -0.1, -0.2, 0.1, -0.2, 0.1, -0.0, -0.1, -0.1, -0.0, -0.1, 0.0, 0.1, 0.0, 0.1, -0.0, -0.1, -0.0, 0.0, -0.1, 0.0, -0.0, 0.1, 0.1, 0.1, 0.0, -0.1, -0.0, 0.0, -0.1, 0.1, -0.1, 0.1, -0.2, 0.1, -0.1, 0.1, -0.0, -0.0, 0.2, -0.1, 0.1, 0.0, 0.2, -0.0, -0.0, -0.0, 0.1, 0.0, 0.1, -0.1, 0.0, -0.0, 0.1, -0.0, -0.1, 0.0, 0.0, -0.0, -0.0, 0.1, 0.0, 0.1, 0.1, -0.0, -0.0, 0.1, 0.0, 0.1, 0.1, -0.0, -0.1, -0.0, 0.0, 0.0, -0.1, 0.1, -0.0, -0.1, 0.1, -0.0, -0.1, -0.1, -0.0, -0.0, 0.0, -0.0, 0.0, -0.2, -0.1, 0.0, -0.1, 0.1, -0.1, 0.2, -0.1, 0.1, 0.0, 0.0, -0.0, -0.1, 0.0, -0.1, 0.0, 0.0, -0.0, -0.1, 0.1, -0.1, -0.0, 0.1, 0.0, -0.0, 0.0, -0.1, 0.0, -0.0, -0.1, 0.1, -0.1, -0.0, 0.0, -0.0, -0.0, -0.1, 0.0, -0.0, -0.0, 0.1, 0.1, -0.1, 0.1, -0.1, -0.0, -0.1, 0.2, -0.2, 0.0, 0.0, 0.0, -0.1, -0.2, 0.1, 0.1, 0.2, -0.1, -0.0, -0.0, -0.0, 0.1, -0.2, -0.1, -0.0, 0.2, 0.0, -0.2, 0.0, 0.0, -0.1, -0.0, -0.1, 0.1, 0.0, 0.1, 0.0, -0.1, -0.1, -0.0, -0.1, 0.0, -0.1, -0.1, -0.1, 0.1, 0.0, -0.1, -0.0, 0.0, -0.2, 0.1, 0.0, -0.1, 0.0, 0.0, 0.1, -0.0, 0.0, 0.0, 0.1, -0.1, 0.1, -0.2, -0.1, -0.1, 0.1, -0.0, 0.1, -0.0, -0.0, -0.1, -0.1, -0.0, -0.1, -0.1, -0.0, 0.0, -0.0, 0.1, -0.0, 0.1, -0.1, 0.1, -0.1, 0.0, -0.1, 0.1, -0.1, -0.0, -0.0, 0.1, -0.0, 0.1, 0.1, 0.2, -0.0, 0.0, -0.1, -0.0, 0.1, 0.0, 0.1, -0.0, 0.0, 0.0, -0.1, -0.0, 0.1, 0.0, 0.1, -0.1, 0.2, -0.1, 0.1, -0.1, 0.1, 0.0, 0.0, -0.1, -0.0, -0.1, -0.0, -0.0, 0.0, -0.2, 0.1, -0.1, 0.0, 0.0, -0.0, 0.0, -0.1, -0.0, -0.0, 0.1, 0.0, 0.1, -0.2, -0.1, -0.0, -0.0, -0.0, 0.1, 0.0, -0.1, 0.1, -0.0, 0.0, 0.0, -0.0, 0.0, -0.0, -0.1, -0.1, 0.0, -0.0, 0.0, -0.0, -0.0, -0.0, 0.2, 0.0, 0.0, -0.1, 0.0, -0.1, 0.1, 0.1, 0.1, -0.0, -0.1, -0.0, 0.1, 0.1, -0.1, 0.0, -0.0, 0.0, 0.1, 0.1, 0.0, -0.1, 0.0, 0.0, -0.0, 0.0, -0.1, 0.0, 0.1, 0.1, 0.1, 0.1, -0.1, 0.1, 0.1, 0.1, -0.0, -0.0, -0.0, -0.0, -0.1, 0.0, -0.1, 0.1, 0.0, -0.0, -0.1, 0.1, -0.1, -0.0, 0.1, 0.1, -0.1, -0.0, 0.0, 0.0, 0.1, -0.0, -0.0, 0.1, 0.1, -0.0, 0.1, 0.0, 0.1, -0.1, -0.0, -0.0, -0.1, -0.0, 0.0, 0.1, -0.2, -0.1, 0.0, 0.0, 0.1, 0.1, 0.0, -0.1, -0.0, 0.2, 0.0, 0.1, -0.1, -0.0, 0.2, 0.0, -0.0, 0.2, 0.0, 0.0, -0.0, 0.0, -0.0, -0.0, 0.0, 0.0, -0.1, -0.0, 0.1, -0.1, -0.0, -0.0, 0.1, 0.0, -0.0, -0.1, 0.0, -0.1, 0.1, -0.1, 0.0, -0.1, 0.0, -0.0, -0.1, 0.0, 0.2, -0.1, 0.2, 0.2, -0.1, -0.0, 0.1, -0.1, 0.1, 0.1, 0.0, 0.0, -0.1, 0.1, 0.0, -0.0, -0.1, -0.0, -0.1, 0.1, 0.0, -0.1, 0.0, 0.0, 0.2, -0.0, 0.1, -0.1, 0.1, -0.1, 0.0, 0.0, -0.2, -0.0, -0.0, -0.0, -0.2, 0.1, -0.0, -0.0, -0.0, -0.1, 0.1, -0.1, 0.0, -0.0, 0.2, -0.1, 0.0, -0.1, -0.1, -0.1, -0.1, -0.1, 0.0, -0.1, 0.0, -0.1, 0.1, -0.1, 0.1, 0.0, 0.1, 0.2, -0.0, -0.1, 0.1, -0.2, 0.1, 0.0, -0.0, 0.1, 0.1, -0.1, 0.1, -0.1, -0.1, -0.1, 0.1, 0.0, 0.1, -0.0, -0.0, -0.1, -0.0, 0.1, -0.1, 0.2, -0.2, 0.1, 0.1, -0.1, -0.0, 0.1, -0.1, -0.0, -0.1, 0.0, 0.0, 0.1, 0.0, 0.0, 0.0, -0.1, 0.2, -0.1, 0.0, -0.2, -0.1, 0.0, 0.1, 0.0, -0.1, 0.2, 0.0, 0.1, -0.2, 0.0, 0.0, 0.0, -0.0, 0.1, -0.1, 0.1, 0.2, 0.1, -0.2, -0.0, 0.1, 0.0, 0.0, 0.0, 0.0, 0.1, -0.0, 0.1, -0.0, 0.1, 0.0, 0.1, -0.0, 0.1, 0.0, -0.1, -0.0, -0.0, 0.1, 0.1, 0.1, -0.2, 0.0, 0.0, -0.1, -0.1, -0.1, -0.0, -0.0, 0.1, -0.0, -0.1, -0.0, -0.0, -0.0, -0.0, -0.0, 0.1, 0.1, 0.1, -0.1, -0.1, 0.1, 0.1, -0.0, -0.1, -0.1, -0.2, 0.0, -0.1, 0.1, -0.1, -0.1, -0.1, -0.2, 0.2, -0.0, -0.0, -0.1, -0.1, 0.1, 0.1, -0.0, 0.1, 0.0, -0.1, 0.0, -0.0, -0.0, -0.0, 0.1, -0.0, -0.0, -0.0, 0.0, 0.1, 0.1, 0.2, -0.0, 0.1, 0.1, -0.1, -0.1, 0.1, -0.0, -0.1, 0.0, 0.0, 0.1, 0.0, 0.0, -0.1, -0.1, -0.0, -0.1, -0.1, 0.1, 0.1, -0.1, 0.1, -0.2, 0.1, 0.1, -0.0, -0.0, 0.0, -0.0, -0.0, 0.1, -0.1, -0.0, 0.0, 0.0, 0.0, -0.0, -0.1, -0.1, -0.1, 0.0, 0.0, -0.0, -0.0, 0.1, -0.0, 0.0, -0.1, -0.0, 0.0, 0.0, 0.1, -0.1, 0.0, 0.1, -0.1, -0.1, 0.1, -0.0, 0.1, -0.2, 0.1, 0.1, -0.0, -0.0, 0.1, 0.1, 0.0, 0.0, 0.0, 0.1, 0.0, -0.0, -0.0, -0.0, -0.0, 0.2, -0.0, -0.0, 0.0, 0.1, 0.0, -0.1, 0.0, 0.0, -0.0, 0.1, 0.0, -0.1, 0.0, 0.1, 0.0, 0.1, -0.0, -0.0, 0.0, 0.1, 0.0, -0.0, 0.1, 0.1, 0.0, -0.1, 0.0, -0.0, 0.1, -0.2, -0.0, 0.2, 0.1, -0.2, 0.1, 0.2, -0.2, -0.1, 0.1, -0.1, -0.1, 0.1, 0.0, 0.0, -0.0, -0.1, 0.0, 0.0, -0.1, 0.1, -0.0, -0.2, -0.1, 0.1, 0.1, 0.0, 0.0, 0.0, -0.2, 0.1, 0.0, 0.0, 0.0, 0.1, -0.0, 0.1, -0.0, 0.0, 0.1, 0.0, -0.1, -0.1, -0.1, 0.1, -0.0, 0.0, -0.1, -0.1, -0.1, 0.1, -0.0, -0.0, 0.0, 0.1, 0.0, -0.0, 0.0, 0.0, 0.0, -0.0, 0.0, -0.1, 0.1, 0.0, 0.0, -0.1, 0.1, -0.1, -0.0, -0.2, -0.2, 0.2, 0.0, -0.1, 0.0, -0.0, -0.1, 0.1, 0.0, 0.0, -0.1, -0.0, -0.1, -0.0, 0.0, 0.0, -0.0, 0.0, -0.1, -0.0, -0.0, 0.1, 0.0, -0.0, 0.1, -0.0, -0.0, 0.1, 0.1, -0.0, 0.0, 0.1, 0.1, -0.0, 0.1, 0.0, -0.1, -0.0, 0.0, 0.1, 0.0, 0.0, -0.0, 0.1, -0.1, 0.1, 0.1, 0.1, 0.1, -0.1, -0.1, 0.1, 0.0, -0.0, 0.1, -0.1, -0.1, 0.0, -0.1, -0.0, 0.0, -0.1, -0.1, -0.0, -0.1, 0.1, 0.0, 0.0, 0.0, -0.0, -0.0, -0.1, 0.1, 0.0, 0.2, 0.1, -0.1, -0.1, -0.0, 0.1, 0.0, -0.0, -0.1, 0.0, -0.0, 0.0, -0.0, 0.1, 0.0, -0.0, 0.0, -0.1, 0.1, 0.1, 0.1, -0.0, -0.0, -0.0, 0.1, 0.1, 0.1, 0.0, 0.1, 0.1, 0.1, 0.1, -0.1, -0.1, 0.1, -0.1, -0.1, 0.0, 0.1, -0.0, 0.1, -0.1, 0.0, 0.0, 0.0, -0.0, 0.0, -0.0, 0.1, 0.0, -0.0, -0.1, 0.1, 0.0, 0.1, -0.1, -0.1, -0.0, -0.0, -0.1, 0.0, -0.0, -0.0, 0.0, -0.0, -0.2, -0.1, 0.1, 0.0, -0.1, 0.0, -0.0, -0.0, 0.0, -0.1, 0.0, 0.0, -0.1, 0.0, -0.0, 0.1, -0.1, 0.0, -0.0, -0.1, 0.0, 0.0, 0.1, 0.0, 0.1, -0.1, -0.1, 0.0, -0.1, 0.0, -0.1, 0.1, 0.0, 0.1, -0.0, -0.1, 0.1, 0.0, -0.1, 0.2, 0.2, 0.2, -0.2, -0.1, 0.0, -0.1, 0.1, 0.1, -0.0, -0.1, 0.0, -0.1, -0.1, 0.1, 0.0, 0.2, -0.1, -0.0, -0.0, -0.1, 0.1, 0.1, 0.2, 0.1, 0.1, -0.1, 0.0, 0.0, -0.0, 0.1, -0.2, -0.1, 0.1, 0.1, -0.0, -0.0, -0.1, 0.0, -0.0, 0.0, 0.1, 0.1, -0.0, 0.2, 0.1, 0.1, -0.1, 0.0, -0.1, 0.1, 0.1, 0.0, 0.0, -0.1, 0.1, -0.1, -0.0, 0.0, 0.1, -0.1, -0.1, 0.1, -0.0, -0.0, -0.1, 0.0, 0.1, -0.0, -0.1, -0.0, 0.0, 0.0, 0.1, 0.0, -0.1, -0.0, 0.1, 0.0, 0.0, 0.1, 0.0, -0.2, 0.1, -0.1, -0.0, 0.0, -0.0, -0.1, 0.1, -0.1, -0.1, 0.0, 0.1, -0.0, -0.1, -0.1, 0.1, 0.0, -0.0, 0.1, 0.1, 0.1, -0.0, 0.0, 0.0, -0.0, -0.0, 0.1, 0.0, -0.0, -0.0, 0.0, 0.0, 0.1, -0.0, 0.1, -0.2, 0.2, 0.1, 0.0, 0.1, -0.0, -0.0, -0.1, 0.0, -0.1, -0.0, 0.1, -0.0, -0.1, -0.1, 0.0, 0.0, 0.1, -0.1, 0.0, 0.1, -0.0, -0.1, -0.0, -0.1, 0.0, 0.2, 0.1, -0.1, -0.0, -0.0, 0.0, -0.1, -0.1, -0.1, 0.1, -0.1, -0.0, -0.1, -0.0, -0.0, 0.1, 0.0, 0.0, -0.0, -0.0, -0.0, 0.1, 0.0, 0.1, -0.1, 0.1, 0.0, 0.1, -0.1, 0.0, 0.1, 0.0, -0.1, -0.1, 0.1, -0.0, -0.1, -0.0, 0.0, -0.1, 0.0, 0.1, 0.2, 0.1, 0.0, -0.1, -0.0, 0.1, -0.0, 0.1, -0.1, 0.0, -0.1, 0.0, 0.0, 0.0, -0.0, 0.0, 0.1, 0.0, -0.0, 0.0, -0.0, 0.0, -0.0, 0.0, 0.1, -0.0, -0.0, 0.1, 0.0, 0.0, -0.0, -0.1, 0.1, 0.0, -0.1, 0.1, -0.0, 0.0, -0.0, -0.2, 0.0, -0.2, 0.1, -0.0, -0.1, -0.1, 0.0, 0.1, 0.0, -0.0, -0.1, -0.1, 0.0, 0.1, -0.0, -0.0, 0.0, -0.1, 0.1, 0.0, 0.0, -0.0, 0.1, -0.1, 0.0, 0.1, 0.2, -0.1, -0.2, -0.1, 0.2, -0.0, -0.3, 0.1, -0.0, -0.2, -0.0, -0.0, 0.2, 0.0, -0.1, -0.1, 0.0, 0.0, -0.0, -0.1, -0.1, 0.1, 0.1, -0.0, -0.2, 0.0, 0.1, -0.0, 0.0, 0.0, -0.2, 0.1, 0.1, 0.1, -0.2, -0.0, 0.1, -0.0, -0.1, 0.1, 0.0, -0.1, -0.1, -0.1, 0.1, 0.0, 0.0, -0.1, -0.0, -0.1, -0.0, 0.0, -0.1, -0.1, -0.0, -0.0, 0.0, 0.1, 0.0, 0.0, -0.1, -0.0, 0.2, 0.1, 0.0, -0.2, -0.0, 0.0, -0.1, 0.0, -0.1, -0.2, 0.1, -0.1, -0.0, -0.0, 0.1, -0.2, -0.0, -0.0, -0.1, -0.2, 0.0, 0.0, -0.0, 0.1, -0.1, -0.1, 0.0, -0.0, -0.1, -0.1, 0.0, -0.1, -0.0, -0.1, 0.1, -0.1, -0.0, 0.0, 0.1, -0.0, -0.0, -0.1, 0.1, -0.1, 0.0, 0.0, -0.0, -0.0, 0.1, 0.0, -0.2, -0.0, 0.1, 0.1, -0.1, 0.1, 0.0, -0.1, 0.1, -0.1, -0.1, -0.1, 0.2, -0.0, -0.0, -0.1, 0.1, 0.0, -0.0, 0.1, 0.0, 0.2, -0.1, 0.2, 0.1, -0.1, -0.1, -0.0, -0.1, 0.0, -0.1, 0.1, -0.1, 0.2, -0.1, 0.0, 0.0, -0.0, -0.0, -0.0, 0.1, -0.0, -0.1, -0.0, 0.0, 0.0, 0.1, 0.1, 0.0, -0.0, 0.0, 0.1, 0.1, -0.0, 0.0, -0.0, -0.1, 0.1, -0.0, -0.0, -0.2, 0.0, -0.0, 0.2, -0.0, -0.0, 0.0, -0.0, -0.0, 0.0, -0.0, -0.0, -0.1, 0.1, -0.1, 0.0, 0.0, -0.1, -0.1, -0.1, 0.0, -0.1, 0.0, -0.1, -0.1, 0.0, 0.0, -0.0, -0.1, 0.0, -0.0, 0.1, -0.1, 0.1, -0.1, 0.1, 0.0, -0.1, -0.1, -0.1, 0.0, -0.1, -0.1, 0.1, -0.1, -0.0, 0.2, -0.0, 0.0, -0.1, -0.0, 0.1, 0.0, 0.2, -0.1, -0.0, -0.0, -0.0, -0.0, 0.1, 0.2, 0.1, -0.1, -0.0, 0.1, 0.0, 0.0, 0.1, 0.2, -0.0, -0.1, -0.0, 0.1, 0.1, -0.0, 0.0, 0.1, -0.1, 0.1, -0.0, 0.0, -0.2, 0.0, -0.2, 0.0, 0.1, 0.1, 0.0, 0.0, -0.1, 0.0, -0.0, 0.0, 0.0, -0.0, -0.0, 0.0, -0.0, -0.1, 0.1, -0.1, 0.1, 0.0, 0.0, -0.0, 0.0, -0.1, 0.1, 0.0, -0.2, 0.2, -0.1, -0.0, -0.1, -0.0, -0.1, 0.1, -0.0, -0.1, -0.0, -0.1, -0.0, -0.1, 0.2, 0.0, -0.0, 0.1, 0.0, 0.1, 0.1, -0.0, -0.0, 0.0, -0.1, -0.1, 0.1, 0.0, -0.0, -0.1, -0.1, -0.1, -0.0, -0.1, 0.1, -0.1, 0.1, 0.1, -0.1, -0.0, -0.0, -0.1, 0.0, 0.0, 0.1, -0.1, -0.1, 0.0, 0.0, 0.1, 0.0, 0.0, -0.1, 0.0, -0.0, 0.1, -0.0, 0.0, -0.0, -0.0, 0.1, -0.2, -0.1, -0.0, -0.1, 0.1, 0.0, 0.0, -0.0, 0.1, -0.1, -0.0, -0.1, 0.1, -0.0, -0.0, -0.0, 0.0, -0.0, 0.1, -0.0, 0.0, -0.1, -0.0, -0.0, 0.1, -0.0, 0.0, -0.0, -0.1, 0.2, 0.1, 0.0, -0.2, -0.0, 0.0, 0.1, -0.1, -0.1, -0.0, 0.1, 0.1, 0.0, -0.1, -0.1, 0.1, -0.0, -0.0, 0.0, -0.0, 0.1, 0.0, -0.0, -0.1, -0.0, 0.0, 0.0, 0.1, 0.1, -0.2, -0.1, 0.2, -0.1, -0.1, -0.1, -0.0, -0.1, 0.0, -0.0, 0.0, 0.0, 0.1, 0.1, 0.0, 0.0, 0.1, -0.1, -0.0, 0.1, -0.0, 0.1, -0.0, 0.0, 0.0, 0.0, 0.0, 0.0, -0.1, -0.0, 0.0, 0.0, -0.0, -0.0, -0.0, 0.0, -0.0, 0.0, 0.0, -0.1, -0.0, 0.1, -0.1, -0.1, -0.1, -0.1, -0.1, 0.1, -0.0, -0.1, -0.1, -0.2, 0.1, -0.1, -0.1, -0.0, -0.1, 0.0, 0.0, -0.2, -0.2, 0.1, 0.0, -0.2, -0.1, -0.2, 0.2, -0.0, -0.1, 0.1, 0.2, 0.0, -0.2, -0.0, 0.2, -0.1, -0.0, 0.1, -0.0, -0.0, 0.0, 0.0, -0.0, 0.0, 0.1, 0.0, 0.0, -0.1, -0.0, 0.1, -0.1, -0.1, -0.0, -0.0, 0.0, 0.0, 0.0, -0.1, -0.0, 0.0, -0.1, 0.1, -0.1, 0.0, -0.2, 0.1, 0.1, 0.1, -0.0, -0.0, 0.1, -0.2, -0.1, -0.0, 0.1, 0.0, -0.2, 0.1, 0.1, -0.1, -0.2, -0.0, -0.1, 0.0, -0.1, 0.0, 0.0, -0.0, -0.1, -0.1, 0.3, -0.1, -0.0, -0.0, 0.2, 0.1, -0.0, -0.1, 0.0, -0.0, 0.1, -0.1, 0.0, -0.1, 0.1, -0.1, 0.1, 0.0, 0.1, 0.1, 0.0, -0.0, 0.1, 0.1, 0.1, -0.0, 0.0, -0.1, -0.1, 0.0, -0.0, -0.0, -0.1, 0.0, 0.0, 0.1, -0.1, 0.1, -0.0, -0.1, -0.1, 0.1, -0.1, 0.0, -0.2, 0.2, 0.1, -0.0, -0.0, -0.0, 0.1, 0.1, -0.1, -0.0, 0.2, -0.0, 0.0, -0.0, 0.0, 0.1, -0.1, -0.0, -0.0, -0.1, -0.1, -0.0, 0.1, -0.0, -0.0, -0.1, 0.0, -0.1, 0.1, -0.1, 0.1, -0.1, -0.0, -0.1, 0.1, 0.0, 0.1, 0.0, 0.1, 0.0, 0.1, -0.1, -0.0, 0.0, -0.1, -0.0, 0.1, 0.1, -0.0, 0.1, 0.0, -0.0, -0.1, 0.1, -0.1, -0.1, -0.1, 0.1, 0.1, 0.1, -0.1, 0.0, -0.1, 0.0, -0.0, -0.0, 0.1, -0.1, -0.1, -0.1, 0.2, -0.1, -0.2, 0.1, 0.1, -0.1, 0.0, 0.0, 0.1, 0.1, 0.0, -0.1, -0.1, 0.1, -0.0, 0.0, -0.1, 0.2, 0.1, 0.1, -0.1, 0.0, 0.0, 0.0, -0.1, 0.1, 0.1, 0.0, -0.1, -0.0, -0.0, -0.1, -0.0, 0.1, -0.0, -0.1, -0.1, 0.2, 0.1, 0.1, -0.2, 0.0, 0.2, -0.0, -0.1, 0.1, -0.0, 0.0, -0.1, -0.1, 0.0, -0.0, -0.0, 0.1, 0.0, -0.0, -0.2, -0.1, 0.1, 0.0, -0.2, 0.0, -0.1, -0.1, -0.0, -0.0, -0.0, -0.1, 0.1, -0.1, -0.1, -0.0, 0.1, -0.1, 0.0, -0.1, -0.2, -0.1, 0.1, 0.1, -0.1, 0.1, -0.0, -0.2, 0.0, -0.0, 0.1, 0.1, -0.2, -0.0, 0.0, 0.1, -0.1, 0.2, 0.1, -0.0, 0.1, 0.2, -0.1, 0.0, 0.0, 0.0, 0.1, 0.0, 0.0, 0.0, 0.1, 0.0, 0.0, 0.0, 0.1, -0.1, 0.1, 0.0, -0.1, 0.1, -0.1, -0.1, 0.2, 0.0, -0.0, -0.0, 0.1, -0.1, 0.0, 0.1, -0.2, 0.0, 0.2, 0.1, -0.2, -0.1, 0.1, -0.0, 0.1, 0.2, -0.1, -0.1, 0.1, 0.1, -0.1, 0.1, -0.1, 0.0, 0.1, -0.0, -0.0, -0.1, 0.0, 0.0, -0.2, 0.1, -0.0, 0.0, 0.1, -0.1, 0.0, 0.1, -0.1, 0.1, -0.0, 0.1, -0.0, 0.0, -0.1, -0.1, 0.0, 0.0, -0.0, -0.0, -0.0, 0.0, 0.0, -0.0, 0.0, -0.1, -0.1, 0.1, -0.0, 0.0, -0.1, -0.0, 0.1, 0.0, -0.1, 0.0, -0.2, 0.1, -0.1, 0.0, -0.2, 0.1, 0.1, -0.0, -0.1, 0.1, 0.0, 0.0, 0.1, 0.2, 0.0, 0.1, -0.0, -0.0, -0.0, 0.1, 0.1, -0.1, -0.0, -0.1, 0.0, -0.1, 0.1, -0.1, 0.0, -0.0, 0.1, 0.0, -0.1, -0.0, 0.2, -0.0, -0.0, 0.0, -0.0, -0.0, -0.1, -0.0, 0.0, 0.1, -0.1, 0.1, -0.0, -0.1, -0.0, -0.0, 0.1, 0.0, 0.0, -0.0, 0.0, -0.1, 0.1, 0.0, 0.0, 0.0, -0.1, -0.0, 0.2, -0.1, -0.2, -0.1, 0.0, 0.0, 0.1, 0.1, -0.1, 0.0, -0.1, 0.1, 0.0, 0.1, -0.0, 0.0, -0.1, 0.0, -0.0, -0.0, 0.0, 0.1, 0.1, 0.0, 0.1, -0.0, -0.0, 0.1, 0.0, -0.0, -0.1, 0.0, 0.1, 0.0, -0.1, 0.0, -0.0, 0.0, 0.0, 0.0, -0.2, -0.1, -0.0, 0.1, -0.2, 0.1, 0.1, -0.1, 0.0, 0.1, 0.1, 0.1, 0.1, -0.1, -0.0, 0.1, -0.0, 0.1, 0.1, -0.1, -0.1, 0.0, 0.1, 0.1, -0.2, 0.0, 0.0, -0.1, -0.2, 0.1, -0.1, 0.1, -0.2, 0.2, -0.1, 0.1, 0.1, 0.0, 0.1, 0.0, -0.1, -0.0, -0.0, 0.1, -0.0, 0.0, 0.1, 0.0, -0.2, -0.0, 0.1, -0.0, -0.1, -0.1, 0.0, -0.0, -0.1, 0.0, 0.1, -0.1, 0.1, 0.0, 0.1, 0.0, -0.1, -0.0, 0.0, -0.0, 0.0, 0.1, -0.1, 0.0, -0.1, 0.1, 0.0, 0.1, -0.1, -0.0, -0.0, -0.0, 0.1, -0.0, -0.0, -0.0, -0.1, -0.0, 0.0, -0.0, 0.1, -0.1, 0.1, 0.0, 0.1, -0.0, -0.1, -0.0, 0.1, 0.1, -0.1, 0.1, -0.2, 0.0, -0.0, 0.1, -0.1, 0.1, 0.0, 0.0, -0.1, 0.0, -0.0, -0.0, -0.2, 0.1, 0.1, -0.0, 0.1, -0.0, 0.0, 0.1, -0.1, -0.0, -0.0, -0.1, -0.1, 0.2, -0.0, -0.1, 0.0, -0.1, -0.2, -0.1, 0.0, 0.0, -0.1, 0.1, -0.0, -0.2, -0.1, 0.1, -0.1, 0.1, -0.1, 0.1, -0.0, 0.1, -0.0, -0.0, -0.0, 0.0, 0.1, 0.1, 0.0, -0.0, 0.0, -0.0, -0.0, -0.0, 0.1, 0.0, -0.1, 0.0, 0.0, 0.1, -0.2, 0.1, -0.0, -0.1, -0.1, 0.1, 0.0, 0.0, -0.1, 0.0, 0.1, -0.1, 0.0, 0.1, -0.1, 0.0, 0.1, -0.1, -0.1, -0.1, 0.1, -0.0, 0.1, 0.1, 0.1, 0.1, -0.1, -0.1, -0.0, -0.0, 0.1, -0.0, -0.1, -0.1, 0.1, 0.0, -0.0, -0.0, -0.0, -0.0, -0.0, 0.1, 0.0, -0.1, -0.1, -0.1, 0.2, -0.0, -0.1, -0.1, 0.1, -0.1, 0.0, 0.1, -0.0, -0.1, -0.0, 0.1, -0.0, 0.2, -0.1, 0.0, 0.1, 0.0, 0.1, -0.0, 0.0, -0.1, 0.1, -0.1, -0.0, 0.0, 0.0, -0.0, 0.1, 0.0, 0.1, 0.1, 0.0, 0.1, -0.0, 0.0, 0.1, 0.1, 0.1, -0.1, 0.1, -0.0, 0.0, -0.0, 0.1, -0.2, 0.0, -0.0, -0.1, 0.1, 0.0, 0.0, -0.0, -0.1, 0.0, 0.1, -0.1, 0.0, 0.0, 0.2, -0.2, -0.1, -0.0, -0.1, 0.1, 0.1, -0.0, 0.1, 0.1, 0.0, -0.1, -0.0, 0.2, -0.0, -0.0, 0.0, 0.1, 0.1, -0.1, -0.2, 0.1, -0.0, 0.1, 0.0, 0.0, -0.1, 0.0, 0.0, 0.1, -0.0, 0.1, -0.1, 0.1, -0.1, -0.0, -0.0, 0.0, 0.0, -0.1, 0.0, -0.0, 0.0, -0.0, 0.0, 0.1, -0.1, -0.1, 0.0, -0.1, -0.0, 0.2, 0.1, -0.0, -0.0, 0.1, -0.1, -0.0, 0.1, -0.0, 0.2, -0.2, 0.0, -0.1, 0.1, 0.0, 0.2, -0.0, -0.0, -0.2, 0.1, -0.1, -0.0, -0.2, 0.0, -0.1, 0.2, 0.0, -0.0, 0.1, -0.1, 0.0, -0.0, 0.1, 0.1, -0.1, -0.1, 0.1, -0.0, 0.1, -0.1, -0.1, 0.0, 0.1, 0.1, -0.1, 0.1, 0.0, -0.0, -0.1, 0.0, -0.1, 0.1, -0.1, 0.1, -0.1, 0.0, -0.0, -0.1, -0.2, 0.0, -0.1, 0.1, -0.3, 0.1, -0.1, 0.0, -0.1, -0.1, -0.0, 0.1, -0.2, -0.0, -0.1, 0.0, -0.0, 0.1, -0.1, -0.1, 0.1, 0.1, 0.1, -0.1, -0.1, -0.2, 0.2, 0.0, -0.0, 0.0, 0.1, -0.0, -0.1, -0.0, 0.2, 0.0, 0.0, -0.1, -0.1, -0.1, -0.0, 0.2, -0.3, 0.1, -0.0, 0.1, 0.1, -0.0, -0.2, 0.0, 0.1, 0.0, -0.1, 0.0, 0.1, 0.0, 0.1, -0.0, -0.1, -0.0, 0.0, 0.2, -0.1, -0.0, -0.0, -0.0, 0.1, 0.1, -0.1, -0.1, -0.1, 0.0, -0.0, 0.0, -0.1, 0.0, 0.0, 0.0, -0.1, -0.1, 0.1, 0.1, 0.0, 0.0, 0.0, -0.1, 0.1, 0.0, -0.1, 0.0, 0.0, 0.1, -0.1, 0.0, 0.1, -0.0, -0.1, 0.1, -0.0, 0.0, -0.0, -0.0, 0.0, -0.0, -0.1, -0.1, 0.0, 0.0, -0.0, -0.0, -0.1, -0.1, 0.1, 0.1, -0.1, 0.2, -0.0, -0.1, -0.0, -0.0, 0.1, 0.0, -0.1, -0.1, -0.1, 0.1, 0.0, -0.0, 0.0, -0.0, -0.1, -0.0, -0.0, -0.0, -0.1, 0.1, -0.0, 0.0, 0.1, -0.1, 0.0, -0.1, -0.0, 0.1, 0.1, 0.1, -0.0, -0.1, -0.1, -0.0, 0.0, -0.0, 0.0, 0.1, 0.0, 0.1, -0.0, -0.1, -0.0, -0.1, -0.1, -0.2, 0.1, -0.0, 0.0, 0.0, -0.0, -0.2, 0.1, 0.0, 0.0, 0.1, -0.2, 0.1, -0.1, 0.2, 0.0, 0.0, -0.1, -0.1, -0.0, 0.0, -0.1, 0.0, -0.0, 0.1, -0.0, -0.0, -0.1, -0.1, 0.2, -0.1, -0.1, -0.1, 0.3, -0.1, -0.1, -0.1, -0.1, -0.1, 0.0, -0.1, 0.1, 0.1, 0.1, -0.0, -0.1, 0.0, -0.0, -0.0, 0.1, -0.1, 0.1, -0.2, 0.0, -0.2, 0.1, -0.0, 0.1, -0.1, 0.2, 0.0, -0.1, -0.1, 0.2, -0.1, -0.1, 0.1, 0.0, 0.0, 0.0, 0.0, -0.0, -0.0, -0.0, 0.0, 0.1, 0.0, 0.0, 0.0, -0.1, 0.0, -0.1, 0.0, -0.0, 0.1, 0.0, 0.0, 0.0, 0.0, 0.2, -0.0, -0.0, 0.0, 0.1, -0.0, -0.1, 0.1, 0.0, -0.0, 0.0, 0.1, -0.0, 0.0, 0.1, 0.0, 0.1, -0.0, -0.0, 0.1, -0.0, -0.1, -0.1, -0.0, -0.0, 0.0, -0.1, 0.1, -0.0, -0.2, 0.1, -0.0, -0.1, -0.0, 0.1, 0.1, -0.1, 0.0, 0.1, -0.0, 0.0, -0.2, 0.1, -0.1, -0.0, 0.0, -0.0, -0.1, 0.1, -0.0, -0.0, -0.0, -0.1, 0.0, -0.0, 0.1, -0.0, -0.0, -0.0, -0.0, -0.0, 0.1, 0.0, 0.0, -0.0, -0.0, 0.0, 0.1, 0.0, 0.0, -0.1, -0.1, 0.2, 0.2, -0.1, 0.2, -0.1, -0.1, 0.1, 0.1, -0.2, -0.1, 0.0, 0.0, -0.2, 0.1, -0.1, 0.0, 0.0, -0.0, -0.0, -0.2, 0.0, -0.0, 0.2, -0.0, -0.1, -0.0, 0.0, -0.1, 0.0, 0.1, -0.0, 0.0, -0.1, -0.0, -0.0, 0.1, -0.0, -0.1, 0.0, 0.1, 0.1, 0.0, 0.0, -0.1, 0.1, 0.1, -0.0, 0.1, -0.1, -0.0, -0.1, -0.1, -0.1, 0.1, 0.0, -0.0, 0.0, -0.0, -0.0, -0.1, 0.0, 0.1, 0.0, 0.1, -0.0, -0.1, -0.0, 0.0, 0.1, -0.1, 0.1, -0.0, 0.1, -0.1, -0.1, 0.1, 0.0, -0.1, 0.2, 0.1, -0.0, 0.1, 0.1, 0.1, 0.1, -0.0, -0.1, 0.0, -0.0, 0.1, -0.1, 0.2, -0.0, 0.1, -0.1, 0.1, -0.1, 0.0, 0.0, 0.0, 0.0, -0.0, -0.1, 0.0, 0.1, -0.1, -0.0, -0.1, -0.0, -0.1, 0.2, 0.1, 0.0, 0.0, -0.1, 0.0, 0.1, 0.0, 0.2, 0.1, -0.2, -0.1, 0.1, -0.1, -0.1, 0.2, -0.0, -0.0, -0.1, 0.1, 0.0, -0.1, -0.2, -0.1, 0.1, 0.1, 0.0, -0.0, 0.0, 0.1, 0.1, 0.1, -0.0, -0.1, 0.0, 0.1, -0.0, 0.1, 0.1, 0.1, -0.1, -0.2, -0.0, -0.1, 0.1, 0.1, 0.1, -0.0, 0.0, -0.0, -0.0, -0.0, 0.2, -0.1, -0.0, -0.0, -0.1, 0.0, 0.0, 0.1, -0.1, 0.0, 0.0, 0.0, 0.1, -0.0, -0.0, 0.1, 0.1, -0.0, -0.1, -0.1, 0.1, -0.0, 0.0, -0.1, -0.0, -0.1, -0.1, -0.1, -0.0, -0.1, -0.0, -0.1, 0.1, -0.0, 0.1, -0.0, 0.1, -0.0, -0.2, -0.1, 0.2, -0.0, -0.1, 0.0, 0.0, -0.0, -0.1, 0.1, 0.0, -0.0, -0.0, -0.1, 0.1, 0.0, -0.1, 0.1, 0.2, 0.1, -0.2, -0.1, 0.1, -0.1, 0.1, 0.1, 0.0, -0.0, 0.0, -0.1, 0.1, -0.0, 0.0, -0.1, 0.1, -0.1, -0.0, -0.0, 0.1, 0.1, -0.1, 0.1, 0.1, 0.0, -0.1, 0.1, -0.0, 0.1, 0.1, -0.0, 0.0, 0.1, 0.0, 0.1, -0.1, 0.0, 0.1, 0.0, -0.0, 0.1, 0.1, 0.2, -0.0, 0.1, 0.1, -0.0, -0.0, 0.1, 0.1, -0.1, -0.1, -0.0, 0.1, 0.1, -0.1, -0.1, 0.0, -0.1, 0.1, 0.0, -0.1, -0.0, 0.1, -0.0, -0.0, 0.0, -0.0, -0.0, -0.0, -0.1, -0.0, -0.1, 0.0, -0.0, -0.0, -0.0, 0.0, -0.0, 0.0, 0.0, 0.0, 0.1, -0.1, 0.1, -0.1, 0.0, 0.0, -0.0, 0.1, 0.0, -0.1, -0.0, 0.1, 0.0, 0.0, -0.0, -0.0, 0.0, 0.2, -0.0, 0.0, -0.1, 0.1, -0.1, -0.0, 0.0, 0.1, -0.1, -0.0, -0.0, 0.1, 0.0, -0.1, 0.0, -0.1, 0.0, 0.1, -0.0, 0.1, -0.3, 0.1, -0.1, 0.2, -0.0, -0.0, -0.2, 0.1, -0.1, 0.0, 0.0, 0.0, -0.1, -0.0, -0.1, 0.0, 0.1, 0.0, 0.1, 0.2, 0.0, -0.1, -0.0, 0.3, 0.0, 0.2, -0.2, -0.1, 0.1, -0.1, -0.0, 0.0, 0.0, -0.0, 0.0, -0.0, -0.0, 0.0, -0.0, 0.1, -0.1, 0.0, -0.0, 0.0, 0.0, 0.0, -0.1, 0.0, -0.0, -0.1, -0.2, -0.1, -0.1, 0.0, 0.1, -0.1, -0.0, 0.1, -0.0, 0.0, -0.1, 0.1, -0.1, 0.1, -0.2, 0.0, -0.1, -0.1, 0.0, 0.1, 0.1, 0.1, -0.0, 0.1, -0.1, -0.0, -0.0, 0.1, 0.1, 0.1, 0.0, 0.1, -0.1, 0.1, -0.2, -0.0, 0.1, 0.0, -0.1, -0.1, 0.2, -0.1, -0.1, -0.2, -0.1, 0.2, 0.1, -0.0, 0.0, -0.0, -0.0, 0.2, 0.0, -0.0, -0.1, -0.0, -0.0, 0.0, 0.1, -0.1, 0.0, 0.0, 0.0, -0.2, 0.1, 0.0, -0.0, -0.0, -0.1, 0.0, 0.1, 0.0, 0.0, -0.1, 0.0, 0.1, 0.1, -0.0, 0.0, -0.1, 0.1, -0.0, -0.0, -0.2, -0.0, 0.1, 0.0, -0.0, 0.1, 0.0, 0.2, -0.1, 0.0, -0.0, -0.1, 0.1, 0.1, -0.1, 0.0, 0.2, -0.1, 0.0, -0.0, 0.2, -0.1, -0.0, -0.1, -0.1, -0.1, 0.2, -0.1, 0.0, -0.0, 0.2, 0.0, -0.1, -0.1, 0.1, -0.0, -0.0, -0.1, -0.0, -0.0, 0.0, 0.1, -0.2, 0.0, 0.1, -0.0, -0.0, -0.0, -0.0, 0.0, 0.0, -0.0, -0.2, 0.1, -0.0, -0.1, -0.0, 0.0, 0.1, 0.0, -0.1, -0.1, 0.1, 0.0, -0.1, -0.0, 0.0, 0.1, -0.0, 0.1, 0.1, -0.0, -0.0, 0.0, -0.1, 0.0, -0.1, -0.1, -0.0, 0.0, -0.0, 0.1, -0.0, -0.1, -0.0, -0.1, 0.0, 0.0, -0.0, 0.0, 0.1, -0.1, -0.1, 0.1, 0.0, 0.0, 0.1, -0.0, 0.0, -0.1, 0.0, -0.1, 0.0, -0.0, -0.0, -0.0, 0.1, -0.1, -0.1, -0.1, 0.2, -0.0, -0.1, -0.0, 0.0, -0.0, 0.1, -0.1, -0.0, -0.0, 0.2, 0.0, -0.1, -0.0, 0.1, -0.1, 0.1, 0.1, -0.1, -0.0, -0.1, 0.1, -0.0, 0.1, 0.2, -0.0, 0.1, -0.1, 0.0, 0.0, 0.1, 0.0, -0.0, -0.0, -0.0, -0.0, -0.0, -0.0, -0.0, 0.0, 0.0, 0.0, 0.1, -0.1, -0.0, 0.0, -0.1, 0.1, -0.1, 0.1, -0.0, 0.0, 0.0, -0.0, -0.1, 0.0, -0.1, 0.1, 0.1, 0.1, -0.0, 0.1, 0.0, -0.0, 0.0, 0.1, 0.0, 0.1, 0.3, 0.0, -0.1, -0.1, 0.1, -0.0, 0.0, 0.0, 0.1, -0.0, -0.1, -0.0, 0.1, 0.0, -0.1, 0.0, 0.0, -0.0, -0.2, -0.0, 0.0, 0.0, -0.1, 0.0, 0.0, -0.1, -0.0, -0.0, 0.0, -0.1, -0.0, -0.0, 0.0, 0.1, -0.2, 0.0, 0.1, -0.1, -0.0, -0.0, 0.1, 0.0, -0.2, 0.1, 0.0, 0.0, 0.1, -0.0, -0.0, 0.1, -0.0, 0.0, -0.1, 0.1, -0.1, 0.0, 0.1, -0.0, -0.1, 0.1, 0.1, 0.1, -0.1, 0.2, 0.1, -0.1, 0.1, 0.1, 0.0, -0.1, 0.1, -0.1, 0.1, -0.0, -0.0, -0.0, 0.1, 0.1, 0.1, -0.1, -0.2, -0.2, 0.1, -0.0, -0.0, 0.0, -0.0, -0.2, -0.0, 0.0, -0.1, -0.0, -0.0, -0.0, -0.1, 0.1, 0.0, -0.0, -0.1, -0.2, 0.0, 0.0, 0.0, 0.1, -0.1, -0.1, 0.0, -0.1, -0.0, 0.1, -0.0, 0.1, -0.1, 0.2, 0.0, -0.0, 0.0, 0.0, -0.0, -0.1, 0.2, 0.1, 0.0, 0.1, -0.1, -0.2, -0.0, 0.0, 0.1, 0.0, -0.1, -0.1, -0.0, -0.0, 0.1, 0.1, -0.0, -0.0, -0.1, 0.0, 0.0, -0.0, -0.1, -0.0, 0.0, -0.0, -0.0, -0.0, 0.0, -0.1, 0.1, -0.0, 0.1, -0.0, 0.1, -0.1, 0.0, 0.1, -0.1, 0.1, 0.0, 0.0, -0.1, -0.1, -0.0, 0.0, -0.1, -0.0, -0.1, 0.0, 0.0, -0.1, -0.1, -0.1, 0.0, 0.0, 0.1, 0.0, 0.0, 0.1, 0.1, -0.0, 0.0, -0.1, 0.1, 0.0, -0.0, 0.1, 0.2, 0.0, 0.0, -0.1, 0.1, -0.2, 0.1, -0.0, -0.0, -0.1, 0.1, 0.0, 0.1, 0.0, 0.0, -0.0, 0.1, -0.1, 0.0, 0.1, -0.0, 0.1, -0.1, -0.0, -0.1, 0.1, 0.1, 0.1, 0.0, -0.1, 0.1, -0.0, 0.1, -0.1, 0.1, -0.1, 0.1, -0.1, 0.1, 0.1, -0.1, 0.1, 0.1, 0.1, -0.1, -0.0, 0.1, -0.1, -0.1, 0.1, -0.2, -0.0, 0.1, 0.1, -0.2, 0.1, -0.0, -0.1, -0.0, -0.1, -0.1, -0.1, 0.1, -0.0, -0.1, 0.0, -0.0, 0.0, 0.1, 0.1, 0.0, 0.0, 0.1, -0.1, -0.0, -0.1, 0.1, -0.1, 0.0, -0.0, -0.1, -0.2, -0.0, -0.1, -0.2, 0.1, -0.2, 0.0, 0.1, -0.1, 0.1, 0.0, 0.1, 0.0, 0.0, -0.0, -0.0, 0.1, 0.1, 0.0, -0.0, 0.1, 0.0, 0.1, 0.1, -0.1, 0.0, 0.0, -0.1, 0.2, -0.0, 0.1, 0.0, 0.1, 0.1, -0.1, 0.0, 0.0, -0.1, 0.2, -0.0, 0.2, -0.0, 0.0, 0.0, -0.1, 0.2, -0.1, -0.1, 0.1, -0.1, 0.0, -0.1, -0.1, -0.3, 0.0, 0.0, 0.1, 0.0, -0.1, -0.0, 0.1, 0.0, -0.0, -0.0, -0.1, 0.1, -0.0, -0.1, 0.0, 0.0, -0.0, -0.1, -0.0, -0.1, 0.1, -0.0, -0.0, 0.0, -0.1, -0.1, 0.1, -0.0, 0.0, -0.2, 0.1, 0.0, 0.1, 0.1, 0.0, -0.1, -0.1, -0.0, 0.0, -0.2, 0.2, -0.1, -0.0, 0.0, -0.1, 0.2, -0.0, -0.0, 0.0, 0.2, 0.0, -0.1, -0.0, 0.0, -0.0, 0.2, -0.2, -0.0, -0.1, 0.2, 0.0, -0.1, -0.1, 0.1, -0.1, 0.1, -0.2, -0.1, -0.0, 0.1, 0.0, -0.1, 0.0, -0.0, -0.1, -0.2, -0.1, 0.0, -0.1, -0.1, -0.0, 0.1, -0.1, 0.0, 0.0, 0.0, -0.0, -0.0, 0.0, -0.1, 0.1, -0.1, 0.0, 0.1, -0.1, -0.1, -0.1, 0.1, 0.1, -0.0, 0.0, -0.1, -0.0, 0.1, -0.0, -0.1, 0.0, 0.1, 0.1, -0.1, 0.0, -0.0, -0.0, -0.0, 0.1, 0.1, 0.0, -0.0, -0.0, 0.2, -0.1, 0.1, -0.0, -0.1, 0.1, 0.2, 0.0, -0.1, -0.1, 0.2, -0.1, -0.0, 0.0, 0.0, -0.0, -0.2, -0.1, 0.1, 0.0, -0.1, 0.1, -0.1, 0.0, 0.1, -0.0, 0.0, 0.2, -0.0, 0.1, -0.1, -0.0, -0.0, 0.2, -0.0, 0.0, -0.0, -0.1, -0.1, -0.0, -0.0, 0.0, -0.1, 0.1, 0.0, -0.0, 0.2, -0.1, 0.0, -0.0, 0.2, -0.1, -0.1, -0.0, 0.0, 0.0, -0.0, -0.0, 0.0, -0.1, -0.1, -0.1, -0.1, 0.0, 0.1, -0.1, 0.1, 0.1, -0.2, -0.1, 0.0, -0.0, 0.1, 0.1, 0.0, 0.0, 0.1, 0.1, -0.0, -0.1, -0.0, -0.1, 0.1, 0.0, -0.1, -0.0, 0.0, -0.1, -0.0, -0.0, -0.0, -0.1, -0.1, 0.1, -0.0, -0.1, -0.1, 0.1, -0.1, -0.1, -0.0, -0.1, -0.0, 0.2, 0.1, 0.0, -0.0, -0.0, 0.0, 0.1, 0.1, 0.0, -0.0, -0.1, -0.1, 0.0, -0.0, 0.1, -0.0, 0.1, -0.1, 0.1, 0.0, 0.0, -0.0, 0.0, -0.0, -0.2, 0.1, 0.0, -0.0, 0.1, -0.1, -0.0, 0.1, -0.1, 0.1, 0.1, -0.0, -0.0, 0.1, -0.1, 0.0, 0.1, -0.1, 0.0, 0.1, -0.1, -0.1, -0.0, 0.1, 0.1, -0.1, 0.0, 0.1, 0.0, -0.2, 0.2, -0.1, 0.1, -0.2, 0.1, -0.1, 0.1, -0.1, 0.1, 0.1, 0.0, -0.1, 0.0, 0.0, 0.0, -0.1, 0.0, -0.0, 0.0, -0.0, -0.1, 0.0, 0.0, -0.0, 0.0, -0.0, -0.0, -0.0, -0.1, 0.1, -0.1, 0.0, 0.0, 0.2, 0.0, -0.0, -0.1, 0.1, 0.0, -0.1, 0.1, -0.1, 0.0, -0.2, 0.0, 0.0, 0.2, -0.0, -0.1, -0.0, 0.0, 0.0, 0.2, 0.1, 0.1, -0.0, -0.0, -0.1, 0.2, -0.1, -0.0, 0.3, -0.1, -0.1, -0.2, 0.1, -0.1, -0.0, 0.0, -0.1, -0.0, -0.0, -0.0, -0.1, 0.1, 0.0, -0.1, 0.0, -0.0, -0.1, -0.0, 0.0, 0.0, -0.1, -0.1, -0.1, 0.1, -0.0, 0.0, -0.0, 0.1, -0.1, 0.0, -0.0, 0.0, -0.1, 0.1, -0.1, -0.1, 0.2, -0.0, -0.1, -0.1, 0.1, 0.1, -0.2, 0.1, 0.1, -0.2, 0.0, -0.0, -0.1, -0.0, -0.0, 0.0, -0.0, 0.1, 0.0, -0.0, 0.0, -0.0, 0.2, 0.1, 0.1, -0.0, -0.0, 0.0, 0.0, 0.1, -0.0, -0.0, 0.0, 0.1, -0.1, 0.2, -0.0, 0.0, -0.0, -0.0, -0.1, 0.1, 0.0, 0.1, -0.0, -0.0, 0.1, -0.1, -0.1, 0.1, 0.1, -0.0, 0.1, -0.0, 0.0, -0.1, -0.0, 0.1, 0.1, 0.0, 0.0, 0.1, -0.1, -0.0, 0.0, -0.0, 0.0, 0.1, 0.0, 0.0, -0.1, 0.0, -0.0, 0.0, -0.0, 0.0, 0.0, -0.0, 0.0, 0.1, 0.0, -0.1, 0.2, 0.1, 0.1, 0.0, -0.1, -0.1, 0.0, 0.1, 0.2, -0.1, -0.0, 0.0, 0.2, 0.0, 0.1, -0.1, -0.1, -0.0, -0.1, -0.0, 0.1, 0.1, -0.1, 0.1, 0.1, -0.1, -0.1, -0.0, -0.0, -0.1, -0.1, 0.0, 0.1, 0.0, -0.2, 0.1, 0.0, -0.1, -0.2, -0.0, 0.0, 0.0, -0.1, 0.1, 0.1, -0.0, 0.1, 0.1, 0.1, -0.2, 0.1, -0.0, 0.2, -0.1, -0.1, -0.0, 0.0, 0.0, -0.0, 0.0, 0.1, -0.0, -0.1, -0.1, 0.1, 0.0, 0.0, 0.1, 0.0, -0.0, 0.2, 0.1, -0.0, 0.0, -0.0, -0.1, 0.1, 0.1, 0.0, -0.1, -0.0, -0.1, 0.1, -0.1, -0.0, -0.0, 0.0, -0.1, -0.2, -0.0, -0.1, 0.1, -0.0, 0.2, -0.0, -0.1, 0.0, 0.1, 0.1, -0.1, -0.1, -0.1, 0.1, -0.0, 0.0, -0.0, -0.0, -0.2, -0.0, -0.0, 0.1, 0.1, 0.0, 0.0, -0.1, -0.0, 0.0, -0.0, -0.0, 0.1, -0.1, 0.0, -0.1, 0.1, -0.0, 0.1, 0.0, -0.0, -0.0, -0.0, -0.1, -0.0, 0.1, -0.0, -0.1, 0.1, -0.0, -0.0, -0.0, 0.0, -0.1, -0.1, -0.1, 0.1, 0.1, -0.1, 0.0, -0.1, -0.0, -0.1, 0.1, -0.0, -0.1, 0.1, -0.0, -0.1, 0.2, 0.0, 0.0, 0.0, -0.0, -0.0, 0.1, -0.0, -0.0, 0.0, 0.0, 0.0, -0.1, 0.2, -0.0, 0.1, -0.2, 0.1, 0.0, 0.1, -0.0, -0.0, -0.2, 0.0, 0.0, -0.1, -0.3, -0.0, 0.1, 0.1, 0.0, -0.0, -0.0, -0.1, -0.1, -0.1, -0.0, 0.1, -0.1, 0.0, 0.2, -0.0, 0.0, -0.1, -0.1, -0.1, 0.1, 0.0, -0.0, -0.0, 0.1, -0.0, -0.0, 0.1, 0.0, 0.1, -0.0, 0.0, 0.1, -0.1, -0.2, -0.0, 0.0, -0.1, 0.1, -0.0, 0.2, -0.0, -0.1, -0.1, 0.1, 0.1, 0.0, -0.0, -0.3, -0.0, -0.0, 0.2, -0.2, 0.1, 0.1, -0.1, -0.1, 0.1, 0.0, 0.0, -0.3, 0.1, 0.1, 0.0, 0.1, 0.0, -0.2, 0.1, 0.0, 0.2, -0.2, 0.1, 0.1, 0.0, -0.0, 0.2, -0.0, 0.1, -0.0, -0.0, -0.0, -0.1, 0.1, 0.0, -0.0, 0.1, -0.0, 0.0, -0.0, 0.1, 0.0, 0.0, 0.1, -0.1, -0.2, -0.1, 0.0, -0.1, -0.2, -0.0, 0.1, 0.0, 0.0, -0.1, -0.1, -0.0, -0.1, 0.0, 0.0, -0.1, -0.2, -0.0, -0.0, 0.1, 0.1, -0.1, -0.1, 0.2, 0.0, 0.0, -0.2, 0.1, 0.1, 0.0, 0.1, 0.1, 0.1, 0.1, -0.1, 0.1, 0.1, 0.1, -0.0, 0.1, 0.1, -0.0, 0.0, 0.0, -0.1, 0.1, 0.0, 0.1, -0.1, 0.1, -0.1, -0.1, 0.0, -0.0, 0.2, -0.0, 0.0, -0.2, -0.0, -0.0, 0.0, 0.1, 0.0, -0.2, 0.1, 0.0, 0.1, -0.0, 0.0, -0.1, -0.0, 0.0, -0.1, -0.1, -0.0, 0.1, -0.1, 0.3, -0.0, -0.1, 0.1, 0.0, 0.0, 0.0, -0.1, -0.1, -0.0, 0.1, 0.1, 0.0, 0.1, -0.0, -0.0, -0.1, 0.0, -0.0, -0.1, 0.1, -0.0, -0.0, 0.0, -0.2, -0.0, 0.1, -0.1, 0.0, -0.0, -0.0, 0.0, 0.0, -0.1, -0.0, -0.1, 0.1, -0.1, 0.0, -0.1, 0.0, -0.0, 0.0, -0.0, 0.0, 0.0, 0.0, 0.0, 0.0, 0.0, -0.0, 0.0, -0.0, -0.0, 0.1, -0.0, -0.1, 0.0, 0.1, 0.0, 0.1, -0.0, -0.1, 0.0, 0.0, -0.1, -0.0, -0.0, 0.1, -0.0, 0.1, -0.1, 0.0, -0.1, 0.1, 0.0, -0.1, 0.1, -0.0, -0.0, -0.1, -0.0, 0.0, 0.0, 0.0, -0.0, 0.1, -0.1, -0.1, -0.0, -0.2, 0.1, 0.0, -0.0, -0.0, 0.0, -0.1, 0.0, 0.0, 0.1, 0.1, -0.2, -0.0, 0.1, -0.0, -0.1, -0.1, 0.0, -0.0, -0.2, 0.1, -0.1, 0.1, 0.1, -0.1, 0.0, 0.0, -0.0, -0.1, -0.0, 0.0, 0.1, -0.1, -0.0, -0.1, 0.1, 0.0, -0.0, -0.1, 0.0, -0.1, 0.1, 0.0, 0.1, 0.0, -0.0, -0.0, -0.0, 0.1, -0.0, 0.1, 0.0, 0.0, -0.1, 0.0, 0.0, 0.1, -0.0, -0.1, -0.1, -0.0, 0.0, 0.1, 0.0, -0.1, 0.1, 0.0, 0.0, 0.1, 0.1, -0.0, -0.0, -0.0, -0.0, 0.1, 0.2, -0.0, 0.1, 0.1, 0.0, 0.1, -0.1, -0.0, 0.0, -0.0, -0.0, -0.1, 0.1, 0.0, -0.1, 0.1, 0.0, -0.1, 0.0, -0.0, 0.2, -0.1, -0.1, -0.0, 0.1, 0.1, -0.1, -0.0, 0.1, -0.1, -0.1, 0.1, -0.1, 0.0, -0.1, 0.0, -0.0, 0.1, -0.1, -0.0, 0.1, -0.0, -0.2, -0.1, 0.2, 0.1, 0.0, -0.0, -0.0, -0.0, -0.0, 0.1, -0.1, 0.0, 0.0, 0.0, -0.0, 0.1, 0.0, 0.0, -0.1, 0.1, -0.1, -0.0, -0.2, 0.1, 0.1, -0.1, -0.1, -0.1, 0.1, 0.0, -0.1, 0.0, 0.0, 0.1, -0.0, 0.0, -0.0, -0.1, -0.0, -0.0, -0.1, 0.0, -0.1, 0.2, -0.0, -0.0, 0.0, -0.1, 0.3, 0.0, 0.1, -0.1, 0.2, -0.2, 0.0, 0.0, 0.0, 0.0, 0.0, -0.1, 0.1, -0.0, 0.1, -0.1, -0.0, -0.0, -0.1, -0.0, -0.0, 0.1, -0.0, 0.1, -0.0, 0.0, -0.0, -0.0, -0.1, 0.0, 0.0, -0.1, -0.1, -0.1, 0.0, -0.0, -0.1, 0.0, 0.1, -0.1, 0.0, 0.1, 0.0, 0.0, 0.1, -0.0, -0.0, 0.0, 0.0, 0.0, -0.1, -0.2, -0.0, -0.1, -0.0, 0.1, -0.0, -0.0, 0.0, -0.2, 0.0, 0.1, 0.1, 0.1, 0.0, -0.0, 0.0, 0.1, 0.1, 0.1, -0.1, -0.1, 0.0, -0.0, -0.0, -0.0, -0.0, -0.0, -0.0, -0.1, -0.1, -0.1, -0.1, -0.1, -0.1, 0.0, -0.0, 0.0, -0.0, -0.1, -0.0, -0.2, 0.0, 0.0, -0.1, 0.1, 0.1, -0.2, -0.1, -0.1, -0.0, -0.1, 0.1, -0.1, 0.0, -0.2, 0.1, -0.0, -0.1, 0.0, 0.0, -0.1, 0.0, 0.0, 0.0, 0.1, -0.0, -0.1, -0.1, -0.1, 0.1, 0.1, 0.0, -0.1, 0.0, -0.1, 0.0, 0.1, 0.1, -0.0, 0.2, -0.1, -0.0, -0.1, 0.3, -0.1, -0.0, -0.0, 0.0, -0.0, -0.1, -0.1, 0.0, 0.1, -0.1, 0.2, 0.0, -0.1, 0.0, 0.0, -0.0, 0.0, -0.1, 0.1, 0.0, 0.2, -0.1, -0.0, -0.1, 0.0, 0.1, -0.0, -0.1, 0.0, 0.2, -0.0, -0.0, -0.0, -0.1, 0.0, -0.1, -0.0, -0.0, 0.2, -0.1, 0.3, 0.0, -0.1, -0.1, 0.0, -0.1, -0.0, 0.0, 0.0, -0.1, 0.0, -0.1, 0.1, -0.0, -0.0, -0.0, -0.1, -0.0, -0.1, 0.1, -0.1, 0.0, -0.0, -0.0, -0.0, 0.1, -0.0, 0.0, -0.1, 0.1, -0.1, 0.1, -0.1, 0.0, -0.0, 0.1, 0.1, -0.1, 0.1, -0.0, 0.1, -0.1, 0.1, -0.0, -0.1, -0.0, -0.1, -0.1, 0.0, -0.0, 0.2, -0.1, -0.0, 0.0, -0.1, -0.0, -0.0, 0.1, -0.1, -0.0, -0.3, 0.0, 0.0, -0.1, -0.1, -0.1, 0.1, -0.0, -0.0, -0.0, -0.1, -0.0, 0.1, -0.0, 0.0, 0.2, -0.1, -0.0, -0.0, 0.1, -0.1, -0.2, 0.1, 0.0, -0.1, 0.1, 0.0, -0.0, -0.0, -0.1, 0.0, 0.0, 0.1, 0.1, -0.1, -0.1, -0.1, -0.0, 0.0, -0.1, 0.1, -0.2, 0.0, 0.1, -0.1, -0.0, -0.2, 0.1, 0.0, 0.1, -0.0, -0.0, -0.1, -0.0, -0.0, -0.0, 0.1, 0.0, -0.0, -0.0, -0.1, 0.0, 0.1, -0.1, -0.0, -0.0, -0.1, -0.1, -0.0, -0.0, 0.1, 0.0, -0.0, -0.1, -0.1, -0.1, -0.0, 0.1, 0.1, -0.0, 0.0, -0.0, 0.0, 0.0, 0.0, 0.1, -0.0, -0.0, -0.0, 0.2, -0.0, -0.0, -0.0, -0.0, 0.0, 0.1, -0.1, 0.2, -0.1, 0.1, -0.2, 0.1, -0.2, -0.0, 0.0, -0.1, 0.1, -0.1, -0.0, -0.0, -0.0, -0.1, 0.1, -0.0, -0.0, 0.1, 0.1, -0.0, -0.2, 0.1, -0.2, 0.1, 0.0, -0.1, -0.0, 0.1, -0.0, 0.0, -0.0, 0.0, -0.0, 0.0, -0.0, -0.0, -0.1, 0.0, 0.0, 0.1, -0.1, 0.0, -0.2, 0.2, -0.1, 0.0, 0.1, -0.0, -0.0, -0.1, -0.0, -0.2, 0.1, 0.0, -0.0, -0.1, -0.0, -0.0, -0.0, -0.0, -0.0, -0.1, 0.1, 0.1, -0.1, 0.0, -0.0, 0.0, -0.1, 0.1, -0.1, 0.1, -0.0, 0.1, -0.1, 0.0, 0.0, -0.0, 0.0, 0.0, -0.0, 0.0, -0.0, 0.2, -0.1, -0.0, 0.1, 0.0, -0.1, -0.1, -0.0, 0.1, 0.1, -0.0, -0.1, -0.0, -0.1, -0.1, 0.1, -0.0, -0.0, -0.1, -0.1, 0.1, 0.1, -0.1, 0.0, -0.2, -0.0, 0.1, 0.2, -0.1, 0.3, 0.0, -0.1, 0.0, 0.1, 0.0, -0.2, 0.1, 0.1, 0.1, 0.0, -0.1, -0.1, 0.0, -0.0, 0.2, -0.2, -0.2, -0.1, 0.1, 0.1, -0.2, -0.0, 0.1, -0.2, -0.1, 0.0, -0.1, 0.1, 0.1, 0.0, -0.0, -0.0, -0.2, -0.1, -0.3, -0.1, 0.2, 0.1, -0.2, 0.0, 0.0, -0.1, -0.1, 0.1, -0.1, -0.1, 0.0, 0.0, -0.0, 0.0, 0.1, -0.1, -0.1, 0.1, 0.1, -0.0, 0.0, 0.0, 0.0, 0.0, -0.1, 0.1, -0.0, -0.1, 0.1, -0.1, 0.0, 0.1, 0.1, 0.1, -0.0, -0.1, -0.0, 0.0, -0.1, 0.0, 0.1, 0.0, -0.2, -0.0, -0.1, 0.1, -0.0, -0.1, 0.0, -0.0, 0.1, 0.0, -0.0, -0.0, -0.2, 0.1, 0.1, -0.1, 0.2, -0.0, 0.0, -0.0, 0.0, -0.1, -0.1, 0.1, 0.1, -0.0, -0.2, -0.0, 0.1, 0.2, 0.0, 0.1, -0.1, 0.0, 0.0, 0.0, -0.1, -0.0, 0.1, 0.1, -0.1, 0.0, -0.0, 0.1, -0.0, 0.0, -0.1, 0.1, 0.0, 0.0, -0.0, -0.0, 0.0, 0.0, -0.1, 0.0, 0.0, -0.1, 0.0, -0.1, 0.2, -0.2, 0.0, -0.1, -0.1, -0.0, 0.1, -0.1, -0.0, 0.0, 0.1, 0.1, -0.0, -0.1, -0.0, -0.1, -0.0, 0.1, -0.0, 0.1, -0.0, 0.1, -0.0, 0.0, -0.0, 0.1, 0.0, 0.0, -0.2, -0.1, -0.1, 0.0, -0.1, 0.1, 0.0, -0.2, -0.1, 0.0, -0.1, 0.0, -0.1, 0.2, 0.0, -0.1, 0.0, 0.0, -0.0, 0.1, -0.1, 0.1, 0.0, 0.1, -0.0, -0.0, -0.0, -0.0, -0.1, -0.0, -0.0, 0.1, -0.1, 0.1, 0.0, 0.0, 0.0, 0.0, 0.1, 0.1, 0.1, -0.1, 0.0, -0.3, 0.1, 0.0, -0.0, 0.0, 0.0, 0.0, 0.1, 0.0, -0.1, 0.1, 0.0, 0.0, 0.1, -0.0, 0.1, 0.0, -0.0, 0.0, 0.2, -0.0, 0.1, -0.1, -0.1, 0.1, -0.1, -0.0, 0.0, 0.2, -0.1, 0.2, -0.1, 0.0, 0.0, 0.0, -0.0, -0.0, 0.1, 0.1, -0.1, 0.1, -0.0, 0.0, 0.0, 0.1, -0.0, -0.2, 0.1, -0.1, 0.0, 0.0, -0.1, -0.1, 0.1, -0.1, 0.0, -0.0, -0.1, -0.1, -0.0, -0.0, -0.0, 0.1, 0.0, 0.0, -0.1, 0.0, 0.0, 0.0, -0.1, 0.1, -0.0, -0.0, 0.0, -0.1, -0.0, 0.0, -0.2, 0.1, -0.1, 0.3, -0.1, 0.0, -0.0, -0.1, 0.0, -0.2, 0.1, 0.1, 0.2, 0.1, -0.2, -0.1, 0.0, -0.1, 0.1, -0.2, 0.0, -0.0, 0.2, 0.0, -0.0, -0.1, -0.0, -0.1, -0.2, 0.1, -0.0, -0.0, -0.2, -0.0, -0.2, 0.2, -0.0, -0.0, 0.0, 0.2, -0.0, -0.1, 0.0, -0.2, 0.2, 0.0, -0.1, 0.0, -0.0, 0.0, -0.0, 0.0, -0.1, 0.1, -0.0, 0.1, 0.0, 0.0, 0.1, -0.1, 0.0, -0.0, 0.1, -0.0, 0.1, -0.1, -0.0, 0.0, -0.1, 0.0, 0.1, 0.0, -0.2, 0.0, -0.0, 0.1, 0.0, -0.1, -0.1, 0.1, -0.1, -0.0, -0.0, 0.1, -0.1, 0.1, 0.0, 0.0, -0.1, -0.1, 0.0, -0.0, -0.1, 0.0, -0.1, 0.1, 0.0, -0.1, 0.0, -0.0, 0.0, -0.1, 0.0, -0.1, 0.0, -0.0, 0.1, 0.0, 0.0, -0.0, -0.1, -0.0, 0.1, -0.0, 0.0, 0.0, 0.0, -0.0, -0.0, -0.0, -0.0, -0.1, -0.0, -0.1, 0.0, -0.0, 0.0, 0.1, 0.1, -0.1, -0.1, -0.0, 0.1, 0.0, -0.1, 0.0, -0.0, -0.1, -0.1, -0.0, 0.0, 0.0, -0.1, -0.0, 0.1, 0.0, 0.0, 0.1, 0.0, 0.1, -0.0, 0.1, -0.1, 0.1, 0.1, 0.0, 0.0, 0.0, 0.1, -0.1, 0.0, -0.1, 0.1, -0.1, -0.0, 0.0, 0.0, -0.1, -0.1, -0.0, 0.0, 0.0, -0.1, 0.1, -0.2, 0.1, 0.0, -0.0, 0.1, -0.1, 0.1, -0.1, 0.1, -0.1, 0.1, -0.1, -0.0, -0.0, -0.1, 0.1, 0.2, 0.1, -0.1, 0.0, 0.0, -0.1, -0.0, 0.1, 0.0, 0.0, -0.2, -0.0, 0.0, 0.1, -0.0, 0.0, 0.0, -0.0, 0.0, -0.1, 0.1, -0.1, -0.1, -0.1, 0.1, -0.1, 0.1, -0.0, 0.0, -0.1, 0.0, 0.0, -0.0, 0.1, 0.1, -0.1, -0.1, -0.1, -0.0, 0.0, 0.0, -0.0, 0.0, -0.1, 0.1, 0.0, -0.0, 0.1, 0.2, 0.1, -0.0, -0.2, 0.0, -0.2, 0.1, 0.0, 0.1, 0.0, 0.1, -0.1, -0.0, -0.2, 0.1, -0.1, -0.1, 0.1, 0.2, -0.1, 0.1, -0.2, 0.1, -0.1, 0.2, -0.0, -0.1, -0.1, 0.1, -0.0, -0.1, 0.1, -0.1, -0.0, -0.1, -0.1, 0.2, 0.0, -0.1, 0.1, 0.1, 0.0, 0.2, -0.0, -0.1, -0.1, 0.0, 0.1, 0.1, 0.0, 0.1, -0.0, -0.1, -0.0, 0.0, -0.0, -0.1, 0.1, 0.0, -0.1, -0.0, -0.2, -0.1, 0.0, 0.1, 0.1, -0.1, -0.1, -0.1, -0.1, 0.1, -0.1, -0.0, -0.0, 0.1, 0.1, -0.0, -0.1, 0.1, -0.1, 0.1, -0.1, 0.1, -0.1, 0.1, -0.1, 0.0, -0.1, 0.0, -0.0, -0.1, 0.1, -0.0, -0.1, -0.2, 0.0, 0.0, 0.0, 0.1, -0.1, 0.0, 0.0, -0.0, 0.0, 0.0, -0.0, -0.0, 0.1, 0.1, 0.1, -0.0, -0.1, 0.0, 0.1, -0.1, 0.2, -0.0, -0.1, 0.0, 0.0, -0.0, 0.1, 0.1, 0.2, -0.1, 0.1, -0.0, 0.0, -0.0, 0.1, -0.1, -0.1, 0.2, 0.0, -0.1, -0.0, 0.0, -0.1, -0.0, -0.0, -0.1, 0.0, 0.1, 0.0, -0.1, -0.1, 0.1, -0.0, -0.1, 0.1, 0.0, -0.1, 0.1, 0.0, -0.0, 0.0, -0.1, -0.0, 0.0, -0.0, 0.0, -0.1, -0.0, 0.1, 0.1, 0.1, -0.1, -0.1, 0.0, -0.0, -0.0, -0.1, -0.0, -0.1, -0.0, -0.0, 0.0, -0.1, -0.1, 0.0, -0.0, -0.0, 0.0, 0.0, -0.1, 0.1, -0.1, 0.1, 0.0, -0.1, 0.1, -0.1, 0.0, 0.0, 0.1, 0.1, -0.0, -0.1, 0.0, -0.0, -0.1, 0.0, -0.0, -0.1, -0.1, -0.1, -0.0, 0.1, 0.1, -0.0, -0.1, -0.1, 0.1, -0.0, -0.1, 0.0, 0.0, -0.1, -0.0, 0.0, 0.1, -0.0, -0.1, -0.1, 0.2, -0.1, -0.1, -0.0, -0.1, -0.2, -0.1, -0.0, 0.0, 0.0, 0.0, -0.0, 0.1, -0.1, -0.0, -0.0, -0.2, 0.1, 0.2, 0.1, -0.3, 0.1, 0.1, -0.0, 0.0, 0.2, -0.1, 0.1, -0.2, -0.0, -0.1, 0.1, 0.0, 0.0, -0.1, -0.0, 0.1, 0.0, 0.0, -0.1, -0.0, -0.1, 0.1, 0.1, 0.0, -0.0, 0.2, 0.1, -0.1, -0.0, 0.2, 0.0, 0.0, -0.0, 0.0, -0.1, 0.1, 0.1, -0.1, -0.0, -0.0, 0.1, 0.0, 0.1, 0.1, 0.1, -0.1, -0.0, 0.0, 0.0, -0.1, 0.1, 0.0, -0.2, -0.0, 0.0, -0.1, -0.0, 0.1, -0.0, -0.0, -0.0, 0.1, -0.1, 0.0, -0.0, -0.1, -0.2, 0.0, -0.0, -0.1, 0.1, -0.0, -0.0, 0.1, -0.1, -0.0, 0.0, 0.1, 0.1, 0.1, -0.1, -0.0, -0.0, -0.0, 0.1, 0.0, 0.1, -0.1, 0.1, -0.1, 0.2, 0.1, -0.0, -0.0, -0.1, 0.0, -0.1, 0.2, -0.0, 0.1, -0.2, 0.1, -0.1, -0.1, 0.0, -0.0, 0.0, -0.0, -0.0, -0.0, 0.0, -0.1, 0.1, 0.0, -0.0, 0.1, -0.1, 0.1, 0.1, 0.1, 0.1, -0.0, -0.1, 0.0, 0.1, -0.0, 0.1, 0.0, 0.1, -0.1, 0.0, -0.0, 0.1, 0.1, 0.1, -0.1, -0.2, 0.1, -0.0, 0.1, -0.1, -0.1, -0.0, -0.0, -0.0, 0.1, -0.0, -0.0, 0.0, 0.0, 0.0, -0.1, 0.0, 0.0, -0.1, -0.1, 0.1, 0.1, 0.1, -0.1, -0.0, -0.0, 0.1, 0.0, 0.0, 0.0, -0.0, -0.0, 0.1, 0.0, 0.1, -0.0, 0.0, 0.0, 0.0, -0.1, -0.0, 0.0, -0.0, -0.0, -0.0, 0.1, -0.0, 0.0, 0.1, -0.1, 0.1, -0.0, 0.0, -0.1, 0.0, -0.0, 0.1, 0.0, 0.1, 0.0, 0.0, -0.0, 0.0, -0.0, 0.1, 0.0, -0.1, 0.0, 0.0, 0.1, 0.0, -0.1, 0.0, 0.0, 0.1, -0.0, -0.1, 0.0, -0.0, 0.0, 0.0, 0.1, 0.1, 0.1, 0.1, -0.0, -0.1, -0.1, 0.2, -0.1, -0.0, -0.0, 0.1, -0.1, 0.2, -0.0, 0.0, 0.0, -0.1, 0.0, -0.1, -0.1, -0.1, 0.1, 0.0, -0.0, -0.0, 0.0, -0.1, -0.2, 0.0, 0.2, 0.1, -0.1, 0.0, -0.0, 0.0, 0.0, 0.1, -0.1, -0.0, -0.0, -0.1, -0.1, -0.0, -0.1, 0.1, 0.0, -0.1, -0.0, 0.1, 0.1, 0.2, -0.0, 0.1, -0.1, 0.0, -0.0, 0.0, -0.0, -0.1, -0.1, -0.0, 0.1, 0.0, 0.1, -0.1, -0.0, 0.0, -0.1, 0.1, 0.0, -0.0, -0.0, -0.1, 0.2, -0.0, 0.0, 0.2, 0.0, 0.0, 0.0, 0.1, 0.0, 0.1, -0.0, -0.1, 0.1, 0.0, 0.0, -0.1, 0.0, -0.1, 0.1, -0.1, -0.0, 0.0, 0.0, 0.0, 0.0, 0.0, -0.2, -0.1, 0.0, 0.1, 0.1, 0.0, -0.0, -0.1, -0.1, -0.0, 0.1, 0.0, -0.0, 0.0, -0.1, -0.0, 0.0, -0.0, -0.1, -0.0, 0.0, 0.2, -0.1, 0.3, -0.1, -0.0, 0.0, 0.0, 0.0, -0.0, 0.0, -0.0, 0.0, -0.0, 0.1, -0.0, -0.0, 0.0, -0.2, 0.1, -0.1, -0.2, -0.2, -0.0, 0.0, 0.1, 0.1, -0.0, -0.0, 0.2, -0.0, 0.0, -0.1, -0.0, 0.0, 0.1, -0.0, 0.1, 0.1, -0.1, -0.1, 0.0, 0.1, 0.1, -0.2, 0.0, 0.0, -0.1, -0.0, -0.0, -0.1, 0.0, -0.0, 0.1, -0.1, 0.0, -0.0, -0.0, 0.1, -0.1, 0.0, -0.0, 0.2, -0.1, -0.1, 0.0, 0.1, 0.1, -0.2, -0.1, 0.3, 0.0, -0.1, -0.1, -0.0, -0.1, 0.1, 0.0, -0.1, -0.0, 0.1, -0.0, -0.1, -0.1, -0.0, -0.0, -0.1, -0.1, 0.0, 0.0, -0.1, -0.1, 0.0, -0.1, 0.0, -0.0, -0.0, -0.1, 0.2, -0.1, -0.1, -0.1, 0.2, -0.1, -0.0, 0.0, -0.0, -0.1, 0.1, 0.1, 0.0, 0.1, -0.0, 0.0, 0.1, -0.0, -0.0, 0.0, 0.2, 0.0, -0.1, -0.0, 0.2, 0.0, 0.0, -0.0, -0.0, -0.1, 0.0, -0.1, -0.0, -0.0, 0.0, 0.0, -0.0, -0.0, -0.0, -0.1, 0.1, 0.1, -0.1, 0.0, 0.2, -0.0, -0.1, 0.0, -0.0, 0.1, -0.0, 0.1, -0.0, -0.0, -0.1, 0.1, 0.1, -0.1, 0.0, 0.0, -0.0, -0.0, -0.0, 0.1, -0.0, 0.1, -0.1, 0.1, 0.0, 0.1, -0.1, 0.1, 0.1, 0.0, -0.1, -0.1, 0.1, 0.0, -0.0, 0.1, 0.2, -0.0, 0.0, -0.0, 0.3, -0.1, 0.0, -0.1, 0.1, 0.1, -0.1, -0.1, 0.1, -0.0, 0.0, -0.0, 0.0, -0.1, 0.0, 0.1, -0.0, 0.1, 0.1, 0.1, -0.1, -0.0, -0.1, 0.1, -0.0, -0.0, -0.1, -0.2, -0.1, -0.2, 0.1, -0.1, -0.0, -0.0, -0.0, -0.1, 0.0, 0.1, 0.0, -0.1, 0.0, -0.2, 0.0, 0.1, -0.0, 0.0, -0.0, -0.1, 0.1, 0.0, -0.0, -0.1, 0.0, -0.0, 0.0, 0.1, 0.1, -0.1, -0.0, -0.1, 0.0, -0.0, -0.2, 0.0, 0.1, -0.2, 0.0, 0.0, 0.0, -0.0, -0.0, -0.1, 0.1, -0.1, -0.1, -0.0, 0.0, 0.0, -0.0, 0.1, 0.1, 0.0, -0.0, -0.0, -0.1, 0.0, -0.0, 0.2, 0.0, 0.0, 0.1, -0.2, 0.2, 0.0, -0.1, 0.2, -0.0, 0.1, 0.1, 0.1, -0.1, -0.0, 0.0, 0.0, -0.0, 0.1, 0.0, 0.1, 0.0, 0.0, 0.0, -0.1, 0.1, -0.0, -0.0, 0.0, -0.1, 0.1, -0.1, 0.1, 0.0, 0.2, -0.0, -0.0, -0.0, 0.1, -0.0, -0.0, -0.0, 0.1, 0.0, 0.1, -0.1, 0.1, -0.0, -0.0, 0.1, -0.2, 0.1, -0.0, 0.1, 0.0, -0.1, -0.0, 0.1, -0.1, 0.1, -0.0, 0.1, -0.0, 0.1, -0.1, -0.0, 0.1, 0.1, 0.1, -0.0, 0.1, -0.2, -0.1, -0.1, -0.1, -0.0, 0.1, -0.0, -0.1, -0.1, 0.0, -0.1, -0.1, 0.0, 0.0, 0.0, 0.0, -0.0, -0.0, -0.1, -0.0, 0.1, -0.0, -0.1, -0.1, -0.0, 0.0, -0.0, 0.0, -0.0, -0.0, -0.0, -0.1, -0.1, -0.0, 0.0, 0.0, 0.0, -0.1, 0.1, -0.0, -0.1, -0.1, -0.0, 0.1, -0.1, 0.1, 0.1, -0.1, 0.0, 0.1, 0.0, 0.1, -0.0, -0.0, 0.0, 0.0, -0.1, 0.1, -0.0, -0.0, 0.0, 0.0, 0.1, -0.0, -0.0, 0.0, -0.0, -0.1, 0.0, -0.0, -0.1, -0.0, -0.0, 0.1, -0.1, -0.0, 0.1, -0.0, -0.1, -0.0, 0.0, 0.2, -0.1, 0.3, 0.0, -0.1, -0.0, 0.0, 0.1, 0.0, -0.1, 0.0, 0.1, 0.0, 0.1, -0.0, -0.1, 0.0, 0.1, -0.1, -0.0, -0.1, 0.1, -0.2, -0.1, 0.1, -0.0, -0.2, -0.1, -0.1, -0.0, -0.0, -0.0, 0.0, 0.1, -0.0, 0.0, 0.1, 0.1, -0.0, -0.1, -0.1, 0.1, -0.0, 0.0, 0.1, 0.0, -0.0, -0.0, 0.1, -0.0, 0.0, -0.0, -0.0, -0.0, 0.0, -0.1, -0.0, -0.1, 0.1, -0.0, -0.1, -0.1, -0.0, 0.2, -0.1, -0.1, -0.0, 0.0, 0.1, -0.1, -0.0, -0.0, -0.0, 0.1, 0.1, -0.1, 0.0, -0.1, 0.1, 0.1, 0.1, -0.1, 0.0, 0.1, -0.0, -0.0, 0.2, 0.1, 0.0, -0.1, -0.1, 0.1, -0.2, 0.1, -0.0, -0.1, -0.0, 0.2, -0.1, -0.0, -0.0, 0.1, 0.1, -0.1, -0.1, 0.0, -0.1, -0.1, -0.1, 0.0, 0.1, 0.0, 0.0, 0.0, -0.1, -0.0, -0.0, -0.1, -0.1, 0.0, -0.0, -0.1, 0.1, 0.0, -0.0, 0.1, 0.0, -0.1, -0.2, -0.1, -0.1, -0.1, 0.1, -0.1, 0.0, 0.0, -0.2, -0.1, -0.0, -0.1, -0.1, -0.0, -0.0, 0.0, -0.0, -0.1, -0.0, -0.1, 0.0, -0.1, 0.0, -0.2, 0.1, 0.0, 0.1, -0.0, -0.0, -0.1, -0.1, 0.0, -0.0, 0.0, 0.0, -0.1, -0.1, 0.0, 0.0, 0.2, 0.1, -0.2, 0.1, 0.1, 0.2, -0.1, 0.1, -0.0, -0.1, 0.1, 0.0, -0.0, -0.0, 0.1, -0.1, -0.1, 0.1, 0.1, 0.0, -0.1, -0.2, 0.2, -0.0, 0.0, -0.1, 0.1, -0.3, -0.0, 0.1, -0.1, -0.0, 0.1, -0.1, -0.2, -0.1, 0.0, 0.0, 0.0, -0.1, -0.2, 0.2, -0.1, -0.1, -0.2, -0.1, 0.1, 0.1, -0.1, -0.1, -0.0, -0.0, -0.1, 0.0, 0.0, -0.0, -0.2, 0.1, -0.1, -0.1, 0.0, -0.2, -0.1, -0.0, 0.1, 0.1, -0.1, -0.0, 0.1, -0.0, 0.0, 0.1, 0.0, 0.0, -0.0, 0.0, 0.0, 0.1, 0.1, 0.1, -0.0, -0.1, 0.0, 0.2, 0.1, 0.2, -0.2, 0.0, 0.0, -0.1, -0.0, -0.0, -0.0, -0.1, 0.1, -0.1, 0.0, -0.0, 0.1, 0.1, -0.1, 0.0, 0.1, -0.0, -0.2, -0.0, -0.1, 0.1, 0.1, -0.0, 0.0, 0.1, 0.0, -0.0, -0.1, -0.0, 0.1, 0.0, -0.0, -0.1, 0.0, 0.1, 0.1, 0.1, -0.1, 0.0, 0.1, -0.0, -0.0, -0.0, 0.1, -0.0, -0.2, -0.1, 0.0, 0.2, -0.1, 0.1, 0.2, -0.1, -0.0, 0.2, 0.1, 0.0, -0.2, -0.0, 0.1, 0.1, -0.0, -0.0, -0.0, -0.1, 0.1, 0.1, 0.0, 0.1, -0.0, -0.1, 0.0, 0.0, -0.0, 0.0, 0.1, -0.0, 0.0, -0.1, 0.1, -0.1, -0.1, 0.0, -0.0, -0.1, 0.2, 0.0, 0.0, -0.1, -0.0, -0.1, 0.0, 0.1, 0.2, 0.0, -0.1, 0.0, 0.1, 0.0, 0.0, 0.0, 0.0, 0.0, -0.1, 0.0, 0.0, -0.1, -0.1, 0.0, 0.1, -0.0, 0.1, 0.0, 0.0, 0.0, 0.1, 0.0, -0.0, 0.0, 0.1, -0.0, -0.0, 0.1, 0.1, 0.0, 0.1, -0.0, 0.1, -0.1, 0.2, -0.0, 0.0, 0.2, 0.2, -0.2, 0.1, -0.1, 0.3, -0.2, -0.2, -0.0, 0.1, -0.1, -0.0, -0.1, 0.1, -0.0, 0.0, -0.0, -0.0, -0.0, 0.1, 0.0, -0.1, 0.1, 0.0, 0.1, 0.0, -0.0, 0.1, -0.0, -0.1, 0.2, -0.1, -0.1, 0.1, -0.0, -0.1, -0.1, 0.0, 0.0, 0.0, 0.0, 0.0, -0.1, -0.0, -0.1, 0.0, -0.1, -0.0, -0.0, 0.0, -0.1, -0.1, -0.0, 0.1, 0.2, -0.1, 0.2, -0.1, -0.0, 0.1, 0.0, 0.0, -0.1, 0.2, -0.0, 0.0, -0.0, 0.0, -0.1, 0.1, 0.0, 0.0, 0.0, 0.2, 0.0, -0.1, -0.1, 0.1, -0.0, -0.1, -0.0, 0.0, 0.1, 0.0, 0.0, 0.0, -0.0, -0.1, 0.1, 0.0, -0.0, 0.1, 0.1, 0.0, 0.1, -0.0, 0.0, -0.1, 0.1, 0.1, -0.0, -0.1, 0.0, -0.1, 0.0, 0.1, 0.0, 0.0, -0.0, -0.0, 0.1, -0.1, -0.0, 0.0, 0.0, -0.0, -0.1, -0.1, -0.0, -0.1, 0.0, -0.0, -0.1, -0.1, -0.0, -0.0, 0.1, -0.2, 0.1, 0.0, -0.2, 0.1, -0.1, -0.1, -0.1, 0.0, 0.0, -0.1, 0.0, 0.1, -0.0, -0.1, -0.0, 0.1, 0.0, -0.2, 0.1, -0.1, -0.0, 0.1, -0.1, -0.1, -0.0, 0.0, 0.0, -0.1, 0.1, 0.1, -0.1, 0.0, 0.0, 0.1, 0.1, -0.1, -0.2, -0.1, -0.1, 0.0, 0.1, 0.1, -0.1, 0.0, -0.1, 0.1, -0.1, -0.0, -0.0, 0.0, -0.1, 0.1, -0.1, -0.2, -0.1, 0.1, 0.0, -0.2, -0.0, 0.2, -0.2, -0.1, 0.1, 0.0, 0.1, -0.0, 0.1, 0.0, 0.1, -0.1, -0.0, -0.1, -0.0, -0.0, 0.1, -0.1, 0.1, -0.1, 0.1, -0.1, 0.1, -0.1, -0.1, -0.0, 0.1, 0.0, -0.0, -0.1, -0.0, -0.1, 0.1, 0.1, -0.1, -0.1, -0.0, 0.1, 0.1, -0.1, 0.1, -0.1, 0.0, 0.0, 0.0, -0.0, -0.3, -0.1, -0.0, 0.2, 0.0, -0.2, -0.0, -0.0, -0.2, -0.0, 0.1, -0.2, -0.1, -0.0, -0.0, -0.1, 0.1, -0.1, -0.1, -0.1, -0.0, 0.1, -0.0, 0.1, -0.3, 0.0, 0.0, -0.1, 0.0, -0.1, -0.0, -0.1, -0.1, -0.0, 0.0, 0.0, -0.0, 0.1, 0.0, 0.0, 0.2, -0.0, 0.0, -0.0, -0.1, -0.1, 0.2, -0.0, 0.0, 0.1, -0.1, 0.0, 0.0, 0.1, -0.0, -0.0, -0.0, -0.0, -0.0, -0.0, -0.0, -0.0, 0.1, -0.0, 0.2, -0.1, 0.0, 0.1, 0.0, -0.0, 0.1, -0.1, 0.0, -0.1, 0.1, 0.0, 0.0, -0.0, -0.1, 0.0, -0.1, 0.0, -0.0, -0.0, 0.1, 0.0, -0.1, 0.0, -0.1, -0.1, -0.0, -0.0, 0.1, -0.1, 0.2, -0.0, 0.0, -0.0, 0.0, 0.0, 0.1, 0.1, 0.0, 0.1, -0.1, 0.0, -0.0, -0.0, 0.1, -0.1, 0.0, 0.0, 0.1, -0.1, 0.1, -0.0, -0.1, 0.0, 0.1, 0.1, -0.1, -0.1, -0.1, 0.1, 0.1, -0.1, 0.0, 0.1, -0.1, -0.0, 0.0, 0.1, -0.1, -0.2, -0.1, -0.0, 0.1, 0.1, -0.1, -0.1, -0.0, 0.0, 0.0, -0.1, 0.1, -0.1, 0.0, 0.1, 0.0, 0.0, -0.2, 0.0, 0.0, 0.1, 0.0, -0.1, -0.1, -0.1, -0.1, 0.0, 0.0, -0.0, -0.0, 0.0, -0.0, 0.0, 0.1, -0.0, -0.0, -0.0, -0.0, 0.1, 0.0, -0.1, -0.0, 0.0, 0.1, -0.0, 0.0, 0.0, -0.1, 0.1, 0.1, 0.0, 0.1, 0.0, -0.1, -0.0, 0.1, -0.1, 0.0, 0.0, -0.0, -0.1, 0.0, 0.0, 0.0, -0.0, -0.0, 0.0, -0.0, 0.1, -0.1, -0.0, -0.2, 0.0, 0.0, 0.1, 0.0, -0.1, 0.0, -0.1, 0.0, -0.1, 0.0, 0.0, -0.0, -0.1, 0.0, -0.0, 0.1, 0.0, 0.0, -0.1, -0.0, 0.1, -0.0, -0.0, 0.0, 0.0, 0.1, -0.0, 0.0, 0.0, -0.0, 0.1, 0.0, -0.1, 0.1, -0.0, 0.1, 0.0, -0.0, -0.1, 0.0, 0.1, 0.0, -0.0, 0.1, -0.1, -0.0, 0.1, 0.1, -0.2, 0.0, -0.2, 0.1, 0.0, -0.1, -0.0, 0.1, -0.1, -0.1, -0.0, -0.1, 0.1, 0.0, -0.1, 0.0, -0.0, -0.1, 0.1, 0.1, 0.0, 0.2, -0.0, -0.2, 0.0, -0.0, 0.1, 0.1, -0.0, 0.1, 0.1, 0.0, -0.0, 0.1, 0.0, 0.1, -0.0, -0.0, 0.0, -0.0, 0.1, -0.2, -0.1, 0.1, 0.0, 0.1, -0.0, -0.0, 0.1, 0.1, 0.1, 0.1, 0.0, -0.1, -0.0, -0.0, 0.0, 0.0, 0.0, -0.0, -0.0, -0.1, 0.0, 0.1, -0.1, -0.1, 0.0, 0.1, 0.0, 0.0, 0.1, -0.1, 0.1, 0.0, 0.0, 0.2, -0.0, -0.0, 0.1, -0.0, -0.2, -0.0, -0.0, 0.1, 0.1, -0.1, 0.1, -0.0, -0.0, -0.1, -0.0, -0.1, 0.0, 0.0, 0.0, -0.1, -0.0, -0.1, 0.1, 0.1, 0.0, 0.0, -0.0, -0.0, -0.0, 0.0, -0.0, -0.0, -0.1, 0.0, 0.2, -0.1, 0.0, -0.0, -0.1, 0.1, 0.1, 0.0, -0.0, 0.1, 0.0, 0.2, -0.1, -0.0, -0.0, -0.0, -0.0, 0.1, 0.0, -0.0, -0.1, -0.0, 0.1, 0.0, 0.0, 0.1, 0.1, -0.1, 0.2, 0.0, 0.2, -0.1, 0.1, -0.2, -0.1, 0.1, -0.1, -0.0, -0.2, -0.0, 0.1, 0.0, 0.0, 0.1, -0.1, -0.0, 0.0, 0.0, -0.1, 0.1, 0.1, 0.1, -0.2, 0.1, 0.0, -0.0, 0.0, 0.1, -0.1, -0.1, -0.0, -0.1, 0.1, 0.1, 0.0, -0.0, -0.0, 0.2, -0.1, -0.0, -0.1, -0.0, 0.2, 0.0, 0.0, 0.0, -0.1, 0.1, 0.0, 0.1, -0.1, -0.0, 0.1, 0.1, 0.0, 0.2, 0.0, 0.0, 0.0, 0.0, 0.1, -0.1, 0.0, 0.0, -0.0, 0.1, -0.1, 0.1, -0.2, -0.0, -0.1, 0.1, 0.0, 0.1, -0.0, -0.1, -0.1, -0.1, 0.1, 0.0, -0.1, -0.0, 0.0, -0.1, -0.0, -0.0, -0.1, 0.2, -0.1, 0.0, -0.1, 0.0, 0.0, 0.1, -0.0, 0.0, -0.0, 0.1, -0.0, -0.0, -0.1, -0.0, 0.2, -0.0, -0.0, 0.1, 0.1, -0.0, 0.1, 0.0, 0.1, 0.0, -0.0, -0.0, 0.0, -0.1, -0.1, -0.1, -0.1, -0.1, -0.1, 0.0, 0.0, -0.1, -0.0, -0.1, 0.1, -0.1, 0.1, 0.1, 0.1, 0.0, -0.0, -0.1, -0.0, 0.1, 0.0, -0.1, -0.1, -0.1, 0.1, -0.0, -0.0, -0.0, 0.1, -0.0, -0.2, -0.1, -0.1, -0.0, -0.2, 0.1, 0.1, -0.1, -0.1, -0.1, -0.0, -0.1, 0.0, 0.0, 0.0, -0.1, -0.0, -0.1, -0.1, -0.1, 0.0, 0.1, 0.1, 0.1, 0.0, -0.0, 0.0, -0.0, -0.1, 0.1, -0.0, -0.1, 0.0, -0.0, 0.1, 0.0, 0.0, -0.1, -0.0, 0.0, 0.0, 0.2, -0.0, 0.1, 0.0, 0.0, -0.1, 0.1, 0.0, 0.1, 0.0, -0.0, 0.1, -0.2, -0.1, -0.3, 0.1, 0.1, 0.1, -0.0, -0.1, 0.1, -0.0, 0.1, -0.2, 0.0, 0.0, 0.1, -0.1, 0.0, -0.1, -0.1, -0.1, 0.1, 0.0, 0.3, -0.0, -0.1, 0.0, 0.1, 0.0, 0.1, -0.0, 0.0, 0.0, -0.0, 0.1, 0.0, -0.1, 0.1, 0.0, 0.1, -0.0, -0.0, -0.0, 0.0, -0.0, 0.1, 0.1, -0.0, -0.1, -0.1, 0.2, 0.0, -0.1, 0.0, -0.0, -0.0, 0.1, 0.0, 0.1, 0.1, 0.1, 0.0, 0.1, -0.1, 0.0, 0.0, 0.1, 0.1, 0.1, -0.2, -0.0, -0.1, 0.1, -0.0, -0.1, -0.0, 0.0, -0.1, -0.1, -0.2, 0.0, -0.2, -0.0, -0.1, 0.0, -0.1, 0.1, -0.1, -0.1, -0.1, 0.0, -0.1, -0.2, -0.0, -0.0, 0.0, 0.0, -0.1, -0.2, -0.1, 0.1, 0.1, 0.0, -0.0, -0.1, -0.1, -0.1, 0.1, -0.1, 0.1, 0.1, -0.1, -0.1, -0.1, 0.1, -0.1, 0.0, -0.0, 0.0, -0.1, -0.1, -0.0, 0.0, 0.1, 0.1, -0.1, -0.0, -0.0, -0.0, -0.0, -0.1, -0.1, -0.0, 0.0, 0.0, 0.0, -0.0, -0.1, -0.0, -0.0, 0.2, 0.1, -0.1, 0.0, -0.0, 0.1, 0.0, 0.1, -0.1, 0.1, -0.0, 0.0, -0.2, 0.0, 0.1, -0.0, -0.1, 0.1, 0.0, -0.0, 0.1, 0.1, -0.1, 0.1, 0.1, -0.1, -0.0, 0.1, 0.0, -0.0, 0.0, 0.0, -0.0, 0.1, -0.1, 0.0, 0.0, 0.0, 0.0, 0.1, -0.1, -0.1, -0.1, -0.1, 0.0, 0.1, -0.0, -0.1, 0.0, -0.1, 0.1, -0.0, 0.0, -0.1, -0.0, -0.1, 0.1, 0.0, 0.0, -0.1, -0.1, -0.1, -0.0, 0.0, -0.1, -0.0, -0.0, -0.1, -0.0, -0.0, 0.0, 0.0, -0.0, 0.0, -0.0, 0.0, 0.0, 0.0, 0.1, 0.1, 0.0, 0.1, -0.1, -0.0, -0.0, 0.2, 0.0, -0.0, -0.1, -0.0, 0.1, 0.1, -0.1, 0.0, -0.1, -0.0, 0.0, -0.0, 0.2, 0.0, -0.1, -0.1, 0.1, 0.0, 0.1, -0.0, 0.1, -0.0, 0.1, -0.0, 0.0, 0.0, 0.0, -0.0, -0.0, 0.1, 0.0, 0.0, -0.0, 0.0, -0.0, 0.0, 0.1, -0.0, -0.0, 0.1, -0.0, 0.1, 0.0, -0.1, -0.1, -0.1, -0.1, 0.1, -0.1, 0.0, 0.1, -0.2, 0.2, 0.1, -0.1, 0.0, -0.0, 0.1, -0.0, 0.1, 0.0, -0.1, -0.0, 0.0, 0.1, 0.1, 0.0, 0.0, 0.0, 0.0, -0.1, 0.1, -0.2, -0.0, -0.1, -0.0, -0.0, 0.0, -0.1, 0.0, -0.0, -0.0, -0.1, 0.1, -0.1, 0.0, -0.1, 0.1, 0.1, 0.0, -0.1, 0.1, 0.0, 0.0, -0.2, -0.0, -0.0, 0.1, -0.0, 0.1, 0.0, -0.0, -0.0, 0.1, 0.2, 0.1, -0.0, -0.1, 0.1, -0.1, 0.0, 0.1, 0.0, -0.0, 0.0, 0.2, 0.1, 0.1, -0.1, -0.0, -0.1, 0.1, -0.0, 0.0, -0.0, -0.0, -0.1, -0.0, -0.0, 0.0, 0.1, 0.0, -0.1, 0.1, -0.1, 0.0, -0.2, -0.0, 0.1, 0.1, -0.1, 0.0, 0.0, 0.1, -0.1, -0.1, 0.0, -0.0, 0.1, 0.0, -0.0, 0.1, -0.0, 0.1, -0.2, -0.1, -0.0, -0.0, -0.1, 0.2, -0.0, -0.1, 0.1, -0.0, -0.1, -0.0, 0.1, 0.1, 0.0, -0.0, 0.1, -0.0, 0.1, 0.1, -0.1, -0.1, 0.0, -0.1, 0.1, -0.0, -0.1, -0.0, 0.1, 0.0, -0.0, -0.1, 0.1, -0.2, 0.0, 0.1, 0.0, -0.0, 0.1, 0.0, -0.0, -0.1, 0.0, -0.1, 0.1, -0.0, 0.0, -0.0, -0.1, -0.0, -0.0, 0.0, -0.1, 0.1, -0.1, 0.0, -0.0, -0.0, -0.0, -0.1, 0.0, -0.1, -0.1, 0.0, 0.0, -0.1, 0.0, -0.1, 0.0, 0.1, -0.0, 0.0, 0.0, -0.0, 0.1, -0.0, -0.1, -0.0, -0.0, 0.1, -0.0, 0.1, -0.2, 0.1, -0.0, 0.1, -0.1, -0.1, 0.1, -0.0, 0.2, 0.0, 0.1, -0.1, 0.0, -0.0, -0.0, 0.0, 0.0, 0.1, -0.1, -0.1, -0.0, -0.0, 0.1, 0.0, 0.0, 0.0, -0.1, 0.1, 0.0, -0.1, -0.1, -0.1, 0.3, -0.1, -0.1, 0.1, 0.1, 0.1, 0.1, -0.1, 0.0, -0.2, 0.1, 0.0, 0.0, 0.0, 0.1, 0.1, -0.0, 0.0, -0.0, -0.0, 0.1, 0.0, -0.0, 0.1, -0.1, 0.1, 0.1, 0.1, -0.1, -0.0, 0.1, 0.0, -0.0, 0.1, -0.0, 0.1, -0.0, 0.1, 0.1, 0.1, -0.0, 0.0, 0.0, 0.1, 0.1, 0.0, -0.1, 0.1, 0.1, 0.1, -0.0, -0.0, -0.1, -0.0, -0.0, -0.2, -0.1, -0.0, 0.1, 0.0, -0.1, -0.1, -0.0, -0.1, 0.0, -0.3, 0.1, -0.1, -0.1, -0.1, -0.0, -0.0, 0.0, -0.2, 0.1, 0.1, -0.2, -0.1, 0.1, 0.0, 0.1, -0.0, -0.0, 0.0, -0.1, -0.1, -0.1, 0.1, -0.0, 0.1, -0.1, 0.0, -0.0, -0.0, 0.2, -0.1, 0.0, 0.0, 0.2, 0.1, -0.1, -0.1, 0.1, -0.0, -0.1, -0.0, 0.1, 0.0, -0.2, 0.0, 0.0, -0.0, -0.0, 0.0, -0.0, -0.2, 0.2, -0.0, 0.0, 0.0, -0.1, -0.1, 0.2, 0.1, 0.1, -0.2, 0.1, 0.1, 0.1, 0.1, -0.1, -0.0, 0.0, 0.0, -0.0, -0.0, -0.0, -0.0, -0.0, 0.0, 0.0, -0.1, -0.0, -0.0, -0.1, -0.0, -0.0, -0.0, 0.0, 0.0, -0.0, 0.0, 0.1, 0.0, -0.0, -0.1, 0.1, 0.1, 0.0, 0.1, -0.1, -0.0, -0.0, 0.1, 0.0, 0.1, -0.1, 0.1, 0.1, 0.0, -0.1, 0.1, -0.0, -0.0, -0.1, 0.1, -0.2, -0.0, -0.1, 0.1, -0.0, 0.1, 0.0, -0.1, 0.1, -0.0, -0.1, -0.0, 0.1, 0.0, -0.1, 0.0, 0.0, -0.2, 0.1, -0.0, 0.2, -0.1, 0.1, -0.2, 0.1, -0.1, -0.0, 0.0, -0.1, -0.0, -0.1, 0.0, -0.0, 0.1, 0.1, -0.1, 0.0, 0.1, 0.0, -0.0, -0.1, -0.2, 0.1, -0.1, 0.0, 0.0, 0.1, -0.0, 0.1, -0.1, 0.0, -0.0, 0.2, -0.1, 0.0, -0.0, -0.0, 0.0, 0.2, -0.1, -0.0, -0.1, 0.2, -0.1, -0.0, 0.1, 0.1, -0.1, -0.1, 0.1, -0.1, 0.1, -0.1, 0.1, 0.0, -0.0, -0.1, 0.1, 0.1, 0.1, 0.0, -0.0, 0.1, -0.0, 0.1, -0.0, -0.0, 0.1, 0.0, -0.1, 0.0, -0.2, -0.0, -0.1, 0.1, -0.1, -0.0, -0.1, -0.0, 0.2, 0.1, 0.3, -0.1, 0.2, -0.1, 0.1, -0.1, 0.0, -0.1, 0.3, -0.2, -0.0, -0.0, -0.1, 0.0, 0.1, -0.1, -0.0, -0.0, 0.0, -0.0, -0.0, 0.0, -0.1, 0.0, 0.1, 0.0, 0.0, 0.1, 0.1, -0.1, -0.0, -0.0, -0.0, -0.1, 0.2, -0.0, -0.1, -0.1, -0.0, -0.1, 0.1, -0.0, 0.1, -0.1, 0.0, -0.0, -0.0, 0.0, 0.1, -0.0, 0.1, -0.1, 0.0, 0.1, 0.0, -0.1, 0.1, 0.1, 0.1, -0.1, -0.2, 0.1, -0.1, 0.0, 0.0, -0.0, -0.1, -0.0, 0.0, -0.1, -0.1, -0.0, 0.0, -0.0, 0.0, 0.0, -0.1, 0.1, 0.1, -0.1, -0.2, 0.0, -0.2, 0.1, 0.1, -0.1, -0.1, 0.1, 0.0, 0.0, 0.0, 0.1, -0.0, -0.1, 0.0, -0.0, 0.1, -0.1, 0.1, 0.0, 0.0, -0.1, -0.0, 0.1, 0.0, -0.0, 0.0, -0.1, -0.1, 0.2, 0.1, -0.1, 0.0, 0.1, -0.1, 0.1, 0.1, 0.0, -0.0, 0.0, -0.1, -0.1, -0.1, 0.1, -0.0, -0.0, -0.0, 0.1, 0.1, 0.0, 0.1, 0.1, -0.0, 0.0, 0.0, 0.0, 0.2, -0.0, 0.0, -0.1, 0.0, -0.1, 0.1, 0.1, -0.1, -0.0, 0.0, -0.2, -0.1, 0.1, 0.0, -0.1, 0.0, 0.0, -0.1, 0.0, 0.1, -0.0, -0.0, 0.0, -0.0, -0.2, 0.0, 0.0, -0.1, 0.1, -0.1, 0.0, -0.1, 0.1, -0.1, -0.1, -0.1, -0.0, 0.1, 0.1, -0.1, -0.1, 0.0, 0.1, -0.1, -0.1, -0.2, 0.2, -0.0, 0.0, 0.1, -0.1, -0.0, 0.1, -0.0, -0.1, 0.0, 0.0, -0.0, 0.1, 0.1, -0.2, -0.0, -0.0, 0.1, -0.0, 0.0, -0.1, 0.0, -0.1, -0.0, -0.1, -0.1, -0.1, 0.0, 0.1, 0.1, -0.1, -0.0, -0.0, 0.0, -0.0, 0.0, -0.2, -0.1, 0.0, 0.1, 0.1, -0.1, 0.0, 0.0, -0.1, 0.0, 0.0, 0.1, -0.1, 0.1, 0.0, -0.0, -0.0, 0.1, 0.1, -0.1, -0.1, -0.1, 0.1, 0.1, 0.1, -0.1, 0.1, -0.1, -0.2, 0.0, -0.1, 0.0, -0.2, 0.2, 0.0, 0.0, 0.1, 0.0, -0.1, 0.2, -0.0, 0.1, -0.2, 0.0, 0.1, 0.0, -0.1, 0.0, 0.1, 0.2, -0.1, -0.1, 0.0, -0.1, 0.1, 0.1, 0.0, 0.1, -0.1, 0.1, -0.1, 0.0, -0.2, 0.1, -0.0, 0.2, -0.0, -0.1, -0.0, 0.2, -0.1, -0.1, -0.1, -0.1, 0.0, 0.2, -0.1, -0.1, 0.0, 0.2, -0.2, -0.1, -0.1, -0.0, 0.2, 0.1, 0.0, -0.0, -0.1, -0.0, 0.1, -0.0, -0.1, -0.1, 0.1, 0.0, 0.0, 0.1, 0.0, -0.0, -0.2, -0.0, 0.0, 0.2, -0.1, 0.0, 0.0, -0.1, 0.0, -0.0, -0.2, -0.0, -0.0, 0.2, -0.1, 0.1, 0.0, -0.1, 0.1, -0.2, -0.1, -0.0, 0.1, 0.1, -0.2, 0.0, 0.1, -0.1, 0.1, 0.2, -0.0, -0.1, -0.0, -0.1, 0.1, 0.1, 0.0, 0.0, -0.1, -0.0, 0.2, 0.1, -0.1, 0.0, -0.0, -0.0, 0.0, 0.1, -0.1, -0.1, -0.2, 0.1, 0.1, 0.2, -0.1, -0.0, 0.0, 0.0, 0.1, 0.2, 0.0, 0.0, 0.2, -0.1, 0.1, -0.0, -0.0, 0.1, -0.0, 0.1, 0.1, 0.1, -0.0, -0.0, 0.1, -0.0, 0.0, 0.2, 0.0, -0.1, -0.0, -0.0, 0.0, 0.0, -0.0, -0.1, -0.1, -0.1, -0.1, 0.0, -0.0, 0.1, -0.0, 0.2, 0.0, -0.1, -0.0, 0.1, 0.2, 0.0, -0.0, 0.1, 0.2, -0.0, -0.0, -0.1, -0.1, 0.1, -0.1, -0.1, 0.1, 0.0, 0.0, -0.0, -0.1, 0.0, 0.0, -0.0, -0.0, -0.0, -0.1, 0.0, 0.2, 0.0, -0.1, -0.1, -0.0, 0.1, 0.1, -0.1, 0.1, -0.1, 0.1, -0.1, -0.0, 0.0, 0.1, 0.1, -0.0, 0.0, 0.0, -0.0, -0.1, -0.0, 0.0, 0.0, 0.0, 0.0, -0.1, -0.1, 0.1, 0.0, -0.1, 0.1, -0.0, -0.0, 0.1, -0.1, -0.2, -0.0, 0.1, -0.0, -0.1, -0.0, 0.1, -0.1, -0.0, 0.0, -0.1, -0.1, 0.0, -0.1, -0.0, -0.1, -0.0, -0.1, -0.1, -0.1, -0.1, 0.0, 0.1, -0.0, -0.1, -0.1, 0.1, -0.0, 0.0, 0.1, 0.0, 0.1, -0.0, 0.1, -0.0, 0.0, 0.0, 0.1, -0.1, 0.0, -0.0, 0.1, 0.0, -0.1, -0.2, -0.1, 0.0, 0.1, 0.0, 0.0, 0.0, -0.1, 0.0, -0.0, 0.0, -0.0, -0.1, -0.0, 0.1, 0.0, -0.0, -0.2, 0.0, -0.0, 0.0, 0.0, -0.0, -0.2, -0.1, -0.1, -0.0, 0.0, -0.0, 0.1, -0.2, 0.2, 0.0, 0.0, -0.0, -0.1, 0.1, -0.0, 0.1, -0.0, 0.1, -0.2, 0.1, 0.0, -0.0, 0.0, 0.1, -0.0, 0.1, 0.0, 0.1, -0.1, -0.0, 0.0, 0.0, 0.1, -0.0, -0.0, -0.0, -0.0, 0.0, 0.0, -0.0, -0.0, -0.0, -0.0, 0.1, -0.1, 0.0, -0.1, 0.1, -0.1, 0.1, -0.1, -0.0, 0.0, -0.1, 0.0, 0.1, -0.1, -0.3, -0.1, 0.1, 0.0, -0.0, -0.0, -0.0, 0.2, 0.2, 0.1, -0.1, -0.0, 0.1, 0.0, 0.0, 0.2, -0.2, 0.1, 0.0, -0.1, -0.1, -0.1, 0.0, 0.1, 0.0, -0.0, 0.0, 0.1, -0.1, 0.0, -0.2, 0.2, 0.1, 0.0, 0.0, -0.1, -0.0, 0.0, -0.1, 0.0, -0.0, 0.1, 0.0, 0.0, -0.0, -0.0, -0.1, -0.2, 0.1, -0.1, 0.0, -0.1, -0.0, -0.1, 0.0, -0.1, 0.1, -0.0, -0.0, 0.1, 0.2, 0.0, 0.1, -0.1, -0.0, 0.1, 0.1, 0.0, -0.1, 0.1, 0.1, 0.1, 0.1, -0.1, -0.0, 0.0, -0.0, -0.0, 0.1, -0.0, -0.0, -0.0, -0.0, 0.0, 0.1, 0.0, 0.1, -0.1, 0.0, -0.1, 0.2, -0.1, 0.1, -0.1, 0.0, 0.0, -0.1, 0.1, 0.1, -0.0, -0.1, -0.2, 0.1, 0.1, -0.1, 0.0, -0.1, -0.0, -0.0, 0.1, -0.1, 0.1, -0.1, 0.0, 0.1, -0.0, 0.0, -0.1, -0.1, -0.2, 0.1, -0.1, 0.0, -0.1, -0.1, -0.1, 0.0, 0.1, -0.1, 0.1, 0.0, 0.1, 0.0, -0.0, 0.0, 0.1, 0.0, 0.0, -0.1, -0.2, 0.1, -0.2, 0.0, 0.1, 0.0, -0.0, 0.2, 0.0, 0.1, 0.1, 0.2, -0.1, -0.1, 0.1, 0.1, 0.1, -0.1, 0.0, 0.0, 0.1, -0.1, 0.1, 0.0, -0.0, -0.1, -0.0, 0.0, -0.1, -0.1, 0.0, -0.0, 0.1, -0.1, 0.0, 0.0, -0.0, -0.1, 0.1, -0.0, 0.0, -0.1, 0.0, 0.1, 0.0, 0.0, 0.1, -0.0, 0.1, 0.1, 0.1, -0.1, -0.0, 0.0, -0.1, -0.1, 0.1, -0.0, 0.1, 0.0, -0.0, 0.0, -0.1, 0.0, -0.0, -0.0, 0.0, -0.1, 0.1, -0.1, 0.1, 0.0, 0.2, -0.0, -0.0, 0.0, 0.1, -0.0, 0.1, -0.1, 0.0, -0.0, 0.1, 0.0, -0.0, -0.1, -0.0, 0.1, -0.0, -0.1, -0.1, -0.1, 0.0, -0.1, 0.1, 0.1, -0.1, 0.0, 0.1, -0.0, -0.1, -0.0, -0.0, -0.1, 0.2, 0.2, 0.0, -0.1, -0.1, -0.0, -0.0, -0.1, 0.0, -0.0, 0.0, 0.1, -0.0, 0.1, 0.0, -0.0, 0.1, -0.0, 0.1, -0.1, 0.0, 0.1, -0.1, -0.1, 0.1, -0.1, -0.1, -0.1, -0.0, 0.1, 0.0, 0.1, -0.0, 0.2, -0.1, 0.0, -0.1, 0.3, -0.1, -0.0, -0.1, 0.1, 0.1, 0.0, -0.0, 0.1, -0.1, -0.0, -0.1, 0.0, -0.1, 0.0, -0.0, -0.0, 0.0, -0.1, 0.1, -0.1, 0.2, -0.0, 0.0, 0.1, 0.0, -0.1, -0.1, -0.1, -0.0, -0.1, 0.1, 0.0, -0.0, 0.0, 0.0, 0.0, -0.2, 0.0, -0.1, -0.0, 0.1, -0.1, -0.1, 0.1, -0.0, 0.0, -0.1, 0.0, -0.1, 0.1, -0.1, -0.1, -0.0, 0.0, -0.0, -0.0, 0.1, -0.0, -0.1, -0.0, -0.2, 0.1, 0.0, -0.0, 0.0, 0.0, -0.2, 0.1, 0.1, 0.0, 0.1, -0.1, -0.1, 0.0, -0.1, -0.1, -0.0, -0.0, 0.1, 0.0, 0.1, -0.1, -0.0, -0.1, -0.0, -0.1, -0.1, 0.1, 0.0, -0.0, 0.1, -0.1, -0.1, 0.1, -0.0, 0.0, 0.1, 0.1, 0.0, 0.0, -0.0, 0.1, -0.0, 0.1, 0.0, 0.0, 0.1, 0.0, 0.0, -0.1, -0.0, 0.1, -0.0, -0.0, -0.1, 0.2, -0.0, -0.0, -0.1, 0.0, -0.1, -0.0, 0.0, 0.0, -0.0, -0.1, 0.1, -0.0, -0.0, -0.0, -0.1, 0.1, -0.1, -0.1, -0.0, -0.1, -0.1, 0.1, -0.1, -0.1, -0.1, 0.0, -0.0, 0.0, 0.0, -0.0, -0.1, 0.1, -0.0, -0.1, 0.0, -0.0, -0.0, 0.0, -0.1, -0.1, 0.1, -0.1, 0.0, -0.2, 0.1, -0.1, 0.1, -0.1, -0.1, 0.0, -0.1, 0.0, -0.1, 0.1, -0.1, 0.1, -0.1, 0.0, 0.0, -0.1, 0.1, -0.1, 0.1, -0.2, 0.2, 0.1, 0.0, 0.0, 0.0, 0.0, 0.1, -0.1, -0.0, 0.0, -0.0, 0.0, 0.0, -0.0, -0.0, -0.0, 0.1, 0.0, 0.0, -0.1, 0.0, 0.1, -0.1, 0.1, 0.1, -0.0, 0.1, -0.0, -0.0, -0.1, 0.0, 0.1, 0.0, -0.0, 0.0, 0.1, 0.0, 0.0, -0.0, 0.1, -0.2, 0.1, -0.0, -0.1, 0.1, -0.1, -0.2, 0.0, -0.0, -0.1, 0.1, -0.0, -0.1, -0.0, -0.1, 0.1, 0.1, 0.0, 0.1, -0.1, 0.0, -0.1, 0.1, -0.0, -0.0, -0.1, 0.1, 0.1, 0.2, -0.1, 0.2, 0.1, -0.0, 0.0, 0.1, -0.0, 0.0, 0.0, -0.1, -0.0, -0.1, 0.1, -0.0, 0.0, 0.0, -0.1, 0.1, -0.2, -0.1, -0.0, -0.1, -0.0, 0.1, -0.0, -0.0, 0.0, -0.0, -0.0, -0.1, 0.0, -0.1, -0.0, -0.0, -0.0, -0.1, 0.1, -0.1, -0.0, -0.1, 0.0, 0.0, -0.0, -0.1, 0.0, -0.0, -0.0, -0.0, -0.2, 0.0, -0.1, 0.2, -0.1, 0.0, -0.0, -0.2, -0.1, 0.0, -0.1, 0.0, -0.1, 0.1, 0.0, -0.0, -0.0, -0.0, -0.1, -0.1, -0.0, -0.0, 0.1, -0.1, -0.0, -0.0, -0.0, 0.1, -0.1, 0.0, 0.1, -0.1, -0.1, -0.1, 0.1, -0.0, -0.0, 0.0, -0.0, 0.0, -0.0, 0.1, 0.0, 0.0, -0.0, -0.0, -0.0, 0.0, -0.0, 0.1, 0.1, 0.1, 0.0, -0.0, 0.0, 0.0, -0.0, 0.0, -0.0, 0.1, -0.1, 0.1, 0.0, 0.0, 0.0, -0.0, -0.1, 0.0, 0.0, 0.1, -0.0, 0.0, -0.1, 0.1, 0.1, -0.1, -0.0, 0.1, -0.1, -0.1, -0.0, -0.1, 0.0, -0.1, -0.0, -0.0, -0.0, -0.1, 0.1, -0.1, -0.1, 0.0, 0.1, 0.1, 0.0, -0.1, -0.0, -0.0, 0.1, 0.1, -0.1, -0.0, 0.0, 0.1, -0.0, -0.0, 0.1, -0.1, -0.1, -0.0, 0.0, -0.0, -0.1, 0.0, -0.0, -0.1, 0.1, -0.0, -0.1, -0.2, 0.1, 0.0, -0.1, 0.1, -0.1, -0.1, 0.1, -0.1, 0.1, 0.1, 0.0, -0.0, -0.0, -0.0, 0.1, 0.0, 0.0, -0.0, 0.1, -0.0, 0.1, -0.0, 0.0, -0.1, 0.1, -0.0, -0.0, -0.1, -0.1, 0.1, -0.1, 0.0, -0.0, -0.0, -0.0, 0.1, -0.1, -0.0, 0.1, -0.1, 0.2, 0.0, 0.1, -0.0, 0.0, -0.1, 0.1, 0.1, 0.2, -0.0, 0.1, 0.1, 0.2, 0.0, -0.0, -0.0, 0.1, 0.2, 0.1, -0.0, -0.0, -0.0, 0.1, -0.1, -0.0, -0.0, -0.0, -0.1, 0.0, -0.0, 0.0, 0.0, -0.1, 0.1, 0.1, -0.1, 0.0, -0.0, -0.1, 0.1, -0.0, -0.1, -0.1, -0.2, 0.1, 0.1, -0.0, 0.1, 0.0, -0.0, -0.0, -0.1, -0.0, 0.0, 0.0, -0.0, 0.0, -0.1, -0.1, 0.0, 0.1, 0.0, -0.2, 0.1, 0.0, 0.0, 0.1, 0.0, 0.0, -0.1, -0.1, -0.1, 0.1, -0.0, -0.0, -0.1, -0.0, -0.1, -0.0, 0.0, 0.1, 0.1, -0.1, -0.1, 0.1, -0.0, -0.1, 0.1, -0.2, -0.0, 0.0, -0.0, -0.1, -0.1, -0.0, -0.0, -0.0, 0.1, 0.1, -0.0, 0.1, -0.0, 0.1, -0.1, 0.0, 0.0, -0.0, 0.0, -0.1, -0.1, 0.0, -0.1, 0.0, -0.1, 0.2, -0.2, -0.1, -0.1, 0.0, -0.0, -0.0, -0.1, -0.1, 0.1, -0.0, 0.0, 0.1, -0.0, 0.0, -0.0, 0.0, -0.1, 0.0, -0.1, 0.0, 0.0, 0.0, -0.1, -0.0, -0.1, 0.1, -0.0, -0.0, -0.0, -0.0, -0.0, 0.1, 0.0, 0.1, 0.0, -0.1, -0.1, 0.1, -0.1, 0.1, -0.1, -0.1, -0.1, -0.1, -0.1, 0.0, -0.0, -0.0, 0.0, -0.0, -0.0, 0.1, 0.0, 0.0, -0.1, -0.0, 0.0, 0.1, 0.0, -0.0, -0.1, 0.0, -0.0, -0.0, -0.0, 0.1, 0.1, 0.0, 0.0, -0.1, 0.0, 0.0, 0.1, 0.0, -0.1, -0.1, -0.0, 0.1, 0.1, 0.1, -0.1, -0.0, 0.0, -0.0, -0.0, 0.1, 0.0, -0.1, 0.1, -0.1, 0.1, 0.1, 0.0, 0.0, 0.0, 0.0, 0.1, 0.0, 0.1, 0.1, -0.0, -0.0, 0.2, 0.0, -0.0, -0.1, -0.0, 0.1, 0.0, -0.0, -0.0, 0.0, -0.0, -0.0, 0.0, 0.0, 0.0, 0.0, -0.0, -0.1, 0.0, -0.0, -0.0, 0.1, -0.0, -0.0, 0.1, 0.1, 0.1, -0.1, -0.0, 0.0, -0.1, -0.0, -0.2, 0.0, -0.1, 0.1, -0.0, 0.0, -0.2, 0.0, -0.0, 0.1, 0.0, 0.1, 0.0, 0.1, -0.1, 0.1, 0.0, -0.0, 0.1, -0.0, -0.1, 0.1, -0.1, 0.1, -0.1, 0.0, -0.0, 0.1, 0.1, -0.1, 0.0, 0.0, 0.0, -0.0, -0.0, -0.0, -0.0, -0.0, -0.0, -0.1, 0.1, 0.0, 0.0, -0.1, 0.0, 0.1, 0.0, 0.0, 0.1, -0.1, -0.1, 0.0, 0.1, 0.1, 0.1, -0.0, -0.1, 0.0, 0.0, -0.1, -0.1, 0.1, 0.0, -0.1, 0.0, -0.1, -0.0, 0.1, 0.1, 0.2, -0.1, 0.1, -0.2, 0.1, -0.1, 0.0, -0.1, 0.1, -0.1, 0.1, 0.0, 0.0, -0.0, 0.0, 0.0, -0.0, 0.0, 0.1, 0.0, -0.2, 0.1, 0.1, 0.2, -0.4, 0.2, 0.1, -0.0, -0.0, 0.1, 0.3, 0.0, -0.1, -0.1, 0.3, -0.2, -0.0, 0.1, 0.0, 0.0, 0.1, -0.0, 0.1, -0.0, 0.1, -0.1, 0.0, -0.0, -0.0, 0.0, -0.0, -0.1, 0.0, 0.1, -0.1, 0.2, -0.1, -0.0, 0.0, -0.1, 0.0, 0.1, 0.1, 0.0, 0.1, -0.1, 0.0, -0.0, -0.0, 0.1, -0.0, 0.0, 0.1, 0.1, 0.0, -0.0, 0.1, -0.1, -0.1, 0.1, 0.1, -0.1, 0.0, -0.0, 0.2, -0.0, 0.1, -0.1, 0.0, 0.0, -0.0, 0.0, -0.0, -0.0, -0.2, 0.1, -0.1, 0.1, 0.1, -0.0, 0.1, -0.0, 0.0, -0.0, 0.0, 0.0, -0.0, 0.0, 0.1, 0.0, -0.0, -0.2, 0.0, 0.0, 0.0, 0.1, -0.1, -0.1, 0.0, -0.0, 0.1, -0.3, 0.1, -0.0, 0.2, -0.1, -0.3, -0.1, 0.0, -0.2, -0.2, 0.0, -0.1, -0.1, -0.1, -0.0, 0.0, 0.1, -0.1, -0.0, 0.1, 0.0, 0.0, -0.0, 0.1, -0.1, -0.0, 0.1, 0.0, 0.0, -0.2, 0.0, -0.1, -0.1, -0.1, -0.0, 0.1, -0.0, -0.0, -0.0, -0.0, -0.0, -0.0, -0.0, 0.1, -0.0, 0.0, -0.1, -0.0, -0.0, -0.0, 0.1, 0.1, 0.1, -0.1, 0.0, 0.1, -0.1, -0.0, 0.1, -0.0, -0.0, 0.1, 0.1, -0.0, 0.1, -0.0, -0.1, -0.0, 0.0, -0.1, 0.3, -0.0, 0.1, -0.1, -0.0, 0.1, 0.1, -0.1, 0.1, 0.1, -0.1, -0.0, 0.0, 0.1, -0.0, -0.1, 0.0, -0.0, -0.1, -0.1, -0.0, 0.0, 0.1, -0.2, 0.2, -0.0, 0.0, -0.0, -0.1, -0.0, -0.1, 0.0, -0.0, -0.0, 0.0, -0.0, -0.0, -0.1, -0.2, -0.1, -0.0, -0.1, -0.0, 0.0, 0.0, 0.0, -0.0, -0.0, 0.0, 0.1, -0.1, -0.0, 0.0, 0.0, 0.1, -0.1, -0.0, 0.1, -0.0, -0.1, -0.0, 0.0, -0.0, -0.1, -0.0, -0.0, 0.0, -0.0, -0.0, -0.1, -0.0, 0.2, 0.0, -0.2, 0.1, -0.0, -0.1, 0.0, 0.0, 0.1, 0.0, -0.1, -0.1, 0.3, -0.2, 0.0, -0.0, -0.0, 0.1, 0.0, 0.0, 0.1, 0.1, -0.0, 0.1, 0.0, -0.0, 0.1, 0.1, 0.1, -0.1, 0.1, -0.0, 0.1, -0.1, 0.0, -0.1, 0.1, 0.0, 0.0, -0.1, 0.1, -0.0, 0.1, -0.0, -0.0, -0.0, 0.0, -0.0, 0.0, -0.0, -0.0, -0.0, 0.1, -0.0, 0.0, -0.0, 0.0, -0.1, 0.1, 0.1, -0.0, 0.0, 0.1, 0.0, -0.1, 0.1, 0.0, 0.0, 0.1, -0.2, 0.1, -0.0, 0.2, 0.0, -0.1, -0.1, 0.1, -0.0, -0.1, 0.1, 0.1, 0.1, -0.2, 0.0, 0.1, -0.0, -0.0, 0.1, 0.1, -0.1, -0.0, -0.1, 0.2, -0.0, -0.1, -0.1, -0.0, -0.1, -0.2, 0.0, -0.1, 0.0, -0.2, 0.0, -0.2, 0.1, -0.1, -0.1, 0.1, -0.2, 0.1, -0.0, 0.2, -0.1, -0.0, -0.1, -0.1, -0.1, 0.0, -0.1, 0.0, -0.0, -0.0, -0.0, -0.0, 0.0, -0.0, 0.0, -0.0, -0.1, -0.0, 0.0, -0.0, 0.1, -0.1, 0.0, -0.0, -0.1, -0.1, 0.1, -0.0, 0.0, -0.1, -0.0, 0.1, -0.1, -0.1, 0.1, -0.1, 0.0, -0.1, -0.0, -0.2, 0.1, -0.1, 0.0, 0.1, -0.1, 0.1, -0.1, 0.0, 0.0, 0.1, 0.1, -0.0, -0.1, 0.1, -0.0, 0.0, -0.1, 0.1, 0.0, 0.0, -0.0, -0.1, -0.0, 0.0, 0.0, -0.1, 0.1, 0.1, 0.1, -0.2, 0.0, -0.0, 0.0, -0.0, -0.0, -0.0, 0.1, -0.1, 0.0, -0.0, -0.0, -0.0, 0.1, -0.1, -0.1, -0.1, 0.2, 0.0, 0.0, -0.1, -0.1, 0.0, 0.1, -0.1, -0.0, -0.1, -0.1, 0.1, -0.0, -0.1, 0.0, -0.0, -0.0, -0.0, -0.1, 0.0, -0.0, 0.1, 0.0, -0.1, 0.1, -0.1, -0.0, 0.1, -0.0, 0.1, 0.0, -0.1, -0.1, 0.1, -0.1, -0.1, 0.2, 0.0, -0.1, -0.2, 0.2, -0.2, 0.0, -0.1, 0.1, 0.0, 0.1, -0.1, 0.0, -0.1, 0.1, -0.1, -0.0, -0.2, 0.1, 0.1, -0.0, 0.0, 0.0, -0.1, -0.0, 0.1, 0.1, -0.1, 0.0, -0.0, -0.0, -0.1, -0.0, 0.2, -0.1, -0.0, -0.0, 0.2, -0.1, -0.0, 0.0, 0.0, -0.0, -0.1, 0.0, -0.0, -0.0, -0.0, 0.0, 0.1, -0.1, -0.0, 0.1, 0.0, 0.1, 0.0, 0.1, -0.0, 0.1, -0.1, 0.0, 0.0, -0.0, -0.1, 0.0, -0.2, -0.1, 0.0, 0.1, -0.0, -0.0, -0.0, -0.1, -0.1, -0.2, 0.1, 0.1, 0.0, 0.0, -0.2, 0.0, 0.0, -0.0, 0.1, -0.1, -0.1, -0.2, 0.1, -0.1, 0.0, -0.1, -0.1, -0.2, 0.1, -0.1, 0.1, 0.0, 0.0, 0.1, -0.1, -0.1, 0.1, 0.0, -0.1, -0.0, 0.1, 0.0, -0.1, 0.0, 0.0, -0.1, 0.0, 0.0, -0.1, 0.0, -0.0, 0.1, -0.1, 0.1, 0.0, -0.1, -0.1, 0.0, -0.0, -0.1, 0.1, 0.0, -0.0, -0.0, -0.1, -0.0, 0.0, 0.1, 0.0, 0.1, -0.1, 0.0, -0.1, 0.0, -0.0, 0.3, 0.0, 0.0, 0.1, -0.1, 0.0, -0.1, 0.1, -0.0, -0.0, -0.0, 0.1, -0.1, 0.1, -0.1, 0.2, -0.1, 0.1, -0.1, 0.0, -0.0, 0.1, 0.1, 0.1, -0.1, 0.1, -0.0, 0.1, -0.1, 0.1, -0.1, 0.0, 0.1, -0.0, 0.1, 0.0, -0.0, -0.1, -0.1, 0.1, 0.0, -0.0, 0.1, 0.3, 0.1, -0.1, -0.1, 0.1, -0.0, 0.1, 0.0, 0.0, -0.0, -0.1, 0.1, -0.1, 0.2, -0.1, 0.2, 0.0, 0.1, -0.0, 0.1, -0.0, 0.1, -0.1, -0.0, -0.1, 0.0, 0.1, 0.0, 0.0, -0.0, -0.1, -0.1, -0.1, -0.1, -0.0, 0.0, 0.0, -0.1, -0.1, -0.2, -0.1, 0.1, 0.2, 0.0, -0.3, -0.0, 0.1, 0.1, 0.0, -0.0, -0.0, -0.0, 0.0, -0.0, 0.1, -0.0, -0.0, -0.0, 0.0, 0.0, -0.0, 0.0, -0.1, 0.0, 0.1, 0.0, -0.1, 0.1, -0.0, 0.0, 0.0, -0.0, 0.1, -0.1, -0.0, -0.1, -0.0, 0.1, 0.1, -0.0, -0.0, 0.1, -0.0, 0.1, 0.0, 0.0, 0.0, 0.0, -0.0, 0.1, -0.1, -0.0, -0.1, 0.1, 0.0, 0.2, 0.0, -0.1, -0.1, -0.0, 0.0, 0.0, -0.1, -0.1, 0.0, -0.1, 0.1, 0.0, -0.1, 0.0, -0.1, 0.0, 0.0, 0.1, -0.1, 0.1, 0.0, -0.0, -0.1, 0.1, 0.1, -0.0, -0.0, -0.0, 0.1, 0.0, 0.0, -0.1, -0.0, -0.0, -0.0, 0.2, -0.1, -0.0, -0.1, -0.1, 0.1, 0.0, -0.1, -0.0, 0.1, -0.0, 0.1, -0.0, 0.2, -0.1, 0.1, -0.2, -0.0, 0.0, -0.1, 0.1, 0.1, 0.1, -0.2, 0.2, 0.1, -0.0, 0.1, 0.1, -0.0, 0.1, -0.1, -0.0, 0.1, -0.1, 0.1, 0.0, -0.1, 0.1, -0.1, 0.2, -0.0, 0.1, -0.2, 0.1, 0.0, 0.1, 0.0, 0.0, 0.1, -0.0, 0.0, -0.1, 0.2, -0.2, -0.0, 0.0, -0.0, 0.0, -0.0, -0.1, -0.1, -0.1, 0.1, -0.0, -0.0, -0.1, -0.0, -0.1, -0.2, 0.1, -0.1, -0.0, -0.3, 0.0, 0.0, 0.1, -0.1, -0.0, -0.2, -0.1, -0.0, -0.0, 0.0, -0.0, -0.1, -0.1, -0.1, -0.0, -0.1, 0.2, -0.0, 0.1, -0.2, 0.1, 0.1, -0.0, -0.1, 0.1, 0.1, 0.1, -0.1, -0.0, 0.1, -0.1, 0.0, 0.1, 0.0, 0.1, -0.0, 0.1, -0.1, -0.0, -0.1, 0.0, 0.0, -0.0, 0.1, 0.1, -0.0, 0.1, -0.0, -0.0, -0.0, -0.0, 0.1, -0.1, 0.0, -0.0, -0.1, 0.0, -0.0, 0.0, -0.0, 0.0, -0.0, 0.0, -0.0, 0.0, 0.0, -0.2, 0.2, -0.1, -0.0, -0.2, -0.1, -0.0, 0.0, -0.1, -0.0, 0.0, 0.0, -0.1, -0.1, -0.1, 0.1, -0.0, 0.1, -0.0, -0.1, -0.1, -0.0, -0.0, 0.0, 0.1, 0.0, -0.1, -0.0, -0.0, -0.1, -0.0, 0.1, -0.0, -0.1, -0.2, 0.1, -0.1, -0.1, -0.1, 0.1, 0.0, 0.1, -0.0, 0.1, -0.2, -0.0, 0.0, -0.0, -0.0, 0.0, -0.2, -0.1, -0.1, 0.0, 0.1, 0.0, -0.1, -0.0, -0.2, 0.1, -0.1, -0.0, 0.0, 0.1, 0.1, -0.0, -0.1, -0.0, -0.0, -0.0, -0.1, 0.1, -0.1, 0.0, -0.1, 0.0, -0.1, -0.0, -0.0, -0.1, 0.1, -0.1, -0.1, -0.1, -0.0, -0.0, 0.1, 0.0, -0.0, -0.1, 0.1, -0.2, 0.0, -0.0, 0.1, -0.0, 0.0, -0.1, -0.0, 0.0, -0.0, -0.0, -0.1, 0.0, -0.0, -0.0, 0.0, 0.1, -0.1, 0.2, -0.0, 0.1, 0.0, 0.1, -0.1, 0.0, -0.0, 0.0, 0.0, -0.1, -0.0, -0.1, 0.0, -0.0, 0.1, -0.0, -0.1, -0.1, -0.1, 0.0, 0.1, -0.2, 0.1, 0.1, 0.1, -0.2, 0.2, -0.0, -0.1, -0.1, -0.1, -0.1, -0.1, 0.1, -0.0, -0.0, -0.0, -0.0, -0.0, 0.0, 0.2, -0.2, -0.2, -0.2, 0.0, 0.2, 0.1, -0.0, -0.1, 0.1, -0.1, -0.1, 0.0, 0.2, -0.0, -0.1, 0.0, -0.1, -0.1, 0.1, 0.1, -0.1, 0.0, 0.0, 0.1, -0.0, 0.0, -0.1, -0.1, -0.0, -0.2, -0.1, -0.1, 0.1, -0.0, -0.1, 0.0, -0.0, -0.2, 0.3, -0.0, -0.1, 0.1, 0.2, 0.1, 0.0, -0.0, 0.0, -0.0, 0.1, 0.0, 0.0, 0.0, 0.2, -0.1, -0.0, -0.0, -0.0, 0.1, -0.1, -0.1, -0.1, -0.1, -0.0, 0.0, -0.1, 0.0, 0.0, -0.1, 0.1, 0.0, -0.0, 0.1, 0.0, 0.1, 0.1, -0.1, -0.1, -0.0, 0.1, 0.1, -0.1, -0.0, 0.1, 0.0, 0.0, -0.0, -0.0, 0.0, 0.0, 0.1, 0.0, -0.0, -0.0, -0.1, 0.1, -0.1, -0.0, 0.1, -0.1, -0.0, -0.0, -0.1, -0.1, -0.1, 0.1, 0.0, -0.0, -0.1, 0.2, 0.1, -0.1, -0.1, 0.1, -0.0, 0.0, 0.1, 0.1, -0.0, -0.1, 0.0, -0.2, -0.1, -0.1, 0.1, 0.0, 0.0, 0.1, 0.0, 0.0, -0.1, -0.2, 0.1, 0.1, 0.2, -0.1, 0.0, 0.0, -0.0, 0.1, 0.0, -0.0, 0.0, 0.1, 0.0, 0.0, 0.0, -0.0, -0.1, -0.1, -0.1, 0.2, 0.1, -0.1, 0.0, -0.0, -0.1, -0.0, -0.0, -0.1, 0.1, -0.0, 0.1, -0.0, 0.0, 0.1, -0.0, -0.1, 0.1, 0.1, -0.0, -0.2, -0.1, 0.1, 0.1, 0.1, -0.2, -0.1, -0.1, 0.1, -0.0, -0.2, -0.0, 0.2, 0.0, -0.1, 0.1, -0.1, -0.1, -0.2, -0.2, 0.2, 0.1, -0.0, 0.0, -0.1, -0.1, 0.0, 0.1, -0.1, -0.0, 0.1, -0.0, 0.1, -0.1, 0.1, -0.1, 0.0, 0.1, 0.0, -0.1, 0.1, 0.0, -0.0, -0.0, -0.0, 0.1, 0.0, -0.0, 0.1, -0.2, 0.1, -0.0, 0.1, -0.1, -0.1, -0.1, -0.1, -0.1, -0.0, 0.1, -0.1, -0.1, -0.1, -0.2, 0.0, 0.1, -0.1, -0.0, -0.0, -0.1, 0.0, 0.1, 0.1, 0.1, -0.0, -0.1, 0.1, 0.1, 0.0, -0.1, 0.0, 0.0, -0.1, 0.1, 0.1, -0.1, -0.0, -0.1, -0.1, 0.1, -0.1, 0.1, -0.1, 0.2, 0.0, -0.0, -0.0, -0.0, 0.1, -0.0, -0.0, -0.0, 0.0, 0.1, -0.0, 0.0, 0.1, 0.0, -0.1, 0.0, -0.0, -0.0, -0.1, 0.0, -0.0, 0.0, 0.0, -0.1, 0.1, -0.0, 0.1, -0.0, 0.1, -0.1, -0.1, 0.1, 0.0, 0.0, -0.1, 0.0, 0.0, 0.0, -0.1, -0.0, 0.2, -0.1, -0.1, 0.1, -0.0, 0.0, 0.0, -0.1, -0.1, -0.0, 0.1, -0.1, -0.0, -0.1, 0.1, -0.0, 0.0, 0.1, 0.1, 0.1, -0.0, -0.0, -0.0, 0.1, 0.0, 0.0, 0.0, -0.0, -0.0, -0.1, -0.0, 0.1, 0.0, 0.0, 0.0, -0.1, -0.1, 0.0, 0.2, 0.1, -0.2, 0.1, -0.0, -0.1, 0.2, -0.1, 0.1, -0.1, 0.1, -0.1, -0.0, -0.0, 0.1, -0.0, 0.0, 0.1, 0.1, 0.1, -0.0, -0.0, 0.1, -0.0, -0.1, 0.1, 0.0, -0.1, 0.1, -0.0, 0.0, -0.0, 0.1, -0.1, 0.0, 0.0, 0.1, 0.0, 0.1, -0.0, -0.0, -0.1, 0.1, -0.1, -0.0, 0.1, -0.0, -0.1, 0.2, 0.1, -0.0, -0.0, -0.1, 0.0, 0.1, -0.0, -0.1, 0.1, -0.1, 0.0, -0.2, 0.1, 0.0, 0.0, -0.0, -0.1, -0.1, 0.1, -0.1, 0.2, -0.0, 0.2, -0.0, 0.0, -0.1, -0.1, -0.1, -0.1, 0.1, 0.1, -0.1, 0.1, -0.1, 0.1, 0.1, 0.1, 0.0, 0.0, -0.1, -0.0, -0.0, -0.0, 0.0, 0.1, 0.0, -0.0, -0.2, -0.2, 0.1, -0.1, -0.2, 0.0, 0.1, -0.1, 0.1, -0.0, -0.1, 0.0, 0.0, 0.0, -0.1, -0.0, 0.1, -0.0, -0.1, -0.0, -0.1, 0.1, 0.2, 0.1, -0.1, -0.1, 0.1, 0.0, -0.0, 0.1, -0.0, -0.0, -0.1, 0.0, 0.1, 0.0, -0.1, -0.0, -0.1, 0.0, 0.0, -0.1, -0.2, -0.1, 0.0, 0.1, -0.0, -0.0, 0.0, -0.1, -0.1, -0.0, 0.0, -0.1, -0.1, -0.1, 0.1, -0.0, -0.0, 0.0, 0.1, -0.2, 0.0, 0.0, 0.1, 0.1, -0.1, -0.1, 0.1, 0.1, -0.1, 0.1, -0.1, 0.1, -0.1, 0.1, -0.1, 0.1, -0.0, 0.0, 0.1, -0.0, -0.1, 0.1, 0.0, 0.2, -0.0, -0.1, -0.0, 0.0, -0.0, -0.0, 0.0, 0.0, -0.1, -0.0, 0.0, 0.0, -0.1, 0.0, 0.0, 0.1, -0.0, 0.0, 0.0, -0.0, -0.1, 0.1, -0.0, -0.1, 0.0, -0.0, 0.0, 0.2, 0.1, 0.2, -0.1, -0.1, 0.0, 0.1, 0.0, -0.1, 0.1, 0.0, 0.0, 0.1, -0.1, 0.1, 0.1, -0.0, 0.0, 0.0, -0.2, -0.1, 0.0, 0.1, -0.1, 0.1, 0.0, -0.1, -0.1, -0.1, 0.0, -0.0, -0.0, 0.0, -0.1, 0.0, 0.1, -0.0, -0.1, -0.1, -0.0, -0.1, -0.0, -0.1, 0.1, -0.0, -0.1, -0.0, -0.1, -0.1, 0.0, 0.0, -0.0, -0.1, -0.0, 0.0, -0.0, 0.1, -0.1, -0.0, -0.0, -0.1, -0.0, -0.1, -0.0, 0.1, -0.0, -0.0, 0.1, 0.1, -0.1, -0.0, 0.1, -0.1, 0.1, 0.0, -0.0, 0.0, -0.2, -0.1, 0.1, -0.0, -0.1, -0.0, 0.0, -0.1, -0.0, -0.0, -0.0, 0.0, 0.1, -0.1, -0.1, -0.2, 0.1, 0.1, 0.0, 0.0, -0.1, -0.1, 0.1, -0.0, -0.1, -0.0, -0.1, 0.0, -0.0, -0.1, 0.1, -0.0, 0.1, -0.0, 0.1, -0.1, -0.0, -0.0, -0.0, 0.0, 0.1, 0.1, 0.1, -0.0, 0.1, -0.1, 0.1, -0.0, 0.1, 0.1, -0.1, -0.1, -0.0, 0.0, -0.1, 0.1, -0.0, -0.0, -0.0, 0.0, -0.1, 0.2, -0.0, -0.1, -0.1, -0.1, 0.1, -0.0, -0.1, 0.0, 0.0, 0.1, 0.1, 0.2, 0.1, 0.1, -0.0, -0.0, -0.1, 0.1, -0.1, -0.1, 0.1, 0.1, 0.0, 0.1, -0.1, -0.1, -0.0, 0.1, -0.1, 0.2, -0.0, 0.1, -0.1, 0.1, 0.1, 0.1, 0.0, 0.1, 0.0, -0.1, 0.0, -0.0, 0.0, 0.0, 0.0, -0.1, 0.0, -0.0, 0.1, 0.1, -0.0, 0.1, 0.1, -0.0, 0.1, -0.0, -0.1, 0.1, 0.1, 0.0, -0.0, -0.1, 0.0, -0.1, -0.1, 0.1, 0.0, -0.1, -0.1, 0.0, 0.1, 0.0, -0.2, -0.0, 0.0, 0.0, -0.0, 0.0, 0.0, -0.2, 0.1, -0.2, 0.1, -0.2, 0.0, -0.1, -0.0, -0.1, 0.1, 0.1, -0.1, -0.1, 0.1, -0.1, 0.1, 0.0, 0.0, 0.0, -0.0, -0.0, 0.0, -0.0, 0.0, 0.0, -0.0, -0.0, 0.1, -0.0, 0.0, 0.1, 0.1, -0.1, 0.1, -0.1, 0.1, 0.0, 0.0, 0.1, -0.1, 0.1, -0.0, 0.1, -0.2, 0.2, 0.0, 0.0, 0.1, -0.0, 0.0, -0.0, 0.0, 0.0, 0.1, -0.0, -0.1, 0.0, 0.0, 0.0, 0.1, -0.0, -0.0, 0.0, 0.2, -0.0, 0.0, -0.1, -0.0, 0.1, 0.0, -0.1, 0.0, 0.0, 0.1, 0.1, -0.0, -0.0, 0.0, 0.1, 0.1, -0.1, 0.1, 0.0, 0.1, -0.0, -0.0, 0.0, 0.0, -0.0, -0.1, 0.1, 0.0, 0.0, -0.0, 0.0, 0.1, -0.1, -0.0, -0.0, 0.1, -0.3, 0.0, -0.1, 0.1, -0.0, -0.1, -0.1, 0.1, -0.1, 0.0, 0.1, -0.1, -0.1, 0.1, -0.2, -0.0, 0.1, -0.0, -0.0, -0.1, 0.1, 0.0, 0.0, -0.2, 0.0, -0.0, 0.1, 0.0, 0.0, 0.0, 0.0, -0.0, 0.0, 0.1, 0.0, -0.0, -0.1, -0.1, 0.0, 0.1, 0.0, -0.1, 0.0, 0.2, -0.0, -0.1, 0.1, -0.0, 0.0, 0.0, -0.1, -0.0, -0.1, 0.1, -0.1, 0.0, -0.0, 0.0, 0.0, 0.2, -0.1, -0.0, -0.2, 0.1, -0.1, 0.2, -0.1, 0.0, -0.0, -0.0, -0.1, 0.1, 0.1, -0.1, 0.1, -0.0, -0.0, -0.0, -0.1, 0.2, 0.0, -0.0, -0.0, 0.1, -0.1, -0.0, 0.0, 0.0, -0.0, -0.1, 0.2, -0.0, 0.0, -0.2, 0.1, 0.1, 0.0, 0.0, -0.0, 0.0, -0.1, 0.0, 0.0, -0.0, 0.0, -0.1, 0.1, 0.0, -0.0, -0.0, 0.0, -0.0, -0.0, -0.0, -0.0, -0.1, 0.0, 0.0, 0.0, 0.1, -0.1, -0.1, 0.0, 0.1, 0.1, -0.2, 0.1, 0.1, -0.1, 0.1, 0.1, -0.2, 0.1, 0.1, 0.2, -0.2, 0.2, -0.0, -0.1, -0.0, -0.1, -0.0, 0.0, -0.1, 0.1, 0.0, -0.2, -0.1, -0.1, -0.1, 0.2, -0.0, 0.1, -0.2, 0.0, 0.1, 0.1, -0.0, 0.1, -0.0, -0.2, 0.1, 0.1, -0.0, 0.2, -0.3, 0.0, 0.1, -0.1, 0.1, 0.1, -0.1, -0.0, -0.0, 0.1, 0.1, 0.0, 0.0, -0.0, 0.1, -0.1, -0.0, -0.1, 0.1, -0.0, -0.1, -0.0, -0.0, -0.1, -0.1, 0.2, -0.0, -0.0, -0.1, -0.0, 0.1, -0.0, -0.0, 0.0, 0.0, 0.1, -0.1, -0.0, 0.0, -0.1, 0.0, 0.0, -0.1, -0.1, 0.1, -0.0, -0.1, -0.2, 0.0, -0.2, 0.0, -0.0, 0.0, -0.1, 0.0, -0.0, 0.0, -0.0, 0.0, -0.0, -0.1, 0.0, 0.1, -0.0, 0.1, -0.0, -0.1, -0.1, 0.0, -0.0, -0.1, 0.1, 0.1, -0.1, -0.0, 0.0, 0.1, -0.0, -0.1, -0.0, 0.0, 0.0, 0.0, -0.1, 0.2, 0.1, -0.1, -0.0, 0.0, -0.0, 0.1, -0.0, -0.0, 0.0, -0.0, 0.1, 0.0, 0.1, -0.0, 0.0, 0.1, 0.0, -0.1, 0.1, -0.1, 0.1, -0.2, -0.0, -0.1, 0.1, 0.0, 0.1, -0.0, 0.0, -0.0, 0.0, -0.0, 0.0, -0.1, -0.0, -0.2, 0.2, -0.0, -0.1, 0.0, -0.1, 0.0, -0.1, 0.1, -0.1, 0.0, -0.0, 0.0, 0.1, -0.0, -0.1, -0.1, -0.1, -0.1, 0.0, -0.0, -0.0, -0.0, -0.1, -0.1, -0.1, 0.1, -0.1, -0.1, -0.1, 0.1, 0.0, 0.1, 0.1, 0.0, -0.1, -0.1, -0.1, -0.0, -0.0, -0.0, -0.0, 0.0, -0.1, 0.0, -0.0, -0.0, 0.0, 0.0, 0.1, -0.1, -0.0, 0.0, -0.1, 0.1, 0.0, -0.0, 0.1, -0.0, 0.1, 0.1, -0.1, -0.0, 0.0, 0.0, 0.2, -0.0, 0.1, -0.1, 0.1, 0.1, 0.0, -0.0, 0.1, 0.1, -0.1, -0.1, -0.1, 0.0, -0.1, -0.1, 0.1, 0.0, -0.1, -0.0, 0.2, -0.1, 0.0, -0.1, 0.1, 0.1, 0.0, 0.0, 0.1, 0.0, 0.0, 0.0, 0.0, 0.0, -0.0, 0.0, -0.0, -0.1, -0.1, 0.1, -0.0, 0.0, -0.1, 0.2, -0.2, -0.0, 0.0, -0.0, 0.0, -0.0, 0.1, 0.1, 0.2, -0.1, 0.1, -0.1, 0.1, 0.0, 0.1, -0.1, 0.0, 0.1, 0.0, -0.0, -0.1, -0.0, 0.0, 0.0, 0.0, -0.1, 0.1, -0.1, 0.1, -0.0, 0.0, 0.1, -0.0, -0.1, 0.1, -0.0, -0.2, -0.0, 0.0, 0.1, 0.1, 0.0, -0.1, -0.0, -0.0, -0.2, -0.2, 0.3, 0.0, 0.1, -0.2, 0.1, -0.2, -0.1, 0.1, -0.0, 0.0, -0.1, 0.0, 0.1, 0.0, 0.1, -0.1, -0.1, 0.1, 0.1, -0.0, -0.1, -0.0, 0.0, 0.1, -0.1, 0.0, 0.0, -0.0, -0.0, 0.0, 0.0, 0.1, 0.0, 0.0, 0.0, 0.0, -0.0, 0.1, -0.0, -0.1, 0.0, -0.0, -0.0, 0.0, -0.0, -0.1, -0.0, -0.1, 0.0, -0.0, -0.0, 0.0, 0.0, 0.0, -0.2, 0.1, 0.0, -0.1, -0.1, 0.0, 0.0, 0.0, -0.1, -0.0, -0.0, -0.0, -0.0, -0.0, -0.2, -0.0, -0.1, -0.0, -0.1, 0.1, -0.1, 0.1, 0.0, 0.0, 0.1, -0.1, 0.1, -0.1, 0.0, -0.1, -0.0, -0.0, 0.0, -0.1, -0.0, 0.1, 0.0, -0.0, 0.0, -0.0, 0.1, -0.1, 0.0, 0.1, -0.0, 0.1, -0.2, -0.1, -0.0, 0.0, -0.0, 0.1, -0.0, -0.1, 0.0, -0.1, 0.1, 0.0, -0.0, 0.0, -0.0, 0.0, 0.0, 0.1, -0.0, -0.1, 0.2, -0.0, -0.0, -0.1, 0.1, -0.1, 0.0, 0.0, -0.0, -0.0, -0.0, 0.0, -0.0, 0.1, 0.0, -0.0, 0.0, 0.0, -0.1, -0.0, 0.1, 0.0, -0.1, 0.0, 0.1, -0.1, -0.0, 0.1, -0.0, -0.1, 0.1, -0.0, -0.0, -0.2, -0.0, 0.0, -0.1, -0.1, 0.2, -0.0, 0.1, -0.2, 0.2, -0.2, 0.2, -0.2, 0.0, 0.1, 0.1, -0.1, -0.1, -0.1, 0.0, 0.1, 0.0, -0.0, 0.1, 0.1, 0.0, -0.0, 0.0, -0.1, 0.0, -0.1, 0.0, -0.1, -0.0, -0.0, 0.1, 0.1, -0.0, -0.0, 0.1, -0.2, 0.0, 0.1, -0.1, 0.0, -0.1, 0.0, -0.1, -0.1, -0.1, 0.1, -0.0, 0.0, 0.1, -0.0, -0.1, -0.1, -0.0, -0.0, 0.1, -0.0, -0.1, -0.0, -0.0, -0.0, -0.1, 0.2, -0.0, -0.0, -0.1, -0.1, 0.1, 0.1, -0.0, 0.1, -0.0, -0.0, 0.1, -0.0, 0.1, -0.1, 0.0, -0.1, 0.0, 0.1, 0.2, 0.1, -0.0, -0.0, 0.0, -0.1, 0.0, 0.1, -0.0, 0.0, 0.2, -0.2, -0.1, -0.0, 0.3, 0.1, -0.2, 0.0, 0.1, -0.0, -0.0, 0.0, 0.1, -0.0, 0.0, -0.1, 0.1, -0.1, -0.0, 0.0, -0.0, 0.0, -0.1, -0.1, 0.1, -0.2, 0.0, 0.1, -0.0, 0.0, 0.1, -0.1, -0.0, 0.0, 0.2, 0.1, -0.0, -0.1, 0.0, 0.1, 0.1, -0.1, -0.0, -0.0, 0.1, -0.1, -0.1, 0.1, -0.0, 0.0, -0.1, -0.0, 0.2, 0.1, -0.0, 0.1, -0.0, -0.1, 0.1, 0.1, -0.1, 0.0, -0.0, 0.0, -0.1, 0.1, 0.0, -0.0, -0.0, -0.1, 0.2, 0.0, 0.0, 0.1, 0.1, -0.0, -0.0, 0.0, 0.0, 0.0, 0.0, 0.0, 0.1, -0.2, -0.1, -0.2, 0.2, -0.0, 0.0, 0.0, 0.1, -0.1, 0.2, -0.0, 0.2, -0.2, 0.0, -0.1, -0.0, 0.1, -0.1, -0.1, 0.1, 0.1, -0.1, 0.1, -0.0, -0.1, 0.1, 0.0, 0.0, 0.0, 0.1, 0.1, 0.0, 0.0, 0.1, -0.1, 0.0, 0.1, -0.0, 0.1, -0.0, 0.1, 0.0, 0.1, -0.2, 0.1, -0.0, -0.0, 0.0, 0.0, -0.0, -0.0, -0.0, -0.0, 0.0, 0.1, -0.0, -0.0, 0.0, -0.1, -0.1, -0.0, 0.1, 0.0, -0.0, -0.0, 0.0, 0.0, 0.1, 0.1, -0.1, -0.1, -0.0, -0.1, -0.1, 0.1, 0.0, -0.1, -0.0, -0.0, -0.0, 0.1, 0.1, 0.1, -0.1, 0.0, -0.0, 0.0, -0.0, -0.1, 0.1, -0.0, 0.1, -0.1, -0.0, -0.1, 0.0, 0.1, -0.0, -0.1, 0.1, -0.0, -0.0, -0.1, 0.1, -0.1, -0.0, 0.0, 0.1, 0.1, -0.1, 0.1, 0.1, 0.1, 0.0, -0.0, -0.0, 0.1, 0.0, 0.1, 0.0, 0.0, 0.0, -0.0, 0.0, 0.1, -0.0, 0.0, 0.1, -0.0, 0.0, -0.1, -0.0, -0.1, -0.1, 0.1, 0.1, -0.1, -0.1, -0.1, -0.0, 0.0, -0.0, 0.1, 0.1, -0.1, 0.0, 0.1, 0.0, 0.0, 0.1, 0.0, -0.0, 0.0, 0.1, -0.1, 0.0, 0.1, 0.1, 0.1, -0.1, -0.1, 0.2, -0.1, 0.0, 0.1, 0.0, 0.1, -0.0, 0.0, 0.1, -0.1, 0.0, -0.1, 0.1, -0.0, -0.0, 0.0, 0.0, 0.1, 0.1, 0.1, -0.1, -0.1, 0.0, 0.2, 0.1, 0.1, -0.2, -0.0, 0.1, 0.0, -0.2, 0.0, 0.1, 0.0, 0.0, 0.1, -0.1, -0.1, 0.1, 0.1, -0.1, 0.2, -0.1, -0.0, 0.1, -0.0, 0.0, 0.0, -0.0, 0.0, -0.0, 0.1, -0.0, 0.1, -0.0, -0.1, -0.1, -0.2, -0.1, -0.1, 0.0, 0.0, -0.2, 0.0, 0.1, -0.1, 0.2, -0.0, -0.0, -0.1, 0.1, -0.1, 0.1, -0.1, -0.0, -0.0, -0.0, 0.0, 0.1, 0.0, -0.1, -0.0, -0.0, 0.1, 0.0, 0.0, 0.1, -0.1, -0.0, -0.0, 0.1, -0.0, -0.1, 0.1, 0.1, -0.0, 0.1, 0.1, 0.0, -0.1, 0.1, -0.3, 0.1, 0.0, 0.0, 0.1, 0.0, -0.2, -0.0, -0.1, 0.3, -0.1, 0.1, -0.2, -0.1, 0.0, 0.0, -0.1, -0.1, -0.1, 0.0, 0.0, -0.1, 0.1, 0.1, -0.1, 0.0, -0.1, -0.1, -0.1, -0.0, 0.0, -0.0, 0.0, 0.0, -0.1, 0.1, -0.1, 0.0, 0.0, 0.1, 0.1, 0.0, -0.1, 0.1, -0.0, 0.1, -0.1, 0.2, 0.0, 0.1, -0.1, 0.0, -0.1, 0.0, 0.1, 0.1, 0.0, -0.1, -0.1, -0.0, 0.0, -0.0, 0.1, 0.1, -0.1, 0.1, -0.2, -0.0, -0.0, 0.2, 0.1, -0.1, -0.0, 0.1, -0.0, -0.0, -0.0, 0.1, -0.0, -0.0, -0.1, -0.0, 0.0, -0.0, 0.1, 0.1, -0.1, 0.0, -0.0, 0.1, -0.0, -0.0, -0.1, -0.0, -0.0, 0.2, -0.1, -0.1, -0.1, 0.1, 0.1, -0.3, 0.1, 0.1, -0.1, 0.0, -0.1, 0.2, 0.0, 0.1, -0.0, -0.0, -0.1, 0.1, 0.1, -0.0, -0.1, -0.0, 0.1, -0.1, 0.1, -0.1, 0.0, 0.0, -0.1, -0.0, -0.0, 0.1, 0.0, 0.2, -0.0, -0.0, -0.1, 0.0, 0.0, 0.1, 0.0, -0.0, 0.1, 0.1, 0.1, 0.0, -0.0, -0.0, 0.1, 0.0, -0.1, -0.0, -0.1, 0.1, -0.0, -0.1, -0.0, 0.0, -0.1, 0.1, -0.1, -0.1, -0.1, 0.1, -0.0, -0.1, 0.0, 0.0, -0.1, -0.0, -0.2, 0.1, -0.1, 0.1, -0.1, 0.0, -0.2, -0.1, -0.0, 0.1, -0.1, -0.0, -0.1, -0.0, -0.1, 0.0, 0.0, -0.0, -0.1, -0.1, -0.1, -0.0, -0.1, 0.0, -0.0, -0.2, 0.1, 0.0, -0.1, 0.0, -0.0, -0.0, -0.0, 0.1, -0.1, -0.0, 0.0, 0.0, 0.0, 0.1, -0.1, -0.0, 0.0, 0.0, 0.1, -0.1, 0.0, 0.0, -0.0, -0.0, -0.2, -0.0, -0.1, -0.1, 0.1, -0.2, 0.0, 0.2, -0.2, 0.1, -0.0, -0.0, -0.1, 0.2, -0.1, 0.1, -0.1, 0.0, -0.0, 0.1, 0.1, -0.0, -0.0, 0.0, -0.1, 0.0, 0.1, -0.0, 0.0, 0.1, 0.1, -0.0, -0.0, 0.0, -0.0, 0.1, 0.0, -0.0, -0.0, -0.1, -0.0, 0.0, 0.1, -0.1, 0.2, -0.0, -0.0, 0.0, -0.0, 0.1, -0.0, -0.2, -0.1, 0.1, 0.1, -0.0, -0.0, 0.0, -0.1, -0.1, 0.1, 0.0, -0.0, -0.1, -0.0, 0.1, 0.0, 0.1, 0.1, -0.1, 0.1, 0.0, -0.0, -0.1, -0.0, 0.2, -0.1, -0.0, 0.1, -0.1, -0.2, 0.1, 0.2, 0.0, 0.2, -0.1, -0.1, 0.0, 0.0, 0.0, 0.0, 0.0, -0.1, -0.0, -0.1, 0.1, 0.0, -0.0, -0.0, 0.1, 0.1, -0.1, -0.1, 0.0, 0.0, 0.1, -0.0, 0.0, -0.1, 0.0, -0.0, 0.1, 0.0, -0.0, 0.1, -0.1, 0.0, 0.1, 0.0, -0.1, -0.1, -0.0, -0.1, -0.1, 0.0, -0.0, -0.0, 0.1, -0.1, -0.1, -0.1, -0.1, -0.1, -0.1, 0.0, -0.1, 0.0, -0.0, -0.1, 0.1, 0.2, -0.0, 0.0, -0.0, -0.1, 0.1, 0.1, 0.0, 0.0, 0.1, -0.0, -0.2, -0.0, 0.1, 0.1, -0.0, 0.0, -0.0, -0.1, -0.1, 0.0, -0.1, 0.1, 0.0, 0.1, -0.2, 0.1, 0.0, -0.1, 0.2, -0.0, -0.0, -0.0, 0.2, -0.1, -0.0, 0.0, 0.0, 0.0, -0.0, -0.2, 0.1, 0.0, 0.0, 0.1, -0.1, -0.1, 0.1, 0.0, -0.0, -0.0, 0.0, 0.0, -0.1, 0.1, -0.0, 0.0, 0.0, -0.0, 0.1, 0.0, 0.1, -0.1, 0.1, -0.2, 0.0, 0.0, 0.0, 0.1, 0.0, -0.0, 0.1, 0.1, 0.0, 0.0, 0.0, -0.1, -0.0, 0.0, 0.1, 0.1, -0.0, -0.1, 0.0, -0.1, 0.2, -0.1, -0.0, 0.0, 0.0, 0.0, 0.1, -0.0, -0.1, -0.1, -0.0, 0.0, 0.0, -0.1, -0.0, -0.0, -0.1, -0.2, 0.0, -0.2, 0.1, 0.0, -0.0, 0.0, 0.0, -0.0, 0.0, -0.1, -0.1, -0.1, 0.0, 0.0, 0.0, -0.1, 0.0, 0.2, 0.1, 0.1, 0.0, -0.1, 0.0, 0.2, 0.0, 0.1, 0.1, 0.0, -0.1, 0.0, 0.1, 0.0, 0.1, -0.1, 0.0, 0.1, -0.0, 0.2, 0.0, 0.0, -0.1, -0.1, 0.2, -0.1, -0.1, 0.0, -0.1, -0.0, -0.0, -0.0, -0.1, 0.1, 0.1, -0.1, 0.0, 0.0, 0.0, 0.1, -0.1, 0.0, 0.1, 0.0, -0.0, 0.0, 0.0, 0.1, 0.0, -0.1, -0.0, -0.1, 0.1, 0.0, -0.1, -0.1, 0.1, 0.0, 0.0, -0.1, 0.1, 0.1, -0.0, 0.1, -0.0, -0.1, 0.1, -0.0, 0.0, 0.0, 0.1, 0.1, -0.1, 0.0, -0.0, 0.0, 0.0, -0.0, 0.0, -0.0, 0.0, 0.1, -0.0, 0.0, -0.2, 0.1, 0.0, -0.1, -0.1, 0.1, 0.0, 0.0, 0.0, -0.0, -0.1, -0.0, -0.1, -0.0, 0.1, 0.0, -0.0, 0.0, 0.1, 0.1, 0.1, -0.2, -0.1, 0.0, -0.0, -0.1, 0.0, -0.0, 0.0, 0.0, -0.1, -0.1, 0.1, 0.0, 0.0, -0.1, -0.0, 0.0, 0.1, 0.1, -0.1, -0.0, 0.0, -0.0, 0.0, 0.1, 0.0, 0.0, -0.1, -0.0, 0.1, -0.0, -0.0, 0.1, 0.1, 0.2, -0.1, -0.0, 0.1, -0.1, 0.2, -0.1, -0.1, 0.1, -0.0, 0.1, 0.0, -0.2, -0.1, -0.2, 0.1, 0.0, 0.0, -0.0, 0.1, -0.1, 0.2, -0.1, 0.2, -0.1, 0.0, -0.1, 0.0, 0.0, 0.2, 0.0, -0.1, 0.0, 0.0, 0.1, 0.0, -0.0, 0.0, 0.0, -0.1, -0.1, -0.1, 0.0, -0.1, 0.2, -0.0, -0.1, 0.0, -0.1, -0.1, 0.0, -0.1, 0.0, -0.0, 0.1, 0.0, -0.1, -0.1, -0.0, 0.0, 0.0, 0.0, 0.0, -0.0, 0.1, 0.1, -0.0, 0.0, 0.0, -0.0, 0.0, -0.0, 0.0, -0.1, 0.1, 0.0, 0.1, 0.1, 0.0, 0.0, -0.2, -0.0, -0.1, 0.1, 0.1, 0.0, -0.1, 0.1, 0.0, -0.0, 0.1, -0.1, -0.1, -0.0, -0.1, 0.1, -0.0, -0.1, -0.1, 0.0, -0.1, -0.1, -0.1, 0.0, 0.0, -0.0, 0.0, 0.0, -0.1, 0.1, -0.1, 0.1, 0.1, 0.1, -0.0, -0.1, -0.0, -0.0, -0.0, -0.2, -0.0, 0.1, 0.2, -0.1, 0.2, 0.1, -0.2, -0.0, 0.1, 0.1, 0.1, 0.0, 0.0, 0.1, -0.0, 0.1, -0.0, -0.0, 0.1, -0.0, -0.1, 0.0, -0.2, 0.1, -0.2, -0.1, 0.1, 0.0, 0.0, 0.1, 0.2, -0.1, 0.0, 0.0, 0.1, 0.0, -0.0, 0.0, -0.0, -0.2, -0.0, 0.1, 0.0, -0.1, -0.0, 0.0, 0.0, 0.0, 0.0, -0.1, 0.0, -0.0, 0.0, -0.0, 0.1, 0.1, -0.1, -0.0, 0.0, 0.0, 0.0, -0.0, -0.0, 0.0, -0.0, -0.1, 0.0, -0.1, -0.1, 0.0, -0.0, -0.1, -0.1, 0.1, -0.0, -0.1, 0.0, 0.0, -0.1, -0.1, 0.2, -0.1, 0.1, -0.1, 0.1, 0.1, 0.0, -0.0, 0.0, -0.2, -0.0, 0.1, -0.0, -0.2, -0.0, 0.1, -0.1, -0.0, 0.0, -0.1, 0.0, 0.0, -0.0, -0.2, 0.1, -0.1, 0.1, 0.1, -0.1, 0.0, -0.1, 0.0, 0.0, -0.0, 0.2, -0.1, -0.0, 0.1, -0.1, -0.0, -0.0, -0.0, -0.0, -0.0, 0.0, -0.1, 0.0, 0.0, -0.1, -0.1, -0.0, 0.1, -0.1, -0.1, -0.1, 0.1, -0.1, 0.0, -0.0, 0.1, -0.3, 0.2, -0.1, 0.1, -0.1, -0.2, -0.1, 0.1, -0.1, -0.1, 0.0, -0.1, 0.0, -0.2, 0.1, -0.1, 0.1, 0.0, -0.1, -0.0, -0.0, -0.1, 0.1, 0.1, 0.1, -0.0, -0.1, -0.1, -0.0, 0.1, 0.0, -0.1, 0.0, 0.1, 0.1, -0.0, 0.0, 0.0, 0.0, -0.0, -0.0, 0.0, -0.0, 0.0, -0.0, -0.0, 0.0, 0.1, 0.1, 0.0, -0.2, 0.1, -0.1, 0.1, -0.1, -0.0, -0.1, -0.0, -0.0, -0.1, -0.0, -0.0, 0.0, -0.1, 0.1, -0.0, 0.0, 0.1, -0.0, 0.0, 0.1, -0.1, 0.1, 0.1, 0.1, -0.1, 0.1, -0.1, -0.1, 0.0, 0.1, -0.1, -0.0, 0.1, -0.1, 0.0, 0.1, -0.1, 0.1, -0.1, 0.1, 0.1, 0.0, -0.2, 0.1, -0.0, 0.0, 0.1, -0.0, -0.0, 0.0, 0.1, 0.0, -0.0, 0.0, -0.0, 0.0, 0.1, 0.0, 0.1, 0.1, -0.0, 0.1, -0.1, 0.1, 0.0, -0.0, -0.1, -0.0, 0.1, -0.1, -0.0, -0.0, 0.2, -0.0, -0.0, -0.0, -0.1, -0.1, -0.1, 0.0, 0.1, 0.0, -0.2, -0.0, -0.0, 0.0, -0.0, -0.0, -0.1, 0.2, -0.1, -0.0, -0.2, 0.0, -0.1, 0.2, 0.0, -0.1, -0.2, -0.0, 0.1, 0.1, -0.1, 0.2, 0.0, -0.1, 0.0, 0.1, -0.0, -0.1, 0.3, 0.1, -0.1, -0.1, 0.0, -0.1, -0.0, 0.1, -0.1, 0.1, -0.0, -0.1, -0.0, -0.2, 0.1, -0.0, -0.1, -0.2, -0.1, 0.1, 0.0, 0.1, -0.0, -0.1, 0.0, 0.0, -0.2, 0.0, -0.0, 0.0, -0.2, -0.1, -0.0, 0.1, 0.1, -0.1, 0.0, 0.1, 0.1, -0.1, -0.0, -0.2, 0.1, -0.2, -0.0, 0.0, -0.0, -0.1, -0.1, 0.1, 0.1, -0.0, -0.2, -0.0, 0.1, 0.1, 0.0, 0.1, -0.0, 0.0, 0.1, 0.0, -0.1, -0.1, -0.0, 0.0, -0.1, -0.0, -0.0, 0.0, 0.1, 0.1, -0.2, 0.1, -0.1, 0.1, 0.1, -0.0, -0.0, 0.0, 0.0, 0.2, -0.0, 0.1, 0.1, -0.1, -0.0, 0.1, -0.1, 0.3, 0.0, 0.0, -0.2, -0.1, 0.3, 0.0, -0.0, 0.2, -0.0, 0.1, -0.1, -0.0, -0.0, 0.0, 0.0, 0.0, -0.0, -0.0, 0.1, -0.0, 0.0, 0.0, 0.1, 0.0, 0.0, 0.0, 0.1, 0.1, 0.1, 0.0, -0.1, 0.1, 0.1, 0.1, 0.0, -0.1, -0.0, 0.1, -0.0, -0.0, 0.0, -0.1, -0.0, -0.2, 0.1, -0.0, -0.0, 0.0, 0.2, -0.0, -0.1, -0.1, 0.2, -0.0, -0.0, -0.0, 0.0, -0.0, -0.1, 0.1, 0.1, 0.0, -0.1, -0.0, 0.1, -0.0, -0.0, 0.1, -0.1, -0.1, 0.0, 0.0, -0.0, 0.1, -0.1, 0.0, 0.1, 0.0, 0.0, 0.1, -0.0, -0.1, 0.0, -0.1, -0.0, 0.1, -0.0, -0.1, 0.1, -0.1, -0.1, -0.0, 0.2, -0.0, -0.2, 0.0, 0.1, -0.0, -0.1, -0.1, -0.1, 0.1, -0.0, 0.1, -0.1, 0.0, 0.0, 0.0, -0.1, 0.1, 0.1, 0.1, -0.1, -0.0, -0.1, 0.2, -0.0, 0.1, -0.1, 0.1, 0.0, 0.0, -0.1, -0.0, 0.1, -0.1, -0.1, 0.1, 0.1, 0.1, -0.0, -0.1, -0.0, -0.2, 0.1, 0.1, -0.1, -0.1, 0.0, 0.1, -0.1, 0.1, -0.1, 0.1, -0.1, 0.1, -0.1, -0.1, -0.1, -0.0, 0.1, 0.1, -0.2, 0.0, -0.1, 0.1, -0.0, -0.1, 0.1, -0.1, -0.1, 0.0, 0.1, 0.2, -0.2, 0.0, 0.1, -0.1, 0.2, 0.1, -0.1, 0.1, 0.2, 0.1, 0.0, -0.0, -0.0, 0.0, -0.1, 0.0, 0.1, 0.1, -0.1, 0.1, 0.0, -0.1, 0.0, 0.1, 0.0, 0.1, -0.0, 0.0, 0.0, -0.1, -0.0, 0.1, -0.0, 0.0, 0.0, -0.0, -0.0, 0.0, -0.0, 0.1, 0.0, -0.0, 0.0, 0.0, 0.1, 0.0, -0.0, -0.1, 0.0, -0.0, 0.1, 0.0, -0.0, -0.0, -0.1, -0.1, 0.2, 0.1, -0.2, 0.1, 0.0, -0.1, -0.0, 0.0, 0.1, 0.0, -0.0, -0.1, 0.0, -0.1, -0.0, 0.1, 0.0, -0.0, -0.1, -0.0, -0.0, 0.0, -0.1, 0.2, 0.1, -0.2, 0.0, 0.0, -0.1, 0.0, 0.1, 0.1, -0.0, 0.0, 0.0, -0.1, -0.1, 0.0, 0.1, -0.1, 0.1, 0.1, 0.1, 0.1, 0.1, -0.2, -0.1, 0.0, -0.0, 0.1, -0.1, 0.1, -0.0, 0.1, -0.1, 0.0, -0.1, 0.0, 0.1, 0.2, -0.0, -0.0, 0.1, -0.1, 0.0, 0.1, 0.1, 0.1, -0.0, 0.1, 0.1, -0.0, -0.0, -0.1, 0.0, 0.0, -0.0, 0.1, -0.0, -0.0, -0.0, -0.0, -0.1, 0.1, -0.0, -0.0, 0.0, -0.1, -0.3, -0.1, 0.2, 0.0, -0.2, 0.0, 0.1, -0.1, -0.0, 0.0, -0.0, -0.2, 0.1, -0.0, 0.1, -0.0, 0.0, -0.2, 0.0, -0.0, 0.1, 0.1, 0.0, -0.1, -0.0, -0.1, -0.0, 0.1, 0.1, -0.0, -0.0, -0.1, 0.2, 0.2, 0.0, 0.1, -0.1, -0.1, 0.0, -0.0, -0.0, -0.0, 0.0, 0.0, -0.0, 0.0, -0.0, 0.0, 0.0, -0.0, 0.0, 0.1, 0.0, -0.0, 0.1, -0.1, 0.1, -0.1, -0.0, 0.0, -0.0, -0.0, -0.1, 0.0, 0.0, 0.1, 0.0, -0.1, -0.1, -0.1, 0.3, -0.0, -0.1, -0.1, 0.3, -0.0, -0.1, -0.0, 0.1, 0.0, 0.0, 0.1, 0.1, 0.1, -0.0, -0.0, 0.0, 0.0, -0.0, 0.1, 0.0, 0.1, -0.0, -0.1, 0.0, -0.0, 0.1, -0.1, 0.1, 0.0, -0.1, 0.1, -0.1, -0.1, -0.1, -0.0, 0.0, 0.0, 0.0, -0.0, 0.2, -0.1, 0.1, -0.1, 0.2, -0.1, -0.0, -0.1, 0.0, -0.0, -0.1, -0.0, 0.1, 0.1, 0.0, -0.1, 0.0, -0.1, -0.1, 0.1, -0.1, -0.0, -0.0, 0.0, -0.1, 0.1, -0.2, 0.1, 0.1, -0.0, 0.2, -0.1, 0.0, -0.1, 0.2, -0.1, 0.0, -0.1, -0.0, -0.1, 0.1, -0.0, -0.1, -0.2, 0.1, -0.1, 0.0, 0.0, -0.1, -0.1, 0.1, 0.0, -0.1, 0.1, 0.0, 0.1, -0.0, 0.0, -0.0, -0.1, 0.0, 0.0, -0.1, -0.0, 0.0, -0.0, -0.1, 0.0, 0.0, 0.0, 0.1, 0.0, -0.0, -0.0, 0.1, -0.0, -0.1, 0.2, 0.1, -0.0, 0.2, -0.0, -0.0, -0.1, 0.0, 0.0, 0.2, -0.0, 0.0, -0.0, 0.0, 0.1, 0.1, 0.0, 0.0, -0.1, 0.0, 0.1, 0.0, 0.1, 0.0, 0.1, 0.0, 0.1, -0.0, 0.0, -0.0, 0.0, -0.1, 0.0, 0.1, 0.1, 0.2, -0.0, -0.0, -0.2, 0.0, 0.1, -0.0, -0.1, 0.0, -0.0, 0.0, -0.0, 0.1, -0.1, -0.1, 0.0, -0.0, 0.0, 0.0, 0.1, -0.1, -0.1, -0.0, -0.1, 0.2, -0.0, -0.0, -0.0, 0.1, -0.0, -0.1, -0.1, 0.0, -0.0, 0.0, -0.0, 0.1, -0.1, -0.0, 0.1, -0.2, -0.0, -0.1, 0.1, 0.1, 0.0, -0.0, 0.0, -0.1, 0.1, -0.1, -0.0, -0.1, 0.1, 0.1, 0.1, 0.0, -0.0, -0.0, 0.0, 0.1, 0.0, -0.1, 0.0, 0.0, 0.0, 0.0, 0.1, -0.0, 0.2, 0.0, 0.0, -0.0, -0.0, 0.1, 0.0, -0.0, 0.2, 0.0, -0.0, -0.0, -0.1, 0.0, -0.1, 0.1, -0.0, 0.0, 0.0, 0.1, 0.0, -0.0, -0.0, 0.2, -0.1, 0.0, 0.0, -0.1, 0.0, -0.1, -0.1, 0.1, -0.1, 0.1, -0.2, 0.1, -0.1, -0.2, -0.0, -0.1, 0.1, -0.1, 0.0, 0.0, -0.1, 0.1, 0.1, -0.0, 0.1, -0.1, 0.0, -0.0, -0.0, -0.1, -0.1, 0.1, 0.0, -0.0, 0.1, 0.0, 0.1, -0.2, 0.1, -0.0, 0.1, -0.0, 0.1, 0.0, 0.0, 0.0, 0.1, -0.1, 0.0, 0.0, 0.0, -0.0, 0.0, -0.0, -0.0, -0.0, 0.0, -0.1, -0.1, -0.0, -0.0, -0.1, 0.1, 0.0, -0.1, 0.1, -0.2, 0.0, -0.2, 0.1, -0.1, -0.1, -0.0, 0.1, -0.1, -0.1, 0.1, -0.0, -0.0, -0.2, -0.0, 0.1, 0.1, -0.0, -0.0, -0.0, -0.0, -0.0, -0.1, 0.0, -0.1, -0.0, 0.0, 0.0, -0.1, 0.1, -0.1, 0.0, 0.0, 0.0, 0.1, -0.1, 0.0, 0.1, -0.1, 0.2, -0.1, 0.0, -0.1, 0.2, -0.1, -0.0, -0.0, 0.0, -0.1, -0.1, 0.1, 0.1, 0.1, -0.0, 0.1, 0.1, -0.1, 0.0, 0.1, -0.1, 0.2, 0.0, 0.0, -0.2, -0.0, 0.1, 0.0, -0.1, 0.0, -0.0, 0.1, -0.0, -0.0, -0.0, 0.0, 0.1, -0.1, -0.0, 0.0, -0.0, 0.1, -0.1, -0.0, -0.1, 0.1, 0.0, 0.1, -0.0, -0.0, -0.1, -0.1, 0.0, 0.0, -0.1, 0.0, -0.1, 0.0, 0.0, 0.0, 0.0, 0.0, -0.0, 0.1, 0.0, 0.1, -0.1, 0.0, 0.0, 0.0, 0.1, 0.0, -0.0, -0.0, 0.1, -0.1, 0.1, 0.0, -0.0, 0.1, 0.0, -0.2, 0.0, -0.1, 0.1, -0.1, -0.1, 0.0, 0.0, -0.1, 0.0, -0.0, -0.1, -0.1, 0.1, -0.0, -0.0, -0.0, 0.0, -0.0, 0.2, 0.1, -0.1, 0.1, 0.1, 0.0, -0.1, 0.1, -0.0, 0.0, -0.1, 0.1, 0.0, 0.1, -0.1, 0.0, 0.0, 0.1, -0.0, 0.0, 0.0, 0.0, 0.0, -0.0, -0.0, -0.1, -0.1, 0.1, 0.1, -0.0, 0.0, 0.1, 0.0, -0.1, -0.1, -0.2, -0.0, 0.2, -0.0, -0.1, 0.0, 0.1, -0.1, 0.0, 0.0, 0.1, -0.0, 0.1, 0.0, -0.0, -0.0, 0.0, -0.1, -0.2, -0.0, -0.1, 0.1, -0.1, -0.0, -0.0, -0.0, -0.1, 0.1, 0.1, 0.1, -0.0, -0.2, 0.0, 0.0, 0.1, -0.0, -0.1, -0.1, -0.2, 0.1, -0.2, 0.0, 0.0, 0.0, 0.0, -0.0, 0.0, 0.1, 0.1, -0.1, 0.1, 0.1, -0.0, -0.0, 0.0, -0.1, 0.1, -0.0, -0.1, -0.1, -0.0, 0.0, 0.0, 0.0, 0.0, 0.0, -0.1, -0.1, 0.0, 0.0, 0.2, -0.1, -0.1, -0.0, -0.1, 0.0, -0.0, 0.1, -0.0, 0.1, -0.1, 0.0, 0.0, 0.0, 0.0, -0.0, 0.1, 0.1, 0.1, 0.0, -0.0, 0.0, 0.1, 0.0, 0.1, -0.1, 0.2, 0.0, 0.0, -0.1, -0.1, 0.2, 0.0, -0.1, 0.1, -0.0, -0.0, -0.1, 0.1, -0.0, 0.2, -0.1, -0.0, 0.0, -0.0, -0.0, -0.1, 0.0, -0.0, -0.1, 0.1, -0.0, -0.1, 0.0, -0.1, 0.0, 0.1, -0.1, -0.0, -0.0, -0.0, 0.1, 0.1, -0.0, 0.1, -0.1, -0.3, 0.2, 0.1, 0.0, 0.1, -0.2, -0.1, 0.1, -0.0, -0.1, -0.0, 0.1, 0.0, -0.1, 0.1, 0.0, -0.1, 0.1, -0.0, -0.0, -0.0, 0.1, -0.0, -0.1, -0.2, -0.1, 0.1, -0.0, -0.1, -0.0, -0.2, 0.1, -0.1, -0.1, 0.0, -0.1, -0.0, 0.1, -0.1, -0.1, 0.1, 0.0, 0.1, -0.2, 0.1, 0.0, -0.0, -0.1, 0.0, -0.1, -0.0, -0.0, 0.0, -0.1, -0.0, -0.1, 0.0, -0.0, -0.1, 0.0, 0.0, 0.0, 0.1, 0.0, 0.0, -0.1, -0.0, -0.0, -0.0, 0.1, 0.0, -0.2, -0.1, 0.2, -0.0, 0.1, -0.0, 0.0, 0.0, -0.0, -0.1, 0.0, -0.2, 0.0, -0.2, -0.1, 0.0, 0.1, -0.1, -0.0, -0.1, 0.2, 0.0, -0.0, -0.1, -0.0, 0.0, 0.0, 0.0, 0.0, 0.0, 0.0, 0.1, 0.1, 0.1, -0.1, 0.0, 0.0, 0.1, -0.0, -0.1, 0.1, 0.1, -0.0, 0.1, -0.2, 0.1, 0.1, 0.0, -0.0, -0.2, -0.1, -0.0, -0.0, 0.1, -0.2, 0.1, 0.0, -0.2, 0.1, -0.1, 0.1, 0.0, 0.1, -0.1, 0.0, -0.1, -0.1, 0.0, 0.0, -0.1, -0.0, -0.0, 0.1, -0.0, 0.0, 0.0, 0.0, 0.1, 0.2, -0.1, -0.1, -0.2, 0.1, 0.0, 0.0, -0.0, 0.1, -0.2, -0.0, 0.1, -0.1, -0.0, 0.1, -0.0, 0.1, -0.0, -0.1, 0.0, -0.1, 0.1, -0.0, -0.0, -0.0, -0.1, 0.1, 0.0, -0.1, -0.0, 0.1, 0.0, -0.0, -0.0, -0.1, 0.0, 0.0, 0.1, 0.1, -0.0, -0.1, 0.0, -0.0, -0.0, -0.0, -0.1, 0.1, -0.0, -0.1, -0.0, 0.0, -0.0, -0.0, -0.1, 0.0, -0.1, 0.0, -0.0, 0.0, 0.0, -0.2, -0.0, 0.0, -0.1, -0.1, -0.1, -0.0, 0.1, 0.1, -0.0, -0.0, 0.1, -0.0, 0.1, -0.0, 0.1, 0.0, -0.1, 0.0, 0.1, 0.0, 0.0, -0.1, 0.0, 0.0, 0.0, -0.1, 0.0, -0.0, -0.1, 0.1, 0.0, -0.1, -0.0, 0.1, -0.0, 0.0, -0.0, -0.1, -0.0, -0.1, -0.1, -0.1, -0.1, 0.1, 0.0, -0.1, -0.1, -0.0, -0.1, 0.1, -0.0, -0.2, 0.0, 0.2, 0.1, -0.1, -0.0, -0.0, -0.1, 0.0, -0.1, 0.1, 0.1, -0.0, 0.1, -0.1, -0.0, 0.0, -0.1, -0.1, 0.0, 0.1, 0.0, -0.0, -0.2, 0.1, -0.1, -0.2, 0.1, -0.1, 0.1, 0.1, 0.1, -0.3, 0.1, -0.1, 0.2, 0.1, -0.1, -0.0, -0.0, -0.1, 0.0, 0.1, 0.1, -0.0, -0.0, 0.0, 0.1, 0.1, 0.0, 0.0, -0.0, 0.0, -0.0, 0.0, 0.1, 0.1, 0.0, 0.1, 0.0, -0.1, 0.0, 0.1, 0.1, -0.1, 0.0, 0.1, 0.1, -0.1, -0.1, 0.1, -0.0, -0.1, 0.1, -0.0, -0.1, 0.0, -0.0, -0.1, 0.1, 0.0, 0.0, -0.1, -0.0, 0.2, -0.0, -0.1, 0.1, 0.0, -0.1, -0.0, 0.0, -0.0, 0.1, -0.1, -0.0, 0.0, -0.1, -0.0, 0.0, -0.0, 0.0, -0.1, 0.0, -0.1, 0.1, -0.1, -0.1, -0.0, -0.0, 0.1, -0.1, -0.1, -0.2, 0.1, -0.0, 0.0, -0.1, 0.1, -0.1, -0.1, -0.2, 0.1, -0.1, -0.0, 0.0, 0.1, -0.0, 0.0, -0.1, 0.1, -0.1, 0.1, -0.1, -0.1, -0.0, 0.0, 0.0, -0.1, -0.1, 0.1, -0.1, -0.0, -0.1, -0.0, 0.0, 0.0, -0.0, 0.0, -0.2, -0.0, -0.1, 0.0, 0.1, -0.1, 0.0, 0.1, -0.2, 0.0, 0.0, -0.1, -0.0, 0.0, 0.1, -0.1, 0.1, 0.1, -0.1, 0.1, -0.1, -0.1, -0.1, 0.1, -0.1, -0.1, -0.0, -0.0, -0.1, -0.0, 0.0, -0.0, -0.0, -0.1, -0.0, 0.1, -0.0, 0.0, -0.0, 0.1, -0.2, 0.1, -0.1, 0.1, -0.2, 0.1, -0.2, -0.0, 0.1, -0.1, -0.1, -0.1, -0.1, -0.0, 0.1, -0.1, 0.0, 0.1, -0.1, 0.1, 0.1, -0.0, 0.0, 0.0, 0.0, 0.1, 0.0, -0.0, -0.0, -0.0, -0.1, 0.1, 0.0, -0.0, 0.0, -0.1, 0.0, 0.1, 0.0, -0.1, 0.1, -0.1, -0.0, -0.2, 0.0, -0.1, 0.1, 0.0, -0.1, 0.0, -0.1, 0.2, 0.1, 0.0, 0.0, -0.0, -0.1, 0.0, 0.0, -0.0, 0.0, 0.0, 0.1, -0.0, -0.0, -0.0, 0.0, -0.0, 0.1, -0.0, 0.0, -0.0, 0.1, -0.2, 0.1, -0.1, 0.1, -0.0, -0.1, -0.1, 0.0, -0.1, 0.0, -0.1, -0.0, -0.2, 0.1, -0.1, -0.2, 0.0, 0.2, 0.0, -0.0, 0.0, -0.2, 0.2, -0.0, -0.0, 0.1, 0.1, 0.1, -0.1, 0.0, 0.0, 0.1, 0.1, 0.0, -0.0, 0.0, 0.0, 0.1, -0.1, 0.1, 0.0, -0.0, 0.1, -0.0, -0.1, 0.1, -0.0, -0.2, 0.1, -0.0, -0.0, 0.0, -0.1, 0.0, 0.0, -0.0, -0.0, -0.0, -0.0, 0.1, 0.1, 0.0, -0.1, 0.0, -0.1, 0.0, -0.0, 0.0, 0.0, -0.0, -0.0, -0.1, 0.1, -0.0, -0.1, -0.1, -0.1, -0.1, 0.1, 0.0, -0.1, 0.0, 0.1, -0.1, 0.0, 0.0, -0.1, 0.2, 0.1, 0.0, -0.1, 0.0, 0.2, -0.0, -0.0, 0.1, 0.1, 0.0, 0.0, 0.0, 0.3, -0.1, -0.1, 0.0, 0.0, 0.1, 0.0, 0.0, 0.2, 0.0, -0.0, -0.1, -0.0, 0.1, 0.1, 0.1, 0.1, -0.0, -0.1, 0.0, 0.0, 0.1, -0.0, -0.1, 0.0, -0.0, 0.0, -0.0, 0.1, 0.0, -0.0, 0.0, -0.2, 0.1, 0.2, 0.1, -0.1, 0.0, -0.0, -0.0, -0.1, -0.0, 0.1, -0.0, -0.0, -0.0, -0.0, 0.1, 0.0, -0.1, -0.1, -0.1, 0.2, -0.0, -0.1, -0.0, 0.2, 0.1, 0.0, -0.0, 0.1, -0.2, 0.1, 0.0, -0.1, 0.1, -0.1, 0.1, -0.1, -0.0, -0.2, -0.0, -0.1, 0.2, 0.1, -0.0, 0.1, -0.2, 0.0, -0.1, 0.1, -0.1, -0.1, -0.1, 0.1, -0.1, 0.0, 0.1, 0.1, 0.1, -0.0, -0.0, 0.1, -0.1, -0.1, 0.0, 0.1, -0.1, 0.0, -0.0, -0.0, -0.0, -0.1, -0.0, -0.0, -0.1, 0.0, 0.1, -0.1, -0.1, 0.0, -0.1, -0.0, 0.1, -0.0, -0.0, 0.1, 0.0, 0.0, 0.0, -0.1, 0.0, 0.0, 0.0, -0.0, 0.0, 0.1, 0.0, -0.0, -0.1, 0.0, -0.1, -0.0, 0.0, 0.0, 0.0, 0.0, 0.0, -0.1, -0.1, 0.0, -0.1, -0.1, 0.1, 0.1, -0.0, -0.0, -0.1, 0.0, -0.0, -0.0, 0.0, -0.1, 0.0, 0.1, 0.0, -0.1, -0.1, -0.1, -0.1, -0.1, 0.1, 0.0, 0.0, 0.1, -0.0, -0.1, 0.1, 0.0, 0.0, -0.1, 0.0, -0.1, 0.1, 0.1, -0.0, -0.1, -0.1, -0.0, -0.0, -0.0, -0.0, -0.1, -0.0, -0.0, -0.1, 0.0, 0.0, 0.0, 0.1, -0.0, 0.1, -0.1, 0.0, -0.0, -0.0, 0.0, -0.1, 0.1, 0.1, 0.0, 0.1, 0.1, -0.2, -0.1, -0.0, 0.1, -0.1, -0.1, -0.1, 0.1, 0.0, -0.0, -0.0, 0.1, -0.0, -0.1, -0.2, -0.0, 0.0, 0.1, 0.1, -0.2, -0.0, -0.0, -0.1, 0.1, 0.1, -0.1, -0.0, 0.1, -0.0, 0.0, 0.1, 0.1, 0.1, -0.1, 0.1, -0.0, -0.0, -0.1, -0.0, -0.1, 0.2, 0.1, -0.0, -0.0, 0.0, -0.1, 0.0, 0.1, 0.1, 0.1, -0.0, -0.1, 0.0, 0.0, -0.0, 0.0, -0.0, 0.1, -0.0, 0.1, -0.1, -0.0, 0.1, -0.1, 0.1, -0.1, -0.1, -0.1, -0.0, 0.1, 0.1, -0.0, -0.1, 0.1, -0.0, -0.0, -0.0, 0.1, -0.0, -0.1, -0.0, -0.0, -0.1, -0.1, 0.1, -0.0, 0.1, -0.2, 0.1, -0.1, 0.1, -0.1, 0.1, -0.0, 0.1, 0.0, 0.1, 0.0, 0.1, 0.0, -0.0, -0.0, 0.0, 0.0, 0.0, -0.0, -0.0, 0.1, -0.0, 0.1, -0.1, -0.1, 0.0, 0.1, 0.1, 0.0, 0.0, 0.1, -0.0, -0.0, 0.0, 0.0, 0.1, -0.0, -0.0, 0.0, -0.0, -0.0, 0.0, 0.0, -0.1, 0.0, -0.0, -0.0, 0.0, 0.1, 0.0, -0.1, -0.0, 0.0, -0.0, 0.0, 0.0, -0.0, -0.0, -0.1, -0.1, -0.0, -0.1, -0.1, 0.1, -0.0, -0.1, -0.2, 0.0, -0.0, 0.1, -0.2, 0.2, -0.2, 0.1, -0.1, -0.1, -0.1, -0.1, 0.1, -0.0, -0.1, -0.1, -0.1, 0.0, -0.0, -0.1, 0.1, 0.0, 0.1, 0.2, 0.1, 0.1, -0.0, -0.1, -0.1, -0.0, -0.1, 0.1, -0.1, 0.0, 0.0, 0.0, -0.1, 0.1, -0.0, 0.0, 0.2, 0.0, -0.0, -0.1, 0.1, -0.1, -0.0, 0.0, 0.1, 0.1, 0.0, -0.1, 0.0, 0.0, 0.1, 0.0, -0.1, -0.0, -0.0, -0.1, -0.0, 0.2, -0.0, 0.2, -0.1, 0.2, -0.1, 0.1, 0.0, 0.1, -0.1, -0.1, -0.1, -0.0, 0.1, 0.0, -0.1, 0.1, 0.0, 0.0, -0.1, 0.1, 0.0, 0.0, -0.1, -0.1, 0.1, 0.1, -0.1, 0.1, 0.0, 0.1, -0.1, 0.1, -0.1, 0.1, -0.1, 0.1, -0.1, -0.1, 0.0, -0.1, -0.1, 0.0, 0.0, 0.1, -0.2, 0.0, 0.0, -0.2, 0.1, 0.1, -0.1, 0.1, 0.1, 0.0, 0.1, -0.1, -0.1, 0.0, 0.1, 0.1, -0.1, -0.1, 0.1, -0.1, 0.1, -0.0, -0.1, 0.0, 0.2, 0.0, -0.0, -0.1, 0.2, -0.1, 0.1, -0.0, -0.0, -0.0, -0.1, -0.1, 0.1, -0.0, -0.1, -0.0, 0.1, -0.1, 0.0, 0.1, 0.2, -0.1, 0.0, -0.1, 0.1, -0.1, -0.0, 0.0, 0.0, -0.1, -0.0, 0.1, -0.0, -0.0, -0.1, 0.0, 0.1, -0.0, -0.1, -0.1, -0.2, 0.0, -0.1, -0.0, -0.3, 0.1, -0.0, 0.1, -0.1, -0.1, -0.0, -0.1, 0.2, 0.1, 0.0, 0.1, -0.0, -0.1, 0.0, 0.1, -0.0, 0.1, 0.1, 0.0, -0.1, -0.1, 0.1, 0.0, -0.0, 0.1, -0.1, -0.0, -0.0, 0.1, -0.0, 0.1, -0.2, 0.2, 0.1, 0.1, -0.0, 0.0, 0.1, 0.1, -0.0, 0.2, -0.1, -0.0, 0.0, 0.0, -0.0, 0.0, 0.1, -0.1, 0.0, -0.1, 0.0, -0.0, 0.0, 0.0, -0.0, -0.1, -0.1, -0.1, -0.0, 0.1, -0.0, -0.0, 0.0, -0.0, -0.0, 0.3, -0.0, 0.0, -0.1, -0.1, 0.1, 0.1, -0.1, 0.0, -0.1, -0.1, 0.0, 0.1, -0.1, 0.2, -0.1, -0.0, 0.0, 0.1, -0.1, -0.0, -0.1, -0.1, 0.1, -0.1, -0.1, 0.1, 0.0, 0.0, -0.0, 0.1, -0.0, 0.0, 0.1, -0.0, 0.0, 0.0, -0.1, -0.1, 0.1, -0.0, -0.2, -0.1, 0.0, 0.0, -0.0, 0.0, 0.1, -0.0, -0.1, 0.1, 0.0, 0.1, -0.1, 0.1, -0.0, 0.0, -0.1, 0.1, 0.0, -0.1, 0.0, -0.1, -0.0, -0.0, 0.1, -0.1, -0.0, -0.0, 0.2, 0.1, -0.0, -0.1, 0.1, -0.2, 0.1, 0.1, -0.1, 0.0, 0.1, -0.2, 0.1, 0.0, 0.3, -0.1, -0.1, -0.1, 0.0, 0.1, -0.0, -0.1, 0.0, 0.1, 0.1, 0.0, -0.1, 0.0, -0.1, -0.0, 0.0, -0.1, -0.1, -0.1, 0.0, 0.0, -0.0, -0.1, 0.0, -0.0, -0.0, 0.0, -0.1, 0.0, -0.0, 0.1, -0.1, 0.0, -0.0, 0.0, -0.1, -0.1, 0.0, -0.0, -0.0, 0.1, 0.0, -0.1, 0.2, 0.1, 0.0, -0.0, 0.1, -0.0, -0.1, -0.0, 0.0, 0.0, 0.1, 0.0, 0.0, -0.0, -0.1, 0.1, 0.1, 0.0, -0.1, 0.1, -0.0, -0.0, 0.1, 0.1, -0.1, 0.1, 0.1, 0.1, 0.1, -0.0, -0.0, 0.1, -0.0, -0.1, 0.1, -0.1, -0.1, -0.0, -0.1, 0.0, 0.1, -0.0, -0.2, 0.1, 0.1, 0.2, -0.2, 0.2, -0.0, 0.0, 0.1, 0.2, 0.0, -0.1, 0.1, 0.0, 0.1, 0.0, -0.0, -0.1, 0.0, -0.0, -0.0, -0.0, 0.1, 0.0, -0.0, -0.1, -0.0, 0.0, 0.0, 0.0, -0.0, -0.2, 0.1, -0.1, -0.0, -0.1, -0.0, -0.1, 0.1, -0.0, 0.0, -0.1, -0.1, -0.1, 0.1, -0.0, -0.1, -0.1, 0.0, -0.1, 0.1, -0.2, -0.1, -0.1, 0.1, 0.0, -0.1, -0.0, 0.1, -0.1, 0.0, 0.0, -0.0, -0.0, 0.0, -0.1, -0.0, 0.1, -0.0, -0.0, -0.1, -0.0, 0.1, 0.1, -0.0, 0.0, -0.1, -0.1, -0.0, 0.0, -0.1, -0.2, -0.0, -0.0, 0.0, 0.1, -0.2, -0.0, 0.0, -0.1, -0.1, -0.1, 0.2, -0.1, -0.1, -0.1, -0.0, 0.0, 0.1, 0.1, -0.1, 0.0, -0.1, 0.0, -0.0, 0.1, 0.1, -0.1, -0.0, 0.1, -0.2, 0.1, -0.0, 0.1, -0.1, 0.1, 0.0, -0.1, -0.0, 0.1, -0.0, -0.0, 0.1, 0.0, -0.1, 0.0, -0.0, 0.0, 0.1, 0.0, 0.1, 0.0, 0.0, -0.1, 0.0, -0.1, 0.0, 0.1, 0.0, -0.0, 0.1, 0.1, -0.0, 0.1, 0.1, 0.1, -0.0, 0.0, -0.0, 0.0, 0.2, 0.0, 0.0, 0.1, 0.0, -0.0, 0.1, 0.0, -0.0, 0.0, 0.0, 0.1, -0.2, 0.0, 0.1, 0.0, -0.0, 0.1, -0.0, 0.1, 0.1, 0.1, -0.0, 0.0, -0.0, 0.0, 0.2, -0.1, -0.0, 0.0, 0.0, 0.0, -0.1, -0.0, 0.0, 0.0, -0.1, 0.1, 0.1, -0.1, -0.1, -0.1, 0.0, 0.0, -0.1, 0.1, -0.1, 0.0, 0.1, -0.0, -0.0, -0.1, -0.1, 0.0, -0.1, 0.2, -0.1, 0.0, 0.1, -0.1, 0.1, -0.1, 0.0, 0.1, 0.1, 0.1, -0.2, 0.1, 0.0, -0.0, -0.0, -0.0, -0.0, 0.0, -0.0, 0.0, -0.0, 0.0, 0.0, -0.0, -0.0, 0.0, -0.1, -0.1, 0.0, 0.0, -0.1, 0.1, 0.1, -0.1, 0.0, -0.1, 0.0, -0.0, 0.0, -0.0, -0.0, -0.0, 0.0, -0.1, -0.1, 0.1, -0.0, -0.1, -0.1, -0.1, 0.1, -0.0, -0.0, -0.1, -0.0, 0.0, -0.1, 0.0, -0.1, 0.1, -0.1, 0.1, -0.0, -0.0, 0.2, -0.0, 0.1, -0.1, 0.1, -0.1, -0.1, 0.1, 0.1, -0.1, 0.0, -0.1, 0.1, 0.1, 0.2, -0.1, 0.0, -0.1, -0.2, 0.1, -0.1, 0.1, -0.1, -0.1, -0.0, -0.2, 0.1, 0.1, -0.0, 0.1, -0.0, 0.1, -0.2, -0.0, -0.1, 0.1, -0.0, 0.1, 0.0, -0.1, 0.1, 0.0, 0.0, 0.0, 0.1, -0.1, -0.0, 0.0, -0.1, -0.1, 0.1, -0.1, -0.0, -0.1, 0.0, 0.0, 0.0, -0.0, 0.0, -0.1, -0.1, -0.0, -0.1, -0.0, -0.0, -0.0, 0.0, -0.0, -0.1, -0.1, 0.0, 0.1, -0.1, 0.1, -0.1, 0.1, 0.1, 0.1, -0.0, -0.0, 0.1, -0.0, 0.1, 0.1, -0.0, 0.0, -0.1, 0.0, 0.1, -0.0, 0.0, -0.1, 0.2, 0.0, 0.1, -0.0, 0.1, -0.2, 0.0, 0.0, 0.0, 0.1, -0.1, -0.1, -0.1, -0.0, 0.0, 0.1, -0.1, -0.1, 0.0, -0.0, 0.0, 0.0, 0.0, 0.1, 0.0, -0.0, -0.0, -0.0, 0.1, 0.2, -0.0, -0.1, -0.1, -0.1, 0.1, 0.1, 0.0, 0.1, -0.0, 0.1, 0.0, 0.2, -0.0, 0.1, -0.0, 0.0, -0.1, 0.0, 0.0, 0.1, -0.1, -0.0, -0.1, 0.0, 0.1, 0.0, 0.0, -0.0, 0.0, 0.1, 0.1, -0.1, 0.0, -0.2, 0.0, 0.1, 0.0, -0.1, -0.1, 0.1, 0.1, -0.0, -0.2, -0.0, 0.1, 0.1, 0.0, 0.0, 0.1, -0.1, 0.1, -0.2, -0.1, -0.2, 0.0, -0.0, 0.1, -0.2, 0.1, 0.0, -0.0, -0.0, 0.1, -0.1, 0.1, -0.1, -0.1, 0.1, -0.0, -0.0, 0.0, -0.1, -0.1, -0.1, -0.1, 0.1, 0.1, -0.1, -0.2, 0.0, 0.0, 0.1, -0.2, 0.1, -0.0, 0.1, 0.0, 0.0, -0.0, -0.1, -0.0, 0.1, 0.1, 0.2, -0.1, -0.1, 0.0, 0.0, -0.1, 0.1, 0.1, 0.1, -0.0, 0.0, -0.0, 0.1, 0.1, -0.0, -0.1, 0.0, 0.1, -0.1, -0.1, -0.1, 0.1, 0.0, 0.0, 0.1, -0.1, 0.1, -0.1, -0.0, -0.2, 0.1, 0.1, 0.1, 0.1, 0.0, 0.1, -0.1, 0.1, 0.0, 0.2, -0.1, -0.1, 0.0, -0.0, 0.1, 0.1, 0.2, -0.1, 0.1, 0.1, -0.1, 0.1, 0.1, -0.1, 0.2, 0.0, 0.0, 0.0, 0.1, -0.0, 0.1, -0.1, 0.1, 0.0, 0.0, -0.1, 0.1, 0.0, 0.0, -0.1, 0.0, 0.0, -0.0, 0.0, 0.0, -0.1, 0.1, 0.1, 0.0, -0.2, -0.1, 0.1, 0.1, -0.1, 0.0, 0.1, -0.2, 0.0, -0.0, 0.2, 0.0, -0.1, -0.0, 0.1, 0.0, 0.0, 0.1, 0.0, 0.1, 0.0, 0.1, 0.1, -0.0, -0.1, 0.0, 0.1, -0.0, -0.0, 0.0, 0.1, 0.0, -0.1, 0.0, -0.0, -0.1, -0.0, 0.1, 0.0, 0.0, -0.0, -0.1, 0.0, 0.1, 0.0, 0.1, 0.0, 0.3, -0.2, -0.1, -0.1, -0.1, 0.1, 0.2, -0.1, -0.1, -0.1, 0.0, -0.0, 0.1, -0.1, 0.1, 0.0, -0.1, -0.1, -0.1, 0.1, -0.0, 0.2, -0.0, 0.0, -0.1, 0.1, -0.1, 0.1, 0.1, -0.1, 0.0, -0.1, -0.0, -0.0, 0.0, -0.1, -0.0, -0.0, -0.1, 0.0, -0.1, 0.0, 0.1, 0.1, 0.0, -0.1, 0.0, -0.0, 0.0, 0.1, -0.1, 0.0, -0.0, -0.0, 0.0, 0.1, -0.1, 0.1, -0.0, 0.1, 0.0, -0.0, 0.0, 0.1, 0.1, -0.0, -0.0, 0.0, 0.0, -0.0, -0.2, 0.1, 0.1, 0.1, 0.0, -0.1, -0.1, -0.1, -0.1, -0.1, 0.0, -0.0, -0.1, -0.1, -0.1, 0.1, -0.0, -0.0, 0.0, 0.1, 0.0, -0.1, 0.1, 0.0, 0.0, -0.1, 0.1, 0.0, 0.0, 0.0, 0.1, -0.2, -0.2, -0.0, -0.1, 0.1, 0.1, 0.0, -0.0, 0.0, 0.1, -0.0, -0.0, 0.1, 0.0, -0.1, 0.0, 0.1, 0.1, -0.0, 0.1, -0.1, 0.0, -0.1, -0.0, -0.1, 0.1, -0.0, -0.1, -0.2, 0.1, 0.0, 0.2, -0.2, 0.2, 0.1, -0.1, -0.1, 0.0, 0.1, -0.0, -0.0, -0.0, 0.1, -0.1, -0.0, 0.0, -0.0, -0.0, 0.0, -0.0, -0.0, 0.1, 0.1, 0.1, -0.0, -0.1, 0.0, 0.1, 0.0, -0.0, 0.1, 0.0, -0.1, 0.0, 0.0, -0.0, 0.1, 0.1, -0.1, -0.1, -0.0, -0.2, -0.1, -0.1, -0.1, 0.1, 0.1, -0.2, -0.0, -0.2, 0.1, -0.0, -0.0, 0.0, -0.1, -0.0, 0.1, 0.0, 0.1, 0.1, 0.0, 0.1, 0.1, 0.0, -0.0, 0.0, -0.1, 0.0, 0.0, -0.1, 0.1, -0.0, 0.1, -0.1, -0.0, -0.1, -0.0, -0.0, -0.0, -0.1, 0.1, -0.1, 0.1, -0.2, -0.1, 0.0, 0.0, -0.0, -0.0, -0.1, -0.0, -0.1, 0.0, -0.1, -0.0, 0.0, -0.0, 0.0, -0.1, -0.1, -0.0, -0.0, -0.0, -0.0, 0.1, -0.1, -0.0, 0.0, -0.0, -0.1, 0.0, 0.1, 0.0, 0.2, -0.1, -0.1, -0.0, -0.0, -0.1, -0.0, -0.0, -0.1, -0.1, -0.1, 0.0, 0.0, -0.0, -0.1, 0.0, -0.0, 0.1, -0.0, -0.0, -0.2, 0.1, -0.0, -0.0, 0.0, -0.1, 0.1, 0.0, 0.0, -0.1, -0.1, 0.1, 0.1, -0.1, 0.0, 0.1, 0.2, -0.0, 0.1, -0.1, -0.0, 0.1, 0.1, -0.0, 0.1, 0.1, 0.1, 0.1, 0.1, 0.1, -0.1, 0.1, -0.1, -0.1, 0.1, 0.1, -0.1, -0.0, -0.0, -0.0, 0.1, 0.0, -0.1, 0.0, -0.1, 0.1, 0.2, -0.3, -0.0, 0.1, 0.1, 0.1, 0.1, 0.0, 0.0, 0.1, -0.1, 0.0, -0.1, 0.0, -0.0, 0.0, -0.1, 0.1, -0.1, -0.0, 0.0, -0.0, 0.2, 0.0, 0.2, -0.1, 0.1, 0.1, 0.0, 0.1, 0.1, -0.1, 0.0, -0.0, 0.2, -0.0, -0.0, 0.0, -0.1, 0.1, 0.1, -0.0, -0.2, 0.0, -0.2, 0.1, 0.0, -0.1, -0.0, -0.1, 0.0, 0.0, 0.1, -0.1, 0.0, -0.1, 0.0, -0.1, 0.0, 0.0, -0.0, -0.1, 0.0, 0.2, 0.0, -0.1, 0.0, -0.0, -0.1, -0.0, 0.2, -0.2, -0.0, 0.0, 0.0, 0.0, 0.0, -0.0, -0.0, 0.1, -0.0, -0.2, -0.1, 0.0, 0.0, -0.0, 0.0, 0.1, -0.1, 0.1, -0.0, 0.1, 0.0, 0.1, -0.0, 0.0, -0.1, 0.0, -0.0, 0.0, -0.1, -0.0, -0.1, 0.0, -0.0, -0.1, 0.0, 0.1, -0.1, 0.1, 0.0, -0.1, 0.1, 0.1, 0.1, -0.1, 0.0, 0.1, 0.0, 0.0, 0.0, -0.1, 0.0, 0.0, -0.0, -0.1, 0.1, -0.0, -0.0, 0.0, 0.1, -0.1, 0.0, 0.2, -0.1, -0.0, 0.1, -0.1, 0.0, -0.0, -0.2, 0.0, -0.0, 0.0, 0.1, 0.1, -0.2, 0.0, 0.1, 0.1, -0.1, -0.0, -0.1, 0.2, -0.1, -0.1, 0.0, 0.1, -0.1, -0.1, 0.3, 0.0, -0.0, -0.2, -0.1, 0.1, 0.2, -0.0, 0.1, 0.1, 0.1, -0.0, -0.0, 0.1, 0.0, 0.0, -0.0, 0.1, 0.1, -0.0, -0.0, -0.0, 0.1, -0.0, 0.0, 0.1, -0.1, -0.1, 0.0, 0.1, -0.0, 0.2, 0.1, 0.1, -0.1, 0.0, -0.1, -0.1, 0.1, 0.1, 0.1, -0.2, -0.2, 0.1, -0.2, 0.1, 0.1, 0.0, -0.0, 0.1, -0.0, -0.0, -0.0, 0.2, -0.1, -0.0, -0.0, 0.0, 0.1, -0.1, -0.1, 0.1, 0.1, -0.0, 0.0, -0.1, 0.0, -0.0, -0.0, 0.0, -0.0, 0.1, 0.0, -0.1, 0.1, 0.0, -0.1, 0.1, 0.1, -0.1, -0.0, 0.0, -0.1, -0.1, -0.1, 0.0, 0.0, 0.0, 0.0, -0.0, 0.0, 0.1, 0.0, -0.1, -0.0, -0.1, 0.0, 0.0, 0.0, 0.1, 0.0, -0.1, -0.0, 0.1, -0.1, 0.0, 0.1, -0.1, 0.0, -0.1, 0.1, 0.0, -0.0, -0.0, -0.1, 0.0, 0.0, -0.0, 0.1, 0.0, -0.1, 0.0, 0.1, 0.1, 0.1, -0.0, -0.1, -0.0, 0.1, 0.0, 0.1, -0.0, -0.2, -0.1, -0.2, 0.1, 0.1, 0.0, -0.1, 0.2, -0.1, -0.1, -0.0, 0.2, 0.1, 0.0, -0.1, -0.0, -0.1, -0.0, -0.0, 0.3, -0.0, 0.0, -0.1, 0.2, -0.3, -0.0, 0.1, 0.2, -0.0, 0.0, 0.1, 0.2, -0.1, -0.1, -0.0, -0.0, 0.1, 0.0, 0.1, 0.1, 0.1, -0.1, 0.1, -0.1, 0.1, 0.1, -0.0, -0.1, -0.1, 0.1, 0.2, -0.0, 0.3, -0.0, -0.2, 0.0, -0.0, 0.0, 0.0, -0.0, -0.0, 0.0, 0.0, 0.0, -0.1, 0.0, -0.1, -0.0, 0.0, -0.1, 0.0, -0.0, 0.1, 0.1, -0.1, -0.1, -0.0, -0.0, 0.1, 0.0, 0.1, 0.0, -0.0, -0.0, 0.0, -0.0, 0.1, -0.1, 0.0, 0.1, 0.1, -0.1, 0.1, 0.0, -0.1, 0.1, 0.1, -0.1, -0.0, -0.1, -0.0, -0.1, 0.0, 0.1, -0.1, -0.0, -0.1, -0.0, 0.1, -0.2, -0.1, 0.1, -0.1, 0.1, 0.1, -0.1, 0.1, -0.2, 0.1, 0.2, 0.1, -0.1, -0.2, 0.1, 0.0, -0.1, 0.2, -0.1, -0.1, 0.1, 0.1, -0.1, 0.0, -0.2, 0.0, 0.1, -0.1, 0.0, 0.0, 0.1, -0.0, -0.0, -0.0, 0.1, -0.1, -0.1, -0.0, -0.0, 0.2, -0.1, 0.0, -0.1, 0.1, -0.1, 0.2, -0.1, -0.1, 0.0, -0.1, -0.1, 0.0, -0.0, 0.1, 0.0, -0.0, -0.1, -0.1, 0.1, -0.0, -0.0, -0.1, 0.1, -0.1, 0.0, -0.0, 0.1, 0.1, 0.0, -0.0, 0.0, -0.0, 0.0, -0.1, 0.0, 0.1, 0.0, 0.0, 0.1, 0.0, 0.1, 0.1, 0.0, 0.1, -0.0, -0.0, 0.1, 0.1, -0.0, 0.0, -0.0, -0.0, -0.2, 0.1, 0.0, 0.0, 0.0, -0.1, 0.1, 0.2, -0.3, -0.0, 0.0, 0.0, 0.0, 0.1, -0.0, -0.0, -0.1, -0.1, 0.1, -0.0, 0.2, -0.1, -0.0, -0.1, 0.0, 0.0, -0.1, -0.1, 0.2, 0.1, 0.0, 0.1, -0.0, -0.2, -0.0, 0.1, -0.0, 0.1, -0.0, 0.0, -0.1, 0.0, -0.1, 0.1, -0.0, -0.0, 0.0, 0.1, -0.0, -0.1, -0.1, -0.1, 0.2, 0.0, 0.0, 0.0, 0.0, 0.1, -0.1, 0.0, -0.0, 0.1, -0.0, 0.0, 0.0, -0.0, 0.1, -0.0, 0.1, -0.1, -0.0, -0.1, -0.1, 0.1, 0.1, 0.0, 0.1, 0.1, 0.0, 0.0, 0.0, -0.0, 0.0, 0.1, 0.0, 0.1, 0.1, -0.0, -0.1, -0.0, -0.0, 0.1, -0.0, -0.0, 0.0, -0.0, 0.1, 0.1, 0.0, 0.1, 0.0, 0.1, 0.1, -0.1, -0.0, 0.1, -0.1, -0.1, 0.0, 0.1, 0.1, 0.1, -0.1, -0.1, -0.0, 0.0, 0.0, -0.1, -0.0, 0.1, 0.1, 0.1, 0.0, -0.1, 0.0, -0.1, -0.0, 0.0, -0.0, -0.0, -0.1, 0.1, 0.1, -0.1, -0.0, -0.1, -0.1, -0.1, 0.1, 0.0, -0.0, 0.0, -0.1, -0.1, -0.0, -0.0, -0.0, -0.1, 0.0, 0.1, 0.1, 0.1, -0.1, -0.0, 0.0, 0.1, -0.0, -0.1, -0.0, 0.0, -0.0, 0.1, -0.2, 0.1, 0.0, -0.1, 0.0, -0.1, -0.1, -0.1, 0.0, 0.1, -0.1, 0.0, 0.1, -0.1, -0.1, 0.2, 0.1, 0.1, -0.1, -0.1, 0.1, 0.1, -0.0, 0.1, 0.0, 0.0, -0.1, 0.0, 0.0, 0.0, 0.0, -0.0, -0.0, 0.0, 0.1, -0.1, 0.0, 0.1, 0.1, 0.1, -0.1, -0.0, -0.0, -0.1, 0.1, 0.1, -0.1, 0.1, 0.2, -0.0, -0.0, 0.0, -0.0, 0.1, -0.1, 0.1, -0.0, 0.0, -0.1, 0.0, -0.0, 0.1, 0.0, 0.1, -0.1, -0.1, 0.0, -0.1, -0.0, -0.1, -0.0, -0.0, -0.0, -0.1, -0.2, -0.0, 0.0, 0.0, -0.2, 0.0, -0.0, 0.1, -0.0, 0.0, 0.1, 0.2, -0.2, -0.0, 0.1, -0.1, -0.0, 0.2, -0.0, -0.0, 0.0, -0.1, -0.1, 0.0, 0.1, 0.1, 0.0, -0.1, -0.1, 0.0, -0.1, 0.0, 0.1, 0.1, 0.1, 0.0, -0.0, -0.0, -0.0, 0.1, 0.1, 0.0, 0.1, 0.0, 0.0, -0.0, 0.1, -0.1, -0.0, 0.1, 0.1, -0.2, 0.0, 0.0, 0.1, 0.1, -0.0, -0.1, 0.0, -0.1, 0.1, -0.1, 0.1, -0.0, 0.1, -0.1, 0.1, -0.1, -0.1, -0.0, 0.1, -0.1, -0.0, -0.0, 0.1, -0.1, -0.1, 0.0, 0.0, 0.0, 0.2, -0.1, -0.1, 0.1, 0.2, 0.1, -0.1, -0.0, -0.0, 0.0, -0.0, 0.0, -0.0, -0.0, 0.0, 0.0, 0.1, -0.1, 0.1, -0.0, -0.1, -0.1, 0.0, -0.0, -0.1, 0.1, -0.0, -0.1, 0.1, -0.1, 0.1, 0.0, -0.0, -0.0, 0.1, -0.1, -0.1, 0.1, -0.0, -0.0, 0.0, -0.2, 0.1, -0.1, 0.0, -0.0, 0.0, -0.1, -0.0, -0.0, -0.1, 0.1, 0.1, 0.1, -0.1, 0.1, 0.0, 0.0, 0.0, 0.1, -0.0, 0.0, -0.1, 0.0, -0.1, 0.1, -0.1, 0.1, 0.0, -0.0, -0.0, -0.0, -0.0, 0.0, -0.1, 0.1, -0.1, -0.0, -0.0, 0.0, -0.2, -0.0, 0.0, 0.1, -0.2, 0.1, 0.0, -0.0, -0.1, -0.0, -0.0, -0.1, 0.0, 0.1, 0.0, 0.1, -0.2, 0.1, 0.1, 0.0, -0.1, 0.1, 0.1, 0.1, -0.2, 0.0, 0.1, 0.0, -0.0, 0.1, -0.1, 0.0, -0.1, -0.0, -0.0, 0.0, 0.0, 0.0, -0.0, 0.0, 0.1, 0.1, 0.0, 0.0, -0.0, 0.1, -0.0, 0.0, 0.1, 0.1, 0.0, 0.1, -0.1, -0.0, 0.1, -0.2, -0.0, 0.2, -0.0, 0.1, 0.0, 0.1, 0.2, 0.1, -0.0, -0.1, 0.2, -0.1, -0.1, 0.2, 0.2, -0.0, 0.0, 0.1, 0.2, -0.0, 0.0, -0.1, -0.1, 0.1, -0.2, 0.3, 0.0, 0.2, -0.2, 0.1, 0.2, 0.0, -0.1, 0.0, 0.1, 0.1, -0.0, 0.1, 0.1, 0.0, -0.0, 0.0, -0.0, 0.1, 0.0, 0.0, 0.1, -0.0, 0.1, -0.1, 0.0, 0.0, -0.0, 0.1, 0.0, 0.0, 0.0, 0.0, 0.0, -0.0, 0.1, -0.1, -0.0, 0.0, -0.0, 0.0, -0.0, 0.0, -0.1, 0.1, 0.0, -0.0, -0.0, -0.1, -0.1, -0.2, 0.1, 0.0, 0.0, 0.1, -0.1, -0.1, 0.0, -0.1, -0.1, 0.1, -0.1, 0.1, -0.1, 0.1, 0.1, -0.0, -0.1, 0.0, 0.1, 0.1, 0.0, 0.1, 0.0, 0.1, 0.1, -0.1, -0.1, 0.0, 0.1, 0.0, 0.1, 0.0, 0.1, -0.1, 0.2, -0.1, -0.1, 0.0, 0.0, -0.1, 0.1, -0.1, 0.1, -0.2, -0.0, 0.0, -0.0, -0.0, 0.0, 0.0, -0.1, -0.1, 0.0, 0.0, 0.1, 0.1, 0.0, -0.1, 0.1, 0.1, -0.1, -0.0, -0.0, 0.1, -0.0, 0.1, 0.1, -0.0, 0.0, -0.0, -0.0, 0.1, -0.0, 0.2, 0.1, -0.2, 0.0, -0.0, 0.1, -0.0, 0.1, 0.1, 0.2, -0.0, 0.1, -0.1, -0.1, 0.1, 0.1, -0.0, -0.1, 0.0, 0.0, 0.1, 0.0, -0.0, 0.0, 0.0, -0.1, -0.2, 0.1, 0.1, 0.0, 0.1, -0.1, -0.1, 0.0, -0.0, -0.1, -0.0, -0.0, -0.0, -0.0, -0.0, -0.0, -0.0, -0.0, 0.0, 0.0, 0.1, -0.1, 0.1, -0.0, 0.1, 0.0, 0.0, -0.0, -0.0, 0.2, 0.1, -0.1, -0.1, 0.1, -0.1, 0.1, 0.0, -0.0, -0.0, 0.1, -0.1, 0.1, 0.0, 0.1, 0.0, -0.1, -0.0, 0.1, -0.0, 0.0, -0.0, 0.0, -0.0, 0.1, -0.1, -0.1, 0.1, -0.0, -0.1, -0.1, -0.1, -0.0, -0.0, -0.1, 0.0, -0.1, -0.0, 0.0, -0.1, 0.0, 0.1, -0.2, -0.0, -0.0, 0.1, 0.0, 0.1, -0.0, -0.1, -0.0, -0.1, -0.1, -0.0, 0.1, -0.0, 0.0, -0.1, -0.0, 0.0, -0.0, 0.1, 0.0, 0.1, -0.1, -0.0, -0.0, 0.1, -0.0, 0.1, 0.0, -0.1, 0.1, -0.0, 0.1, 0.0, 0.0, -0.1, 0.1, 0.1, -0.1, 0.0, -0.1, 0.1, -0.1, 0.2, -0.0, -0.0, -0.1, -0.1, 0.0, -0.1, -0.1, -0.1, 0.1, -0.1, 0.0, 0.1, 0.0, 0.1, 0.1, -0.1, 0.1, -0.0, 0.1, -0.2, 0.0, -0.0, -0.1, -0.0, 0.1, 0.1, -0.0, -0.1, 0.1, -0.2, 0.1, -0.0, -0.0, -0.0, 0.0, 0.0, 0.0, 0.0, -0.0, -0.0, 0.0, 0.1, 0.1, 0.1, 0.1, -0.3, -0.1, -0.2, 0.1, -0.1, -0.3, 0.1, 0.1, -0.2, -0.1, -0.1, 0.1, 0.1, 0.1, 0.0, -0.0, -0.1, 0.0, 0.1, -0.0, 0.0, 0.0, -0.1, -0.1, -0.1, 0.1, -0.1, -0.0, -0.1, -0.1, -0.1, 0.0, 0.1, 0.0, 0.1, 0.1, -0.1, -0.0, 0.0, 0.0, -0.1, -0.0, -0.0, -0.1, 0.2, -0.1, -0.0, 0.1, -0.1, -0.0, 0.1, 0.1, 0.0, -0.1, -0.2, 0.1, 0.1, -0.1, 0.1, 0.1, -0.0, -0.0, -0.1, 0.0, 0.0, 0.0, -0.0, 0.1, 0.1, -0.0, -0.1, 0.1, 0.0, -0.0, 0.1, -0.0, -0.1, 0.0, -0.1, -0.0, 0.0, 0.0, -0.1, 0.0, -0.1, 0.1, -0.1, -0.1, -0.1, 0.1, -0.0, -0.2, -0.1, 0.0, 0.1, -0.0, -0.0, -0.1, -0.2, 0.1, -0.1, 0.1, 0.1, 0.2, -0.1, -0.1, 0.0, 0.0, 0.1, 0.1, 0.1, -0.1, 0.0, -0.0, 0.1, 0.0, 0.0, -0.0, 0.0, 0.2, -0.0, 0.1, 0.1, 0.2, 0.0, 0.1, -0.1, -0.1, 0.0, 0.0, -0.0, 0.0, -0.0, 0.0, 0.0, -0.0, 0.0, 0.1, -0.0, -0.1, -0.1, 0.1, 0.1, -0.0, 0.1, 0.0, -0.1, -0.0, -0.0, 0.0, 0.1, 0.1, 0.1, 0.0, -0.1, 0.1, 0.1, -0.1, 0.1, 0.2, 0.0, -0.1, -0.0, 0.1, -0.0, -0.2, 0.2, 0.1, -0.1, 0.1, 0.0, 0.1, 0.0, 0.1, -0.1, -0.1, 0.1, 0.0, 0.0, -0.0, -0.1, 0.0, 0.1, -0.0, 0.1, -0.1, -0.1, -0.0, -0.0, 0.0, -0.1, 0.0, -0.1, 0.1, -0.1, -0.1, 0.0, 0.0, -0.0, -0.1, -0.0, 0.1, 0.0, -0.2, 0.1, 0.1, -0.0, 0.1, 0.0, 0.2, 0.1, 0.1, -0.0, 0.1, -0.1, 0.0, 0.1, 0.0, 0.0, 0.1, -0.0, 0.1, 0.1, 0.1, 0.0, -0.0, -0.0, 0.0, 0.1, 0.0, -0.2, 0.1, -0.1, 0.1, -0.1, 0.1, -0.2, 0.0, 0.0, 0.0, 0.0, 0.0, 0.0, -0.0, -0.0, 0.1, -0.0, -0.1, 0.0, -0.2, -0.0, -0.1, 0.1, -0.3, 0.3, -0.0, -0.1, -0.1, -0.1, 0.1, 0.2, -0.3, -0.1, 0.1, -0.0, -0.0, 0.1, -0.0, -0.0, -0.0, -0.0, -0.0, -0.0, 0.0, -0.0, -0.0, 0.0, 0.0, 0.0, -0.0, -0.2, -0.0, -0.1, -0.0, -0.0, -0.1, 0.0, 0.1, -0.1, 0.1, 0.0, -0.1, 0.0, 0.1, 0.0, 0.0, 0.0, 0.0, 0.0, 0.2, 0.1, -0.2, -0.1, 0.1, -0.1, -0.1, 0.1, 0.0, -0.0, -0.1, 0.0, -0.0, -0.0, -0.1, -0.0, 0.0, 0.0, -0.1, -0.1, 0.0, 0.0, 0.2, 0.1, -0.0, -0.0, 0.0, 0.0, -0.0, 0.1, -0.2, 0.0, 0.0, 0.1, -0.2, 0.1, 0.0, 0.0, -0.1, -0.1, 0.0, 0.1, 0.1, -0.1, -0.0, -0.3, 0.2, -0.0, -0.1, 0.1, -0.1, 0.0, 0.0, 0.1, -0.1, 0.1, 0.2, -0.2, -0.1, 0.0, -0.1, -0.1, -0.1, 0.1, 0.0, 0.2, -0.0, -0.0, 0.0, 0.0, 0.1, -0.0, -0.1, -0.0, 0.1, -0.0, -0.0, 0.0, 0.0, -0.1, -0.2, 0.0, 0.1, 0.0, -0.3, 0.1, 0.0, -0.0, -0.1, -0.0, -0.1, -0.0, -0.0, -0.1, -0.1, -0.0, 0.0, 0.1, 0.1, -0.0, 0.0, 0.0, 0.1, -0.1, 0.0, -0.2, 0.1, -0.0, -0.1, -0.0, -0.1, 0.2, -0.0, 0.1, -0.2, 0.1, 0.1, 0.1, 0.1, 0.1, -0.0, -0.1, -0.1, -0.1, 0.1, 0.1, 0.1, -0.2, -0.0, -0.0, -0.0, -0.1, 0.1, -0.0, 0.1, -0.1, 0.0, -0.1, -0.0, 0.0, 0.1, -0.1, -0.1, -0.1, 0.1, -0.0, -0.0, -0.1, -0.0, -0.1, -0.0, -0.2, 0.0, -0.2, -0.1, -0.1, 0.1, -0.0, 0.1, -0.0, 0.2, -0.1, -0.0, -0.1, 0.2, -0.0, 0.0, -0.1, 0.0, -0.1, -0.0, -0.0, 0.1, 0.2, -0.1, 0.2, -0.1, -0.0, 0.0, 0.0, 0.1, 0.0, 0.2, 0.1, 0.0, 0.1, 0.1, -0.1, 0.1, 0.2, 0.1, -0.1, 0.1, -0.0, 0.2, -0.2, -0.0, 0.0, 0.0, 0.1, -0.0, -0.0, 0.0, -0.1, -0.0, -0.2, 0.1, -0.0, -0.0, 0.0, 0.1, 0.1, 0.0, 0.1, 0.1, -0.0, -0.1, 0.2, 0.0, 0.0, 0.0, -0.1, -0.0, -0.2, 0.1, -0.1, -0.0, -0.0, 0.1, -0.1, -0.2, -0.1, 0.3, 0.2, -0.2, 0.1, 0.0, -0.1, -0.0, 0.0, -0.1, -0.1, 0.0, 0.1, -0.0, 0.1, -0.0, -0.1, -0.1, -0.1, -0.1, -0.0, 0.2, 0.1, -0.1, -0.0, 0.1, -0.1, -0.1, 0.1, 0.0, 0.0, -0.0, -0.1, 0.1, -0.2, 0.0, 0.0, -0.0, 0.0, 0.0, 0.1, 0.0, -0.0, 0.1, -0.1, 0.1, -0.1, -0.1, 0.1, -0.1, -0.1, 0.1, 0.1, -0.1, 0.1, -0.1, -0.1, 0.0, -0.1, 0.0, 0.1, -0.1, 0.1, 0.1, 0.0, 0.0, 0.0, -0.1, 0.1, 0.1, -0.1, -0.0, 0.0, 0.2, -0.1, -0.1, -0.1, -0.1, -0.1, -0.2, -0.2, 0.1, 0.0, -0.0, -0.0, 0.0, -0.1, -0.0, 0.0, -0.2, 0.1, -0.1, -0.0, -0.2, -0.1, 0.1, 0.1, -0.1, 0.0, -0.1, -0.0, 0.1, 0.0, -0.1, 0.0, 0.1, -0.1, 0.0, -0.0, -0.0, -0.2, -0.0, 0.0, 0.0, 0.1, -0.0, -0.2, -0.0, -0.0, -0.0, 0.0, 0.0, 0.0, -0.1, -0.0, -0.0, 0.0, 0.0, 0.0, -0.0, -0.0, 0.1, 0.0, 0.0, 0.0, 0.0, -0.0, 0.0, 0.1, 0.0, 0.1, 0.1, 0.1, 0.0, -0.1, -0.1, 0.1, -0.1, 0.0, 0.0, 0.1, -0.1, 0.1, -0.1, 0.1, -0.1, 0.1, -0.0, -0.0, 0.3, -0.1, 0.1, -0.0, 0.3, -0.0, -0.0, -0.1, 0.1, 0.1, -0.2, 0.0, 0.1, 0.1, -0.2, 0.1, 0.1, -0.1, -0.0, -0.0, 0.0, 0.0, -0.1, -0.0, 0.0, 0.1, -0.1, 0.1, 0.1, 0.0, -0.1, 0.2, -0.0, -0.0, -0.2, -0.0, -0.0, 0.2, 0.0, -0.0, -0.1, 0.0, -0.0, 0.0, -0.0, 0.0, 0.1, -0.1, -0.0, 0.1, -0.0, 0.2, -0.1, 0.1, -0.1, 0.1, 0.2, -0.0, -0.1, 0.1, -0.1, -0.2, -0.0, -0.1, -0.0, 0.0, -0.1, 0.0, 0.1, -0.1, 0.1, -0.0, -0.1, 0.1, 0.1, 0.2, -0.0, -0.0, 0.0, -0.1, 0.0, -0.0, 0.0, -0.0, -0.0, -0.1, 0.1, 0.0, -0.0, 0.0, -0.1, -0.2, 0.2, 0.1, -0.1, 0.0, -0.1, -0.0, -0.0, -0.1, -0.1, -0.1, 0.1, 0.1, 0.1, 0.0, -0.0, -0.2, -0.1, 0.0, 0.0, -0.0, -0.0, 0.0, -0.0, 0.1, -0.0, 0.1, 0.1, -0.0, 0.0, 0.0, 0.0, -0.1, -0.0, -0.1, -0.0, 0.0, 0.0, 0.0, 0.1, 0.0, -0.2, -0.1, 0.1, -0.1, 0.2, -0.1, -0.1, -0.0, 0.1, 0.0, -0.1, 0.1, 0.2, 0.1, 0.1, -0.1, -0.0, 0.1, -0.0, -0.1, -0.1, -0.0, 0.1, -0.0, -0.2, 0.0, -0.0, -0.1, 0.2, 0.1, -0.0, 0.0, 0.1, -0.1, 0.1, 0.1, 0.0, 0.1, -0.0, 0.1, -0.2, 0.1, -0.1, 0.3, -0.1, 0.2, 0.1, 0.0, 0.0, 0.0, 0.0, 0.1, 0.1, -0.0, -0.1, 0.1, -0.0, 0.1, 0.0, 0.1, 0.0, -0.1, -0.1, -0.1, 0.0, 0.1, 0.0, -0.0, -0.0, 0.2, -0.1, 0.1, -0.1, -0.1, 0.1, 0.1, -0.1, 0.1, 0.1, 0.0, -0.1, -0.1, 0.1, -0.1, 0.0, 0.0, 0.0, 0.1, 0.1, 0.1, -0.0, 0.0, -0.1, 0.0, -0.0, 0.1, 0.1, -0.0, -0.1, 0.1, -0.0, 0.1, -0.0, 0.1, -0.2, 0.1, -0.0, 0.0, -0.0, 0.2, -0.1, 0.1, -0.0, 0.1, -0.1, 0.2, -0.0, 0.1, -0.0, -0.1, 0.1, -0.0, -0.0, -0.1, -0.2, 0.1, -0.0, -0.1, -0.1, -0.1, 0.1, -0.0, -0.1, -0.0, -0.0, 0.1, 0.2, 0.0, -0.1, -0.0, 0.0, 0.0, 0.0, -0.1, 0.0, -0.0, -0.1, 0.0, -0.0, 0.0, -0.2, 0.1, 0.0, 0.3, -0.2, 0.1, 0.1, -0.1, 0.0, 0.0, 0.1, -0.2, -0.0, -0.3, 0.2, -0.1, -0.0, 0.1, -0.1, 0.2, -0.0, 0.1, 0.0, -0.0, 0.0, 0.0, -0.2, 0.0, -0.1, 0.1, 0.0, 0.1, -0.2, 0.1, -0.0, 0.0, -0.0, 0.0, -0.0, 0.0, 0.1, 0.1, -0.1, 0.1, 0.1, -0.1, 0.0, 0.1, -0.0, 0.0, 0.1, 0.1, -0.1, 0.0, 0.0, -0.0, 0.0, 0.1, 0.1, -0.1, 0.1, -0.0, 0.1, -0.1, -0.0, 0.0, 0.0, 0.0, -0.0, 0.1, -0.0, -0.0, -0.0, -0.1, 0.0, 0.1, 0.0, 0.2, 0.1, -0.0, -0.2, 0.1, 0.2, 0.1, -0.0, -0.0, -0.2, -0.0, 0.0, 0.0, -0.0, 0.0, 0.1, 0.0, -0.0, -0.0, -0.0, -0.0, -0.1, 0.2, -0.0, -0.0, -0.1, -0.1, 0.1, 0.1, 0.0, 0.2, -0.1, 0.1, -0.0, 0.0, -0.0, -0.0, -0.0, 0.1, -0.1, -0.0, -0.1, 0.1, -0.1, -0.0, -0.1, 0.0, 0.1, -0.0, -0.1, -0.1, 0.0, 0.0, 0.2, 0.1, -0.0, -0.1, 0.0, -0.0, 0.0, 0.1, 0.1, -0.1, 0.0, -0.1, 0.0, -0.0, -0.0, -0.0, 0.1, -0.1, -0.0, -0.1, -0.0, -0.1, 0.0, -0.0, 0.0, -0.1, 0.0, -0.1, 0.1, 0.0, -0.0, -0.0, 0.1, -0.1, 0.1, -0.0, -0.0, 0.1, 0.1, -0.2, 0.0, -0.1, 0.0, -0.1, 0.0, 0.0, 0.1, -0.0, 0.0, -0.1, 0.0, -0.0, -0.0, 0.0, -0.0, -0.0, 0.0, -0.1, 0.1, 0.0, 0.0, -0.1, 0.1, -0.1, 0.2, -0.0, 0.0, 0.0, 0.0, 0.3, 0.2, 0.0, -0.1, -0.1, 0.1, 0.2, 0.0, 0.1, 0.1, 0.0, 0.1, 0.0, -0.0, -0.0, -0.0, -0.0, -0.0, -0.0, -0.1, -0.0, 0.0, -0.1, -0.1, -0.1, 0.0, 0.1, 0.0, 0.0, -0.0, 0.2, -0.0, 0.1, 0.0, -0.0, 0.1, 0.0, -0.1, 0.1, -0.0, 0.0, 0.1, 0.0, -0.1, -0.1, 0.1, -0.0, -0.0, 0.1, -0.1, 0.0, -0.1, 0.1, -0.0, 0.2, -0.1, 0.1, 0.0, -0.0, -0.0, 0.0, -0.1, 0.0, 0.0, 0.1, 0.1, -0.1, -0.0, 0.1, 0.1, -0.2, -0.1, -0.1, 0.1, 0.0, -0.1, 0.0, -0.0, -0.1, -0.0, -0.0, -0.1, -0.1, -0.1, 0.1, -0.2, 0.1, 0.1, -0.1, -0.0, 0.1, 0.1, 0.1, -0.1, 0.0, 0.1, -0.1, -0.1, 0.0, 0.0, -0.2, -0.1, -0.0, 0.1, 0.1, -0.1, -0.1, 0.0, -0.2, -0.1, 0.0, -0.0, 0.0, -0.1, 0.1, -0.1, 0.0, -0.0, -0.1, 0.0, -0.2, 0.1, 0.0, 0.1, 0.1, -0.0, -0.1, 0.1, -0.1, -0.0, 0.1, -0.0, 0.1, 0.0, 0.0, 0.0, 0.0, -0.0, 0.1, 0.0, -0.1, 0.1, 0.0, 0.1, -0.1, 0.0, -0.1, -0.1, -0.1, 0.0, 0.0, 0.0, 0.0, 0.0, -0.0, 0.1, -0.1, -0.0, 0.1, 0.0, -0.0, -0.0, 0.0, 0.1, 0.0, 0.0, -0.1, 0.1, 0.1, -0.0, 0.1, 0.2, 0.1, 0.1, -0.1, 0.1, -0.0, -0.0, 0.1, -0.0, 0.0, 0.1, 0.1, -0.1, 0.1, 0.0, -0.1, -0.0, 0.0, 0.0, 0.2, 0.0, 0.1, -0.1, -0.0, 0.2, 0.0, -0.1, 0.2, -0.0, 0.0, 0.1, -0.0, -0.0, -0.0, 0.0, -0.0, 0.0, 0.1, -0.1, -0.0, -0.1, 0.1, -0.0, 0.1, -0.1, -0.0, -0.0, -0.0, 0.0, -0.0, -0.1, -0.0, 0.1, -0.1, 0.0, 0.0, -0.0, 0.1, 0.2, -0.1, -0.0, -0.0, 0.2, -0.0, 0.1, -0.1, -0.0, 0.0, -0.1, 0.2, 0.0, 0.1, -0.1, 0.0, 0.1, -0.0, -0.1, 0.0, 0.0, -0.0, -0.1, -0.1, 0.1, -0.1, 0.0, 0.0, -0.0, 0.0, 0.1, -0.1, 0.0, -0.1, 0.1, -0.2, -0.1, 0.1, 0.0, -0.1, -0.1, -0.0, -0.0, 0.0, -0.1, 0.1, -0.0, -0.0, 0.0, 0.0, -0.1, -0.1, 0.0, 0.0, -0.1, 0.1, 0.0, -0.1, -0.1, 0.0, -0.0, -0.0, 0.1, -0.0, -0.0, -0.2, -0.0, 0.1, -0.1, -0.0, 0.0, 0.1, 0.0, 0.0, 0.1, -0.1, 0.0, 0.1, -0.0, 0.1, -0.0, 0.0, -0.0, 0.1, 0.0, 0.1, 0.1, -0.0, 0.1, 0.1, -0.1, 0.0, 0.2, 0.1, -0.1, 0.1, 0.1, -0.1, -0.0, 0.0, 0.0, -0.1, 0.2, -0.0, 0.1, -0.2, -0.1, 0.1, -0.0, 0.0, 0.0, 0.0, -0.1, 0.0, -0.0, 0.0, 0.0, -0.0, -0.1, -0.1, 0.0, 0.1, 0.1, -0.0, -0.1, -0.1, -0.1, 0.1, 0.1, 0.0, -0.0, 0.0, -0.0, -0.1, -0.1, -0.1, 0.1, -0.0, -0.0, -0.0, 0.0, 0.0, -0.1, -0.1, 0.1, -0.1, -0.1, 0.1, 0.1, 0.0, -0.0, -0.0, 0.1, 0.1, -0.1, 0.0, -0.0, -0.0, 0.0, -0.0, 0.1, -0.1, -0.1, -0.1, 0.1, -0.0, -0.0, -0.1, 0.0, -0.1, 0.0, -0.0, 0.1, -0.0, -0.1, -0.0, -0.0, -0.0, -0.0, -0.1, 0.1, -0.2, -0.0, -0.1, 0.2, -0.0, -0.2, -0.0, 0.0, -0.1, 0.1, 0.1, 0.0, 0.0, -0.0, -0.1, 0.0, 0.1, 0.0, -0.0, -0.1, -0.0, -0.1, 0.1, -0.1, 0.2, -0.2, 0.0, 0.0, 0.0, -0.0, 0.0, -0.1, 0.1, 0.1, 0.1, 0.0, -0.0, -0.1, 0.1, -0.2, -0.1, 0.0, -0.1, -0.1, -0.0, 0.0, -0.1, -0.0, -0.1, 0.0, 0.1, -0.1, 0.0, -0.0, 0.0, -0.1, 0.0, -0.0, -0.1, -0.0, 0.0, -0.2, -0.0, 0.0, 0.1, 0.0, -0.1, 0.0, 0.0, -0.1, -0.2, 0.2, 0.0, -0.1, 0.0, -0.1, 0.0, 0.1, -0.1, -0.0, -0.0, -0.1, -0.1, 0.0, 0.1, -0.0, -0.0, 0.0, -0.0, 0.1, -0.0, 0.0, -0.1, 0.0, -0.1, 0.0, 0.1, 0.2, -0.0, 0.0, -0.1, -0.0, -0.2, -0.0, -0.1, 0.0, -0.0, 0.2, -0.1, 0.1, 0.1, 0.0, 0.0, 0.0, -0.1, 0.0, 0.1, -0.0, -0.0, 0.1, -0.0, -0.1, -0.0, -0.1, 0.0, 0.1, -0.1, -0.0, -0.1, 0.0, 0.1, 0.0, 0.1, 0.1, -0.1, 0.1, -0.0, -0.1, 0.1, 0.1, -0.1, -0.1, -0.0, 0.2, 0.0, 0.1, -0.1, -0.0, -0.0, -0.2, -0.1, -0.1, 0.1, -0.1, 0.2, -0.2, 0.0, 0.0, -0.2, 0.1, 0.0, -0.1, -0.1, 0.1, -0.1, 0.0, 0.0, -0.0, 0.1, -0.0, 0.2, -0.1, 0.1, -0.1, 0.1, 0.3, -0.1, -0.0, 0.0, -0.2, 0.1, -0.0, -0.0, -0.2, -0.0, 0.1, -0.0, -0.1, 0.0, -0.2, -0.0, 0.2, 0.0, -0.1, -0.1, 0.0, -0.0, -0.0, 0.1, -0.0, 0.1, -0.1, 0.1, -0.1, 0.1, -0.0, 0.1, -0.0, 0.0, -0.0, 0.0, -0.0, 0.0, -0.0, 0.1, 0.0, -0.0, 0.0, -0.0, -0.1, 0.2, -0.1, -0.1, -0.0, -0.1, 0.2, 0.1, -0.1, -0.0, 0.1, 0.1, -0.1, -0.1, -0.1, -0.0, 0.1, 0.0, 0.0, -0.0, -0.0, -0.1, 0.0, -0.0, 0.1, -0.0, -0.1, 0.0, -0.0, -0.0, -0.1, 0.1, -0.1, -0.1, -0.0, -0.0, -0.0, 0.1, 0.0, 0.0, 0.0, 0.0, -0.0, 0.0, -0.0, 0.1, -0.0, 0.0, 0.1, -0.0, 0.1, 0.1, 0.0, -0.1, 0.0, -0.1, 0.1, 0.1, 0.0, -0.0, 0.0, -0.1, 0.2, 0.1, -0.0, 0.0, -0.1, -0.0, 0.0, -0.0, -0.0, -0.0, 0.1, -0.2, -0.0, -0.3, 0.2, -0.0, 0.0, 0.0, -0.1, -0.1, 0.0, -0.0, -0.1, 0.1, -0.1, 0.0, 0.1, -0.1, 0.0, 0.1, -0.1, -0.1, -0.0, -0.1, 0.2, 0.1, 0.0, 0.0, -0.1, 0.1, 0.2, 0.0, -0.1, -0.1, 0.2, -0.0, 0.1, 0.2, -0.0, -0.0, -0.0, 0.0, -0.0, 0.0, -0.2, 0.1, -0.0, -0.0, 0.0, -0.0, -0.1, -0.1, 0.1, -0.0, 0.1, -0.1, 0.0, -0.1, 0.1, 0.2, -0.0, 0.1, -0.0, 0.0, 0.2, -0.0, -0.1, 0.2, 0.1, 0.0, -0.1, -0.1, 0.0, -0.0, 0.0, -0.0, 0.0, -0.0, 0.0, -0.1, 0.1, -0.2, 0.0, -0.3, 0.2, -0.0, -0.0, -0.1, -0.1, 0.1, -0.1, 0.0, -0.2, 0.2, 0.0, 0.1, 0.0, -0.1, 0.1, -0.0, -0.0, -0.0, 0.1, -0.0, 0.1, -0.0, -0.0, 0.0, 0.1, 0.0, -0.1, 0.1, 0.2, 0.2, -0.1, 0.0, 0.0, 0.1, 0.1, -0.0, -0.1, -0.1, 0.1, -0.0, 0.1, -0.1, 0.0, -0.0, -0.0, 0.2, -0.1, 0.1, 0.1, -0.0, 0.1, 0.0, -0.1, 0.1, 0.0, -0.1, 0.0, 0.1, 0.1, 0.1, -0.1, -0.1, -0.0, -0.0, -0.2, -0.2, -0.0, -0.1, -0.1, 0.1, 0.0, -0.1, -0.0, -0.1, 0.1, 0.2, -0.1, -0.0, -0.0, -0.0, 0.0, 0.1, 0.1, 0.1, -0.1, 0.1, 0.0, 0.0, -0.0, -0.1, 0.1, -0.0, -0.2, -0.0, 0.0, 0.0, 0.0, -0.0, -0.0, -0.1, -0.0, 0.0, 0.0, -0.1, -0.1, 0.2, -0.1, 0.0, -0.1, 0.0, 0.1, 0.1, -0.0, 0.1, 0.0, 0.1, 0.1, 0.0, -0.1, -0.1, 0.1, -0.0, -0.1, -0.0, -0.1, 0.0, -0.1, 0.1, -0.1, 0.2, -0.0, -0.0, -0.1, -0.1, -0.0, -0.0, 0.0, 0.1, 0.1, 0.1, -0.0, -0.1, -0.0, 0.0, 0.1, 0.0, -0.0, 0.1, 0.1, 0.1, 0.0, -0.1, 0.0, 0.0, 0.1, 0.0, 0.1, 0.0, 0.1, -0.2, -0.0, 0.0, -0.0, 0.1, 0.2, -0.0, 0.1, -0.1, 0.0, -0.2, 0.1, -0.1, 0.0, 0.1, 0.0, -0.1, 0.0, -0.1, 0.0, 0.0, 0.1, -0.1, 0.0, -0.0, 0.0, 0.1, 0.1, 0.0, 0.0, -0.1, -0.0, 0.1, -0.0, 0.0, -0.1, 0.1, 0.1, 0.1, -0.3, 0.0, 0.0, 0.1, 0.0, 0.0, -0.1, 0.1, 0.0, 0.0, -0.0, -0.1, 0.0, 0.1, -0.1, 0.1, -0.1, -0.1, 0.0, -0.0, -0.1, 0.0, -0.1, 0.1, 0.0, -0.0, 0.1, 0.1, 0.0, 0.1, 0.1, 0.0, -0.0, 0.0, -0.0, 0.1, -0.0, -0.0, -0.1, -0.0, 0.0, 0.1, -0.2, 0.0, 0.1, -0.1, 0.0, 0.1, 0.0, -0.0, -0.1, -0.1, 0.1, -0.0, -0.0, 0.0, 0.1, -0.0, 0.0, -0.1, 0.1, -0.0, 0.0, -0.0, 0.1, -0.1, 0.1, 0.0, -0.0, -0.1, 0.1, -0.2, 0.0, 0.0, 0.0, -0.0, -0.0, 0.0, -0.0, 0.1, 0.0, 0.1, -0.0, -0.0, 0.0, 0.0, -0.0, -0.0, 0.1, 0.0, 0.0, -0.0, 0.1, -0.0, 0.0, 0.1, -0.0, -0.0, 0.0, 0.0, -0.1, 0.0, -0.1, 0.0, 0.0, -0.0, -0.1, -0.1, 0.0, 0.0, -0.0, 0.1, -0.1, -0.0, -0.0, 0.0, 0.2, 0.1, -0.2, -0.1, 0.1, -0.1, -0.0, 0.0, -0.0, -0.1, -0.1, -0.0, -0.2, 0.1, -0.1, 0.3, -0.1, 0.0, -0.0, -0.0, -0.1, -0.1, 0.2, -0.0, -0.1, -0.0, 0.0, -0.1, 0.0, 0.1, -0.0, 0.1, -0.1, 0.0, -0.1, 0.1, -0.0, 0.1, -0.0, -0.0, 0.0, 0.0, 0.0, 0.0, -0.0, 0.0, 0.1, -0.1, -0.1, -0.0, 0.1, 0.1, 0.1, 0.1, 0.1, -0.0, -0.0, 0.0, 0.0, 0.1, -0.1, -0.2, 0.1, 0.0, 0.0, 0.0, -0.0, -0.1, 0.0, 0.0, 0.0, -0.0, -0.0, -0.0, -0.0, 0.0, -0.0, -0.0, -0.0, -0.1, 0.1, -0.2, 0.0, -0.0, 0.1, -0.0, -0.1, -0.0, 0.0, -0.1, 0.0, -0.0, 0.1, 0.1, -0.1, 0.2, 0.0, -0.1, 0.1, 0.1, -0.2, -0.0, 0.1, 0.1, -0.2, 0.0, 0.1, -0.1, -0.1, -0.0, -0.1, 0.1, -0.0, -0.0, -0.0, -0.1, -0.1, 0.1, -0.0, 0.0, 0.1, 0.0, -0.1, -0.0, 0.1, -0.0, -0.0, 0.1, -0.0, -0.0, 0.1, 0.1, -0.1, -0.0, 0.1, -0.1, 0.0, 0.0, -0.0, -0.0, 0.0, -0.1, 0.0, 0.0, 0.1, 0.0, -0.0, -0.1, -0.1, -0.1, 0.0, -0.0, 0.1, 0.0, 0.0, -0.0, -0.1, 0.0, 0.0, 0.0, -0.0, 0.1, -0.1, -0.1, -0.1, 0.0, 0.2, -0.1, -0.0, 0.0, 0.0, -0.0, 0.1, 0.0, 0.1, -0.0, 0.0, -0.1, 0.1, 0.1, 0.0, -0.0, -0.0, -0.0, -0.1, 0.2, 0.1, -0.1, 0.1, 0.0, -0.1, 0.0, -0.0, 0.0, -0.1, 0.0, -0.0, 0.0, -0.1, -0.0, 0.1, 0.0, 0.0, -0.1, 0.1, -0.2, 0.1, -0.1, -0.0, 0.1, 0.0, -0.1, -0.0, 0.0, -0.0, 0.0, 0.0, 0.0, -0.0, -0.0, -0.1, 0.1, -0.1, -0.0, -0.1, 0.0, 0.0, 0.0, -0.0, 0.0, -0.1, 0.1, -0.1, 0.2, -0.1, 0.2, -0.0, 0.1, -0.1, -0.0, 0.1, 0.0, -0.1, -0.1, 0.1, -0.1, 0.2, -0.1, -0.1, 0.0, -0.0, 0.3, -0.1, -0.0, -0.1, -0.1, 0.1, 0.1, -0.1, -0.0, -0.0, 0.1, -0.1, -0.1, 0.1, -0.1, 0.0, 0.1, -0.0, 0.1, 0.1, -0.1, 0.1, 0.1, 0.2, 0.0, -0.1, 0.0, -0.0, 0.0, -0.0, 0.0, 0.1, -0.1, -0.1, -0.1, 0.1, -0.0, 0.1, -0.0, 0.1, -0.1, 0.1, 0.1, 0.0, 0.1, -0.1, 0.0, 0.1, -0.1, -0.0, 0.1, -0.1, -0.0, -0.0, -0.0, -0.0, 0.1, 0.0, -0.0, 0.2, -0.1, 0.1, -0.0, 0.2, -0.1, 0.0, -0.1, 0.0, -0.1, 0.0, -0.1, -0.1, 0.0, 0.1, 0.1, -0.2, 0.1, 0.0, -0.0, 0.1, -0.1, 0.0, -0.1, 0.2, -0.1, -0.0, -0.0, 0.1, -0.0, 0.0, -0.0, 0.2, -0.0, 0.2, -0.2, 0.0, -0.0, 0.0, 0.1, -0.0, -0.1, 0.1, -0.0, 0.0, -0.1, 0.0, -0.1, -0.1, -0.0, -0.1, -0.1, 0.2, -0.0, -0.0, -0.1, -0.0, -0.1, -0.0, 0.0, -0.0, 0.1, -0.1, -0.0, -0.1, 0.1, 0.0, 0.0, -0.0, -0.1, -0.1, -0.1, -0.1, 0.0, -0.2, 0.2, 0.0, -0.1, -0.0, -0.0, 0.0, 0.0, -0.1, -0.1, -0.0, 0.1, 0.1, -0.0, 0.1, 0.0, -0.1, -0.1, 0.1, 0.0, -0.1, 0.0, -0.0, -0.1, -0.0, -0.0, -0.0, 0.0, -0.1, -0.1, -0.0, -0.0, -0.1, 0.1, -0.0, -0.1, 0.1, 0.1, 0.1, 0.1, 0.1, -0.1, 0.0, -0.0, -0.1, 0.0, 0.2, 0.1, 0.0, 0.2, 0.1, 0.0, -0.0, 0.1, -0.0, 0.1, -0.0, 0.0, 0.0, 0.1, 0.1, -0.0, -0.1, 0.1, 0.0, 0.1, 0.0, -0.1, 0.1, 0.1, -0.0, 0.1, -0.0, -0.1, 0.0, 0.0, -0.1, 0.2, 0.1, 0.0, -0.2, -0.1, 0.1, 0.1, -0.1, 0.0, 0.1, 0.0, -0.0, -0.0, 0.2, -0.1, 0.0, 0.0, 0.0, 0.1, 0.1, 0.1, -0.1, 0.0, 0.0, -0.1, 0.1, 0.1, -0.1, -0.0, -0.1, 0.0, 0.1, 0.0, -0.0, -0.0, 0.0, -0.0, 0.0, 0.1, 0.1, 0.3, -0.2, 0.0, -0.1, 0.0, 0.2, 0.0, -0.1, -0.0, -0.0, -0.0, 0.1, 0.0, -0.1, -0.0, 0.0, -0.0, -0.0, 0.0, -0.0, 0.1, -0.0, -0.0, -0.0, 0.0, 0.0, -0.0, -0.0, -0.0, -0.1, 0.1, -0.1, -0.0, -0.0, -0.0, 0.0, 0.1, -0.1, -0.0, -0.0, 0.0, -0.1, 0.0, 0.1, 0.1, -0.0, -0.1, 0.1, 0.1, -0.0, 0.0, 0.1, 0.1, -0.0, 0.1, 0.1, -0.1, -0.0, 0.1, -0.0, 0.3, -0.1, -0.1, -0.1, -0.1, 0.2, 0.1, -0.1, 0.0, -0.1, -0.1, 0.1, 0.1, 0.1, 0.1, -0.1, -0.1, 0.0, 0.1, 0.1, 0.1, 0.1, 0.0, -0.0, -0.1, -0.0, 0.1, 0.0, 0.1, -0.1, 0.1, -0.0, 0.0, -0.0, -0.0, 0.2, -0.2, -0.1, 0.1, 0.0, -0.1, -0.1, -0.0, 0.0, 0.0, -0.1, -0.0, -0.0, -0.1, 0.1, 0.0, 0.1, 0.1, 0.1, 0.1, 0.0, -0.1, -0.1, 0.0, -0.2, -0.0, 0.1, 0.2, -0.2, 0.2, -0.1, 0.0, -0.1, 0.0, 0.1, -0.0, -0.1, -0.1, 0.0, -0.0, 0.0, -0.0, -0.0, -0.0, -0.1, 0.0, -0.0, 0.0, -0.0, 0.1, -0.0, 0.0, 0.1, 0.0, -0.1, 0.0, 0.1, 0.0, -0.1, -0.1, -0.1, 0.1, -0.0, 0.0, -0.1, -0.1, 0.1, 0.1, 0.0, 0.0, -0.0, -0.1, -0.1, -0.1, -0.2, -0.0, -0.0, -0.0, -0.1, -0.0, -0.0, 0.0, -0.1, -0.1, -0.1, 0.1, -0.1, 0.0, -0.2, 0.0, 0.1, 0.1, 0.0, 0.1, 0.0, 0.0, -0.2, 0.0, 0.0, 0.0, -0.1, 0.1, -0.1, -0.1, 0.0, -0.1, 0.1, -0.0, 0.1, -0.0, -0.0, 0.0, 0.0, 0.0, -0.0, 0.0, 0.1, 0.1, -0.1, 0.0, 0.0, -0.1, -0.0, 0.1, -0.0, -0.0, -0.1, 0.0, -0.1, 0.2, -0.1, 0.1, 0.1, -0.1, 0.1, -0.0, 0.0, 0.0, 0.1, -0.0, -0.1, 0.1, 0.1, 0.0, 0.1, 0.1, -0.1, -0.1, -0.0, -0.1, 0.0, 0.0, -0.0, -0.1, -0.2, 0.1, -0.1, -0.0, -0.2, 0.1, 0.1, 0.0, -0.1, -0.0, 0.0, 0.2, -0.1, -0.1, -0.1, 0.0, 0.1, -0.0, -0.1, -0.0, 0.2, 0.2, -0.1, -0.0, 0.2, -0.1, 0.0, 0.0, 0.0, 0.0, -0.1, -0.0, 0.1, -0.1, -0.2, -0.2, 0.0, -0.0, 0.0, -0.0, -0.0, 0.1, 0.1, 0.0, 0.0, -0.1, 0.0, 0.1, -0.1, 0.1, -0.1, -0.1, 0.1, 0.1, 0.0, 0.1, -0.2, 0.0, 0.0, 0.0, -0.1, 0.0, 0.1, 0.1, 0.0, 0.0, 0.0, -0.1, -0.1, 0.2, 0.1, 0.2, -0.1, 0.1, 0.1, 0.1, -0.1, 0.1, 0.0, -0.0, -0.1, -0.0, 0.2, 0.1, -0.1, -0.0, 0.1, -0.1, -0.1, 0.1, 0.1, -0.2, -0.1, -0.1, 0.1, 0.0, -0.1, -0.0, -0.0, -0.2, 0.0, 0.0, 0.0, 0.1, 0.0, 0.1, -0.0, 0.0, 0.0, 0.0, 0.0, -0.1, 0.0, 0.1, 0.1, 0.0, -0.2, 0.1, -0.0, 0.1, -0.0, -0.0, -0.1, 0.1, 0.0, 0.1, -0.1, 0.0, 0.0, -0.0, 0.1, -0.1, -0.1, 0.0, 0.1, -0.0, -0.1, 0.1, -0.0, -0.1, -0.0, -0.0, -0.0, -0.0, -0.0, 0.0, -0.0, 0.0, -0.0, 0.0, 0.1, 0.1, -0.2, -0.0, 0.1, 0.1, -0.1, 0.1, -0.0, -0.1, -0.0, -0.1, -0.1, -0.0, -0.0, 0.0, -0.1, -0.0, 0.0, 0.0, -0.0, -0.0, 0.1, -0.0, -0.1, 0.0, -0.1, 0.1, 0.1, -0.0, 0.0, -0.2, 0.0, -0.0, 0.1, 0.0, -0.0, -0.1, 0.1, 0.0, -0.0, 0.0, -0.0, -0.1, 0.0, -0.1, 0.1, 0.0, 0.0, 0.1, -0.0, -0.2, 0.1, -0.1, -0.0, -0.1, -0.1, -0.0, 0.0, -0.1, -0.0, 0.1, -0.1, -0.0, -0.1, 0.1, -0.0, 0.1, 0.0, -0.1, 0.1, -0.0, -0.1, -0.1, 0.1, -0.1, -0.0, 0.1, 0.1, -0.1, 0.0, -0.0, 0.0, -0.0, -0.0, -0.0, -0.1, 0.1, 0.0, -0.0, 0.1, -0.0, 0.0, 0.1, 0.1, 0.0, 0.0, -0.1, -0.0, 0.0, -0.1, 0.2, -0.0, 0.1, -0.3, 0.1, 0.0, 0.1, -0.0, 0.0, 0.1, -0.0, -0.0, -0.0, 0.1, -0.0, -0.1, 0.1, 0.0, -0.1, 0.1, 0.1, -0.0, -0.1, 0.1, -0.1, 0.0, 0.0, 0.1, 0.0, 0.1, -0.1, -0.0, -0.1, 0.0, 0.1, -0.1, -0.0, 0.0, -0.2, 0.1, 0.0, -0.0, -0.0, 0.1, -0.1, -0.0, -0.0, -0.1, -0.1, 0.0, -0.0, 0.0, -0.0, 0.1, -0.1, -0.1, 0.1, 0.1, 0.1, 0.1, -0.0, -0.1, 0.0, 0.1, 0.1, -0.1, 0.0, 0.0, -0.1, -0.1, 0.1, -0.1, 0.0, -0.2, 0.2, 0.0, -0.0, 0.0, 0.0, -0.0, -0.0, -0.1, -0.0, 0.0, 0.1, -0.1, 0.0, -0.0, -0.0, 0.0, 0.1, 0.0, 0.0, 0.1, -0.1, 0.1, 0.0, -0.1, 0.2, -0.1, -0.1, -0.0, -0.1, 0.0, -0.1, -0.0, -0.0, 0.0, -0.0, -0.0, 0.0, 0.0, -0.0, 0.0, -0.0, 0.0, 0.0, 0.1, 0.1, -0.0, -0.1, 0.1, 0.0, 0.0, -0.0, -0.0, -0.1, 0.1, 0.1, -0.1, -0.1, 0.0, -0.2, -0.0, -0.1, -0.0, -0.0, 0.1, -0.0, -0.0, -0.1, 0.1, 0.0, -0.1, -0.1, -0.0, 0.0, 0.0, 0.0, 0.2, 0.1, -0.0, -0.1, 0.2, -0.2, -0.0, 0.1, -0.0, -0.0, 0.1, -0.0, -0.1, -0.1, 0.1, -0.1, 0.0, -0.0, -0.1, -0.0, -0.0, -0.0, -0.1, 0.1, 0.0, 0.0, 0.0, -0.0, -0.2, 0.0, -0.1, 0.1, -0.0, -0.1, -0.2, -0.1, 0.1, 0.1, 0.0, -0.1, 0.1, -0.1, -0.0, -0.0, 0.2, -0.1, -0.1, -0.0, -0.0, -0.1, 0.0, -0.1, -0.1, -0.1, 0.1, 0.1, -0.1, -0.1, 0.0, -0.2, 0.1, -0.0, 0.0, 0.0, 0.1, 0.0, 0.1, -0.1, 0.0, 0.1, 0.0, -0.0, -0.1, -0.0, 0.1, -0.0, -0.1, -0.0, -0.0, -0.0, -0.1, 0.1, -0.1, 0.1, 0.0, 0.1, 0.1, -0.1, -0.1, 0.1, 0.0, -0.0, -0.1, 0.0, 0.0, 0.1, -0.1, 0.0, -0.0, 0.1, -0.0, 0.2, -0.3, -0.0, -0.1, 0.1, -0.0, 0.2, -0.0, -0.0, 0.0, -0.1, 0.1, 0.0, 0.1, -0.0, -0.1, -0.1, -0.0, 0.1, -0.0, -0.2, -0.1, -0.2, -0.0, -0.1, 0.1, -0.1, 0.0, -0.1, -0.1, -0.0, 0.0, 0.1, -0.0, 0.1, -0.0, 0.0, -0.0, -0.1, -0.0, 0.1, -0.1, -0.0, -0.1, 0.2, 0.1, -0.1, -0.0, -0.0, -0.2, 0.0, 0.1, 0.0, -0.3, -0.1, 0.1, 0.1, -0.0, 0.0, 0.0, 0.0, -0.0, -0.0, -0.1, 0.0, -0.0, 0.1, 0.1, -0.1, 0.1, -0.0, -0.1, -0.0, 0.1, -0.0, -0.1, 0.1, -0.0, -0.1, 0.0, 0.1, -0.1, -0.1, 0.1, -0.0, 0.1, -0.1, 0.0, 0.1, 0.1, -0.0, 0.1, 0.0, -0.1, 0.0, -0.1, 0.1, 0.1, 0.0, -0.0, -0.1, 0.2, -0.0, -0.1, -0.1, -0.0, -0.0, -0.0, 0.0, -0.1, 0.1, 0.0, -0.0, -0.1, -0.0, 0.1, -0.0, -0.0, 0.1, -0.1, 0.1, -0.1, -0.1, -0.1, -0.1, -0.0, 0.1, 0.0, -0.0, 0.0, 0.1, -0.3, -0.0, -0.0, 0.1, -0.0, 0.1, -0.0, -0.0, -0.0, -0.1, 0.1, 0.0, -0.1, 0.1, -0.2, 0.1, 0.2, -0.1, 0.2, -0.1, 0.0, -0.0, 0.1, -0.1, -0.1, -0.0, 0.0, -0.1, 0.0, -0.0, 0.1, 0.0, 0.1, -0.1, -0.0, 0.0, 0.1, 0.1, -0.0, 0.0, 0.0, 0.0, 0.1, -0.0, -0.1, 0.0, -0.0, 0.0, 0.1, 0.0, 0.2, -0.0, -0.0, -0.2, 0.0, 0.0, 0.0, 0.1, 0.2, -0.0, -0.1, -0.1, 0.2, -0.1, -0.0, 0.1, 0.0, -0.0, 0.1, -0.1, -0.1, -0.1, 0.2, 0.0, -0.1, -0.0, 0.1, -0.1, 0.0, 0.1, -0.1, 0.0, 0.1, 0.1, 0.0, -0.0, -0.1, -0.0, 0.1, -0.1, -0.0, -0.1, 0.2, -0.1, -0.1, -0.0, -0.0, -0.1, -0.2, -0.0, 0.1, 0.0, -0.1, -0.0, 0.2, -0.2, -0.1, -0.0, -0.1, 0.1, -0.0, -0.0, -0.1, -0.0, 0.0, 0.1, 0.0, -0.0, 0.0, 0.0, -0.0, -0.0, 0.1, -0.1, -0.0, 0.1, 0.0, -0.0, 0.0, 0.0, -0.0, -0.0, -0.0, -0.0, -0.0, 0.0, -0.0, -0.1, -0.0, -0.0, 0.1, -0.0, -0.1, -0.1, -0.0, -0.0, 0.0, 0.1, -0.1, 0.1, -0.0, -0.0, -0.1, -0.1, 0.0, 0.0, -0.1, 0.0, 0.0, 0.1, -0.0, 0.1, 0.0, 0.0, -0.0, 0.1, -0.1, -0.0, -0.1, -0.1, 0.0, -0.1, 0.0, -0.0, -0.0, -0.1, 0.0, -0.0, -0.0, 0.0, -0.2, -0.0, 0.0, 0.0, 0.1, 0.0, 0.0, 0.0, 0.1, 0.1, -0.0, -0.1, 0.0, -0.1, 0.1, -0.0, -0.0, 0.0, -0.1, 0.0, 0.0, -0.1, -0.0, -0.1, 0.1, 0.0, 0.0, 0.1, -0.1, -0.1, 0.1, 0.0, -0.1, -0.0, -0.1, 0.1, 0.0, 0.0, 0.0, -0.1, 0.1, -0.0, 0.0, 0.0, -0.0, -0.0, 0.0, -0.1, -0.2, -0.0, 0.0, 0.0, -0.2, 0.1, 0.0, -0.1, -0.0, 0.0, -0.0, -0.0, -0.1, -0.1, -0.0, 0.1, 0.0, -0.0, -0.0, -0.1, -0.0, -0.1, 0.0, -0.1, -0.0, 0.0, 0.1, -0.1, 0.0, -0.1, 0.0, -0.1, 0.0, 0.1, -0.0, 0.0, -0.0, -0.0, -0.1, -0.0, -0.1, -0.1, 0.1, 0.0, -0.1, 0.1, -0.0, -0.0, 0.0, -0.1, -0.1, 0.2, -0.0, 0.1, -0.1, 0.1, 0.0, 0.1, -0.0, 0.1, 0.2, -0.1, -0.1, -0.1, 0.2, 0.0, -0.0, -0.0, 0.0, -0.1, -0.0, -0.1, 0.1, -0.1, -0.1, -0.1, 0.1, -0.1, 0.1, 0.0, -0.1, -0.1, 0.0, -0.0, -0.1, 0.1, 0.1, -0.2, -0.0, -0.1, 0.0, -0.1, -0.2, -0.1, 0.0, -0.0, -0.1, 0.1, 0.0, -0.2, 0.1, 0.1, -0.2, 0.1, -0.1, 0.2, 0.1, 0.0, 0.0, 0.0, -0.0, 0.0, 0.0, 0.0, 0.0, -0.1, 0.0, -0.1, -0.1, 0.1, -0.1, -0.2, 0.1, -0.0, 0.0, -0.1, -0.1, -0.1, -0.0, -0.1, -0.1, 0.0, 0.0, 0.1, 0.0, 0.0, 0.0, -0.1, -0.0, 0.1, -0.2, 0.0, 0.0, -0.0, -0.1, -0.1, 0.0, 0.1, -0.0, 0.1, 0.1, 0.0, 0.1, 0.1, -0.0, 0.0, -0.1, 0.1, 0.0, -0.0, 0.1, -0.0, 0.0, 0.1, 0.0, 0.1, -0.1, 0.0, 0.1, 0.0, 0.2, -0.1, -0.1, -0.1, 0.2, -0.1, 0.0, 0.0, 0.0, -0.0, -0.0, 0.1, -0.0, 0.0, -0.1, -0.1, 0.1, 0.1, -0.1, 0.0, -0.1, -0.0, -0.0, 0.0, -0.2, 0.2, -0.0, 0.0, 0.1, -0.1, 0.1, -0.0, 0.1, 0.0, 0.1, -0.1, -0.1, 0.1, 0.1, 0.0, -0.1, 0.0, 0.1, 0.0, -0.3, -0.0, 0.1, 0.0, -0.0, -0.0, 0.1, 0.0, -0.0, -0.1, 0.1, -0.1, 0.1, -0.1, -0.1, -0.0, 0.2, -0.1, -0.0, -0.0, 0.2, 0.0, -0.1, -0.1, -0.0, -0.1, 0.1, -0.1, -0.0, -0.0, 0.1, -0.1, -0.2, 0.1, 0.0, -0.1, 0.1, 0.0, -0.0, -0.0, 0.1, -0.0, 0.0, -0.0, -0.0, 0.0, 0.1, 0.0, 0.1, -0.0, 0.1, -0.1, -0.0, 0.1, 0.0, 0.0, 0.0, -0.2, 0.1, 0.0, 0.1, -0.0, -0.1, -0.1, -0.0, -0.1, 0.0, 0.0, -0.1, 0.0, 0.1, 0.1, -0.1, 0.0, -0.0, 0.0, -0.1, 0.1, 0.0, 0.1, -0.0, 0.0, -0.1, 0.1, -0.1, 0.0, -0.1, -0.0, 0.0, 0.0, 0.0, 0.0, 0.0, -0.1, -0.0, 0.1, 0.1, 0.0, -0.1, -0.0, 0.1, -0.1, 0.1, 0.0, -0.1, -0.0, -0.2, 0.1, 0.0, 0.1, -0.1, 0.0, 0.1, -0.0, 0.0, 0.2, 0.1, -0.0, 0.0, 0.1, -0.1, 0.0, -0.1, 0.1, -0.0, -0.1, 0.0, 0.1, -0.2, -0.0, 0.0, -0.1, -0.0, 0.1, -0.1, -0.1, -0.1, -0.1, -0.1, 0.0, -0.1, 0.1, -0.2, 0.0, -0.0, -0.1, 0.0, -0.2, 0.2, 0.1, 0.2, 0.0, -0.1, -0.1, 0.0, 0.1, 0.2, -0.0, 0.1, -0.2, 0.1, -0.2, 0.1, -0.0, 0.1, -0.0, -0.0, -0.1, 0.0, -0.0, -0.0, -0.0, -0.2, 0.0, -0.0, -0.1, -0.1, -0.1, 0.0, 0.0, -0.0, 0.0, 0.0, -0.1, 0.0, 0.0, 0.0, 0.0, -0.0, -0.0, 0.0, -0.1, 0.0, 0.0, -0.0, -0.1, 0.0, -0.0, -0.1, -0.1, -0.0, -0.0, 0.0, 0.0, -0.0, 0.0, 0.1, 0.0, -0.1, -0.1, 0.1, -0.1, -0.1, 0.0, -0.0, -0.1, 0.2, -0.1, -0.1, -0.1, 0.2, -0.1, -0.1, 0.1, 0.1, -0.0, 0.0, 0.1, 0.1, 0.1, -0.0, -0.1, 0.0, 0.1, -0.0, 0.0, -0.1, -0.0, 0.1, 0.0, -0.0, -0.0, -0.1, 0.0, 0.0, 0.1, -0.0, 0.1, -0.0, 0.1, 0.0, -0.0, -0.1, 0.1, -0.1, -0.1, -0.1, 0.1, 0.0, -0.1, -0.1, -0.2, 0.1, -0.0, -0.1, 0.0, 0.1, 0.0, -0.1, -0.0, -0.0, 0.0, -0.1, 0.1, 0.0, -0.0, 0.0, -0.1, 0.1, 0.1, 0.0, 0.1, -0.1, -0.1, 0.1, 0.0, -0.1, 0.0, -0.1, 0.0, -0.1, 0.2, -0.1, 0.0, 0.1, -0.1, -0.0, -0.0, -0.0, -0.1, 0.0, -0.0, -0.0, 0.0, 0.0, -0.0, 0.0, 0.2, -0.2, -0.2, -0.0, -0.1, 0.1, 0.1, -0.0, -0.1, -0.0, 0.0, 0.1, -0.0, -0.0, -0.1, 0.0, 0.0, -0.1, -0.1, 0.1, 0.1, 0.0, -0.0, -0.0, -0.0, -0.0, 0.1, 0.1, -0.0, 0.0, 0.0, -0.1, 0.1, -0.0, 0.2, -0.1, 0.1, 0.1, 0.0, -0.1, 0.1, -0.1, 0.0, -0.0, 0.1, 0.1, -0.1, -0.0, 0.1, 0.1, -0.0, 0.1, -0.1, -0.1, -0.1, 0.1, -0.0, -0.0, -0.1, 0.1, -0.1, 0.0, -0.1, 0.2, -0.1, -0.0, -0.0, 0.1, -0.0, 0.1, -0.1, 0.1, 0.1, 0.1, 0.1, 0.1, -0.2, 0.0, 0.1, -0.2, 0.0, 0.0, 0.0, -0.2, 0.0, 0.1, -0.1, -0.1, -0.0, 0.2, 0.0, -0.1, -0.0, 0.0, 0.1, -0.0, 0.0, 0.0, -0.1, 0.0, -0.1, -0.2, -0.0, 0.0, 0.2, -0.2, 0.0, 0.1, -0.2, 0.0, 0.0, 0.1, 0.0, -0.1, 0.0, -0.0, 0.1, 0.1, -0.0, -0.1, 0.0, 0.0, 0.2, -0.1, 0.2, -0.1, 0.0, 0.1, 0.1, 0.1, 0.1, -0.1, 0.0, 0.1, 0.1, 0.0, -0.0, -0.0, -0.0, -0.0, 0.0, -0.0, -0.1, -0.0, -0.1, 0.1, 0.0, -0.1, -0.1, 0.1, 0.0, -0.0, -0.0, 0.0, 0.1, 0.0, 0.0, 0.0, -0.0, 0.1, -0.0, 0.1, 0.0, 0.1, -0.1, 0.1, -0.1, -0.0, 0.1, -0.1, -0.1, -0.0, 0.0, -0.0, 0.0, -0.0, -0.0, -0.1, -0.0, 0.0, -0.1, 0.2, 0.1, 0.1, 0.0, -0.1, 0.0, 0.1, 0.1, 0.0, -0.1, -0.1, 0.1, 0.1, 0.1, -0.0, -0.1, -0.1, -0.0, 0.0, -0.1, -0.0, 0.0, 0.0, 0.1, -0.0, 0.0, 0.1, 0.0, -0.1, 0.1, -0.2, -0.1, -0.1, -0.0, 0.1, -0.1, -0.1, -0.1, 0.0, 0.0, 0.1, 0.0, -0.1, 0.0, -0.0, 0.1, 0.1, 0.0, -0.1, 0.0, -0.1, -0.1, -0.2, 0.0, 0.0, -0.0, 0.0, -0.1, 0.0, 0.1, 0.0, 0.0, 0.0, -0.0, 0.1, -0.1, -0.1, 0.0, -0.1, 0.2, -0.0, 0.2, -0.1, 0.1, 0.1, -0.0, -0.1, 0.1, 0.2, 0.0, -0.1, -0.1, 0.2, -0.1, -0.0, 0.0, 0.0, 0.0, -0.1, 0.0, 0.1, 0.0, -0.2, 0.0, 0.0, 0.0, 0.0, 0.0, -0.1, 0.0, -0.1, 0.0, -0.1, 0.2, 0.0, -0.1, -0.0, -0.0, 0.1, 0.1, -0.1, -0.1, -0.1, 0.0, -0.0, 0.1, 0.1, -0.0, -0.0, 0.1, -0.1, -0.0, -0.1, -0.0, -0.0, 0.1, 0.0, 0.0, 0.1, -0.0, 0.0, -0.0, 0.1, -0.0, 0.0, -0.0, 0.1, -0.0, 0.2, -0.0, 0.0, 0.0, 0.1, 0.0, -0.1, 0.0, 0.0, 0.0, 0.1, -0.1, 0.0, -0.1, 0.1, -0.1, 0.1, -0.1, -0.0, 0.0, -0.0, -0.1, 0.0, -0.0, 0.0, 0.1, -0.1, -0.1, 0.0, 0.0, -0.1, 0.1, -0.0, 0.1, -0.1, 0.1, -0.0, 0.0, -0.1, 0.1, 0.1, 0.1, -0.2, 0.0, 0.1, 0.1, -0.1, 0.1, -0.0, -0.0, 0.1, -0.2, -0.0, -0.1, 0.1, -0.1, -0.1, -0.0, 0.0, -0.2, -0.0, -0.1, 0.0, -0.1, -0.1, -0.0, 0.1, -0.1, 0.0, -0.0, -0.1, -0.0, 0.0, -0.1, -0.1, -0.1, -0.1, 0.1, 0.0, -0.0, -0.1, 0.1, -0.1, 0.2, -0.0, 0.1, -0.1, 0.0, -0.0, 0.0, 0.0, 0.2, -0.1, 0.2, -0.1, 0.2, -0.0, 0.1, 0.1, 0.2, 0.1, -0.0, 0.2, 0.1, 0.1, -0.1, -0.0, -0.0, 0.1, 0.2, 0.1, -0.1, -0.0, -0.1, 0.1, -0.1, -0.2, 0.1, 0.1, -0.1, 0.0, 0.0, 0.1, -0.0, -0.1, -0.0, -0.0, 0.1, 0.2, 0.1, 0.1, -0.0, 0.0, 0.1, 0.0, 0.0, -0.0, -0.0, -0.0, -0.0, -0.0, 0.1, 0.0, 0.0, -0.0, -0.1, 0.0, -0.0, -0.1, 0.1, -0.0, 0.1, -0.0, 0.0, -0.0, 0.0, -0.0, 0.1, -0.0, -0.0, -0.0, -0.1, 0.1, 0.0, -0.0, 0.1, 0.0, -0.1, 0.1, 0.0, 0.1, 0.0, -0.3, -0.1, 0.1, 0.1, 0.0, 0.0, 0.0, -0.0, 0.0, 0.0, -0.1, 0.1, 0.1, 0.1, -0.1, 0.1, -0.1, 0.0, 0.1, 0.1, 0.0, 0.1, 0.1, 0.1, 0.1, -0.1, 0.0, 0.1, -0.0, -0.1, 0.0, -0.1, 0.0, -0.1, 0.0, -0.1, 0.0, -0.0, -0.0, 0.1, -0.1, 0.1, -0.0, 0.2, -0.0, -0.0, -0.0, 0.0, 0.0, 0.1, -0.1, 0.0, -0.1, 0.1, 0.0, 0.1, 0.0, 0.0, -0.1, 0.1, -0.1, -0.1, 0.0, -0.2, 0.1, 0.1, -0.1, 0.1, -0.1, -0.0, -0.0, 0.1, -0.1, 0.2, 0.0, -0.1, 0.0, -0.0, 0.0, -0.0, 0.0, 0.0, 0.1, -0.0, -0.1, 0.0, 0.0, -0.0, 0.0, 0.1, -0.1, 0.1, -0.0, 0.2, 0.1, -0.0, -0.0, 0.1, 0.0, 0.1, 0.0, 0.1, 0.1, -0.1, 0.0, -0.0, -0.1, 0.0, -0.2, -0.0, 0.1, 0.1, -0.1, -0.0, 0.1, -0.0, -0.1, 0.0, 0.0, 0.1, -0.1, -0.1, -0.0, -0.1, 0.0, 0.0, 0.0, -0.0, 0.1, -0.0, -0.1, -0.1, 0.2, -0.1, 0.0, -0.1, -0.1, -0.0, -0.1, 0.1, -0.0, -0.0, -0.0, -0.1, -0.0, 0.1, -0.1, -0.1, -0.0, 0.1, -0.1, 0.1, -0.1, 0.1, 0.0, 0.1, -0.1, -0.0, 0.0, -0.0, -0.0, 0.1, 0.1, 0.0, 0.0, -0.1, -0.1, 0.1, 0.0, -0.1, 0.1, -0.1, 0.0, -0.0, -0.0, -0.0, 0.1, 0.1, -0.1, -0.0, 0.0, -0.0, 0.1, -0.1, -0.0, -0.0, -0.0, -0.0, -0.1, -0.1, 0.1, 0.0, -0.1, -0.0, 0.0, -0.0, 0.0, -0.1, 0.0, -0.1, 0.0, 0.0, 0.0, 0.1, -0.0, -0.0, 0.1, -0.1, -0.1, 0.0, 0.1, 0.2, -0.0, 0.2, 0.1, -0.1, -0.0, 0.1, -0.0, -0.2, 0.1, 0.0, 0.1, -0.0, -0.1, -0.1, -0.1, -0.1, -0.1, 0.1, -0.1, 0.0, -0.0, 0.1, 0.1, -0.0, -0.1, 0.1, 0.1, 0.0, 0.0, 0.0, 0.1, -0.0, 0.0, -0.0, 0.0, 0.0, -0.0, -0.1, -0.0, -0.1, -0.1, 0.0, -0.1, 0.1, 0.1, -0.1, 0.1, 0.1, -0.1, 0.1, 0.2, 0.0, -0.0, 0.0, -0.0, 0.1, 0.1, 0.0, 0.0, -0.1, -0.0, -0.1, 0.0, 0.0, 0.0, -0.1, 0.0, 0.1, 0.0, -0.0, 0.0, -0.1, 0.2, 0.0, -0.0, 0.1, -0.0, -0.2, -0.1, -0.1, -0.1, 0.2, -0.2, 0.0, 0.1, -0.2, -0.0, 0.1, 0.2, 0.0, -0.1, -0.1, -0.0, 0.0, 0.0, 0.1, 0.1, 0.1, -0.1, -0.1, 0.0, -0.0, 0.0, -0.0, 0.0, 0.0, -0.1, 0.0, 0.0, 0.0, -0.2, 0.1, 0.1, -0.0, 0.0, 0.0, 0.0, -0.1, -0.0, -0.1, -0.0, -0.1, 0.1, 0.0, 0.0, 0.0, 0.0, -0.2, 0.2, -0.0, 0.1, -0.1, 0.1, -0.2, 0.1, 0.0, -0.0, 0.0, 0.0, -0.1, -0.1, -0.0, 0.0, 0.1, 0.1, 0.1, 0.0, 0.1, -0.1, -0.1, -0.0, -0.0, 0.1, -0.0, -0.0, 0.0, 0.0, -0.1, 0.0, -0.0, -0.1, 0.1, 0.1, -0.1, 0.1, 0.0, -0.0, -0.0, -0.0, -0.1, -0.1, 0.0, 0.1, -0.0, -0.0, -0.1, 0.1, 0.1, -0.0, 0.0, 0.1, -0.1, -0.0, 0.0, -0.0, 0.1, -0.2, 0.1, 0.1, 0.0, -0.1, -0.0, 0.1, -0.1, 0.0, 0.1, -0.0, 0.1, -0.0, 0.0, -0.1, 0.0, 0.1, 0.0, -0.1, -0.0, 0.1, 0.1, -0.1, 0.0, 0.1, 0.0, -0.0, 0.1, -0.0, -0.0, 0.0, 0.1, 0.0, -0.0, -0.0, -0.0, 0.0, 0.1, 0.0, 0.0, 0.1, -0.2, -0.0, -0.1, 0.1, 0.0, -0.1, -0.1, 0.1, -0.0, -0.0, 0.1, 0.0, 0.0, -0.0, -0.0, -0.0, 0.1, -0.0, 0.0, -0.1, -0.1, 0.1, 0.0, -0.0, 0.0, -0.0, -0.1, 0.0, -0.0, 0.0, -0.0, 0.0, -0.1, -0.0, -0.1, 0.1, -0.0, 0.0, 0.0, 0.1, -0.0, 0.0, -0.0, -0.0, 0.0, -0.0, -0.0, 0.0, -0.0, 0.0, -0.0, 0.2, 0.1, 0.1, -0.1, -0.0, -0.0, 0.0, 0.1, -0.0, -0.0, -0.0, -0.1, -0.1, -0.0, 0.1, -0.1, 0.0, -0.0, -0.0, -0.0, -0.0, -0.0, -0.1, 0.0, -0.0, 0.0, 0.1, -0.1, 0.0, -0.0, -0.0, 0.1, 0.0, 0.1, 0.1, -0.1, -0.0, 0.1, 0.1, -0.0, -0.0, -0.1, 0.1, -0.1, 0.1, -0.1, -0.0, 0.0, 0.0, 0.1, 0.0, 0.1, -0.0, 0.0, 0.1, 0.0, -0.1, -0.1, 0.1, -0.1, 0.1, -0.0, 0.2, -0.1, 0.1, -0.1, -0.0, 0.1, -0.0, -0.1, 0.2, 0.1, -0.0, 0.0, -0.1, -0.0, 0.1, 0.0, -0.0, -0.0, 0.1, 0.1, -0.0, 0.0, -0.0, 0.0, 0.1, 0.0, -0.0, -0.1, 0.0, 0.1, 0.0, 0.1, -0.2, 0.0, 0.0, -0.1, -0.0, -0.1, 0.1, 0.0, 0.1, -0.0, -0.1, 0.0, 0.0, 0.0, 0.1, -0.0, 0.0, -0.1, 0.2, -0.2, 0.2, -0.1, -0.1, -0.0, 0.1, -0.0, -0.0, -0.1, 0.1, -0.0, 0.1, -0.1, 0.0, 0.0, -0.1, 0.0, -0.0, -0.0, -0.1, 0.0, -0.0, 0.0, 0.0, 0.0, -0.1, 0.0, 0.1, 0.1, -0.0, 0.0, -0.1, 0.0, -0.0, 0.1, -0.2, -0.0, -0.1, 0.0, -0.2, 0.0, -0.1, 0.1, -0.1, -0.1, -0.2, -0.0, -0.0, 0.1, -0.1, 0.2, -0.2, 0.1, 0.0, -0.0, -0.0, -0.1, 0.0, 0.0, 0.0, -0.0, -0.1, -0.0, 0.0, -0.0, 0.2, -0.0, -0.1, -0.1, 0.2, 0.0, 0.1, -0.1, 0.0, -0.0, 0.1, 0.0, 0.1, 0.0, 0.2, -0.0, -0.0, -0.1, -0.0, 0.1, 0.1, 0.1, -0.1, -0.0, 0.1, -0.1, -0.0, 0.1, -0.1, 0.0, 0.2, -0.0, 0.1, -0.1, 0.1, -0.1, 0.0, -0.0, 0.0, 0.1, 0.3, -0.0, -0.2, -0.1, 0.2, -0.0, -0.1, 0.1, 0.1, -0.1, -0.1, -0.2, 0.2, 0.0, -0.2, 0.1, -0.1, -0.0, 0.1, -0.1, -0.1, 0.2, -0.1, 0.1, -0.1, 0.1, -0.0, 0.0, -0.1, 0.0, 0.2, 0.0, -0.0, -0.1, 0.2, -0.1, -0.1, 0.1, -0.0, -0.0, -0.1, -0.0, -0.0, -0.1, -0.1, -0.0, 0.0, 0.0, 0.0, -0.1, -0.0, 0.1, -0.0, 0.0, -0.0, -0.0, 0.0, 0.1, 0.0, 0.1, 0.0, 0.0, -0.0, -0.1, 0.0, -0.1, 0.1, -0.0, -0.1, -0.0, 0.0, -0.2, 0.2, 0.1, 0.1, 0.0, -0.1, -0.0, 0.0, 0.0, -0.1, -0.0, 0.0, -0.0, 0.0, -0.1, -0.1, 0.0, -0.1, -0.0, 0.0, 0.0, 0.1, -0.0, -0.0, -0.0, 0.0, 0.0, 0.1, 0.1, 0.2, 0.1, -0.2, -0.1, 0.2, 0.0, 0.1, -0.0, -0.0, -0.0, -0.0, -0.0, 0.2, 0.1, -0.0, 0.0, -0.0, 0.0, 0.0, 0.1, 0.0, 0.1, -0.1, -0.0, 0.0, 0.1, 0.0, 0.0, 0.0, 0.0, 0.1, 0.1, 0.0, 0.0, 0.0, -0.1, -0.0, 0.1, -0.1, -0.0, -0.1, 0.0, 0.2, 0.0, -0.1, -0.0, 0.2, -0.1, -0.0, 0.0, 0.1, 0.1, -0.2, -0.1, 0.0, -0.0, 0.0, 0.1, 0.1, -0.1, 0.0, 0.0, 0.1, -0.0, -0.1, -0.1, 0.1, 0.0, 0.1, 0.1, -0.1, 0.0, -0.0, -0.0, -0.3, 0.1, -0.0, 0.0, 0.1, -0.1, 0.1, -0.1, -0.0, -0.1, 0.2, -0.1, 0.0, -0.2, 0.0, -0.1, 0.1, -0.0, 0.0, 0.0, 0.1, -0.0, 0.1, -0.0, -0.0, 0.0, 0.0, 0.0, -0.1, -0.1, 0.0, -0.1, 0.0, -0.0, -0.1, -0.0, 0.0, -0.1, -0.0, -0.0, 0.0, 0.1, -0.0, -0.1, 0.0, 0.0, -0.1, 0.1, -0.1, 0.1, -0.0, 0.1, -0.0, 0.1, -0.0, 0.1, 0.1, 0.1, 0.0, -0.0, -0.0, -0.0, -0.1, 0.1, 0.1, -0.1, 0.1, -0.0, -0.1, -0.1, 0.1, 0.1, -0.0, -0.0, 0.1, 0.0, 0.1, -0.2, 0.0, -0.1, 0.1, 0.0, -0.2, 0.0, 0.2, -0.0, 0.0, -0.0, -0.1, -0.0, 0.1, -0.0, 0.0, -0.0, -0.0, 0.0, 0.1, 0.0, -0.1, -0.1, -0.0, 0.0, 0.1, -0.0, 0.0, -0.1, -0.1, 0.1, -0.0, 0.1, -0.1, 0.1, 0.1, -0.0, -0.1, -0.0, 0.0, 0.2, -0.1, -0.0, 0.0, -0.1, 0.0, 0.1, 0.0, 0.1, 0.1, -0.1, 0.1, 0.0, 0.0, 0.0, -0.0, -0.0, 0.0, 0.0, -0.1, 0.0, 0.1, 0.1, -0.0, -0.0, -0.1, 0.1, 0.0, 0.1, -0.1, -0.1, 0.1, -0.0, 0.0, -0.1, 0.0, -0.1, -0.0, 0.0, -0.0, 0.1, -0.0, -0.1, -0.1, -0.1, 0.1, 0.0, 0.1, -0.0, -0.0, -0.1, 0.1, 0.0, -0.1, 0.0, -0.0, -0.0, 0.0, -0.1, -0.1, 0.1, 0.1, 0.1, -0.0, -0.0, 0.1, -0.0, 0.0, 0.2, 0.0, 0.0, -0.0, -0.1, -0.0, -0.1, -0.0, 0.0, -0.0, -0.0, -0.2, 0.0, 0.1, 0.1, -0.3, 0.1, 0.0, -0.1, 0.0, 0.0, 0.0, 0.1, 0.1, 0.1, 0.0, 0.0, 0.0, 0.0, 0.1, 0.2, 0.1, 0.0, 0.0, -0.2, 0.1, -0.2, 0.1, -0.0, 0.0, -0.0, 0.1, -0.1, 0.3, 0.0, 0.0, -0.1, 0.0, -0.0, 0.1, 0.0, -0.1, -0.0, 0.1, -0.0, -0.1, -0.1, -0.0, -0.0, -0.0, 0.0, 0.1, 0.1, 0.0, -0.1, 0.1, -0.1, 0.1, -0.1, 0.0, 0.0, 0.1, 0.0, -0.0, 0.2, 0.2, 0.1, -0.1, 0.1, 0.1, 0.1, 0.1, 0.0, -0.1, -0.0, 0.2, -0.1, -0.0, -0.0, -0.1, 0.1, 0.0, 0.0, 0.0, 0.1, 0.1, 0.0, 0.1, -0.1, -0.1, 0.1, 0.1, -0.2, 0.1, -0.0, 0.1, -0.0, -0.1, -0.0, 0.1, -0.1, 0.1, -0.1, 0.0, 0.1, 0.1, 0.1, -0.0, -0.1, -0.0, 0.1, 0.0, -0.1, 0.0, -0.0, 0.0, -0.0, 0.1, -0.1, -0.1, -0.1, 0.0, 0.0, 0.0, 0.2, 0.0, 0.2, -0.2, -0.0, -0.0, -0.0, -0.1, 0.0, 0.2, 0.0, 0.1, -0.1, 0.1, 0.0, -0.0, 0.0, 0.0, 0.1, -0.0, -0.1, -0.1, -0.0, -0.0, 0.1, 0.1, -0.0, 0.0, 0.0, -0.1, 0.0, 0.1, -0.0, -0.1, 0.1, -0.0, -0.0, -0.2, 0.0, -0.0, -0.1, -0.1, -0.1, 0.1, 0.0, 0.0, -0.0, 0.1, 0.0, 0.0, -0.0, 0.1, -0.1, -0.0, 0.0, 0.0, 0.0, 0.1, -0.0, 0.1, 0.1, 0.0, 0.1, 0.1, -0.1, -0.0, 0.0, -0.1, 0.1, 0.0, 0.1, -0.2, 0.1, -0.0, 0.1, 0.0, 0.1, 0.1, 0.1, -0.1, 0.0, 0.1, 0.1, 0.0, 0.0, 0.1, 0.0, 0.1, 0.1, -0.1, -0.0, -0.0, 0.1, -0.0, 0.1, 0.0, -0.1, 0.0, 0.0, 0.0, -0.0, 0.1, -0.1, -0.0, -0.0, 0.0, 0.1, 0.1, -0.1, -0.0, 0.0, 0.1, 0.0, -0.0, -0.1, -0.0, -0.0, -0.0, 0.1, -0.0, 0.1, -0.1, 0.1, -0.0, 0.0, -0.1, -0.1, -0.1, 0.0, 0.0, -0.0, -0.1, 0.1, 0.1, -0.1, 0.0, 0.1, 0.1, -0.2, -0.0, 0.1, 0.1, 0.2, -0.3, 0.0, 0.1, -0.0, -0.0, -0.0, 0.0, -0.0, -0.0, -0.1, 0.0, 0.0, 0.1, 0.1, 0.0, 0.1, -0.0, 0.0, 0.0, -0.1, -0.0, 0.0, -0.1, -0.1, 0.1, 0.1, 0.0, 0.1, 0.1, -0.1, -0.0, 0.0, -0.0, 0.1, -0.0, 0.1, -0.0, -0.0, -0.1, -0.0, 0.0, -0.0, -0.0, -0.0, -0.1, 0.0, 0.0, 0.0, -0.2, 0.1, -0.0, -0.0, 0.1, -0.0, 0.0, 0.1, -0.1, -0.1, 0.0, -0.2, -0.1, 0.2, -0.1, -0.0, -0.1, -0.2, 0.1, 0.0, 0.1, -0.1, -0.2, 0.0, 0.1, 0.1, 0.2, 0.0, -0.0, 0.0, 0.2, 0.0, -0.0, 0.0, 0.0, 0.0, -0.1, -0.0, 0.0, 0.1, 0.1, 0.2, -0.2, -0.0, 0.1, 0.0, 0.0, -0.1, -0.1, -0.1, 0.1, 0.0, -0.2, 0.1, 0.1, -0.1, 0.0, -0.0, -0.1, -0.0, 0.1, -0.0, -0.2, 0.1, 0.1, 0.0, 0.1, -0.1, -0.1, -0.1, 0.2, -0.1, -0.1, 0.0, -0.0, -0.0, 0.1, 0.1, -0.1, 0.0, -0.0, 0.1, 0.1, -0.1, 0.0, -0.0, -0.1, -0.1, 0.0, 0.0, 0.0, 0.0, -0.0, -0.1, -0.1, 0.0, -0.1, -0.1, 0.0, -0.1, -0.1, 0.0, -0.0, 0.0, 0.1, -0.2, -0.0, -0.0, 0.1, 0.1, 0.0, 0.1, 0.1, -0.1, -0.0, 0.2, 0.0, -0.1, 0.1, 0.1, 0.0, 0.2, -0.1, -0.0, 0.1, 0.1, 0.0, 0.1, 0.0, 0.0, 0.0, -0.0, -0.0, 0.1, 0.0, 0.1, -0.0, 0.1, 0.0, -0.0, -0.1, 0.0, 0.0, 0.1, 0.1, -0.0, 0.1, 0.2, 0.1, 0.0, -0.0, -0.1, 0.2, 0.0, -0.0, 0.0, 0.0, -0.0, -0.0, 0.0, 0.1, 0.1, 0.0, -0.0, 0.0, 0.0, -0.1, -0.0, -0.1, 0.0, -0.2, 0.2, -0.1, 0.0, 0.1, -0.1, -0.0, -0.1, 0.2, -0.1, -0.2, -0.1, 0.1, 0.0, 0.0, -0.0, 0.0, 0.1, -0.0, 0.1, -0.0, 0.1, -0.1, 0.1, -0.0, -0.0, -0.1, -0.2, 0.2, 0.0, 0.0, 0.0, -0.2, -0.1, 0.1, -0.1, 0.1, -0.0, 0.0, 0.1, 0.1, 0.1, -0.1, -0.0, -0.0, -0.0, -0.1, -0.1, 0.0, 0.1, -0.0, 0.0, -0.0, -0.1, -0.1, 0.0, -0.0, -0.2, 0.1, -0.1, -0.0, -0.1, -0.0, -0.1, 0.1, -0.0, -0.1, -0.2, 0.1, -0.0, -0.1, -0.0, -0.0, -0.1, 0.1, 0.0, 0.0, 0.0, -0.0, 0.0, 0.1, -0.0, 0.1, -0.1, -0.0, 0.0, 0.0, -0.2, 0.1, -0.1, -0.0, 0.0, -0.1, -0.0, 0.1, -0.1, 0.0, 0.0, 0.1, 0.0, -0.0, 0.0, 0.1, -0.0, 0.0, 0.1, -0.1, 0.0, -0.1, -0.1, 0.0, -0.1, 0.1, 0.1, -0.0, -0.0, 0.0, -0.0, 0.1, 0.1, 0.1, 0.1, -0.0, -0.1, -0.0, 0.1, 0.0, -0.1, 0.1, 0.0, 0.1, -0.1, -0.1, 0.1, 0.0, 0.0, 0.1, -0.0, -0.1, -0.1, 0.0, 0.0, -0.0, -0.0, 0.1, -0.1, -0.0, -0.1, 0.1, -0.0, 0.1, -0.0, 0.1, -0.1, 0.0, 0.1, 0.1, -0.0, -0.2, -0.2, 0.1, -0.0, -0.0, 0.0, 0.0, -0.1, -0.0, -0.1, 0.1, -0.0, -0.1, 0.1, -0.0, -0.0, 0.1, -0.0, -0.0, 0.0, -0.1, 0.1, -0.0, 0.1, -0.0, 0.1, -0.0, 0.0, -0.0, 0.0, -0.2, -0.1, -0.0, 0.0, -0.0, 0.1, 0.0, -0.1, -0.0, 0.0, -0.0, 0.1, 0.0, 0.1, -0.0, -0.0, 0.0, 0.1, -0.1, 0.1, 0.0, 0.1, -0.1, 0.1, 0.0, 0.0, -0.0, 0.1, -0.1, -0.1, 0.1, 0.1, -0.0, 0.2, -0.1, -0.1, -0.0, -0.0, -0.1, 0.0, 0.1, 0.0, -0.2, -0.0, 0.0, 0.1, 0.0, 0.0, 0.0, 0.1, -0.1, -0.0, 0.0, 0.0, 0.1, -0.0, 0.0, 0.0, 0.1, -0.1, 0.0, -0.2, 0.2, -0.2, 0.0, -0.1, 0.0, -0.1, 0.0, 0.0, -0.1, -0.0, 0.0, 0.1, 0.1, -0.1, 0.0, 0.0, -0.0, 0.2, -0.1, 0.2, -0.0, 0.1, -0.1, 0.2, -0.1, -0.0, -0.1, 0.1, 0.0, 0.1, -0.1, 0.0, -0.0, 0.1, 0.0, -0.1, -0.1, -0.1, 0.0, 0.0, -0.0, 0.0, -0.0, -0.1, -0.0, 0.0, 0.1, 0.0, 0.0, -0.0, 0.0, 0.0, -0.0, 0.0, 0.1, 0.0, 0.0, 0.1, 0.1, 0.0, 0.0, -0.1, 0.0, -0.1, -0.1, -0.0, -0.1, 0.0, 0.0, 0.0, -0.1, 0.0, 0.1, 0.0, 0.1, 0.1, 0.1, 0.0, -0.0, 0.1, 0.0, 0.1, -0.0, -0.0, 0.0, -0.0, 0.0, 0.1, -0.1, -0.0, -0.1, 0.0, 0.0, 0.1, -0.1, -0.1, -0.1, 0.1, -0.0, 0.0, -0.1, 0.1, 0.1, -0.0, 0.0, -0.0, 0.1, -0.1, 0.1, -0.1, 0.1, -0.2, -0.0, 0.0, 0.0, -0.0, -0.0, -0.1, 0.0, 0.0, -0.0, -0.0, -0.0, -0.0, -0.0, -0.0, -0.1, 0.1, 0.0, 0.1, -0.1, 0.0, 0.1, 0.1, 0.0, 0.1, -0.0, 0.0, 0.0, 0.0, -0.1, 0.0, -0.0, 0.0, -0.0, -0.1, 0.0, -0.0, 0.0, 0.0, 0.0, -0.1, 0.0, -0.1, -0.1, -0.0, 0.1, -0.1, 0.1, 0.0, 0.1, 0.1, 0.0, -0.1, 0.1, 0.1, -0.1, 0.0, 0.0, 0.1, -0.2, 0.2, 0.0, -0.0, -0.0, -0.0, 0.0, 0.0, 0.0, -0.1, 0.0, -0.2, 0.0, 0.1, 0.1, -0.0, -0.0, -0.3, 0.2, -0.0, 0.2, -0.1, -0.1, -0.1, 0.0, -0.0, -0.0, 0.2, 0.0, -0.1, -0.1, -0.2, 0.1, 0.2, -0.0, 0.1, -0.1, 0.0, 0.1, -0.0, -0.2, -0.1, 0.1, 0.0, -0.1, 0.0, -0.0, 0.1, -0.0, -0.0, -0.0, -0.1, 0.1, -0.0, -0.0, 0.1, -0.2, 0.1, 0.0, 0.1, -0.2, 0.1, 0.0, 0.0, -0.1, 0.1, 0.0, 0.0, 0.1, -0.1, -0.0, -0.1, 0.1, -0.1, -0.0, -0.0, -0.0, 0.1, 0.0, 0.1, 0.0, -0.0, 0.0, -0.1, -0.1, 0.1, 0.1, -0.0, -0.0, -0.1, 0.3, -0.2, 0.0, -0.0, -0.1, 0.0, 0.0, 0.2, -0.0, 0.0, -0.1, 0.1, 0.1, -0.0, 0.0, 0.1, 0.1, 0.2, -0.1, 0.1, 0.1, 0.1, -0.0, 0.0, 0.0, 0.1, 0.1, 0.2, -0.1, -0.1, 0.0, -0.1, 0.2, -0.0, -0.1, 0.0, -0.2, 0.0, 0.0, 0.0, -0.1, -0.0, 0.1, -0.1, -0.0, -0.0, -0.0, 0.1, 0.1, 0.1, 0.1, -0.1, 0.0, -0.0, -0.0, 0.2, -0.0, 0.1, -0.2, -0.0, -0.1, -0.0, 0.0, 0.1, -0.1, 0.0, 0.0, -0.1, 0.1, 0.0, 0.1, -0.1, -0.0, -0.0, -0.0, 0.1, -0.1, -0.2, 0.1, 0.1, -0.0, 0.1, -0.2, 0.1, 0.0, -0.0, -0.1, 0.0, 0.2, 0.1, -0.2, -0.0, 0.1, -0.1, -0.1, -0.1, 0.1, 0.0, -0.0, 0.0, 0.2, -0.1, 0.0, 0.0, -0.1, 0.1, 0.0, 0.1, -0.0, -0.1, 0.1, -0.2, 0.0, 0.1, -0.1, 0.0, 0.1, 0.1, -0.1, -0.0, -0.0, 0.0, 0.1, 0.0, 0.0, -0.0, -0.0, -0.0, 0.0, 0.0, -0.1, 0.1, -0.1, 0.1, 0.1, -0.0, 0.0, 0.0, -0.1, -0.0, 0.0, -0.0, 0.0, 0.0, -0.1, -0.1, -0.2, 0.3, -0.0, 0.1, -0.3, 0.0, 0.1, 0.1, -0.1, 0.0, -0.0, 0.1, 0.1, 0.1, 0.1, -0.1, 0.2, -0.1, -0.0, 0.2, -0.2, 0.0, -0.1, 0.1, -0.1, 0.1, -0.1, 0.1, -0.1, 0.0, 0.1, 0.0, 0.1, 0.1, 0.1, 0.1, -0.0, -0.0, 0.0, 0.1, 0.1, -0.0, 0.0, -0.0, 0.0, 0.0, 0.1, -0.1, 0.1, 0.1, 0.1, 0.1, 0.0, -0.0, 0.0, -0.0, 0.0, 0.0, 0.0, -0.0, -0.1, 0.0, 0.1, 0.1, -0.0, 0.0, -0.0, 0.1, -0.0, 0.0, 0.0, -0.1, 0.0, -0.1, 0.1, -0.1, 0.1, -0.1, -0.0, -0.0, 0.0, -0.1, 0.1, -0.1, -0.0, -0.1, 0.1, -0.1, 0.1, 0.0, 0.0, 0.0, -0.1, 0.0, 0.1, 0.0, -0.1, 0.1, 0.0, 0.1, 0.0, 0.0, -0.0, -0.1, 0.1, -0.1, -0.0, 0.1, 0.0, 0.0, -0.2, 0.0, -0.1, -0.1, -0.2, -0.1, 0.0, 0.1, -0.0, -0.1, -0.1, -0.0, -0.0, 0.0, -0.0, 0.1, -0.1, -0.0, 0.1, 0.0, -0.0, 0.0, -0.1, -0.1, -0.1, 0.1, -0.0, 0.0, 0.1, -0.0, -0.1, -0.1, 0.1, 0.0, -0.1, 0.0, 0.0, -0.0, -0.0, -0.1, -0.1, 0.0, -0.0, 0.1, -0.0, 0.1, 0.2, -0.2, -0.0, 0.1, -0.0, 0.1, -0.1, -0.1, -0.1, -0.0, 0.2, 0.0, -0.0, -0.0, -0.1, 0.0, 0.1, -0.1, -0.1, -0.1, 0.1, -0.1, -0.0, -0.1, 0.0, -0.1, 0.1, -0.2, 0.0, -0.3, -0.0, 0.0, 0.1, -0.1, 0.1, -0.1, 0.1, -0.1, -0.0, -0.1, -0.0, -0.0, 0.0, -0.1, -0.0, 0.0, -0.1, -0.1, -0.0, -0.0, 0.1, -0.0, -0.0, -0.0, -0.0, -0.2, 0.1, -0.1, 0.0, -0.1, -0.0, -0.1, -0.0, 0.0, 0.1, 0.1, 0.0, 0.0, 0.1, -0.1, 0.0, 0.0, 0.1, 0.1, -0.0, 0.1, 0.1, 0.1, -0.0, 0.1, 0.0, -0.0, -0.0, 0.1, -0.0, -0.1, 0.0, -0.1, 0.0, -0.0, -0.0, -0.1, -0.0, -0.1, 0.0, -0.1, 0.0, 0.0, 0.0, 0.0, -0.0, -0.1, -0.1, -0.0, 0.1, 0.1, 0.0, -0.1, 0.0, -0.1, 0.1, -0.0, 0.0, 0.1, -0.1, 0.0, 0.0, 0.1, -0.2, 0.1, -0.0, 0.1, 0.1, 0.0, -0.0, 0.1, -0.1, -0.0, -0.1, 0.1, 0.0, 0.0, -0.0, -0.1, 0.0, 0.1, 0.0, -0.1, 0.0, -0.1, 0.1, 0.0, -0.0, 0.1, 0.0, 0.1, 0.0, 0.0, -0.0, -0.1, -0.1, 0.2, -0.0, 0.0, -0.1, 0.1, -0.1, 0.0, -0.1, 0.1, -0.0, 0.1, -0.1, -0.0, 0.1, 0.1, -0.1, -0.1, -0.0, -0.0, 0.2, -0.0, 0.0, -0.0, -0.1, 0.1, -0.0, 0.0, -0.1, 0.1, 0.0, 0.0, 0.0, 0.1, 0.0, -0.1, -0.0, -0.1, 0.1, 0.0, -0.0, -0.1, 0.1, 0.0, 0.0, 0.0, -0.2, -0.1, 0.0, 0.0, 0.1, -0.1, -0.0, 0.1, -0.1, 0.1, -0.2, -0.1, -0.1, -0.0, -0.0, 0.1, -0.0, -0.0, -0.1, -0.0, 0.0, -0.0, -0.1, -0.0, -0.0, 0.0, 0.0, 0.0, 0.0, 0.0, -0.1, -0.0, 0.0, -0.0, -0.1, 0.1, -0.0, -0.1, -0.0, -0.1, 0.0, -0.1, 0.1, -0.2, 0.1, -0.1, 0.0, 0.1, -0.1, 0.1, 0.0, 0.0, -0.3, 0.0, 0.1, 0.0, 0.0, -0.0, -0.2, 0.1, -0.1, -0.0, -0.2, 0.1, 0.1, 0.0, -0.0, 0.0, -0.1, -0.0, -0.0, -0.0, -0.1, -0.0, -0.1, 0.1, -0.0, -0.1, 0.1, 0.0, 0.1, 0.1, 0.0, -0.0, 0.1, -0.1, -0.1, 0.0, -0.1, 0.1, -0.1, 0.0, -0.1, 0.1, 0.0, 0.0, -0.1, -0.1, -0.1, -0.2, 0.0, 0.1, 0.0, 0.1, 0.0, -0.2, -0.1, 0.0, 0.0, -0.0, 0.1, -0.0, -0.0, -0.0, 0.1, -0.1, -0.0, 0.1, -0.1, 0.1, -0.0, 0.1, -0.1, -0.0, 0.0, 0.1, -0.0, 0.1, 0.0, -0.1, -0.0, 0.1, 0.1, 0.1, -0.0, -0.0, 0.0, 0.1, 0.1, -0.2, -0.0, 0.1, 0.3, 0.1, -0.0, -0.1, -0.0, -0.0, -0.0, -0.0, 0.1, 0.1, 0.1, -0.1, 0.1, -0.2, -0.1, 0.1, -0.0, 0.1, 0.0, -0.0, 0.0, -0.1, 0.2, -0.1, -0.1, 0.1, 0.1, -0.1, -0.1, -0.1, 0.1, 0.0, -0.2, 0.1, 0.1, -0.1, -0.1, 0.1, 0.1, 0.1, -0.1, 0.0, 0.1, -0.0, -0.1, -0.0, -0.0, 0.0, -0.0, -0.1, -0.1, -0.1, 0.0, 0.0, -0.0, 0.1, 0.0, 0.1, 0.0, 0.0, 0.0, 0.0, -0.1, 0.1, 0.1, 0.1, -0.0, 0.0, -0.1, 0.0, 0.1, 0.1, -0.0, -0.1, -0.0, 0.0, -0.0, 0.1, -0.0, 0.1, -0.1, 0.0, 0.0, 0.1, -0.1, 0.0, 0.0, -0.1, -0.0, -0.1, 0.2, -0.2, 0.1, -0.1, 0.0, 0.1, -0.0, 0.0, 0.2, 0.1, -0.0, -0.1, 0.0, 0.0, -0.0, 0.1, -0.2, 0.1, 0.2, 0.1, -0.2, -0.0, 0.2, -0.1, -0.0, 0.1, -0.0, -0.1, 0.1, 0.2, 0.1, 0.0, -0.1, 0.0, 0.0, 0.1, 0.2, -0.0, 0.0, 0.1, 0.2, 0.0, 0.0, -0.1, -0.1, -0.1, -0.1, 0.2, -0.0, 0.2, -0.2, 0.1, 0.0, 0.1, -0.0, 0.0, 0.1, -0.1, 0.1, 0.0, 0.1, -0.0, -0.1, -0.0, 0.0, -0.1, 0.1, 0.1, -0.1, 0.0, 0.1, 0.0, -0.1, 0.2, -0.0, -0.1, -0.1, 0.0, 0.0, 0.1, -0.1, -0.1, -0.0, 0.2, -0.1, 0.0, 0.0, 0.0, 0.0, 0.1, -0.1, 0.1, 0.0, 0.0, 0.1, 0.0, 0.1, -0.2, 0.0, -0.1, 0.1, 0.0, -0.0, -0.1, 0.0, -0.1, 0.2, -0.0, 0.1, -0.0, 0.2, -0.1, 0.0, 0.0, -0.0, -0.0, -0.2, 0.1, 0.1, 0.1, -0.1, 0.1, -0.0, 0.1, -0.0, 0.1, -0.0, -0.0, -0.1, -0.1, -0.1, -0.0, -0.1, 0.1, 0.0, -0.1, -0.1, 0.0, 0.1, -0.1, -0.0, -0.1, 0.0, 0.0, 0.0, 0.0, -0.0, -0.1, 0.1, -0.0, -0.1, 0.1, 0.0, -0.1, 0.1, -0.0, -0.1, -0.1, 0.1, -0.1, -0.0, -0.1, -0.0, -0.0, 0.0, -0.1, 0.1, 0.1, -0.1, -0.0, 0.0, 0.0, 0.1, -0.0, 0.0, -0.0, 0.2, 0.0, 0.1, 0.1, 0.1, -0.1, -0.1, 0.0, 0.1, 0.1, -0.1, 0.2, 0.1, 0.1, -0.1, 0.1, 0.1, 0.0, 0.1, 0.2, 0.0, -0.1, -0.1, -0.1, 0.0, 0.0, -0.0, -0.0, -0.0, -0.1, 0.0, -0.1, 0.0, 0.0, 0.2, -0.0, -0.1, 0.0, -0.0, 0.0, -0.0, -0.0, -0.2, -0.1, 0.0, 0.1, -0.0, -0.0, -0.0, -0.1, -0.0, -0.0, -0.0, -0.0, -0.0, 0.0, -0.1, 0.1, 0.0, -0.0, 0.1, -0.1, -0.1, 0.0, 0.2, 0.0, -0.0, -0.1, -0.0, 0.0, -0.2, 0.1, 0.0, -0.1, -0.2, -0.1, 0.1, -0.0, -0.0, -0.0, -0.1, -0.1, 0.0, -0.0, 0.1, -0.0, -0.1, -0.0, -0.0, -0.0, 0.2, 0.0, 0.0, -0.0, 0.1, 0.0, 0.1, -0.0, 0.1, 0.1, -0.0, -0.0, -0.2, -0.1, 0.0, 0.1, -0.1, 0.1, 0.0, -0.2, 0.0, 0.0, -0.1, 0.0, 0.1, -0.0, -0.1, 0.1, -0.0, -0.0, -0.1, 0.2, 0.1, -0.0, -0.1, -0.1, 0.2, 0.0, -0.0, 0.1, -0.1, 0.1, -0.1, 0.0, -0.1, 0.1, -0.0, 0.0, 0.0, -0.0, 0.0, 0.2, -0.0, -0.0, -0.1, -0.0, 0.1, 0.1, 0.0, 0.1, 0.0, 0.1, -0.1, 0.2, -0.0, 0.2, -0.0, 0.0, -0.0, 0.0, -0.0, 0.2, 0.0, 0.1, -0.1, 0.1, 0.0, 0.0, -0.0, 0.1, -0.2, -0.0, -0.0, 0.0, -0.1, 0.1, -0.0, -0.0, -0.1, -0.0, 0.1, -0.1, -0.0, 0.1, 0.1, 0.2, -0.1, -0.1, 0.0, 0.1, 0.0, 0.1, 0.0, -0.1, -0.1, -0.1, -0.0, 0.2, 0.0, -0.0, -0.0, 0.1, -0.1, -0.1, -0.1, 0.0, 0.1, -0.0, 0.0, -0.0, 0.0, -0.1, 0.2, 0.1, 0.1, -0.1, 0.0, -0.0, -0.1, 0.0, 0.1, -0.1, -0.0, -0.1, 0.2, -0.1, -0.0, -0.1, -0.0, -0.1, 0.1, -0.1, 0.1, 0.1, 0.1, 0.1, -0.1, -0.0, 0.0, 0.0, 0.0, -0.0, -0.0, -0.1, -0.1, -0.1, -0.1, 0.1, 0.1, -0.1, 0.0, -0.1, 0.1, 0.0, 0.0, -0.0, 0.0, -0.1, 0.0, 0.0, -0.0, 0.0, -0.0, 0.0, 0.1, -0.0, 0.0, -0.0, -0.0, 0.1, -0.1, 0.0, 0.1, -0.0, -0.1, -0.1, 0.1, -0.0, -0.1, 0.0, 0.0, -0.0, 0.0, 0.1, 0.1, -0.0, -0.1, 0.0, -0.1, 0.0, -0.1, 0.0, 0.0, 0.0, -0.1, -0.0, -0.0, 0.1, -0.0, 0.0, 0.0, -0.0, 0.0, -0.1, -0.1, -0.0, 0.0, 0.0, 0.0, -0.1, -0.0, 0.2, -0.2, 0.1, 0.0, 0.1, 0.0, 0.0, -0.0, 0.1, -0.0, -0.0, 0.1, -0.0, 0.0, -0.0, 0.1, -0.1, -0.0, 0.1, 0.0, -0.1, -0.0, -0.0, 0.1, -0.1, -0.1, 0.0, -0.0, -0.1, -0.0, 0.0, 0.1, 0.0, -0.1, 0.0, -0.0, 0.0, 0.0, -0.0, 0.1, -0.0, -0.0, 0.1, 0.0, 0.1, -0.0, 0.0, 0.0, -0.0, 0.1, 0.0, 0.1, 0.0, 0.0, -0.1, 0.0, -0.0, -0.1, 0.0, 0.1, -0.2, 0.2, -0.1, 0.1, -0.1, 0.1, -0.1, 0.1, 0.1, 0.1, -0.1, 0.0, -0.1, 0.1, -0.1, -0.0, -0.1, 0.0, -0.0, 0.0, -0.0, -0.0, 0.1, 0.0, 0.1, -0.1, 0.0, 0.0, 0.1, 0.1, -0.0, -0.0, -0.0, -0.0, -0.0, 0.0, 0.0, -0.0, -0.1, -0.0, -0.0, 0.0, -0.0, 0.0, 0.0, -0.0, -0.0, 0.1, 0.0, -0.0, 0.0, -0.1, -0.1, -0.1, 0.0, -0.0, 0.1, 0.1, 0.0, 0.0, -0.2, -0.0, -0.1, 0.1, -0.0, -0.1, -0.0, 0.0, -0.1, 0.0, 0.2, -0.0, 0.1, -0.0, 0.0, 0.2, -0.0, -0.0, 0.1, 0.1, 0.1, 0.0, 0.1, 0.2, -0.1, -0.0, 0.0, -0.0, 0.1, 0.2, 0.0, -0.0, -0.0, 0.2, -0.1, 0.1, -0.0, 0.0, 0.0, 0.1, 0.1, -0.1, 0.0, 0.0, -0.0, 0.0, 0.1, 0.0, 0.0, -0.1, 0.1, -0.0, 0.1, -0.1, 0.1, 0.1, -0.0, -0.1, 0.1, 0.0, 0.0, -0.0, 0.2, 0.0, 0.3, -0.1, -0.1, -0.0, 0.0, 0.0, -0.0, -0.1, 0.0, 0.1, -0.0, -0.1, 0.0, -0.1, -0.1, -0.1, -0.2, 0.2, -0.1, -0.2, -0.1, 0.1, -0.1, -0.0, -0.1, -0.0, -0.1, 0.2, 0.1, -0.1, 0.0, -0.0, -0.1, 0.1, -0.0, -0.1, -0.0, -0.1, 0.0, -0.1, 0.1, -0.1, 0.1, -0.0, -0.0, 0.2, 0.0, -0.1, -0.0, 0.1, -0.0, -0.0, 0.0, -0.0, -0.0, 0.1, -0.1, 0.0, -0.1, 0.2, -0.2, -0.1, 0.0, 0.0, -0.1, -0.1, -0.0, -0.1, 0.0, 0.0, 0.1, -0.1, -0.1, -0.0, -0.1, -0.1, -0.0, -0.1, -0.1, -0.2, 0.1, -0.1, 0.1, -0.0, -0.1, 0.1, 0.1, -0.0, -0.0, -0.1, -0.0, -0.1, 0.1, 0.0, -0.2, 0.1, 0.1, -0.1, -0.1, 0.0, -0.0, -0.0, 0.2, 0.1, -0.0, -0.0, -0.1, 0.1, 0.0, -0.1, 0.0, 0.1, -0.1, -0.0, 0.1, -0.0, -0.1, 0.1, 0.0, -0.0, -0.0, -0.0, -0.0, 0.0, 0.1, 0.1, -0.2, 0.1, -0.1, 0.0, -0.0, -0.1, -0.0, 0.1, -0.1, 0.2, 0.0, 0.0, 0.1, 0.1, 0.0, 0.0, -0.0, -0.0, 0.0, -0.0, 0.0, 0.1, 0.0, -0.0, 0.0, -0.1, 0.1, 0.1, 0.0, -0.0, -0.1, 0.1, 0.1, 0.1, 0.0, 0.0, -0.0, -0.0, 0.0, 0.2, -0.0, -0.0, -0.1, 0.2, -0.0, 0.1, -0.1, 0.1, 0.1, 0.1, 0.0, 0.1, 0.1, 0.0, 0.0, 0.1, -0.1, -0.1, 0.1, -0.1, -0.0, 0.0, 0.1, 0.0, 0.0, -0.0, -0.0, -0.1, 0.0, -0.2, -0.0, 0.1, 0.1, -0.1, 0.1, -0.0, -0.0, 0.1, 0.1, -0.0, -0.1, 0.1, 0.1, 0.0, 0.0, -0.1, 0.0, 0.0, -0.0, -0.1, -0.1, 0.2, 0.0, -0.0, -0.1, 0.1, -0.2, -0.1, 0.1, -0.1, -0.1, -0.1, 0.1, -0.1, 0.2, -0.2, 0.1, 0.0, -0.2, 0.1, -0.2, 0.0, -0.1, 0.1, -0.0, -0.0, -0.0, 0.0, -0.1, 0.1, 0.2, -0.1, 0.0, 0.0, -0.0, 0.0, 0.1, -0.1, -0.0, 0.1, -0.2, 0.2, 0.0, -0.0, -0.0, 0.0, -0.1, 0.0, -0.0, 0.1, 0.2, -0.1, 0.0, 0.1, 0.0, 0.1, 0.0, -0.1, -0.0, 0.1, 0.0, 0.1, -0.0, 0.1, 0.0, 0.2, -0.1, 0.0, 0.1, -0.0, 0.0, -0.1, 0.1, 0.1, 0.1, 0.0, 0.0, -0.1, -0.0, -0.1, 0.1, -0.0, 0.0, -0.0, 0.0, -0.0, -0.0, 0.0, 0.1, -0.0, -0.0, -0.1, -0.0, -0.1, 0.0, -0.1, 0.1, 0.0, -0.1, 0.1, 0.2, -0.1, 0.0, 0.0, 0.1, 0.0, 0.1, 0.0, 0.0, -0.2, 0.2, 0.0, 0.2, -0.2, 0.1, 0.0, 0.0, -0.1, 0.1, -0.0, 0.0, -0.1, 0.1, 0.0, 0.2, -0.0, -0.0, -0.0, 0.0, 0.1, 0.0, -0.1, -0.0, 0.1, -0.1, 0.0, 0.0, -0.1, -0.1, -0.0, -0.0, 0.1, -0.1, -0.1, -0.1, -0.0, 0.0, 0.0, -0.1, -0.1, -0.1, 0.0, -0.1, -0.1, -0.0, -0.0, -0.0, -0.0, -0.1, -0.0, -0.1, 0.1, 0.0, 0.1, -0.1, 0.0, -0.1, -0.1, 0.1, -0.1, -0.2, 0.1, 0.0, 0.0, 0.1, 0.0, -0.2, 0.0, 0.0, -0.1, -0.0, 0.1, -0.0, -0.1, -0.1, -0.0, 0.1, 0.1, 0.1, -0.0, 0.1, -0.0, 0.0, -0.1, -0.0, 0.1, 0.0, -0.1, -0.0, 0.1, 0.0, 0.0, -0.1, 0.0, -0.2, 0.1, 0.1, 0.0, -0.0, -0.0, 0.0, -0.0, -0.0, -0.1, -0.0, -0.1, 0.2, 0.0, -0.0, -0.2, 0.0, -0.1, 0.0, -0.1, 0.1, 0.0, -0.1, -0.1, -0.0, 0.0, -0.0, 0.0, 0.0, -0.0, 0.0, 0.0, -0.0, -0.1, -0.0, -0.1, -0.0, 0.1, -0.0, -0.1, -0.1, 0.1, -0.0, -0.1, 0.1, 0.0, 0.1, 0.1, 0.0, 0.1, -0.1, 0.2, -0.1, -0.0, 0.1, -0.0, -0.1, 0.0, 0.1, -0.0, 0.1, -0.1, -0.0, -0.0, -0.0, -0.1, -0.1, 0.2, 0.1, -0.1, 0.0, -0.0, -0.1, 0.0, -0.1, 0.1, -0.2, 0.1, 0.0, 0.2, 0.0, -0.1, -0.1, 0.1, 0.1, 0.1, 0.1, 0.0, 0.0, -0.0, -0.1, 0.0, 0.1, -0.0, -0.0, -0.1, 0.1, -0.1, -0.0, -0.1, -0.0, 0.1, -0.0, -0.1, -0.0, 0.0, -0.1, 0.0, -0.1, 0.0, -0.1, -0.1, 0.0, 0.0, -0.1, 0.0, 0.0, 0.1, 0.1, 0.0, 0.0, -0.0, -0.0, 0.0, 0.1, 0.0, 0.1, -0.0, -0.0, -0.1, 0.0, -0.0, 0.1, 0.0, -0.0, 0.2, 0.0, -0.0, -0.0, 0.2, -0.0, -0.0, 0.0, 0.0, 0.0, -0.0, -0.0, -0.0, 0.0, -0.0, 0.1, 0.1, -0.1, 0.0, 0.0, 0.1, -0.0, 0.1, -0.0, -0.0, -0.0, 0.0, 0.0, 0.1, 0.0, 0.0, 0.1, 0.0, -0.1, -0.1, -0.2, 0.2, -0.1, -0.1, -0.0, 0.0, 0.1, 0.0, -0.0, -0.1, -0.1, 0.1, 0.1, 0.0, 0.0, -0.2, -0.1, 0.1, 0.1, -0.1, 0.1, -0.0, -0.1, 0.0, 0.0, 0.0, -0.0, -0.1, -0.0, 0.1, 0.2, -0.1, -0.0, 0.1, 0.1, -0.0, 0.0, 0.0, -0.1, -0.0, -0.1, 0.1, -0.1, -0.0, 0.0, 0.1, 0.0, 0.0, -0.0, 0.1, -0.0, 0.0, -0.1, -0.0, -0.0, -0.1, 0.1, 0.0, -0.0, -0.1, -0.0, 0.2, -0.1, -0.0, 0.1, -0.0, -0.0, 0.1, 0.1, -0.0, 0.1, -0.1, 0.1, -0.0, 0.1, -0.2, 0.0, -0.1, 0.0, -0.2, 0.1, -0.0, 0.0, 0.0, 0.0, 0.0, 0.1, -0.1, -0.1, -0.1, 0.0, -0.0, 0.1, 0.0, -0.1, 0.1, 0.0, -0.2, -0.1, -0.1, 0.1, -0.0, 0.1, 0.1, -0.0, 0.2, -0.0, 0.0, -0.1, 0.1, -0.1, 0.1, -0.1, 0.1, 0.1, -0.1, 0.0, -0.1, -0.0, -0.2, 0.0, 0.1, 0.1, -0.0, -0.1, -0.1, 0.1, -0.1, -0.1, -0.1, -0.2, 0.2, 0.0, -0.1, 0.0, -0.1, -0.2, -0.0, -0.0, -0.0, 0.1, -0.1, -0.1, 0.1, -0.0, 0.0, -0.2, -0.0, -0.0, 0.1, -0.1, -0.0, -0.0, -0.1, -0.0, 0.0, 0.0, -0.0, -0.0, 0.1, -0.1, -0.0, -0.0, -0.0, 0.0, 0.1, 0.0, 0.0, 0.1, 0.2, -0.0, 0.1, -0.1, -0.1, 0.1, 0.1, -0.0, 0.0, -0.1, 0.0, -0.0, -0.0, -0.0, -0.0, -0.0, -0.1, 0.0, 0.0, 0.0, -0.0, -0.0, 0.0, 0.1, 0.0, 0.0, -0.0, 0.0, 0.1, 0.1, -0.1, 0.0, 0.2, -0.1, -0.1, 0.0, -0.0, -0.1, 0.1, 0.1, 0.0, -0.0, -0.0, -0.1, -0.0, 0.1, -0.0, 0.1, 0.1, 0.0, 0.0, -0.1, 0.0, 0.0, -0.1, 0.0, 0.1, 0.0, -0.2, -0.1, -0.0, 0.1, -0.0, 0.1, 0.0, -0.1, -0.0, 0.1, -0.2, 0.0, -0.0, 0.1, 0.0, 0.1, -0.0, 0.0, -0.1, -0.0, 0.1, 0.1, -0.1, 0.0, 0.1, -0.1, 0.0, 0.0, -0.0, 0.1, 0.1, 0.1, -0.1, 0.0, 0.0, -0.1, -0.1, 0.0, 0.1, -0.0, -0.1, 0.0, 0.1, 0.0, 0.0, -0.1, -0.0, 0.0, -0.1, 0.0, 0.1, -0.1, -0.1, -0.1, -0.0, 0.1, 0.1, 0.1, 0.1, 0.2, -0.1, 0.1, 0.1, 0.1, -0.1, 0.2, 0.0, 0.1, -0.1, -0.0, 0.0, 0.1, -0.2, 0.1, -0.1, 0.1, 0.0, -0.0, 0.2, 0.1, -0.1, 0.0, 0.1, 0.0, 0.1, 0.0, -0.1, 0.0, 0.1, -0.1, 0.0, -0.1, 0.0, 0.0, -0.0, -0.0, 0.1, 0.0, -0.0, -0.2, 0.0, -0.1, -0.0, -0.0, 0.0, -0.1, 0.0, -0.1, 0.0, 0.2, -0.0, 0.0, -0.2, 0.0, 0.0, 0.2, 0.0, -0.0, -0.1, -0.2, 0.1, 0.2, -0.0, 0.2, 0.0, -0.1, -0.0, 0.1, -0.0, -0.0, 0.0, -0.0, -0.1, -0.0, -0.0, -0.1, -0.0, -0.0, -0.1, -0.0, 0.0, 0.0, 0.0, 0.0, -0.0, -0.1, -0.1, -0.0, -0.0, -0.1, -0.0, -0.0, 0.0, -0.0, 0.0, -0.1, -0.1, 0.0, -0.2, -0.0, -0.1, 0.1, -0.1, 0.1, -0.1, 0.0, 0.0, 0.0, 0.0, -0.1, 0.1, -0.0, 0.1, -0.1, -0.2, 0.1, 0.0, -0.0, -0.1, -0.0, 0.2, -0.0, 0.1, -0.2, 0.0, 0.0, -0.0, 0.1, 0.2, 0.1, -0.1, -0.1, 0.2, -0.2, 0.1, -0.0, -0.1, -0.0, 0.0, -0.1, 0.0, 0.1, 0.1, 0.1, -0.0, -0.1, -0.0, -0.1, 0.1, 0.0, 0.0, 0.0, 0.0, -0.0, -0.1, 0.1, -0.0, -0.1, 0.2, -0.1, -0.1, -0.1, 0.2, 0.1, -0.1, 0.0, 0.1, -0.1, 0.0, -0.1, 0.2, 0.2, -0.0, 0.2, -0.1, -0.1, 0.1, 0.0, 0.0, -0.1, 0.1, -0.1, 0.0, -0.1, 0.1, -0.1, 0.0, -0.0, -0.0, -0.1, 0.0, -0.2, -0.1, -0.1, 0.1, -0.1, 0.1, -0.1, 0.1, -0.0, 0.2, 0.1, 0.1, 0.1, 0.0, -0.1, 0.1, 0.1, 0.1, -0.0, -0.2, -0.1, 0.2, -0.0, -0.1, 0.1, 0.0, -0.0, 0.1, -0.1, 0.1, 0.1, 0.1, -0.1, -0.2, 0.1, 0.0, -0.1, 0.0, 0.3, 0.1, 0.0, -0.1, -0.1, 0.1, 0.1, -0.1, 0.1, -0.0, 0.0, 0.0, -0.0, -0.0, -0.2, 0.0, 0.1, -0.0, -0.0, 0.0, -0.1, 0.1, 0.0, 0.1, -0.0, -0.0, -0.1, 0.0, -0.0, 0.1, 0.1, 0.0, -0.0, 0.1, -0.2, -0.0, 0.1, -0.1, -0.0, 0.1, 0.1, -0.0, -0.1, -0.0, -0.2, 0.2, -0.0, -0.2, -0.1, -0.1, 0.1, -0.1, 0.0, -0.0, 0.0, -0.0, 0.0, -0.0, -0.0, 0.0, 0.2, 0.1, 0.1, -0.1, -0.0, 0.1, 0.0, -0.0, 0.0, 0.1, -0.0, -0.1, -0.1, 0.1, -0.0, 0.2, -0.1, -0.0, -0.0, -0.0, -0.1, 0.0, 0.1, -0.1, 0.1, -0.1, -0.0, -0.0, -0.1, 0.0, -0.1, -0.1, 0.1, -0.0, 0.2, -0.1, -0.0, 0.0, -0.1, 0.1, -0.2, -0.1, -0.0, 0.1, 0.1, -0.0, -0.1, 0.0, -0.0, 0.1, -0.0, 0.1, 0.1, 0.1, 0.0, 0.0, -0.1, 0.0, -0.0, 0.2, -0.0, -0.1, -0.1, 0.1, -0.0, 0.0, 0.1, 0.0, -0.1, -0.1, 0.3, 0.0, 0.1, -0.2, 0.1, 0.1, 0.1, -0.0, 0.0, 0.0, -0.0, -0.0, -0.2, -0.1, -0.1, 0.0, 0.0, 0.1, -0.1, -0.1, -0.2, 0.0, -0.1, -0.1, -0.1, -0.0, 0.0, -0.1, -0.1, 0.0, 0.2, 0.0, 0.1, 0.1, -0.0, 0.1, 0.0, -0.1, 0.2, 0.0, 0.1, -0.2, -0.0, 0.1, -0.0, 0.0, 0.0, -0.0, 0.1, 0.0, 0.0, 0.0, -0.1, -0.1, -0.0, 0.0, 0.0, 0.1, -0.0, 0.0, 0.0, 0.1, -0.0, -0.0, -0.2, 0.1, -0.0, -0.1, -0.0, 0.1, -0.1, -0.1, -0.0, 0.1, 0.1, -0.1, 0.0, 0.1, -0.1, -0.0, 0.0, -0.0, 0.1, -0.1, 0.2, -0.0, -0.0, 0.0, 0.0, 0.0, 0.1, -0.0, 0.0, -0.0, 0.1, 0.0, 0.0, 0.0, -0.0, 0.0, -0.1, -0.0, -0.0, -0.0, 0.1, 0.0, -0.1, 0.0, 0.0, -0.1, 0.0, 0.2, 0.0, -0.1, -0.1, -0.0, 0.0, 0.0, 0.1, -0.1, 0.0, -0.1, -0.1, -0.2, -0.0, 0.1, -0.0, -0.0, -0.0, 0.1, -0.0, -0.3, -0.1, 0.1, 0.1, -0.1, 0.0, 0.0, -0.1, -0.2, 0.1, 0.0, 0.1, -0.2, 0.2, 0.0, 0.0, -0.0, 0.1, -0.1, -0.1, 0.0, -0.0, 0.0, 0.0, -0.0, -0.0, 0.0, -0.0, -0.0, -0.0, 0.0, -0.0, 0.1, -0.1, -0.1, 0.1, -0.0, 0.0, 0.0, -0.0, -0.2, -0.0, 0.1, 0.0, 0.0, -0.1, -0.1, 0.0, -0.0, -0.2, 0.2, -0.0, -0.0, -0.1, 0.1, -0.2, -0.0, -0.0, -0.1, 0.0, 0.1, 0.0, -0.1, -0.1, -0.0, 0.1, -0.0, 0.0, 0.1, -0.0, 0.0, -0.1, 0.1, -0.1, 0.1, -0.0, 0.1, -0.0, 0.1, -0.0, -0.0, -0.1, -0.1, 0.0, -0.0, -0.0, 0.1, -0.1, 0.0, 0.1, -0.2, -0.1, -0.1, -0.0, 0.0, 0.1, -0.1, -0.1, 0.0, 0.0, 0.1, 0.0, 0.1, -0.1, 0.1, -0.1, -0.1, 0.1, -0.0, -0.0, 0.1, -0.1, -0.2, -0.0, 0.0, 0.0, -0.0, -0.1, 0.1, -0.2, 0.0, -0.0, 0.2, -0.0, 0.1, -0.2, -0.1, -0.1, -0.1, 0.0, -0.0, 0.0, -0.1, 0.1, 0.0, 0.0, 0.1, 0.1, 0.2, -0.2, -0.0, 0.1, 0.3, 0.1, -0.1, -0.2, 0.0, -0.0, 0.1, -0.1, 0.1, -0.1, 0.0, -0.1, -0.0, -0.1, 0.1, -0.1, 0.0, -0.1, 0.2, 0.1, 0.0, 0.1, -0.0, -0.1, 0.0, 0.0, -0.1, 0.1, 0.0, -0.0, -0.2, -0.1, 0.1, 0.1, 0.0, 0.1, 0.1, 0.2, 0.0, 0.1, 0.0, 0.1, -0.1, 0.1, 0.0, 0.0, -0.0, 0.0, -0.2, -0.1, 0.0, 0.0, -0.1, 0.2, 0.0, -0.1, 0.1, 0.2, -0.2, -0.1, 0.1, -0.1, 0.2, 0.0, 0.0, 0.1, -0.0, -0.0, 0.1, -0.0, 0.1, -0.1, 0.1, -0.0, 0.0, 0.1, 0.0, -0.1, 0.0, 0.0, 0.0, -0.0, -0.0, -0.1, -0.1, -0.1, -0.1, -0.1, 0.2, 0.1, -0.1, -0.0, -0.0, -0.0, 0.0, 0.0, -0.1, -0.0, -0.0, 0.0, 0.0, 0.1, 0.1, -0.1, -0.0, 0.0, -0.1, -0.1, 0.2, -0.1, -0.2, -0.1, 0.1, -0.1, 0.0, 0.0, -0.0, 0.1, 0.1, 0.0, -0.0, -0.1, 0.0, 0.1, 0.0, 0.0, -0.0, 0.1, -0.0, 0.0, -0.1, 0.1, 0.0, 0.0, 0.0, -0.0, -0.1, 0.1, 0.0, 0.0, -0.1, -0.1, -0.0, 0.1, -0.1, 0.0, 0.1, 0.0, 0.0, 0.0, 0.0, 0.1, 0.1, -0.1, 0.0, 0.0, 0.0, 0.2, -0.0, -0.0, -0.1, -0.0, 0.0, 0.1, -0.0, -0.0, -0.0, -0.0, -0.1, -0.2, -0.1, -0.1, 0.1, -0.0, 0.0, -0.1, 0.0, -0.0, 0.0, -0.1, 0.1, -0.2, 0.1, -0.0, -0.1, 0.0, 0.3, 0.1, -0.1, -0.1, 0.1, -0.1, 0.0, 0.0, 0.1, -0.1, -0.1, -0.0, -0.0, 0.0, -0.1, 0.0, -0.0, 0.1, -0.0, 0.0, 0.0, -0.0, -0.1, -0.0, 0.0, 0.1, -0.0, -0.0, 0.1, -0.0, 0.1, -0.1, -0.0, -0.1, 0.2, -0.0, -0.1, -0.0, 0.1, -0.0, -0.1, -0.1, 0.1, 0.1, -0.1, 0.0, -0.0, -0.0, -0.0, -0.0, 0.0, -0.1, 0.1, -0.1, 0.0, -0.1, -0.0, -0.0, 0.1, -0.0, 0.1, -0.0, -0.0, -0.1, -0.0, -0.1, -0.0, 0.1, 0.0, -0.1, -0.2, 0.1, -0.1, 0.2, -0.1, 0.3, 0.0, -0.0, -0.1, 0.1, 0.2, 0.2, 0.1, 0.1, 0.1, -0.1, -0.0, 0.1, 0.0, 0.1, -0.0, 0.1, 0.0, 0.1, -0.1, 0.1, 0.1, 0.0, -0.1, 0.0, 0.1, -0.1, -0.1, -0.1, 0.1, 0.0, 0.0, -0.0, -0.0, -0.1, 0.1, 0.2, -0.3, -0.1, 0.0, 0.0, 0.1, 0.1, 0.0, -0.1, -0.1, -0.0, 0.1, -0.0, -0.0, -0.1, 0.1, -0.0, -0.0, 0.0, -0.1, 0.1, 0.1, -0.1, -0.1, -0.2, 0.0, 0.0, 0.0, 0.0, 0.0, -0.1, -0.0, -0.2, 0.0, -0.1, 0.0, -0.1, 0.0, -0.1, 0.0, -0.0, -0.0, 0.1, 0.1, 0.1, -0.1, -0.0, 0.0, 0.0, 0.1, -0.1, -0.1, -0.1, 0.1, -0.0, -0.1, 0.0, 0.0, -0.1, 0.1, -0.0, -0.0, -0.0, -0.0, -0.0, -0.0, 0.0, 0.0, -0.1, 0.0, 0.0, -0.0, -0.0, 0.0, -0.0, -0.0, 0.0, 0.0, 0.1, 0.1, -0.1, 0.0, 0.0, 0.2, -0.1, -0.0, -0.0, -0.0, 0.1, -0.2, 0.2, 0.0, 0.1, -0.3, 0.0, 0.1, 0.0, -0.0, 0.1, -0.1, -0.1, 0.1, -0.0, 0.1, 0.0, -0.0, -0.1, 0.0, -0.0, 0.1, -0.0, -0.1, -0.0, 0.1, -0.0, 0.0, 0.0, -0.1, -0.0, -0.0, 0.0, -0.1, 0.0, -0.1, 0.1, 0.0, 0.0, 0.0, 0.0, -0.1, 0.0, 0.0, 0.0, -0.0, -0.1, -0.0, 0.1, -0.1, -0.1, -0.0, 0.1, -0.0, -0.0, -0.1, -0.1, -0.1, 0.1, 0.0, 0.0, 0.1, 0.1, 0.2, 0.1, 0.1, -0.2, 0.1, -0.0, -0.1, 0.1, 0.1, 0.0, 0.0, 0.0, -0.0, 0.1, 0.0, -0.0, 0.0, -0.0, 0.1, 0.1, -0.1, -0.0, 0.2, -0.1, -0.0, 0.1, -0.1, 0.1, -0.0, 0.1, -0.1, -0.1, 0.0, -0.1, 0.1, -0.0, -0.0, -0.0, 0.0, 0.1, -0.0, 0.0, -0.1, 0.1, 0.0, 0.0, 0.1, 0.0, -0.0, 0.2, -0.1, 0.0, -0.2, -0.0, 0.0, 0.1, -0.0, -0.0, -0.1, -0.3, 0.1, -0.1, 0.1, -0.0, -0.0, -0.1, -0.0, -0.1, 0.1, -0.0, 0.1, -0.0, 0.0, -0.0, 0.0, -0.1, 0.0, 0.0, -0.1, 0.2, -0.0, 0.1, -0.2, 0.1, 0.1, 0.1, 0.1, 0.1, -0.1, -0.0, -0.0, 0.1, 0.0, 0.1, 0.0, -0.1, 0.0, 0.1, 0.0, 0.0, 0.0, -0.1, 0.0, -0.1, 0.1, -0.0, -0.0, -0.0, 0.0, 0.1, 0.0, 0.1, -0.1, 0.1, -0.1, 0.0, -0.0, -0.0, -0.0, 0.2, -0.1, 0.0, -0.1, 0.1, 0.0, 0.1, -0.0, 0.1, -0.1, -0.0, -0.3, -0.0, -0.0, 0.2, 0.1, -0.0, -0.0, -0.1, 0.0, 0.1, -0.2, 0.0, -0.1, 0.1, -0.1, 0.1, -0.0, -0.1, 0.1, -0.2, 0.0, -0.1, 0.1, 0.0, -0.1, -0.0, 0.1, -0.1, -0.1, -0.1, 0.2, 0.0, -0.0, 0.0, -0.1, -0.1, 0.1, 0.0, 0.0, -0.1, 0.1, 0.0, -0.0, 0.0, 0.0, -0.1, -0.0, -0.0, 0.2, 0.2, -0.0, -0.0, 0.2, -0.1, 0.1, 0.0, -0.0, 0.1, -0.1, -0.0, 0.0, 0.1, -0.1, 0.1, -0.2, 0.1, -0.0, -0.0, -0.2, 0.1, -0.0, -0.1, -0.2, -0.1, 0.1, 0.1, -0.0, 0.0, -0.1, -0.2, 0.2, -0.1, -0.0, -0.1, -0.1, -0.0, 0.0, -0.1, -0.2, 0.1, 0.1, 0.1, -0.1, -0.1, 0.1, -0.0, -0.1, 0.1, -0.0, -0.0, 0.1, -0.0, -0.1, -0.1, -0.0, 0.0, -0.0, -0.0, -0.0, -0.1, -0.0, -0.0, 0.0, 0.0, -0.1, 0.0, 0.0, -0.0, 0.0, -0.1, 0.1, 0.1, -0.0, 0.0, 0.1, -0.2, -0.1, -0.0, -0.0, 0.1, -0.0, -0.0, -0.1, -0.0, -0.1, 0.1, -0.0, -0.1, -0.1, 0.0, 0.1, 0.1, -0.1, 0.0, 0.0, -0.0, -0.0, 0.0, 0.0, -0.1, -0.0, -0.0, 0.1, 0.1, 0.0, -0.1, 0.1, -0.0, -0.1, -0.1, 0.1, 0.0, -0.0, -0.0, -0.0, -0.1, 0.0, 0.0, -0.0, 0.1, -0.1, 0.1, -0.1, 0.2, -0.1, 0.1, 0.0, -0.0, -0.0, 0.0, -0.2, 0.0, -0.1, 0.2, -0.1, 0.1, 0.0, -0.1, -0.1, 0.1, -0.0, 0.1, -0.2, 0.1, 0.0, 0.1, -0.0, 0.0, 0.1, -0.0, 0.2, -0.0, 0.0, -0.1, 0.0, 0.1, 0.1, 0.0, 0.1, 0.1, -0.3, -0.1, 0.1, -0.0, -0.0, 0.1, -0.1, -0.1, 0.0, 0.1, -0.0, 0.0, -0.1, 0.1, 0.0, 0.1, -0.0, 0.0, 0.0, 0.0, 0.1, 0.0, -0.0, 0.0, 0.1, -0.1, -0.0, 0.0, 0.1, 0.1, -0.1, 0.1, 0.1, 0.2, -0.0, -0.0, -0.1, 0.0, -0.0, 0.0, 0.1, 0.0, 0.1, -0.1, 0.0, -0.0, -0.1, 0.1, 0.1, 0.0, 0.1, -0.0, 0.1, -0.2, 0.0, 0.0, -0.0, 0.0, 0.1, 0.0, -0.0, -0.1, 0.1, -0.2, 0.1, 0.0, 0.1, 0.1, -0.1, 0.2, 0.1, 0.1, -0.1, 0.0, 0.1, 0.0, -0.0, 0.1, -0.1, 0.0, 0.0, 0.0, 0.1, -0.0, -0.2, 0.0, 0.1, 0.0, 0.1, -0.0, 0.0, -0.1, 0.0, -0.1, 0.1, -0.0, 0.0, -0.0, -0.0, 0.0, -0.1, 0.0, -0.0, 0.1, -0.1, 0.0, 0.0, 0.1, 0.1, -0.1, 0.1, -0.1, -0.0, -0.1, 0.2, -0.1, -0.0, 0.1, 0.2, 0.1, 0.2, 0.0, 0.1, -0.2, 0.1, 0.0, 0.0, 0.1, -0.1, -0.0, 0.1, 0.1, -0.2, 0.1, 0.0, -0.0, 0.0, -0.0, -0.2, 0.0, 0.1, 0.1, -0.0, 0.0, 0.1, -0.2, -0.1, 0.1, -0.0, -0.1, 0.1, 0.1, 0.1, 0.1, -0.1, -0.1, 0.1, 0.1, 0.1, -0.0, 0.0, -0.0, 0.1, -0.1, 0.1, -0.2, -0.1, -0.0, -0.1, 0.1, -0.1, -0.1, -0.1, -0.1, 0.1, 0.1, -0.1, -0.0, 0.1, -0.1, 0.1, -0.0, 0.1, -0.0, 0.0, -0.1, 0.1, 0.0, 0.1, 0.0, -0.1, 0.0, 0.1, 0.1, -0.0, -0.0, 0.0, -0.0, -0.1, 0.0, -0.2, -0.1, -0.1, 0.1, -0.0, 0.1, 0.1, 0.0, -0.0, -0.1, 0.1, 0.0, 0.0, -0.0, -0.0, -0.1, -0.0, 0.1, 0.0, 0.0, 0.0, 0.1, -0.0, 0.1, 0.0, -0.1, 0.0, 0.1, 0.1, -0.1, -0.0, -0.1, 0.1, 0.1, -0.0, -0.1, 0.1, -0.1, -0.0, 0.1, -0.0, 0.0, -0.1, 0.1, -0.0, 0.1, -0.0, -0.0, 0.1, -0.0, 0.1, 0.1, 0.1, 0.1, -0.0, -0.1, -0.0, 0.0, -0.0, -0.1, -0.1, 0.0, -0.0, 0.1, -0.0, -0.0, 0.0, -0.1, -0.0, 0.2, 0.0, 0.1, -0.0, -0.0, 0.1, 0.0, -0.0, 0.1, 0.0, -0.1, 0.0, 0.1, 0.0, 0.2, -0.2, 0.1, 0.1, 0.0, -0.0, -0.1, 0.1, -0.0, -0.1, -0.0, -0.1, 0.0, 0.0, -0.1, 0.0, -0.0, 0.0, -0.1, 0.1, -0.2, 0.1, -0.0, -0.0, 0.0, 0.1, -0.1, -0.0, -0.2, 0.2, -0.1, -0.1, 0.1, 0.2, 0.0, 0.0, -0.0, 0.0, 0.1, 0.0, 0.1, -0.0, -0.0, 0.1, 0.1, 0.1, -0.2, 0.1, -0.0, 0.0, -0.0, -0.1, -0.1, -0.0, -0.1, -0.1, 0.1, -0.1, 0.1, -0.1, 0.2, -0.0, -0.0, -0.0, 0.0, 0.0, 0.0, -0.2, -0.1, 0.0, -0.0, -0.0, 0.1, 0.0, -0.2, -0.0, 0.1, -0.0, 0.2, 0.0, 0.2, -0.0, -0.0, -0.0, 0.1, 0.2, 0.1, -0.2, -0.0, 0.2, 0.1, -0.0, 0.0, 0.1, -0.1, 0.1, -0.0, -0.0, -0.1, 0.1, -0.1, -0.0, 0.0, 0.0, -0.0, -0.1, 0.1, -0.1, 0.0, -0.2, 0.2, 0.0, 0.1, 0.1, 0.1, 0.0, -0.1, 0.0, -0.1, 0.0, -0.0, 0.1, -0.1, 0.1, 0.0, -0.0, -0.0, 0.0, -0.1, -0.1, -0.0, 0.1, -0.1, 0.1, -0.0, -0.0, 0.0, 0.0, 0.0, -0.1, 0.0, 0.0, -0.1, -0.0, -0.0, -0.1, -0.0, 0.1, -0.0, -0.2, -0.0, 0.0, -0.1, -0.0, -0.1, 0.1, 0.1, 0.1, 0.1, -0.1, 0.0, -0.0, 0.1, 0.0, 0.0, 0.1, -0.0, -0.2, -0.2, 0.1, -0.1, 0.1, -0.0, -0.1, -0.1, 0.0, -0.0, 0.0, 0.0, 0.0, 0.1, 0.1, -0.1, 0.1, 0.1, -0.1, -0.1, -0.1, -0.0, -0.1, 0.1, -0.1, 0.1, -0.0, -0.0, -0.1, 0.1, -0.2, 0.1, -0.1, 0.1, -0.0, 0.1, -0.1, -0.1, 0.1, -0.0, -0.0, -0.1, 0.1, -0.1, 0.0, -0.0, -0.0, 0.0, 0.0, 0.0, 0.0, -0.0, 0.0, -0.0, 0.1, -0.0, -0.0, -0.0, 0.0, -0.1, -0.0, -0.1, 0.0, 0.0, -0.0, -0.1, 0.0, -0.1, 0.1, -0.1, -0.0, 0.0, 0.2, 0.1, -0.0, -0.1, -0.0, -0.0, -0.1, -0.0, 0.1, 0.1, -0.0, 0.1, 0.0, -0.1, 0.0, 0.1, -0.0, -0.0, 0.0, 0.0, 0.0, -0.0, 0.0, -0.0, -0.1, 0.0, -0.0, -0.1, -0.0, -0.0, -0.0, 0.1, 0.1, -0.1, 0.0, -0.1, 0.1, -0.1, -0.1, -0.2, 0.2, -0.1, -0.0, -0.1, 0.0, -0.2, 0.1, -0.1, -0.0, -0.0, -0.0, 0.1, -0.1, -0.0, 0.1, -0.1, -0.1, 0.0, 0.0, -0.0, -0.1, -0.0, 0.1, 0.1, -0.0, 0.1, -0.1, 0.1, 0.0, 0.0, -0.2, 0.0, -0.0, 0.1, 0.1, 0.0, 0.1, 0.1, -0.0, -0.1, 0.0, -0.2, 0.1, 0.1, -0.0, 0.0, -0.0, -0.1, -0.1, -0.0, 0.1, 0.1, -0.1, -0.1, 0.0, -0.1, -0.1, 0.1, 0.1, 0.1, -0.1, -0.1, 0.0, 0.2, -0.0, 0.1, -0.1, 0.0, 0.0, -0.1, -0.1, -0.1, 0.0, -0.0, -0.0, 0.0, -0.2, 0.1, 0.0, 0.2, -0.2, 0.2, -0.0, 0.1, -0.0, 0.1, -0.1, -0.1, -0.3, -0.1, -0.0, 0.1, -0.1, 0.0, 0.0, -0.2, 0.1, 0.0, 0.0, -0.0, 0.0, -0.1, 0.1, 0.0, -0.1, -0.0, -0.1, 0.2, -0.0, -0.0, -0.0, -0.2, 0.1, 0.1, -0.1, 0.1, -0.0, 0.0, 0.1, 0.0, 0.1, -0.1, 0.1, -0.1, -0.0, 0.1, 0.1, -0.1, 0.0, -0.1, 0.2, -0.2, -0.1, 0.0, 0.1, 0.0, 0.1, 0.0, -0.2, -0.1, 0.1, -0.0, -0.1, 0.0, 0.1, -0.0, 0.1, -0.1, 0.1, -0.1, 0.0, -0.0, 0.0, -0.0, 0.1, 0.0, -0.0, -0.1, 0.2, 0.1, 0.0, -0.0, -0.1, -0.0, 0.1, 0.2, -0.0, -0.0, -0.0, 0.0, 0.1, -0.0, 0.0, -0.1, -0.1, 0.1, 0.1, 0.0, 0.1, 0.1, 0.0, 0.0, -0.0, -0.0, -0.0, -0.0, 0.1, 0.0, 0.0, 0.0, 0.1, -0.0, 0.0, 0.0, 0.0, 0.0, -0.0, 0.0, -0.1, 0.1, 0.1, 0.0, 0.1, -0.1, -0.2, 0.0, -0.1, -0.1, 0.1, -0.0, -0.1, 0.0, 0.1, -0.2, -0.1, -0.0, -0.0, 0.1, -0.0, 0.1, 0.0, 0.1, -0.0, -0.0, 0.0, 0.1, 0.1, 0.0, -0.1, -0.1, 0.1, 0.0, -0.0, -0.0, 0.0, -0.1, 0.0, 0.1, -0.1, 0.0, 0.1, 0.1, -0.1, 0.1, 0.1, 0.0, 0.0, 0.1, 0.1, -0.1, -0.0, -0.1, 0.2, -0.0, -0.0, 0.0, -0.0, 0.2, -0.2, -0.1, 0.0, -0.0, -0.1, 0.2, 0.0, -0.1, 0.0, 0.0, -0.0, -0.0, -0.1, 0.0, -0.0, 0.0, -0.0, -0.1, 0.1, 0.0, 0.0, -0.1, 0.0, -0.1, 0.1, 0.0, 0.1, 0.1, 0.0, 0.0, -0.1, 0.1, 0.0, 0.1, -0.0, 0.0, -0.1, 0.0, -0.1, 0.1, 0.0, 0.1, -0.0, 0.0, 0.0, -0.1, -0.0, 0.1, 0.1, 0.0, 0.1, -0.1, 0.1, -0.2, 0.0, 0.1, 0.0, 0.0, 0.1, 0.1, -0.1, 0.0, 0.1, -0.0, 0.0, 0.0, -0.0, 0.1, 0.1, -0.0, 0.1, 0.1, 0.0, 0.0, -0.1, 0.0, 0.0, -0.0, -0.1, -0.1, -0.1, -0.1, 0.0, -0.0, -0.1, 0.0, 0.0, -0.0, 0.0, 0.0, 0.1, 0.2, -0.0, 0.2, 0.0, -0.1, 0.0, 0.1, -0.0, 0.1, -0.1, -0.1, -0.1, -0.1, 0.1, -0.0, -0.1, -0.1, -0.0, -0.1, 0.1, 0.1, 0.0, -0.0, -0.0, -0.1, -0.1, -0.0, 0.1, 0.1, 0.0, 0.1, 0.1, -0.0, 0.0, 0.0, 0.0, 0.0, 0.0, -0.0, 0.1, -0.1, 0.1, -0.1, 0.1, -0.1, 0.1, 0.1, 0.0, 0.1, 0.0, 0.0, -0.0, 0.0, 0.1, -0.0, -0.0, 0.1, 0.1, -0.1, 0.1, 0.2, 0.1, 0.2, -0.1, -0.0, -0.0, 0.1, 0.1, -0.0, 0.1, 0.0, 0.1, -0.0, -0.1, 0.1, 0.0, 0.0, -0.1, -0.3, 0.2, -0.1, -0.0, 0.0, 0.0, -0.2, 0.0, -0.0, -0.0, 0.1, -0.0, 0.1, -0.1, 0.1, -0.2, 0.2, 0.1, 0.0, -0.1, 0.1, -0.1, 0.1, -0.1, 0.1, 0.0, 0.1, -0.0, 0.1, 0.1, -0.1, 0.1, 0.1, 0.1, 0.1, 0.1, -0.1, 0.0, -0.0, -0.0, -0.0, -0.0, -0.1, 0.1, -0.1, -0.0, 0.0, -0.0, 0.0, 0.1, -0.2, 0.2, -0.0, 0.1, -0.0, -0.0, -0.1, 0.0, -0.1, -0.1, -0.0, 0.0, -0.0, -0.1, -0.0, -0.0, 0.0, 0.0, -0.0, 0.2, 0.0, -0.1, -0.1, 0.1, -0.0, 0.1, 0.0, 0.1, 0.0, 0.1, 0.1, -0.3, 0.1, 0.0, 0.2, -0.2, 0.2, -0.0, -0.0, 0.1, 0.0, 0.0, 0.0, 0.1, -0.0, 0.0, -0.0, 0.0, -0.0, 0.0, -0.1, 0.0, 0.1, -0.0, 0.1, -0.1, 0.0, 0.1, -0.0, 0.1, 0.1, 0.0, -0.0, 0.0, -0.1, 0.1, -0.0, -0.0, 0.0, -0.2, 0.1, 0.0, 0.0, -0.3, 0.1, 0.2, -0.1, -0.2, -0.1, 0.1, 0.2, -0.1, -0.0, 0.0, -0.1, 0.0, 0.1, -0.1, 0.1, 0.0, -0.0, -0.1, -0.1, 0.1, -0.0, -0.1, 0.1, -0.0, -0.1, 0.0, 0.2, 0.0, 0.1, -0.1, -0.0, 0.1, 0.1, -0.0, 0.1, 0.1, -0.0, 0.1, 0.1, 0.1, 0.0, -0.1, 0.1, 0.0, 0.1, 0.0, 0.1, -0.1, 0.1, 0.0, 0.0, 0.0, 0.1, -0.1, 0.0, -0.3, -0.1, -0.1, 0.1, -0.2, 0.2, -0.1, 0.0, 0.0, -0.1, -0.0, -0.2, -0.1, -0.1, -0.1, 0.2, -0.1, -0.0, 0.1, -0.2, -0.0, -0.1, 0.1, 0.1, -0.0, 0.1, 0.1, -0.2, 0.0, -0.0, -0.0, -0.2, 0.0, -0.1, 0.1, -0.1, -0.0, -0.1, -0.1, -0.1, 0.1, -0.0, -0.1, 0.0, 0.1, 0.2, -0.1, 0.0, 0.1, -0.0, 0.0, 0.1, -0.1, -0.1, -0.0, -0.1, 0.1, 0.1, -0.0, -0.0, 0.1, -0.1, -0.1, -0.0, 0.1, 0.1, 0.1, -0.1, 0.0, 0.1, 0.1, 0.0, 0.0, 0.1, -0.0, 0.1, 0.0, -0.1, 0.1, 0.0, -0.0, -0.1, -0.1, -0.0, 0.1, 0.0, -0.2, -0.0, 0.0, -0.0, 0.1, 0.0, 0.0, -0.0, 0.1, -0.1, 0.0, -0.0, -0.0, -0.0, -0.2, -0.0, -0.0, 0.1, -0.1, -0.0, -0.0, 0.0, -0.1, 0.0, -0.1, 0.0, 0.0, -0.0, -0.0, -0.1, 0.1, -0.1, -0.2, -0.1, 0.0, 0.1, 0.0, -0.1, -0.1, -0.1, 0.0, 0.1, 0.0, 0.0, 0.1, -0.1, 0.1, 0.1, 0.1, 0.0, -0.1, 0.0, -0.0, 0.0, -0.0, -0.1, -0.2, -0.1, 0.1, 0.0, -0.1, -0.1, -0.1, -0.1, -0.0, -0.2, 0.1, -0.1, -0.0, -0.1, -0.2, 0.0, 0.0, -0.1, 0.1, -0.0, 0.0, 0.0, 0.1, -0.0, 0.0, -0.0, -0.0, 0.1, -0.0, 0.1, -0.0, 0.0, -0.1, 0.0, 0.0, 0.1, -0.0, -0.0, 0.0, -0.2, 0.0, -0.0, 0.1, 0.1, -0.1, -0.1, 0.1, -0.1, -0.2, 0.1, -0.0, 0.0, -0.1, -0.1, -0.0, 0.1, 0.0, 0.1, 0.1, -0.1, -0.1, -0.0, 0.1, 0.1, -0.2, 0.1, 0.1, -0.1, 0.1, 0.0, 0.1, -0.0, 0.1, -0.1, 0.1, 0.0, 0.1, 0.1, -0.1, 0.0, -0.0, 0.0, -0.2, 0.0, -0.0, 0.0, -0.1, -0.1, -0.1, 0.0, -0.0, -0.0, -0.0, -0.0, -0.0, 0.1, 0.0, 0.0, -0.1, 0.1, 0.1, 0.0, -0.2, -0.1, 0.1, -0.0, -0.1, 0.1, 0.1, -0.1, -0.1, -0.2, 0.1, -0.1, 0.0, -0.1, -0.0, -0.2, -0.1, 0.0, -0.0, 0.1, -0.1, 0.0, 0.0, -0.0, -0.1, -0.0, -0.0, -0.2, 0.1, -0.0, -0.0, 0.0, 0.0, -0.1, 0.1, 0.0, 0.1, -0.1, 0.0, 0.0, 0.1, 0.1, 0.0, -0.1, 0.0, -0.0, -0.1, -0.1, 0.0, -0.0, -0.0, 0.0, 0.0, -0.1, 0.0, 0.1, -0.0, -0.1, 0.1, -0.0, 0.1, -0.0, 0.1, -0.2, -0.0, 0.0, -0.0, 0.2, 0.0, 0.0, -0.1, -0.0, 0.0, 0.2, 0.1, 0.1, -0.0, 0.0, 0.0, -0.1, -0.0, -0.0, 0.1, -0.1, 0.1, -0.0, 0.1, -0.0, 0.0, -0.1, -0.0, -0.1, 0.1, -0.1, 0.1, 0.0, 0.0, -0.1, 0.1, -0.1, 0.1, -0.2, 0.1, -0.1, -0.0, 0.1, 0.0, 0.1, -0.1, -0.1, -0.0, -0.0, 0.1, -0.0, -0.0, -0.0, -0.1, 0.1, -0.2, 0.1, 0.0, 0.2, 0.0, -0.0, -0.0, 0.0, 0.1, -0.0, -0.1, -0.1, 0.1, -0.1, -0.1, 0.1, 0.1, -0.1, 0.0, -0.0, 0.1, 0.1, 0.0, 0.0, -0.1, -0.0, -0.0, -0.0, -0.0, -0.0, -0.0, -0.0, 0.1, -0.0, -0.0, -0.1, 0.0, 0.0, -0.0, 0.0, 0.0, 0.0, -0.1, 0.0, -0.0, 0.0, 0.0, 0.0, -0.1, -0.1, -0.1, -0.0, -0.0, 0.0, -0.2, 0.1, 0.1, -0.1, -0.0, 0.0, 0.0, -0.0, 0.0, -0.0, 0.0, -0.0, -0.0, -0.0, 0.0, -0.0, 0.0, 0.1, -0.0, -0.0, 0.0, -0.0, -0.1, -0.0, -0.0, -0.1, 0.0, -0.0, 0.1, -0.0, 0.0, -0.1, -0.0, -0.1, 0.1, -0.0, -0.1, 0.0, 0.2, 0.1, -0.0, 0.1, 0.1, 0.0, 0.1, 0.0, -0.1, -0.0, 0.1, -0.0, -0.1, 0.0, 0.0, -0.1, -0.1, 0.0, -0.0, -0.1, -0.2, 0.0, 0.1, -0.1, -0.0, -0.1, -0.1, 0.1, 0.0, 0.1, -0.1, 0.0, 0.0, -0.0, -0.1, 0.0, 0.0, 0.0, -0.1, 0.1, 0.1, 0.1, -0.0, 0.0, -0.0, -0.0, -0.0, -0.1, 0.0, 0.1, -0.0, 0.2, -0.2, 0.0, 0.1, 0.0, -0.1, -0.1, -0.0, -0.0, -0.0, 0.1, 0.0, -0.1, 0.1, 0.0, 0.0, -0.0, -0.0, -0.0, -0.0, 0.1, 0.0, 0.0, 0.0, 0.0, 0.2, 0.1, -0.0, 0.0, 0.1, -0.0, 0.0, -0.0, 0.0, 0.1, 0.0, 0.1, -0.2, -0.1, 0.1, -0.0, 0.1, 0.0, 0.0, 0.1, 0.0, -0.0, 0.0, -0.0, 0.0, -0.1, -0.0, 0.0, 0.0, 0.1, -0.0, -0.0, 0.0, -0.0, -0.0, -0.0, -0.0, 0.0, 0.0, -0.0, 0.1, -0.1, -0.2, -0.1, 0.2, -0.1, -0.1, 0.1, -0.0, -0.2, 0.0, 0.2, -0.1, 0.1, 0.0, -0.0, -0.0, 0.2, -0.0, 0.1, 0.1, -0.0, 0.1, 0.0, -0.0, 0.1, -0.0, -0.0, 0.0, 0.0, -0.1, 0.0, 0.0, 0.1, -0.0, 0.1, -0.0, -0.0, -0.0, 0.0, -0.1, -0.0, 0.1, -0.1, -0.1, -0.1, 0.0, 0.0, 0.0, -0.0, 0.1, -0.1, -0.1, 0.0, 0.1, 0.1, -0.0, -0.0, -0.0, -0.0, 0.1, -0.2, 0.1, -0.1, 0.2, -0.2, -0.0, -0.0, 0.1, 0.1, 0.1, -0.1, -0.0, -0.0, 0.1, 0.1, -0.0, -0.1, 0.1, -0.0, -0.1, -0.1, 0.1, -0.0, -0.0, -0.0, 0.1, -0.1, -0.0, 0.0, 0.1, -0.2, 0.0, -0.2, 0.2, -0.2, -0.0, 0.0, 0.1, -0.0, -0.1, -0.1, 0.1, 0.0, -0.1, -0.0, 0.0, -0.1, 0.0, -0.0, 0.3, -0.1, -0.0, 0.1, 0.2, 0.0, -0.1, 0.0, -0.0, -0.1, 0.0, -0.1, -0.0, -0.1, 0.0, 0.0, -0.1, 0.1, 0.1, -0.1, 0.0, -0.0, 0.1, 0.0, -0.0, -0.0, 0.0, 0.0, 0.0, 0.1, -0.0, -0.2, 0.2, -0.1, 0.0, -0.0, 0.0, -0.1, 0.1, 0.0, 0.0, 0.0, -0.1, -0.1, 0.1, -0.1, 0.1, -0.1, 0.0, -0.0, 0.1, 0.1, 0.1, -0.1, 0.0, -0.2, 0.0, 0.1, -0.0, -0.0, -0.1, -0.2, 0.1, 0.0, 0.0, 0.1, -0.0, -0.1, -0.0, -0.1, -0.0, -0.1, 0.0, -0.1, 0.0, 0.0, -0.1, -0.0, 0.1, -0.1, 0.1, -0.0, -0.0, -0.1, -0.0, 0.0, -0.0, 0.1, 0.0, -0.1, 0.1, 0.1, 0.0, 0.0, 0.1, -0.0, 0.1, -0.0, -0.1, 0.0, 0.2, -0.1, -0.1, -0.1, 0.0, 0.0, -0.2, 0.1, 0.0, -0.2, -0.1, -0.1, -0.0, 0.0, 0.1, 0.1, -0.0, -0.0, 0.0, 0.1, -0.1, 0.0, 0.1, 0.0, 0.0, -0.0, -0.1, 0.1, 0.0, 0.1, -0.0, -0.0, 0.1, -0.0, -0.1, -0.0, 0.1, -0.1, 0.1, -0.0, 0.1, -0.0, 0.1, -0.0, 0.2, -0.1, 0.0, -0.0, 0.0, 0.1, -0.0, -0.1, -0.0, -0.0, 0.1, -0.1, -0.1, 0.1, -0.1, -0.0, -0.0, -0.1, -0.0, 0.0, 0.1, 0.0, -0.1, -0.0, -0.0, -0.0, 0.0, -0.2, 0.0, 0.0, 0.1, 0.1, -0.1, -0.1, 0.1, -0.0, -0.0, -0.1, 0.1, -0.0, 0.0, -0.2, 0.0, -0.1, -0.1, 0.0, 0.0, 0.0, -0.0, -0.0, -0.1, 0.0, 0.0, 0.0, -0.0, -0.0, 0.1, -0.1, -0.1, -0.2, 0.1, -0.1, 0.1, -0.1, -0.0, -0.0, -0.1, 0.0, -0.0, 0.1, -0.2, 0.2, 0.0, -0.0, 0.0, -0.0, -0.0, 0.0, 0.0, 0.1, -0.0, 0.1, -0.1, -0.0, 0.0, -0.0, 0.1, 0.0, -0.0, 0.0, 0.1, -0.0, 0.1, -0.0, -0.1, 0.1, -0.1, -0.1, 0.1, 0.1, -0.1, 0.2, -0.1, -0.1, 0.1, -0.0, 0.0, -0.0, -0.1, -0.1, -0.0, -0.1, -0.1, 0.1, -0.0, -0.1, -0.1, -0.0, 0.1, -0.0, -0.1, 0.0, 0.1, -0.1, 0.0, 0.1, 0.1, -0.0, -0.0, -0.0, 0.1, -0.0, -0.0, -0.0, 0.0, -0.0, -0.0, 0.1, -0.0, 0.0, -0.0, -0.0, 0.0, 0.0, -0.0, 0.0, -0.0, -0.0, 0.1, 0.0, -0.0, -0.0, 0.0, -0.0, 0.0, 0.0, -0.0, 0.0, 0.0, 0.1, -0.0, 0.0, -0.0, -0.0, -0.0, 0.0, 0.1, -0.0, -0.0, -0.0, 0.1, -0.0, -0.0, -0.0, 0.0, 0.0, -0.0, -0.0, -0.0, 0.0, -0.0, 0.1, -0.0, -0.0, 0.0, -0.0, -0.0, 0.0, 0.0, -0.0, -0.0, -0.0, 0.1, -0.0, -0.0, 0.0, -0.0, 0.0, -0.0, -0.0, -0.0, -0.0, -0.0, 0.1, 0.0, -0.0, 0.0, -0.0, 0.0, -0.0, 0.0, 0.0, -0.0, 0.0, 0.0, -0.0, -0.0, 0.0, 0.0, 0.0, 0.0, -0.0, 0.0, -0.0, -0.0, 0.1,  
 Iteracion: 1 
DESVIACION todas [0] = 6.045367
DESVIACION todas [1] = 15.433596
DESVIACION [1] = 15.433596
DESVIACION todas [2] = 11.116017
DESVIACION [2] = 11.116017
DESVIACION todas [3] = 8.347083
DESVIACION todas [4] = 5.798975
DESVIACION todas [5] = 1.631090
DESVIACION todas [6] = 11.566653
DESVIACION [6] = 11.566653
DESVIACION todas [7] = 6.788914
DESVIACION todas [8] = 9.630507
DESVIACION todas [9] = 8.760700
DESVIACION todas [0] = 13.994133
DESVIACION [0] = 13.994133
DESVIACION todas [1] = 6.561109
DESVIACION todas [2] = 16.048579
DESVIACION [2] = 16.048579
DESVIACION todas [3] = 9.854611
DESVIACION todas [4] = 11.675812
DESVIACION [4] = 11.675812
DESVIACION todas [5] = 3.313180
DESVIACION todas [6] = 7.715411
DESVIACION todas [7] = 0.761758
DESVIACION todas [8] = 18.013225
DESVIACION [8] = 18.013225
DESVIACION todas [9] = 11.030856
DESVIACION [9] = 11.030856
DESVIACION todas [0] = 2.547622
DESVIACION todas [1] = 0.730501
DESVIACION todas [2] = 1.110777
DESVIACION todas [3] = 1.447917
DESVIACION todas [4] = 6.934159
DESVIACION todas [5] = 1.506416
DESVIACION todas [6] = 6.423255
DESVIACION todas [7] = 2.996482
DESVIACION todas [8] = 10.615106
DESVIACION [8] = 10.615106
DESVIACION todas [9] = 4.441556
DESVIACION todas [0] = 1.181954
DESVIACION todas [1] = 0.514552
DESVIACION todas [2] = 0.981302
DESVIACION todas [3] = 0.947704
DESVIACION todas [4] = 2.333650
DESVIACION todas [5] = 0.911645
DESVIACION todas [6] = 2.286154
DESVIACION todas [7] = 1.122031
DESVIACION todas [8] = 2.091391
DESVIACION todas [9] = 1.439324
 MODELO(despues)
 1.0000 1.0000 0.0000 1.0000 0.0000 1.0000 0.0000 0.0000 0.0000 0.0000 0.0000 1.0000 1.0000 0.0000 0.0000 1.0000 0.0000 0.0000 1.0000 1.0000 0.0000 0.0000 1.0000 1.0000 0.0000 1.0000 1.0000 0.0000 0.0000 0.0000 1.0000
 0.0000 1.0000 0.0000 0.0000 1.0000 0.0000 0.0000 1.0000 0.0000 0.0000 0.0000 1.0000 1.0000 0.0000 0.0000 0.0000 1.0000 0.0000 1.0000 0.0000 0.0000 0.0000 0.0000 1.0000 1.0000 1.0000 1.0000 1.0000 1.0000 1.0000 1.0000
 1.0000 1.0000 1.0000 1.0000 0.0000 1.0000 0.0000 0.0000 1.0000 0.0000 0.0000 1.0000 0.0000 0.0000 1.0000 0.0000 1.0000 1.0000 0.0000 0.0000 1.0000 0.0000 0.0000 1.0000 1.0000 1.0000 0.0000 0.0000 0.0000 1.0000 1.0000
 1.0000 0.0000 1.0000 1.0000 1.0000 0.0000 1.0000 1.0000 0.0000 1.0000 1.0000 1.0000 1.0000 1.0000 0.0000 0.0000 1.0000 1.0000 0.0000 1.0000 0.0000 0.0000 1.0000 1.0000 0.0000 0.0000 1.0000 0.0000 0.0000 1.0000 1.0000
 1.0000 1.0000 1.0000 0.0000 1.0000 1.0000 1.0000 1.0000 1.0000 1.0000 0.0000 0.0000 0.0000 0.0000 0.0000 0.0000 1.0000 1.0000 0.0000 0.0000 0.0000 1.0000 1.0000 1.0000 1.0000 1.0000 1.0000 1.0000 1.0000 0.0000 1.0000
 0.0000 1.0000 0.0000 1.0000 0.0000 1.0000 0.0000 1.0000 1.0000 1.0000 0.0000 0.0000 0.0000 0.0000 0.0000 0.0000 1.0000 0.0000 1.0000 1.0000 0.0000 0.0000 0.0000 1.0000 1.0000 1.0000 0.0000 0.0000 0.0000 0.0000 1.0000
 0.0000 0.0000 0.0000 1.0000 0.0000 0.0000 1.0000 1.0000 0.0000 1.0000 1.0000 0.0000 1.0000 1.0000 0.0000 0.0000 0.0000 0.0000 1.0000 1.0000 0.0000 1.0000 1.0000 0.0000 0.0000 0.0000 0.0000 0.0000 0.0000 1.0000 1.0000
 0.0000 1.0000 1.0000 0.0000 0.0000 1.0000 0.0000 1.0000 0.0000 0.0000 0.0000 1.0000 0.0000 1.0000 0.0000 1.0000 0.0000 0.0000 0.0000 1.0000 1.0000 1.0000 0.0000 1.0000 1.0000 1.0000 1.0000 0.0000 0.0000 0.0000 1.0000
 1.0000 1.0000 1.0000 1.0000 0.0000 1.0000 0.0000 1.0000 1.0000 0.0000 1.0000 0.0000 1.0000 0.0000 0.0000 1.0000 0.0000 0.0000 1.0000 0.0000 1.0000 1.0000 1.0000 0.0000 0.0000 0.0000 0.0000 0.0000 0.0000 0.0000 1.0000
 1.0000 0.0000 0.0000 1.0000 0.0000 1.0000 1.0000 1.0000 0.0000 1.0000 0.0000 0.0000 0.0000 1.0000 0.0000 1.0000 1.0000 0.0000 1.0000 1.0000 0.0000 0.0000 0.0000 0.0000 0.0000 1.0000 0.0000 1.0000 1.0000 1.0000 1.0000

=============================================

 modelosol
 -1.0000 9.8225 0.0000 3.6835 0.0000 1.6557 0.0000 0.0000 0.0000 0.0000 0.0000 4.0343 9.2460 0.0000 0.0000 5.2236 0.0000 0.0000 8.8201 9.5031 0.0000 0.0000 3.5790 8.6814 0.0000 2.3228 8.4066 0.0000 0.0000 0.0000 0.2014
 0.0000 -1.0000 0.0000 0.0000 5.0372 0.0000 0.0000 3.8251 0.0000 0.0000 0.0000 9.8744 9.0466 0.0000 0.0000 0.0000 3.6001 0.0000 4.6360 0.0000 0.0000 0.0000 0.0000 8.1128 2.3138 9.3472 5.6920 3.3962 3.8895 9.8870 0.7681
 2.2009 5.0285 -1.0000 2.0233 0.0000 8.7120 0.0000 0.0000 0.9902 0.0000 0.0000 6.0576 0.0000 0.0000 7.9580 0.0000 6.2138 4.8777 0.0000 0.0000 7.4611 0.0000 0.0000 9.7929 3.5591 9.7839 0.0000 0.0000 0.0000 8.1995 0.3093
 1.0585 0.0000 3.2367 -1.0000 0.9329 0.0000 2.2833 0.5095 0.0000 5.5689 0.3961 2.8233 4.9161 6.0882 0.0000 0.0000 6.2195 8.8056 0.0000 5.9752 0.0000 0.0000 6.9872 1.0064 0.0000 0.0000 1.0037 0.0000 0.0000 6.3217 0.5687
 9.7156 7.3119 9.0874 0.0000 -1.0000 3.5258 3.9651 5.1347 3.3186 7.5242 0.0000 0.0000 0.0000 0.0000 0.0000 0.0000 4.9186 1.5181 0.0000 0.0000 0.0000 0.6085 5.9772 4.7549 7.5178 6.9100 7.0382 8.0273 2.4789 0.0000 0.4591
 0.0000 0.8506 0.0000 7.3950 0.0000 -1.0000 0.0000 7.0701 6.2005 9.4977 0.0000 0.0000 0.0000 0.0000 0.0000 0.0000 4.0573 0.0000 7.2070 0.5013 0.0000 0.0000 0.0000 0.3790 0.2367 0.2170 0.0000 0.0000 0.0000 0.0000 0.1324
 0.0000 0.0000 0.0000 9.3241 0.0000 0.0000 -1.0000 1.2166 0.0000 3.2891 3.0253 0.0000 4.5353 0.8134 0.0000 0.0000 0.0000 0.0000 7.9439 6.0534 0.0000 1.4218 3.9211 0.0000 0.0000 0.0000 0.0000 0.0000 0.0000 0.8083 0.2649
 0.0000 0.8311 7.8465 0.0000 0.0000 6.9669 0.0000 -1.0000 0.0000 0.0000 0.0000 5.2808 0.0000 7.8175 0.0000 0.7050 0.0000 0.0000 0.0000 8.8033 4.8876 6.9056 0.0000 8.3010 8.9448 4.1125 8.8023 0.0000 0.0000 0.0000 0.4526
 4.3492 9.0193 7.0147 3.6733 0.0000 6.9098 0.0000 8.2313 -1.0000 0.0000 9.9351 0.0000 2.7666 0.0000 0.0000 7.7758 0.0000 0.0000 7.8791 0.0000 8.8200 9.1977 1.8002 0.0000 0.0000 0.0000 0.0000 0.0000 0.0000 0.0000 0.4091
 8.1373 0.0000 0.0000 2.6313 0.0000 7.4748 5.1042 5.9413 0.0000 -1.0000 0.0000 0.0000 0.0000 2.9218 0.0000 6.6463 1.5588 0.0000 7.8093 3.5519 0.0000 0.0000 0.0000 0.0000 0.0000 9.8598 0.0000 6.7542 7.6644 8.6621 0.0425

=============================================

 MC2ESol
 -1.0000 10.0968 0.0000 3.7626 0.0000 1.6754 0.0000 0.0000 0.0000 0.0000 0.0000 4.1222 9.5255 0.0000 0.0000 5.3136 0.0000 0.0000 9.0654 9.6600 0.0000 0.0000 3.6755 8.8962 0.0000 2.4019 8.5455 0.0000 0.0000 0.0000 0.2087
 0.0000 -1.0000 0.0000 0.0000 4.8448 0.0000 0.0000 3.6710 0.0000 0.0000 0.0000 9.5178 8.6974 0.0000 0.0000 0.0000 3.4604 0.0000 4.4468 0.0000 0.0000 0.0000 0.0000 7.8005 2.2187 9.0441 5.5231 3.2786 3.7401 9.5257 0.7395
 2.3854 5.4071 -1.0000 2.1451 0.0000 9.3485 0.0000 0.0000 1.0564 0.0000 0.0000 6.4474 0.0000 0.0000 8.5306 0.0000 6.6385 5.2128 0.0000 0.0000 7.9859 0.0000 0.0000 10.5096 3.9015 10.4974 0.0000 0.0000 0.0000 8.8226 0.3368
 1.1174 0.0000 3.3711 -1.0000 0.9230 0.0000 2.3768 0.4766 0.0000 5.8045 0.4302 2.8859 5.0573 6.2671 0.0000 0.0000 6.3868 9.1815 0.0000 6.2657 0.0000 0.0000 7.3047 1.0216 0.0000 0.0000 1.0038 0.0000 0.0000 6.5035 0.5899
 9.0986 7.0292 8.6052 0.0000 -1.0000 3.2149 3.7916 5.0303 3.3811 7.5795 0.0000 0.0000 0.0000 0.0000 0.0000 0.0000 4.9197 1.8687 0.0000 0.0000 0.0000 0.5531 5.8118 4.3767 6.9120 6.3142 6.3779 7.3774 2.2952 0.0000 0.4448
 0.0000 0.7566 0.0000 7.1939 0.0000 -1.0000 0.0000 6.8834 6.0225 9.2370 0.0000 0.0000 0.0000 0.0000 0.0000 0.0000 3.8379 0.0000 6.9954 0.4322 0.0000 0.0000 0.0000 0.3155 0.1388 0.2405 0.0000 0.0000 0.0000 0.0000 0.1332
 0.0000 0.0000 0.0000 9.2874 0.0000 0.0000 -1.0000 1.1886 0.0000 3.2904 2.9860 0.0000 4.5687 0.8157 0.0000 0.0000 0.0000 0.0000 7.8940 5.9799 0.0000 1.4191 3.8930 0.0000 0.0000 0.0000 0.0000 0.0000 0.0000 0.8445 0.2680
 0.0000 0.8203 7.5796 0.0000 0.0000 6.7036 0.0000 -1.0000 0.0000 0.0000 0.0000 5.0767 0.0000 7.5394 0.0000 0.6542 0.0000 0.0000 0.0000 8.5376 4.6984 6.6708 0.0000 8.0332 8.6741 4.0290 8.5149 0.0000 0.0000 0.0000 0.4401
 4.3579 9.1283 7.0921 3.6183 0.0000 6.8983 0.0000 8.2570 -1.0000 0.0000 9.9221 0.0000 2.9050 0.0000 0.0000 7.7760 0.0000 0.0000 7.9262 0.0000 8.8639 9.2901 1.8347 0.0000 0.0000 0.0000 0.0000 0.0000 0.0000 0.0000 0.4163
 7.6242 0.0000 0.0000 2.3898 0.0000 7.0666 4.8019 5.5819 0.0000 -1.0000 0.0000 0.0000 0.0000 2.7334 0.0000 6.2207 1.4626 0.0000 7.3365 3.3259 0.0000 0.0000 0.0000 0.0000 0.0000 9.2964 0.0000 6.3238 7.1778 8.1355 0.0408

=============================================

 solBMOM1
 -1.0000 10.0090 0.0000 3.7265 0.0000 1.6576 0.0000 0.0000 0.0000 0.0000 0.0000 4.0869 9.4461 0.0000 0.0000 5.2752 0.0000 0.0000 8.9912 9.5870 0.0000 0.0000 3.6427 8.8158 0.0000 2.3693 8.4740 0.0000 0.0000 0.0000 0.2067
 0.0000 -1.0000 0.0000 0.0000 4.7368 0.0000 0.0000 3.5877 0.0000 0.0000 0.0000 9.3008 8.4887 0.0000 0.0000 0.0000 3.3813 0.0000 4.3383 0.0000 0.0000 0.0000 0.0000 7.6143 2.1730 8.8419 5.3897 3.2059 3.6588 9.3153 0.7229
 2.3068 5.2452 -1.0000 2.0914 0.0000 9.0739 0.0000 0.0000 1.0314 0.0000 0.0000 6.2611 0.0000 0.0000 8.2914 0.0000 6.4517 5.0657 0.0000 0.0000 7.7471 0.0000 0.0000 10.2036 3.7696 10.1957 0.0000 0.0000 0.0000 8.5805 0.3258
 1.0390 0.0000 3.2002 -1.0000 0.8905 0.0000 2.2607 0.4496 0.0000 5.4946 0.3869 2.7773 4.8169 5.9715 0.0000 0.0000 6.0727 8.7272 0.0000 5.9564 0.0000 0.0000 6.9162 1.0023 0.0000 0.0000 0.9840 0.0000 0.0000 6.1968 0.5609
 8.9092 6.9281 8.4075 0.0000 -1.0000 3.1499 3.7198 4.9094 3.3182 7.4412 0.0000 0.0000 0.0000 0.0000 0.0000 0.0000 4.8394 1.8727 0.0000 0.0000 0.0000 0.5150 5.7163 4.2814 6.7399 6.1551 6.2218 7.2036 2.2263 0.0000 0.4334
 0.0000 0.7361 0.0000 6.9803 0.0000 -1.0000 0.0000 6.6913 5.8554 8.9895 0.0000 0.0000 0.0000 0.0000 0.0000 0.0000 3.7311 0.0000 6.7847 0.3985 0.0000 0.0000 0.0000 0.2852 0.1227 0.2097 0.0000 0.0000 0.0000 0.0000 0.1288
 0.0000 0.0000 0.0000 9.2560 0.0000 0.0000 -1.0000 1.1844 0.0000 3.2767 2.9784 0.0000 4.5484 0.8059 0.0000 0.0000 0.0000 0.0000 7.8621 5.9486 0.0000 1.4160 3.8753 0.0000 0.0000 0.0000 0.0000 0.0000 0.0000 0.8373 0.2669
 0.0000 0.8026 7.4570 0.0000 0.0000 6.5948 0.0000 -1.0000 0.0000 0.0000 0.0000 5.0035 0.0000 7.4198 0.0000 0.6290 0.0000 0.0000 0.0000 8.4109 4.6134 6.5537 0.0000 7.9228 8.5504 3.9788 8.3943 0.0000 0.0000 0.0000 0.4335
 4.1834 8.6970 6.7866 3.4544 0.0000 6.5418 0.0000 7.8116 -1.0000 0.0000 9.4810 0.0000 2.8194 0.0000 0.0000 7.3603 0.0000 0.0000 7.5145 0.0000 8.4175 8.8366 1.8414 0.0000 0.0000 0.0000 0.0000 0.0000 0.0000 0.0000 0.4007
 7.5132 0.0000 0.0000 2.3314 0.0000 6.9735 4.7386 5.5039 0.0000 -1.0000 0.0000 0.0000 0.0000 2.7025 0.0000 6.1448 1.4372 0.0000 7.2223 3.2750 0.0000 0.0000 0.0000 0.0000 0.0000 9.1655 0.0000 6.2318 7.0798 8.0193 0.0393

=============================================

 solBMOM2
 -1.0000 10.0089 0.0000 3.7265 0.0000 1.6576 0.0000 0.0000 0.0000 0.0000 0.0000 4.0869 9.4460 0.0000 0.0000 5.2752 0.0000 0.0000 8.9911 9.5869 0.0000 0.0000 3.6427 8.8157 0.0000 2.3692 8.4738 0.0000 0.0000 0.0000 0.2067
 0.0000 -1.0000 0.0000 0.0000 4.7365 0.0000 0.0000 3.5874 0.0000 0.0000 0.0000 9.3001 8.4880 0.0000 0.0000 0.0000 3.3810 0.0000 4.3379 0.0000 0.0000 0.0000 0.0000 7.6137 2.1728 8.8413 5.3893 3.2057 3.6585 9.3146 0.7228
 2.3065 5.2447 -1.0000 2.0913 0.0000 9.0731 0.0000 0.0000 1.0313 0.0000 0.0000 6.2606 0.0000 0.0000 8.2908 0.0000 6.4512 5.0653 0.0000 0.0000 7.7465 0.0000 0.0000 10.2027 3.7692 10.1949 0.0000 0.0000 0.0000 8.5798 0.3258
 1.0387 0.0000 3.1996 -1.0000 0.8904 0.0000 2.2604 0.4495 0.0000 5.4935 0.3868 2.7770 4.8161 5.9706 0.0000 0.0000 6.0716 8.7257 0.0000 5.9554 0.0000 0.0000 6.9149 1.0023 0.0000 0.0000 0.9839 0.0000 0.0000 6.1958 0.5608
 8.9087 6.9279 8.4070 0.0000 -1.0000 3.1496 3.7196 4.9092 3.3182 7.4410 0.0000 0.0000 0.0000 0.0000 0.0000 0.0000 4.8393 1.8728 0.0000 0.0000 0.0000 0.5148 5.7161 4.2812 6.7394 6.1546 6.2214 7.2031 2.2261 0.0000 0.4334
 0.0000 0.7361 0.0000 6.9797 0.0000 -1.0000 0.0000 6.6908 5.8549 8.9888 0.0000 0.0000 0.0000 0.0000 0.0000 0.0000 3.7308 0.0000 6.7841 0.3984 0.0000 0.0000 0.0000 0.2851 0.1226 0.2096 0.0000 0.0000 0.0000 0.0000 0.1288
 0.0000 0.0000 0.0000 9.2559 0.0000 0.0000 -1.0000 1.1844 0.0000 3.2767 2.9783 0.0000 4.5483 0.8059 0.0000 0.0000 0.0000 0.0000 7.8620 5.9485 0.0000 1.4160 3.8752 0.0000 0.0000 0.0000 0.0000 0.0000 0.0000 0.8373 0.2669
 0.0000 0.8026 7.4568 0.0000 0.0000 6.5946 0.0000 -1.0000 0.0000 0.0000 0.0000 5.0034 0.0000 7.4195 0.0000 0.6290 0.0000 0.0000 0.0000 8.4107 4.6133 6.5535 0.0000 7.9226 8.5502 3.9788 8.3941 0.0000 0.0000 0.0000 0.4335
 4.1835 8.6973 6.7867 3.4545 0.0000 6.5419 0.0000 7.8118 -1.0000 0.0000 9.4812 0.0000 2.8195 0.0000 0.0000 7.3605 0.0000 0.0000 7.5146 0.0000 8.4177 8.8368 1.8414 0.0000 0.0000 0.0000 0.0000 0.0000 0.0000 0.0000 0.4007
 7.5128 0.0000 0.0000 2.3312 0.0000 6.9732 4.7383 5.5036 0.0000 -1.0000 0.0000 0.0000 0.0000 2.7024 0.0000 6.1445 1.4371 0.0000 7.2219 3.2748 0.0000 0.0000 0.0000 0.0000 0.0000 9.1651 0.0000 6.2315 7.0795 8.0189 0.0393

=============================================

 solBMOM3
 -1.0000 10.0086 0.0000 3.7264 0.0000 1.6576 0.0000 0.0000 0.0000 0.0000 0.0000 4.0868 9.4457 0.0000 0.0000 5.2750 0.0000 0.0000 8.9909 9.5867 0.0000 0.0000 3.6426 8.8155 0.0000 2.3691 8.4736 0.0000 0.0000 0.0000 0.2067
 0.0000 -1.0000 0.0000 0.0000 4.7362 0.0000 0.0000 3.5872 0.0000 0.0000 0.0000 9.2994 8.4874 0.0000 0.0000 0.0000 3.3808 0.0000 4.3376 0.0000 0.0000 0.0000 0.0000 7.6131 2.1727 8.8407 5.3889 3.2055 3.6583 9.3140 0.7228
 2.3063 5.2442 -1.0000 2.0911 0.0000 9.0723 0.0000 0.0000 1.0312 0.0000 0.0000 6.2600 0.0000 0.0000 8.2900 0.0000 6.4506 5.0649 0.0000 0.0000 7.7458 0.0000 0.0000 10.2018 3.7689 10.1940 0.0000 0.0000 0.0000 8.5791 0.3257
 1.0385 0.0000 3.1991 -1.0000 0.8903 0.0000 2.2600 0.4494 0.0000 5.4927 0.3866 2.7767 4.8154 5.9697 0.0000 0.0000 6.0707 8.7244 0.0000 5.9545 0.0000 0.0000 6.9138 1.0022 0.0000 0.0000 0.9839 0.0000 0.0000 6.1949 0.5607
 8.9081 6.9276 8.4064 0.0000 -1.0000 3.1494 3.7194 4.9088 3.3180 7.4406 0.0000 0.0000 0.0000 0.0000 0.0000 0.0000 4.8391 1.8728 0.0000 0.0000 0.0000 0.5147 5.7158 4.2809 6.7389 6.1542 6.2210 7.2026 2.2259 0.0000 0.4334
 0.0000 0.7360 0.0000 6.9790 0.0000 -1.0000 0.0000 6.6902 5.8544 8.9880 0.0000 0.0000 0.0000 0.0000 0.0000 0.0000 3.7305 0.0000 6.7835 0.3983 0.0000 0.0000 0.0000 0.2850 0.1226 0.2095 0.0000 0.0000 0.0000 0.0000 0.1287
 0.0000 0.0000 0.0000 9.2558 0.0000 0.0000 -1.0000 1.1844 0.0000 3.2767 2.9783 0.0000 4.5483 0.8059 0.0000 0.0000 0.0000 0.0000 7.8619 5.9484 0.0000 1.4160 3.8752 0.0000 0.0000 0.0000 0.0000 0.0000 0.0000 0.8373 0.2669
 0.0000 0.8025 7.4564 0.0000 0.0000 6.5943 0.0000 -1.0000 0.0000 0.0000 0.0000 5.0032 0.0000 7.4192 0.0000 0.6289 0.0000 0.0000 0.0000 8.4103 4.6130 6.5531 0.0000 7.9223 8.5498 3.9786 8.3937 0.0000 0.0000 0.0000 0.4335
 4.1830 8.6960 6.7858 3.4540 0.0000 6.5409 0.0000 7.8105 -1.0000 0.0000 9.4799 0.0000 2.8192 0.0000 0.0000 7.3593 0.0000 0.0000 7.5135 0.0000 8.4164 8.8355 1.8414 0.0000 0.0000 0.0000 0.0000 0.0000 0.0000 0.0000 0.4007
 7.5125 0.0000 0.0000 2.3310 0.0000 6.9729 4.7381 5.5034 0.0000 -1.0000 0.0000 0.0000 0.0000 2.7023 0.0000 6.1443 1.4370 0.0000 7.2216 3.2747 0.0000 0.0000 0.0000 0.0000 0.0000 9.1647 0.0000 6.2312 7.0792 8.0185 0.0393

=============================================

 MarkovSol
 -1.0000 -0.6082 0.0000 0.4749 0.0000 0.0374 0.0000 0.0000 0.0000 0.0000 0.0000 0.2145 0.4595 0.0000 0.0000 0.8058 0.0000 0.0000 0.5183 2.1262 0.0000 0.0000 0.0407 -0.1462 0.0000 -0.7964 0.6115 0.0000 0.0000 0.0000 -0.0313
 0.0000 -1.0000 0.0000 0.0000 -0.0232 0.0000 0.0000 0.1334 0.0000 0.0000 0.0000 -0.1259 -0.8361 0.0000 0.0000 0.0000 0.0194 0.0000 -0.3837 0.0000 0.0000 0.0000 0.0000 -0.7036 -0.1523 -0.2592 -0.7379 -0.2270 0.0009 0.0484 -0.0740
 0.3965 0.2622 -1.0000 1.1237 0.0000 0.8599 0.0000 0.0000 -0.1206 0.0000 0.0000 0.1525 0.0000 0.0000 0.9071 0.0000 0.7482 1.0268 0.0000 0.0000 1.1204 0.0000 0.0000 0.0095 -0.0790 0.5246 0.0000 0.0000 0.0000 1.1694 0.7610
 0.6750 0.0000 0.4922 -1.0000 0.4270 0.0000 0.1837 0.3978 0.0000 0.7920 0.2673 0.2142 0.1219 0.6377 0.0000 0.0000 -0.0672 1.9040 0.0000 -1.5047 0.0000 0.0000 -0.3019 0.5465 0.0000 0.0000 0.0716 0.0000 0.0000 0.4501 1.4149
 7.9560 6.7036 10.3801 0.0000 -1.0000 4.8686 2.4443 6.2228 2.6184 5.7216 0.0000 0.0000 0.0000 0.0000 0.0000 0.0000 -0.1158 3.7920 0.0000 0.0000 0.0000 3.7183 3.9352 0.9960 4.2980 5.5499 4.3938 6.0460 5.3813 0.0000 -0.1088
 0.0000 -0.3761 0.0000 2.6746 0.0000 -1.0000 0.0000 1.6423 1.0763 2.2496 0.0000 0.0000 0.0000 0.0000 0.0000 0.0000 -0.5078 0.0000 0.5873 2.4497 0.0000 0.0000 0.0000 0.0438 -0.6526 -0.7801 0.0000 0.0000 0.0000 0.0000 0.4605
 0.0000 0.0000 0.0000 -1.5171 0.0000 0.0000 -1.0000 -0.8065 0.0000 -0.4326 1.2271 0.0000 -1.0500 -2.5535 0.0000 0.0000 0.0000 0.0000 -1.8460 -5.5388 0.0000 0.5013 -1.1948 0.0000 0.0000 0.0000 0.0000 0.0000 0.0000 -0.6026 -0.0269
 0.0000 -0.0212 -0.4522 0.0000 0.0000 -0.1284 0.0000 -1.0000 0.0000 0.0000 0.0000 0.6469 0.0000 0.0369 0.0000 -0.5749 0.0000 0.0000 0.0000 0.7004 -0.9591 -0.6205 0.0000 1.3997 0.7454 0.5637 1.1561 0.0000 0.0000 0.0000 0.3153
 1.2490 0.9195 1.5569 0.4005 0.0000 0.9537 0.0000 0.2760 -1.0000 0.0000 1.8063 0.0000 1.1288 0.0000 0.0000 0.6253 0.0000 0.0000 -1.0809 0.0000 0.8313 1.0745 2.1681 0.0000 0.0000 0.0000 0.0000 0.0000 0.0000 0.0000 -0.3578
 -0.6826 0.0000 0.0000 -1.8198 0.0000 0.3100 0.4555 0.2296 0.0000 -1.0000 0.0000 0.0000 0.0000 -0.6934 0.0000 0.3115 -0.2681 0.0000 2.4542 -0.3065 0.0000 0.0000 0.0000 0.0000 0.0000 -0.5893 0.0000 -0.1360 -0.5925 -1.4160 0.7506

=============================================

===========Generador===========
============Y===============
 -0.0787 -1.0373 1.6421 1.1413 0.3052 -0.6724 2.7441 -0.5674 2.9582 -2.6357
 0.6778 -0.1642 -0.1492 -0.4863 -1.0082 -0.0060 -1.4383 0.8902 2.1700 -1.6278
 -1.0897 0.9685 0.3369 0.3227 1.0932 -0.1102 1.5696 -0.7115 -0.4061 0.1303
 2.2024 0.4646 -1.2330 -0.1960 0.9848 -0.1112 -1.6478 -0.3380 -0.0612 0.9544
 0.0410 -0.1843 1.2107 1.2354 -1.1986 -2.2642 1.9616 0.4075 2.3083 -3.0781
 -0.0897 -0.5175 -0.8588 -0.1526 -2.8578 0.5834 -0.5191 0.7800 -2.7087 1.9122
 -0.0829 -0.2932 -0.4053 -0.0247 1.0689 0.7540 1.8069 -0.7988 -0.1744 0.6848
 -1.4830 0.2110 0.9448 0.4177 -1.4474 -0.1928 2.0094 0.8128 -1.9927 0.1022
 -0.0878 0.0641 0.2433 0.3488 -0.0830 -0.7157 2.9400 -1.4749 0.9800 -0.1135
 0.8229 -0.8195 -0.1531 -0.4467 -1.4196 0.8274 -2.4073 0.6329 -0.4119 0.5273
 -1.1750 -0.8084 0.3243 -0.4541 -3.7989 0.0254 0.2244 1.6100 -0.3583 -1.2123
 -0.9936 0.4996 0.9124 0.8337 0.1177 -0.6648 1.5923 0.7317 0.7244 -1.4170
 0.3652 -0.3634 -0.2583 -0.4014 1.2451 0.6686 -0.7621 -0.0373 -0.8298 1.2195
 0.1078 -0.0528 0.0864 1.5093 2.1043 0.0420 0.9387 0.3159 0.4597 -1.4713
 -0.1539 1.0725 0.2783 0.8869 3.6182 1.0911 1.1290 -1.2004 -0.6733 1.1216
 -1.3265 0.0272 2.8293 1.1910 1.8428 -0.4291 2.5746 -2.5448 3.6765 -1.6434
 -0.5462 -0.6107 -1.6244 -1.1008 -2.4901 -0.3275 -0.8029 1.5845 -2.6749 1.6682
 -0.6361 -0.1457 -1.1942 0.2113 -0.5992 0.9123 1.0173 0.3814 -1.9186 1.1727
 2.4287 -1.2567 -2.2983 -2.5555 -1.9993 0.8906 -5.4500 0.6172 -1.2139 2.1297
 1.5016 0.0009 0.2552 0.7898 3.3844 -0.3623 0.0983 -1.4167 2.8087 -1.2169
 -0.1430 -0.3771 1.2843 1.1000 -1.2884 -0.9997 1.5995 -0.8774 1.7852 -1.4704
 0.7988 0.1062 -1.2115 -1.0594 -0.6079 1.1188 -2.0234 0.7264 -2.3546 2.1036
 0.6786 0.0022 -3.0762 -1.6691 -2.4900 1.0018 -3.9728 2.4729 -5.3867 3.0791
 -0.6652 0.6036 1.4348 0.9507 1.3747 -0.5397 1.0195 -0.9343 3.1916 -1.8603
 -3.4440 0.3428 0.9990 1.1206 -1.9984 -0.6355 4.5794 0.6914 0.1888 -1.3261
 -0.6018 0.0344 -0.9815 -0.1341 -0.3450 1.1025 -1.8135 1.3775 -2.2405 1.0328
 -0.0101 -0.2550 0.8782 -0.4416 3.3642 1.4469 -0.7747 -1.4243 1.5282 0.2860
 1.1321 0.0496 0.0162 -0.4734 1.9804 1.1448 -1.4355 -1.8389 0.7806 0.8223
 -2.1711 0.0470 1.5765 1.4892 -0.9007 -0.3492 3.0617 0.8843 1.1418 -2.0842
 0.2485 -0.9831 -0.4992 -1.8314 -2.4961 1.2221 -2.5364 0.8160 0.1794 0.7070
 -0.1868 -0.2107 0.6291 -0.4085 -0.2419 0.2374 -1.0305 0.9539 -0.9248 0.1616
 -0.7561 0.6184 -0.8702 -0.0139 0.2788 -0.3569 0.1535 1.4321 -1.5330 0.3046
 -0.9690 -0.1159 1.0702 1.9105 -0.8050 -1.5725 3.7673 -0.4544 1.8889 -2.6403
 -0.8248 -0.1367 -0.8747 -1.2377 -3.1852 0.6488 -1.3276 0.7827 -3.2336 2.2756
 0.9507 -0.3199 -0.9876 -0.0005 0.3468 1.0376 -0.7861 1.3093 -0.0080 -0.3986
 1.0336 0.9287 -2.2818 -0.9146 3.2383 2.2253 -1.2425 -0.2352 -2.1925 2.7681
 1.8545 -0.3383 -0.3648 0.2573 0.8512 -0.2364 -0.8286 -0.7408 1.9787 -1.1565
 -0.0143 -0.0521 -1.5496 -1.0575 -3.3043 -0.6539 -3.3734 3.1073 -3.9571 1.4350
 -0.7538 0.2926 0.9537 0.9659 0.5421 -1.6965 2.6814 -1.1632 2.7556 -1.8794
 -1.5309 -0.7435 -0.3913 -0.5771 -2.7535 0.2184 0.7274 1.4319 -1.0263 -0.3923
 0.0580 0.2844 0.3771 -0.5478 2.5296 0.9303 -1.2823 -1.9920 2.7169 0.1311
 1.6723 -0.7106 0.1872 -0.3184 1.3045 0.1165 -0.3516 -0.5085 2.1588 -0.9426
 0.0334 0.1570 0.4710 0.4525 -0.6745 -1.2774 1.3696 -1.4675 1.9910 -1.0855
 0.4720 -0.3369 -1.2801 -1.1946 -1.3901 -0.1799 -0.5460 1.3286 -1.1268 0.5435
 0.5244 -0.4780 -0.1767 0.5009 -1.0980 -1.5771 1.3560 0.9608 0.7914 -1.7426
 0.7341 0.8504 -0.0805 -0.1521 1.9343 -0.1328 -0.7264 0.0913 -0.5579 -0.2270
 0.1356 -0.5317 -1.0344 -0.8805 -1.9138 0.8777 -2.9233 0.7203 -1.3210 1.7829
 0.5516 -0.5208 0.5327 -0.1506 -0.6940 -0.0081 0.2239 0.4548 0.0214 -0.0707
 1.1749 -0.8865 -1.5484 -1.9795 -4.2375 -0.1427 -3.3033 0.7074 -1.8084 1.7578
 0.6069 -0.2802 0.0471 -0.6677 -1.6777 -1.5209 -1.7465 -0.3703 1.6988 -0.9746
 0.8024 0.5355 -0.2540 0.3154 3.1346 0.0636 -0.5027 -1.1573 2.3853 -0.8364
 0.1619 -1.0579 -0.2771 -0.8187 -5.6989 0.3373 -3.9042 2.8595 -1.0221 -0.0761
 1.2487 -0.6625 -1.9183 -1.9521 -3.1269 -0.1288 -2.9032 0.8885 -4.3606 3.6711
 -0.6282 0.7700 0.9943 1.0111 2.0975 -0.0031 1.9239 -0.6929 1.9834 -1.0901
 -1.5052 0.3489 1.4667 0.9427 -0.4137 -1.0795 2.6954 1.0296 -1.3292 -0.3476
 2.1780 -0.5910 -0.2902 -1.3407 -2.7749 0.1838 -3.9641 -0.0528 0.9382 0.1074
 0.7812 -0.8350 0.8509 0.6234 -2.1399 -1.6114 0.3026 0.1731 2.5757 -2.7092
 0.7520 -0.1673 -0.8246 -0.3949 1.2498 0.7630 -0.6596 -1.1095 -0.4019 1.7116
 0.8039 0.6740 -1.7640 -0.8584 2.0754 1.1120 -1.0238 0.1788 -3.1888 2.5352
 -0.7460 0.6784 2.1699 1.6860 4.7252 -0.1611 2.5567 -1.7757 4.9294 -3.3641
 -1.0549 0.5508 -0.9665 0.1711 -1.4668 0.6061 0.5358 0.7186 -1.8736 0.7760
 -0.9034 0.3446 -0.3462 0.9072 -0.5574 -0.9113 3.3604 0.5290 -0.4996 -0.4263
 0.9238 0.3914 -1.5807 -1.1771 0.4274 1.0362 -2.0043 0.1026 -2.5569 2.4461
 -0.4087 0.1824 0.8041 1.4307 0.0103 -1.6537 3.5022 0.4610 1.0912 -2.4031
 1.0078 -0.4558 -2.2371 -0.7249 -1.5198 -0.9677 0.0939 0.5962 -2.7120 1.9054
 0.7216 0.1592 -0.3433 -0.3929 0.3101 0.2507 0.4951 -0.4896 1.3134 -0.7506
 0.1454 0.2543 0.7728 0.0971 -0.2651 -0.1056 -1.4022 0.0599 1.3958 -0.7546
 1.1498 0.5217 0.1022 0.6882 1.5796 -0.4556 -0.1820 -0.2281 1.7182 -1.4799
 -1.8926 0.2518 1.2494 1.7226 1.2172 -0.6467 4.5170 -1.0318 1.2981 -1.3204
 0.2927 0.3697 -0.1981 -0.1282 -2.2568 -1.0371 -1.4469 0.7445 0.0434 -0.1798
 0.1987 -0.6321 -1.0413 -1.4145 -2.9151 1.0722 -2.6604 1.6033 -3.7538 2.7229
 1.6905 -0.5268 -0.6271 -0.5924 -4.4108 -2.3032 -1.9148 2.0628 -1.0834 -0.8782
 -0.9372 0.1956 1.0053 -0.0272 0.4194 0.0405 1.5966 -0.8199 -1.2959 1.2156
 -0.4756 -0.1488 0.4919 0.8009 -1.3784 -1.0062 1.0872 -0.6173 1.8063 -1.4736
 -0.5923 -0.3440 -0.6013 -0.2392 -1.2473 0.8083 -0.4000 0.8434 -1.5442 0.9644
 -1.4397 0.1349 -0.8292 -0.5993 1.3667 1.6267 0.1020 0.4121 -3.5335 2.5155
 3.0806 -0.2364 -0.7327 -0.7295 0.1903 -0.7829 -4.6766 0.3509 1.0360 -0.0264
 1.6174 -0.4080 -1.6114 -1.5348 -1.4919 0.2230 -3.5457 0.1537 -1.3285 1.5294
 -0.6934 0.3569 0.5317 0.6679 1.1746 0.0893 2.0918 -0.0844 -1.2488 0.2867
 -0.9333 0.5289 -0.7716 0.1222 2.6286 0.9756 1.7213 -0.3361 0.7531 0.2442
 1.2978 -0.3462 -0.1440 -0.4092 -0.2480 -1.0398 -0.4734 -0.2709 1.2766 -0.5233
 -1.6065 0.0351 0.5163 0.4254 0.6559 0.3576 2.8540 -0.5270 -0.1903 0.0665
 -1.5362 -0.5153 0.9049 0.1727 -2.0262 -0.6240 1.6391 -0.2625 0.0213 -0.4732
 0.0718 -0.7067 1.5647 1.3999 -2.1525 -0.6957 1.9820 0.1078 3.6991 -3.4423
 -2.0488 0.8699 -0.2598 0.4954 0.1714 0.5385 2.1077 0.3716 -3.1630 2.0483
 -0.1986 0.4364 -0.0682 0.1930 0.5696 0.3178 -2.3554 -0.1604 0.2455 -0.3072
 -1.7599 -0.3237 0.8180 0.6967 -2.5501 0.8847 0.8994 1.0302 -0.2492 -0.9361
 -0.7359 0.1855 1.4303 1.4904 -1.4541 -1.7712 2.5296 0.3100 3.4397 -3.6725
 -0.9365 0.0184 0.6238 0.3050 -0.4736 0.0440 1.7762 0.2814 -2.7383 1.1261
 -1.1443 0.3476 0.2901 1.0063 1.6366 1.4585 1.5695 -0.0845 -0.4159 -0.1649
 2.5129 -0.3722 -1.5657 -0.8959 -2.1255 -1.1930 -1.8860 0.2117 0.1972 0.0076
 1.2672 -0.7018 -1.0481 -0.8386 -2.0828 0.0184 -2.2880 1.0119 -1.3938 1.0173
 0.0573 -0.3858 -0.6376 -1.0293 -2.2179 0.9068 -3.4705 1.3275 -0.4730 -0.0629
 1.0391 -0.7120 1.0780 0.4636 -0.0719 -0.0717 0.3114 -0.5796 2.1179 -1.9438
 -0.7399 -0.2535 2.0255 1.1662 0.0565 -0.6607 2.2148 -1.9110 4.0437 -1.8976
 0.4006 -0.5847 -1.4966 -1.0947 -2.2120 0.0748 -2.9001 1.4267 -3.2992 1.5569
 0.1800 0.7009 0.9416 0.8303 0.8475 -1.1497 1.2076 -0.5045 0.3703 -0.7013
 2.8863 -0.3908 -2.1307 -1.6271 3.3731 1.1567 -3.6049 -1.6724 1.8313 1.2320
 0.2923 -0.1979 0.9372 0.5067 0.0056 -0.9955 1.5960 -1.0757 2.6899 -1.5469
 -0.8570 0.4417 -0.4806 -0.3023 -0.4447 0.2220 0.4858 0.5530 -1.9865 1.4568
 0.0106 -0.7342 0.8618 0.1110 -3.3788 -0.5636 -0.6439 1.0658 0.9611 -1.4572
 0.7438 0.3622 0.1027 -0.0394 -1.1337 -0.0572 -2.1203 0.7268 -0.0699 -0.1331
 1.0479 -1.2540 -1.4608 -2.4274 -4.1473 1.2748 -6.6361 1.2443 -2.1037 2.4387
 0.3078 -0.1820 0.5565 0.0465 -2.2493 -1.7408 -1.2866 1.5243 -0.1449 -1.2912
 1.9407 -0.4915 -0.1436 -1.1065 -2.9071 -0.6867 -1.2510 0.1181 0.3695 0.3803
 0.2341 0.3804 0.0074 -0.4665 -1.2400 -1.0922 -1.5653 0.9561 -1.2416 -0.1863
 0.7154 -0.3738 -0.4982 -0.8914 -1.0467 0.7853 -2.0754 -0.7951 0.5008 0.9608
 1.3644 -0.0806 -0.2062 -0.5995 -2.2164 -1.5948 -2.3756 1.1027 0.1542 -0.7561
 0.8664 -0.5803 0.2630 -0.5503 -3.0882 -0.7299 -2.3602 0.8025 -1.0359 0.4641
 0.7714 -0.4542 -0.6208 0.3171 0.5654 0.3158 -0.3744 -0.0604 1.4222 -0.4296
 0.7253 0.4403 0.5071 0.7865 0.7925 -0.2058 -0.9018 -1.0472 2.2512 -1.5969
 -0.1086 0.5842 0.7009 -0.1608 0.1033 -0.5554 -0.2696 -1.6330 1.6383 -0.4269
 0.6420 -0.4427 -2.0136 -1.7644 -1.0204 0.2389 -2.2548 0.2195 -3.4390 3.3402
 -1.4136 0.0769 0.3384 0.2547 0.0821 0.1872 1.6766 -0.1836 -0.3235 -0.0450
 -0.9185 0.8373 0.4601 1.2593 0.6837 -1.2057 4.6595 -0.5488 2.7293 -2.5038
 0.7333 -0.9467 -0.8578 -0.4106 -3.8737 -0.5171 -1.6589 1.2332 -1.0779 0.0707
 0.4015 0.7890 -2.0944 -0.3033 1.5815 0.3595 -0.0982 1.2799 -3.1540 1.9581
 0.8907 -0.8345 -0.3820 -0.7714 -5.0293 -0.6491 -1.7204 1.0790 -2.1055 0.5594
 1.7227 -0.9457 -1.2149 -1.2796 -1.7186 0.2278 -2.2223 -0.0974 -1.1255 1.5524
 -0.1738 0.5085 1.1935 1.3429 2.8801 -0.0163 0.7855 -1.6735 2.8258 -1.6890
 -0.7503 0.9349 2.0426 2.3893 3.0342 -1.3907 4.6258 -2.0711 4.4698 -3.6738
 1.3607 -0.2797 -0.9222 -0.7059 -2.2390 -0.8992 -2.5086 0.4886 -1.8546 0.9646
 -0.0433 1.0205 -0.6490 0.0217 0.2706 -0.2165 0.8629 0.2867 -1.3378 0.6218
 -2.3047 -0.4337 -0.9395 -1.0183 -3.0714 0.4693 1.5557 0.9284 -5.1491 3.1075
 0.5326 0.0882 -0.3237 -0.2419 -1.6008 -0.1792 -0.7572 0.0476 -0.5899 -0.1892
 -1.1387 -0.3216 1.3130 0.6353 -2.4329 -1.0586 1.8078 1.4483 -0.5426 -1.3863
 0.1646 -0.4454 1.0127 0.7788 0.3101 -0.2607 0.7318 -0.8879 2.3303 -1.1491
 0.7046 -0.6651 -1.1806 -1.2777 -3.0424 0.0559 -3.0427 1.7990 -2.6140 1.6882
 -0.1642 -0.0625 -0.5284 -0.6753 -1.2313 0.5219 -2.6773 1.2455 -1.6319 0.7418
 1.1507 0.4108 -0.6522 -0.2877 1.2951 -0.4627 -1.2626 -0.2926 0.3433 0.4039
 0.3959 -0.3418 -0.4793 -0.0198 -1.4546 -0.9109 -1.5590 0.0673 1.3460 -1.0372
 -1.7385 -0.2159 2.8408 0.8611 -0.9481 -0.8705 0.4984 -0.9608 3.4568 -2.6597
 0.1302 0.4590 0.0389 0.6756 -2.1396 -0.7131 -0.2358 0.9101 -1.1863 -0.7476
 -1.9422 0.8975 0.2448 0.9391 -1.8023 -0.9673 2.4611 1.2321 -1.7520 -0.0544
 -0.9448 0.2255 -0.1549 -0.0878 -3.4607 -1.4986 -0.8468 2.2009 -0.4504 -1.0027
 1.4269 -0.4703 0.2446 -0.6260 -1.8726 -1.5159 -1.6281 -0.0378 2.7638 -1.9226
 -0.4846 0.3235 -0.0552 -0.6419 -1.0414 0.7761 -1.5357 -0.0918 -3.2108 2.3960
 -1.3409 0.0941 0.8321 0.1614 -1.1263 -1.0575 1.1011 -0.9873 0.1784 -0.0860
 1.2901 0.1194 -0.0265 -0.1288 0.0709 -0.0634 -1.6373 -0.2663 -0.7724 1.0816
 0.0748 0.7959 -0.1316 1.0277 1.2198 -0.6399 1.8647 -1.5017 1.9183 -0.7147
 -1.3696 0.1223 -0.0111 0.1395 -0.6425 0.9651 1.0213 -0.3448 -1.2289 0.8581
 -0.0799 -0.2521 -0.7824 -1.0604 -1.4751 -0.0683 -1.2143 0.0758 0.2685 0.3745
 -0.0886 -0.0482 0.9139 0.0312 -1.3573 -0.0507 -0.7652 0.0380 1.3535 -0.7140
 -0.1113 -0.7450 -1.0804 -0.1191 -1.3161 1.2299 -1.0341 1.8329 -2.0808 0.1957
 -1.1632 0.7870 1.7109 2.5367 0.9184 -1.6619 3.7579 0.1375 0.8068 -2.7716
 -0.8026 -0.3114 0.0760 0.4215 -1.4982 -0.3053 3.9085 0.0836 -0.6229 -0.1761
 -0.0927 1.3176 -1.4583 -1.0755 3.4240 1.3031 -0.4834 -1.8386 -1.5636 3.1005
 -0.3291 0.3586 0.5001 1.0269 1.8373 -0.1743 1.4933 -0.2912 2.7400 -2.3613
 0.8153 -0.0610 -0.8241 -1.1043 -1.7350 -0.3032 -1.6908 0.7350 -1.5239 0.6707
 0.9143 -0.8904 -0.7213 -0.9423 -1.2008 1.1453 -3.1890 1.6088 -2.8248 2.1358
 -1.1146 -0.1005 -0.5384 -0.8775 -2.2228 0.7262 0.0969 0.0503 -2.5420 1.8421
 -0.5895 0.0440 -0.1817 0.1354 -1.1561 -1.0976 2.7781 -0.2403 1.7043 -1.5582
 -0.9020 -0.1061 -0.5746 -0.1803 0.0870 1.7957 0.6842 -0.0213 -3.2130 2.6946
 -0.3666 0.0754 0.5600 0.2125 3.1484 0.8890 0.8898 -1.6944 1.5410 -0.1107
 1.0907 0.2035 -0.1169 -0.2199 1.0313 0.0992 -0.7837 -0.1857 0.7331 -0.8325
 0.5643 -0.2512 -0.2383 -1.0378 -4.1812 -0.9148 -3.7281 1.5820 -0.8406 -0.4785
 -0.9151 -0.4148 0.1692 0.5471 -1.6274 0.5070 1.2758 0.7524 -1.2867 0.6536
 -0.6789 -0.2037 0.9239 0.1572 -2.5903 -0.6374 0.2607 0.5178 0.1937 -0.8180
 -0.3405 0.5202 0.2090 0.0302 -3.7690 -1.4991 -0.6765 2.2477 -3.3728 0.6246
 -1.1572 -0.1359 0.8730 0.1021 -2.9564 -0.7955 -0.7508 1.7580 -1.2824 -0.8478
 0.7108 -0.2455 -0.2678 -0.7219 -1.0928 -0.3309 -1.3891 -0.6714 1.3589 -0.1678
 -1.2034 0.0283 1.6466 1.1842 0.9398 -0.7963 2.7579 -0.7751 2.2114 -2.1303
 0.0527 -0.3023 1.1717 0.8622 2.1975 -0.2660 3.2185 -2.0753 2.0491 -0.3168
 1.6191 0.0498 0.4742 -0.2464 2.8281 0.6690 -1.7103 -1.5532 4.0215 -1.6679
 0.2099 -0.2538 -0.3468 -0.3469 -1.4246 -0.1499 0.5724 0.1803 -1.1566 0.7166
 -0.4016 0.1614 0.4836 -0.3891 -2.2277 -1.0051 0.0052 0.6960 0.3320 -1.2215
 2.3702 -0.4046 -1.5286 -2.0895 0.5235 0.9971 -3.3622 -0.2724 -1.4628 2.7598
 -0.9971 0.7655 -0.7997 1.2735 1.9056 0.6566 3.8524 -0.5431 0.5739 -0.2714
 1.6534 0.0739 -0.8192 -1.2025 -0.5592 0.5077 -3.9860 0.2144 -1.8809 1.6240
 -0.0526 -0.0391 -0.7167 -1.0867 -2.6294 0.1539 -1.7573 0.8550 -2.6499 1.4300
 0.2045 -0.7567 0.9994 -0.0125 -2.2387 -0.5313 -0.1124 0.0695 0.2567 -0.5243
 1.5803 -0.2817 0.0944 0.0122 -0.3957 -0.6310 -0.9942 -0.5866 -0.4270 0.6130
 -1.8775 0.1840 0.5760 1.0120 -3.4164 -1.8282 3.0663 1.4329 0.3662 -1.9497
 2.4439 -0.6881 -1.1751 -1.0920 1.3963 0.2795 -1.7701 -2.1044 3.3306 0.1874
 -0.3472 0.0069 -0.2731 -0.1969 -2.2871 0.1055 0.5365 0.5891 -1.8934 1.1406
 -0.8316 -0.0192 1.6050 0.6134 -0.9328 -0.6176 0.1118 0.4163 -1.1886 -0.2302
 0.2495 -0.2270 0.3287 0.0798 1.0545 -0.8057 1.4429 0.0859 2.1151 -1.8524
 -0.7659 -0.7155 0.8140 0.0356 -2.8203 0.5428 -1.9067 1.8395 -0.3263 -0.9441
 1.3246 0.3865 0.0946 -0.4511 1.9361 0.2156 -2.3685 -0.2593 1.4685 -0.4687
 0.9678 -0.2139 -1.2739 -1.0121 -1.4620 -1.2424 -0.5785 0.6134 -2.2099 1.0634
 0.4553 -0.0426 0.9512 0.7186 2.2591 -0.2325 1.6990 -1.7009 3.8170 -1.6834
 -0.1328 0.1648 0.4445 0.3521 0.6999 -0.1617 1.1742 -0.1677 0.0449 -0.5225
 -0.8070 0.8589 0.1252 0.6464 1.5572 0.8587 0.7648 0.7339 -1.0190 0.0562
 -1.2087 0.3590 1.9587 2.3363 2.1014 -0.7007 3.8369 -1.1434 2.1508 -2.1120
 2.2621 -0.4168 -2.4411 -2.7702 -1.7705 1.4415 -6.4601 0.2929 -3.0821 3.5536
 2.8124 -0.3674 -1.6786 -1.2182 1.8526 1.0540 -3.4031 -0.8129 0.8231 1.1354
 -0.2153 -0.0850 -0.4584 -0.3102 -4.3177 -1.2133 -0.4329 1.1220 -0.2172 -0.6139
 0.7048 -0.2699 -0.1072 0.2999 0.7065 0.2529 0.5303 -0.8622 1.9748 -0.4706
 -0.5182 0.4134 0.6059 -0.3760 2.2132 0.7100 1.0055 -1.0474 1.3653 -0.2778
 1.7054 -0.1512 0.9325 -0.1264 -0.8899 -1.4821 -0.7145 -1.2221 4.5336 -2.4261
 -1.0492 0.4485 0.8287 0.5720 -0.4016 -1.0207 -0.5272 -0.1859 -0.2043 -0.5326
 -2.5541 -0.1130 -0.8858 -0.1000 -1.3170 1.5238 2.9894 0.8313 -3.5189 2.2631
 0.5790 0.4932 0.2634 0.7310 4.5443 0.9925 1.1685 -0.8036 3.5387 -1.6377
 0.8032 -0.3141 -1.8059 -1.3851 -1.2645 0.1033 -1.4028 0.2817 0.2095 0.6419
 0.3651 -0.0046 -0.0088 -0.3055 2.2317 1.2881 0.0331 -1.2142 -1.1668 1.8554
 -0.5229 0.5630 0.4475 0.9649 1.3519 -0.3236 1.8932 -0.0094 -0.2213 -0.4352
 -1.6191 -0.1556 0.2149 -0.4452 -3.4085 0.5685 -1.0494 1.1249 -1.8539 0.6083
 1.9174 -0.4416 -0.5176 -0.8640 -3.2778 -0.9012 -2.8068 0.3240 0.4829 -0.4428
 0.3622 -0.8006 -0.2820 -0.9391 -3.4753 0.3612 -3.2637 1.0268 -1.9455 1.0333
 -0.5916 -0.1137 1.8488 0.8561 -0.2263 -0.9715 2.2336 -0.6327 1.8300 -1.9137
 1.2937 -0.4401 0.2668 0.1890 -3.1433 -1.6827 -1.4404 0.6905 2.9222 -2.9445
 0.8483 -0.1378 -0.5301 -0.6063 1.7041 -0.1508 -0.3262 0.2202 -0.9434 0.2015
 -0.1909 -0.0861 -0.4187 0.7328 1.7103 0.9294 2.1584 -1.0239 0.9572 0.4427
 0.6320 -0.0774 -1.6460 -0.9845 0.1705 0.8181 -2.5299 0.5555 -1.5696 1.3378
 0.8713 -0.2808 0.2676 -0.2928 -3.1220 -1.3971 -1.7873 1.2103 -0.7136 -0.2282
 1.4617 0.4169 -0.4570 -0.0872 4.4839 -0.0113 -0.6215 -1.6365 1.2400 0.1138
 -0.1785 0.4850 1.6855 0.9309 3.0179 0.0499 1.4078 -2.5424 2.3623 -0.5871
 -0.6388 -0.8256 1.0463 0.6290 -2.9511 -0.5794 0.7082 1.0382 1.3283 -1.8814
 -1.4111 0.2383 -0.7566 -0.0865 -0.3643 1.7649 -0.3724 0.3878 -2.8478 2.4156
 0.4749 0.1744 -0.3825 -0.3259 2.7633 0.8449 -0.6427 -0.3961 -1.1858 1.3158
 -0.7220 0.2067 -0.5919 0.0438 0.6976 0.6437 1.1677 -0.2723 -2.2155 1.6870
 1.8450 -0.6007 0.4028 -0.9745 -1.7536 -0.3590 -3.7129 0.0333 -0.3219 0.7661
 -1.5439 0.1190 2.0270 2.2365 2.4097 -1.1615 5.1569 -0.7491 1.2502 -1.9771
 0.7426 -0.0405 0.8666 0.8034 -0.8376 -2.0916 1.5271 0.4700 1.7322 -2.4029
 1.4610 0.0768 0.0091 -1.2170 -0.4260 -0.9912 -2.9954 -0.7804 2.2222 -0.3397
 -0.0396 -0.5278 0.7328 0.5390 -3.4976 -2.0305 2.1996 0.6198 0.4914 -1.7404
 -0.7844 -0.4159 -0.3825 -1.3115 -5.0344 0.5200 -3.2798 2.3747 -3.0993 0.9638
 -0.4464 0.1917 1.5238 2.1431 1.1265 -1.3609 2.8799 -0.5190 1.9067 -2.4209
 2.2447 -0.4464 -1.5111 -1.1223 1.3119 -0.4256 -2.2268 -0.4598 1.8727 -0.1075
 1.7694 -0.9399 -0.7237 -0.8871 -1.6645 0.1086 -2.3384 1.2605 1.0431 -1.2250
 1.5454 -0.3069 -0.0992 -0.5400 -3.2879 -2.0367 -1.9144 -0.3192 2.0270 -1.2326
 -0.0929 0.2596 0.6776 0.5861 0.3264 -0.4619 0.1954 -1.7623 3.1692 -1.5439
 1.2987 -0.1359 -0.5276 -0.7669 -1.5446 -0.1702 -3.1672 1.4244 -0.7333 -0.0707
 -0.9461 1.0571 2.0629 1.9950 1.0595 -1.8931 2.6312 -0.4107 1.4530 -2.3338
 -0.3296 -0.0424 0.5316 -0.1927 2.8238 0.0809 0.2794 -2.1100 2.6567 -0.6582
 -0.4298 -0.1646 -1.2131 -0.8525 -3.9176 -0.6267 -0.8996 1.3132 -3.8443 1.9823
 -0.1947 0.6955 2.0089 1.6424 2.8864 -0.1550 1.7867 -1.7450 4.7908 -2.8955
 -0.4693 -0.1627 -2.2414 -1.7467 -0.4316 2.1541 -2.3902 0.4287 -3.3011 3.4341
 -0.1924 -0.0408 0.7030 0.7262 -1.5052 -1.4649 1.2713 -0.3256 2.5815 -2.3337
 1.3662 -0.3018 -0.4795 -0.9236 -1.1241 0.0306 -2.0752 0.8443 -1.5788 1.0219
 -0.7619 0.4363 -0.1175 0.7869 1.7873 0.8206 4.5368 -1.3180 0.7891 0.2032
 0.3797 -0.2429 -0.9120 -0.7673 1.1750 1.3392 -1.1096 0.5517 -1.6343 1.7884
 2.2144 0.1166 1.1614 0.5906 1.4145 -0.8202 -2.4515 -0.8820 4.8781 -2.6825
 -0.4371 0.1727 0.6822 1.2265 0.7030 -0.1799 3.3951 -0.4377 2.4511 -1.6574
 -2.3159 -0.0669 1.0560 0.6133 -1.5743 0.0285 1.8177 0.6242 0.5340 -1.2772
 -1.5186 -0.1083 0.1678 -0.3853 -2.2084 0.0491 0.6816 0.7362 -2.3758 0.9665
 2.3688 0.4457 0.2973 0.6433 4.8847 0.3134 -0.6346 -1.6907 3.5164 -1.0002
 0.4598 -0.8029 0.9234 -0.4723 0.1992 0.3293 -1.4454 0.2849 0.1830 -0.2020
 0.3447 0.7530 0.7896 0.8813 4.1316 0.3394 1.5631 -2.6794 2.9498 -0.5954
 -1.3070 0.6564 0.9381 1.4429 4.1526 0.9146 4.8012 -1.2051 2.4043 -1.2014
 1.0961 -0.0461 -0.4755 -0.3537 0.6843 -0.0670 -1.6116 -1.4876 -0.3060 1.2211
 -0.5368 1.1154 0.9933 1.1707 4.2850 -0.3272 2.2834 -0.7631 2.0786 -1.9433
 -0.8492 -0.1401 0.3166 0.4666 0.1338 -0.2320 2.2587 0.5643 1.6402 -1.0642
 -1.2487 -0.0037 -0.3499 0.5582 -0.0559 0.2766 2.2555 0.4633 -1.2407 0.6823
 0.0732 -0.2139 -0.8315 -0.7377 -3.3147 -0.2921 -2.7092 1.8833 -1.4153 0.0830
 0.9134 0.5977 -1.6796 -1.4964 1.5371 0.9067 -2.8873 -0.7956 -1.1264 2.4295
 2.0129 0.4580 -0.2770 -0.8527 3.6840 0.1079 -2.0901 -2.0215 2.2321 0.4931
 -1.2860 0.1919 1.3818 0.5243 -3.4041 -1.8647 -0.8937 2.1549 -0.4881 -2.1921
 0.0013 0.3797 0.0470 0.3673 -2.3753 -1.3771 0.2989 0.9995 -0.4783 -0.4771
 -1.4272 1.2287 1.1130 1.8104 1.2523 -0.9589 3.4848 -0.4157 0.6283 -1.1808
 0.4808 0.2437 -0.1967 0.4524 1.0462 -0.4351 1.8525 -0.7587 0.9559 0.0566
 0.6956 0.8037 -1.3291 0.2374 1.8249 0.2806 0.5058 0.9297 -1.8890 0.4418
 -0.4429 0.1442 -0.7746 -0.0606 -2.0538 -0.7994 0.4875 1.7459 -2.2208 0.1115
 -0.3420 0.2173 -1.5520 -1.5992 -0.8998 0.3306 -1.0726 1.0402 -3.8187 2.1937
 -0.7105 -0.3003 0.5494 1.2609 -1.0188 -1.8301 3.3480 0.3141 3.5948 -3.5082
 0.8271 0.2647 -0.5907 0.3335 1.2034 -1.0913 -0.5934 0.2571 -0.5596 -0.1985
 1.6304 -0.4744 -0.6545 -1.0393 -2.3466 -0.8747 -1.5820 0.4303 -2.5147 1.2211
 2.5656 -0.2666 -1.7128 -0.9453 0.9947 0.9554 -2.5100 -0.1759 -2.0252 2.1016
 -0.3341 -0.0226 -0.2995 0.5139 1.5169 0.6884 2.3223 0.4020 -2.7177 0.8342
 -1.3355 0.7042 -0.0889 -0.6727 0.8337 0.9679 0.0586 -0.0524 -2.5214 2.0152
 0.4666 -0.4172 -0.3280 -1.1252 0.1573 1.3598 -3.6776 0.3858 -2.2376 2.2172
 1.0132 -0.3242 -0.3231 -1.5374 -4.5302 -1.1157 -3.3908 1.2245 0.3855 -0.9315
 1.0318 0.8324 1.5615 0.1641 2.6185 0.0165 -2.2465 -1.7073 3.0098 -1.0523
 -1.0319 0.4276 -0.1471 -0.2263 0.5714 1.7166 -0.0498 -0.5978 -0.4500 1.0930
 -1.8016 0.5056 0.9055 0.9901 1.6818 -0.8973 3.3570 -0.4861 0.7685 -1.3558
 0.0787 0.0152 0.0449 0.4637 2.8798 -0.0416 1.0277 -0.5030 0.3104 0.2795
 -0.4675 0.1497 -0.7381 -0.6330 -0.3334 0.8767 -0.3910 0.1959 -2.2915 1.7049
 -1.6020 -0.1171 0.4378 0.4813 -1.5080 0.0215 2.7040 0.1108 -1.8933 0.7278
 0.8890 -0.2863 -0.1027 0.0041 -2.2618 -0.8582 -3.5244 1.0308 0.2942 -0.7135
 -1.6145 0.4598 2.1492 1.8462 -1.1157 -2.2667 3.9180 -0.6346 -0.1463 -1.0842
 2.1882 -0.2310 0.3674 0.2043 -0.4196 -1.6946 -0.7565 -0.6775 1.9958 -0.9489
 2.0566 -0.5500 -2.2841 -0.9413 -1.1601 0.9621 -4.3861 1.1141 -2.4344 2.0037
 -1.3742 -0.1693 2.3134 0.9034 -0.5406 0.1743 1.7398 -0.5021 1.7561 -1.5402
 1.3886 0.0180 -2.2178 -1.9567 0.2134 1.2506 -4.3110 0.5605 -1.6113 2.3458
 1.3221 -0.0622 -0.5856 -0.2102 -0.5490 -0.7857 -1.7120 1.3957 0.6985 -1.1069
 -3.2259 0.7118 1.3410 1.7925 1.0641 0.1612 4.6218 0.3180 0.3867 -1.7955
 0.2126 0.3905 -0.9382 0.5100 3.0484 0.6926 1.6816 -0.4360 -0.5705 0.5991
 -0.3014 0.4640 0.7344 0.0029 -0.1844 -0.5286 -2.2580 0.5946 -0.7616 -0.3046
 -0.3372 0.3128 1.3213 1.1919 0.6572 -0.6303 2.2095 0.3924 1.6144 -2.0448
 -1.2758 0.4913 0.1235 0.6241 0.0949 0.0030 -0.3434 -0.3357 1.0034 -0.6982
 -0.0647 0.4045 1.5265 0.6234 0.9888 -0.6167 2.8309 -1.5534 1.8471 -0.9698
 2.1913 -0.9820 0.5414 -0.6474 -0.4040 -1.1963 -1.9231 -0.8884 1.7425 -0.2004
 0.0882 -0.3776 0.2557 0.6283 1.1925 0.0941 0.7786 -0.4843 1.4281 -1.2183
 -0.0139 0.7390 0.8329 1.2386 4.1229 -0.0825 0.8100 -1.6280 2.6581 -1.1620
 -0.5880 -0.1850 -0.1513 -0.8809 -1.5484 1.1928 -0.9146 0.4352 -0.8249 1.2324
 0.6989 0.3572 -0.3508 0.1284 -1.7309 -1.2761 -0.7588 1.2738 -0.1823 -1.0204
 1.1616 -0.6234 0.5941 0.1539 -1.9160 -0.8811 -2.0758 0.4629 1.6640 -1.0676
 0.7091 -0.5040 -0.2947 -0.9140 -0.4403 1.0085 -3.4080 0.6860 0.4567 0.1172
 -0.7313 0.1299 -0.2004 -0.5760 -2.5682 0.1574 -2.9450 0.8743 -1.8924 0.6143
 1.3303 -0.4858 -1.2446 -1.0948 1.1851 1.3129 -1.2767 0.0260 0.0488 0.9591
 -2.1430 0.9001 2.0570 1.4751 0.7661 -1.0196 3.1588 -0.4806 1.5106 -1.8426
 1.2345 -0.0532 -1.5677 -1.5164 1.1471 2.5509 -3.0259 0.2546 -1.7449 2.4928
 -0.5295 0.5304 -0.1019 -0.3165 -2.2826 -0.4984 -1.3184 2.2631 -1.7230 0.1730
 -1.9923 0.1003 0.4218 0.6905 -0.6102 0.1580 3.3243 0.4515 -0.7926 0.0668
 1.5242 0.2687 -0.4884 -0.6035 2.2885 0.5054 -1.0281 -1.2873 1.7464 -0.0674
 -0.0889 0.6453 1.2554 1.2762 4.9104 1.0031 2.1262 -2.2666 4.4386 -1.7166
 -1.3961 0.6761 0.1372 0.5489 2.4790 0.6655 2.8207 0.0276 -2.2097 1.2190
 0.3451 -0.9391 0.0575 -0.4411 -2.6887 -0.0221 -0.3684 1.2656 1.3951 -1.9000
 -0.5236 0.9540 -0.1279 -0.2952 1.0902 -0.3843 0.4087 -0.9086 -0.0587 0.4962
 -0.5753 0.1409 0.1770 0.5950 -0.4850 -0.5379 2.1856 -0.2422 -0.4937 0.4600
 -0.0099 -0.6635 0.0339 -0.9773 -3.6738 -0.2315 -3.0048 1.6831 -2.8455 1.3961
 -0.3355 -0.2129 -1.2088 -0.6228 -3.3272 -0.7692 -0.6790 2.2928 -1.7533 -0.2944
 0.2190 0.2757 0.4644 -0.3676 1.7576 0.0869 -0.0568 -1.3596 1.6971 -0.1887
 0.8836 0.3244 -0.7028 -0.2147 0.2049 -0.5012 -0.7047 -0.6219 -1.6282 1.4735
 -1.4064 0.5855 0.9413 0.0991 -0.0247 0.2725 1.0563 -1.1501 0.2841 0.2168
 -0.6431 0.2221 1.1604 1.5351 0.9249 -1.0777 3.2341 -0.3952 3.2633 -3.1340
 0.2163 0.2125 -2.1540 -1.7363 -1.2426 1.3022 -3.9512 2.0141 -5.4731 3.4563
 -0.6188 0.3029 -0.5136 -0.2922 4.1179 1.9216 0.2617 -0.9419 -0.7431 1.2347
 0.8937 -0.2775 0.1290 -0.4954 -3.7249 0.0889 -3.1334 1.1034 -0.0548 -0.1941
 -0.0568 0.7557 2.1271 1.6006 3.5666 -0.0194 3.8538 -2.6277 4.3563 -2.7162
 -1.5997 -0.6195 1.4804 1.4474 -0.7814 0.2482 3.1356 0.5550 0.3274 -1.5666
 0.7824 -0.6990 -1.9220 -1.7821 -3.0332 1.6074 -3.3988 1.6213 -3.5708 2.5210
 0.4724 -0.3429 0.0962 0.7534 0.3685 -0.3091 1.0092 0.4318 2.3218 -1.8039
 0.5932 -0.6913 0.8081 0.1867 0.2418 0.8262 -0.3349 -1.2338 1.0594 0.4039
 -1.8693 -0.1852 1.2881 0.2475 -2.4143 0.1041 0.9041 0.6423 -3.7468 1.4500
 0.7613 -0.1276 0.0949 -0.2590 -0.9208 -0.7967 -0.7362 -0.7352 0.6311 -0.0481
 1.2108 0.3015 0.8562 0.6615 1.1487 -0.6243 -1.3555 -0.7098 2.4096 -1.3843
 -0.4090 0.6492 -0.0772 0.6018 0.0950 -0.0016 -0.2367 0.1519 -0.8528 -0.0877
 -0.9653 -0.8039 0.4506 0.1411 -1.0507 -0.7531 2.2007 -0.0364 -0.7916 -0.0630
 0.1530 0.6231 1.6299 1.4670 2.7082 -1.4393 3.2382 -2.7549 3.8522 -2.1747
 2.0969 -0.2502 -0.2211 -1.1638 -2.4078 -0.6342 -5.5968 0.9465 0.0710 -0.5123
 -0.7457 0.0406 0.1532 0.1948 0.4528 -0.8223 1.2653 -0.3257 -0.3891 0.0926
 -0.3144 -0.6886 -1.0604 -1.2218 -2.8795 1.1998 -0.6376 0.7092 -3.6020 3.0394
 -1.0430 -0.2355 -0.8336 -0.3386 0.7974 2.5016 -0.3333 0.8032 -1.0592 1.3164
 -1.0216 -0.0964 -0.3850 -0.7870 -1.6370 1.6606 -1.8671 0.0175 -1.9829 2.3707
 0.2841 0.4710 -0.1257 -0.0401 2.2170 0.7370 -0.3035 -0.5666 1.6481 -0.8924
 -0.5768 0.3611 1.1231 1.4412 1.5055 -0.9896 2.7596 -0.5222 2.8903 -2.6077
 1.4517 0.5740 -0.1524 -0.0540 2.6375 -0.4962 -1.4031 -1.4452 1.2084 -0.2121
 -1.3662 -0.8320 0.7513 -0.3663 -1.6015 0.7248 0.8084 -0.0543 -0.9540 0.8420
 -0.1675 0.0317 -0.6378 -0.7857 1.4610 2.0178 -0.3844 -0.5191 0.3058 1.0296
 0.1688 -0.8017 1.3205 0.0977 -4.6684 -2.0419 -0.1570 -0.3292 1.6692 -1.5551
 1.1561 0.2285 0.8638 1.1101 2.2543 -1.0566 0.8394 -2.4355 4.2121 -2.0219
 -2.3623 0.4747 0.5160 1.2526 -1.5677 -1.8652 3.9831 1.3835 -1.2522 -1.0681
 -0.3980 -0.1447 1.4378 0.1217 0.5989 -0.8324 -0.3728 -0.2532 3.2766 -2.2153
 -0.2547 -0.4953 1.3998 1.4888 1.6542 -0.4413 2.5925 -0.9507 2.4032 -1.5980
 -0.4098 0.3469 0.4670 -0.2575 -0.4455 -0.4025 1.2054 -1.0465 0.5504 0.4022
 -0.5849 0.4509 1.3942 2.0304 3.4152 -0.5284 1.9532 -1.5531 2.5488 -1.8421
 1.0388 -0.6110 -0.0488 -0.7356 -0.9451 0.4113 -1.3198 0.2183 1.6840 -1.4686
 -1.2119 0.4651 0.8023 0.7823 2.0907 0.6168 1.5946 0.1922 -0.0151 -0.3583
 -2.5196 0.1225 -0.0087 0.5900 -4.9307 -1.6124 1.3611 2.5256 -3.0452 -0.3785
 1.0312 -0.2142 -0.7021 -1.4723 -2.6774 0.4009 -5.4478 1.7491 -2.4993 1.4606
 -1.5158 0.0977 1.7422 1.4349 0.6887 -1.4578 3.8095 -0.9797 2.4956 -2.1462
 0.5965 -0.6011 0.3758 0.0205 -3.2598 -0.9016 -1.9388 0.8891 -0.1986 -0.4487
 0.3440 -0.1994 0.5917 -0.1758 0.1394 0.4779 -0.2004 -0.1586 0.1970 -0.3242
 -0.8562 -0.9916 -0.9564 -0.2746 -2.8315 1.0861 0.1381 1.4143 -2.3981 1.0608
 1.2642 -0.2783 -0.4646 -1.4640 1.6851 0.6913 -2.6405 -0.6554 0.7272 1.2105
 0.4752 -0.6217 0.5613 0.1797 -2.1140 -1.4115 -0.6373 0.4484 2.6619 -2.3195
 0.4425 -0.7269 -0.8620 0.0043 -0.3963 -0.2677 1.0628 1.1633 0.0615 -0.6412
 2.9896 -0.9182 -1.2074 -1.8615 0.2126 0.3304 -5.0220 -0.3047 1.4232 0.2468
 -1.1609 0.2782 -0.0159 -0.7941 1.3392 1.9169 -0.6275 0.0561 -0.7406 1.0997
 0.2297 0.6578 -0.1975 0.0173 1.1832 -0.4799 -1.2685 0.3812 -1.6034 0.8324
 -1.4190 -0.8490 -0.4219 -0.4586 -1.4693 0.7393 1.6765 0.3350 -1.3566 0.7120
 -0.4159 0.5836 -0.0913 1.3947 0.6744 -0.7195 2.4179 0.7389 1.2686 -1.9863
 -1.1212 -0.2363 -0.1043 0.2604 0.3206 0.0733 2.1824 -0.1539 -0.3425 0.0194
 -0.2597 -0.3878 0.6192 0.6002 -2.9554 -0.8895 0.3415 1.4219 -0.6495 -1.1729
 -0.3209 0.5533 -1.1460 0.9282 2.4129 0.9797 2.3032 0.1360 -2.4592 1.5792
 2.4101 0.0089 -0.9987 -0.9300 1.0993 0.3251 -3.6425 -0.0749 0.1798 0.1143
 -0.5863 0.5656 1.4771 0.5717 0.5606 0.1002 -0.4631 -0.4973 0.1671 0.1229
 -2.0909 -0.2072 0.4674 0.6379 -0.6649 -0.3968 2.7903 0.6139 -1.8079 0.4046
 1.0987 -0.2730 -1.2025 -1.0479 0.5021 1.2909 -2.5924 0.5665 -0.3487 1.0142
 1.6841 -1.1362 0.1507 -0.5923 0.1525 0.6156 -1.5053 0.3767 1.6265 -0.9481
 0.8568 0.0563 0.9870 0.4430 -1.4493 -1.7474 -0.5591 -0.0069 3.6884 -2.7279
 -1.3049 0.4474 0.2328 0.5613 -0.2462 -0.2354 2.9379 -0.9266 0.4637 -0.1854
 -0.1128 -0.6028 -0.6335 -0.4475 0.9180 0.3961 -0.0316 0.7263 -1.2842 0.6190
 1.8062 0.3673 -0.7379 1.0577 3.7228 -0.7541 1.2788 -0.7974 0.0925 -0.2082
 -0.4673 1.1567 -0.0927 0.4820 3.6510 -0.0204 1.7047 -0.3355 0.5429 0.0052
 -1.1497 -0.0311 0.2353 -0.5597 -1.5534 -0.8237 0.7179 -0.2163 1.1114 -0.5185
 -0.4045 -0.0750 -0.1576 -0.3929 -0.4104 0.0089 -0.4533 -0.5357 -0.0051 0.5037
 -0.3463 -0.1053 -1.2505 -0.8976 -2.7027 0.5919 -1.4971 1.2119 -4.0619 2.8054
 1.2137 -0.3092 0.4220 0.7374 3.0639 -0.3350 1.5866 -1.1706 2.5976 -0.9565
 0.0451 0.4047 1.1725 1.2486 1.3216 -0.5475 2.4919 -0.2087 1.5545 -1.7670
 1.2733 -0.6182 -1.6725 -2.4213 -2.3184 1.6933 -5.0877 1.0753 -3.4402 3.4110
 0.1685 -0.9332 -0.3880 -0.1081 -4.3188 -0.5377 -1.2335 2.0076 -1.7884 0.3445
 1.1628 0.4032 0.2398 0.7713 3.7950 0.4511 -0.1254 -2.1931 3.0543 -0.9946
 0.8070 -0.1875 0.7482 0.8278 2.0856 -0.4928 1.3648 -1.3954 3.2689 -1.8834
 0.4756 0.2809 -1.4360 -0.1782 1.6035 1.1520 1.1478 -0.6755 -1.8798 1.9782
 0.0977 -0.8823 -1.5131 -1.4038 -0.9560 2.4026 -2.5290 0.3263 -0.9219 2.2020
 0.0451 -0.0857 1.3110 1.4479 0.5180 -0.2466 0.6497 -0.5393 2.8444 -2.3805
 -0.0544 -0.0280 -0.1779 0.7833 2.6021 0.5962 2.8989 -1.3911 -0.5570 1.1031
 -0.2410 0.7320 -0.5647 0.3143 2.6945 0.7861 0.8099 -1.3376 -0.9838 1.3458
 0.4298 0.3306 0.6081 1.1852 1.5465 0.1298 1.9009 -1.2653 0.8531 -0.3471
 -1.6565 -0.0181 -1.1196 -0.3018 -1.4443 0.8416 2.0539 1.5139 -4.0279 2.2894
 1.1574 -0.7472 -1.2629 -1.4400 -4.2364 0.0166 -4.6599 2.3216 -1.1475 0.4880
 0.2287 -0.6251 0.0993 -0.8336 -2.2030 -0.1963 -2.9733 1.7746 -2.0804 1.0433
 1.7450 -1.1090 -2.1725 -2.3558 -5.2012 0.3559 -7.0070 2.0981 -1.9492 1.2646
 -0.0402 1.1421 0.7311 1.9557 5.5586 -0.6706 3.7459 -1.8141 2.9985 -2.4298
 1.4653 -0.0489 -0.8802 -0.6664 -1.2767 -0.2977 -4.7134 0.5646 1.2515 -0.4163
 1.5105 -0.1457 0.1365 -0.4325 -0.8120 -0.7077 -1.9611 -0.5306 0.9656 -0.0586
 0.5341 0.8067 -0.8506 -0.7678 3.6290 1.3108 0.4225 -1.7349 -0.2963 1.8651
 0.0058 -0.5906 -0.3364 -1.2210 -0.8307 1.1473 -1.2101 0.9775 -1.3608 1.2946
 0.0775 -0.1900 0.7495 0.5471 0.3622 -0.1985 1.6558 -1.6536 1.7571 -0.9152
 0.9882 -0.6781 -0.8703 -1.0937 0.1607 1.1227 -0.1559 -1.2377 0.2937 1.4337
 -0.0184 0.1561 -0.7636 -0.9994 -3.0609 0.8911 -2.8829 1.4898 -2.0807 1.8162
 0.5551 0.0073 -0.7973 0.1638 1.7853 0.4940 0.0746 -0.4824 0.4687 -0.0902
 -1.1704 -0.1998 0.4184 1.0128 -0.1641 -0.2276 0.8089 1.2524 -1.8855 -0.3168
 -0.0076 -0.4849 0.5013 1.1099 -2.2270 -0.8308 1.7029 -0.2139 2.1537 -2.1983
 -2.4090 0.4962 0.5600 1.0577 0.6054 0.0684 2.4867 -0.4933 -1.0190 0.4645
 -0.9461 0.6778 1.0585 1.4267 1.8184 -1.9221 3.7748 -1.2942 1.5394 -1.3740
 0.2651 -0.4441 -1.4554 -0.7495 -0.5612 0.4715 -1.4528 0.5572 -0.6348 0.4257
 -0.7306 0.6559 -0.1045 0.7445 0.9626 0.6680 2.0833 -0.2226 -1.0340 0.4024
 -2.0177 1.3386 0.7879 1.6128 5.4638 -0.0776 5.1218 -2.0939 0.5492 0.5229
 0.3332 -0.2042 0.7172 0.0534 -1.4940 -1.1622 -0.4948 0.0056 2.9503 -1.8072
 1.4845 -0.0047 0.3484 -0.7526 -0.1092 0.0104 -3.4587 0.2169 0.0986 -0.1290
 0.4345 -0.6578 -0.9944 -0.5310 0.2373 1.7454 -1.6638 0.3307 -0.1132 0.8757
 0.7746 -0.6415 -1.6687 -2.3518 -0.1128 2.2684 -4.2859 -0.7171 -0.9482 2.9380
 0.9839 1.1106 -1.3491 0.1687 3.2665 0.5252 -0.8918 -0.5372 0.2265 0.0272
 2.3549 0.1364 0.7076 0.5608 0.5100 -2.0891 -0.5930 -0.2216 2.5521 -2.6370
 0.2263 0.6267 -0.2419 -0.3583 0.9665 -0.2682 -0.9398 -0.2353 0.0389 0.3132
 1.2607 -1.0423 -1.5581 -2.1050 -2.7544 0.7333 -4.5263 1.6407 -0.9463 1.1381
 -1.5241 -0.1592 -0.4137 -0.8944 -1.6486 1.2277 0.1573 1.1453 -3.4967 1.5300
 0.0452 -0.5548 -1.0609 -1.3004 -4.4047 0.0796 -3.2753 2.4568 -0.5667 -0.1110
 -1.7986 0.0895 -0.1167 -0.4694 -2.1848 0.2851 -0.6639 0.5375 -0.6666 0.0120
 -1.7501 1.2566 -0.0534 1.2274 0.8456 0.1883 2.3451 -0.1004 -0.8650 -0.3431
 0.0580 -0.6617 -0.7518 -0.1084 0.2401 0.1966 0.3572 0.2319 -0.7697 0.2607
 -1.7890 0.4967 0.2445 0.8862 3.8673 2.2780 3.8397 -0.6360 1.5482 -0.6959
 -0.9552 0.9013 -1.0177 0.2014 3.2555 0.8450 2.7724 -0.0741 -2.8486 1.9986
 -0.1257 0.5506 0.6794 1.6574 0.7003 -1.6111 2.2944 0.2163 2.7753 -3.2376
 -0.8327 0.5390 1.6898 1.9535 4.6678 0.0156 3.7619 -2.9887 3.7129 -1.5688
 0.5311 -0.4482 -1.1188 -2.0571 -1.5041 1.1637 -3.9259 0.5648 -2.0546 2.6370
 0.4816 -0.0378 0.9537 0.5705 3.4153 -0.3902 1.9802 -0.8275 1.9833 -1.2339
 -0.0439 0.1227 1.4407 0.3691 -0.8020 -0.7368 -0.2032 -1.0169 4.1861 -2.7995
 0.2570 0.1150 -1.3466 -0.5003 0.2834 1.3504 -2.2880 0.3445 -1.4704 1.7774
 1.7470 0.6665 -0.7717 -0.4161 1.3993 0.0116 -1.5489 -0.2684 1.2228 -0.7093
 -2.4426 -0.5514 1.2792 1.3519 -2.8640 -0.1358 2.8189 0.8736 -1.0152 -0.8236
 -2.1053 0.8790 0.7234 0.9237 1.3755 -0.2141 4.0069 -0.6465 0.7587 -0.7199
 1.5835 -0.1171 -2.6601 -1.2254 -1.4260 0.7255 -1.6637 1.8485 -3.3569 2.0701
 0.6097 0.5961 -0.2722 -0.0405 2.4278 0.0647 0.4865 -0.1852 0.8534 -0.3914
 -0.6711 0.1068 -1.6016 -0.8709 -0.7433 1.3094 -1.6033 1.5914 -4.3961 2.8625
 2.1941 -0.0339 -0.1920 -0.7288 -0.2982 -0.3009 -3.1178 -0.4182 1.7919 -0.7241
 -1.3440 0.2147 1.0682 1.3067 -0.0971 0.3569 0.9730 0.0332 -1.3768 0.1772
 0.5744 0.5464 0.5572 0.8378 4.1239 -0.4115 2.0012 -2.5542 2.1909 -0.5342
 -3.1624 1.2965 1.2024 1.8418 3.9131 0.3794 6.3205 -1.2282 0.1263 -0.5954
 0.4776 -0.3269 0.0214 -1.1805 -1.3604 1.3575 -2.5632 0.6577 -1.4037 1.5329
 -0.1983 0.1141 0.1167 0.7009 -1.9113 -0.5511 0.2948 1.1450 0.7037 -1.2532
 -2.0292 -0.5176 1.0696 1.5137 -3.6865 -0.9720 3.4558 1.1919 0.3058 -1.5449
 1.2240 0.2724 -1.3947 -0.0522 1.4301 1.2182 -1.1000 -1.1999 -0.2630 1.7134
 -0.6080 -0.5914 -0.2913 -0.5327 -3.1384 0.6235 -0.1115 0.9107 -3.0665 1.6740
 0.1466 0.2349 0.0433 -0.3794 -2.5102 -0.1287 -2.5302 1.3797 -0.4980 -0.7075
 0.5508 0.3105 -0.0515 -0.0048 0.0279 -0.3770 -1.9922 0.0741 0.8510 -0.4739
 -1.0717 -0.8012 -0.0938 -0.1489 -5.0579 -0.7404 -1.2396 1.6037 -2.0664 0.4322
 -0.1859 -0.0571 0.6830 0.2578 -0.4153 -0.0622 0.0838 -0.0607 1.0988 -1.5033
 -1.3171 0.4213 0.5583 1.2275 2.5344 0.1830 3.6988 -0.8065 -0.6018 0.3742
 -0.0711 0.3834 0.6559 0.4776 -1.1328 -1.7118 0.5144 0.3119 -0.5402 -1.0215
 -0.9730 0.6205 0.9086 1.0226 3.0042 -0.2390 2.8050 -1.1461 0.9226 -0.2399
 -1.9895 1.1355 1.6578 2.5031 5.8547 0.5009 4.9219 -2.2579 4.1668 -2.9277
 0.1733 0.0562 -1.2982 -0.9453 0.0757 0.4325 -0.1320 0.1084 -1.3833 1.1847
 -0.3269 -0.7156 0.5112 0.0994 -4.4296 -0.6253 -1.6513 2.4440 -1.3497 -0.7827
 -1.0705 0.0538 -0.2269 -0.2561 0.1294 0.2535 1.0823 0.3167 -2.4512 1.4126
 -2.5507 0.5425 -0.3219 0.8883 1.6463 0.0729 4.9579 0.2417 -1.1094 0.1056
 -0.7951 0.4201 1.1926 0.9361 0.4383 -0.4783 2.8086 -0.7153 -1.4982 0.6550
 0.0801 -0.0355 0.5253 -0.4100 0.8280 0.2225 -0.4095 -0.6824 2.8553 -1.4621
 0.4935 -0.2999 -0.2742 0.6455 1.2570 0.1085 1.7949 -0.7856 -0.0405 0.3806
 -0.6006 0.2558 1.2720 0.9702 -2.1806 -1.5279 0.8787 -0.1270 -0.3902 -0.5158
 -0.2288 0.8008 -0.1022 0.8394 0.9648 -1.3426 2.1408 -0.4378 -0.9627 0.5521
 0.9550 0.4169 -0.1958 0.3680 1.2373 -0.7454 0.2652 -0.2681 0.0568 -0.3998
 -0.0038 -0.3464 -0.9968 -0.2677 -0.8559 -0.5608 -0.8983 1.4553 -2.4149 1.1710
 -0.2459 0.7580 -1.1064 -0.3134 3.5639 1.7803 1.0484 -1.0252 -1.9052 1.9155
 0.7615 -0.0652 -1.9378 -0.5815 -1.2286 -0.2750 -0.8011 1.6165 -4.2713 2.0875
 0.1706 -0.2057 -0.6497 -0.3363 -1.2969 -0.2687 -0.8250 0.9948 -1.7271 0.2610
 0.8137 -0.7977 -1.6101 -1.4586 -3.9914 0.5577 -3.0505 1.8932 -0.7638 0.7424
 1.0121 -0.4406 0.5004 -0.4663 1.3044 0.5837 -0.5602 -1.9087 2.4349 0.1671
 1.9956 -0.1536 -1.1637 -1.5168 1.0575 1.6564 -6.2492 0.3279 -0.2683 1.1001
 0.5828 -0.6620 -0.3281 -0.8578 0.5086 2.0043 -2.6323 -0.3630 -0.0765 0.7551
 -0.9932 -0.4819 -1.5696 -1.6431 -4.2030 0.5706 -2.0792 2.1785 -3.9939 2.4562
 -0.7355 0.4351 0.2293 1.2267 2.2463 0.1208 2.4322 -0.6411 0.4103 -0.1585
 1.8664 -0.4957 -1.7532 -1.7856 -3.2371 -0.9321 -3.0074 -0.2825 0.3150 1.4111
 1.3855 0.2226 -1.5532 -0.5579 4.4636 1.5532 -0.3846 -2.1634 0.2332 1.7769
 0.1123 -0.6218 1.4181 0.4716 -4.1399 -2.0231 -0.2087 0.7338 -0.1868 -1.1012
 -2.3194 -0.3023 0.4800 0.0697 -3.1690 0.1548 0.6282 2.7469 -3.5210 0.6112
 1.6387 -0.0990 -0.5798 -0.2191 0.6518 -0.9543 -0.2864 -1.4058 3.6345 -1.1576
 0.6982 -0.1002 -1.1412 -1.5728 -0.1659 1.0428 -2.5537 -0.4639 1.1098 0.5945
 -0.6807 -0.0396 -0.6503 -0.2103 -1.2095 -0.3254 0.4603 0.4591 -0.5860 -0.0917
 -0.7839 -0.2557 1.6300 0.8807 0.8326 -0.7770 1.9917 -1.7729 3.4495 -1.8686
 -0.2492 -0.2073 -0.7483 -0.9596 -2.2992 0.2236 -1.7873 1.6295 -1.4917 0.7100
 -1.4645 -0.0411 2.2442 1.8364 -0.8688 -1.5514 2.7640 -0.7040 1.9546 -2.1639
 0.3866 -0.7146 -0.5245 -0.7875 -3.4726 0.2482 -3.7886 1.6156 -3.2519 0.9730
 -1.7512 0.3284 1.5037 1.7636 2.4712 -0.8513 5.6637 -0.6258 0.3231 -1.3549
 -0.6977 -0.3865 -0.3374 -0.1863 0.6294 1.4102 0.7902 -0.1770 -1.5023 1.7728
 1.1997 0.4818 -1.1297 -0.2324 2.0866 0.1173 -1.1382 -0.9542 0.8998 0.0487
 2.2308 -1.0911 -0.7714 -1.9373 -0.6993 1.9704 -4.7493 0.0404 -0.5793 2.1390
 -0.8650 -0.7117 0.3578 -0.3967 -3.9753 -0.8777 -0.1460 0.7074 -1.1657 0.4982
 -1.5368 0.2095 0.8013 1.1206 -1.0404 -0.6994 3.8425 0.2336 -1.1996 0.0887
 -0.6706 -0.4397 1.4605 -0.2869 -2.4743 -0.6321 -0.8078 0.1263 0.5968 -0.2774
 0.3742 0.0746 0.7590 0.1703 3.0104 0.8646 0.5706 -1.4542 3.2707 -1.5169
 0.4956 0.6097 -1.7575 -0.4710 3.9254 1.8641 0.6844 -0.5084 -2.2727 2.2334
 -0.3180 0.4565 -1.0148 -0.6628 1.3624 0.3273 1.3378 -0.5126 -0.8895 1.2298
 -0.2824 0.2478 1.4138 1.4766 3.0505 -0.0246 2.7827 -2.4249 3.4839 -1.4083
 -1.5482 -0.1921 0.2403 -0.4458 -2.2046 -0.7443 1.5231 1.5403 -2.1085 0.2038
 0.0353 0.5162 0.9283 1.2981 2.4072 -0.2161 1.5637 -1.4602 1.4679 -1.0348
 -0.0672 0.3898 0.9826 0.5796 3.3611 -0.6935 1.7863 -2.2001 3.7785 -1.7476
 0.4331 -0.3691 0.6184 0.1046 1.0654 -0.0145 0.4314 -0.4753 1.3122 -0.7093
 0.6803 -0.3028 -0.0052 -0.2568 -2.2546 -1.1904 -2.5490 1.2053 0.5410 -0.8147
 -0.6821 0.3380 -1.1232 -0.1857 0.7826 1.1321 1.2280 -0.1638 -1.2540 1.6030
 -2.1302 0.3971 -0.0031 0.1799 1.9695 0.1991 3.0262 -1.9093 0.1284 0.4424
 0.7893 0.9258 0.9140 1.4241 2.9739 -0.1896 0.8381 -1.7261 3.0947 -2.5284
 -1.1239 0.5976 0.1139 0.6614 -0.0710 1.0386 0.8196 0.3600 -1.9427 0.7542
 1.3947 -0.2542 -0.2464 -0.2879 0.0791 -0.0886 -2.3189 -0.2231 2.0492 -0.2437
 1.1230 0.0343 1.2081 -0.3511 1.5196 0.0962 -2.2857 -1.3185 3.3036 -1.3763
 -1.3992 -0.0589 1.7734 2.1844 0.3034 -0.9938 3.5067 -0.0922 2.4311 -3.0156
 0.3996 -0.4048 1.0099 0.2656 -1.3420 -1.2983 1.0858 -0.7912 2.9340 -1.6973
 -1.9726 0.5680 1.1802 0.8692 2.2631 1.0290 4.0206 -1.1748 1.6276 -1.1240
 0.2160 0.4252 -2.5496 -2.0187 -1.1275 1.1774 -3.8359 1.2132 -3.7687 2.6544
 0.5999 -0.4688 -0.6572 -0.8033 -2.1419 0.9470 -2.5065 1.5455 -2.0233 1.3412
 0.4203 -0.2336 -1.0269 0.2920 0.2607 0.2892 0.7729 0.9148 -1.4027 0.3058
 -1.5076 0.0958 -0.5986 0.0182 0.9018 0.9083 1.7731 -0.1598 -2.8830 2.1877
 -1.2925 -0.3530 1.9380 1.0296 -2.2618 -0.8760 0.6076 -0.1042 1.4780 -2.2389
 0.3775 -0.5971 -0.4903 -1.3923 -3.3180 -0.1877 -1.7823 0.7595 1.0515 -0.5367
 2.2716 -0.3713 -2.7309 -1.6398 1.1970 1.1666 -2.7503 0.2579 -1.7585 2.5051
 -1.4108 0.9034 0.7706 1.3214 1.2484 -0.4144 2.7910 -1.3411 1.2478 -1.0791
 -0.9635 0.7551 2.3375 1.5731 3.0792 -1.3626 3.4087 -1.4550 4.5543 -3.0800
 -0.1800 0.2366 -1.1288 -1.1147 -1.5503 0.5187 -2.3743 1.1327 -2.9943 1.4347
 1.6463 0.2625 -0.2182 0.1777 0.9229 0.2308 -2.6556 0.1745 -0.0545 -0.0196
 -0.7113 -0.2243 0.1124 0.1625 -0.1604 0.2037 2.4156 -0.5042 -0.8863 1.0208
 -0.4548 -0.3754 0.8269 0.9660 0.6735 -0.6629 4.1480 -1.3716 1.8919 -0.9136
 0.7967 -0.6032 -2.2569 -2.1754 -3.6454 1.0976 -4.7758 0.9174 -4.6922 3.5447
 2.6648 -0.1577 -0.0651 -1.1176 0.2452 0.3526 -4.3749 -0.3884 2.3374 -0.6988
 1.1348 -0.4971 -0.1942 -0.4612 -1.2850 -0.7821 -2.0061 1.1474 -1.3539 0.4149
 -0.2409 -0.7588 0.6021 -0.4609 -3.2147 -1.6604 -1.3716 0.3418 -0.1022 -0.3428
 1.4456 -0.5138 -0.5500 -0.8056 -0.1585 1.2663 -2.8677 0.3602 -0.5887 1.3177
 -1.1113 -0.9160 -1.1382 -0.9323 -1.6849 2.0785 -1.0026 1.6183 -3.1907 1.6133
 -1.3111 0.2456 2.2662 2.6501 3.3949 -0.7811 5.5423 -0.9790 1.3017 -2.4141
 -0.3951 -0.2364 0.5001 -0.1227 1.1605 0.1836 -0.5618 -0.4770 1.2281 -0.2829
 -0.0295 -0.4737 0.5175 0.2727 -0.8566 -1.0329 0.5499 0.7588 1.4189 -1.6476
 -0.7712 -0.2581 -0.4458 -1.1554 -4.0396 0.0456 -3.5701 2.0733 -2.7158 1.2612
 1.1811 0.1992 -0.5382 0.5208 2.1650 0.0771 0.8849 -1.2317 -1.2479 1.5416
 -0.9848 -0.2970 -1.8440 -1.4936 -3.3364 0.7958 0.7288 1.7241 -5.5282 3.4914
 0.9629 -0.1278 -0.1473 -0.3742 -1.8207 -1.7014 -0.1287 -0.0165 2.6214 -1.9630
 -0.9064 0.3066 1.0726 0.9818 1.2309 -0.9737 2.4052 -1.1207 2.3104 -2.0180
 -2.6198 1.0246 1.0185 1.0436 -0.4034 0.2327 2.3335 0.6489 -2.9569 0.6443
 0.5367 -0.4879 1.3154 -0.7725 -0.7041 -0.2565 -3.1396 -0.5960 3.7647 -1.3119
 -1.6772 -0.0023 0.1622 -0.0065 -2.3672 0.9878 1.5294 1.0423 -1.7653 0.8061
 2.4119 -0.4422 -1.2013 -1.6163 -2.9979 -1.3890 -4.4905 0.7398 -2.1192 1.3926
 2.6260 -0.5134 -0.9002 -1.4624 2.5499 1.8751 -3.9825 -0.9253 2.4219 0.4405
 -0.6709 0.1783 0.2809 -0.5644 -0.0579 0.5769 0.1843 -1.4219 -0.4393 1.4868
 0.2721 -0.1674 -0.1891 0.4849 -1.9652 -1.9069 -0.2426 1.1950 0.6235 -1.5809
 1.1178 0.0829 -0.0289 0.3951 -1.2346 -0.4433 -1.2637 -0.1488 1.9654 -1.1859
 0.3677 0.6805 0.1692 0.1394 2.1263 0.0522 0.5561 -2.0294 2.9835 -0.9461
 -0.0416 -0.0127 -0.4995 0.0907 -2.9600 -1.4441 -1.1608 0.8033 -1.4992 0.1102
 0.7899 0.1667 0.7358 0.0394 4.5529 1.5162 0.0254 -2.8588 3.6977 -0.3069
 -1.1147 0.7660 0.8670 0.7258 0.2360 -1.5594 1.6592 -0.3310 1.5277 -1.3454
 0.3102 0.0502 -0.1033 -0.0973 0.1685 0.0661 -0.5440 0.3518 0.9238 -0.8990
 1.2313 -0.0034 0.1186 -1.0607 0.9184 0.6071 -1.7052 -1.6960 2.3901 0.2332
 0.0878 -0.0244 0.7203 0.1168 -0.4930 0.5289 -1.6448 -0.0992 1.0081 -0.4674
 -0.9162 -0.0199 -1.6400 -0.9827 0.2944 1.6360 1.0729 0.8673 -2.9746 2.4251
 1.7243 -0.2794 -0.7906 -0.4780 -3.0849 -1.0499 -3.1633 0.5660 -1.3890 0.4250
 -0.5913 0.2945 0.0827 1.5340 1.7889 -0.2965 2.9094 -0.1811 1.9733 -2.1091
 -0.8728 0.2710 0.8350 0.6248 -1.4432 -0.3149 1.9687 -0.3131 1.1284 -1.0614
 -0.2675 -0.0900 0.4744 -0.6254 -0.6803 0.2920 -1.5276 -0.5142 1.7971 -0.5790
 -0.1877 0.7093 -0.1834 1.1439 6.0236 0.4910 3.6933 -1.4756 1.5092 -0.5206
 2.7960 -0.7014 -1.2398 -1.4634 -1.5444 -0.4049 -3.6877 -0.0588 0.9115 0.1192
 0.5339 0.8266 0.2480 1.3391 6.0715 0.2213 2.7359 -2.7899 2.9982 -0.5978
 0.1541 0.9163 1.3012 1.0736 1.5443 -1.2203 0.0534 -0.8808 1.2648 -1.0652
 -0.0637 0.1762 -0.9318 -0.8824 -3.1150 -0.1496 -2.4181 1.7757 -2.8587 1.6420
 0.7444 -0.2457 -0.3536 -1.4285 -0.3613 0.9363 -2.7202 0.1381 -0.0722 0.8480
 -2.4900 0.3176 1.5129 1.2741 -0.8712 -1.4647 4.0782 0.2817 2.1390 -2.4858
 0.8355 -0.5608 -0.2858 -0.5875 -1.4222 -0.4906 -0.1063 -0.9932 1.1836 0.4461
 -0.1224 -0.2379 -1.0728 -1.1812 -2.2533 0.7393 -2.2947 0.7091 -2.9930 2.4772
 1.4886 0.6621 0.5532 1.0144 5.1283 -0.4306 0.5553 -2.1251 6.1909 -3.2552
 0.0906 0.8414 -0.0245 -0.1061 1.9891 -0.1157 0.0343 -0.8194 -1.2240 1.7078
 -0.3260 -0.2565 0.7604 -1.1781 -1.9514 0.2964 -1.6105 -0.5391 0.1862 1.0431
 -0.9128 -0.1745 1.1720 0.5657 0.3031 1.1633 1.3121 -0.0757 -0.5011 -0.1591
 1.5598 -1.0556 -1.9132 -2.5788 -1.5490 1.7126 -5.4839 1.3034 -2.0839 2.5795
 0.8338 0.3270 -0.5632 -0.0363 3.2978 1.0234 0.6167 -2.1109 1.7592 0.1831
 -1.0423 0.2351 0.5645 0.3994 -0.5758 -0.4974 1.4609 0.3230 1.5007 -1.3714
 -0.2600 0.1926 -1.5433 -0.5745 -3.5168 -0.7497 -0.1824 0.9243 -3.6141 2.3240
 -0.9369 -0.3414 1.2128 0.4853 -2.2877 -0.8883 1.3819 0.6883 -0.5061 -0.8665
 1.5349 -0.5328 -0.5442 -0.3818 0.4142 -0.2030 -0.7559 0.0921 1.8651 -1.1759
 1.5360 -0.9417 -1.6120 -1.4053 -1.2449 1.0227 -3.4438 1.2650 -3.8745 2.6310
 0.7961 0.3931 -0.0688 -0.5197 0.5835 0.7209 -1.9666 -0.1988 1.8622 -0.7628
 0.3369 -0.4449 1.2325 0.1443 -0.7677 -0.1712 -2.1554 -0.0262 3.2172 -2.2172
 1.0502 -0.2531 0.4637 0.6482 1.6847 -1.1390 0.0380 -0.8141 3.5913 -2.4955
 1.5620 -0.2910 -0.5463 -1.1819 -1.6167 0.1287 -1.8829 0.0956 -0.6767 0.9349
 -0.2819 0.2144 1.5519 0.9720 -0.2011 -0.8032 1.6487 0.2646 -0.0237 -1.1349
 1.1849 0.1961 1.0614 0.3195 1.2477 -0.6112 -0.3446 -1.3851 4.1582 -2.2542
 -1.1229 0.1956 0.2789 0.1020 -0.2219 -0.6020 2.1244 -0.6159 -1.0558 0.6510
 1.3955 -0.3771 -0.0843 -0.2098 -0.1879 -0.7404 -1.5511 0.1999 0.5073 -0.2665
 0.2183 0.6896 0.5274 -0.7164 1.2907 0.5444 -1.7510 -0.2665 -0.7029 0.9857
 0.2759 -0.2040 0.1261 -0.0906 -1.9503 -0.4634 -1.3810 0.4504 -1.0641 0.3444
 1.9716 0.1812 0.6059 -0.2040 1.8350 -0.9819 -0.8009 -1.7072 4.1075 -1.9314
 -0.0867 0.2661 -0.7413 -0.3522 3.2472 2.0633 -0.5316 0.4257 -2.1360 1.9631
 -0.5119 0.3843 -0.8732 -0.2014 2.2576 1.4588 1.3946 -0.9730 -0.5172 0.7656
 0.9798 -0.3993 0.9152 1.0186 -0.7048 -2.5033 1.5835 -0.2114 3.5497 -2.7466
 -2.2552 0.2368 0.1556 0.4115 1.2386 1.0612 1.9973 -0.2747 -0.8606 0.6686
 0.5607 1.0165 -0.6603 -0.3541 1.9249 -0.1562 0.8849 -1.7233 1.0587 0.7157
 1.5499 -0.7901 -1.8324 -2.1541 -4.4960 0.0245 -4.7736 1.2178 -3.0840 2.6916
 1.2369 -0.0156 -1.7480 -0.7662 -0.2513 0.2344 -1.9142 0.8777 -1.4530 1.2107
 1.2739 -0.3253 -0.5208 0.9580 0.6468 -0.8763 1.1120 -0.1977 1.1471 -0.9422
 -0.5910 -0.0278 1.8309 -0.0717 -2.2968 -0.8369 -2.2360 1.1683 2.1031 -2.5452
 -2.0417 0.4713 -0.0488 1.1421 -2.2914 -1.3258 3.9418 1.1202 -2.1654 -0.5411
 -0.6992 0.0633 0.5720 0.0246 -0.7994 -0.5950 -0.0791 0.6420 0.6693 -1.3007
 -1.2956 1.1637 0.5558 0.8106 -0.0641 -0.6810 0.9910 -0.2476 -0.6894 0.3454
 -0.6450 0.3236 0.5537 0.3266 -0.4678 -0.3739 0.1173 0.3513 0.7599 -0.9931
 0.0607 -0.9340 -1.1570 -1.0251 -5.6740 -0.8831 -1.3180 1.1783 -0.7534 0.1237
 -0.2191 -0.2775 -0.2143 -0.9769 -3.6881 -0.6337 -1.0961 2.3467 -1.4420 0.1151
 0.3997 -0.4420 0.7277 0.1448 -0.6954 -0.3039 -0.2027 0.1706 2.1164 -1.6486
 -0.3903 -0.5639 -0.3213 -0.9896 -2.0096 -0.0357 -0.6564 1.0836 -0.5618 -0.0872
 -1.6611 -0.5039 0.2182 0.2823 -3.9908 -0.2855 0.4889 0.8240 -1.6566 0.4987
 -0.0526 0.5935 -1.5324 -0.3894 3.5945 1.4560 0.6965 -0.5109 -3.3142 3.4222
 3.9165 -1.2285 -2.1139 -2.4896 -0.4218 1.4472 -7.1988 0.1050 -0.1704 1.8729
 1.4974 -0.4720 -1.7819 -1.5153 -1.8218 0.7463 -4.5598 0.9548 -2.7189 2.9201
 -2.3006 -0.6466 -0.5667 -0.6457 -4.3547 0.3704 0.2780 1.9858 -2.7002 1.3510
 -1.0944 -0.1462 0.5910 0.2118 -1.3957 0.1501 0.5746 0.9711 -0.8981 -0.6360
 0.2361 0.7173 0.2409 1.3068 4.0520 -0.4969 2.4737 -0.7780 1.7552 -2.0083
 0.2202 -0.4479 -1.2789 -0.6196 -2.4814 -0.0174 -0.5234 0.6930 0.1602 0.1853
 0.3970 -0.0569 -0.8759 -0.4111 1.1553 0.7228 -0.9152 0.3872 -0.0254 0.3661
 -0.1013 0.1606 0.9452 0.7170 1.1108 0.2381 0.6328 -0.7104 0.5371 -0.3468
 -1.4057 0.5054 1.0465 0.5234 -0.8353 -0.1185 1.8579 1.6073 -1.3895 -0.3836
 0.8824 0.1503 0.3621 0.0173 3.1393 0.4494 0.3636 -1.3028 3.2303 -0.9450
 1.2254 -0.2322 -1.8788 -1.1416 -0.3057 0.7992 -3.4573 0.9601 -2.6709 2.0803
 -1.6399 -0.8433 -0.0405 -0.8873 -3.3166 1.2903 0.5280 0.8669 -2.8923 2.1058
 0.8894 -0.2030 0.3157 0.0040 3.7737 0.6674 0.8979 -2.0322 1.6578 0.3721
 2.4366 -0.6447 -0.7370 -1.5084 -2.5112 -0.2220 -4.6032 -0.1255 1.6473 -0.0759
 -0.4841 -0.6415 -0.0000 -1.6353 -4.1578 -0.5207 -1.8816 0.8133 -0.4856 0.3714
 -1.2248 -1.0850 -0.7572 -1.0946 -3.0818 1.2427 0.2535 1.5313 -2.8844 1.8039
 0.1894 0.3936 -0.5421 -0.1838 0.9132 0.6580 -0.5076 0.1395 -0.0233 0.5198
 0.2784 0.6333 -0.5409 -0.4362 1.4706 0.3503 0.2347 -1.2680 0.2668 0.6193
 0.2132 -0.6894 -0.4075 -0.4413 -2.0427 -0.2327 -0.5440 0.3050 -1.0638 1.1801
 -1.1784 -0.6558 1.5127 0.0407 -5.3332 -1.2574 -1.8525 1.6634 0.2755 -2.0191
 -0.5638 -0.2190 0.2965 -0.5345 -2.3133 0.6642 -1.1644 -0.3617 0.6844 -0.3349
 0.5178 -0.5399 0.0096 -0.3213 -1.1311 -0.0641 -1.7519 0.8083 -0.3109 -0.3929
 -0.8874 -0.2080 -0.0076 -0.1128 -3.4414 -1.7662 0.8078 0.2703 -0.5503 -0.2605
 0.8499 -1.4368 0.7528 -0.7676 -4.3980 -0.5079 -2.7848 0.9769 0.7042 -1.2499
 -1.5903 0.0936 0.2186 1.1377 0.3090 -0.5007 2.8367 1.0868 -2.4781 -0.0862
 0.4910 -0.4541 0.1158 -1.1167 0.1145 0.5160 -3.2006 0.1088 0.8735 -0.0117
 -0.7865 -0.3017 0.2013 -0.3844 -0.1016 0.7193 0.8408 0.4138 1.5375 -0.9068
 -1.0662 0.4340 0.5944 1.4062 1.3670 0.3803 3.6105 -1.1540 1.6459 -1.0374
 -0.0644 -0.5090 -0.6504 -0.3863 -2.1045 0.9765 -1.9038 1.4744 -1.4138 0.8576
 -0.8860 0.2272 2.0970 0.9876 -0.1348 -0.1147 2.0304 -1.2692 3.8626 -2.5814
 -0.0512 0.2986 0.2786 -0.7342 2.0781 1.7627 -1.1021 -0.9016 1.0485 0.7681
 0.0593 -0.2653 -0.0943 -0.5862 0.5601 1.5261 -2.0252 0.5074 -1.7670 1.8427
 -2.3926 0.0137 -0.1994 0.6731 -2.8316 -1.0487 3.4295 1.9542 -2.9866 -0.0199
 1.1381 0.1294 -0.5309 -0.7513 3.4295 0.8547 -1.0714 -1.6826 2.3181 -0.0313
 -1.6492 -0.0651 0.2863 0.0318 -4.3151 -2.0051 1.5280 1.5120 -2.5232 0.2016
 1.1331 -1.1742 -2.0696 -1.6169 -1.9667 0.3670 -2.5675 0.8988 -0.8123 1.2975
 0.1854 0.1523 -0.4959 -0.7958 0.7521 0.8770 -1.4852 -0.0189 0.7108 0.3477
 -0.2967 -0.0340 0.8262 0.2746 0.8608 -0.0424 -0.6198 -0.8323 0.2104 -0.1690
 -1.6302 0.6957 1.1154 2.3598 4.5862 -0.4075 6.3987 -1.5706 2.5514 -1.7761
 -0.0071 -1.0318 -0.1417 -0.2552 -2.4104 0.6919 0.4472 0.5663 -2.5088 1.5308
 0.5038 -0.6249 0.0284 -1.4230 -2.7552 -0.2310 -4.1380 0.5143 -0.2235 0.1300
 0.2500 0.1819 0.2971 0.1745 -2.2094 -1.7055 -0.7970 0.8207 -0.5704 -0.4912
 0.3217 0.1429 1.1866 0.7662 3.5954 -0.8256 1.9976 -1.9087 3.3638 -1.9928
 0.9052 -0.6764 -0.7838 -0.3754 -0.9766 -0.1373 0.2790 0.0580 -1.7259 1.1992
 -0.9174 -0.4343 -1.0191 -1.1325 -4.0319 -0.1454 -1.3734 1.8511 -2.7619 1.4840
 1.5092 -0.4352 -1.3993 -0.1910 -0.3155 -0.7469 -0.6180 0.2137 0.3626 -0.2669
 0.0809 -0.2978 -0.9794 -0.5157 -2.1736 0.3233 -2.4459 1.1149 -1.5062 0.5446
 0.6544 0.3257 1.0627 1.2463 -0.4997 -1.2781 0.7946 -0.7095 2.3312 -1.9775
 2.1099 -0.7324 -1.2550 -1.2322 -1.9948 -0.0247 -3.0666 0.7608 -0.8588 0.5904
 -0.3362 0.2397 -0.0099 -0.8142 -2.3278 0.1334 -2.5643 0.6744 -0.7840 0.1605
 1.6540 0.7192 -0.4208 0.3215 5.9978 0.8349 -0.3622 -2.1159 4.0318 -0.8167
 1.1388 0.1108 -0.3241 -0.3996 0.3957 -0.4798 -1.5143 -0.0668 -0.0197 -0.1425
 -1.5307 0.3558 0.6117 0.3731 0.0889 0.6478 -0.0360 0.2575 -1.3234 0.5070
 2.4243 0.4291 -0.8514 -1.1931 3.8860 1.8127 -4.5397 -1.1569 0.3824 1.6246
 0.7417 0.2664 -1.5819 -0.7417 -0.0917 0.3663 -1.5748 1.2453 -0.6835 0.4620
 0.3941 0.1794 0.9338 0.6668 0.6067 -0.5931 1.2331 -1.3467 2.4838 -1.4370
 0.2225 -0.5392 -0.0546 -0.9979 -0.8788 1.0124 -1.7725 -0.3814 -0.0979 0.8633
 0.0483 0.3881 -1.6129 -1.0942 -3.2224 -0.6826 -1.3862 1.7392 -4.5368 1.8836
 1.3500 -0.8454 0.0241 -1.1239 -1.5086 -0.7272 -0.5612 -0.4614 1.7004 -0.2733
 -0.4584 0.9996 1.0853 1.1039 3.7144 -0.4473 2.3507 -2.5284 3.4344 -1.5718
 0.9653 -0.2877 -0.3389 -0.8619 0.3526 1.2102 -2.8572 -0.9182 2.1369 0.6614
 0.4713 -0.1553 0.1983 -0.1597 -0.2788 -1.3005 0.3299 0.1403 2.4024 -1.5864
 -2.2349 -0.1533 0.7377 0.5203 -2.4738 0.5497 0.7616 1.4015 -1.0644 -0.7907
 -0.0379 -0.3202 -0.7438 0.3547 -4.9650 -1.1798 0.1875 1.8055 -1.1148 -0.8239
 -1.1108 -0.0676 0.1210 0.5930 1.5042 0.6845 1.3721 -0.5093 1.1770 -0.3615
 -0.9415 -0.5186 -1.1127 -0.5083 -2.3642 1.0850 1.6617 1.5048 -2.6858 1.2423
 -0.9129 0.2194 -1.5406 -0.5744 -0.3547 1.7289 -0.6182 1.9480 -4.1116 1.9884
 0.7511 0.7749 -0.6648 0.3507 3.2911 1.4045 -1.2978 0.0247 0.3595 -0.0570
 0.7436 0.1887 0.1307 -0.1332 3.1597 1.2079 -0.5303 -0.6286 0.6547 0.1488
 -1.8456 0.1094 -0.1070 -0.0413 1.8554 1.8933 1.4748 -0.9175 0.3735 0.9269
 0.6687 -1.2720 0.9026 -0.7034 -4.6788 -1.0954 -2.5184 0.8576 2.3204 -1.9847
 1.7084 0.3532 0.1850 0.1871 -0.3742 -1.2571 -0.0599 -0.2999 0.9630 -0.4002
 0.3747 -0.2353 -1.1213 -1.9003 -0.9340 1.9350 -3.4847 -0.2472 -0.6681 1.5984
 1.7325 0.1169 -1.5649 -0.5549 1.9097 1.0770 -1.9090 -0.6769 -0.7084 1.5131
 -0.7949 -0.3187 0.0025 -0.4090 -2.5252 -0.3008 -0.7262 0.1298 -0.6702 0.3435
 -0.5955 -0.4470 0.3625 0.5876 0.9694 0.7502 2.2288 -1.0706 1.2421 0.1120
 -0.4293 0.2326 0.7614 1.6077 1.4571 -0.3451 1.6489 -1.1751 1.5968 -1.3866
 -0.6831 -1.0021 -0.4002 -1.7332 -1.9765 1.3088 -3.5673 1.0523 -1.2492 1.5757
 -2.2079 0.6442 0.9194 1.3163 1.6504 0.6441 4.7591 -0.3961 0.2469 -0.6049
 0.7822 0.3005 -2.2370 -1.1006 1.9706 2.3124 -0.4715 -0.0120 -3.1136 2.9501
 -0.3500 -0.3965 -0.2996 -0.9661 -1.6509 0.9388 -0.6743 -0.3222 -1.7644 1.6606
 1.6753 -0.2404 -0.1270 0.4668 2.6812 -0.7877 1.7157 -1.6555 1.9546 -0.8047
 1.3172 0.4610 -1.1608 -0.2641 0.1487 -0.3174 -1.4067 -0.1415 2.2150 -1.0148
 1.3435 -0.0043 -1.3798 -0.1609 -0.1737 -0.4135 0.2004 -0.2631 -2.4631 1.6665
 -1.2228 0.1511 1.5051 1.7542 -1.6140 -2.0603 1.2667 -0.1631 1.7913 -2.4372
 -0.1496 -0.2735 -0.6832 -0.4750 1.8618 0.5316 0.1452 -0.7700 0.7627 0.2114
 -0.6991 -0.3606 -0.0714 -0.0841 -5.3682 -1.1468 -0.0992 1.4266 -1.3219 -0.2982
 0.8435 -0.7361 -1.3431 -2.0857 -0.8727 1.7201 -3.6647 0.5648 -1.3653 2.2621
 -0.4975 0.4186 0.6078 0.0105 0.2251 0.0736 0.3013 -0.2399 0.7954 -0.9389
 0.1220 0.0437 0.4122 -0.3996 -2.6869 -1.6873 -2.2604 1.1148 1.3784 -2.1767
 0.9251 -0.8489 -0.6950 -1.1604 -1.9346 0.7936 -4.0881 0.9669 -1.0163 1.0166
 -2.1428 -0.4619 1.2202 0.1701 -2.1472 0.2972 1.7420 0.7387 1.1401 -1.5851
 -0.3735 1.0952 1.0782 1.5532 2.7417 -1.0134 1.2963 -0.0518 2.1047 -2.4255
 -1.2574 0.6194 1.3719 0.1031 0.1081 0.8952 -0.9284 -0.2799 0.7556 -0.3623
 -0.4167 -0.3353 0.8126 -0.1531 0.5866 -0.1158 -0.0790 -0.4534 1.4166 -0.6355
 0.2970 -0.5693 -0.8521 -0.7889 -1.6937 1.9107 -2.1064 0.9563 -1.2505 0.8458
 -1.1050 0.9120 0.5756 1.8945 4.7184 0.1419 4.4089 -1.6323 1.0576 -0.6023
 0.3000 -0.8817 1.3302 0.0868 -5.3964 -1.8802 -0.5066 0.6061 0.9915 -1.9305
 -0.2835 0.2034 -1.1329 0.0910 -2.7201 -0.6896 0.5966 2.2689 -3.3662 0.9543
 0.1660 -0.5562 -0.2209 -0.3632 -2.7288 -0.1925 -1.4885 0.9472 -1.3030 0.9408
 0.0525 -1.1825 -0.6666 -0.7785 -2.9934 0.7783 0.2564 1.7414 -3.1707 1.4453
 -0.6539 0.2013 -0.8318 0.0558 -1.7994 -0.2137 1.7693 1.5254 -2.2410 0.7095
 -0.1756 0.3533 -0.0174 -0.4228 0.5536 0.7750 -1.1866 0.4007 -0.4170 0.1598
 0.3680 -0.7796 -1.4864 -1.2150 -5.1300 -0.5838 -4.5312 2.0180 -0.4753 0.3394
 -0.9949 -0.1676 1.4494 0.9179 0.8537 -0.4908 1.8948 -0.7934 0.4869 -0.8281
 3.4468 -1.2218 -0.9172 -1.2949 -0.8638 0.0031 -5.5243 -0.1409 1.7865 -0.5858
 0.4631 -0.3244 0.0873 -0.2415 -1.2549 -0.5510 -0.8189 -0.2221 1.2002 -0.5378
 -1.1671 0.0826 0.2925 0.4727 -1.2309 0.1487 1.1556 1.3207 -0.5551 -0.6843
 -0.4462 -0.4469 0.5034 -0.3598 -2.8841 0.5730 -0.9596 0.4929 -2.6342 1.7401
 1.0123 -0.4217 -0.3524 -0.0637 0.5877 0.2094 -1.4033 0.1600 1.2738 -0.7450
 -2.7796 1.0343 1.0562 2.5649 4.7711 0.1157 6.6164 -1.0206 2.2200 -2.4116
 -0.4377 -0.5020 0.9462 -0.2045 0.5642 1.2162 0.8421 -1.1511 0.2117 0.7177
 1.3132 -0.7369 -1.1656 -1.4695 -0.6986 0.8289 -1.8598 -0.0928 0.5633 0.4671
 -1.7267 0.2865 1.0935 1.4567 2.4340 0.2590 5.1700 -1.0813 2.6047 -1.5638
 1.3683 -0.3530 0.3050 -0.6375 -0.7776 -1.2788 -1.2102 -0.5344 1.4973 -0.8088
 1.3747 -0.2586 1.6055 1.0412 3.8707 -0.5071 1.4507 -2.7525 6.6280 -3.6453
 -0.3415 0.1656 -1.3803 -1.3672 -1.6788 1.1127 -2.2006 0.6312 -3.7690 3.0365
 0.8783 -0.8125 -0.1195 -0.7634 -1.8088 0.4898 -2.2814 1.3548 0.5834 -1.1327
 -0.0801 0.7850 -1.1921 -0.4908 0.7777 0.7159 -1.8417 0.3049 -2.2822 2.2525
 -0.2745 -0.7863 -0.7730 -1.5525 -5.1159 0.1650 -4.2231 1.9607 -3.8791 1.8208
 -0.6634 0.0213 0.4098 0.9682 -2.9122 -0.2913 0.2273 1.0508 -0.8223 -0.3020
 -0.0224 0.1154 -0.7306 0.7963 1.9465 -0.1841 0.9960 0.1804 -0.9961 0.2869
 -0.0412 0.0452 0.6916 0.8872 3.6603 0.2274 1.5711 -0.8223 1.9102 -1.5543
 1.1665 0.1299 -0.2124 -0.7220 0.8854 0.6050 -1.7254 -0.4126 1.5692 -0.6423
 -1.2238 0.0940 0.0806 0.3116 -3.5107 -0.0145 0.8865 0.5251 -0.6285 0.4273
 -0.7444 0.2095 -0.0065 -0.1477 -0.7915 0.5092 -1.6160 0.3264 -0.9579 0.8311
 2.2041 0.4461 -0.1232 -0.7696 1.4217 0.1635 -3.6686 -0.6593 -0.1060 0.6542
 1.5864 0.2699 1.1647 1.1506 4.2251 0.2260 0.3885 -2.4294 2.6547 -0.9083
 1.9876 -0.4939 -0.9748 -0.9807 0.1523 1.0591 -3.8843 0.5190 1.9180 -0.5923
 -1.9914 0.4948 -0.4971 -0.0425 -3.2696 0.0577 0.1235 1.1882 -3.7530 1.3996
 0.4446 -0.2973 -0.0653 0.4058 -1.6351 -1.2265 0.2805 1.3289 1.4460 -2.1162
 -1.2447 0.0992 0.0037 0.0012 -2.4952 -0.3122 -0.0241 0.2716 0.9636 -0.6876
 1.7974 0.5544 0.0633 0.1304 2.8110 -0.9603 -1.7608 -2.1557 5.1018 -2.4183
 0.4769 -0.2074 -1.4948 -1.6197 -1.3312 0.7783 -3.9047 1.1204 -2.6506 1.8178
 -0.5368 0.2274 -0.4349 0.0798 1.8726 1.6807 0.6081 0.7440 -1.1672 0.9698
 0.9225 -0.3291 0.8501 1.0666 0.4693 -1.3733 0.5269 0.1642 2.4835 -2.4410
 -0.9035 0.1794 1.4805 0.9443 0.3422 -0.9593 2.7156 -0.9313 0.7657 -0.2030
 -1.8890 0.0243 1.9448 0.1102 -2.3324 -0.2930 0.6775 -0.2999 2.5206 -1.9442
 -1.3872 -0.3486 -0.2946 0.2924 1.8881 1.3584 1.9875 0.1822 -0.6397 0.2177
 -0.1983 -0.4273 -0.9172 -1.2763 0.3584 1.4299 -1.8286 0.5349 -3.3340 2.2795
 0.9400 0.4119 -0.7115 0.4502 4.5267 0.5469 0.3664 -1.9715 1.7436 0.5108
 0.3097 -0.5164 -0.1468 0.5010 0.3771 0.8084 0.8865 0.3268 -0.7070 0.6445
 -1.1715 0.2912 -0.3662 0.4803 1.4957 0.8816 2.1856 -0.0794 -0.8944 0.6823
 -0.6540 -0.3352 1.0695 -0.2059 -0.1135 0.0160 -0.9561 -0.1984 1.0728 -1.1333
 0.1882 -0.6594 1.6167 0.4438 0.5684 -0.1116 -0.0924 -1.0665 2.6166 -1.4739
 -1.4522 0.6186 1.3357 1.3022 -1.3259 -1.5695 3.3484 0.1959 -0.2034 -1.1736
 0.3933 0.0503 -0.6929 -0.3382 -1.2393 -0.1130 -1.0914 2.1515 -0.7456 -0.5990
 -0.9458 -0.1322 0.7019 0.0888 -2.6268 -0.3667 -1.4085 1.5534 1.6571 -2.1836
 -0.5338 0.1296 1.1872 0.9993 0.7129 -0.3666 1.4072 -1.1051 2.0251 -1.0896
 -0.9803 -0.0437 0.8037 0.6179 -0.8180 -1.2956 3.4553 -0.1266 -0.1177 -0.5874
 -0.4224 -0.1391 -0.1195 -0.0995 0.1475 1.0695 -1.0563 0.3065 -0.1195 -0.0996
 0.3373 0.1799 0.1073 0.5515 1.6857 0.1039 2.2009 0.4044 -0.7772 0.2461
 2.2769 -0.2252 -0.6975 -0.7125 4.1264 0.3913 -1.1686 -2.2058 2.7047 0.3379
 0.7562 -0.0666 -0.9391 -0.5776 -0.3172 0.4041 -0.9937 0.7683 -0.3673 0.3815
 2.8043 -0.8040 -1.7363 -1.8025 -1.6327 0.7429 -4.4494 -0.5494 1.1707 1.0206
 0.2577 0.5572 2.1277 1.0738 -0.4690 -0.6417 0.4072 -0.9552 2.1725 -2.1196
 2.1447 -0.0477 -2.2311 -2.1347 -0.5740 1.1961 -4.1999 0.1232 -1.8310 2.6472
 -0.0577 -0.1443 -1.3672 -0.6093 0.0438 1.3412 -1.3946 0.9126 -3.1702 2.5863
 0.9102 0.6643 1.4466 1.7725 3.3477 -1.5265 1.5092 -1.4325 3.4221 -2.6388
 -2.2806 1.1107 0.7576 1.7173 1.3361 -0.4340 3.4805 -0.4502 -1.0837 -0.1617
 -1.1612 0.4213 1.1854 2.1275 4.7774 0.2631 5.5239 -1.8759 2.8603 -2.0038
 1.4120 -0.2569 0.0862 -0.4782 0.4038 0.5606 -2.0087 -0.0910 1.8033 -0.8791
 0.4489 -0.0463 -0.6595 -0.9986 -1.8403 0.9921 -0.5459 -0.4058 -1.7343 2.1527
 0.8813 -0.0373 -0.2282 -1.2840 -1.6450 -0.3903 -2.8265 -0.3520 0.9497 0.2894
 -0.8717 0.1160 0.1754 0.0167 2.6333 0.9174 3.3748 -1.0449 -0.8178 0.7801
 0.0645 0.5991 0.0481 -0.2245 1.5819 0.3977 0.0768 -1.2125 0.2431 0.1247
 -0.3879 -0.5431 -0.5456 -1.2923 0.9624 1.9269 -0.1546 -0.2139 -0.8267 1.8530
 0.4816 0.0745 -0.2924 -1.3207 0.9813 1.4263 -2.4850 -0.7433 -1.1862 2.5565
 0.6897 -0.6848 -1.5225 -1.3462 -1.7109 -0.1521 -1.5162 1.3184 -3.5982 2.0347
 -1.2679 -0.0314 0.2416 -0.3138 -2.3816 0.6872 -2.0598 1.7284 -1.6140 0.6854
 -1.0573 1.4477 1.3968 2.9272 7.3176 -0.4737 6.7247 -2.5895 4.9025 -3.2459
 -0.4093 0.0363 -0.6594 -0.1206 -1.4686 -0.4330 -0.2782 0.0602 -0.1937 -0.2629
 -1.8657 0.2158 1.0273 0.7938 0.7544 0.4399 2.9757 -0.7262 1.1757 -1.1055
 -0.2244 0.5365 0.2939 0.5932 -3.1132 -1.1897 -0.2345 0.4557 -1.5629 0.0263
 -1.9246 0.9718 -1.2282 0.9308 0.7804 -0.4426 4.6057 0.1781 -2.3997 1.2153
 -0.2649 -0.0628 1.0673 1.4808 1.3582 -1.6645 2.6538 0.0313 2.4826 -2.9313
 1.8443 -0.4338 -1.3110 0.2070 2.5252 -0.4574 0.3330 -0.7561 0.9027 -0.1215
 -0.0300 -0.7399 0.8995 -0.6106 -3.4199 0.4045 -1.4976 0.5405 -2.3939 1.2953
 1.1761 -1.0248 -0.8523 -1.0484 -4.6339 -1.2006 -2.6844 1.1865 -1.7995 0.6694
 -0.9645 1.0788 -0.6822 0.9874 1.4135 -0.7792 4.0135 -0.4729 -1.1871 0.5653
 0.1797 1.2838 0.3917 1.0362 4.0437 -0.0586 1.6286 -2.3337 2.6840 -0.6470
 1.5793 0.1620 0.0603 0.1332 2.1619 -0.6577 -0.0843 -1.7612 2.8393 -0.9935
 -1.6788 0.1109 0.0323 0.9273 -1.4859 -1.0445 3.0187 0.0663 1.0089 -1.2804
 1.3079 -0.2327 -0.8351 -0.5976 1.7482 -0.3185 -0.1374 -1.1673 0.6389 0.2720
 1.4790 -0.1418 -1.2831 -0.7683 -2.4236 -0.9066 -2.6783 1.1260 -2.3710 1.6475
 -0.3685 -0.6430 0.3088 0.1934 -1.4873 -0.4496 0.9515 0.7681 0.4450 -0.8440
 2.8151 0.3804 -0.6229 -0.4548 1.4693 -0.6754 -2.8346 -0.9320 2.0923 -0.5117
 1.2133 0.6887 -0.4314 0.7972 5.8489 0.7179 1.9413 -2.5257 3.0978 -0.4956
 0.5100 0.8079 0.9408 1.7056 3.2446 -0.6185 1.9956 -0.9230 1.3418 -1.0237
 1.7666 -0.5817 -0.8536 -1.5353 -3.2335 -0.5314 -4.4134 0.6591 1.4963 -0.9015
 -0.1895 0.2432 1.3445 0.6129 0.8216 -0.1205 -0.4457 0.0992 0.8668 -0.9673
 -0.1179 -0.5011 0.3813 -0.2320 -1.8545 -0.1585 0.3865 -0.1514 1.1591 -0.4728
 -0.0923 0.2885 -0.2031 0.2038 1.5263 -0.7804 1.4887 -0.7027 1.2144 -0.3640
 1.3413 -0.0579 -0.4693 -0.4003 3.7641 1.0065 -0.1407 -1.4906 1.3972 0.5005
 0.9035 0.4431 -0.6439 -1.3373 -1.2053 0.4217 -4.6027 0.3912 0.5867 0.1985
 -0.8763 0.0802 -0.1767 0.6349 -0.7003 -0.4429 1.1434 -0.0613 0.5947 -0.6498
 2.1432 0.0532 -0.4094 -0.2268 1.1973 1.0131 -3.0916 0.1441 0.2340 0.7563
 -0.0355 -0.3484 -0.5054 -0.5973 -2.6582 0.9286 -0.5870 0.5778 -1.0523 0.4369
 -0.7446 0.9372 1.9411 0.7814 4.1867 0.2285 1.6375 -3.1166 2.5107 -0.2726
 -0.1981 -0.1532 -1.8254 -1.0445 -0.3046 -0.1095 0.4784 0.6172 -2.0811 1.5019
 -1.0634 -0.0195 -1.9998 -1.3153 -1.8304 1.5719 -0.7069 1.1571 -3.2053 2.7146
 0.4627 0.1707 0.8693 -0.2782 0.1024 -0.7856 -0.8584 0.1977 0.9978 -0.8162
 -1.1071 0.2624 -0.5910 -0.0552 0.9466 0.6695 0.7285 0.3916 -2.3953 1.1963
 0.4466 -0.4947 1.6231 1.2481 0.5788 -0.4151 -0.3752 -0.1535 2.9354 -2.7537
 3.2917 -0.3739 -0.7982 -0.8993 -1.9784 -0.7476 -5.5276 0.4221 1.8765 -1.1328
 -1.5992 1.3989 1.1407 1.4091 0.2294 -1.5005 4.4455 0.1577 -0.4165 -0.9352
 1.2001 -0.3909 -0.1585 -0.2770 1.5983 1.2202 -2.3547 -0.9201 2.0556 -0.4210
 -0.1250 -0.0164 -1.0710 -0.4670 0.4619 0.7435 0.0002 0.7578 -3.4339 2.4527
 -0.3262 -0.3554 -0.4336 -0.4629 -0.7505 -0.3439 0.5545 -0.8405 -0.1834 0.7132
 0.7140 -0.5353 0.3299 1.0690 -0.8238 -0.6355 0.7119 -0.3672 2.4867 -1.8573
 0.7339 -0.1042 0.2144 0.3625 1.5764 0.1508 -0.9688 -0.5731 0.5089 -0.1405
 -0.2083 0.6388 0.2843 0.1549 2.2179 0.6849 0.0201 -0.5865 0.8255 0.0235
 0.8735 1.3039 -0.6981 -0.4953 5.0444 1.1950 -0.1555 -1.2225 -0.6799 1.2237
 -1.2765 0.1191 1.2995 0.6196 1.7391 -0.2178 3.7716 -2.5627 1.1591 0.0450
 0.2625 0.3002 -0.9697 -0.2389 0.2970 -0.4462 0.5020 0.4096 -1.4125 0.6072
 -1.8220 0.0924 2.1808 1.2869 -0.4078 -1.0194 2.4289 -0.1328 2.4264 -2.8180
 1.1670 -0.8323 0.1192 -0.4004 -2.4853 -0.4629 -2.1675 0.7679 0.7504 -0.4350
 -0.9221 0.6331 1.5479 1.3008 1.9377 -0.5282 1.7764 0.0081 1.7171 -1.6695
 -1.4084 -0.3437 0.9553 0.8355 -3.3604 -1.1579 1.3664 1.5897 -0.0074 -1.8237
 0.0156 0.1424 0.5119 0.2208 4.0593 1.7605 1.4050 -1.7801 0.2822 0.9434
 1.1025 -0.2191 -1.7179 -0.8943 0.2140 1.4149 -2.0693 0.0891 -1.6862 1.6955
 -1.6373 -0.3367 0.8875 0.7242 -2.9318 -1.0301 2.6129 -0.0114 1.2084 -1.3849
 -1.1050 -0.1604 0.7158 0.3611 0.3878 0.6451 0.2896 0.4521 -1.4408 0.5776
 0.4954 -1.0686 -0.3936 -1.5078 -3.0047 -0.4640 -2.0062 0.0213 0.7151 0.0834
 -1.0646 0.2775 -1.5495 -0.8077 -2.6616 0.1557 0.0243 1.1893 -5.4367 3.3889
 0.9254 0.4608 -0.0100 0.5769 2.0532 -1.0348 1.2385 -1.1706 3.7805 -2.3744
 -1.6867 0.4134 0.2006 0.2001 0.8141 1.0414 1.4620 -0.2396 -0.8886 0.6891
 1.3531 -0.2293 -2.3138 -1.4594 -0.5265 0.5149 -1.6456 0.4947 -2.5999 1.9362
 -0.2292 -0.4423 -2.0915 -2.3825 -0.5451 0.9564 -3.1342 0.0342 -2.8785 3.0582
 0.5289 0.1055 -0.6903 0.2596 2.0105 1.4116 -0.4639 -0.4596 -0.8225 0.8540
 -2.6242 0.3706 1.3544 1.2916 -2.3081 -1.0349 3.3134 0.4273 -0.9139 -0.0586
 -2.6805 0.3936 -0.4328 0.0504 2.3474 1.3134 3.9340 -0.4902 -1.6930 1.4989
 0.3730 0.7601 0.4850 1.2491 4.1154 -0.9806 2.2577 -1.5712 4.3511 -2.6584
 0.5840 -0.0185 1.7353 0.9817 1.7955 -0.5429 0.6822 -1.5158 2.6913 -1.8883
 -0.3413 0.1858 0.1963 -0.0480 -0.3774 -0.6305 -0.2016 -0.2358 -0.0413 0.3369
 -1.8231 1.0640 1.3580 0.6846 0.6294 -0.8332 1.6472 -0.5555 0.9839 -1.1355
 0.2573 -0.8124 0.1929 0.1405 -0.6794 0.4690 1.5631 -0.1572 0.5847 -0.6258
 -1.1290 1.8549 0.0361 1.5745 3.4415 -0.8012 3.6605 -1.0305 0.1799 -0.6747
 0.6512 0.6379 -2.0059 -0.8829 1.2077 1.1429 -2.5299 0.4585 -1.1721 1.8319
 0.0735 0.7251 1.0971 1.1972 3.3459 -0.8311 2.9178 -1.5381 0.6616 -0.9488
 -0.5829 -0.6715 0.1907 -0.3598 -2.9790 -0.0012 -0.8356 0.9303 -0.4373 -0.3423
 0.7444 0.0481 0.2792 0.0124 -1.3934 -1.4131 -2.2815 0.1038 0.4616 -0.6994
 -0.7159 0.6223 0.5568 1.3013 4.4109 1.2543 1.7749 -1.8466 2.7742 -1.0459
 -2.0940 0.4467 0.0796 0.4427 -0.6838 -0.3868 2.5199 0.5367 -1.3231 -0.0438
 -0.7196 -0.0490 -0.2821 -0.5974 2.6194 1.8259 0.7059 -0.5622 -0.5753 1.4148
 1.6059 0.0250 -0.7093 -0.7423 1.3213 -0.0816 -1.4304 -0.4794 0.5763 0.3819
 -1.4910 0.9055 -0.5931 1.5865 3.5871 0.3906 5.7744 -0.8245 -0.5640 -0.0276
 -0.5233 -0.5643 1.5592 0.9953 -4.9309 -2.1904 0.8319 1.5164 2.2267 -3.5973
 -0.0553 0.1386 0.1955 0.6381 1.7425 -0.6714 1.2265 -0.8406 1.7130 -0.7330
 1.6745 -1.0864 -0.5704 -1.6084 -2.6636 0.7315 -4.7009 0.7284 0.1402 0.4163
 0.3886 -0.2365 0.5107 0.9672 1.8982 -0.2659 1.9277 -0.8297 2.9115 -1.6967
 -0.4683 0.0988 -0.2901 -0.1890 -2.2786 -1.2527 -1.4355 1.5183 -1.5047 0.2793
 1.2381 -0.0754 -0.3264 -0.1601 -0.5000 -0.0091 -2.4224 -0.1272 2.9758 -1.2778
 0.5441 0.5715 0.9960 1.3323 4.6546 0.0196 2.5370 -2.4574 3.6665 -1.8101
 3.4851 -1.3193 -0.4438 -1.2765 -2.2050 -0.3190 -4.0787 -0.4150 2.4611 -0.8756
 -1.1083 0.1483 0.0615 -0.0147 -2.4963 0.1201 0.9325 1.6990 -3.6082 1.6119
 1.1492 0.3722 1.0731 -0.3353 2.0198 -0.9388 -1.7979 -1.5696 2.7015 -0.6557
 -0.2478 0.3822 0.0629 0.4675 3.5485 1.4484 0.1112 -0.9649 -0.9453 1.2906
 -1.5896 0.1227 1.1253 1.1263 -1.7471 -0.8224 2.3789 -0.4669 0.7468 -1.1371
 -0.0789 0.4878 0.7876 0.9132 1.2431 -0.6816 0.4540 0.0393 2.1011 -2.2653
 2.0928 0.0798 -0.1812 0.4474 1.2903 -0.3641 -0.0831 -2.3102 2.6419 -0.3133
 0.2720 -0.4569 -0.3847 -0.3332 -0.8898 1.5758 -0.9596 0.7356 -2.9966 2.2494
 2.7421 -0.4220 -0.2028 -0.6260 0.8262 -0.4368 -2.2911 -0.8320 2.6967 -0.8517
 -0.8204 0.5715 1.0005 0.8940 4.0013 0.6646 3.1726 -2.3601 0.8405 0.3121
 -0.9010 -0.7573 0.0874 -0.0006 -2.0950 0.1672 -0.4814 1.0820 -0.4564 -0.6244
 -0.1966 0.1378 1.0315 0.2843 1.2896 0.9142 1.8995 -2.3054 2.0558 0.1428
 -0.6156 -0.5541 -1.5278 -1.6574 -2.2755 1.3762 -1.4637 0.8818 -4.9195 3.9025
 2.2321 -0.4118 -0.3239 -0.6178 2.5810 0.1921 -2.3437 -1.4688 2.0168 0.2263
 -0.2800 -0.7484 0.3036 0.0505 -3.2389 -0.4921 -0.2525 0.8147 -1.5289 0.3264
 0.9401 -0.9761 0.5540 -0.3207 0.0728 0.3799 -0.7565 -0.5763 2.2235 -0.5142
 -0.3222 -0.1162 0.1040 0.8468 1.1782 0.8694 0.1253 0.2384 0.9210 -0.9464
 0.4766 0.4858 1.0773 0.7977 2.0709 -1.3483 1.2720 -1.0732 2.9822 -2.1371
 -2.6232 0.6365 1.0734 1.2858 -1.0781 -0.3407 3.2451 0.4867 -2.0864 0.0300
 -1.0332 -0.0398 0.6486 -0.1561 -2.9699 0.3113 -0.4534 0.6154 -0.0661 -0.7867
 0.5638 0.5433 0.8158 1.3037 1.0909 -2.1051 1.1691 -0.4207 1.7439 -1.4926
 0.7594 -0.0542 -1.1934 -1.2800 -0.7871 0.4394 -2.3363 0.3977 -1.3278 1.5889
 2.3532 -0.0251 -1.6767 -2.2154 -1.5290 0.1159 -5.6577 0.3824 -0.9292 2.0305
 -1.5256 0.2902 0.9958 -0.0387 -1.2602 -0.1396 1.0841 0.3035 0.3178 -0.8673
 -2.2511 0.3342 0.4568 1.3620 0.9508 -0.0064 5.7041 -0.6608 -1.5355 0.7959
 -0.8015 0.2634 -0.6548 0.0315 1.6019 0.9848 0.8725 -0.7255 -0.7350 1.2433
 -0.1485 0.3440 0.1986 0.7956 -0.2230 -0.8636 1.5920 -1.2985 1.7512 -0.4342
 -0.2597 -0.7287 -1.6420 -1.5256 -2.8995 0.9882 -1.5587 2.5206 -3.3299 2.0258
 0.8568 -0.3383 -0.7069 -0.5724 -0.9337 0.3914 -2.4540 0.3763 0.0185 0.5417
 1.0863 0.1051 0.1211 0.1842 0.8098 -0.8208 -1.0366 -1.2417 1.9087 -0.4875
 1.3376 -0.4824 -0.7876 -1.3261 -0.9182 0.7322 -2.5574 0.1363 -1.1255 1.7226
 -0.8219 0.2376 -0.5151 0.5024 -0.2738 0.1435 2.5521 0.0214 -0.7804 0.0377
 -1.0512 -0.5198 -0.9636 -0.8963 -3.6675 0.4731 -1.0078 0.9531 -2.0588 1.5781
 0.2275 0.1346 -0.2938 -0.8152 -3.0790 -0.8552 -2.6532 1.4250 -1.2422 0.3040
 0.3552 -0.0033 1.4921 0.9737 2.8402 0.0343 0.4472 -2.5153 3.7029 -1.6710
 -1.7697 0.2578 1.9181 1.5008 -0.5185 -0.5917 3.6465 0.2017 1.9843 -2.4724
 -0.5343 0.5267 2.0018 1.3902 1.5220 -1.2137 1.9911 -0.4221 4.0116 -3.3949
 -1.0030 0.7676 0.8297 1.3404 2.5346 -0.7817 5.3975 -1.7365 1.8637 -1.4270
 0.6246 -0.4203 -0.7130 0.2083 0.5748 -0.5952 0.1695 -0.1777 -0.3587 -0.0092
 0.8127 -0.3325 -0.7316 -1.5469 -2.9593 -0.1022 -3.3825 1.1910 -0.7131 0.6499
 1.7238 0.7102 -1.6989 -0.8966 3.6523 0.5255 -2.1605 -0.9875 -1.7463 2.4398
 -3.8841 -0.0549 1.5821 1.6894 -1.4915 -0.4425 5.6149 1.0877 -0.7127 -1.4814
 -0.4426 0.0334 0.2083 0.7364 -1.5444 -0.7496 1.4198 0.6799 -2.1882 0.7803
 -1.5726 0.2505 0.6378 1.2568 -0.3513 -0.0537 2.3760 0.7560 -1.5470 -0.2354
 -2.2888 0.6914 1.8812 2.1291 2.6476 0.2156 4.5218 -0.4517 1.2517 -1.7471
 0.6023 -0.0506 -0.3480 -0.6463 -3.3893 -0.3025 -2.2655 0.6267 -2.2650 0.8277
 -2.3623 0.6031 0.9559 0.5280 -0.0990 1.0947 2.7742 -0.9211 0.9048 0.2139
 1.6698 -0.5781 -0.2826 -1.2141 -0.8733 -0.0124 -2.0700 -0.9295 0.2752 1.0361
 0.8519 -1.0728 0.7133 -0.6776 -3.4606 -0.1003 -2.9411 0.6979 1.6763 -1.4300
 -0.6516 0.0762 0.1325 0.6341 -0.5105 -0.3296 2.8007 -0.4156 1.2160 -0.7329
 1.1090 0.0758 -1.6131 -1.2483 0.2238 -0.0527 -2.1248 -0.2863 -1.5286 1.5730
 -0.9369 0.7550 0.4612 0.8452 3.3775 0.6118 2.8642 0.0338 -1.3238 0.5638
 1.5272 0.2686 -0.1736 1.1933 5.0294 -0.4096 2.6563 -1.8618 4.0777 -2.1575
 -0.6462 0.2680 1.2132 1.2503 -1.9508 -2.5215 1.6278 1.2654 0.4405 -2.1681
 -1.0554 0.5432 2.1137 1.3937 0.8407 -1.2287 1.0813 -1.7047 4.3208 -2.6555
 -1.4244 -0.0741 1.3885 0.6154 -0.5120 -0.3573 0.8286 0.8291 1.1800 -1.9686
 1.8113 -0.7733 -0.1996 -0.3789 -4.3509 -0.4782 -2.6603 1.2811 -0.3721 -0.8622
 -2.1791 0.5743 -0.1543 1.4714 0.2911 -0.3102 4.2678 0.8364 -3.2874 0.8157
 -0.3439 -0.0237 -0.8828 -1.0550 -2.2102 0.9514 -2.2632 2.3657 -3.6745 1.8582
 2.1103 -0.4890 -0.8687 -1.0180 0.7559 0.4336 -1.1156 -0.7422 1.8287 -0.0535
 -1.1531 0.4063 0.3307 0.7307 1.3460 0.4280 1.9956 -0.2425 -1.2077 0.5752
 -0.2558 0.6120 -0.8883 1.6364 4.5671 -0.3156 3.0646 -1.0367 2.3037 -1.4691
 -1.3380 0.0391 -0.5130 -0.5912 -2.1290 -0.8367 1.7267 0.9417 -3.4662 1.7524
 0.2110 -0.5300 1.0435 -0.0095 -3.8027 -0.9662 0.0473 0.7663 1.2672 -1.3256
 -1.1494 -0.0401 -0.5210 -0.6990 -2.2119 0.3333 -0.0895 1.8548 -2.7048 1.3157
 -0.6562 0.6013 0.2878 -0.2289 2.2041 0.3619 0.0117 -0.4462 -1.1531 1.0589
 -1.5086 0.4916 -0.8626 -0.0399 0.4257 1.4155 -0.1756 1.0258 -2.9867 1.3718
 1.2065 0.0718 -1.5243 -0.3845 -0.8120 -1.1455 -0.5078 0.4982 -1.7726 1.3052
 -0.3218 0.2318 -1.7194 -0.8054 1.5385 2.1516 0.3703 1.0562 -3.9366 2.8702
 1.7738 -0.0907 -1.1869 0.6362 0.9189 -1.1714 -1.0056 0.1677 0.7959 -0.9009
 1.8984 0.3526 1.0312 0.1508 0.2441 -1.5487 -1.6596 -0.8161 3.0789 -2.2983
 1.3667 0.0832 0.5294 -0.8503 1.0760 0.4110 -2.4339 -1.5787 0.3899 1.5232
 -0.1626 -0.0218 -0.4439 0.0943 0.4871 0.1628 1.7987 0.1982 -0.3719 -0.0030
 1.2018 0.0825 0.3692 0.9909 4.0453 -0.6171 2.8870 -2.0332 2.0712 -0.6338
 3.2505 -0.6460 0.8226 -0.7747 -0.9320 -1.2720 -4.5878 -0.7711 4.7891 -2.2188
 0.4129 -0.6514 -0.5080 -1.2869 -0.8185 1.2964 -2.4880 0.0229 0.3141 1.0143
 3.4029 0.0650 -1.9431 -0.5772 3.8725 -0.1882 -2.1014 -0.8543 2.8440 -1.1081
 0.1542 -0.2831 0.0583 1.0821 -0.9831 -0.2288 -0.1089 0.1277 -0.1715 -0.5876
 -0.5874 0.2429 2.3474 1.2739 -0.4033 -0.7234 0.9816 0.6356 3.6770 -4.0936
 -1.5511 -0.8334 0.6443 0.4560 -2.6998 -0.4428 0.7444 1.8143 -0.8599 -1.1242
 -0.5747 -0.4332 1.6401 0.4201 2.0842 0.9703 1.5032 -0.9408 3.2783 -1.7937
 -0.8817 0.0589 0.2711 0.5071 -2.5566 -1.7819 3.4842 0.3185 -0.1458 -0.9349
 0.5439 0.0851 0.6740 0.3960 2.6450 -0.0052 -0.1972 -1.1404 3.0588 -1.5528
 -0.4394 0.1040 0.2754 -0.1334 0.8991 0.1847 1.7287 -0.5255 -0.4070 0.6607
 -0.7728 1.1977 0.4530 1.2590 3.2833 0.8974 2.2314 -0.4456 -0.5854 0.1075
 1.2009 -0.8370 -1.6800 -1.5689 -0.7459 0.5199 -4.3414 0.8439 -0.2165 0.3002
 -0.0914 -0.3068 1.9059 0.0996 -0.0428 -1.0582 0.0782 -1.1009 3.1879 -2.1162
 -1.0003 -0.1145 1.9385 1.5757 0.1012 -0.8129 3.0460 0.3036 2.7172 -3.1739
 -1.7475 0.2367 0.4559 1.0210 -0.5086 -1.2395 3.5179 -0.6827 -1.1652 -0.0840
 0.9454 -0.1938 -0.3431 -1.2767 -0.5390 1.1917 -3.8950 0.1061 1.3664 -0.2575
 1.5363 -0.9132 -1.3815 -1.3177 -4.8405 -0.5808 -3.2776 1.6979 -1.6010 0.6357
 1.7759 0.1244 -1.4246 -0.8140 0.5258 0.5419 -1.5832 0.0264 0.0859 1.0286
 0.0842 -0.6213 0.9081 0.1349 -2.7886 -0.4333 -0.9949 1.7614 -0.9090 -0.5713
 0.3367 0.6388 0.3873 1.2700 1.3312 -1.5130 1.8685 0.0818 1.2544 -1.2860
 1.8833 0.1248 -1.3002 -0.3726 1.1199 -0.0090 -0.9317 -0.6068 0.2903 0.5930
 -0.0462 -0.0430 1.1646 -0.0369 -0.6167 -1.0436 -0.3070 -0.3019 1.2368 -0.9212
 -1.0702 0.0190 -0.7739 -1.7679 -3.1725 1.1907 -1.9555 0.9848 -2.1528 2.0558
 -0.1268 0.5441 1.7582 1.3241 2.6921 -1.5827 2.6995 -1.7428 3.1751 -2.2758
 -0.4738 -0.9597 0.1450 -0.8897 -3.8475 0.0641 -1.7824 1.7900 -0.7151 0.1605
 2.0581 0.0660 -0.5147 0.2834 4.1035 0.2445 0.2935 -2.5034 2.2386 -0.3550
 0.7631 0.7990 -0.5551 -0.0614 3.0379 -0.0620 0.9902 -2.4014 1.0681 1.1359
 1.4578 0.3944 -1.2536 -0.0109 3.3054 -0.2399 1.9148 -0.6058 2.0247 -0.5109
 -0.5729 0.2374 0.0397 0.8897 1.7373 0.4592 0.6888 0.4654 -0.2142 -0.3692
 -0.9976 -0.5221 1.0666 0.9849 -2.5790 -0.5047 0.7778 0.5377 -1.2437 -0.3515
 0.8267 0.1650 -1.1971 -0.1683 2.4589 0.6044 -1.0617 0.2342 -0.7641 0.7219
 1.6518 0.2858 -0.3048 -0.2315 0.0094 -0.7537 -0.0057 -0.0079 0.3379 -0.6540
 0.8783 -0.2159 -0.2848 -0.7601 -3.4751 -0.5124 -1.7949 0.8965 -0.1615 -0.3668
 -1.1137 0.1235 -0.1581 -0.1669 -3.7077 -0.8589 0.2660 0.1170 -2.7954 1.2265
 0.3211 -0.4389 0.8546 -0.6919 0.7506 0.8208 -0.0096 -0.6192 -0.0071 0.9173
 0.1378 -0.2225 -0.5123 0.2917 -0.5477 -0.2538 -0.4840 0.1518 0.7489 -0.8876
 -0.5864 0.4697 -0.0057 0.5120 0.7008 -0.6995 0.5692 -0.6998 2.0405 -1.4639
 0.9190 0.0908 -0.2128 -0.2513 0.3242 0.3562 -1.6646 -0.2277 1.7527 -1.0721
 -1.4814 0.4752 1.7470 1.8519 1.1619 -1.3169 2.6857 -0.0935 1.7087 -2.3120
 1.4654 0.8288 -2.2933 -0.6057 1.5198 0.2315 -0.9624 1.1828 -1.9468 1.1865
 -0.2446 0.0661 1.5659 1.3792 1.0124 -1.7488 0.8198 -0.3804 4.1470 -3.7102
 0.8617 -0.6716 -0.6830 -0.3654 1.5523 0.5644 -0.4771 -0.6388 0.8552 0.3507
 -0.2173 0.3074 1.2636 0.7519 1.6552 0.0369 1.8898 -0.4645 0.4272 -0.5220
 -2.5520 0.7050 2.0103 1.4128 2.1666 0.7262 2.4381 0.1126 0.8843 -1.3825
 0.1135 -0.2988 1.4881 0.8523 0.0393 -0.9239 2.7997 -0.7410 3.3190 -2.8299
 0.4349 -0.5062 -0.4071 -0.8455 -1.4747 -0.5854 -0.6557 0.2366 -0.8451 0.5837
 0.3328 0.7467 1.0775 1.5211 4.5530 -0.5659 3.4190 -2.4745 5.1551 -2.5269
 -0.8833 0.8016 0.5412 0.2107 4.1614 1.0994 0.5985 -1.0588 1.8709 -0.2166
 -0.1763 0.3532 -0.9651 -0.7891 0.5834 0.6052 -0.6482 0.7356 -0.7786 0.8864
 0.4335 -0.3594 0.8935 0.0336 -3.2478 -1.1218 -3.0932 1.4903 1.2003 -1.9546
 0.3683 -0.1991 1.4334 0.3981 0.0390 -0.5288 1.2425 -0.6337 1.6160 -1.5226
 -1.0886 -0.4456 -0.5409 0.1352 -2.0587 -0.7395 -0.0538 1.0657 0.0351 -0.7306
 0.5792 0.7009 -0.2527 0.3932 0.9104 0.0136 -1.7563 -0.6630 -0.0535 0.1698
 0.1995 -0.0422 -1.3661 -1.0865 -0.1385 1.1133 -2.1934 0.4612 -0.6514 0.8725
 1.3355 -0.5836 0.0923 -0.8620 1.6004 0.6292 -1.0414 -0.9308 3.1102 -0.9006
 -1.0191 -0.2641 -1.1903 -1.5533 -4.8374 0.6399 -2.7195 0.9595 -3.2059 2.3672
 -1.7725 -0.5300 -0.2686 0.3513 -5.1550 -0.8534 1.3420 1.4660 -3.3366 0.9288
 1.8724 -0.3121 -0.2726 -0.5069 1.3005 -0.3039 -2.0827 -0.4530 0.6773 0.2847
 -1.6967 0.2537 0.7566 0.5076 0.5222 0.2172 1.8835 0.0441 -0.2198 0.3071
 1.0962 0.0776 0.9674 0.3351 0.2748 -1.8010 0.0418 -1.0046 2.9065 -2.1029
 -0.2345 -0.1736 1.0866 0.5666 -1.5527 -1.1570 0.7468 0.0949 1.0099 -0.8676
 -0.5474 0.9531 -0.5088 -0.0979 1.7400 0.6587 -0.3251 -0.1831 -0.1156 0.6641
 -0.7709 -0.6488 0.5443 0.0809 -1.9670 0.1802 0.8560 -0.4315 0.6846 0.1379
 -0.3183 0.0850 0.8658 1.6269 1.4562 -1.3953 2.6925 -0.8956 2.3137 -2.0868
 2.5431 0.2388 -1.0825 -0.9509 3.8676 0.6806 -2.7986 -0.8227 -0.5906 1.6424
 1.8320 0.0523 -1.2423 0.1395 2.5745 -0.2222 -0.4710 -0.4829 0.6366 0.0352
 -0.4236 -0.0512 -0.3816 0.2356 -0.8842 -0.1562 0.7840 0.5802 -0.1873 -0.8286
 -0.5816 0.1874 -0.5287 -0.2852 -0.7826 1.0021 -1.3175 0.5883 -2.0353 0.6830
 -0.2507 0.8316 0.1079 1.3771 2.8943 -1.5523 4.0553 0.3646 0.9615 -1.6615
 -1.0796 0.2539 -0.0032 0.8298 1.6880 0.6972 0.9611 0.2592 -2.1760 0.7021
 0.2754 0.2849 0.0921 -0.0657 1.7554 0.3724 -1.6435 -0.1919 -0.2028 0.0148
 -0.7767 -0.3969 -0.6254 -0.2543 -2.6926 -0.1981 0.1533 0.8483 -2.0585 1.3671
 -1.6261 0.8141 0.0593 1.0855 1.6438 0.1684 4.8618 -0.6142 -0.5785 0.3560
 -1.7413 0.1021 1.2280 0.1490 -4.4903 -1.3355 0.2324 1.2540 -2.0336 -0.0741
 0.6358 -1.1008 0.8903 0.4847 0.9878 -0.3919 1.8066 -0.8102 2.1631 -1.5324
 -0.7484 -0.3300 -0.8085 -1.3358 -2.6845 1.4814 -1.8456 0.7384 -1.8691 1.3426
 -0.3962 0.2227 0.1783 0.4218 -0.5729 -0.8629 0.4853 -0.8505 1.3048 -0.1670
 0.0185 -0.2066 -0.7636 0.1383 -0.9812 -0.1700 -1.1688 1.1498 -1.1643 -0.0018
 -0.1232 0.4201 -0.0197 0.6101 0.1978 -0.0004 -0.8775 1.6517 -0.4917 -1.1079
 -1.4579 0.5175 0.2729 0.4910 0.9396 -0.0321 1.2926 1.4427 -1.0081 -0.2759
 2.0966 -0.6100 -1.0118 -0.4240 -1.0951 -0.6425 -1.2305 0.5470 1.0261 -0.6222
 0.7315 -1.0904 -0.6967 -0.6890 -4.0759 0.4395 -2.1121 1.8541 -1.2996 -0.3228
 -0.3541 0.1108 -0.5619 -0.4229 1.5296 0.6757 1.3185 0.2194 -1.8103 1.3815
 1.5197 -0.5312 -1.2595 -1.3976 -1.1458 -0.5447 -0.9382 -0.2761 -0.1668 0.9413
 -1.2324 -0.2554 0.4495 0.0085 -2.7126 -1.3863 1.7159 1.4870 -1.2637 -0.8073
 2.4118 0.6374 -0.3086 -0.1281 5.0864 0.3972 -1.3506 -1.3146 3.3438 -1.3531
 0.6634 0.5507 -0.2405 0.8768 5.1900 1.5928 0.9024 -2.2120 0.8600 1.0554
 0.1454 0.2753 0.0314 -0.4873 2.3678 0.1102 -0.5990 -1.2110 -0.4081 1.3346
 -0.4499 -0.1645 0.4825 0.9897 1.9607 -0.4860 3.0790 -1.1078 1.4624 -0.8260
 0.6223 -0.9377 -1.8385 -1.9904 -4.2801 0.5894 -2.2749 2.3786 -4.0411 2.0398
 0.2753 -0.0808 -1.0232 0.1935 1.1015 0.6424 0.0487 0.7050 -1.2207 0.5593
 0.2770 0.1234 0.2048 -0.0423 -2.0337 -1.1860 -1.3284 0.4138 0.4486 -1.2070
 -1.4988 -0.7005 0.5049 -0.7872 -4.3962 0.5122 -0.4888 1.3389 -2.7502 1.5936
 0.5552 -0.8688 -0.8867 -1.4512 -0.9994 0.3894 -0.5485 0.1479 -0.7410 1.1068
 0.9287 0.0488 -1.9153 -1.3939 0.3182 0.3209 -1.6147 0.5372 -1.4340 1.2184
 -0.0089 -0.6873 0.0306 -0.2849 -1.0843 0.5797 -1.2140 0.2802 0.3544 -0.8702
 -0.3162 -0.3099 -0.2295 0.0978 -2.5661 -0.8742 -1.7078 1.9198 -2.6085 0.0968
 0.6022 -0.1819 -0.5127 0.1827 -0.7520 -0.3734 0.6842 0.4445 0.6832 -0.4588
 -1.4758 0.0516 -0.3955 -0.5275 0.8291 2.5388 0.7214 -0.6078 -0.8258 1.6745
 -1.0435 -0.3509 0.1773 0.1829 -2.0478 0.3344 1.9016 0.6364 -1.7240 0.3604
 0.0518 0.0382 2.2019 1.7165 1.7909 -1.4208 1.9507 -0.3522 5.0089 -4.3770
 -2.5114 0.1910 0.8218 1.5416 0.6005 -0.0626 5.3704 -0.3033 0.2488 -0.9596
 -1.8454 0.6321 1.3263 0.6433 -1.1143 -0.9826 2.4168 0.4199 0.0348 -1.0889
 0.1364 -0.7320 -1.5435 -1.4198 -2.8146 0.3241 -3.4517 2.0498 -2.1243 0.6201
 2.5946 0.6038 -2.0099 -0.7144 2.9125 0.8010 -3.1334 -0.6010 -0.3919 1.5679
 0.7970 0.8196 -1.8388 0.0875 1.9080 0.5494 -0.4987 0.3586 -1.0469 0.7472
 -0.5280 -0.5104 -0.0343 -0.0614 -4.3014 -1.4064 0.3398 1.6433 -0.1432 -1.1135
 -0.7215 0.9442 -1.3187 -0.0562 2.8808 0.6008 2.1408 -1.2284 -1.3108 1.5593
 -0.9460 0.1164 0.2629 -0.3985 -0.6355 1.0045 -1.2588 -0.4622 -1.6048 1.6901
 -0.3537 -0.2519 0.6032 -0.1048 0.8279 0.6549 0.4966 -0.7683 -1.2668 0.9555
 0.7409 -0.2446 -0.3176 -0.6831 1.2202 1.2556 -1.2325 -1.0576 0.2962 0.7627
 0.4222 -0.6363 -0.6095 -0.2275 -2.3549 -0.2404 -1.7258 1.5359 -0.2705 -0.3480
 -0.0758 -0.1391 1.3749 0.0430 0.4951 0.8370 -1.0188 -0.9486 1.7554 -0.8004
 -0.5403 -0.2578 -1.4918 -1.6446 -2.5842 0.7045 -2.4633 1.2710 -3.6790 2.5889
 0.0464 -0.3958 -0.9407 -1.5197 -0.3251 1.4207 -1.0340 0.6441 -2.6016 2.4955
 -0.3447 0.1666 0.6820 1.2782 5.6833 1.2449 2.3957 -1.9447 1.8001 -0.3958
 -0.2401 0.4611 0.4836 0.2019 4.3602 0.0108 1.8430 -2.4405 2.9448 -0.5736
 0.4462 0.3442 -0.1641 0.1156 1.8479 0.0326 0.9947 -0.7776 1.5140 -0.7719
 1.6363 0.4616 -0.1178 0.0261 0.8678 -0.4787 -1.5049 0.1585 1.4404 -1.4015
 -0.8302 0.1034 0.0751 -0.3723 0.9977 1.2390 -0.6667 -0.0306 -1.2153 0.7158
 1.0793 -0.1709 -0.0244 -0.0022 2.5015 -0.4954 -0.7471 -1.0264 3.2533 -1.6386
 0.3066 0.1580 -0.8140 0.2887 2.4063 0.0644 0.7323 -0.8882 -0.5436 1.3267
 -0.6109 -1.0883 -0.1864 -0.9020 -3.2279 0.1988 -1.1882 1.0845 -0.0754 -0.2947
 0.0855 0.5527 -0.3843 -0.2959 0.7573 -0.0595 -0.7192 -0.6281 -0.8903 0.8785
 -0.2563 -0.3312 -1.2894 -0.8636 -4.3579 -0.6101 -1.8317 2.4930 -3.1706 0.8028
 0.4686 -0.3144 0.9705 0.9494 -0.9647 -1.0539 -0.5600 0.5765 2.5347 -2.8308
 0.4150 -0.2841 1.9616 0.8464 2.3830 -0.2244 1.1384 -0.7086 2.6909 -2.4692
 0.4908 -0.0721 -0.0242 -1.4018 -2.7216 -0.1264 -4.2107 1.4485 -0.6267 -0.1611
 1.9881 -0.3010 -1.5581 -1.8743 0.6129 1.3518 -5.8698 0.8186 -2.6502 2.7813
 -0.7293 0.7787 -0.2743 -0.3258 -0.7344 0.2238 -2.1184 0.4539 -1.3858 0.7561
 0.5055 0.2982 -0.0376 0.8006 2.6730 -0.4062 1.6929 -0.3190 2.8789 -2.1968
 0.6115 0.0633 0.6586 0.2407 -1.3987 -0.7549 -1.3688 1.2257 2.3823 -2.5670
 0.0162 0.2881 1.0969 1.0695 1.8303 -0.0811 1.6298 -1.5843 2.9230 -1.5484
 0.0168 0.7758 1.2072 1.5195 3.4893 -0.2849 2.7551 -1.8843 2.6053 -1.2832
 -0.2520 0.3697 1.8916 1.0547 2.2591 -0.4588 1.7558 -0.6676 3.6330 -2.6839
 -1.9031 -0.2749 1.3551 0.9426 -2.3016 -0.9586 3.6010 -0.4632 -1.0504 0.1704
 -0.3103 -0.1788 -0.2907 -0.1168 0.2929 0.6807 0.6170 -0.8803 0.4112 0.3495
 -0.8534 -0.3539 -0.9530 -0.8208 -3.3157 0.4589 -1.7767 1.7754 -5.1218 2.8227
 1.5545 -0.7797 -0.3719 -1.4012 -4.3226 -1.1110 -3.4043 0.7961 -1.3112 0.7502
 0.1610 0.9049 0.0954 1.6825 3.4214 -0.9882 4.0445 -1.2372 2.7287 -2.8049
 0.2187 0.5968 1.4738 0.7415 2.8420 -0.2800 1.1088 -2.2928 2.8263 -0.8679
 -1.2536 0.3844 -0.2238 -0.1061 -1.2408 0.0540 0.2329 0.1511 -0.5002 -0.0251
 0.8480 0.1750 -0.3413 0.0066 3.3111 1.7251 -0.2713 -0.8798 1.7398 -0.1322
 1.0308 0.3518 0.0992 0.6937 2.3019 -0.5994 -1.3176 0.0420 1.7121 -1.7497
 1.1209 -0.6149 -0.0575 -1.1554 -4.3352 -1.0913 -3.4881 1.0443 -0.3571 -0.1140
 0.9502 0.2501 0.4533 0.1385 1.0145 0.3868 0.7236 -1.9661 3.8053 -1.1951
 2.3274 -0.7281 -1.9548 -2.5254 -0.8227 1.8082 -6.0200 1.3905 -2.3549 2.4149
 0.4676 -1.3501 -1.2621 -1.3120 -2.6733 0.0868 -0.4081 1.3272 -1.6895 0.9595
 -0.4473 -0.0819 0.7859 0.6295 -0.5451 -1.5397 1.7358 0.6192 2.4904 -2.6468
 -0.4046 0.0608 0.3691 0.6387 -0.5451 -0.5974 2.6890 -0.1870 0.8417 -0.7471
 -0.2821 -0.5122 -1.0181 -0.2039 -1.0201 1.0669 -0.0848 1.1933 -3.0595 1.7336
 -2.5022 0.4498 -0.1635 0.2089 -0.2079 1.6714 2.1268 -0.5948 -1.0862 1.4555
 -2.4757 0.1494 0.1982 0.3839 -1.1414 -0.1574 2.5061 1.0442 -2.7158 1.0934
 1.5640 -0.4439 -1.1277 -1.1420 -1.6675 -0.3341 -3.5548 0.2580 0.6778 0.1865
 -2.1009 1.3031 1.8835 1.7953 4.7463 1.2175 3.7115 -2.0175 0.7259 -0.3458
 -0.8270 0.5862 1.4357 0.8577 1.1606 -0.5472 0.4329 -0.1046 2.1087 -1.8923
 1.8689 0.6397 -1.3497 -1.0019 4.0415 0.8743 -2.6969 -1.2208 -0.1682 1.7059
 0.4904 -0.5002 1.3606 0.6701 0.4407 0.1884 -0.9041 0.6237 2.5329 -2.0884
 1.8389 -0.6883 -1.3494 -0.9436 1.4973 1.3430 -1.5112 -0.4811 -0.2957 1.2293
 -0.2957 0.3043 -2.2760 -0.7053 -1.3620 -0.0835 -1.0984 1.4857 -4.3487 2.8345
 2.5777 0.2517 -0.8362 -0.5775 2.4495 0.1091 -2.5834 -1.2925 2.5486 0.0308
 -1.0235 -0.2328 1.4992 1.2003 0.8934 -0.9848 3.1081 -1.2395 3.4443 -2.6523
 0.2354 -0.6281 -1.2519 -1.3148 2.6899 3.2666 -1.0753 -1.5393 -0.7521 2.7985
 0.2642 -0.2685 -1.3505 -1.2715 -2.7924 1.1028 -2.9867 2.1145 -2.2425 1.5542
 0.9687 -0.1918 0.9974 0.3233 1.7175 -0.4905 -0.6972 -2.5457 5.2648 -2.2945
 -2.2303 -0.6922 1.5706 0.5212 -4.7184 -1.2127 1.8514 1.3833 -0.9458 -1.0192
 -0.0483 0.9820 1.7292 1.5777 5.4702 0.2946 1.2768 -2.3714 2.4300 -1.4347
 0.5927 -0.2519 -0.9138 -0.5844 -2.5198 -0.7169 -2.0244 0.9212 0.6305 -0.4113
 -0.5289 0.7285 0.7225 0.6784 1.9983 0.5465 1.5236 -0.8250 0.8279 -0.3650
 -0.1844 -0.8446 -0.7408 -0.3793 -1.0687 1.0382 0.0435 1.1205 -2.7656 1.6917
 -0.4630 0.1440 1.6774 1.5363 2.5791 -0.5227 1.4066 -1.7808 4.5877 -2.7607
 -0.4720 0.0941 0.2143 -0.2169 0.1250 0.5502 -0.9581 0.0121 -1.0812 1.2782
 -2.5892 0.2343 0.3519 0.9201 0.8533 -0.2433 3.6314 0.1074 -0.7500 0.0344
 0.3307 0.2623 0.3691 0.9405 2.4756 -0.4355 1.2873 -1.0948 0.9955 -0.2275
 -0.5048 -1.0101 -0.0416 -0.7121 -0.9107 1.4277 -0.5679 0.1103 -0.3523 0.9325
 -0.1053 0.3477 0.5969 0.3791 2.3993 0.8403 0.5505 -0.2786 -0.4419 -0.1965
 0.4055 -0.1840 -1.6427 -0.0959 -0.4456 -0.2174 0.0796 0.3263 -2.0140 1.6644
 -1.1673 -0.6609 0.5153 0.1049 -4.9570 -0.9927 -0.5019 2.8849 -0.6793 -1.3549
 -1.3162 0.9491 2.7221 2.7446 2.0244 -1.3755 4.5972 -1.6716 4.8422 -3.9897
 -2.2437 -0.5810 -0.0726 -1.1431 -3.2458 1.0779 -0.0564 1.3228 -2.2842 1.4566
 -2.0715 -0.0499 0.4881 -0.0183 -1.1737 0.6509 1.7014 0.3992 -1.5354 0.8697
 0.5587 -1.0844 0.1638 -0.6337 -2.4462 -0.0463 -0.4666 0.2367 -1.4298 1.2004
 0.5676 -0.3923 -1.0314 -1.1885 -0.9090 1.4475 -1.8206 0.3213 -1.4760 2.0600
 -0.6440 -0.0309 0.8536 0.7646 1.2093 0.6374 -0.7350 -0.3115 0.1519 -0.2299
 1.5301 -0.7991 -0.0944 -1.3380 -3.3091 0.0495 -4.3672 1.0102 -1.2865 1.0648
 2.5093 -0.4490 -0.3792 -0.7423 1.3010 -0.6554 -3.0965 -0.5287 3.0685 -1.2928
 -0.1412 0.4136 1.3278 1.3943 1.4877 -1.2171 0.8089 0.3357 2.9297 -3.1416
 -1.9039 -0.0780 0.3367 0.6782 -3.3396 -0.7808 1.6931 1.1746 -0.8188 -0.8469
 -0.4812 0.7980 -0.2991 0.1061 0.4923 -0.0766 -0.0850 -0.0247 -0.9643 0.8247
 1.1869 -0.5410 -0.1388 0.5565 0.7998 -0.5525 0.4043 0.0823 1.3177 -1.1777
 0.1436 -0.9169 0.1551 -0.5463 -1.5061 0.7936 -1.1905 -0.3850 1.4540 -0.3463
 -0.7142 -0.2117 1.8023 1.5098 -1.8643 -1.2767 1.8694 -0.1380 3.1993 -3.0265
 1.5187 -0.2050 -2.2903 -1.1303 -1.9993 0.3363 -2.6239 1.3967 -2.5632 2.0976
 -3.0292 0.2272 1.4500 1.7255 -0.9571 -1.7498 4.9907 0.6935 -0.3768 -1.4874
 -1.4570 0.2007 -0.2132 -0.7829 -3.2825 0.6584 -0.4160 1.6315 -3.7579 1.2294
 1.0960 -0.5173 -0.7565 -1.1592 -1.8202 -0.0441 -3.5313 1.0787 -2.0773 0.9607
 -0.1909 -0.0910 -0.4119 0.1076 -2.4428 -0.9708 2.0211 0.2005 -0.1542 -0.0341
 -2.6309 0.2341 0.0265 -0.4079 -2.2169 0.9456 -0.2964 0.4123 -2.1805 0.8973
 -0.0483 0.2940 0.3016 0.3537 2.4361 -0.2247 2.7222 -1.9297 0.7844 0.2866
 1.4845 -0.3608 -1.0730 -1.5440 -2.9561 -0.3622 -3.8223 0.9982 -0.8816 0.3697
 -1.4641 0.3997 -1.0926 0.2236 0.7412 0.7741 0.8171 1.5814 -3.2322 1.1615
 0.3789 0.3381 0.0463 0.5937 1.7585 0.1105 1.2239 -0.6796 1.5027 -0.5074
 0.7886 -0.5763 -0.3355 -0.6957 -0.3756 0.3678 -2.5566 0.6422 0.5321 0.0614
 0.8988 0.8014 -0.3960 -0.1523 0.8971 0.4460 -1.9479 -0.1070 -1.0210 0.6724
 -1.2551 -0.0157 0.0969 0.9803 -0.5951 0.3268 2.1485 1.0810 -0.4542 -0.9744
 -0.5487 0.0983 0.0850 0.3591 -1.6684 -1.0181 0.2487 1.4579 -0.1496 -1.1983
 1.2493 -0.3066 -1.8823 -1.1486 -0.9204 -0.0515 -2.0845 0.6989 -0.8476 1.1454
 -0.7292 -0.0210 0.6577 0.5735 -1.1610 -0.2682 0.7566 -0.0049 2.9207 -2.3901
 -1.8478 0.2266 1.0715 0.4327 -1.6856 -0.0952 1.2735 0.3902 0.0715 -0.8571
 0.8084 0.1156 -0.8298 -0.4635 0.8210 0.6130 -2.5181 1.3376 -2.8949 1.0886
 2.1502 -0.2507 -0.8951 -1.2424 -2.7266 -0.1757 -4.8344 -0.3107 0.7088 0.6865
 0.7853 -0.3328 -0.2292 -0.4458 -1.5727 -0.6435 -0.4459 0.4890 -0.6327 0.2040
 0.3553 -0.4186 0.5507 -1.2173 -3.4653 -0.4751 -3.5397 0.8699 -1.6389 1.2843
 -1.3099 0.2979 0.4649 0.6900 0.5397 0.6673 1.4321 0.1324 0.9726 -1.0978
 -0.9314 -0.5839 0.3538 -0.0892 -3.5697 -0.6989 0.8402 0.9262 -1.0845 0.1516
 0.9322 -0.5151 -1.5195 -1.6275 -2.4697 -0.0507 -4.4408 1.5221 -2.5012 1.8553
 -0.9818 0.7813 0.7595 1.6530 2.6085 -1.1689 4.8722 -0.9070 1.2614 -1.9922
 0.6280 -0.2765 -0.3555 -0.5951 -0.9278 0.1942 -3.3934 -0.0661 -0.4651 0.5013
 0.2878 -0.1649 0.1157 0.0976 -3.2655 -1.1335 -0.4949 1.1904 -1.2480 -0.1545
 1.4932 -0.2981 -0.5636 -0.5034 -2.4120 -0.7229 -1.8736 -0.7025 0.8663 0.2849
 -1.4667 0.3182 0.7690 0.6741 0.4984 0.4803 1.5565 0.0814 -0.5714 -0.1051
 -0.3853 0.7766 0.2980 1.1925 3.4141 0.4718 2.3190 -0.4077 -0.8723 0.0273
 -0.5859 0.4090 -1.4466 -0.0313 -1.4225 -0.3286 1.2692 0.9139 -1.6472 0.7013
 1.0322 0.4685 0.2241 1.1795 2.8886 -1.0850 1.2057 -0.9943 1.9906 -1.3931
 0.8017 -0.4912 -1.4839 -1.6584 0.6066 2.1256 -3.2598 -0.3800 0.3271 1.6082
 0.8297 0.8355 0.4589 1.0250 3.1626 -0.7087 1.5684 -1.9410 3.9192 -1.7518
 1.1900 -0.6435 0.4935 -0.3241 0.0647 -0.1627 -1.2119 -0.7347 0.4080 0.4562
 0.5552 -0.9476 -0.1986 -1.8728 -4.2117 0.6925 -5.7831 1.7582 -3.1375 1.7301
 -1.2919 0.2871 1.3111 0.5335 -2.7654 -0.2401 0.0094 0.3240 -1.0175 -0.0732
 -0.1267 -0.2963 0.8349 -0.9109 -2.3156 -0.7291 -2.1898 0.8253 -0.2732 -0.3648
 1.9436 0.2654 -2.1532 -0.7336 -1.4012 -1.0818 -2.2644 0.5194 -2.0729 1.6885
 0.0010 0.0212 0.8790 0.7581 2.2261 0.1176 1.9333 -0.5051 2.7365 -1.9830
 -0.0208 -0.5244 -0.6229 0.1101 -0.3640 0.3831 0.5104 -0.7306 1.3323 -0.0120
 0.9008 -0.2965 -0.2979 -0.4013 2.5169 0.6608 -0.3059 -1.3019 1.5506 0.8598
 0.3799 0.1671 -1.3300 -0.6116 0.0574 0.3613 1.0087 0.3531 -2.4572 1.3995
 -0.4322 0.2759 1.0829 0.8039 0.3474 -0.3646 1.2484 0.2880 -0.9332 -0.4026
 1.4878 -0.8156 -0.8626 -1.4288 -2.4292 1.0848 -4.5000 1.2609 0.0537 0.3593
 0.7019 -0.2303 -0.5072 -0.8688 -1.5212 0.5249 -2.0486 -0.4620 0.5700 0.3080
 -1.0785 0.7470 -1.4732 -0.9134 2.3553 1.1697 0.7444 0.3002 -2.5454 2.0820
 -2.0563 -0.6058 -0.1744 -1.0862 -7.5524 -0.0843 -2.1733 3.3778 -3.7941 0.8795
 -0.1279 0.2732 -0.3519 -0.2838 -3.0405 -1.3388 -1.6910 1.8569 -2.0941 -0.0843
 1.5127 -0.2378 0.8745 -0.2369 0.4108 0.3169 -2.3509 -0.4491 2.2998 -1.3828
 1.0690 0.6660 0.6725 1.5169 2.3499 -1.6964 1.3539 -0.5324 4.4469 -3.9561
 1.4670 -0.7954 0.2838 -0.4537 -3.5166 -1.5220 -1.9953 0.8054 0.0399 -0.9020
 -0.5123 0.1011 -0.8056 -0.2651 1.9272 1.9804 -0.4879 0.1505 -0.7274 1.4673
 0.9558 -0.2082 0.7632 1.0379 2.4994 0.1962 0.6867 -0.6994 3.7785 -2.2773
 -0.2514 0.3310 2.5259 2.1700 2.8500 -1.4951 3.5036 -1.7263 4.2566 -3.6468
 -0.1091 0.4490 -0.6472 -0.2869 1.8717 0.8094 -0.7978 -0.4005 -0.5892 0.8925
 0.8756 0.1291 -0.9935 -0.5155 2.0936 1.6675 -0.9205 -0.3488 0.4431 0.7245
 -1.8625 0.0352 -0.0813 0.2631 -0.3878 0.8831 2.5608 -0.0540 -1.4366 0.5575
 -0.8305 0.2054 -1.2028 -0.5038 -0.5472 -0.9703 0.7925 1.1250 -2.7168 1.3609
 1.6657 -0.6370 0.2103 -0.7240 0.4773 0.6180 -0.6302 -0.4887 0.4612 0.1177
 -0.5346 -0.8847 -0.8029 -1.1084 -5.3855 -0.3765 -1.7777 2.7307 -3.2167 0.6745
 1.4802 0.4306 0.1099 0.0947 0.0199 -1.0308 -1.6842 -0.8474 2.6562 -1.8770
 -2.4484 0.7859 0.2162 1.0843 4.3946 1.4719 3.9814 -0.9695 -0.0708 0.2407
 2.2049 -0.1229 -1.2314 -1.4903 -1.5691 -0.2542 -3.9671 -0.5507 0.1163 1.4664
 0.3544 -1.1412 -0.0845 -0.8407 -3.0123 0.4068 -1.8194 1.3463 -1.1905 0.3257
 1.2571 0.1723 0.2672 0.9453 1.7213 -1.8421 0.0204 -0.3029 3.4481 -2.7612
 -0.0988 0.7517 -0.3826 0.6092 2.3615 -0.0035 1.2757 0.0316 -0.4927 -0.1812
 1.5300 -0.6689 0.8998 -0.2538 -0.8976 -0.1546 -1.9912 -0.5983 1.6523 -0.7291
 -0.2300 0.6823 -1.5324 0.0416 2.1551 0.8829 0.6001 -0.0145 -2.9670 2.6750
 -0.9448 -0.6509 -0.1492 0.3121 -3.0480 -1.4297 2.4627 1.3255 -0.4012 -1.6459
 0.4314 0.2435 0.4397 0.5864 2.1398 0.2942 1.0334 -1.9339 2.4288 -0.5847
 0.8997 -0.2321 0.0480 0.3892 0.1589 -1.3288 0.6656 0.4833 0.6171 -1.2622
 -0.5134 0.7197 0.1731 1.4695 5.2204 0.2960 4.4021 -1.4725 3.0590 -1.1876
 0.8969 -0.1546 1.0167 0.1394 1.4992 0.1203 0.2340 -0.6188 3.5808 -1.5981
 -0.3110 0.4295 1.1045 0.6712 2.2396 -0.3213 0.5853 -1.0797 1.3849 -0.8387
 0.3767 0.2669 -0.7529 -0.5088 0.1041 -0.0623 -1.7462 -0.0458 -0.8501 0.3256
 1.2038 -0.3055 0.5331 0.3466 -1.5444 -0.2161 -1.5696 1.0629 2.0163 -1.8682
 -1.3454 0.7397 0.0662 1.3311 1.3559 -0.7970 2.7211 0.2416 -0.8339 -0.3123
 0.0912 0.3143 0.3415 1.1629 1.6344 -0.4688 1.4238 -0.8550 1.0234 -0.5982
 -0.2935 -0.0681 -0.5857 -1.2883 -3.1212 -0.2773 -3.3448 1.4137 -1.2824 0.9208
 -1.6112 -0.1706 0.9836 0.0244 -0.5090 0.6817 2.2884 -0.6714 0.2986 0.3001
 -0.2856 0.5123 0.0580 1.1172 3.0766 0.3694 3.4840 -0.9000 -0.4215 0.7386
 0.8036 0.3674 -0.2961 0.3509 2.7990 -0.4725 0.8316 -0.3078 -0.1998 0.3789
 1.1508 0.2951 1.2339 1.5152 2.1373 -1.8833 1.7470 -1.6484 3.8022 -2.8006
 0.5397 -0.0648 -1.1469 -0.7201 0.2811 0.4693 0.2568 0.4865 -1.8140 1.4822
 -0.0522 -0.1320 -1.1707 -0.1855 1.5426 1.8299 1.1619 -0.2815 -1.3127 1.7145
 0.4810 -0.0994 -0.5384 -0.8098 -1.3216 0.3768 -1.2518 -0.7685 0.7256 1.1343
 0.1826 0.1955 0.9307 0.9381 2.4507 -0.7428 2.5725 -1.5855 2.3740 -1.5165
 -0.1739 -0.1954 -0.5045 -0.2187 -5.5075 -1.3043 -0.7464 2.5326 -2.1877 -0.0955
 0.8984 -0.6963 -0.3327 0.2718 -0.3051 -0.5220 -0.2108 0.4418 0.5168 -0.4254
 0.5003 -0.6662 -0.2655 -1.0397 -2.5587 0.7913 -2.7553 0.3007 -2.1436 2.1423
 0.7639 -0.9493 -0.4740 -1.1345 -5.4256 -0.2442 -2.9581 0.9307 -0.8383 0.2505
 -1.1400 -0.1240 0.6319 0.2234 -1.5903 -0.4394 0.3494 1.2831 0.2087 -1.0491
 1.0261 -0.3982 0.3968 -0.7503 -1.9385 -0.6492 -2.8403 0.4969 -0.7882 0.3114
 -1.3677 0.5992 1.3273 1.2351 2.0989 -0.4378 2.8019 -1.3210 0.9581 -0.8976
 -0.1012 -0.8826 -0.6932 -1.3333 -3.3395 -0.2033 -2.0692 1.3681 -3.0231 1.8654
 -0.4852 -0.6912 -1.9914 -1.9508 -3.8352 0.7368 -3.4357 3.4548 -4.0579 1.7086
 -0.1287 -0.9113 -1.0202 -0.9077 -4.8888 -1.0853 -1.2748 2.3354 -0.0402 -1.1425
 0.6903 0.6277 0.0761 0.3392 2.4413 0.9309 -0.4460 -0.6696 2.3405 -1.0347
 -1.4720 -0.0369 0.2380 -0.5466 0.8065 0.0943 2.7540 0.2643 -0.5206 0.5563
 -1.0031 0.4027 1.1444 1.8916 1.9385 0.3606 2.9901 -0.8461 1.7958 -1.4083
 -1.6685 1.0000 2.0657 1.4083 2.5938 -0.4817 3.7675 -1.3203 2.3734 -2.1649
 -0.7238 0.7003 1.6211 1.5863 5.1626 -0.2990 4.2127 -1.7590 3.8983 -2.4417
 0.1543 -0.4679 0.0135 -0.7328 -1.1438 0.4624 -0.7730 -0.4352 0.2060 0.7606
 0.7302 0.4660 -1.0222 0.5047 1.6328 0.5081 1.6067 0.1844 -0.6647 -0.0488
 0.0970 -0.1699 -0.3602 -0.1095 -2.0041 0.1457 -1.2576 1.6653 -0.9879 -0.2427
 1.8095 -0.3071 0.6257 0.3775 -0.2711 -1.2005 -2.1080 0.1086 1.7302 -1.2048
 0.7541 0.9020 -0.1112 0.5610 6.1632 1.0489 0.5848 -1.5791 0.8451 0.4843
 -0.6055 0.1252 2.6118 1.6136 -0.1140 -1.3672 2.3772 -1.4186 2.8710 -2.7964
 -2.5379 -0.2415 2.0394 1.5437 -3.6444 -2.4799 3.9905 1.0919 0.0815 -2.2964
 1.6596 -0.3817 -0.3264 -0.3809 -1.1219 -0.5932 -3.2212 1.0814 1.2769 -1.1589
 0.1377 0.1527 -0.8237 -0.7398 0.7152 1.0001 -0.2353 -0.9971 -1.1885 1.7336
 0.7271 -0.3530 0.0082 -0.3837 0.0511 0.4230 -1.2612 -0.1499 0.1464 0.4957
 2.7846 0.2684 -1.8811 -1.4895 0.1255 0.5591 -4.5958 0.1115 -2.1568 2.4184
 -2.0718 0.0990 -0.5043 -0.1440 -1.8080 1.9742 -1.1057 1.5128 -3.4161 1.8414
 -0.1939 0.0532 0.3751 0.5842 1.9047 0.2217 1.3771 -0.6785 0.6818 0.0112
 -0.8880 -0.1718 0.8075 -0.6418 -1.4470 0.7993 -0.3630 0.1104 -0.5995 0.3085
 0.0964 -0.5884 1.5204 -0.3705 -2.9925 -0.7273 -2.6117 0.5433 -0.3599 -0.2644
 -0.6985 0.0728 1.3084 0.8117 4.4262 1.3191 2.3924 -2.2145 3.9565 -1.3851
 -1.0996 -0.3829 -1.7224 -1.0319 -1.4315 0.3319 -0.2241 1.5797 -5.0583 3.2019
 -0.1006 0.8538 0.4204 0.5299 2.4637 -0.1165 0.7594 -1.0376 1.8003 -0.9226
 -0.1527 -0.2792 -0.0353 -1.2416 -3.0530 -0.2135 -0.5625 0.2366 -0.7584 0.8715
 -1.7442 -0.0402 -0.4893 0.1749 0.1313 1.2245 2.1465 0.4412 -3.6914 2.5074
 -0.2254 -0.5962 0.3342 0.0748 -2.9390 -1.5796 1.1981 0.9288 -0.2384 -0.9365
 0.8348 0.8939 1.6354 0.9501 1.2863 -1.0763 0.2623 -1.5653 2.7503 -1.6090
 -1.1375 0.7275 0.1608 1.5005 1.4117 -0.9096 1.7620 -0.1665 0.5817 -1.1373
 0.5411 -0.2043 -0.5365 -1.3042 -1.8446 0.5728 -2.6767 0.0653 -0.7421 1.1232
 0.0511 -0.8015 -1.3744 -1.0357 -2.4354 1.0338 -3.0908 1.6861 -1.3917 1.0662
 0.9461 0.0621 -0.2133 -0.5986 -3.9088 -0.9205 -2.8943 1.4828 -0.9056 -0.5730
 2.1050 -0.2110 -0.7700 -0.7459 1.3181 0.6779 -1.9139 -0.5229 0.7892 0.4468
 0.6279 -0.8451 0.4974 -0.7229 -1.9334 0.0988 -2.0295 0.7631 0.7828 -0.4040
 0.7464 -0.1310 -1.3558 -1.4134 -0.9291 0.6556 -3.1723 0.4322 -1.0146 1.0645
 0.6907 -0.1367 -0.3431 -0.4560 -1.8444 -0.2332 -1.1219 -0.0242 0.4431 -0.2444
 1.0401 -0.0290 0.1906 -0.7881 0.0374 0.9879 -2.4223 -0.5000 3.5790 -1.1598
 -0.0387 0.4207 1.3323 2.1323 1.3595 -2.1419 3.4543 -1.0639 2.6056 -2.8370
 -0.6388 0.8395 1.0357 0.3424 1.0944 -0.2754 1.0466 -0.4020 0.5055 0.1621
 0.5658 -0.4386 0.6667 0.7674 -0.4699 -1.4606 -0.0590 0.4138 1.3072 -1.8988
 -1.2913 -0.1759 -0.0395 -0.6517 -3.0349 -0.1907 0.1016 1.3599 -1.8334 0.6334
 -1.7100 0.7683 1.6112 1.7520 3.0991 0.8807 2.3032 0.4101 1.6962 -1.9737
 1.0579 0.2843 -0.0595 -0.1059 3.6009 0.0876 -1.0192 -1.4776 2.4974 -0.7320
 -2.1404 -0.4603 0.0111 -0.1034 -3.5672 -0.1546 0.8391 1.1409 -2.8125 0.6689
 -0.3119 -0.0766 -0.6271 -1.2666 -4.3437 0.4295 -2.4663 0.9086 -2.3713 1.9270
 1.0075 -1.3744 -0.6270 -0.9407 -3.4371 0.2367 -3.4995 2.5845 -0.7172 -0.1822
 0.0320 -0.5404 -1.5749 -1.6790 -3.1254 0.5056 -2.6536 2.2116 -2.4803 0.9979
 0.2675 0.1752 0.6315 1.4038 0.9507 -1.8464 3.0327 -1.2530 5.0066 -3.8734
 -0.0354 1.1019 -2.0561 -0.5207 1.0917 0.3172 -0.1993 0.3850 -2.8593 2.2773
 0.4907 -0.7875 -0.2725 0.0118 0.5260 0.3121 -0.3289 -0.1157 0.7129 -0.9294
 2.4932 0.3411 -0.2421 0.5960 5.1600 0.0757 -0.7958 -2.0676 4.3178 -1.5594
 0.4415 0.4045 0.5224 0.6068 3.5117 -0.2486 1.0224 -1.6343 4.3879 -1.9699
 0.7414 -0.3261 -0.6137 -0.4200 -2.6870 -0.1029 -1.7950 1.0285 -1.4573 0.4997
 1.6148 -0.3480 -3.0612 -2.1273 -2.4427 0.9032 -4.4271 1.2252 -4.7782 4.0862
 -0.0668 0.6340 0.1964 -0.1432 -0.5391 0.1946 -0.5543 0.2991 0.1379 0.2184
 -0.0289 0.0225 -0.5938 -1.0311 -2.6001 0.0816 0.0247 0.0989 -0.2694 0.6713
 0.0287 1.0176 0.2153 0.8691 3.4502 0.3280 0.6920 -1.6372 0.4871 0.8681
 0.4205 0.4020 -0.0113 0.4689 2.9495 -0.3189 0.7469 -0.9395 0.8459 -0.6985
 0.3010 -0.2507 1.0789 -0.2115 0.9838 -0.0625 0.1295 -1.9603 4.0148 -1.5531
 1.5734 0.2152 0.8890 -0.2667 4.7831 0.7137 0.0278 -2.5453 2.3257 0.2644
 -2.5020 0.1588 0.7977 1.3901 -1.8349 -1.1688 3.6447 1.5381 -2.3660 -0.5976
 -2.1308 0.6066 -0.9653 0.6017 -0.4759 0.0614 2.9266 0.9511 -0.7494 -0.2964
 0.5507 -0.5195 0.5126 0.0463 1.5331 0.6723 -0.7192 -0.7899 2.6530 -1.1229
 0.2812 0.4043 -0.6425 -0.5959 0.2241 0.6018 0.2232 0.0665 -2.6800 1.9022
 0.3545 -0.4156 -1.5833 -1.2939 -0.1320 1.8296 -1.5225 0.4772 -2.5672 2.3106
 1.0994 -0.4082 -2.0304 -1.5968 -1.8889 1.4935 -3.4114 1.8413 -2.4133 2.0721
 -0.2392 -0.5460 -0.3260 -1.3983 -0.7314 1.7796 -4.0428 1.1706 -1.3215 1.3139
 -1.2472 -1.1558 -0.3796 -1.4897 -6.6054 -0.2915 -2.0053 3.0182 -4.3546 0.9860
 -0.3193 -0.4969 0.5259 0.2072 -2.3207 -1.5824 0.2923 0.3511 -0.8306 -0.3622
 -0.1064 -0.0620 -0.9650 -0.8450 0.0842 0.4623 -1.7154 0.7569 -1.9404 1.9591
 -1.5796 1.2504 1.2641 1.5702 4.2711 -0.0527 4.9506 -2.0467 2.5112 -1.8941
 0.4724 -0.4751 -0.9284 -0.6520 -1.4404 0.1838 -1.2915 0.8961 -1.7320 0.6919
 -1.8811 0.1941 -0.6472 -0.1976 -0.5557 0.8293 1.9413 1.5619 -2.8946 1.0794
 -1.6063 1.4213 -0.2842 0.0706 3.3140 0.4180 3.3001 -0.7989 -2.5904 1.9326
 0.1862 -0.3522 -1.8092 -0.8416 0.0305 1.2108 -0.5104 0.4715 -2.1715 2.2359
 -0.7822 -0.1987 -1.7888 -0.7362 -3.0090 0.7772 0.2155 2.5680 -5.5357 2.5434
 1.2756 0.2684 1.5454 0.4172 2.7101 -0.0886 -1.0652 -1.6004 2.8104 -1.5236
 0.2232 0.4981 -0.2554 0.7615 2.8381 -0.5485 2.9390 -1.7268 0.9167 -0.4864
 0.4779 -0.5487 -0.1002 -0.2542 -0.6656 -0.5907 -1.4953 0.8845 -0.2244 -0.3413
 -0.9112 -0.6125 1.7589 -0.0471 -2.7468 -0.2308 -1.0356 -0.0542 0.1141 -0.4152
 -0.4999 0.1331 -0.6620 0.7603 0.5177 -0.2049 1.2894 0.8228 -0.0695 -1.0624
 0.7044 -0.1698 -0.3359 0.2373 1.5844 0.3308 0.8993 -1.0242 -0.3393 0.3322
 -1.9589 0.3050 0.3629 0.4103 1.0749 0.1942 2.5112 -0.2392 -0.9780 0.2703
 0.4747 -0.7736 0.2389 -0.3280 -0.3276 -0.8695 0.3473 -0.6155 1.0742 -0.4392
 -0.3325 -0.6859 0.9191 -0.1233 -3.6442 -0.1801 -0.9074 -0.0432 -0.8278 0.4043
 0.7139 0.1371 -0.3948 0.5531 1.6093 -0.6326 1.6606 0.1072 2.7220 -2.1402
 -0.3884 -0.4206 -1.1811 -1.0364 -3.9665 -0.9703 -0.5200 2.1503 -3.1098 1.4081
 -0.7127 0.3404 1.0213 0.0284 3.7886 1.6513 1.0952 -2.5798 2.8285 -0.0224
 0.9001 0.1539 0.3770 -0.2962 2.0756 0.1619 -0.4260 -0.4521 -0.2774 0.5080
 -0.0659 0.3323 0.8971 0.6137 -0.8062 -0.7192 0.7609 -0.2829 1.6803 -1.3080
 2.3595 0.3802 -0.2628 0.9690 3.8029 -0.2965 -0.5567 -1.6360 1.7247 -0.8276
 -0.6800 -0.0794 -0.6768 0.2894 2.0057 1.2761 1.6831 0.3936 -0.5586 0.3892
 -1.6252 0.5443 0.7170 1.4910 -1.0434 -0.8604 3.2450 0.4595 0.1494 -1.3706
 -0.9756 0.6915 0.2309 0.3338 -0.7808 -1.4373 2.3647 -0.6737 0.0973 -0.5380
 -1.4019 0.1867 0.5121 0.7367 -2.6218 -1.0924 1.6160 1.5436 -1.0981 -0.9003
 0.9112 -0.1692 1.5269 0.5059 -2.0324 -2.0792 0.3031 -1.3069 2.5307 -1.6361
 0.7131 -0.6095 0.8075 0.5648 0.3336 -0.3216 -0.3842 0.2220 3.2759 -2.4576
 -0.2820 0.0115 -0.3216 0.6955 -3.2121 -0.9402 -0.9345 1.5142 -0.7482 -0.7300
 -1.3529 -0.1489 -1.2002 -1.1481 -4.3549 1.5325 -0.7617 2.2733 -5.8401 3.3900
 1.2032 -0.3595 -0.4310 -1.3825 -1.1171 1.1187 -2.7383 0.9756 -1.0942 0.6536
 -0.3485 0.3619 -0.5391 -0.9885 -0.5288 0.7306 -1.2822 0.0466 -0.9758 1.2244
 1.7908 0.0724 -0.2507 -0.4716 1.9189 0.0849 -1.4710 -0.5573 0.2848 0.3226
 1.4501 -0.0063 -1.4693 -1.5927 -0.9109 -0.3174 -2.1166 -0.0533 -0.2169 0.8872
 -0.3051 0.2716 -0.3366 -0.0899 1.0577 0.6931 1.1629 -1.3370 0.2352 0.5265
 0.9664 -0.8504 -1.2231 -0.8045 -1.7438 0.5460 -2.3061 1.4424 -1.8774 0.8479
 -1.1986 -0.2115 -1.0307 -0.3413 -2.3311 1.0626 -0.1859 1.8328 -3.1272 1.3240
 -0.8107 -0.2095 -0.4231 -1.5263 -0.3447 1.5735 -1.9191 0.3345 -2.2154 2.0915
 -0.9764 -0.1013 -0.8125 0.4141 -2.3280 -0.4937 1.2473 0.9085 -1.2635 -0.2333
 0.4687 0.5639 0.0384 -0.6070 2.8219 0.9306 -1.5225 -1.2805 0.1902 1.1443
 0.5341 0.2586 -2.2419 -0.8825 -0.6945 0.9284 -3.5186 1.1288 -2.9014 2.4316
 -0.2713 0.5828 0.2331 1.1490 0.8316 -0.8269 4.1681 -0.7274 1.1887 -0.8666
 -2.0957 0.7336 0.7038 1.0635 2.7532 0.6881 4.2429 -0.7850 -1.5760 0.7581
 0.3349 0.1013 -0.6389 -1.0557 -0.8683 -0.6244 -1.1433 -0.0447 -1.1252 1.1112
 1.2635 -0.3831 -0.3918 -0.6259 -2.7495 -0.2933 -1.9517 1.8813 -0.9171 -0.1878
 -1.7828 -0.2304 -0.3100 -1.0841 -2.4781 0.7705 0.6766 1.3765 -2.8765 1.7000
 -0.4203 -0.0127 0.5800 0.7726 0.4286 -0.2792 2.8909 -0.9299 -0.2080 0.3728
 -1.8624 -0.4463 0.7024 0.8697 -2.6190 0.3970 2.0402 1.7223 -0.5680 -1.0145
 -0.3824 0.0602 0.1069 0.0403 0.2592 1.0529 0.4092 0.3866 1.3665 -0.8172
 -0.5678 1.1692 -0.2353 0.6875 3.3489 1.0269 1.1811 -0.8340 -0.3488 0.5182
 -0.6515 -0.3763 -1.8289 -1.7839 -3.2310 1.1345 -1.7409 2.2854 -4.7331 3.2347
 0.3622 -0.0102 0.3929 0.2871 1.3681 -0.2048 0.9868 -1.6554 2.4210 -0.7653
 1.6011 -0.5193 -0.2669 -0.7976 -3.6839 -0.2956 -3.9022 0.4640 -0.1164 -0.1807
 -0.8154 -0.8895 0.0056 -1.3532 -4.6204 -0.0252 -2.4398 2.4208 -3.0740 0.9236
 1.4713 -0.2747 -0.8252 -0.4497 -0.3918 -0.0190 -1.0960 -0.4738 0.6112 0.2392
 -0.0153 -0.5822 0.2002 0.3075 -0.2107 0.5944 0.7785 -0.6414 -1.0538 0.6518
 -0.6637 -0.1241 -0.2362 -0.5667 -0.7749 1.1235 -1.7494 0.9397 -2.7766 1.9496
 -0.7244 -0.4803 0.3159 0.1697 -1.6106 0.6182 1.3148 0.9846 -0.8029 -0.2355
 -1.6768 0.0562 0.6908 0.9329 0.2170 -0.0129 1.2338 0.2460 1.6777 -1.4449
 -0.3056 -0.0039 -0.1390 -0.0074 1.9729 1.1568 0.1383 0.0523 -0.8952 1.2393
 0.7642 0.2227 -1.0895 -0.6075 2.0274 -0.5763 -0.8872 -0.4421 0.7808 0.2852
 1.7017 -0.5371 0.8983 -0.4836 0.0420 -0.6866 -2.2695 -1.1075 4.4024 -2.0006
 -0.5536 0.0499 0.5541 0.0037 0.5972 0.5188 1.5550 -1.3718 -0.6281 1.3726
 1.4015 -0.4980 -0.3961 -1.3457 3.0136 2.0783 -2.6544 -1.4427 1.6892 1.1021
 -0.7985 -0.1361 -0.0924 -0.1745 -0.7425 -0.6491 0.1531 0.0217 0.9001 -0.6242
 -0.1772 -0.1982 1.3227 0.0532 -3.2095 -1.6248 0.6938 0.0893 1.2230 -1.4112
 -0.5297 0.0185 0.4701 0.5212 2.7452 1.3090 1.9553 -1.3595 0.2532 0.8355
 -0.5740 -0.6601 -1.4482 -1.0997 -6.6271 -0.5007 -2.8268 3.5681 -5.0520 0.9513
 0.7892 -0.1278 0.5047 0.6863 -0.7840 -1.2465 -1.6688 -0.4557 4.3334 -2.7846
 -0.7174 1.0575 1.7614 1.8777 3.8638 0.7923 2.1393 -2.0898 2.4445 -1.3248
 -0.2435 0.4965 -0.8054 -0.2706 1.0707 0.2509 1.7472 -0.1841 -0.0412 0.2539
 0.6008 0.7308 0.5126 -1.2323 0.0440 -0.1754 -3.6420 -0.3811 -0.8742 1.1890
 -0.9549 0.0765 -0.0768 -0.4164 -0.6812 -0.3257 0.3733 0.0390 -0.7121 0.2335
 -0.8236 -0.0764 0.0424 -0.1569 -1.6800 -0.1852 0.3681 -0.0728 1.2463 -0.6459
 -1.5182 0.7752 -0.8679 0.7880 1.1996 0.5221 2.4903 0.5856 -2.9457 1.4063
 -0.8632 0.0322 0.2034 1.0223 -0.9086 -1.3128 2.9749 -0.4121 0.6466 -0.5435
 -0.1345 0.1230 0.1655 0.0772 -0.8011 0.2994 -0.8932 0.5849 -0.5443 -0.3972
 -1.2197 -0.5297 -0.6662 0.1666 -1.1956 0.8477 1.2351 0.4907 -1.1899 0.8624
 -1.1367 -0.8924 -0.0480 -0.7291 -4.1064 0.7225 -0.8356 1.6319 -0.5814 -0.6949
 1.4973 -0.1567 1.5190 0.0345 -2.3009 -1.4881 -2.2385 -0.4842 3.7839 -2.5660
 -1.4381 -0.1456 0.7034 -0.5269 -2.0254 0.8841 -1.9964 1.4318 -3.3072 2.0609
 -0.8576 0.8380 -0.6540 0.7059 2.6049 0.7020 1.2877 -0.7426 -0.4596 0.4023
 -1.1230 0.3149 -0.7549 -0.6026 -2.0140 -0.2482 -0.7230 1.8454 -3.7012 1.7803
 -0.1374 1.0427 2.0956 1.2786 1.9924 -1.3134 1.3590 -1.8863 4.8541 -3.2995
 2.6600 -0.8707 0.3142 -0.6588 -1.3052 -1.0881 -3.2301 -0.7850 3.3121 -1.2610
 -0.3566 0.2837 -0.7842 0.4102 1.6179 0.3729 3.3567 -1.2588 -0.4163 1.4861
 -0.8541 -0.3728 0.2422 -0.0030 -0.1255 -0.0067 2.4878 -0.4036 1.4504 -0.6528
 1.3823 -0.3280 0.7777 -0.6787 -1.5728 -0.0353 -4.5760 0.2810 1.7688 -0.9838
 0.8692 1.2122 0.7581 1.5799 6.5744 0.3083 2.7358 -3.4797 3.7221 -1.4053
 0.3678 -0.4231 0.3618 -0.0840 0.5136 -0.9075 0.0120 0.4538 0.7227 -1.3855
 -0.1365 0.2849 0.3551 1.0106 -0.3868 -1.2126 2.2183 -0.0967 2.1339 -2.1970
 0.1526 0.0839 -0.1300 1.1828 -0.5947 -1.4820 0.6964 1.9701 -0.7418 -1.8486
 -1.3976 -0.2142 0.4111 -0.4762 -1.2375 0.8233 0.1416 0.4020 -1.1883 0.6510
 0.9411 0.2505 -1.3455 -0.6203 0.4404 -0.1229 -1.8489 0.8842 -1.3610 0.6235
 2.6698 -0.3424 -1.5183 -0.6277 -1.6289 -0.4693 -4.1240 1.1377 -1.5584 0.9496
 0.0664 -0.5237 -0.7769 -1.0658 -4.3644 -0.9242 -2.8159 1.9289 -1.0879 0.0013
 -1.0928 0.1390 0.7569 1.0978 -2.0259 -1.4133 0.4147 0.7574 -0.5152 -0.8922
 1.5672 0.1637 -0.8654 -0.1479 0.2906 -0.3618 -1.6279 0.7093 0.9091 -0.7089
 0.4391 -0.4919 1.1811 1.2342 0.6323 -1.0392 0.7923 -0.0401 2.7868 -2.6086
 -0.7549 -0.4217 1.1895 0.0751 -0.0014 0.6149 0.4770 -1.2992 1.8931 -0.3344
 -0.1843 0.3281 0.3229 0.5839 4.1377 1.0866 2.3017 -2.3145 -0.1739 1.5647
 -0.6374 -0.6344 1.2410 -0.0024 -0.7081 -0.1356 1.0252 0.6918 0.2327 -0.8381
 -0.4758 -0.1766 -0.3318 -0.3440 -1.7183 -0.0085 -0.5570 0.4659 -1.5772 0.9581
 -0.2123 0.0946 -0.7343 0.4439 -1.1277 -0.5542 0.8092 1.5261 -2.3950 0.1888
 -1.8916 -0.1697 0.3224 0.6985 -1.3736 -1.0918 3.9803 1.8974 -1.8622 -0.6190
 0.9085 0.0121 -0.1590 0.9146 -0.5905 -1.5024 -0.1699 -1.1368 3.5343 -2.2048
 2.3744 -0.0781 -0.4012 0.0897 1.5364 -0.8695 -1.3738 -0.2266 2.2299 -1.3586
 1.0709 -0.2701 0.9781 0.5906 -1.0111 -1.6740 -1.3118 0.7713 3.0559 -2.9464
 0.6808 -0.2507 -0.7231 -0.7806 2.8757 0.6485 -0.8695 -1.2068 0.2550 0.7555
 -0.5806 -0.8222 -1.1899 -1.7278 -5.6664 0.5461 -2.1040 3.6421 -4.4168 1.5569
 1.2634 -0.2904 -1.6339 -0.5746 -0.7394 -0.0992 -1.4292 0.7861 -1.3754 1.1038
 0.7474 -0.5078 -1.7021 -1.1388 -0.7740 0.5481 -0.9245 1.3302 -2.0844 1.5397
 -0.2581 -0.5427 -0.3626 0.7464 -1.4574 -1.1483 2.0758 1.2816 0.1536 -1.5427
 -1.1464 -0.2926 1.0374 0.3340 -3.0407 -0.5570 0.0373 1.8938 -0.1593 -0.9054
 0.9010 0.0499 0.2513 -0.1773 -0.0437 0.2766 -1.8557 -0.8195 1.3176 -0.2581
 -0.2002 -0.5828 -0.7120 -0.9959 0.4486 1.2322 -0.0173 0.3380 0.5809 0.4377
 -0.2272 0.1066 -1.2061 -0.4561 -1.4498 -0.0435 -1.2369 1.5661 -3.9477 2.0953
 -1.7809 0.3523 1.0418 -0.0699 2.3016 1.7177 1.2831 -1.6189 -0.8015 1.4048
 -0.7903 0.2624 -0.5742 -0.5841 -2.5857 -0.6283 -0.0363 0.8521 -1.8901 0.8383
 -0.6022 0.4328 1.0814 1.0806 -1.0256 -0.7582 1.8817 -0.1290 0.0866 -1.3954
 0.5667 0.0509 -0.7239 -0.5594 -1.0241 0.5593 -3.0596 1.9774 -0.5979 -0.4521
 1.3904 0.0300 0.2286 -0.1176 1.9924 0.3734 -2.6624 -0.6536 3.8130 -1.6460
 0.0503 -0.4840 -0.1639 1.0084 2.7766 -0.6148 3.4503 -1.1541 1.5503 -1.1469
 1.2535 -0.2296 0.0986 -0.4538 1.0541 -0.0110 -0.8367 -0.6329 1.2524 -0.1682
 -1.4958 -0.5899 0.2167 0.0349 -6.4163 -1.6189 0.1805 3.7921 -4.0053 -0.0242
 -0.5616 0.8782 0.8219 0.7202 2.2147 0.3225 -1.0170 -1.3194 1.7292 -0.3643
 2.4136 -0.2627 0.1787 -0.2684 -0.4023 -0.0930 -3.3906 -0.2372 1.5951 -0.2306
 1.2442 -0.2823 1.0357 -0.5577 -1.2294 -0.8148 -2.8931 -0.1744 2.0202 -1.2510
 0.2539 0.4898 -1.4172 -0.6889 1.0847 1.3540 -1.0739 -0.0291 -2.4200 1.6623
 -1.4085 -0.5495 2.4425 1.5064 -3.6819 -2.2842 2.2333 0.3506 0.8825 -2.3913
 -1.9147 0.4223 1.0571 1.0772 -3.0720 -2.0673 2.4656 0.9982 -1.4077 -0.8881
 0.7007 0.5644 0.4592 0.4757 1.7939 -0.5839 -1.1033 -0.5198 0.1255 -0.5265
 -1.9641 0.4310 1.3134 1.3188 -1.1975 -1.2060 3.1119 0.0610 1.5820 -2.0676
 -0.9781 -0.5327 -1.6715 -1.6380 -3.1286 0.8355 -0.0954 2.1552 -4.9916 2.8241
 -0.4659 0.1266 -0.1359 0.2804 0.3331 -0.6621 1.4381 -0.5649 0.6625 -0.2538
 1.7141 -0.6312 -0.4497 -0.2612 -2.0799 -1.4207 -1.7921 0.8899 1.1024 -1.4259
 -1.2690 -0.0059 -0.0827 0.0313 -2.5817 -0.5134 0.1393 1.0181 0.0070 -1.0331
 -0.1267 -0.1656 0.7874 1.4238 0.8687 -0.7943 2.1899 -0.0676 2.6923 -2.4701
 0.1246 -0.4814 1.0825 -0.9402 -2.0239 0.5696 -2.5932 0.9000 1.2121 -1.1862
 1.5149 0.3370 -0.7526 -0.6767 0.0895 -0.5021 -2.4759 0.4558 0.7920 -0.7324
 0.2934 1.4407 1.7194 1.4460 3.6942 -0.9738 1.6478 -2.3711 4.0166 -2.6333
 -2.0906 0.5846 2.3334 1.3053 3.4652 -0.0348 3.5069 -2.2005 2.4545 -1.2481
 -1.3410 0.8118 0.2363 0.8174 -0.2589 0.0570 1.6487 0.6844 -0.0624 -0.9240
 0.6458 0.2050 0.6498 0.5339 0.2459 -1.7322 1.4637 -1.9488 1.6409 -0.4278
 0.3110 0.6139 -1.4418 -0.3711 1.6882 -0.0539 1.8320 -0.4452 -2.8339 2.3791
 -1.0660 0.8385 0.2627 1.2169 1.5135 -0.4655 3.3144 0.3838 -0.1604 -0.9972
 0.0413 -0.1492 1.4853 0.9450 0.8912 -0.2743 1.0339 -0.9198 3.4647 -2.0999
 -0.6144 -0.4177 1.3653 0.6344 -0.1252 -0.1560 2.0315 0.0761 0.8029 -1.3537
 -0.3275 0.6387 2.3781 2.5290 3.6621 -0.9371 3.4790 -2.0432 4.2783 -3.0470
 -1.4303 -0.3527 0.1574 0.0313 -2.8696 -0.5318 2.2748 1.2275 -0.0504 -0.9617
 -0.3941 0.1623 0.2887 0.4102 0.6033 0.9832 0.4626 0.7669 0.2576 -0.4931
 1.2214 0.3780 -0.4200 -0.2331 1.5992 1.1513 -0.1085 -0.6991 -0.3761 1.1815
 0.2144 0.6228 -0.0720 0.9767 4.0777 0.0063 1.6849 -0.9774 0.8827 -0.2693
 0.2762 -0.1387 -0.9998 -0.6459 1.9652 1.3534 -0.1474 -0.5686 0.3815 1.2943
 -0.4781 0.2501 0.4239 0.3035 1.8276 0.8265 0.5762 -2.5224 3.7924 -0.7369
 0.6247 0.2381 0.7714 0.5907 -0.4654 -0.9352 -0.7386 0.0502 3.7017 -2.6177
 0.6326 0.3487 -0.9134 -0.9105 1.5859 0.8793 -0.8037 -1.7189 0.7063 1.5934
 -0.3424 -0.5547 1.1021 0.3099 -3.6988 -1.1572 -0.6800 2.0198 0.0197 -1.8573
 1.6701 -0.8050 -1.0672 -0.1682 0.8570 -0.5789 -1.4327 0.4742 1.8239 -0.7824
 1.1745 -0.7494 0.2163 -0.1537 -2.3388 -1.0430 -3.3393 1.2238 1.4433 -1.9348
 -0.7096 0.5499 0.8181 1.5874 4.5112 0.8116 2.8582 -1.8646 2.0592 -0.7015
 -0.2629 0.0361 0.6786 1.2186 -0.4714 -1.3991 1.9364 -0.5898 1.4487 -1.5786
 2.2135 -0.4603 0.3628 0.0189 2.2232 -0.5366 0.6110 -2.2618 5.1177 -1.8439
 0.6194 -0.1025 -0.0812 -1.2318 -0.7162 0.7103 -2.1382 -0.0303 0.1638 0.8418
 -0.1384 -0.0579 -0.6546 -0.4157 -2.3688 -0.4732 -0.8871 1.1530 -1.8694 0.5036
 2.6437 0.5298 -1.2284 -0.9986 0.6941 0.2995 -3.1480 -0.9773 1.0984 0.8339
 -0.4894 -0.3364 1.6456 0.2844 0.5857 0.6597 0.6888 -1.2557 3.0760 -1.5086
 -0.2193 0.7019 0.6555 0.7544 -1.5883 -0.4278 -0.1619 0.6967 0.4423 -1.3287
 -0.6674 1.0420 2.0160 1.6795 5.6843 0.0884 2.7191 -2.7579 3.3259 -1.0723
 0.0026 -0.5808 0.6959 0.0018 -1.9453 -0.9766 1.0401 0.9148 0.8162 -1.5328
 -1.2385 0.3433 0.1997 1.1659 2.4743 1.6364 1.5835 -0.1333 0.2024 -0.2169
 1.9348 -0.2192 -0.4926 -0.0589 -0.1634 -0.9068 -0.9720 0.7799 1.7568 -1.7850
 -0.3588 0.1083 0.6813 0.2693 1.3980 0.2505 0.1770 0.4109 -0.0516 -0.1420
 1.3678 -0.7678 0.8105 0.2469 -2.9968 -2.2892 -0.3757 -0.6715 4.2322 -2.6749
 0.4879 0.1591 -0.0932 0.8012 0.9636 -1.2041 2.1419 -0.3929 -0.7152 0.0880
 2.2873 -0.2983 0.5927 -0.6862 0.1597 0.2340 -3.8310 -1.0711 3.7109 -1.2040
 1.5719 0.1122 0.4821 0.5943 -0.7456 -0.6507 -1.6205 0.9833 0.5108 -1.6113
 0.3608 -0.2685 0.0451 0.0824 -1.0737 -1.0178 -0.0762 -0.1204 1.2519 -0.7045
 -0.3134 -0.6514 -0.4490 -1.5999 -6.1315 -0.6358 -0.9285 2.4028 -3.6724 1.6805
 0.0627 -0.4811 0.3935 -0.7634 -0.9819 1.1997 -2.1057 -0.6578 -1.4189 1.5904
 -1.4932 -0.1092 -1.6854 -0.7093 -3.4322 -0.0455 0.0483 1.3224 -5.2820 3.1872
 -2.4859 -0.0474 -0.3357 0.3606 -2.4795 0.1002 3.6901 0.9747 -2.5533 0.8438
 0.2945 -0.0926 -1.6220 -0.7374 0.9321 1.5554 -3.0410 0.7947 -2.2040 1.6316
 1.3407 0.3105 -0.9978 0.1277 1.6464 -0.6175 1.1075 0.0161 -1.3415 1.3067
 1.7284 0.0070 0.1822 -0.1979 3.8990 0.6273 -1.8439 -1.9115 4.0516 -1.2245
 0.3280 0.8993 0.0015 0.3300 2.8757 -1.1407 1.1623 -2.7059 1.3808 0.3244
 0.2569 0.1409 0.8330 1.3825 1.3966 -0.8461 1.1202 -0.9693 3.5981 -2.7879
 1.0971 0.2534 -0.2463 0.3801 3.0984 -0.2227 -0.8286 -0.8757 2.8621 -1.0457
 -0.9224 0.5833 1.4087 1.9651 3.0680 -0.5802 4.9961 -1.9182 3.9381 -2.3678
 2.6233 -0.6994 -0.1259 -1.0201 -1.4415 -0.6677 -3.3774 -0.1856 1.2601 -0.5249
 1.0553 0.4681 -0.4296 0.3811 3.7958 1.1835 -0.2686 -1.3398 0.0248 1.1883
 2.3787 -0.7540 -1.1450 -1.4609 -3.3468 -1.2176 -4.5511 0.7341 0.5044 0.0464
 -1.9530 1.3012 0.2867 1.0223 2.2604 1.1994 1.4919 0.0919 0.0669 -0.3747
 2.7677 0.0994 -0.1536 -0.3376 3.7636 0.4405 -2.2723 -1.7442 4.4347 -1.0797
 1.5959 -0.4654 1.0250 -0.1522 -0.8576 -1.1338 -2.3478 0.1942 3.1778 -1.9891
 0.4338 0.4430 -1.4329 0.3905 2.2933 0.0854 0.2535 -0.8004 1.8876 -0.4658
 0.3929 0.5309 -1.0414 -0.2864 -1.3998 -1.4807 -0.4195 0.8956 -1.7622 0.1699
 -0.8296 -0.1756 0.6464 -0.0521 -1.4815 0.4335 1.0999 2.0162 -2.3059 0.6613
 -1.2233 -0.0784 1.9250 1.5443 0.8811 -0.7999 3.0309 -0.2429 4.2803 -3.9262
 -1.7738 0.5977 1.2166 0.8514 0.5299 -0.4461 1.1118 -0.5387 0.8314 -1.2390
 -1.7752 -0.2669 1.0093 0.1684 -1.6879 -0.2622 1.0465 1.3267 0.6956 -1.2781
 -0.5554 0.4762 0.0289 -0.0951 -2.5465 -1.3761 -0.6534 0.7289 1.9055 -1.5255
 -0.0310 -0.0909 -0.8888 -0.1802 1.2440 2.0853 -0.1873 0.0829 -0.6185 0.7691
 -0.6145 -0.2371 0.3104 0.0409 -1.9795 -0.2012 0.4116 -0.2829 -1.6440 1.6096
 -0.3971 -0.1680 -0.1309 -0.4194 -2.3595 1.3292 -1.9335 1.8120 -1.2247 0.2308
 1.3105 -1.2443 -1.7793 -1.6680 -4.5418 -0.5492 -3.6936 2.6982 -1.7185 0.5522
 0.3633 -0.4912 0.3031 0.0540 -2.9971 -1.6437 -1.0669 0.5779 -0.0522 -0.7281
 -1.4243 0.0760 1.4960 0.6147 -3.1444 -1.1096 1.6247 0.8646 0.4735 -1.9247
 -0.7947 0.5317 -0.3102 0.2815 3.1527 0.5637 2.0006 -0.2774 -0.7225 0.7681
 0.2102 0.2051 -1.8269 -0.4193 -0.7844 -1.0031 -0.4709 1.0377 -2.7471 1.2927
 -1.6157 -0.0477 1.3418 0.0361 -3.4028 -0.8872 0.1105 0.2595 -0.4909 -0.5416
 0.5069 -0.0794 0.5075 0.3468 1.9822 0.2292 -0.0718 -0.7305 0.8773 -0.3822
 0.6877 -0.5207 -0.3301 -0.1914 0.2954 0.6213 0.5437 -0.5072 0.6103 0.5705
 -0.5639 0.1459 -0.3341 0.0765 1.9503 1.0875 1.7558 -0.7207 1.0758 0.4575
 1.1451 0.1699 0.0766 0.1727 3.2877 0.4476 0.1536 -1.3676 2.6893 -0.6758
 -1.3772 0.2264 -0.1803 0.9311 0.8432 -0.1990 3.1002 -0.8958 0.7629 -0.4335
 0.5065 -0.1101 -0.9327 -0.6421 -2.1597 0.7039 -2.6901 1.7871 -3.1830 1.3494
 1.8942 0.1640 -1.0380 -1.3540 2.8008 1.3331 -2.9474 -1.4919 -0.3697 2.4802
 -0.0391 0.1778 0.8041 1.0060 0.7502 -1.8774 2.5255 -0.4299 3.4152 -2.8995
 0.6924 -0.1283 -0.6925 0.1845 1.8447 0.3244 0.5564 -0.6783 2.9733 -0.8076
 1.7047 -0.9968 -0.8515 -1.6548 -4.5731 -0.7131 -3.9474 1.4116 -1.4841 0.6208
 -0.0127 1.0010 -0.2491 0.4412 3.3637 0.3269 1.1836 -2.0965 -0.1632 0.9624
 0.3220 0.5673 0.2194 -0.0170 3.6186 0.8395 0.0568 -0.9553 -0.6324 0.9266
 -1.5930 0.1454 0.2196 0.5535 0.2921 -0.1069 2.2988 1.1752 -1.3808 -0.1541
 -0.7044 0.2235 0.4676 1.0785 1.7284 0.6193 1.8840 -0.9402 1.2929 -0.3519
 1.0810 -0.3177 0.6425 -0.3606 -2.5446 -1.0320 -1.3308 -0.1155 2.7343 -1.7294
 -0.3111 0.0738 0.4539 0.6334 0.7598 0.3387 -1.7000 0.5014 0.4569 -1.0122
 -0.2761 -0.8860 -1.1899 -1.3234 -3.9351 0.6374 -1.8054 2.3098 -3.4479 2.0438
 -1.0552 0.4271 0.2616 0.6159 0.5005 -0.9264 1.5172 0.2648 -0.2045 -0.6527
 1.5647 0.5036 0.7783 0.6801 3.7307 0.2937 0.2931 -1.8178 3.4943 -1.2947
 -2.9378 0.1674 2.2445 1.8214 -1.7907 -0.4824 4.8100 0.0481 1.3428 -1.9698
 2.5655 0.1202 -0.4670 -0.4388 0.5788 -0.9623 -2.3252 -0.1685 -0.1251 -0.1583
 2.2138 -0.0505 -0.7007 0.2052 1.5407 -0.2833 -0.2146 -0.7671 1.3717 -0.0354
 1.3323 -0.5115 -0.5305 -1.5264 -2.5059 0.7043 -4.9081 1.6501 -0.4759 0.2022
 2.4487 -0.6655 -2.0384 -1.1819 -0.1587 0.0432 -1.6613 -0.0242 -0.0242 1.0270
 0.1326 1.4484 1.1457 1.2016 4.2144 -1.1800 1.2424 -2.2185 3.7111 -1.6252
 0.5154 0.2321 0.7656 0.6775 -0.6270 -2.1797 1.3674 -0.3037 2.0511 -1.6366
 -0.4364 0.7634 0.9566 1.3034 3.4319 0.7425 0.6895 -0.7222 1.2987 -0.4939
 -0.8719 -0.0959 -0.7567 -0.8182 -3.6956 0.9267 -1.4399 1.3306 -2.2843 1.3225
 -2.4114 0.2411 -0.3153 0.4466 -0.5296 -0.1704 3.3817 0.6206 -1.9155 0.6769
 -1.8303 -0.2413 0.3802 -0.2526 -5.9065 -0.3601 -1.3042 2.8241 -4.3787 0.5065
 -0.0237 0.3667 0.5801 0.5364 -0.9158 -0.7206 -0.5203 1.2474 0.9964 -1.8560
 1.0471 -0.6878 -0.1890 -0.8264 -3.9460 -1.0876 -1.2910 0.6684 -0.4007 -0.2971
 0.4373 -0.3558 -0.9628 0.2746 -3.7661 -1.4175 -0.3566 1.1503 -0.9876 -0.0553
 -1.9669 0.5818 0.0826 1.0428 3.0629 0.8777 3.3318 0.3991 -1.0818 -0.4188
 1.0513 -0.1637 -2.7708 -1.3668 -0.9002 0.9613 -2.7070 1.9336 -3.6192 2.2338
 2.3849 -0.6192 -0.8097 -0.9977 -0.3002 0.1327 -3.8808 0.3815 1.8617 -1.1397
 1.1905 0.0243 -1.4218 -1.2388 -3.5554 -0.6092 -3.1396 0.1668 -2.5880 2.1337
 -0.5226 0.1183 -0.6647 -0.4473 -0.5781 0.5116 -1.1015 0.8679 -2.4878 1.7344
 -2.5522 0.4608 -0.1029 0.2269 -0.3301 0.5704 2.9024 0.3056 -2.3512 1.0738
 0.2453 -0.5169 -0.0339 -1.0615 -1.4191 0.5645 -2.7884 0.3729 -0.7445 0.7041
 1.4702 -0.0385 -0.2851 0.2181 1.9415 0.1274 -2.5869 -0.1940 3.0167 -2.0094
 -1.1606 -0.0926 0.6567 -0.1576 -2.7153 0.7168 -0.7271 1.1433 -2.0528 0.9242
 -0.9455 0.5152 -0.4726 0.2113 0.2217 -0.5387 0.7778 0.6047 -2.4715 1.3722
 0.4580 0.0138 0.9435 0.0276 0.4300 -1.1236 -1.1211 -0.1533 0.4034 -0.7183
 0.0001 -0.3554 0.2515 0.9673 0.4389 -0.6945 2.7050 -1.2770 1.6363 -0.5022
 0.6269 0.1432 -0.0162 0.2286 0.6646 -0.3238 0.3127 -0.4874 1.3506 -1.2202
 -1.7411 -0.7658 -1.7938 -1.4149 -4.4098 0.9774 0.1508 1.3901 -4.1080 2.5039
 0.9379 0.1421 -0.0292 0.7768 2.9071 -1.2587 1.1571 -1.2003 3.5891 -1.5555
 -1.2613 -0.5759 -0.8897 -0.6029 -4.1290 -0.9523 -0.2417 2.3289 -3.5364 1.0297
 -1.6896 0.2914 1.4441 2.0649 -3.7726 -2.6361 2.1417 1.7987 0.0566 -3.0901
 -0.8698 -0.1910 0.9858 0.5488 0.5012 0.0180 2.3180 -0.8983 2.4465 -1.4707
 -0.9090 -0.1417 0.3829 0.5578 -1.7108 -0.3041 1.3673 0.4484 -0.5274 -0.4000
 0.0061 0.1371 -1.4473 -0.3465 0.8734 0.7597 -0.9879 0.6189 -0.9629 0.5098
 1.5576 0.1164 -0.6814 -0.3095 1.8419 -0.0608 -0.2426 -0.9778 0.0358 0.5556
 -1.2922 0.2006 1.4425 0.6420 0.9360 0.1645 1.8649 -0.1990 1.3633 -1.2108
 0.1084 -1.0492 -0.9257 -1.2617 -1.3695 0.9560 -1.1821 0.5547 -2.3784 1.8918
 0.9530 -0.0460 -2.5706 -0.7252 0.0749 1.5579 -3.1039 1.2553 -3.8360 2.8958
 0.1942 -0.0293 -0.1833 0.6041 -2.2119 -1.6080 0.4003 0.5463 0.3452 -0.5181
 -0.2994 -0.3462 -0.0072 -0.3544 -1.9619 -0.4169 1.3759 0.1749 0.1803 -0.3033
 -2.0945 -0.2895 0.3854 -0.0268 -3.8484 -1.4964 1.7610 0.6362 -0.0346 -1.2484
 -1.2151 -0.4254 -1.9388 -0.6765 -0.7192 1.3373 1.3810 0.4537 -2.3931 2.5304
 1.4551 0.0858 0.1358 -0.2261 4.0471 0.9280 0.4620 -2.8507 3.2880 0.0067
 -0.3431 -0.0870 -0.1775 0.5366 -0.1818 -0.6975 3.6360 0.0698 -1.6842 0.1847
 1.1347 -0.2555 -0.1644 0.1852 0.1988 -1.1340 0.9989 -0.0935 1.8798 -1.4162
 1.5430 -0.3513 -1.6005 -1.2843 0.3806 0.3507 -2.1866 0.2141 -3.0385 2.4735
 -0.4982 -0.1623 -2.2013 -1.2811 -1.4407 1.4228 -1.1299 1.7095 -4.8470 3.3791
 0.8869 0.8569 0.5895 1.5457 1.2448 -1.7717 0.8918 -0.2754 3.6557 -3.3521
 1.0700 -0.0244 0.8542 -0.1530 -1.4591 -1.4017 0.1948 -0.3749 2.6115 -1.7836
 -1.4005 0.1505 0.6333 0.8761 0.2098 -1.0527 2.5064 0.3057 0.4149 -1.3627
 -0.4542 0.2974 -0.4445 0.0459 -2.5837 -0.8014 -1.0993 1.2658 0.3451 -1.1935
 2.2773 -0.2921 -1.5216 -1.8034 -2.1464 0.2628 -4.8762 0.5543 0.3725 0.5473
 -1.4494 0.3321 1.4405 -0.1262 -0.6979 0.0424 -0.4769 0.5541 -0.4760 -0.3558
 -1.2255 0.0607 -0.7224 -0.2255 -2.9731 0.1008 -0.1080 1.7668 -1.2311 0.2035
 -0.9054 1.1227 1.4025 1.7255 4.4663 0.7346 2.4245 -1.3857 1.1554 -0.7035
 -1.3985 0.5087 -0.5092 -0.4680 -1.3221 1.0895 -0.1325 0.0897 -1.4757 1.4579
 1.4398 -0.5662 0.2990 0.3047 1.8385 -0.0356 0.0167 -0.7461 2.2670 -1.4639
 -0.0720 -0.5256 0.4950 -0.3356 -4.4009 -0.7545 -1.6019 0.9593 -2.3408 0.5003
 -0.8352 -0.0599 -1.2520 -1.1145 -0.6943 1.6377 -0.5516 0.9444 -2.6166 1.6964
 -1.0910 0.1195 0.5567 1.0636 0.9388 0.2113 2.1867 -0.5939 0.9302 -0.7272
 -0.6137 -0.2032 0.2749 0.2285 2.4415 0.8282 3.0351 -1.3932 0.2186 0.5350
 0.5679 -0.1769 0.7721 0.0683 -0.2195 -1.3601 0.9114 0.1259 3.4042 -2.7881
 1.2183 -0.9033 0.5671 -0.3215 -3.9788 -1.9786 -0.4314 -0.0234 1.4357 -1.4258
 0.9669 -0.0889 -1.5071 -1.2602 -0.3727 0.4937 -4.1515 -0.0656 0.0827 1.4921
 0.2768 0.4333 1.3649 2.0614 3.5226 -0.3117 3.9374 -1.2563 3.0683 -2.1669
 0.3065 0.0014 0.8045 0.1915 -0.6312 -0.7922 0.4888 -1.0205 -0.1114 -0.1298
 0.7548 -0.0297 -0.3209 -0.3680 -0.1756 -1.0934 0.2774 -0.8988 1.5447 -0.7151
 0.9406 -0.4185 -1.5154 -2.1690 -3.4519 0.6908 -4.7077 0.7452 -3.2444 3.0307
 1.4410 0.2848 1.4296 0.1737 -0.1992 -1.1358 -1.8848 -0.6573 2.9494 -2.3502
 -1.2458 -0.2892 -0.5777 -0.2232 -2.8079 -0.5879 2.4615 0.4803 -2.5531 1.0694
 -2.0417 0.9812 -2.1962 -0.5662 2.1973 2.3954 -0.3007 0.6038 -4.4726 3.6106
 1.5452 -0.5923 -1.5974 -2.0861 -3.9865 -0.2036 -5.5640 1.8516 -3.4665 2.1805
 -0.3171 -0.2203 0.5680 -0.0886 2.1443 1.5654 2.6846 -1.4769 -0.0800 1.1436
 0.0050 -0.5563 -0.6674 -0.9897 -4.1391 0.4086 -2.3549 1.6827 -1.8282 0.5476
 1.1078 -0.8831 -0.7150 -1.3168 -4.2713 -0.4788 -2.0194 0.6844 -0.5606 0.7731
 -0.7648 -0.2513 -0.6781 -0.4009 0.6466 1.5103 -1.7162 1.1631 -1.7266 1.1471
 1.5559 -0.0649 1.3679 0.3673 1.1648 -1.5459 -0.6361 -0.6815 3.2775 -2.0601
 -1.0273 -0.0465 1.3577 0.4689 -4.3325 -1.6919 -0.0862 0.7328 -0.2327 -1.3791
 -2.0652 0.1597 0.1335 0.7381 -2.6554 1.0135 0.6843 1.2082 -1.7221 0.4959
 0.0391 -0.3951 -1.0522 -0.7846 -2.4573 0.6960 -1.6234 1.9668 -2.9768 0.9173
 -0.8580 -0.2856 -0.5781 0.4907 1.1622 0.9722 3.1521 0.1678 -1.2766 1.0446
 -2.1673 0.2806 1.5264 1.1258 -2.2231 -1.1400 2.7524 0.7545 -1.6596 -0.3653
 0.5728 1.0032 -0.0463 0.8755 4.4592 0.4981 0.0424 -1.4640 0.7564 0.4072
 1.2640 0.4149 2.0367 1.3170 3.4024 -1.2311 1.0751 -2.8937 5.2971 -3.0962
 -0.3115 0.4253 0.5253 -0.2465 0.2244 0.3712 0.5000 -0.5326 1.6670 -0.6866
 -1.1425 0.3353 0.6177 0.9675 -1.3299 -1.3285 0.6419 0.0982 1.1088 -1.0561
 0.2191 -0.0359 -0.9149 -0.4766 3.4777 1.3349 0.7509 -1.7936 0.5865 1.3082
 0.4149 -0.5032 0.9841 -0.3685 -2.1158 -1.3638 -1.5527 0.2371 2.4196 -1.9784
 1.4388 -0.2580 1.2428 0.5430 2.5214 -0.3705 0.3286 -1.5398 5.0364 -2.8753
 -0.1949 -0.3901 -1.0603 -1.3087 -2.4896 0.1638 -1.9374 1.5067 -4.7667 2.6709
 -0.8973 0.5487 1.3446 0.6004 2.1768 0.2348 2.2153 -0.5366 1.7066 -0.8955
 1.7125 -0.8542 -1.0665 -1.1088 -0.1215 0.8494 -1.1563 -0.5899 0.4081 0.8710
 -0.7364 0.1272 0.0104 0.0479 0.8395 0.9504 0.3098 0.1882 -1.3145 0.9424
 1.7580 0.1880 0.3648 -0.0117 0.9845 -0.2807 -1.9272 -1.5239 3.2278 -1.0856
 1.9185 -0.7335 -2.2069 -0.8386 0.3742 1.3364 -1.7115 0.9143 -0.3109 1.2033
 0.6048 -0.3057 1.1783 0.2151 -1.2115 -1.6088 -1.3238 0.3166 1.4925 -2.0079
 -0.4563 -0.2492 0.0258 0.0946 -4.1535 -0.2166 -0.7083 1.7260 -1.9390 -0.3963
 0.9906 0.1933 -2.2098 -0.1732 0.7389 -0.2923 -1.0420 0.2738 -0.4519 0.6358
 -2.5302 0.6230 1.3060 0.1131 0.3643 0.1070 0.9800 -0.2256 -0.7641 0.2817
 1.1899 -0.3805 -0.8220 -0.5675 -3.5303 -1.6504 -3.1774 0.7806 -0.4804 -0.0616
 -1.0334 -0.0570 0.9402 1.4318 3.1200 -0.0097 4.2310 -1.6177 3.2565 -2.0488
 -2.5925 0.5985 0.5234 1.7856 0.1770 -1.0168 5.4493 -0.2720 0.1420 -1.1417
 0.8618 -0.4174 -1.2775 -1.9721 -3.6345 0.3365 -3.9468 1.4220 -3.6510 2.5711
 -2.3293 -0.3205 0.3026 0.4099 -3.5885 -0.5650 2.6281 2.0504 -2.9130 0.5562
 -0.2153 0.5137 -0.7809 -0.4203 -0.4638 1.1242 -2.5680 1.1058 -2.3787 1.6984
 -0.3609 0.2741 0.2331 0.6197 1.6340 0.3804 1.8764 -0.9746 1.0766 -0.0475
 -1.5070 -0.4718 0.3455 0.0627 -2.8755 0.0694 1.0310 1.3711 -1.8185 -0.2010
 0.6411 0.1648 -1.2065 -1.4343 -0.3067 1.2884 -3.4329 0.2942 -2.3825 2.5313
 -1.3790 0.6727 0.0460 0.4253 -2.6883 -1.3552 1.6051 1.0024 -1.5780 0.1166
 0.8911 -0.7838 -1.3253 -1.9313 -2.9847 0.5041 -4.5439 1.8666 -1.1392 0.5037
 -1.5392 0.3848 0.3177 -0.1942 -1.8857 -0.4411 -0.1458 0.8048 -1.0484 0.0057
 0.0315 -0.0710 0.0486 -0.4918 -1.6326 -1.2189 0.5222 0.3314 -0.4294 0.2019
 1.1684 -0.3712 -1.5220 -1.2859 0.4747 0.7826 -0.6689 0.0061 0.1145 0.7049
 1.2568 0.0726 -0.4334 -0.3898 0.0270 -0.1111 -0.5794 -0.7536 1.7594 -0.0095
 -0.2869 0.2029 -1.3926 -0.7318 1.5060 1.6430 0.8564 -0.3322 -2.3425 2.3468
 -1.8263 1.0140 2.0905 1.6229 2.3155 -1.3698 5.2838 -1.6077 1.7340 -1.4861
 -0.0460 -0.0655 0.3469 -0.4839 -0.2032 0.4398 -2.1842 -0.6685 -0.6656 0.8722
 0.0173 0.5044 -0.0480 0.9842 4.0504 1.2994 3.2347 -1.8098 2.4506 -0.0065
 -0.3341 0.1911 -1.5582 -1.7007 -4.9524 0.7350 -3.5394 2.9046 -5.1794 2.8561
 -1.7789 0.0841 -0.4505 0.7283 -1.6175 -0.4091 4.5612 0.6664 -1.9105 0.4187
 -0.8561 0.3268 1.1568 1.1648 -0.1735 -1.0744 0.9785 -0.8414 3.1150 -2.4940
 1.6565 -0.6140 -0.2697 -1.4612 -1.2791 1.4571 -3.7010 -0.2288 -0.8185 1.9179
 0.2698 -0.5587 1.0996 0.4055 -3.2265 -2.1636 -0.0011 0.7175 2.4226 -2.2609
 -0.5032 0.4965 -0.2824 0.8233 4.0177 0.3948 3.4871 -0.5387 -1.0821 1.0688
 -1.0103 0.5695 2.3765 1.8847 0.3863 -0.3280 3.4758 -1.3890 3.5305 -2.6885
 -1.9891 -0.1893 0.4053 0.4860 -3.3421 0.0871 1.4827 1.0433 -1.5583 -0.1460
 0.4583 -0.3338 1.4510 1.0345 -0.8493 -1.4500 0.1901 -0.9683 4.0727 -3.2126
 0.1675 0.3681 -0.4333 -1.0071 -0.9065 -0.0218 -1.6386 0.7526 -1.2862 0.8909
 -1.4872 -0.5718 0.8463 0.8569 -4.1756 -1.9769 1.1301 1.3118 0.9085 -2.2325
 -0.6034 -0.0074 0.3666 -0.5495 0.2098 0.3544 -0.5796 -0.2984 -0.5001 0.8727
 -0.1961 -0.0258 0.3913 -0.3984 0.1288 0.4398 -1.0972 -0.6989 1.9679 -0.6290
 1.5990 0.0649 -1.4918 -1.0207 0.0471 -0.2054 -1.5956 0.6848 -1.4431 1.2543
 -0.2442 -0.0291 0.1141 0.3497 -2.5738 -0.6337 0.2398 0.4317 -0.4561 0.0514
 -0.7300 0.0697 -0.2360 0.5298 -2.2610 -0.1365 -0.0752 0.8949 -2.7472 1.0629
 0.7606 -0.4693 -0.0654 0.5012 1.4569 0.5213 -1.3081 0.9893 -0.0370 -0.6875
 1.3160 0.0033 -1.4848 -0.2580 2.2966 0.6986 -0.9907 -0.4424 -0.6522 1.7471
 0.3592 0.0201 0.1832 0.0907 0.2212 0.8071 -0.7533 -0.5694 1.1652 -0.4692
 0.2969 -0.7955 -0.4718 -1.9585 -3.6442 0.9372 -3.8314 0.3828 -2.4831 2.5923
 -1.3880 0.3579 1.8635 2.0704 0.8379 -0.6958 3.8242 -0.9716 3.5355 -3.2357
 -0.1910 0.2890 0.9520 0.0023 2.1164 -0.0458 1.1657 -1.6063 1.0744 -0.0885
 -1.9665 -0.3110 0.4455 0.2631 -4.2107 -0.0215 1.6736 0.8206 -1.3881 0.0376
 0.3414 0.4653 -0.9166 0.4326 2.9910 1.1175 0.5098 -0.8612 -0.2732 0.9017
 0.8236 0.3296 -0.9890 -0.3773 0.6983 -0.8279 -1.1972 -0.1683 -0.1827 0.3262
 0.7092 -0.2092 -1.9755 -0.7016 -0.0056 0.7464 -1.0722 0.8989 -1.7936 1.4212
 0.1390 0.2560 0.3455 0.6608 2.0108 -1.3311 1.5564 -0.6980 1.8775 -1.1950
 0.2945 -0.6401 -0.4986 -0.7859 -3.3457 0.4539 -3.0110 0.6048 -1.7810 1.3842
 0.2236 -0.5153 0.3428 -0.4054 -2.1123 0.2450 -1.8276 -0.3245 0.0676 0.2474
 0.1915 0.5795 0.8026 0.2524 0.0160 -1.6132 -0.2859 0.7053 1.4608 -2.3705
 -0.2545 -0.1067 0.3610 0.2301 -1.4308 0.1383 -0.4753 0.9036 0.5196 -1.5148
 0.1888 -0.0357 1.1754 1.0648 1.7879 -1.8157 1.8723 -0.0606 1.0812 -1.6424
 -1.0762 0.1002 0.8976 0.2734 -1.3558 0.7072 0.3633 -0.3620 0.1948 -0.0456
 1.1354 -0.1097 0.2171 -0.3900 -1.8006 -1.2901 -2.2211 1.1831 -1.1258 -0.3484
 0.9594 0.4777 1.0858 0.7825 1.7468 -1.2504 1.8217 -2.3273 2.6914 -1.2480
 0.4282 0.5557 0.4035 1.2263 -0.2605 -1.5520 0.8130 -0.7880 1.3300 -1.4570
 -1.6625 0.1909 -0.3039 0.3621 -2.7341 0.1518 0.7222 1.7838 -2.0386 0.1890
 -0.7703 -0.0262 0.7640 0.6169 0.5955 -0.1270 2.9854 -0.2578 2.4227 -1.5005
 -3.4029 -0.3048 -0.0307 -0.1627 -3.2524 0.3792 2.9682 1.2118 -3.5270 1.1226
 -0.9130 -0.1232 1.0473 0.6295 -1.1908 -1.2839 1.4532 1.4608 0.0435 -2.1990
 -1.2607 -0.6449 -0.9608 -1.3296 -3.1246 0.9909 0.0369 1.4003 -3.7729 2.1857
 1.9414 -0.0429 -0.6384 -0.8982 1.8977 1.3441 -3.1874 -0.5053 1.7054 0.1354
 0.7579 -0.4444 -0.9764 -0.2112 -0.5789 -0.1738 -1.3832 2.4018 -1.6335 -0.6782
 2.1480 0.3186 -0.6495 0.9063 3.5650 -0.3945 0.2803 -1.4605 2.5551 -1.0396
 -0.3566 -0.4961 0.0138 0.4234 -0.6734 -0.5572 1.0345 0.8776 0.9768 -1.7100
 0.4242 -0.0181 0.2328 0.2751 -4.1670 -1.2544 -1.5473 0.7442 -0.7410 -0.1662
 -0.2147 -0.4439 -0.6773 0.1297 -0.9683 0.4891 1.4060 0.7643 -0.8722 0.0551
 1.8442 0.0014 0.0051 -0.5595 0.4811 -0.6890 -3.2749 -0.8193 1.4823 -0.5077
 -0.2174 0.6056 -0.9922 0.3576 2.0296 0.0509 1.3634 -1.0618 -1.5210 1.8681
 0.9959 0.3393 -1.4757 -0.1303 3.6223 1.1416 -0.9065 -0.3850 -1.5872 2.0968
 1.1272 0.3801 0.3863 0.8632 2.3831 0.4349 -0.3962 -0.8255 0.6557 -0.6906
 0.2200 0.2664 -0.2949 -0.7558 0.7678 0.6372 -1.8901 0.5949 0.4824 -0.6626
 0.3372 -0.2586 -0.7281 -0.1730 -1.2726 -0.6515 1.0575 0.1968 -1.2272 0.8986
 1.0143 -0.7087 -1.0271 -0.1699 -0.6541 -0.1547 0.7203 0.6229 -0.3584 -0.0069
 -2.1738 0.3819 -0.5689 0.5606 0.1214 0.6420 1.8077 1.1593 -3.4691 1.5423
 -0.4619 0.1177 0.6167 0.7597 1.3050 1.0449 0.1794 -0.8055 0.0710 0.5969
 0.7807 0.6799 0.5616 1.3373 0.1703 -2.3986 1.4190 -0.2567 3.1841 -3.2867
 0.9161 -0.2605 -1.0106 -1.4286 -3.0490 0.2916 -3.3554 1.2103 -2.5196 1.7569
 0.3260 0.3612 -0.3253 -0.5066 0.0947 -0.1782 -1.2939 0.4376 -0.8239 0.6138
 -1.0627 0.2359 0.0722 1.0379 0.6124 0.1402 4.6255 -1.0992 0.7466 -0.1723
 -0.6312 -0.1171 -0.3347 -0.5183 -4.3623 -0.3026 -2.7532 1.3923 -3.2699 1.3487
 -1.1706 0.6536 2.6544 2.2681 2.4707 -1.2772 5.5144 -1.7873 5.2364 -4.3690
 0.4176 -0.5915 -0.6660 -0.9112 -0.2977 -0.7242 -1.4391 0.5703 -2.0112 1.4601
 0.7685 0.5860 -0.7292 -0.1293 -0.6832 -0.1740 -0.7961 0.5787 1.0827 -0.9535
 0.3232 -0.8000 0.4566 -0.3874 -2.7983 -0.4748 -1.7278 0.0430 2.6366 -1.1682
 -1.2510 0.6588 1.1557 1.2185 2.8776 -0.7974 3.7245 -1.5466 0.5555 -0.6906
 1.7285 0.1501 -0.1173 -0.6143 2.2293 0.6343 -4.0089 -0.3186 0.5299 0.1404
 -0.1165 -0.3528 -0.1232 -0.5644 1.3922 1.0642 -0.0479 0.1543 -0.6982 1.0284
 0.0902 -0.1441 0.7543 0.0593 1.2337 1.2667 -0.7728 -1.0975 2.4656 -0.4478
 -2.2531 0.4679 0.6151 1.3905 0.9653 0.3968 4.4059 0.1242 -2.3134 0.5702
 -0.6665 0.1544 -0.8433 -0.6545 0.5672 1.2762 -1.6211 -0.5716 -1.6917 1.7535
 0.0425 0.1825 1.2325 1.9272 2.3107 -1.2642 3.7965 -1.4431 3.7283 -2.4861
 -2.8011 0.1142 0.5699 -0.4540 -2.5388 1.1232 -0.1813 0.6693 -0.6921 0.6974
 0.1314 0.5113 -0.7224 -0.1294 2.1910 1.0795 -0.2443 0.0328 -0.7224 0.4898
 1.4284 0.2089 -0.8762 -0.4939 1.9830 0.9163 -1.7351 -0.2633 0.1266 0.6058
 0.3246 -0.0062 0.6129 0.4099 1.5579 0.7818 0.4711 -1.9036 1.8569 -0.4384
 0.1456 -0.1233 0.2309 0.0318 -2.7396 -1.1790 0.7079 1.4115 -1.5756 -0.5547
 0.5320 -0.1067 1.3247 0.7628 -0.0720 -0.6661 -0.1576 0.0977 3.0432 -2.4761
 -0.0787 0.1896 -0.9640 -0.5666 -1.8875 1.2924 -0.4959 0.9172 -2.9295 1.9548
 -1.7694 0.4232 -0.6553 0.1607 -2.2928 0.0890 1.5095 1.5910 -3.3482 1.2056
 0.0634 0.2690 -0.6366 -0.3190 3.9599 1.9839 -0.1771 -0.6621 0.8737 0.2475
 0.9925 -0.8909 0.5667 -0.4236 -3.3832 -1.4652 -2.4268 1.9356 0.8908 -2.1171
 0.7213 0.2011 -0.9487 0.0056 -0.8524 -0.0935 0.3827 0.8551 -0.0282 -0.2375
 1.6447 0.0739 -0.9231 -0.5457 1.8134 0.6536 -2.5357 -0.7743 1.6156 0.2837
 -0.6243 0.8576 1.7370 1.1823 4.0298 0.4665 0.9493 -2.7174 2.0371 -0.5192
 0.8274 -0.3821 -0.5165 -0.2886 -1.8084 -1.3923 -0.6796 0.5005 0.1039 -0.5527
 1.3286 -0.1301 -0.2240 -1.2454 -2.7466 -0.9870 -3.0606 0.9115 0.1607 -0.0924
 1.4435 -0.2331 -0.1726 -0.1239 1.0461 0.5479 -1.4339 -0.7760 -0.6162 1.0953
 0.0456 -0.8913 -0.8947 -1.5639 -3.2214 0.2827 -1.8326 1.6394 -2.6259 1.1966
 -0.1259 -0.7648 -0.3962 -1.2570 -4.3504 0.3962 -2.1185 2.0614 -2.9405 1.5648
 -0.0230 -0.5836 -1.5865 -2.4935 -1.1363 1.2032 -3.3914 0.7868 -3.5909 3.5345
 0.6709 0.0849 -0.2829 -0.1733 2.3411 0.7681 -0.0590 -0.5407 0.4493 0.6326
 -0.8972 0.0046 -1.0258 0.4403 1.9965 0.8645 3.5663 0.1875 -1.2673 0.5641
 -0.8825 0.7256 -1.7700 0.0391 2.1861 2.0988 0.8322 -0.0031 -1.0290 1.1912
 2.1665 0.6512 -0.2771 0.3047 2.9635 -1.1553 -0.9180 -0.7642 1.0941 -0.8891
 0.0299 0.1488 -1.3334 -1.4123 -1.3900 0.7799 -1.8789 0.8867 -1.9575 1.6621
 -0.0566 0.4500 0.2514 0.5334 1.3414 -1.7146 2.2689 -0.9163 0.9998 -0.6574
 0.3289 -0.1504 -0.4512 -1.4383 -1.2472 0.3636 -2.2622 -0.5481 0.6965 0.9142
 -2.0881 0.2539 0.6966 0.8241 2.6364 1.4531 2.2263 -1.3023 -1.0453 1.2776
 -1.4401 0.1335 0.5331 0.2603 -1.2907 0.0668 -0.2847 0.1441 -0.0387 0.2149
 -2.6045 0.2353 0.5613 0.2894 -2.8047 0.5900 0.7496 0.7958 -2.4052 1.1354
 0.4744 0.3833 0.2613 0.4068 4.0314 1.5392 1.1710 -2.2246 -0.5969 1.4104
 0.0254 0.0226 0.0388 -0.8412 -3.3708 0.1120 -4.0311 0.4974 -2.6924 2.0190
 1.9545 -1.3018 -2.7282 -2.8364 -5.5098 0.1601 -5.3019 2.2285 -5.0119 3.8468
 0.1428 0.0002 0.5688 -0.1651 -2.3803 -0.9047 -3.1118 1.2296 -0.5174 -0.4638
 0.6831 -0.6380 -1.4274 -0.9129 -2.4727 -0.1443 -2.4170 0.9602 -0.8897 0.9775
 0.3670 -0.5478 0.7402 -0.1026 -5.1400 -1.6644 -0.5923 -0.2297 0.8282 -0.7888
 1.3159 -0.1999 0.6541 0.6717 1.1303 -1.1277 -1.3762 0.7815 1.3078 -2.1905
 0.2086 -0.4435 0.5843 0.6792 -2.5472 -1.4440 -0.0882 0.5691 -0.2553 -0.7129
 -0.1045 1.1243 -0.4469 0.7133 3.1768 0.3309 0.7856 -1.1347 -0.7105 0.4839
 0.9098 0.1319 -0.6851 -0.8277 2.8594 0.5736 -0.9422 -0.0088 -0.4292 0.8705
 -1.2831 0.3663 0.5662 0.2454 1.1818 0.3627 0.3013 -0.1604 -1.4390 1.1647
 -0.1572 -0.2912 0.9051 -0.5316 -4.2859 -1.5964 -2.7763 1.2135 -0.0969 -0.8842
 0.3409 -0.3414 0.3977 -0.0579 -1.1952 -0.4114 -1.9709 0.4231 1.0105 -0.6295
 -0.1452 0.3331 -1.2584 -0.7120 -3.5252 0.0971 -2.2543 1.2446 -3.6234 1.8846
 -1.0751 -0.3757 -0.6478 -1.4764 -2.4548 0.8102 -1.4741 1.4169 -1.4309 0.8484
 1.5142 -0.3748 -0.5928 -0.7562 0.2310 -0.0931 -0.8067 0.3041 0.5736 -0.1527
 -0.7756 0.3685 0.7209 0.3219 2.4223 0.8599 1.5733 -1.0938 2.0159 -0.6102
 1.8986 -0.7880 -0.5928 -1.6502 -1.9064 0.6923 -5.0404 0.1090 1.5035 0.1634
 -0.7255 0.0144 1.3830 0.7477 -1.1800 -1.4742 2.7344 0.1775 0.4851 -1.3887
 -0.6522 -0.4058 -1.0529 -0.3373 -1.3528 0.7098 2.4821 0.8148 -1.2036 0.8835
 -0.1754 -0.4290 -0.4058 0.3169 0.8878 0.8403 1.1495 0.4978 -0.6411 0.6702
 2.0091 -0.0394 -0.6441 -0.8905 -1.6147 -0.8799 -4.6521 0.7290 1.4303 -1.0809
 -1.4710 0.1904 0.4544 0.8963 2.8002 1.4033 1.5231 0.1522 -1.0937 0.2526
 -1.2808 0.1500 0.0928 -0.7256 -0.5478 -0.2595 2.2244 -0.5233 -1.5406 1.6134
 0.8990 -0.1340 -0.4532 -0.7051 -1.1683 0.7664 -3.3199 1.4347 0.7751 -0.7386
 0.5855 0.7317 -0.6790 0.5474 3.5646 0.4995 0.1905 -0.4236 -1.5430 1.2200
 -0.7027 0.0330 -0.2126 -0.2152 1.8390 0.5839 1.6667 0.1192 -1.9553 1.3221
 2.0913 -0.9588 -1.3297 -1.3039 0.3083 1.1047 -3.1043 0.1591 0.7440 0.8643
 0.8179 -0.7694 -0.9480 -1.4768 -4.1266 -0.4463 -3.7822 0.8117 -1.3015 0.9887
 0.4520 -0.0937 -0.8416 -1.3050 -2.2882 0.2068 -3.0554 1.5839 -2.1827 1.2640
 1.7466 -0.7852 -0.6444 -0.9876 -1.4595 -0.8098 -2.4436 0.4995 0.9643 -0.2732
 1.1603 -0.3045 -2.5676 -1.8865 -1.4717 0.8945 -2.5787 0.2091 -4.1182 4.0335
 0.2430 -1.4124 0.0375 -2.1246 -4.2169 1.0120 -2.7262 0.7285 -0.0992 1.2470
 -0.6293 0.4725 -0.3155 -0.0460 -1.9216 -1.0050 0.3014 0.8594 1.1250 -1.1089
 -1.4205 -0.3038 -0.0553 -0.3702 -1.9791 -0.7271 0.2886 0.3544 -1.8187 1.0694
 0.3378 -0.1174 -0.3525 -0.4213 1.1878 0.8934 -1.2523 -0.2620 0.1534 -0.0538
 1.2827 -0.9775 -1.1857 -2.0301 -3.7885 0.3912 -3.9056 1.9904 -3.4513 1.8654
 -1.5750 -0.1199 0.4139 0.6751 -3.9371 -1.5526 2.9759 1.4982 -2.9542 0.0060
 -1.9743 0.5972 1.3284 0.9223 3.5310 0.9220 3.8475 -0.9716 -0.5520 0.4822
 0.9557 0.7066 1.0518 1.4058 3.7065 -0.3389 1.3492 -1.5475 3.6585 -2.0477
 1.6608 0.1619 0.2991 0.2659 -1.1019 -0.5103 -2.8631 1.3517 0.9541 -1.7251
 1.3120 0.3237 -0.5539 -1.2909 0.2407 0.4722 -3.0234 -0.8004 1.1724 1.1071
 -0.4736 0.3996 0.5166 0.2664 -2.0180 -1.2074 1.0972 0.2975 0.6548 -1.7888
 -0.9467 -0.0261 1.4373 0.8674 -3.2330 -1.5280 1.1102 1.0199 0.7570 -2.0688
 -2.1989 0.5299 0.9199 1.6047 1.9532 -0.1894 4.4506 -0.7744 1.8367 -1.2165
 -1.6557 0.2250 0.8342 1.4636 0.7764 -0.3549 3.1530 -0.0168 -0.0582 -0.5977
 0.7132 -0.0858 -1.7726 -1.3329 -2.7380 0.4870 -3.1205 1.2689 -3.1703 2.3269
 -2.0685 1.0096 0.1461 1.0462 1.4337 -0.2563 4.8172 -0.1626 0.0640 -0.6567
 1.3668 -0.1722 -0.2710 -1.1775 -0.1654 -0.3823 -2.8991 -0.0912 1.9164 -0.3793
 -0.1353 0.5517 -1.2067 0.7436 1.7877 0.4527 2.7360 0.4493 -2.3949 0.9718
 -0.7204 0.5930 1.8547 1.4591 2.7683 0.2126 1.0775 -2.3168 3.7497 -1.6162
 0.8588 -0.5463 -0.3414 -0.4254 -1.6516 -1.3145 0.5448 0.4477 1.9250 -1.9464
 -0.2781 -0.0210 -0.5035 -0.1219 -0.1379 0.4697 1.3753 -0.1818 -0.3004 1.1869
 1.9371 -0.4805 -1.3492 -1.3919 -2.2422 -0.6436 -3.7465 1.0287 -2.0843 1.4014
 0.4398 0.0192 -1.3707 -0.6673 -1.7379 -0.1872 -2.0222 1.3937 -3.0351 1.5000
 0.0186 -0.1685 0.3082 -0.2090 -2.2042 -0.0558 -1.6036 0.1857 -0.5155 0.4525
 1.4850 -0.0956 -0.2492 -0.5618 3.2046 0.2609 -0.6893 -2.0675 3.6076 -0.5503
 0.4231 -0.5483 -0.7217 0.0652 -1.1464 -0.2355 -0.6643 0.3509 1.6603 -1.0731
 0.2426 -0.5643 -0.7870 0.0222 -0.0523 0.8229 1.6986 -0.1662 -0.7894 0.5200
 -0.1256 -0.7856 1.8862 -0.2000 -0.5683 -0.1364 0.4146 -0.8900 2.0497 -0.6493
 0.0242 -0.0593 -0.4515 -0.9568 -0.2851 0.6178 -2.7561 -0.3343 0.4766 0.6188
 0.9312 0.0220 0.5736 0.5467 0.7106 -0.4007 -0.4292 -1.2984 1.5232 -0.8877
 -1.5884 0.7987 -0.0808 1.5345 2.2371 -0.1115 4.6615 -0.8422 -0.5471 0.1782
 -0.3275 -0.5588 0.6717 0.1495 -3.4611 -1.8148 0.5181 0.9380 0.9404 -2.1563
 -1.2844 0.1029 -1.3970 -1.2921 -2.0866 1.2086 -1.9352 2.0180 -3.8529 2.5579
 0.4477 -0.9892 -0.3427 -0.9783 -5.0900 -0.4412 -3.6600 0.8992 0.4559 0.1234
 -1.0742 -0.0931 1.5522 0.7151 0.4410 -0.2033 1.1266 -1.0535 3.6413 -2.1709
 -2.0091 1.0045 2.1601 1.9773 2.3885 -0.3901 4.8682 -1.9186 2.0102 -1.7302
 0.9279 0.7547 0.7509 1.3964 4.0880 -0.4606 1.9457 -2.2190 3.7983 -1.9225
 -0.0814 -0.9675 -0.4408 -0.2404 -4.1747 -0.4869 -0.1321 1.3096 -0.4801 -0.8385
 0.2870 0.0364 0.3363 0.4225 -0.5920 0.0986 -0.4595 -0.4832 -0.3469 0.9202
 0.3751 0.2164 -0.0577 0.1099 1.2283 0.4966 0.1199 -0.9283 -0.3326 0.2898
 -0.9157 0.8039 1.4396 2.0064 2.5659 -1.7526 4.8607 -1.0531 3.5024 -2.8260
 -0.6692 -0.1851 0.4398 0.1085 -0.0988 0.0199 2.7765 -0.1953 0.9729 -1.0878
 -0.1214 0.2075 1.1917 0.6202 -0.9567 -1.0405 -0.0729 0.5592 2.9476 -2.3349
 -2.3645 0.5996 1.9314 0.8259 0.8165 -0.2430 4.3752 -0.6107 1.5030 -1.5754
 0.6835 -0.0939 -0.4692 -0.0817 1.1330 0.3273 -1.9273 -0.4227 1.7265 -0.2127
 -0.4955 -0.2995 1.0267 -0.3404 -3.0849 -0.0648 -2.1454 1.1527 -1.3895 0.4344
 -0.4676 -0.3394 1.0141 1.2334 0.2645 -0.4045 0.6531 1.0446 0.1092 -1.8398
 -0.6332 -0.1722 -0.0677 -0.9233 -0.7300 0.5629 -0.1918 0.3135 -1.2389 1.3210
 -1.9658 -0.0515 0.8475 1.0962 1.6233 0.9312 4.5675 -0.0660 0.3797 -0.5912
 2.0972 0.2677 -1.2608 -0.2007 3.1879 0.3743 -1.2283 -0.7297 2.2749 -0.7532
 0.7242 0.1792 -0.8957 0.0624 1.1544 0.3988 -0.6055 0.7803 -0.1917 -0.2047
 -0.4195 0.9823 -0.0117 0.2572 2.0201 -1.0438 0.4264 -1.2013 -0.1318 0.2550
 1.1386 0.3694 -0.2196 0.9918 4.7666 0.7322 1.5652 -1.7596 2.5933 -1.0775
 -0.2677 0.5798 -0.1364 -0.1599 0.7701 0.5454 -0.9153 -0.0466 -2.4142 1.7286
 -1.6830 0.0007 1.2168 1.0991 0.6160 -0.0038 3.9963 -0.4924 0.6397 -1.5767
 -1.5382 0.4061 1.0181 1.1692 1.1386 -0.1293 2.8069 0.1709 -1.5079 -0.0066
 -1.1936 0.1648 -0.8086 0.2063 -0.5335 0.2820 1.2762 0.4009 -2.7218 1.6219
 -0.1042 0.5472 1.8017 1.8312 2.2852 -1.1053 2.7265 -2.5835 5.0501 -2.8216
 -0.6626 0.1999 -0.5642 -0.4624 -1.3164 0.7738 -0.7149 2.1259 -2.4073 0.5155
 -0.3761 -0.1717 -0.7468 0.0724 2.3715 0.7822 1.4404 -0.5309 0.2340 0.5946
 -0.3553 0.4076 -1.1883 -0.1627 0.3991 1.0853 0.2762 0.5081 -3.7486 2.4230
 0.4027 -0.1772 0.0260 -1.0385 2.1701 2.5969 -3.0522 -0.1182 1.4598 0.1891
 -1.1259 0.5087 -1.1611 0.2195 1.5520 1.9819 2.3290 -0.0921 -3.7093 2.5857
 -1.4423 0.7404 1.6142 1.2917 1.5759 0.1498 2.2068 -0.1993 1.8969 -1.9090
 0.2070 0.7745 -1.2273 0.3457 1.9858 0.2423 1.5996 0.1075 -2.1683 1.0840
 1.2167 0.3681 1.2365 0.6367 2.2777 -0.4672 -1.0747 -1.6238 5.1717 -2.4304
 1.1402 -1.4065 -1.2153 -0.6401 -1.8120 -0.4443 -0.6987 0.9855 0.3611 -0.2194
 -2.2040 1.4531 0.8024 1.6841 5.7981 1.5666 5.5579 -2.5502 2.8692 -0.4634
 1.1025 -0.6600 -0.9404 -1.3746 -4.2524 -0.9051 -3.8006 1.9372 -0.3037 0.0545
 -0.2575 -0.4232 0.7649 0.1061 -0.4418 -0.7673 1.1159 0.1437 0.1280 -0.5553
 -2.4411 0.5631 0.5414 1.0437 -0.7682 0.0421 2.3476 1.6242 -2.9037 0.4044
 -0.0410 0.6953 0.5572 0.5128 4.1450 0.5579 1.3553 -1.0822 0.9930 0.1988
 0.1777 0.0667 1.3032 1.7075 -2.0654 -2.5221 2.2713 0.2697 1.5477 -2.7205
 -0.6364 -0.5324 -1.7494 -1.4715 -2.3875 -0.0247 -0.5280 1.5972 -5.3414 3.0298
 1.3032 0.1168 -1.4423 -0.8742 1.3260 1.0692 -2.8489 0.4465 -1.7688 1.8365
 -0.1722 0.3928 -1.4498 -1.5245 -0.4517 0.4760 -1.5007 0.1290 -2.6401 2.7419
 -2.7461 0.8415 1.3622 1.6703 1.7565 0.3071 4.3519 -0.6602 -0.3481 -0.1400
 0.0471 -0.3570 -0.3775 -0.3158 1.9165 1.0440 0.6019 -0.9261 -0.7355 1.1143
 -1.7721 1.0214 2.0174 1.8496 1.6418 -0.2985 2.5371 -0.9173 2.1330 -2.0234
 0.2284 -0.8503 -0.5384 -0.1624 -1.2126 -0.0515 0.9069 -0.4531 0.1639 0.7885
 1.5150 -0.7371 -0.8500 -1.3956 -2.5421 0.7501 -2.7743 -0.0424 -0.9659 1.3394
 0.5433 -0.4056 -1.0161 -0.3026 -1.7125 -0.0448 -0.6851 -0.0873 -0.8598 1.0489
 0.4428 0.3958 -1.9576 -0.4535 0.4777 0.4260 -0.8734 0.9786 -0.4883 0.1427
 0.3648 0.4482 0.3127 -0.1630 3.4612 1.3497 0.0735 -2.2363 1.8713 0.6862
 -1.2441 0.3308 1.1227 1.3445 0.5048 0.1949 1.9083 -0.3609 1.9824 -1.7422
 -1.9372 0.4256 -0.4728 -1.2124 -0.4571 1.7071 -0.3374 -0.6482 -2.4534 2.9757
 0.7016 -0.8500 -1.8720 -2.0271 -3.1443 1.0367 -3.4757 1.8564 -4.0415 2.8152
 1.1476 -0.5390 -0.0316 -1.3172 -2.2220 0.7897 -2.6948 1.1393 -1.4418 1.2284
 -0.3948 -0.3514 -0.1318 -1.1856 -3.8222 0.7926 -2.8042 0.9504 -2.5909 1.9068
 -1.3900 -0.3984 -2.3680 -1.5959 -4.5867 1.2232 -0.9222 2.5168 -5.9756 3.3250
 -0.8807 -0.3239 0.1901 -0.8303 -1.2606 1.2495 -0.9251 0.5312 -1.9396 1.4659
 -0.3489 -0.3510 0.9310 1.2291 -2.4111 -1.4886 2.5366 0.5382 2.3129 -2.8392
 -1.2660 0.3373 1.0324 1.7589 0.4961 -1.0280 3.8671 -0.2496 3.4064 -3.3226
 0.1637 -0.6719 0.0997 -0.5593 -3.3794 -0.3173 -1.8121 0.4732 -1.0599 0.4104
 -0.1415 0.2957 1.3174 1.3127 2.7027 0.2484 0.6431 -0.1466 1.1023 -1.7016
 3.6979 -0.6956 -1.6323 -1.3154 0.1478 0.5378 -4.0799 -0.4424 0.7243 0.2941
 1.2664 1.0676 -0.6594 0.3619 4.2880 -0.7029 0.4427 -1.4889 2.7030 -0.6268
 -0.7539 0.1944 0.6803 -0.0003 -0.1507 -0.2093 1.5735 -0.5051 -0.2213 0.5275
 1.1945 0.7918 2.3062 0.7637 2.6329 -0.7450 -0.6722 -2.3868 4.4044 -2.1427
 -1.5870 0.3329 0.2034 0.9880 -0.9789 -1.2293 1.1385 0.7753 -1.1913 -0.3373
 -0.8777 0.5699 -0.5004 -0.7041 1.8747 1.4615 -1.0764 -0.0438 -2.5215 2.1552
 1.0012 0.7208 0.0850 -0.3188 2.3401 0.2072 -2.4038 -1.7373 3.4041 -0.8104
 0.1686 -0.3944 -0.8827 -0.8639 -2.3823 0.8418 -0.5561 -0.1505 -1.7983 1.6995
 0.5509 -0.1979 1.4023 -0.2066 -2.7223 -0.8761 -2.3709 0.0961 1.4691 -1.2843
 0.6066 -0.1179 -0.3726 -1.1338 -2.2753 0.2132 -2.2564 -0.3866 -0.9357 1.7210
 -0.1005 -0.3191 -0.3145 -0.9356 1.0469 0.9991 -0.1699 0.6844 -0.7288 0.5180
 -1.3577 0.2473 0.1567 -0.1925 0.0523 0.8266 1.1749 -0.5525 0.0343 0.5581
 -2.1952 0.1031 0.6426 -0.1360 -2.0033 -0.0565 1.2019 2.0509 -3.0624 0.9537
 0.0398 0.1071 0.2504 0.7041 3.5114 0.5625 1.0154 -0.3057 0.0985 -0.1169
 -1.3274 -0.5448 -1.2682 -0.1799 -1.6666 1.0161 2.3893 1.8080 -3.2984 1.0129
 1.4126 -0.6673 -1.1048 -1.0921 -2.5249 0.7564 -2.2814 0.1288 0.8619 0.1486
 -1.3485 0.5495 1.3906 1.1792 1.0623 -1.0346 3.0471 -1.3810 1.8283 -0.7548
 -2.2251 0.2749 2.0871 0.8017 -0.2301 -0.2345 3.5976 -0.0587 2.0894 -2.4548
 -0.2517 -0.1949 1.8841 1.0747 0.1640 -1.4000 2.9705 -1.2827 1.5824 -1.4532
 0.3898 -1.2260 -0.9571 -1.0785 -3.7876 0.4682 -1.9293 0.6894 -0.6793 0.7192
 -2.5577 0.2769 1.0792 0.8438 -0.3702 -0.2083 3.4160 0.0166 -1.4483 0.1645
 -0.9491 -0.4213 -0.1393 0.3099 -2.8019 0.1210 -0.0098 1.4889 -1.1605 -0.0137
 -1.3122 -0.9663 -1.2520 -1.9432 -5.2221 0.4459 -1.4103 3.2389 -3.7833 1.5273
 1.5580 0.4917 -1.9685 -0.6933 -0.1719 -0.1397 -2.5772 0.8581 -1.7829 1.2735
 -1.6627 0.6464 -1.3066 -0.0906 2.2065 0.7373 2.9288 0.0342 -2.2030 1.8197
 -0.6632 0.6230 0.9932 0.3091 2.3347 0.6423 -0.9915 -0.8338 1.8713 -0.7182
 0.0879 0.1317 0.4446 -0.8513 1.8880 0.5276 -1.7508 -0.4696 1.0726 0.2059
 -2.6193 0.1720 0.5838 0.5484 -3.4626 -0.5696 2.5505 1.2097 -2.1606 0.1124
 -0.2034 -0.2488 -0.2515 -0.0183 -1.8914 -0.3257 -0.5903 0.5001 -0.1167 -0.2997
 2.1832 -0.2856 -1.0186 -1.5173 0.0134 0.2257 -4.2661 -0.2239 0.2217 0.8901
 -0.3477 -0.0926 -1.2223 -0.1320 -0.2813 0.4090 -0.0130 0.6678 -2.7906 1.3514
 -3.4482 1.2284 1.2153 1.3668 0.2613 -0.0027 4.6227 0.1882 -1.1370 -0.0949
 0.9185 0.0520 0.6586 0.9222 1.2421 -0.6687 2.7412 -0.3699 2.2180 -1.9058
 0.2559 0.3693 0.6285 0.7142 -0.3897 -1.7527 -1.1777 0.7585 1.3826 -2.1476
 0.0108 -1.1410 -2.2685 -2.1333 -4.9762 0.8095 -3.1307 1.3967 -5.4629 3.8014
 -2.1700 0.2180 1.4486 1.4119 -1.0998 -1.6222 2.3920 0.4514 1.1266 -2.4494
 0.6823 -0.6412 -0.6616 -0.1217 -3.5456 -0.7344 -1.8323 1.5662 -1.5433 0.1235
 0.9124 -0.5482 -0.0752 -0.3023 -1.9793 -0.0079 -2.0067 0.2355 -0.9078 0.5202
 -0.4213 -0.6208 0.3623 -0.1256 -1.3215 0.0229 1.1348 0.8112 0.8269 -1.3403
 1.5775 -0.0677 -1.1798 -0.0626 -0.5266 -0.8094 0.2133 0.4062 -0.4571 0.1440
 -0.2425 -0.0329 -0.1491 0.2924 -1.5427 -0.2434 -0.1762 -0.5903 0.5812 -0.4056
 0.8391 -0.1243 0.0005 -0.5204 1.2955 0.8826 -2.3503 -0.0258 0.2715 0.1889
 -0.7385 0.0676 1.2254 -0.0197 -0.0339 -0.5095 0.7408 -0.4004 -0.1366 0.2038
 -0.2456 -0.0517 -0.3099 -0.0093 1.1320 0.7092 -0.8705 1.2134 -0.4549 -0.4466
 -0.6799 -0.0702 1.2194 0.8951 0.0317 0.1734 2.0930 0.0667 0.8290 -1.1911
 0.5208 -0.0930 -1.2295 -0.3525 -1.2257 1.2651 -0.7584 0.8258 -2.6996 0.9971
 -0.4702 -0.1347 0.9149 0.9416 2.3236 0.5631 1.8367 -1.1548 2.0166 -1.0246
 -1.8375 0.4016 0.9315 1.4556 -0.2330 -0.7833 3.5324 1.0619 -2.6598 -0.0099
 0.2452 -0.5030 -0.4786 -0.2134 -3.0921 0.0039 -2.3379 1.5678 -0.7034 -0.4044
 -0.9573 0.1567 0.4005 0.3395 -0.8121 0.3970 -0.0565 0.6416 -0.4704 0.0076
 1.2664 -0.0339 -0.1039 0.4563 0.4197 -1.3672 0.4110 -0.9665 2.6698 -1.3056
 -3.2523 0.7686 2.2072 2.3496 3.8725 0.1137 6.3528 -1.4117 2.4489 -1.7902
 -0.4461 0.6438 0.2010 1.6201 4.8379 1.3383 4.4601 -1.8442 4.0184 -1.8958
 -1.9056 -0.5037 -0.0172 0.4046 -2.2293 -0.4199 2.4501 1.3011 -2.7795 0.0417
 0.0608 -0.0949 -1.0445 0.7148 -1.6113 -0.8126 1.5383 0.1296 1.1973 -1.4161
 -0.2158 0.0391 0.4044 0.4620 -0.1171 0.0618 0.4437 0.1187 3.6338 -2.9289
 1.3347 -0.3122 -0.8983 -1.0847 -0.3628 0.0299 -2.6630 0.3555 0.5476 0.3266
 0.4944 -0.3943 -0.6905 -1.3877 -3.0625 -0.1578 -3.5903 2.1073 -1.2182 0.0720
 -0.4847 0.4213 1.2257 0.6708 1.6308 -0.9594 1.2589 -1.8740 2.9408 -1.6574
 -0.3926 0.7659 0.9024 1.3862 2.4806 -1.1410 2.5808 -1.1241 3.0011 -2.2230
 -1.4281 0.2526 0.1832 -0.1346 1.3490 1.9797 -0.0003 -0.6615 -1.1218 1.9569
 -0.0518 -0.5336 0.1062 -0.2288 -0.8815 1.4727 -2.3077 0.8901 -1.1261 0.7484
 -1.7663 1.4869 1.4469 1.9647 4.9597 -0.2981 3.9858 -1.8544 1.8561 -1.1131
 1.7993 -0.7050 -2.1877 -2.0439 -0.7542 1.2903 -4.1934 -0.1052 -1.0409 2.2131
 -1.1465 0.1002 0.1193 1.1385 0.3589 -0.4697 2.4854 -0.7357 0.5704 -0.4181
 0.8140 0.1622 -0.6032 -1.0351 1.9351 1.0931 -2.7652 -1.2370 -0.2409 1.3389
 2.1794 0.2308 -0.8130 -0.2224 4.1426 0.7195 -0.7845 -1.4246 2.1228 0.4646
 1.8599 0.2697 0.1838 -0.0366 0.8062 -1.0961 -1.5788 -1.1020 3.6588 -1.4890
 0.6927 0.4068 0.2904 0.1932 1.2695 0.1933 1.3656 -2.1146 1.8900 -0.4088
 1.1881 0.2275 0.1640 0.7819 0.2305 -1.1178 0.5454 -0.5807 1.9278 -1.6377
 2.3654 0.3551 -0.4641 -1.0760 0.3683 -1.1107 -2.4915 -1.1330 1.4530 -0.0736
 1.6648 0.1320 0.1749 -0.1659 -0.6971 -0.7409 -2.5849 0.7260 1.0356 -1.0165
 0.7568 -0.5084 -0.1533 -0.6222 -0.1576 0.3769 -1.5518 0.2030 -0.9112 0.6899
 2.2268 -0.3420 0.3882 0.4855 -0.0647 -0.5365 -2.6518 -0.1443 2.0183 -1.4972
 -0.7972 -0.2611 1.5092 1.0950 0.4736 -1.0853 3.5273 -1.4703 3.8663 -2.3802
 0.1247 -0.7886 -1.0470 -0.7288 -1.8852 0.6159 -0.5374 1.0871 -0.8319 0.2699
 0.1116 0.1572 -0.3217 -0.6635 -2.5552 -0.6351 -0.1230 0.6477 -1.2727 0.2969
 -1.2254 -0.8119 0.0312 0.1799 -0.4198 1.1051 2.6045 1.2304 -2.6454 1.1347
 0.0624 -0.2225 -1.1359 -1.7559 -0.1927 2.2048 -3.5069 -0.0301 -2.8897 3.1304
 -0.7369 0.3001 -0.2099 0.5270 1.5751 0.3542 0.3237 0.5583 -0.3130 -0.3122
 -1.2467 0.9453 1.9675 1.7447 2.1918 -1.1406 2.6563 -1.3631 1.1515 -0.8105
 0.1517 -0.1611 0.0097 -0.9835 -1.6687 0.0101 -1.2795 0.9168 0.0991 -0.0638
 1.0820 0.3771 0.2357 0.0989 0.8466 0.1549 -0.7895 -1.0288 1.0060 -0.9938
 -0.4644 0.5334 0.2183 0.1872 3.3327 0.6599 0.3428 -1.7243 1.6484 0.3407
 -0.4591 0.6155 0.9600 0.3831 -0.5879 -0.6465 0.5411 -0.3522 0.1352 -0.5755
 1.5259 0.7188 0.5222 0.3230 1.5319 -0.9246 -0.9312 -1.6813 3.1196 -1.1283
 -1.2901 -0.2071 -0.0509 -0.5802 -3.5396 -0.3430 -0.3670 0.9129 -1.9161 0.9364
 0.1866 -0.0057 -0.8521 -0.3198 -0.3801 -0.6585 0.4763 0.8333 -0.7133 -0.2168
 -0.0813 -0.6492 0.9990 0.5525 -1.6739 0.0401 0.6846 0.1743 2.1407 -2.4234
 0.1426 0.3218 1.3500 1.2159 1.4725 -1.2194 3.1430 -1.3606 3.5970 -2.5259
 0.2818 -1.1601 -0.2723 -1.1896 -2.7437 -0.0095 -1.0612 -0.3102 -1.1090 1.6389
 0.5252 -0.1630 0.9389 -0.4316 -0.7714 0.0483 -1.6205 0.3287 2.3308 -1.4622
 1.0719 0.1895 -0.0696 -0.7347 -0.2147 -0.1035 -1.7559 -0.1407 0.5702 0.1155
 1.2819 -0.7977 0.3266 -0.1601 -2.4551 -0.8267 -2.8542 0.5872 1.2843 -1.3292
 -1.7990 -0.1209 0.5665 1.1107 -0.4587 -0.9775 3.8237 0.5240 -1.1582 -0.5161
 1.8738 -0.1672 -0.6749 -0.2411 -2.5213 -1.7091 -2.0016 -0.0043 1.1214 -0.3222
 -1.8399 0.9938 2.1211 2.0664 0.9082 -1.4799 5.2998 -0.7491 0.9835 -1.8169
 -1.0971 0.3075 0.0273 0.4458 -0.2705 -0.3165 1.8228 0.7014 -0.1585 -0.2183
 -0.6539 -0.0913 1.2574 1.3632 -4.1513 -1.7805 1.3640 0.6299 1.0481 -2.3618
 2.1080 -0.2397 -0.1727 -1.4691 -1.4126 0.7698 -4.8706 0.1649 -0.7682 1.1387
 0.0464 -0.6507 -0.7393 -0.3171 -0.2198 1.3206 0.0256 0.4584 -1.9540 1.1052
 -0.8018 0.4136 0.0870 -0.4178 -1.0999 0.3529 0.1574 -0.1740 -0.2373 -0.0050
 1.9487 -0.2611 -1.4032 -1.5566 -1.0713 0.5789 -4.7776 0.3243 -0.2944 0.7854
 0.8618 -0.2691 -0.9541 -0.1156 -3.3621 -1.4521 -1.9387 1.3686 -0.0030 -1.4402
 -0.4818 -0.7139 -0.9495 -0.7779 -0.8035 1.7400 -1.1036 1.4765 -2.1876 1.5544
 1.7541 -1.2623 0.2528 -1.0491 -0.1587 0.6014 -3.1935 -0.1520 2.1975 -0.6215
 -1.8671 0.4279 0.2373 0.9996 -1.1569 -0.2221 1.5391 1.4044 -2.8555 0.0517
 -1.0535 0.4658 0.4708 0.4640 0.7066 0.7346 0.7954 0.0241 -0.8640 0.5135
 1.6208 0.2142 -2.6175 -0.8759 -0.5291 0.5890 -2.6614 1.6502 -4.4543 2.6827
 0.6128 -0.7876 0.4318 -0.5124 -2.2993 -0.8978 -1.4452 0.6810 0.6693 -0.8726
 0.6385 -0.1778 -1.3319 0.0373 1.4351 0.7518 -1.4472 0.7575 0.6429 -0.3927
 -0.4090 -0.0247 0.0934 0.5175 1.6482 0.1450 2.2309 -0.5954 0.2299 -0.3050
 0.6896 0.3893 -0.7874 -0.1751 0.5454 -0.7306 0.6542 0.7166 -0.6588 0.1578
 0.5335 0.9609 1.1914 1.1518 4.5666 0.1688 0.7870 -0.8378 3.6129 -2.6189
 -1.3060 -0.6749 -0.5794 -1.1495 -3.7349 0.0014 -0.7519 1.9644 -1.7539 0.5449
 -1.7856 -0.5052 0.3272 -0.5026 -4.4775 0.2592 -0.0077 0.7103 -2.1060 0.7858
 1.0249 -0.6876 -0.1419 -0.5213 -2.4231 -0.3901 -0.4345 -0.8669 1.0006 0.1403
 0.5268 -0.4187 0.9178 -0.0114 0.4954 -0.3043 -0.1205 -0.1851 2.2692 -1.3305
 -0.5181 0.7140 1.4535 1.7168 1.4308 -0.6461 2.2994 -0.7602 3.3055 -2.4751
 -0.3371 0.3707 -0.0821 -0.3215 -0.0636 -0.3819 -0.0203 -0.4897 -0.4894 0.3057
 -0.0921 -0.0660 -0.3950 -0.7263 -0.5608 0.6926 -1.8781 0.7548 -0.6959 0.6916
 1.4192 0.2792 -0.6748 -0.1346 1.1633 -0.4724 -1.3285 -0.3740 -0.5052 0.0050
 0.4064 -0.1733 -0.4759 -1.1996 -2.7981 -0.2232 -2.3537 1.2897 -1.1480 0.1609
 -1.5893 -0.6441 0.6099 -1.1955 -5.2203 0.3155 -1.8031 2.2481 -3.0502 1.0502
 -1.1949 -0.1489 -0.0416 0.4518 1.8386 0.7632 2.0397 -0.0116 -3.0099 1.9074
 1.7042 -0.9922 -0.3499 -1.1724 -2.9532 0.5073 -4.2898 1.2189 -0.0986 -0.4431
 -0.5019 0.2820 0.3726 0.3429 -2.3050 -0.9612 -0.8103 1.9390 -0.9526 -1.2234
 2.3096 -0.9229 -2.3700 -1.8311 -0.3416 0.7207 -3.5107 0.3836 -0.4539 1.2223
 1.9609 -1.3518 -0.5621 -1.6986 -3.3268 0.2482 -5.0768 2.0214 -0.4198 0.2807
 -1.4552 0.2424 1.0215 1.1013 0.6874 0.4114 0.9562 0.5482 0.1742 -1.3641
 0.0484 0.0993 0.8519 0.0047 1.5801 0.3210 -0.2724 -0.9907 2.3983 -0.8710
 -0.5394 -0.6458 -2.0861 -2.4483 -0.9700 1.8512 -2.1491 0.4096 -3.5630 3.7038
 -0.0431 0.9993 1.1055 0.5581 3.0372 -0.4815 -1.3232 -1.0991 3.1314 -1.8716
 1.1778 -0.3713 -0.4011 0.0913 1.3927 -0.9678 -0.2478 -0.4297 2.4166 -1.9160
 -2.0085 0.3252 1.6497 1.5471 2.0670 -0.1901 4.6839 -0.7010 1.9998 -1.7770
 -0.6192 -0.3086 1.6116 0.1338 -0.9640 -0.1274 -1.0247 -1.4323 2.4694 -1.1301
 -2.1616 0.5904 1.2858 0.5578 -0.9642 -0.6555 2.1517 -0.7537 -1.1363 0.1085
 1.7698 -0.1362 0.4723 0.3386 4.1550 1.3083 -0.0616 -2.2787 4.9953 -1.6750
 -0.9310 -0.0716 -0.0097 -0.2824 0.1925 0.9556 0.4278 0.1619 -1.6473 1.3310
 0.1372 -1.1273 0.1934 -0.6844 -1.2984 0.7366 -0.7995 -0.3585 0.0496 0.4984
 1.0634 -0.3338 -0.2512 -0.3139 1.9279 1.7309 -0.8327 -0.5575 0.0958 0.7538
 -1.6592 0.0707 2.1049 0.9855 -1.2795 -0.1719 2.4146 0.0339 -0.2247 -0.8133
 -0.4886 0.4695 1.3117 0.6163 2.9593 0.9119 2.2655 -1.5357 2.3433 -1.0448
 -2.1923 0.6298 1.2057 1.7146 -0.2304 -1.2077 4.0323 0.8143 -2.1391 -0.6516
 0.8785 -0.2957 -0.4272 -0.9576 -1.9371 -0.5486 -1.5655 0.3611 -1.5060 1.0659
 -0.1463 0.2940 -0.5100 0.4508 -0.3538 0.0245 1.7899 0.5050 -1.7322 0.7095
 0.3262 -0.9566 -1.4244 -1.4625 -3.6428 -0.2930 -1.7984 2.3117 -3.0823 0.7434
 -0.6545 0.4410 0.5639 0.8332 1.4381 1.0222 2.0668 -1.3769 1.7070 -0.2488
 0.1598 -0.3195 0.9162 0.3805 1.4297 -0.5154 2.3359 -1.5082 2.6619 -1.1526
 -0.3127 -0.3085 -0.3407 0.5570 -2.9474 -1.9085 0.6989 1.1113 -1.0467 -0.8667
 -1.0894 0.7832 2.6365 2.1477 -0.4024 -1.9490 2.1077 -0.2992 2.5339 -3.3274
 -0.9679 0.3367 -0.0416 1.1934 1.5896 0.0431 3.9262 0.1989 -1.0926 -0.4110
 -0.5814 0.1621 -1.2923 -0.9719 0.1728 0.5323 1.2096 0.1763 -2.5008 1.9049
 0.6989 0.1938 -0.2771 -0.5180 -1.7503 -0.2840 -3.6753 -0.3912 -0.7677 0.6890
 1.2566 0.4265 -1.1949 0.1954 -0.8790 -0.5199 -1.0731 1.2712 -2.1477 0.3734
 1.0023 -0.0819 0.2937 -0.0633 -2.6693 -0.7354 -1.2678 1.1789 0.5742 -1.1426
 -0.3963 -0.5626 -0.3876 0.3642 -2.5523 -0.2791 -0.3721 0.8867 -0.6242 -0.0258
 0.7562 -0.0081 -0.5996 0.4633 -0.4202 0.0184 0.1918 0.8511 0.5392 -1.0669
 -1.7282 0.1634 0.0339 0.6371 -0.3348 0.0146 3.3748 0.6141 -1.6101 0.3676
 2.2144 -1.2680 -0.7223 -1.1972 -3.1417 0.0294 -3.7627 1.5325 -0.8774 0.1252
 -1.3722 0.9395 0.1387 1.2977 2.5681 -0.2390 4.0044 -0.3875 -0.9697 0.0578
 1.2916 -0.0087 -2.1216 -2.2759 -0.8906 1.3242 -3.6411 0.6251 -3.3579 3.2966
 -1.3400 -0.1946 -0.4606 -0.4762 -2.6365 -0.1971 0.4503 0.7975 -2.7339 0.9771
 -0.8175 -1.1924 -1.4281 -1.8719 -3.6286 1.5285 -2.9628 1.6370 -4.5028 3.0308
 0.0887 -0.7010 -0.5124 -1.0550 -4.2111 0.6146 -3.2273 2.0327 -2.3244 1.0548
 0.7752 0.0256 -0.1110 -0.8831 2.3141 1.2829 -1.0526 -0.9536 -0.6897 1.8676
 0.8736 -1.3476 0.2132 -2.0512 -3.4699 0.8758 -4.6638 0.2333 0.5220 0.9982
 -0.7293 0.0824 1.1313 0.6198 -1.9940 -1.8848 1.4616 0.7642 0.7073 -2.0680
 -0.5645 -0.5074 -0.4940 -0.5918 -2.2322 1.1316 0.1345 0.4642 -2.1308 1.2366
 -2.0785 0.5583 0.0688 0.3815 -1.9786 -0.6760 1.0975 0.7679 -1.1464 -0.0319
 -0.6775 0.2654 1.4519 0.7512 -0.3500 -0.9507 0.4058 1.0698 0.6213 -1.9663
 -1.6758 0.2941 0.3234 0.5442 -1.1031 0.0933 1.0285 0.8156 -0.1321 -0.6398
 -0.7888 -0.3484 -0.1778 -0.1302 -1.5879 -0.6717 0.6222 0.2841 -1.2577 0.3957
 0.0049 -0.3768 -1.5531 -0.7465 -1.2580 0.3681 -0.6549 0.9568 -3.3049 1.7960
 -0.6229 0.2052 0.7158 0.3525 -0.6550 0.1494 0.9555 -0.8427 2.0000 -1.3432
 1.8465 -1.1189 -0.8140 -0.8767 -2.7015 -0.7851 -1.8027 0.8788 1.2487 -1.1764
 -0.9566 0.5526 0.6814 0.5500 2.8951 -0.7670 3.8225 -0.8318 0.5212 -0.8139
 -0.5565 0.5675 2.2554 1.2364 0.1276 -1.7488 1.4730 -0.3845 2.9922 -3.4187
 -0.4493 -0.1008 -0.4278 -0.2858 -1.8206 0.5473 0.2960 0.5719 -2.7535 1.1835
 -0.6352 0.1865 0.4332 1.0184 -0.0566 -0.8287 1.0560 0.2221 0.1673 -0.5068
 -0.2717 -0.0975 0.2739 -0.4645 -0.5714 0.5823 -2.0290 1.1755 -2.5358 1.7546
 -0.7254 -0.9251 -1.1994 -0.8863 -1.5484 1.2650 -0.9090 0.4016 -2.2630 2.1932
 -1.7197 -0.4386 0.8245 0.9619 -0.5225 -1.1476 3.3005 0.2354 1.1027 -2.3891
 1.5434 -0.1273 -0.0217 -0.6445 1.8524 0.5725 -3.1287 -1.1971 2.4525 -0.3627
 0.5327 0.2582 -0.1619 -0.4396 -0.0399 -0.6844 -0.8030 -0.1788 -0.5660 0.6951
 -0.6423 0.1848 -1.2516 0.0823 -3.0540 -0.5523 0.3343 0.8941 -0.5732 0.3020
 0.7673 -0.6431 -0.7410 -1.5531 -1.4174 0.7304 -3.3860 1.1300 -0.6417 0.7720
 -0.2471 0.6786 1.0353 0.6971 1.5286 -0.3164 -0.5281 -1.0119 3.2960 -1.8168
 -1.5191 -0.5274 0.1069 0.1538 -0.8950 0.6468 1.9677 -0.0482 -0.7495 0.6042
 -0.5209 0.8645 0.7581 0.4288 0.9709 1.0192 0.8757 -0.9506 1.3621 -0.3602
 -0.7171 0.6404 0.1135 0.9931 3.8188 0.3553 3.0929 -1.3570 0.8448 -0.4167
 -0.2603 -0.6220 -0.1338 -0.2668 0.6007 0.0070 1.7846 -0.2168 -0.3887 0.5381
 -1.5577 0.2560 0.0649 0.2042 0.0487 1.0053 1.1413 -0.3987 -0.6679 0.2095
 0.4888 -0.3741 -0.2780 -0.8387 -3.1184 -1.0639 -2.0328 1.2785 -0.3614 -0.7154
 -2.2350 -0.9356 0.8929 -0.5241 -6.2714 0.3434 -0.5178 1.8287 -2.5913 0.5381
 0.7912 -0.4990 -0.4438 -0.5293 -2.9397 -1.2340 -1.1503 0.3205 -0.2079 0.6685
 -0.5984 -0.6810 0.5446 -0.1023 -1.6442 0.6534 -0.8938 0.9695 -1.4776 0.1627
 -0.0790 -0.2665 -0.2505 -0.9057 -1.6965 0.6776 -3.6688 1.4598 -2.6542 1.9434
 0.3847 0.2999 0.0025 -0.0387 0.7033 -0.6102 -0.5443 -0.4330 0.0923 0.1697
 1.1257 -0.2942 -0.5229 0.3472 -0.8187 0.3038 -1.6207 0.8492 1.7445 -1.6736
 0.9518 -0.1678 1.5045 0.7869 0.1680 -1.4080 0.7193 -1.0455 2.1921 -1.7727
 -0.1684 0.0648 -0.3634 0.5062 0.4135 -0.3784 1.6966 -0.1497 -1.2995 0.6527
 0.0007 -0.2548 -0.5127 0.0493 0.5903 0.8141 1.0300 -0.8734 0.5491 0.6372
 -0.8741 -0.3147 0.6697 0.7511 0.6977 -0.8420 3.4553 -0.6596 1.4582 -1.1695
 0.9800 -0.1976 0.1476 0.2086 -2.9520 -1.8540 -1.6247 1.1092 0.2325 -0.9734
 -0.0916 0.7315 1.7860 1.2422 1.8236 -1.5741 2.4666 -1.1176 2.0266 -1.5347
 -0.0130 0.0637 0.1348 0.7732 -0.3568 -0.1534 1.1963 0.0757 -1.2019 0.2563
 -0.0633 0.3912 -1.7518 -1.4301 -1.4503 0.0075 -1.3990 0.7843 -3.2201 2.6674
 0.7831 0.1393 -0.6012 -1.1806 2.0294 1.2221 -1.3781 -0.7952 0.7660 1.2302
 -0.9773 -0.2260 1.6914 1.3304 0.3779 -0.4425 1.9487 -0.2128 0.7628 -1.4750
 1.5696 -0.7426 -2.2561 -2.2830 -1.1558 0.5697 -2.9122 0.0511 -1.2994 2.1447
 0.6853 -0.9794 -1.4469 -1.2300 -3.6530 -0.0340 -1.6082 1.7333 -2.3788 0.9092
 -0.0479 0.2479 1.4077 1.3159 2.8334 0.0000 2.0604 -2.0226 5.0041 -2.6536
 -1.0995 -0.5796 0.0158 0.5622 -0.2589 1.0210 2.7942 -0.0739 -0.6391 0.1610
 0.8755 0.0124 -1.6704 -0.8362 -2.8501 -0.8130 -1.6156 2.3932 -2.2476 0.2540
 -1.0931 0.8138 -0.3317 0.1471 3.2103 1.2750 1.6507 -0.0703 -1.0909 0.9912
 2.1671 -0.2948 -2.1641 -0.8734 0.4559 0.4619 -3.4156 0.9348 -0.9216 1.0227
 0.8349 0.4193 0.4102 0.9295 3.4684 -0.9260 0.2345 -0.9055 3.3423 -2.1262
 0.4085 0.3719 -2.3632 -0.8643 -0.1952 0.6102 -0.5530 0.8070 -3.5816 2.8069
 -0.6101 -0.2455 -0.7126 -0.1926 0.7124 1.7460 0.7839 -1.1203 -0.5556 1.1896
 -0.1850 0.2130 -0.6973 0.8431 1.8206 0.6452 1.6098 -0.5064 1.0137 -0.7164
 0.9948 -0.9604 1.2069 -1.1688 -4.7537 -1.1491 -5.9529 1.0727 0.2724 -0.3491
 0.0706 -0.2907 -0.0720 -0.4746 -1.0275 0.8024 -1.1643 -0.1250 -0.4826 1.3306
 -1.2885 0.3962 2.7431 2.3733 0.1563 -1.3719 3.9120 -0.6906 3.5332 -3.4749
 -2.0369 0.7689 0.0806 0.9561 -0.5779 0.3488 2.9398 0.6462 -3.1813 0.6263
 -0.8871 -0.0370 0.5697 1.3397 2.9100 0.0080 4.1757 -1.5625 1.5574 -0.4787
 2.1207 -0.2298 -1.5998 -0.9935 1.3816 0.2808 -2.5927 -0.1083 1.0864 0.6200
 0.1720 0.3799 0.3065 0.5138 0.9654 -0.8912 2.1881 -0.8013 2.2686 -0.8642
 -2.5137 0.4988 1.0801 1.7788 1.2786 -0.9083 4.4569 -0.1218 0.9287 -2.1363
 2.6099 -0.2240 -0.0490 -0.5081 0.8132 -0.0075 -3.3600 -1.3782 2.4919 -0.1373
 -0.1223 0.7620 0.2748 1.1293 2.8700 -0.8319 1.1646 -1.1501 1.5038 -0.9015
 -1.7926 -0.0633 2.9043 1.8115 -1.9600 -1.7054 2.3274 -0.0682 3.6206 -3.6520
 1.5574 0.6184 -0.2469 0.0240 0.3142 -1.5820 -2.3450 -0.0108 1.4313 -0.6448
 -0.3586 -0.3061 0.6994 0.9390 0.3429 0.3611 0.7509 0.9877 0.9918 -2.0140
 0.6875 -0.8707 -0.7917 -0.4415 -2.6819 -0.7209 -1.2203 0.9097 -1.6431 0.2723
 -0.7469 0.1636 0.7452 0.7478 0.4966 0.3239 1.2366 -0.5677 0.6541 -0.3506
 0.6537 0.2036 -1.1339 -0.8387 0.6314 0.7935 -0.6882 -0.4638 -0.9135 1.6416
 -0.5769 -0.0089 0.5078 0.0936 -2.2125 -1.2383 0.8664 1.2804 -0.2842 -1.4377
 1.1454 -0.2098 -0.6737 0.0511 -1.0756 -0.3082 -1.6911 1.0106 -2.4472 0.8945
 -1.6454 1.0920 1.0290 1.3236 4.0935 1.2700 3.3076 -1.8271 1.1128 -0.4605
 1.6364 -0.4243 -0.4923 -0.2282 0.0045 -1.3931 -0.0838 -0.6384 2.1463 -1.2969
 -0.4317 -0.4484 -1.3542 -0.8751 -1.6245 -0.0915 0.2585 1.4613 -1.3203 0.5474
 -1.1400 0.6490 -0.3031 0.5377 0.6216 -0.4150 2.1290 -0.1580 -1.1048 0.2294
 -0.0963 0.1902 0.5369 0.2019 0.1402 -0.2290 1.5636 -0.7883 -1.0640 1.1863
 -0.2935 0.1475 0.8546 0.8792 -1.3495 -0.7554 -0.9929 1.4074 -0.4756 -1.3287
 -1.6841 0.2095 2.0557 1.5224 -0.3043 -0.4455 2.7820 0.0078 1.9921 -1.9903
 -0.6032 0.6362 0.4498 1.6287 -0.4379 -2.0835 3.7982 0.1424 1.3209 -2.2883
 0.3479 0.5343 -0.3539 -0.5536 4.3021 1.7258 -1.5362 -0.9086 -1.0574 1.5289
 -1.3913 0.2860 0.0770 -0.5117 -0.3799 0.6726 -0.0709 0.2458 -1.0927 0.2893
 -0.0615 0.8346 2.7438 1.7065 3.1080 -1.5586 2.9840 -2.7395 4.4941 -3.1626
 2.3729 -0.6699 -0.9755 -1.2819 -2.0303 -0.2160 -3.1533 0.7674 -0.0216 0.2483
 -1.4328 -0.6110 -1.4248 -1.6104 -3.9732 1.1107 -1.3938 2.6811 -5.0395 2.0338
 1.3180 0.2682 -1.1440 -0.8908 2.2737 1.4523 -2.8950 0.0108 -1.9597 1.3668
 0.0173 0.1760 -0.2643 0.6986 -0.7281 -1.3927 0.8037 0.7358 -1.7118 -0.0166
 1.7098 0.5462 -0.4133 -0.0731 4.0125 -0.0165 -0.4344 -1.0607 1.6874 -0.4494
 0.7738 0.5511 -1.8262 -0.5180 0.0311 0.2039 -1.3882 0.5849 -0.5519 1.0849
 3.2410 -0.7226 -2.1435 -1.9730 1.6348 1.2399 -4.2900 -0.7336 1.2028 1.1082
 0.7973 -0.2275 -0.1411 -0.8839 0.3675 0.8549 -3.8714 0.0076 1.0060 0.4350
 0.4501 0.2033 0.1263 0.2238 0.0497 -0.2404 -0.2749 0.0085 1.3696 -0.4918
[truncated: 28,382,842 more chars]
