# Supplementary material for: Estimation of simultaneous equation models by backpropagation method using stochastic gradient descent
Source: PeerJ Comput Sci. 2024 Oct 8;10:e2352. doi: 10.7717/peerj-cs.2352 (PMC11623183; doi:10.7717/peerj-cs.2352)
Supplement: Supplemental Information 2 [file peerj-cs-10-2352-s002.zip › modelo 10 20 4000 sigma 1 /Y.txt]

 -0.0787 -1.0373 1.6421 1.1413 0.3052 -0.6724 2.7441 -0.5674 2.9582 -2.6357
 0.6778 -0.1642 -0.1492 -0.4863 -1.0082 -0.0060 -1.4383 0.8902 2.1700 -1.6278
 -1.0897 0.9685 0.3369 0.3227 1.0932 -0.1102 1.5696 -0.7115 -0.4061 0.1303
 2.2024 0.4646 -1.2330 -0.1960 0.9848 -0.1112 -1.6478 -0.3380 -0.0612 0.9544
 0.0410 -0.1843 1.2107 1.2354 -1.1986 -2.2642 1.9616 0.4075 2.3083 -3.0781
 -0.0897 -0.5175 -0.8588 -0.1526 -2.8578 0.5834 -0.5191 0.7800 -2.7087 1.9122
 -0.0829 -0.2932 -0.4053 -0.0247 1.0689 0.7540 1.8069 -0.7988 -0.1744 0.6848
 -1.4830 0.2110 0.9448 0.4177 -1.4474 -0.1928 2.0094 0.8128 -1.9927 0.1022
 -0.0878 0.0641 0.2433 0.3488 -0.0830 -0.7157 2.9400 -1.4749 0.9800 -0.1135
 0.8229 -0.8195 -0.1531 -0.4467 -1.4196 0.8274 -2.4073 0.6329 -0.4119 0.5273
 -1.1750 -0.8084 0.3243 -0.4541 -3.7989 0.0254 0.2244 1.6100 -0.3583 -1.2123
 -0.9936 0.4996 0.9124 0.8337 0.1177 -0.6648 1.5923 0.7317 0.7244 -1.4170
 0.3652 -0.3634 -0.2583 -0.4014 1.2451 0.6686 -0.7621 -0.0373 -0.8298 1.2195
 0.1078 -0.0528 0.0864 1.5093 2.1043 0.0420 0.9387 0.3159 0.4597 -1.4713
 -0.1539 1.0725 0.2783 0.8869 3.6182 1.0911 1.1290 -1.2004 -0.6733 1.1216
 -1.3265 0.0272 2.8293 1.1910 1.8428 -0.4291 2.5746 -2.5448 3.6765 -1.6434
 -0.5462 -0.6107 -1.6244 -1.1008 -2.4901 -0.3275 -0.8029 1.5845 -2.6749 1.6682
 -0.6361 -0.1457 -1.1942 0.2113 -0.5992 0.9123 1.0173 0.3814 -1.9186 1.1727
 2.4287 -1.2567 -2.2983 -2.5555 -1.9993 0.8906 -5.4500 0.6172 -1.2139 2.1297
 1.5016 0.0009 0.2552 0.7898 3.3844 -0.3623 0.0983 -1.4167 2.8087 -1.2169
 -0.1430 -0.3771 1.2843 1.1000 -1.2884 -0.9997 1.5995 -0.8774 1.7852 -1.4704
 0.7988 0.1062 -1.2115 -1.0594 -0.6079 1.1188 -2.0234 0.7264 -2.3546 2.1036
 0.6786 0.0022 -3.0762 -1.6691 -2.4900 1.0018 -3.9728 2.4729 -5.3867 3.0791
 -0.6652 0.6036 1.4348 0.9507 1.3747 -0.5397 1.0195 -0.9343 3.1916 -1.8603
 -3.4440 0.3428 0.9990 1.1206 -1.9984 -0.6355 4.5794 0.6914 0.1888 -1.3261
 -0.6018 0.0344 -0.9815 -0.1341 -0.3450 1.1025 -1.8135 1.3775 -2.2405 1.0328
 -0.0101 -0.2550 0.8782 -0.4416 3.3642 1.4469 -0.7747 -1.4243 1.5282 0.2860
 1.1321 0.0496 0.0162 -0.4734 1.9804 1.1448 -1.4355 -1.8389 0.7806 0.8223
 -2.1711 0.0470 1.5765 1.4892 -0.9007 -0.3492 3.0617 0.8843 1.1418 -2.0842
 0.2485 -0.9831 -0.4992 -1.8314 -2.4961 1.2221 -2.5364 0.8160 0.1794 0.7070
 -0.1868 -0.2107 0.6291 -0.4085 -0.2419 0.2374 -1.0305 0.9539 -0.9248 0.1616
 -0.7561 0.6184 -0.8702 -0.0139 0.2788 -0.3569 0.1535 1.4321 -1.5330 0.3046
 -0.9690 -0.1159 1.0702 1.9105 -0.8050 -1.5725 3.7673 -0.4544 1.8889 -2.6403
 -0.8248 -0.1367 -0.8747 -1.2377 -3.1852 0.6488 -1.3276 0.7827 -3.2336 2.2756
 0.9507 -0.3199 -0.9876 -0.0005 0.3468 1.0376 -0.7861 1.3093 -0.0080 -0.3986
 1.0336 0.9287 -2.2818 -0.9146 3.2383 2.2253 -1.2425 -0.2352 -2.1925 2.7681
 1.8545 -0.3383 -0.3648 0.2573 0.8512 -0.2364 -0.8286 -0.7408 1.9787 -1.1565
 -0.0143 -0.0521 -1.5496 -1.0575 -3.3043 -0.6539 -3.3734 3.1073 -3.9571 1.4350
 -0.7538 0.2926 0.9537 0.9659 0.5421 -1.6965 2.6814 -1.1632 2.7556 -1.8794
 -1.5309 -0.7435 -0.3913 -0.5771 -2.7535 0.2184 0.7274 1.4319 -1.0263 -0.3923
 0.0580 0.2844 0.3771 -0.5478 2.5296 0.9303 -1.2823 -1.9920 2.7169 0.1311
 1.6723 -0.7106 0.1872 -0.3184 1.3045 0.1165 -0.3516 -0.5085 2.1588 -0.9426
 0.0334 0.1570 0.4710 0.4525 -0.6745 -1.2774 1.3696 -1.4675 1.9910 -1.0855
 0.4720 -0.3369 -1.2801 -1.1946 -1.3901 -0.1799 -0.5460 1.3286 -1.1268 0.5435
 0.5244 -0.4780 -0.1767 0.5009 -1.0980 -1.5771 1.3560 0.9608 0.7914 -1.7426
 0.7341 0.8504 -0.0805 -0.1521 1.9343 -0.1328 -0.7264 0.0913 -0.5579 -0.2270
 0.1356 -0.5317 -1.0344 -0.8805 -1.9138 0.8777 -2.9233 0.7203 -1.3210 1.7829
 0.5516 -0.5208 0.5327 -0.1506 -0.6940 -0.0081 0.2239 0.4548 0.0214 -0.0707
 1.1749 -0.8865 -1.5484 -1.9795 -4.2375 -0.1427 -3.3033 0.7074 -1.8084 1.7578
 0.6069 -0.2802 0.0471 -0.6677 -1.6777 -1.5209 -1.7465 -0.3703 1.6988 -0.9746
 0.8024 0.5355 -0.2540 0.3154 3.1346 0.0636 -0.5027 -1.1573 2.3853 -0.8364
 0.1619 -1.0579 -0.2771 -0.8187 -5.6989 0.3373 -3.9042 2.8595 -1.0221 -0.0761
 1.2487 -0.6625 -1.9183 -1.9521 -3.1269 -0.1288 -2.9032 0.8885 -4.3606 3.6711
 -0.6282 0.7700 0.9943 1.0111 2.0975 -0.0031 1.9239 -0.6929 1.9834 -1.0901
 -1.5052 0.3489 1.4667 0.9427 -0.4137 -1.0795 2.6954 1.0296 -1.3292 -0.3476
 2.1780 -0.5910 -0.2902 -1.3407 -2.7749 0.1838 -3.9641 -0.0528 0.9382 0.1074
 0.7812 -0.8350 0.8509 0.6234 -2.1399 -1.6114 0.3026 0.1731 2.5757 -2.7092
 0.7520 -0.1673 -0.8246 -0.3949 1.2498 0.7630 -0.6596 -1.1095 -0.4019 1.7116
 0.8039 0.6740 -1.7640 -0.8584 2.0754 1.1120 -1.0238 0.1788 -3.1888 2.5352
 -0.7460 0.6784 2.1699 1.6860 4.7252 -0.1611 2.5567 -1.7757 4.9294 -3.3641
 -1.0549 0.5508 -0.9665 0.1711 -1.4668 0.6061 0.5358 0.7186 -1.8736 0.7760
 -0.9034 0.3446 -0.3462 0.9072 -0.5574 -0.9113 3.3604 0.5290 -0.4996 -0.4263
 0.9238 0.3914 -1.5807 -1.1771 0.4274 1.0362 -2.0043 0.1026 -2.5569 2.4461
 -0.4087 0.1824 0.8041 1.4307 0.0103 -1.6537 3.5022 0.4610 1.0912 -2.4031
 1.0078 -0.4558 -2.2371 -0.7249 -1.5198 -0.9677 0.0939 0.5962 -2.7120 1.9054
 0.7216 0.1592 -0.3433 -0.3929 0.3101 0.2507 0.4951 -0.4896 1.3134 -0.7506
 0.1454 0.2543 0.7728 0.0971 -0.2651 -0.1056 -1.4022 0.0599 1.3958 -0.7546
 1.1498 0.5217 0.1022 0.6882 1.5796 -0.4556 -0.1820 -0.2281 1.7182 -1.4799
 -1.8926 0.2518 1.2494 1.7226 1.2172 -0.6467 4.5170 -1.0318 1.2981 -1.3204
 0.2927 0.3697 -0.1981 -0.1282 -2.2568 -1.0371 -1.4469 0.7445 0.0434 -0.1798
 0.1987 -0.6321 -1.0413 -1.4145 -2.9151 1.0722 -2.6604 1.6033 -3.7538 2.7229
 1.6905 -0.5268 -0.6271 -0.5924 -4.4108 -2.3032 -1.9148 2.0628 -1.0834 -0.8782
 -0.9372 0.1956 1.0053 -0.0272 0.4194 0.0405 1.5966 -0.8199 -1.2959 1.2156
 -0.4756 -0.1488 0.4919 0.8009 -1.3784 -1.0062 1.0872 -0.6173 1.8063 -1.4736
 -0.5923 -0.3440 -0.6013 -0.2392 -1.2473 0.8083 -0.4000 0.8434 -1.5442 0.9644
 -1.4397 0.1349 -0.8292 -0.5993 1.3667 1.6267 0.1020 0.4121 -3.5335 2.5155
 3.0806 -0.2364 -0.7327 -0.7295 0.1903 -0.7829 -4.6766 0.3509 1.0360 -0.0264
 1.6174 -0.4080 -1.6114 -1.5348 -1.4919 0.2230 -3.5457 0.1537 -1.3285 1.5294
 -0.6934 0.3569 0.5317 0.6679 1.1746 0.0893 2.0918 -0.0844 -1.2488 0.2867
 -0.9333 0.5289 -0.7716 0.1222 2.6286 0.9756 1.7213 -0.3361 0.7531 0.2442
 1.2978 -0.3462 -0.1440 -0.4092 -0.2480 -1.0398 -0.4734 -0.2709 1.2766 -0.5233
 -1.6065 0.0351 0.5163 0.4254 0.6559 0.3576 2.8540 -0.5270 -0.1903 0.0665
 -1.5362 -0.5153 0.9049 0.1727 -2.0262 -0.6240 1.6391 -0.2625 0.0213 -0.4732
 0.0718 -0.7067 1.5647 1.3999 -2.1525 -0.6957 1.9820 0.1078 3.6991 -3.4423
 -2.0488 0.8699 -0.2598 0.4954 0.1714 0.5385 2.1077 0.3716 -3.1630 2.0483
 -0.1986 0.4364 -0.0682 0.1930 0.5696 0.3178 -2.3554 -0.1604 0.2455 -0.3072
 -1.7599 -0.3237 0.8180 0.6967 -2.5501 0.8847 0.8994 1.0302 -0.2492 -0.9361
 -0.7359 0.1855 1.4303 1.4904 -1.4541 -1.7712 2.5296 0.3100 3.4397 -3.6725
 -0.9365 0.0184 0.6238 0.3050 -0.4736 0.0440 1.7762 0.2814 -2.7383 1.1261
 -1.1443 0.3476 0.2901 1.0063 1.6366 1.4585 1.5695 -0.0845 -0.4159 -0.1649
 2.5129 -0.3722 -1.5657 -0.8959 -2.1255 -1.1930 -1.8860 0.2117 0.1972 0.0076
 1.2672 -0.7018 -1.0481 -0.8386 -2.0828 0.0184 -2.2880 1.0119 -1.3938 1.0173
 0.0573 -0.3858 -0.6376 -1.0293 -2.2179 0.9068 -3.4705 1.3275 -0.4730 -0.0629
 1.0391 -0.7120 1.0780 0.4636 -0.0719 -0.0717 0.3114 -0.5796 2.1179 -1.9438
 -0.7399 -0.2535 2.0255 1.1662 0.0565 -0.6607 2.2148 -1.9110 4.0437 -1.8976
 0.4006 -0.5847 -1.4966 -1.0947 -2.2120 0.0748 -2.9001 1.4267 -3.2992 1.5569
 0.1800 0.7009 0.9416 0.8303 0.8475 -1.1497 1.2076 -0.5045 0.3703 -0.7013
 2.8863 -0.3908 -2.1307 -1.6271 3.3731 1.1567 -3.6049 -1.6724 1.8313 1.2320
 0.2923 -0.1979 0.9372 0.5067 0.0056 -0.9955 1.5960 -1.0757 2.6899 -1.5469
 -0.8570 0.4417 -0.4806 -0.3023 -0.4447 0.2220 0.4858 0.5530 -1.9865 1.4568
 0.0106 -0.7342 0.8618 0.1110 -3.3788 -0.5636 -0.6439 1.0658 0.9611 -1.4572
 0.7438 0.3622 0.1027 -0.0394 -1.1337 -0.0572 -2.1203 0.7268 -0.0699 -0.1331
 1.0479 -1.2540 -1.4608 -2.4274 -4.1473 1.2748 -6.6361 1.2443 -2.1037 2.4387
 0.3078 -0.1820 0.5565 0.0465 -2.2493 -1.7408 -1.2866 1.5243 -0.1449 -1.2912
 1.9407 -0.4915 -0.1436 -1.1065 -2.9071 -0.6867 -1.2510 0.1181 0.3695 0.3803
 0.2341 0.3804 0.0074 -0.4665 -1.2400 -1.0922 -1.5653 0.9561 -1.2416 -0.1863
 0.7154 -0.3738 -0.4982 -0.8914 -1.0467 0.7853 -2.0754 -0.7951 0.5008 0.9608
 1.3644 -0.0806 -0.2062 -0.5995 -2.2164 -1.5948 -2.3756 1.1027 0.1542 -0.7561
 0.8664 -0.5803 0.2630 -0.5503 -3.0882 -0.7299 -2.3602 0.8025 -1.0359 0.4641
 0.7714 -0.4542 -0.6208 0.3171 0.5654 0.3158 -0.3744 -0.0604 1.4222 -0.4296
 0.7253 0.4403 0.5071 0.7865 0.7925 -0.2058 -0.9018 -1.0472 2.2512 -1.5969
 -0.1086 0.5842 0.7009 -0.1608 0.1033 -0.5554 -0.2696 -1.6330 1.6383 -0.4269
 0.6420 -0.4427 -2.0136 -1.7644 -1.0204 0.2389 -2.2548 0.2195 -3.4390 3.3402
 -1.4136 0.0769 0.3384 0.2547 0.0821 0.1872 1.6766 -0.1836 -0.3235 -0.0450
 -0.9185 0.8373 0.4601 1.2593 0.6837 -1.2057 4.6595 -0.5488 2.7293 -2.5038
 0.7333 -0.9467 -0.8578 -0.4106 -3.8737 -0.5171 -1.6589 1.2332 -1.0779 0.0707
 0.4015 0.7890 -2.0944 -0.3033 1.5815 0.3595 -0.0982 1.2799 -3.1540 1.9581
 0.8907 -0.8345 -0.3820 -0.7714 -5.0293 -0.6491 -1.7204 1.0790 -2.1055 0.5594
 1.7227 -0.9457 -1.2149 -1.2796 -1.7186 0.2278 -2.2223 -0.0974 -1.1255 1.5524
 -0.1738 0.5085 1.1935 1.3429 2.8801 -0.0163 0.7855 -1.6735 2.8258 -1.6890
 -0.7503 0.9349 2.0426 2.3893 3.0342 -1.3907 4.6258 -2.0711 4.4698 -3.6738
 1.3607 -0.2797 -0.9222 -0.7059 -2.2390 -0.8992 -2.5086 0.4886 -1.8546 0.9646
 -0.0433 1.0205 -0.6490 0.0217 0.2706 -0.2165 0.8629 0.2867 -1.3378 0.6218
 -2.3047 -0.4337 -0.9395 -1.0183 -3.0714 0.4693 1.5557 0.9284 -5.1491 3.1075
 0.5326 0.0882 -0.3237 -0.2419 -1.6008 -0.1792 -0.7572 0.0476 -0.5899 -0.1892
 -1.1387 -0.3216 1.3130 0.6353 -2.4329 -1.0586 1.8078 1.4483 -0.5426 -1.3863
 0.1646 -0.4454 1.0127 0.7788 0.3101 -0.2607 0.7318 -0.8879 2.3303 -1.1491
 0.7046 -0.6651 -1.1806 -1.2777 -3.0424 0.0559 -3.0427 1.7990 -2.6140 1.6882
 -0.1642 -0.0625 -0.5284 -0.6753 -1.2313 0.5219 -2.6773 1.2455 -1.6319 0.7418
 1.1507 0.4108 -0.6522 -0.2877 1.2951 -0.4627 -1.2626 -0.2926 0.3433 0.4039
 0.3959 -0.3418 -0.4793 -0.0198 -1.4546 -0.9109 -1.5590 0.0673 1.3460 -1.0372
 -1.7385 -0.2159 2.8408 0.8611 -0.9481 -0.8705 0.4984 -0.9608 3.4568 -2.6597
 0.1302 0.4590 0.0389 0.6756 -2.1396 -0.7131 -0.2358 0.9101 -1.1863 -0.7476
 -1.9422 0.8975 0.2448 0.9391 -1.8023 -0.9673 2.4611 1.2321 -1.7520 -0.0544
 -0.9448 0.2255 -0.1549 -0.0878 -3.4607 -1.4986 -0.8468 2.2009 -0.4504 -1.0027
 1.4269 -0.4703 0.2446 -0.6260 -1.8726 -1.5159 -1.6281 -0.0378 2.7638 -1.9226
 -0.4846 0.3235 -0.0552 -0.6419 -1.0414 0.7761 -1.5357 -0.0918 -3.2108 2.3960
 -1.3409 0.0941 0.8321 0.1614 -1.1263 -1.0575 1.1011 -0.9873 0.1784 -0.0860
 1.2901 0.1194 -0.0265 -0.1288 0.0709 -0.0634 -1.6373 -0.2663 -0.7724 1.0816
 0.0748 0.7959 -0.1316 1.0277 1.2198 -0.6399 1.8647 -1.5017 1.9183 -0.7147
 -1.3696 0.1223 -0.0111 0.1395 -0.6425 0.9651 1.0213 -0.3448 -1.2289 0.8581
 -0.0799 -0.2521 -0.7824 -1.0604 -1.4751 -0.0683 -1.2143 0.0758 0.2685 0.3745
 -0.0886 -0.0482 0.9139 0.0312 -1.3573 -0.0507 -0.7652 0.0380 1.3535 -0.7140
 -0.1113 -0.7450 -1.0804 -0.1191 -1.3161 1.2299 -1.0341 1.8329 -2.0808 0.1957
 -1.1632 0.7870 1.7109 2.5367 0.9184 -1.6619 3.7579 0.1375 0.8068 -2.7716
 -0.8026 -0.3114 0.0760 0.4215 -1.4982 -0.3053 3.9085 0.0836 -0.6229 -0.1761
 -0.0927 1.3176 -1.4583 -1.0755 3.4240 1.3031 -0.4834 -1.8386 -1.5636 3.1005
 -0.3291 0.3586 0.5001 1.0269 1.8373 -0.1743 1.4933 -0.2912 2.7400 -2.3613
 0.8153 -0.0610 -0.8241 -1.1043 -1.7350 -0.3032 -1.6908 0.7350 -1.5239 0.6707
 0.9143 -0.8904 -0.7213 -0.9423 -1.2008 1.1453 -3.1890 1.6088 -2.8248 2.1358
 -1.1146 -0.1005 -0.5384 -0.8775 -2.2228 0.7262 0.0969 0.0503 -2.5420 1.8421
 -0.5895 0.0440 -0.1817 0.1354 -1.1561 -1.0976 2.7781 -0.2403 1.7043 -1.5582
 -0.9020 -0.1061 -0.5746 -0.1803 0.0870 1.7957 0.6842 -0.0213 -3.2130 2.6946
 -0.3666 0.0754 0.5600 0.2125 3.1484 0.8890 0.8898 -1.6944 1.5410 -0.1107
 1.0907 0.2035 -0.1169 -0.2199 1.0313 0.0992 -0.7837 -0.1857 0.7331 -0.8325
 0.5643 -0.2512 -0.2383 -1.0378 -4.1812 -0.9148 -3.7281 1.5820 -0.8406 -0.4785
 -0.9151 -0.4148 0.1692 0.5471 -1.6274 0.5070 1.2758 0.7524 -1.2867 0.6536
 -0.6789 -0.2037 0.9239 0.1572 -2.5903 -0.6374 0.2607 0.5178 0.1937 -0.8180
 -0.3405 0.5202 0.2090 0.0302 -3.7690 -1.4991 -0.6765 2.2477 -3.3728 0.6246
 -1.1572 -0.1359 0.8730 0.1021 -2.9564 -0.7955 -0.7508 1.7580 -1.2824 -0.8478
 0.7108 -0.2455 -0.2678 -0.7219 -1.0928 -0.3309 -1.3891 -0.6714 1.3589 -0.1678
 -1.2034 0.0283 1.6466 1.1842 0.9398 -0.7963 2.7579 -0.7751 2.2114 -2.1303
 0.0527 -0.3023 1.1717 0.8622 2.1975 -0.2660 3.2185 -2.0753 2.0491 -0.3168
 1.6191 0.0498 0.4742 -0.2464 2.8281 0.6690 -1.7103 -1.5532 4.0215 -1.6679
 0.2099 -0.2538 -0.3468 -0.3469 -1.4246 -0.1499 0.5724 0.1803 -1.1566 0.7166
 -0.4016 0.1614 0.4836 -0.3891 -2.2277 -1.0051 0.0052 0.6960 0.3320 -1.2215
 2.3702 -0.4046 -1.5286 -2.0895 0.5235 0.9971 -3.3622 -0.2724 -1.4628 2.7598
 -0.9971 0.7655 -0.7997 1.2735 1.9056 0.6566 3.8524 -0.5431 0.5739 -0.2714
 1.6534 0.0739 -0.8192 -1.2025 -0.5592 0.5077 -3.9860 0.2144 -1.8809 1.6240
 -0.0526 -0.0391 -0.7167 -1.0867 -2.6294 0.1539 -1.7573 0.8550 -2.6499 1.4300
 0.2045 -0.7567 0.9994 -0.0125 -2.2387 -0.5313 -0.1124 0.0695 0.2567 -0.5243
 1.5803 -0.2817 0.0944 0.0122 -0.3957 -0.6310 -0.9942 -0.5866 -0.4270 0.6130
 -1.8775 0.1840 0.5760 1.0120 -3.4164 -1.8282 3.0663 1.4329 0.3662 -1.9497
 2.4439 -0.6881 -1.1751 -1.0920 1.3963 0.2795 -1.7701 -2.1044 3.3306 0.1874
 -0.3472 0.0069 -0.2731 -0.1969 -2.2871 0.1055 0.5365 0.5891 -1.8934 1.1406
 -0.8316 -0.0192 1.6050 0.6134 -0.9328 -0.6176 0.1118 0.4163 -1.1886 -0.2302
 0.2495 -0.2270 0.3287 0.0798 1.0545 -0.8057 1.4429 0.0859 2.1151 -1.8524
 -0.7659 -0.7155 0.8140 0.0356 -2.8203 0.5428 -1.9067 1.8395 -0.3263 -0.9441
 1.3246 0.3865 0.0946 -0.4511 1.9361 0.2156 -2.3685 -0.2593 1.4685 -0.4687
 0.9678 -0.2139 -1.2739 -1.0121 -1.4620 -1.2424 -0.5785 0.6134 -2.2099 1.0634
 0.4553 -0.0426 0.9512 0.7186 2.2591 -0.2325 1.6990 -1.7009 3.8170 -1.6834
 -0.1328 0.1648 0.4445 0.3521 0.6999 -0.1617 1.1742 -0.1677 0.0449 -0.5225
 -0.8070 0.8589 0.1252 0.6464 1.5572 0.8587 0.7648 0.7339 -1.0190 0.0562
 -1.2087 0.3590 1.9587 2.3363 2.1014 -0.7007 3.8369 -1.1434 2.1508 -2.1120
 2.2621 -0.4168 -2.4411 -2.7702 -1.7705 1.4415 -6.4601 0.2929 -3.0821 3.5536
 2.8124 -0.3674 -1.6786 -1.2182 1.8526 1.0540 -3.4031 -0.8129 0.8231 1.1354
 -0.2153 -0.0850 -0.4584 -0.3102 -4.3177 -1.2133 -0.4329 1.1220 -0.2172 -0.6139
 0.7048 -0.2699 -0.1072 0.2999 0.7065 0.2529 0.5303 -0.8622 1.9748 -0.4706
 -0.5182 0.4134 0.6059 -0.3760 2.2132 0.7100 1.0055 -1.0474 1.3653 -0.2778
 1.7054 -0.1512 0.9325 -0.1264 -0.8899 -1.4821 -0.7145 -1.2221 4.5336 -2.4261
 -1.0492 0.4485 0.8287 0.5720 -0.4016 -1.0207 -0.5272 -0.1859 -0.2043 -0.5326
 -2.5541 -0.1130 -0.8858 -0.1000 -1.3170 1.5238 2.9894 0.8313 -3.5189 2.2631
 0.5790 0.4932 0.2634 0.7310 4.5443 0.9925 1.1685 -0.8036 3.5387 -1.6377
 0.8032 -0.3141 -1.8059 -1.3851 -1.2645 0.1033 -1.4028 0.2817 0.2095 0.6419
 0.3651 -0.0046 -0.0088 -0.3055 2.2317 1.2881 0.0331 -1.2142 -1.1668 1.8554
 -0.5229 0.5630 0.4475 0.9649 1.3519 -0.3236 1.8932 -0.0094 -0.2213 -0.4352
 -1.6191 -0.1556 0.2149 -0.4452 -3.4085 0.5685 -1.0494 1.1249 -1.8539 0.6083
 1.9174 -0.4416 -0.5176 -0.8640 -3.2778 -0.9012 -2.8068 0.3240 0.4829 -0.4428
 0.3622 -0.8006 -0.2820 -0.9391 -3.4753 0.3612 -3.2637 1.0268 -1.9455 1.0333
 -0.5916 -0.1137 1.8488 0.8561 -0.2263 -0.9715 2.2336 -0.6327 1.8300 -1.9137
 1.2937 -0.4401 0.2668 0.1890 -3.1433 -1.6827 -1.4404 0.6905 2.9222 -2.9445
 0.8483 -0.1378 -0.5301 -0.6063 1.7041 -0.1508 -0.3262 0.2202 -0.9434 0.2015
 -0.1909 -0.0861 -0.4187 0.7328 1.7103 0.9294 2.1584 -1.0239 0.9572 0.4427
 0.6320 -0.0774 -1.6460 -0.9845 0.1705 0.8181 -2.5299 0.5555 -1.5696 1.3378
 0.8713 -0.2808 0.2676 -0.2928 -3.1220 -1.3971 -1.7873 1.2103 -0.7136 -0.2282
 1.4617 0.4169 -0.4570 -0.0872 4.4839 -0.0113 -0.6215 -1.6365 1.2400 0.1138
 -0.1785 0.4850 1.6855 0.9309 3.0179 0.0499 1.4078 -2.5424 2.3623 -0.5871
 -0.6388 -0.8256 1.0463 0.6290 -2.9511 -0.5794 0.7082 1.0382 1.3283 -1.8814
 -1.4111 0.2383 -0.7566 -0.0865 -0.3643 1.7649 -0.3724 0.3878 -2.8478 2.4156
 0.4749 0.1744 -0.3825 -0.3259 2.7633 0.8449 -0.6427 -0.3961 -1.1858 1.3158
 -0.7220 0.2067 -0.5919 0.0438 0.6976 0.6437 1.1677 -0.2723 -2.2155 1.6870
 1.8450 -0.6007 0.4028 -0.9745 -1.7536 -0.3590 -3.7129 0.0333 -0.3219 0.7661
 -1.5439 0.1190 2.0270 2.2365 2.4097 -1.1615 5.1569 -0.7491 1.2502 -1.9771
 0.7426 -0.0405 0.8666 0.8034 -0.8376 -2.0916 1.5271 0.4700 1.7322 -2.4029
 1.4610 0.0768 0.0091 -1.2170 -0.4260 -0.9912 -2.9954 -0.7804 2.2222 -0.3397
 -0.0396 -0.5278 0.7328 0.5390 -3.4976 -2.0305 2.1996 0.6198 0.4914 -1.7404
 -0.7844 -0.4159 -0.3825 -1.3115 -5.0344 0.5200 -3.2798 2.3747 -3.0993 0.9638
 -0.4464 0.1917 1.5238 2.1431 1.1265 -1.3609 2.8799 -0.5190 1.9067 -2.4209
 2.2447 -0.4464 -1.5111 -1.1223 1.3119 -0.4256 -2.2268 -0.4598 1.8727 -0.1075
 1.7694 -0.9399 -0.7237 -0.8871 -1.6645 0.1086 -2.3384 1.2605 1.0431 -1.2250
 1.5454 -0.3069 -0.0992 -0.5400 -3.2879 -2.0367 -1.9144 -0.3192 2.0270 -1.2326
 -0.0929 0.2596 0.6776 0.5861 0.3264 -0.4619 0.1954 -1.7623 3.1692 -1.5439
 1.2987 -0.1359 -0.5276 -0.7669 -1.5446 -0.1702 -3.1672 1.4244 -0.7333 -0.0707
 -0.9461 1.0571 2.0629 1.9950 1.0595 -1.8931 2.6312 -0.4107 1.4530 -2.3338
 -0.3296 -0.0424 0.5316 -0.1927 2.8238 0.0809 0.2794 -2.1100 2.6567 -0.6582
 -0.4298 -0.1646 -1.2131 -0.8525 -3.9176 -0.6267 -0.8996 1.3132 -3.8443 1.9823
 -0.1947 0.6955 2.0089 1.6424 2.8864 -0.1550 1.7867 -1.7450 4.7908 -2.8955
 -0.4693 -0.1627 -2.2414 -1.7467 -0.4316 2.1541 -2.3902 0.4287 -3.3011 3.4341
 -0.1924 -0.0408 0.7030 0.7262 -1.5052 -1.4649 1.2713 -0.3256 2.5815 -2.3337
 1.3662 -0.3018 -0.4795 -0.9236 -1.1241 0.0306 -2.0752 0.8443 -1.5788 1.0219
 -0.7619 0.4363 -0.1175 0.7869 1.7873 0.8206 4.5368 -1.3180 0.7891 0.2032
 0.3797 -0.2429 -0.9120 -0.7673 1.1750 1.3392 -1.1096 0.5517 -1.6343 1.7884
 2.2144 0.1166 1.1614 0.5906 1.4145 -0.8202 -2.4515 -0.8820 4.8781 -2.6825
 -0.4371 0.1727 0.6822 1.2265 0.7030 -0.1799 3.3951 -0.4377 2.4511 -1.6574
 -2.3159 -0.0669 1.0560 0.6133 -1.5743 0.0285 1.8177 0.6242 0.5340 -1.2772
 -1.5186 -0.1083 0.1678 -0.3853 -2.2084 0.0491 0.6816 0.7362 -2.3758 0.9665
 2.3688 0.4457 0.2973 0.6433 4.8847 0.3134 -0.6346 -1.6907 3.5164 -1.0002
 0.4598 -0.8029 0.9234 -0.4723 0.1992 0.3293 -1.4454 0.2849 0.1830 -0.2020
 0.3447 0.7530 0.7896 0.8813 4.1316 0.3394 1.5631 -2.6794 2.9498 -0.5954
 -1.3070 0.6564 0.9381 1.4429 4.1526 0.9146 4.8012 -1.2051 2.4043 -1.2014
 1.0961 -0.0461 -0.4755 -0.3537 0.6843 -0.0670 -1.6116 -1.4876 -0.3060 1.2211
 -0.5368 1.1154 0.9933 1.1707 4.2850 -0.3272 2.2834 -0.7631 2.0786 -1.9433
 -0.8492 -0.1401 0.3166 0.4666 0.1338 -0.2320 2.2587 0.5643 1.6402 -1.0642
 -1.2487 -0.0037 -0.3499 0.5582 -0.0559 0.2766 2.2555 0.4633 -1.2407 0.6823
 0.0732 -0.2139 -0.8315 -0.7377 -3.3147 -0.2921 -2.7092 1.8833 -1.4153 0.0830
 0.9134 0.5977 -1.6796 -1.4964 1.5371 0.9067 -2.8873 -0.7956 -1.1264 2.4295
 2.0129 0.4580 -0.2770 -0.8527 3.6840 0.1079 -2.0901 -2.0215 2.2321 0.4931
 -1.2860 0.1919 1.3818 0.5243 -3.4041 -1.8647 -0.8937 2.1549 -0.4881 -2.1921
 0.0013 0.3797 0.0470 0.3673 -2.3753 -1.3771 0.2989 0.9995 -0.4783 -0.4771
 -1.4272 1.2287 1.1130 1.8104 1.2523 -0.9589 3.4848 -0.4157 0.6283 -1.1808
 0.4808 0.2437 -0.1967 0.4524 1.0462 -0.4351 1.8525 -0.7587 0.9559 0.0566
 0.6956 0.8037 -1.3291 0.2374 1.8249 0.2806 0.5058 0.9297 -1.8890 0.4418
 -0.4429 0.1442 -0.7746 -0.0606 -2.0538 -0.7994 0.4875 1.7459 -2.2208 0.1115
 -0.3420 0.2173 -1.5520 -1.5992 -0.8998 0.3306 -1.0726 1.0402 -3.8187 2.1937
 -0.7105 -0.3003 0.5494 1.2609 -1.0188 -1.8301 3.3480 0.3141 3.5948 -3.5082
 0.8271 0.2647 -0.5907 0.3335 1.2034 -1.0913 -0.5934 0.2571 -0.5596 -0.1985
 1.6304 -0.4744 -0.6545 -1.0393 -2.3466 -0.8747 -1.5820 0.4303 -2.5147 1.2211
 2.5656 -0.2666 -1.7128 -0.9453 0.9947 0.9554 -2.5100 -0.1759 -2.0252 2.1016
 -0.3341 -0.0226 -0.2995 0.5139 1.5169 0.6884 2.3223 0.4020 -2.7177 0.8342
 -1.3355 0.7042 -0.0889 -0.6727 0.8337 0.9679 0.0586 -0.0524 -2.5214 2.0152
 0.4666 -0.4172 -0.3280 -1.1252 0.1573 1.3598 -3.6776 0.3858 -2.2376 2.2172
 1.0132 -0.3242 -0.3231 -1.5374 -4.5302 -1.1157 -3.3908 1.2245 0.3855 -0.9315
 1.0318 0.8324 1.5615 0.1641 2.6185 0.0165 -2.2465 -1.7073 3.0098 -1.0523
 -1.0319 0.4276 -0.1471 -0.2263 0.5714 1.7166 -0.0498 -0.5978 -0.4500 1.0930
 -1.8016 0.5056 0.9055 0.9901 1.6818 -0.8973 3.3570 -0.4861 0.7685 -1.3558
 0.0787 0.0152 0.0449 0.4637 2.8798 -0.0416 1.0277 -0.5030 0.3104 0.2795
 -0.4675 0.1497 -0.7381 -0.6330 -0.3334 0.8767 -0.3910 0.1959 -2.2915 1.7049
 -1.6020 -0.1171 0.4378 0.4813 -1.5080 0.0215 2.7040 0.1108 -1.8933 0.7278
 0.8890 -0.2863 -0.1027 0.0041 -2.2618 -0.8582 -3.5244 1.0308 0.2942 -0.7135
 -1.6145 0.4598 2.1492 1.8462 -1.1157 -2.2667 3.9180 -0.6346 -0.1463 -1.0842
 2.1882 -0.2310 0.3674 0.2043 -0.4196 -1.6946 -0.7565 -0.6775 1.9958 -0.9489
 2.0566 -0.5500 -2.2841 -0.9413 -1.1601 0.9621 -4.3861 1.1141 -2.4344 2.0037
 -1.3742 -0.1693 2.3134 0.9034 -0.5406 0.1743 1.7398 -0.5021 1.7561 -1.5402
 1.3886 0.0180 -2.2178 -1.9567 0.2134 1.2506 -4.3110 0.5605 -1.6113 2.3458
 1.3221 -0.0622 -0.5856 -0.2102 -0.5490 -0.7857 -1.7120 1.3957 0.6985 -1.1069
 -3.2259 0.7118 1.3410 1.7925 1.0641 0.1612 4.6218 0.3180 0.3867 -1.7955
 0.2126 0.3905 -0.9382 0.5100 3.0484 0.6926 1.6816 -0.4360 -0.5705 0.5991
 -0.3014 0.4640 0.7344 0.0029 -0.1844 -0.5286 -2.2580 0.5946 -0.7616 -0.3046
 -0.3372 0.3128 1.3213 1.1919 0.6572 -0.6303 2.2095 0.3924 1.6144 -2.0448
 -1.2758 0.4913 0.1235 0.6241 0.0949 0.0030 -0.3434 -0.3357 1.0034 -0.6982
 -0.0647 0.4045 1.5265 0.6234 0.9888 -0.6167 2.8309 -1.5534 1.8471 -0.9698
 2.1913 -0.9820 0.5414 -0.6474 -0.4040 -1.1963 -1.9231 -0.8884 1.7425 -0.2004
 0.0882 -0.3776 0.2557 0.6283 1.1925 0.0941 0.7786 -0.4843 1.4281 -1.2183
 -0.0139 0.7390 0.8329 1.2386 4.1229 -0.0825 0.8100 -1.6280 2.6581 -1.1620
 -0.5880 -0.1850 -0.1513 -0.8809 -1.5484 1.1928 -0.9146 0.4352 -0.8249 1.2324
 0.6989 0.3572 -0.3508 0.1284 -1.7309 -1.2761 -0.7588 1.2738 -0.1823 -1.0204
 1.1616 -0.6234 0.5941 0.1539 -1.9160 -0.8811 -2.0758 0.4629 1.6640 -1.0676
 0.7091 -0.5040 -0.2947 -0.9140 -0.4403 1.0085 -3.4080 0.6860 0.4567 0.1172
 -0.7313 0.1299 -0.2004 -0.5760 -2.5682 0.1574 -2.9450 0.8743 -1.8924 0.6143
 1.3303 -0.4858 -1.2446 -1.0948 1.1851 1.3129 -1.2767 0.0260 0.0488 0.9591
 -2.1430 0.9001 2.0570 1.4751 0.7661 -1.0196 3.1588 -0.4806 1.5106 -1.8426
 1.2345 -0.0532 -1.5677 -1.5164 1.1471 2.5509 -3.0259 0.2546 -1.7449 2.4928
 -0.5295 0.5304 -0.1019 -0.3165 -2.2826 -0.4984 -1.3184 2.2631 -1.7230 0.1730
 -1.9923 0.1003 0.4218 0.6905 -0.6102 0.1580 3.3243 0.4515 -0.7926 0.0668
 1.5242 0.2687 -0.4884 -0.6035 2.2885 0.5054 -1.0281 -1.2873 1.7464 -0.0674
 -0.0889 0.6453 1.2554 1.2762 4.9104 1.0031 2.1262 -2.2666 4.4386 -1.7166
 -1.3961 0.6761 0.1372 0.5489 2.4790 0.6655 2.8207 0.0276 -2.2097 1.2190
 0.3451 -0.9391 0.0575 -0.4411 -2.6887 -0.0221 -0.3684 1.2656 1.3951 -1.9000
 -0.5236 0.9540 -0.1279 -0.2952 1.0902 -0.3843 0.4087 -0.9086 -0.0587 0.4962
 -0.5753 0.1409 0.1770 0.5950 -0.4850 -0.5379 2.1856 -0.2422 -0.4937 0.4600
 -0.0099 -0.6635 0.0339 -0.9773 -3.6738 -0.2315 -3.0048 1.6831 -2.8455 1.3961
 -0.3355 -0.2129 -1.2088 -0.6228 -3.3272 -0.7692 -0.6790 2.2928 -1.7533 -0.2944
 0.2190 0.2757 0.4644 -0.3676 1.7576 0.0869 -0.0568 -1.3596 1.6971 -0.1887
 0.8836 0.3244 -0.7028 -0.2147 0.2049 -0.5012 -0.7047 -0.6219 -1.6282 1.4735
 -1.4064 0.5855 0.9413 0.0991 -0.0247 0.2725 1.0563 -1.1501 0.2841 0.2168
 -0.6431 0.2221 1.1604 1.5351 0.9249 -1.0777 3.2341 -0.3952 3.2633 -3.1340
 0.2163 0.2125 -2.1540 -1.7363 -1.2426 1.3022 -3.9512 2.0141 -5.4731 3.4563
 -0.6188 0.3029 -0.5136 -0.2922 4.1179 1.9216 0.2617 -0.9419 -0.7431 1.2347
 0.8937 -0.2775 0.1290 -0.4954 -3.7249 0.0889 -3.1334 1.1034 -0.0548 -0.1941
 -0.0568 0.7557 2.1271 1.6006 3.5666 -0.0194 3.8538 -2.6277 4.3563 -2.7162
 -1.5997 -0.6195 1.4804 1.4474 -0.7814 0.2482 3.1356 0.5550 0.3274 -1.5666
 0.7824 -0.6990 -1.9220 -1.7821 -3.0332 1.6074 -3.3988 1.6213 -3.5708 2.5210
 0.4724 -0.3429 0.0962 0.7534 0.3685 -0.3091 1.0092 0.4318 2.3218 -1.8039
 0.5932 -0.6913 0.8081 0.1867 0.2418 0.8262 -0.3349 -1.2338 1.0594 0.4039
 -1.8693 -0.1852 1.2881 0.2475 -2.4143 0.1041 0.9041 0.6423 -3.7468 1.4500
 0.7613 -0.1276 0.0949 -0.2590 -0.9208 -0.7967 -0.7362 -0.7352 0.6311 -0.0481
 1.2108 0.3015 0.8562 0.6615 1.1487 -0.6243 -1.3555 -0.7098 2.4096 -1.3843
 -0.4090 0.6492 -0.0772 0.6018 0.0950 -0.0016 -0.2367 0.1519 -0.8528 -0.0877
 -0.9653 -0.8039 0.4506 0.1411 -1.0507 -0.7531 2.2007 -0.0364 -0.7916 -0.0630
 0.1530 0.6231 1.6299 1.4670 2.7082 -1.4393 3.2382 -2.7549 3.8522 -2.1747
 2.0969 -0.2502 -0.2211 -1.1638 -2.4078 -0.6342 -5.5968 0.9465 0.0710 -0.5123
 -0.7457 0.0406 0.1532 0.1948 0.4528 -0.8223 1.2653 -0.3257 -0.3891 0.0926
 -0.3144 -0.6886 -1.0604 -1.2218 -2.8795 1.1998 -0.6376 0.7092 -3.6020 3.0394
 -1.0430 -0.2355 -0.8336 -0.3386 0.7974 2.5016 -0.3333 0.8032 -1.0592 1.3164
 -1.0216 -0.0964 -0.3850 -0.7870 -1.6370 1.6606 -1.8671 0.0175 -1.9829 2.3707
 0.2841 0.4710 -0.1257 -0.0401 2.2170 0.7370 -0.3035 -0.5666 1.6481 -0.8924
 -0.5768 0.3611 1.1231 1.4412 1.5055 -0.9896 2.7596 -0.5222 2.8903 -2.6077
 1.4517 0.5740 -0.1524 -0.0540 2.6375 -0.4962 -1.4031 -1.4452 1.2084 -0.2121
 -1.3662 -0.8320 0.7513 -0.3663 -1.6015 0.7248 0.8084 -0.0543 -0.9540 0.8420
 -0.1675 0.0317 -0.6378 -0.7857 1.4610 2.0178 -0.3844 -0.5191 0.3058 1.0296
 0.1688 -0.8017 1.3205 0.0977 -4.6684 -2.0419 -0.1570 -0.3292 1.6692 -1.5551
 1.1561 0.2285 0.8638 1.1101 2.2543 -1.0566 0.8394 -2.4355 4.2121 -2.0219
 -2.3623 0.4747 0.5160 1.2526 -1.5677 -1.8652 3.9831 1.3835 -1.2522 -1.0681
 -0.3980 -0.1447 1.4378 0.1217 0.5989 -0.8324 -0.3728 -0.2532 3.2766 -2.2153
 -0.2547 -0.4953 1.3998 1.4888 1.6542 -0.4413 2.5925 -0.9507 2.4032 -1.5980
 -0.4098 0.3469 0.4670 -0.2575 -0.4455 -0.4025 1.2054 -1.0465 0.5504 0.4022
 -0.5849 0.4509 1.3942 2.0304 3.4152 -0.5284 1.9532 -1.5531 2.5488 -1.8421
 1.0388 -0.6110 -0.0488 -0.7356 -0.9451 0.4113 -1.3198 0.2183 1.6840 -1.4686
 -1.2119 0.4651 0.8023 0.7823 2.0907 0.6168 1.5946 0.1922 -0.0151 -0.3583
 -2.5196 0.1225 -0.0087 0.5900 -4.9307 -1.6124 1.3611 2.5256 -3.0452 -0.3785
 1.0312 -0.2142 -0.7021 -1.4723 -2.6774 0.4009 -5.4478 1.7491 -2.4993 1.4606
 -1.5158 0.0977 1.7422 1.4349 0.6887 -1.4578 3.8095 -0.9797 2.4956 -2.1462
 0.5965 -0.6011 0.3758 0.0205 -3.2598 -0.9016 -1.9388 0.8891 -0.1986 -0.4487
 0.3440 -0.1994 0.5917 -0.1758 0.1394 0.4779 -0.2004 -0.1586 0.1970 -0.3242
 -0.8562 -0.9916 -0.9564 -0.2746 -2.8315 1.0861 0.1381 1.4143 -2.3981 1.0608
 1.2642 -0.2783 -0.4646 -1.4640 1.6851 0.6913 -2.6405 -0.6554 0.7272 1.2105
 0.4752 -0.6217 0.5613 0.1797 -2.1140 -1.4115 -0.6373 0.4484 2.6619 -2.3195
 0.4425 -0.7269 -0.8620 0.0043 -0.3963 -0.2677 1.0628 1.1633 0.0615 -0.6412
 2.9896 -0.9182 -1.2074 -1.8615 0.2126 0.3304 -5.0220 -0.3047 1.4232 0.2468
 -1.1609 0.2782 -0.0159 -0.7941 1.3392 1.9169 -0.6275 0.0561 -0.7406 1.0997
 0.2297 0.6578 -0.1975 0.0173 1.1832 -0.4799 -1.2685 0.3812 -1.6034 0.8324
 -1.4190 -0.8490 -0.4219 -0.4586 -1.4693 0.7393 1.6765 0.3350 -1.3566 0.7120
 -0.4159 0.5836 -0.0913 1.3947 0.6744 -0.7195 2.4179 0.7389 1.2686 -1.9863
 -1.1212 -0.2363 -0.1043 0.2604 0.3206 0.0733 2.1824 -0.1539 -0.3425 0.0194
 -0.2597 -0.3878 0.6192 0.6002 -2.9554 -0.8895 0.3415 1.4219 -0.6495 -1.1729
 -0.3209 0.5533 -1.1460 0.9282 2.4129 0.9797 2.3032 0.1360 -2.4592 1.5792
 2.4101 0.0089 -0.9987 -0.9300 1.0993 0.3251 -3.6425 -0.0749 0.1798 0.1143
 -0.5863 0.5656 1.4771 0.5717 0.5606 0.1002 -0.4631 -0.4973 0.1671 0.1229
 -2.0909 -0.2072 0.4674 0.6379 -0.6649 -0.3968 2.7903 0.6139 -1.8079 0.4046
 1.0987 -0.2730 -1.2025 -1.0479 0.5021 1.2909 -2.5924 0.5665 -0.3487 1.0142
 1.6841 -1.1362 0.1507 -0.5923 0.1525 0.6156 -1.5053 0.3767 1.6265 -0.9481
 0.8568 0.0563 0.9870 0.4430 -1.4493 -1.7474 -0.5591 -0.0069 3.6884 -2.7279
 -1.3049 0.4474 0.2328 0.5613 -0.2462 -0.2354 2.9379 -0.9266 0.4637 -0.1854
 -0.1128 -0.6028 -0.6335 -0.4475 0.9180 0.3961 -0.0316 0.7263 -1.2842 0.6190
 1.8062 0.3673 -0.7379 1.0577 3.7228 -0.7541 1.2788 -0.7974 0.0925 -0.2082
 -0.4673 1.1567 -0.0927 0.4820 3.6510 -0.0204 1.7047 -0.3355 0.5429 0.0052
 -1.1497 -0.0311 0.2353 -0.5597 -1.5534 -0.8237 0.7179 -0.2163 1.1114 -0.5185
 -0.4045 -0.0750 -0.1576 -0.3929 -0.4104 0.0089 -0.4533 -0.5357 -0.0051 0.5037
 -0.3463 -0.1053 -1.2505 -0.8976 -2.7027 0.5919 -1.4971 1.2119 -4.0619 2.8054
 1.2137 -0.3092 0.4220 0.7374 3.0639 -0.3350 1.5866 -1.1706 2.5976 -0.9565
 0.0451 0.4047 1.1725 1.2486 1.3216 -0.5475 2.4919 -0.2087 1.5545 -1.7670
 1.2733 -0.6182 -1.6725 -2.4213 -2.3184 1.6933 -5.0877 1.0753 -3.4402 3.4110
 0.1685 -0.9332 -0.3880 -0.1081 -4.3188 -0.5377 -1.2335 2.0076 -1.7884 0.3445
 1.1628 0.4032 0.2398 0.7713 3.7950 0.4511 -0.1254 -2.1931 3.0543 -0.9946
 0.8070 -0.1875 0.7482 0.8278 2.0856 -0.4928 1.3648 -1.3954 3.2689 -1.8834
 0.4756 0.2809 -1.4360 -0.1782 1.6035 1.1520 1.1478 -0.6755 -1.8798 1.9782
 0.0977 -0.8823 -1.5131 -1.4038 -0.9560 2.4026 -2.5290 0.3263 -0.9219 2.2020
 0.0451 -0.0857 1.3110 1.4479 0.5180 -0.2466 0.6497 -0.5393 2.8444 -2.3805
 -0.0544 -0.0280 -0.1779 0.7833 2.6021 0.5962 2.8989 -1.3911 -0.5570 1.1031
 -0.2410 0.7320 -0.5647 0.3143 2.6945 0.7861 0.8099 -1.3376 -0.9838 1.3458
 0.4298 0.3306 0.6081 1.1852 1.5465 0.1298 1.9009 -1.2653 0.8531 -0.3471
 -1.6565 -0.0181 -1.1196 -0.3018 -1.4443 0.8416 2.0539 1.5139 -4.0279 2.2894
 1.1574 -0.7472 -1.2629 -1.4400 -4.2364 0.0166 -4.6599 2.3216 -1.1475 0.4880
 0.2287 -0.6251 0.0993 -0.8336 -2.2030 -0.1963 -2.9733 1.7746 -2.0804 1.0433
 1.7450 -1.1090 -2.1725 -2.3558 -5.2012 0.3559 -7.0070 2.0981 -1.9492 1.2646
 -0.0402 1.1421 0.7311 1.9557 5.5586 -0.6706 3.7459 -1.8141 2.9985 -2.4298
 1.4653 -0.0489 -0.8802 -0.6664 -1.2767 -0.2977 -4.7134 0.5646 1.2515 -0.4163
 1.5105 -0.1457 0.1365 -0.4325 -0.8120 -0.7077 -1.9611 -0.5306 0.9656 -0.0586
 0.5341 0.8067 -0.8506 -0.7678 3.6290 1.3108 0.4225 -1.7349 -0.2963 1.8651
 0.0058 -0.5906 -0.3364 -1.2210 -0.8307 1.1473 -1.2101 0.9775 -1.3608 1.2946
 0.0775 -0.1900 0.7495 0.5471 0.3622 -0.1985 1.6558 -1.6536 1.7571 -0.9152
 0.9882 -0.6781 -0.8703 -1.0937 0.1607 1.1227 -0.1559 -1.2377 0.2937 1.4337
 -0.0184 0.1561 -0.7636 -0.9994 -3.0609 0.8911 -2.8829 1.4898 -2.0807 1.8162
 0.5551 0.0073 -0.7973 0.1638 1.7853 0.4940 0.0746 -0.4824 0.4687 -0.0902
 -1.1704 -0.1998 0.4184 1.0128 -0.1641 -0.2276 0.8089 1.2524 -1.8855 -0.3168
 -0.0076 -0.4849 0.5013 1.1099 -2.2270 -0.8308 1.7029 -0.2139 2.1537 -2.1983
 -2.4090 0.4962 0.5600 1.0577 0.6054 0.0684 2.4867 -0.4933 -1.0190 0.4645
 -0.9461 0.6778 1.0585 1.4267 1.8184 -1.9221 3.7748 -1.2942 1.5394 -1.3740
 0.2651 -0.4441 -1.4554 -0.7495 -0.5612 0.4715 -1.4528 0.5572 -0.6348 0.4257
 -0.7306 0.6559 -0.1045 0.7445 0.9626 0.6680 2.0833 -0.2226 -1.0340 0.4024
 -2.0177 1.3386 0.7879 1.6128 5.4638 -0.0776 5.1218 -2.0939 0.5492 0.5229
 0.3332 -0.2042 0.7172 0.0534 -1.4940 -1.1622 -0.4948 0.0056 2.9503 -1.8072
 1.4845 -0.0047 0.3484 -0.7526 -0.1092 0.0104 -3.4587 0.2169 0.0986 -0.1290
 0.4345 -0.6578 -0.9944 -0.5310 0.2373 1.7454 -1.6638 0.3307 -0.1132 0.8757
 0.7746 -0.6415 -1.6687 -2.3518 -0.1128 2.2684 -4.2859 -0.7171 -0.9482 2.9380
 0.9839 1.1106 -1.3491 0.1687 3.2665 0.5252 -0.8918 -0.5372 0.2265 0.0272
 2.3549 0.1364 0.7076 0.5608 0.5100 -2.0891 -0.5930 -0.2216 2.5521 -2.6370
 0.2263 0.6267 -0.2419 -0.3583 0.9665 -0.2682 -0.9398 -0.2353 0.0389 0.3132
 1.2607 -1.0423 -1.5581 -2.1050 -2.7544 0.7333 -4.5263 1.6407 -0.9463 1.1381
 -1.5241 -0.1592 -0.4137 -0.8944 -1.6486 1.2277 0.1573 1.1453 -3.4967 1.5300
 0.0452 -0.5548 -1.0609 -1.3004 -4.4047 0.0796 -3.2753 2.4568 -0.5667 -0.1110
 -1.7986 0.0895 -0.1167 -0.4694 -2.1848 0.2851 -0.6639 0.5375 -0.6666 0.0120
 -1.7501 1.2566 -0.0534 1.2274 0.8456 0.1883 2.3451 -0.1004 -0.8650 -0.3431
 0.0580 -0.6617 -0.7518 -0.1084 0.2401 0.1966 0.3572 0.2319 -0.7697 0.2607
 -1.7890 0.4967 0.2445 0.8862 3.8673 2.2780 3.8397 -0.6360 1.5482 -0.6959
 -0.9552 0.9013 -1.0177 0.2014 3.2555 0.8450 2.7724 -0.0741 -2.8486 1.9986
 -0.1257 0.5506 0.6794 1.6574 0.7003 -1.6111 2.2944 0.2163 2.7753 -3.2376
 -0.8327 0.5390 1.6898 1.9535 4.6678 0.0156 3.7619 -2.9887 3.7129 -1.5688
 0.5311 -0.4482 -1.1188 -2.0571 -1.5041 1.1637 -3.9259 0.5648 -2.0546 2.6370
 0.4816 -0.0378 0.9537 0.5705 3.4153 -0.3902 1.9802 -0.8275 1.9833 -1.2339
 -0.0439 0.1227 1.4407 0.3691 -0.8020 -0.7368 -0.2032 -1.0169 4.1861 -2.7995
 0.2570 0.1150 -1.3466 -0.5003 0.2834 1.3504 -2.2880 0.3445 -1.4704 1.7774
 1.7470 0.6665 -0.7717 -0.4161 1.3993 0.0116 -1.5489 -0.2684 1.2228 -0.7093
 -2.4426 -0.5514 1.2792 1.3519 -2.8640 -0.1358 2.8189 0.8736 -1.0152 -0.8236
 -2.1053 0.8790 0.7234 0.9237 1.3755 -0.2141 4.0069 -0.6465 0.7587 -0.7199
 1.5835 -0.1171 -2.6601 -1.2254 -1.4260 0.7255 -1.6637 1.8485 -3.3569 2.0701
 0.6097 0.5961 -0.2722 -0.0405 2.4278 0.0647 0.4865 -0.1852 0.8534 -0.3914
 -0.6711 0.1068 -1.6016 -0.8709 -0.7433 1.3094 -1.6033 1.5914 -4.3961 2.8625
 2.1941 -0.0339 -0.1920 -0.7288 -0.2982 -0.3009 -3.1178 -0.4182 1.7919 -0.7241
 -1.3440 0.2147 1.0682 1.3067 -0.0971 0.3569 0.9730 0.0332 -1.3768 0.1772
 0.5744 0.5464 0.5572 0.8378 4.1239 -0.4115 2.0012 -2.5542 2.1909 -0.5342
 -3.1624 1.2965 1.2024 1.8418 3.9131 0.3794 6.3205 -1.2282 0.1263 -0.5954
 0.4776 -0.3269 0.0214 -1.1805 -1.3604 1.3575 -2.5632 0.6577 -1.4037 1.5329
 -0.1983 0.1141 0.1167 0.7009 -1.9113 -0.5511 0.2948 1.1450 0.7037 -1.2532
 -2.0292 -0.5176 1.0696 1.5137 -3.6865 -0.9720 3.4558 1.1919 0.3058 -1.5449
 1.2240 0.2724 -1.3947 -0.0522 1.4301 1.2182 -1.1000 -1.1999 -0.2630 1.7134
 -0.6080 -0.5914 -0.2913 -0.5327 -3.1384 0.6235 -0.1115 0.9107 -3.0665 1.6740
 0.1466 0.2349 0.0433 -0.3794 -2.5102 -0.1287 -2.5302 1.3797 -0.4980 -0.7075
 0.5508 0.3105 -0.0515 -0.0048 0.0279 -0.3770 -1.9922 0.0741 0.8510 -0.4739
 -1.0717 -0.8012 -0.0938 -0.1489 -5.0579 -0.7404 -1.2396 1.6037 -2.0664 0.4322
 -0.1859 -0.0571 0.6830 0.2578 -0.4153 -0.0622 0.0838 -0.0607 1.0988 -1.5033
 -1.3171 0.4213 0.5583 1.2275 2.5344 0.1830 3.6988 -0.8065 -0.6018 0.3742
 -0.0711 0.3834 0.6559 0.4776 -1.1328 -1.7118 0.5144 0.3119 -0.5402 -1.0215
 -0.9730 0.6205 0.9086 1.0226 3.0042 -0.2390 2.8050 -1.1461 0.9226 -0.2399
 -1.9895 1.1355 1.6578 2.5031 5.8547 0.5009 4.9219 -2.2579 4.1668 -2.9277
 0.1733 0.0562 -1.2982 -0.9453 0.0757 0.4325 -0.1320 0.1084 -1.3833 1.1847
 -0.3269 -0.7156 0.5112 0.0994 -4.4296 -0.6253 -1.6513 2.4440 -1.3497 -0.7827
 -1.0705 0.0538 -0.2269 -0.2561 0.1294 0.2535 1.0823 0.3167 -2.4512 1.4126
 -2.5507 0.5425 -0.3219 0.8883 1.6463 0.0729 4.9579 0.2417 -1.1094 0.1056
 -0.7951 0.4201 1.1926 0.9361 0.4383 -0.4783 2.8086 -0.7153 -1.4982 0.6550
 0.0801 -0.0355 0.5253 -0.4100 0.8280 0.2225 -0.4095 -0.6824 2.8553 -1.4621
 0.4935 -0.2999 -0.2742 0.6455 1.2570 0.1085 1.7949 -0.7856 -0.0405 0.3806
 -0.6006 0.2558 1.2720 0.9702 -2.1806 -1.5279 0.8787 -0.1270 -0.3902 -0.5158
 -0.2288 0.8008 -0.1022 0.8394 0.9648 -1.3426 2.1408 -0.4378 -0.9627 0.5521
 0.9550 0.4169 -0.1958 0.3680 1.2373 -0.7454 0.2652 -0.2681 0.0568 -0.3998
 -0.0038 -0.3464 -0.9968 -0.2677 -0.8559 -0.5608 -0.8983 1.4553 -2.4149 1.1710
 -0.2459 0.7580 -1.1064 -0.3134 3.5639 1.7803 1.0484 -1.0252 -1.9052 1.9155
 0.7615 -0.0652 -1.9378 -0.5815 -1.2286 -0.2750 -0.8011 1.6165 -4.2713 2.0875
 0.1706 -0.2057 -0.6497 -0.3363 -1.2969 -0.2687 -0.8250 0.9948 -1.7271 0.2610
 0.8137 -0.7977 -1.6101 -1.4586 -3.9914 0.5577 -3.0505 1.8932 -0.7638 0.7424
 1.0121 -0.4406 0.5004 -0.4663 1.3044 0.5837 -0.5602 -1.9087 2.4349 0.1671
 1.9956 -0.1536 -1.1637 -1.5168 1.0575 1.6564 -6.2492 0.3279 -0.2683 1.1001
 0.5828 -0.6620 -0.3281 -0.8578 0.5086 2.0043 -2.6323 -0.3630 -0.0765 0.7551
 -0.9932 -0.4819 -1.5696 -1.6431 -4.2030 0.5706 -2.0792 2.1785 -3.9939 2.4562
 -0.7355 0.4351 0.2293 1.2267 2.2463 0.1208 2.4322 -0.6411 0.4103 -0.1585
 1.8664 -0.4957 -1.7532 -1.7856 -3.2371 -0.9321 -3.0074 -0.2825 0.3150 1.4111
 1.3855 0.2226 -1.5532 -0.5579 4.4636 1.5532 -0.3846 -2.1634 0.2332 1.7769
 0.1123 -0.6218 1.4181 0.4716 -4.1399 -2.0231 -0.2087 0.7338 -0.1868 -1.1012
 -2.3194 -0.3023 0.4800 0.0697 -3.1690 0.1548 0.6282 2.7469 -3.5210 0.6112
 1.6387 -0.0990 -0.5798 -0.2191 0.6518 -0.9543 -0.2864 -1.4058 3.6345 -1.1576
 0.6982 -0.1002 -1.1412 -1.5728 -0.1659 1.0428 -2.5537 -0.4639 1.1098 0.5945
 -0.6807 -0.0396 -0.6503 -0.2103 -1.2095 -0.3254 0.4603 0.4591 -0.5860 -0.0917
 -0.7839 -0.2557 1.6300 0.8807 0.8326 -0.7770 1.9917 -1.7729 3.4495 -1.8686
 -0.2492 -0.2073 -0.7483 -0.9596 -2.2992 0.2236 -1.7873 1.6295 -1.4917 0.7100
 -1.4645 -0.0411 2.2442 1.8364 -0.8688 -1.5514 2.7640 -0.7040 1.9546 -2.1639
 0.3866 -0.7146 -0.5245 -0.7875 -3.4726 0.2482 -3.7886 1.6156 -3.2519 0.9730
 -1.7512 0.3284 1.5037 1.7636 2.4712 -0.8513 5.6637 -0.6258 0.3231 -1.3549
 -0.6977 -0.3865 -0.3374 -0.1863 0.6294 1.4102 0.7902 -0.1770 -1.5023 1.7728
 1.1997 0.4818 -1.1297 -0.2324 2.0866 0.1173 -1.1382 -0.9542 0.8998 0.0487
 2.2308 -1.0911 -0.7714 -1.9373 -0.6993 1.9704 -4.7493 0.0404 -0.5793 2.1390
 -0.8650 -0.7117 0.3578 -0.3967 -3.9753 -0.8777 -0.1460 0.7074 -1.1657 0.4982
 -1.5368 0.2095 0.8013 1.1206 -1.0404 -0.6994 3.8425 0.2336 -1.1996 0.0887
 -0.6706 -0.4397 1.4605 -0.2869 -2.4743 -0.6321 -0.8078 0.1263 0.5968 -0.2774
 0.3742 0.0746 0.7590 0.1703 3.0104 0.8646 0.5706 -1.4542 3.2707 -1.5169
 0.4956 0.6097 -1.7575 -0.4710 3.9254 1.8641 0.6844 -0.5084 -2.2727 2.2334
 -0.3180 0.4565 -1.0148 -0.6628 1.3624 0.3273 1.3378 -0.5126 -0.8895 1.2298
 -0.2824 0.2478 1.4138 1.4766 3.0505 -0.0246 2.7827 -2.4249 3.4839 -1.4083
 -1.5482 -0.1921 0.2403 -0.4458 -2.2046 -0.7443 1.5231 1.5403 -2.1085 0.2038
 0.0353 0.5162 0.9283 1.2981 2.4072 -0.2161 1.5637 -1.4602 1.4679 -1.0348
 -0.0672 0.3898 0.9826 0.5796 3.3611 -0.6935 1.7863 -2.2001 3.7785 -1.7476
 0.4331 -0.3691 0.6184 0.1046 1.0654 -0.0145 0.4314 -0.4753 1.3122 -0.7093
 0.6803 -0.3028 -0.0052 -0.2568 -2.2546 -1.1904 -2.5490 1.2053 0.5410 -0.8147
 -0.6821 0.3380 -1.1232 -0.1857 0.7826 1.1321 1.2280 -0.1638 -1.2540 1.6030
 -2.1302 0.3971 -0.0031 0.1799 1.9695 0.1991 3.0262 -1.9093 0.1284 0.4424
 0.7893 0.9258 0.9140 1.4241 2.9739 -0.1896 0.8381 -1.7261 3.0947 -2.5284
 -1.1239 0.5976 0.1139 0.6614 -0.0710 1.0386 0.8196 0.3600 -1.9427 0.7542
 1.3947 -0.2542 -0.2464 -0.2879 0.0791 -0.0886 -2.3189 -0.2231 2.0492 -0.2437
 1.1230 0.0343 1.2081 -0.3511 1.5196 0.0962 -2.2857 -1.3185 3.3036 -1.3763
 -1.3992 -0.0589 1.7734 2.1844 0.3034 -0.9938 3.5067 -0.0922 2.4311 -3.0156
 0.3996 -0.4048 1.0099 0.2656 -1.3420 -1.2983 1.0858 -0.7912 2.9340 -1.6973
 -1.9726 0.5680 1.1802 0.8692 2.2631 1.0290 4.0206 -1.1748 1.6276 -1.1240
 0.2160 0.4252 -2.5496 -2.0187 -1.1275 1.1774 -3.8359 1.2132 -3.7687 2.6544
 0.5999 -0.4688 -0.6572 -0.8033 -2.1419 0.9470 -2.5065 1.5455 -2.0233 1.3412
 0.4203 -0.2336 -1.0269 0.2920 0.2607 0.2892 0.7729 0.9148 -1.4027 0.3058
 -1.5076 0.0958 -0.5986 0.0182 0.9018 0.9083 1.7731 -0.1598 -2.8830 2.1877
 -1.2925 -0.3530 1.9380 1.0296 -2.2618 -0.8760 0.6076 -0.1042 1.4780 -2.2389
 0.3775 -0.5971 -0.4903 -1.3923 -3.3180 -0.1877 -1.7823 0.7595 1.0515 -0.5367
 2.2716 -0.3713 -2.7309 -1.6398 1.1970 1.1666 -2.7503 0.2579 -1.7585 2.5051
 -1.4108 0.9034 0.7706 1.3214 1.2484 -0.4144 2.7910 -1.3411 1.2478 -1.0791
 -0.9635 0.7551 2.3375 1.5731 3.0792 -1.3626 3.4087 -1.4550 4.5543 -3.0800
 -0.1800 0.2366 -1.1288 -1.1147 -1.5503 0.5187 -2.3743 1.1327 -2.9943 1.4347
 1.6463 0.2625 -0.2182 0.1777 0.9229 0.2308 -2.6556 0.1745 -0.0545 -0.0196
 -0.7113 -0.2243 0.1124 0.1625 -0.1604 0.2037 2.4156 -0.5042 -0.8863 1.0208
 -0.4548 -0.3754 0.8269 0.9660 0.6735 -0.6629 4.1480 -1.3716 1.8919 -0.9136
 0.7967 -0.6032 -2.2569 -2.1754 -3.6454 1.0976 -4.7758 0.9174 -4.6922 3.5447
 2.6648 -0.1577 -0.0651 -1.1176 0.2452 0.3526 -4.3749 -0.3884 2.3374 -0.6988
 1.1348 -0.4971 -0.1942 -0.4612 -1.2850 -0.7821 -2.0061 1.1474 -1.3539 0.4149
 -0.2409 -0.7588 0.6021 -0.4609 -3.2147 -1.6604 -1.3716 0.3418 -0.1022 -0.3428
 1.4456 -0.5138 -0.5500 -0.8056 -0.1585 1.2663 -2.8677 0.3602 -0.5887 1.3177
 -1.1113 -0.9160 -1.1382 -0.9323 -1.6849 2.0785 -1.0026 1.6183 -3.1907 1.6133
 -1.3111 0.2456 2.2662 2.6501 3.3949 -0.7811 5.5423 -0.9790 1.3017 -2.4141
 -0.3951 -0.2364 0.5001 -0.1227 1.1605 0.1836 -0.5618 -0.4770 1.2281 -0.2829
 -0.0295 -0.4737 0.5175 0.2727 -0.8566 -1.0329 0.5499 0.7588 1.4189 -1.6476
 -0.7712 -0.2581 -0.4458 -1.1554 -4.0396 0.0456 -3.5701 2.0733 -2.7158 1.2612
 1.1811 0.1992 -0.5382 0.5208 2.1650 0.0771 0.8849 -1.2317 -1.2479 1.5416
 -0.9848 -0.2970 -1.8440 -1.4936 -3.3364 0.7958 0.7288 1.7241 -5.5282 3.4914
 0.9629 -0.1278 -0.1473 -0.3742 -1.8207 -1.7014 -0.1287 -0.0165 2.6214 -1.9630
 -0.9064 0.3066 1.0726 0.9818 1.2309 -0.9737 2.4052 -1.1207 2.3104 -2.0180
 -2.6198 1.0246 1.0185 1.0436 -0.4034 0.2327 2.3335 0.6489 -2.9569 0.6443
 0.5367 -0.4879 1.3154 -0.7725 -0.7041 -0.2565 -3.1396 -0.5960 3.7647 -1.3119
 -1.6772 -0.0023 0.1622 -0.0065 -2.3672 0.9878 1.5294 1.0423 -1.7653 0.8061
 2.4119 -0.4422 -1.2013 -1.6163 -2.9979 -1.3890 -4.4905 0.7398 -2.1192 1.3926
 2.6260 -0.5134 -0.9002 -1.4624 2.5499 1.8751 -3.9825 -0.9253 2.4219 0.4405
 -0.6709 0.1783 0.2809 -0.5644 -0.0579 0.5769 0.1843 -1.4219 -0.4393 1.4868
 0.2721 -0.1674 -0.1891 0.4849 -1.9652 -1.9069 -0.2426 1.1950 0.6235 -1.5809
 1.1178 0.0829 -0.0289 0.3951 -1.2346 -0.4433 -1.2637 -0.1488 1.9654 -1.1859
 0.3677 0.6805 0.1692 0.1394 2.1263 0.0522 0.5561 -2.0294 2.9835 -0.9461
 -0.0416 -0.0127 -0.4995 0.0907 -2.9600 -1.4441 -1.1608 0.8033 -1.4992 0.1102
 0.7899 0.1667 0.7358 0.0394 4.5529 1.5162 0.0254 -2.8588 3.6977 -0.3069
 -1.1147 0.7660 0.8670 0.7258 0.2360 -1.5594 1.6592 -0.3310 1.5277 -1.3454
 0.3102 0.0502 -0.1033 -0.0973 0.1685 0.0661 -0.5440 0.3518 0.9238 -0.8990
 1.2313 -0.0034 0.1186 -1.0607 0.9184 0.6071 -1.7052 -1.6960 2.3901 0.2332
 0.0878 -0.0244 0.7203 0.1168 -0.4930 0.5289 -1.6448 -0.0992 1.0081 -0.4674
 -0.9162 -0.0199 -1.6400 -0.9827 0.2944 1.6360 1.0729 0.8673 -2.9746 2.4251
 1.7243 -0.2794 -0.7906 -0.4780 -3.0849 -1.0499 -3.1633 0.5660 -1.3890 0.4250
 -0.5913 0.2945 0.0827 1.5340 1.7889 -0.2965 2.9094 -0.1811 1.9733 -2.1091
 -0.8728 0.2710 0.8350 0.6248 -1.4432 -0.3149 1.9687 -0.3131 1.1284 -1.0614
 -0.2675 -0.0900 0.4744 -0.6254 -0.6803 0.2920 -1.5276 -0.5142 1.7971 -0.5790
 -0.1877 0.7093 -0.1834 1.1439 6.0236 0.4910 3.6933 -1.4756 1.5092 -0.5206
 2.7960 -0.7014 -1.2398 -1.4634 -1.5444 -0.4049 -3.6877 -0.0588 0.9115 0.1192
 0.5339 0.8266 0.2480 1.3391 6.0715 0.2213 2.7359 -2.7899 2.9982 -0.5978
 0.1541 0.9163 1.3012 1.0736 1.5443 -1.2203 0.0534 -0.8808 1.2648 -1.0652
 -0.0637 0.1762 -0.9318 -0.8824 -3.1150 -0.1496 -2.4181 1.7757 -2.8587 1.6420
 0.7444 -0.2457 -0.3536 -1.4285 -0.3613 0.9363 -2.7202 0.1381 -0.0722 0.8480
 -2.4900 0.3176 1.5129 1.2741 -0.8712 -1.4647 4.0782 0.2817 2.1390 -2.4858
 0.8355 -0.5608 -0.2858 -0.5875 -1.4222 -0.4906 -0.1063 -0.9932 1.1836 0.4461
 -0.1224 -0.2379 -1.0728 -1.1812 -2.2533 0.7393 -2.2947 0.7091 -2.9930 2.4772
 1.4886 0.6621 0.5532 1.0144 5.1283 -0.4306 0.5553 -2.1251 6.1909 -3.2552
 0.0906 0.8414 -0.0245 -0.1061 1.9891 -0.1157 0.0343 -0.8194 -1.2240 1.7078
 -0.3260 -0.2565 0.7604 -1.1781 -1.9514 0.2964 -1.6105 -0.5391 0.1862 1.0431
 -0.9128 -0.1745 1.1720 0.5657 0.3031 1.1633 1.3121 -0.0757 -0.5011 -0.1591
 1.5598 -1.0556 -1.9132 -2.5788 -1.5490 1.7126 -5.4839 1.3034 -2.0839 2.5795
 0.8338 0.3270 -0.5632 -0.0363 3.2978 1.0234 0.6167 -2.1109 1.7592 0.1831
 -1.0423 0.2351 0.5645 0.3994 -0.5758 -0.4974 1.4609 0.3230 1.5007 -1.3714
 -0.2600 0.1926 -1.5433 -0.5745 -3.5168 -0.7497 -0.1824 0.9243 -3.6141 2.3240
 -0.9369 -0.3414 1.2128 0.4853 -2.2877 -0.8883 1.3819 0.6883 -0.5061 -0.8665
 1.5349 -0.5328 -0.5442 -0.3818 0.4142 -0.2030 -0.7559 0.0921 1.8651 -1.1759
 1.5360 -0.9417 -1.6120 -1.4053 -1.2449 1.0227 -3.4438 1.2650 -3.8745 2.6310
 0.7961 0.3931 -0.0688 -0.5197 0.5835 0.7209 -1.9666 -0.1988 1.8622 -0.7628
 0.3369 -0.4449 1.2325 0.1443 -0.7677 -0.1712 -2.1554 -0.0262 3.2172 -2.2172
 1.0502 -0.2531 0.4637 0.6482 1.6847 -1.1390 0.0380 -0.8141 3.5913 -2.4955
 1.5620 -0.2910 -0.5463 -1.1819 -1.6167 0.1287 -1.8829 0.0956 -0.6767 0.9349
 -0.2819 0.2144 1.5519 0.9720 -0.2011 -0.8032 1.6487 0.2646 -0.0237 -1.1349
 1.1849 0.1961 1.0614 0.3195 1.2477 -0.6112 -0.3446 -1.3851 4.1582 -2.2542
 -1.1229 0.1956 0.2789 0.1020 -0.2219 -0.6020 2.1244 -0.6159 -1.0558 0.6510
 1.3955 -0.3771 -0.0843 -0.2098 -0.1879 -0.7404 -1.5511 0.1999 0.5073 -0.2665
 0.2183 0.6896 0.5274 -0.7164 1.2907 0.5444 -1.7510 -0.2665 -0.7029 0.9857
 0.2759 -0.2040 0.1261 -0.0906 -1.9503 -0.4634 -1.3810 0.4504 -1.0641 0.3444
 1.9716 0.1812 0.6059 -0.2040 1.8350 -0.9819 -0.8009 -1.7072 4.1075 -1.9314
 -0.0867 0.2661 -0.7413 -0.3522 3.2472 2.0633 -0.5316 0.4257 -2.1360 1.9631
 -0.5119 0.3843 -0.8732 -0.2014 2.2576 1.4588 1.3946 -0.9730 -0.5172 0.7656
 0.9798 -0.3993 0.9152 1.0186 -0.7048 -2.5033 1.5835 -0.2114 3.5497 -2.7466
 -2.2552 0.2368 0.1556 0.4115 1.2386 1.0612 1.9973 -0.2747 -0.8606 0.6686
 0.5607 1.0165 -0.6603 -0.3541 1.9249 -0.1562 0.8849 -1.7233 1.0587 0.7157
 1.5499 -0.7901 -1.8324 -2.1541 -4.4960 0.0245 -4.7736 1.2178 -3.0840 2.6916
 1.2369 -0.0156 -1.7480 -0.7662 -0.2513 0.2344 -1.9142 0.8777 -1.4530 1.2107
 1.2739 -0.3253 -0.5208 0.9580 0.6468 -0.8763 1.1120 -0.1977 1.1471 -0.9422
 -0.5910 -0.0278 1.8309 -0.0717 -2.2968 -0.8369 -2.2360 1.1683 2.1031 -2.5452
 -2.0417 0.4713 -0.0488 1.1421 -2.2914 -1.3258 3.9418 1.1202 -2.1654 -0.5411
 -0.6992 0.0633 0.5720 0.0246 -0.7994 -0.5950 -0.0791 0.6420 0.6693 -1.3007
 -1.2956 1.1637 0.5558 0.8106 -0.0641 -0.6810 0.9910 -0.2476 -0.6894 0.3454
 -0.6450 0.3236 0.5537 0.3266 -0.4678 -0.3739 0.1173 0.3513 0.7599 -0.9931
 0.0607 -0.9340 -1.1570 -1.0251 -5.6740 -0.8831 -1.3180 1.1783 -0.7534 0.1237
 -0.2191 -0.2775 -0.2143 -0.9769 -3.6881 -0.6337 -1.0961 2.3467 -1.4420 0.1151
 0.3997 -0.4420 0.7277 0.1448 -0.6954 -0.3039 -0.2027 0.1706 2.1164 -1.6486
 -0.3903 -0.5639 -0.3213 -0.9896 -2.0096 -0.0357 -0.6564 1.0836 -0.5618 -0.0872
 -1.6611 -0.5039 0.2182 0.2823 -3.9908 -0.2855 0.4889 0.8240 -1.6566 0.4987
 -0.0526 0.5935 -1.5324 -0.3894 3.5945 1.4560 0.6965 -0.5109 -3.3142 3.4222
 3.9165 -1.2285 -2.1139 -2.4896 -0.4218 1.4472 -7.1988 0.1050 -0.1704 1.8729
 1.4974 -0.4720 -1.7819 -1.5153 -1.8218 0.7463 -4.5598 0.9548 -2.7189 2.9201
 -2.3006 -0.6466 -0.5667 -0.6457 -4.3547 0.3704 0.2780 1.9858 -2.7002 1.3510
 -1.0944 -0.1462 0.5910 0.2118 -1.3957 0.1501 0.5746 0.9711 -0.8981 -0.6360
 0.2361 0.7173 0.2409 1.3068 4.0520 -0.4969 2.4737 -0.7780 1.7552 -2.0083
 0.2202 -0.4479 -1.2789 -0.6196 -2.4814 -0.0174 -0.5234 0.6930 0.1602 0.1853
 0.3970 -0.0569 -0.8759 -0.4111 1.1553 0.7228 -0.9152 0.3872 -0.0254 0.3661
 -0.1013 0.1606 0.9452 0.7170 1.1108 0.2381 0.6328 -0.7104 0.5371 -0.3468
 -1.4057 0.5054 1.0465 0.5234 -0.8353 -0.1185 1.8579 1.6073 -1.3895 -0.3836
 0.8824 0.1503 0.3621 0.0173 3.1393 0.4494 0.3636 -1.3028 3.2303 -0.9450
 1.2254 -0.2322 -1.8788 -1.1416 -0.3057 0.7992 -3.4573 0.9601 -2.6709 2.0803
 -1.6399 -0.8433 -0.0405 -0.8873 -3.3166 1.2903 0.5280 0.8669 -2.8923 2.1058
 0.8894 -0.2030 0.3157 0.0040 3.7737 0.6674 0.8979 -2.0322 1.6578 0.3721
 2.4366 -0.6447 -0.7370 -1.5084 -2.5112 -0.2220 -4.6032 -0.1255 1.6473 -0.0759
 -0.4841 -0.6415 -0.0000 -1.6353 -4.1578 -0.5207 -1.8816 0.8133 -0.4856 0.3714
 -1.2248 -1.0850 -0.7572 -1.0946 -3.0818 1.2427 0.2535 1.5313 -2.8844 1.8039
 0.1894 0.3936 -0.5421 -0.1838 0.9132 0.6580 -0.5076 0.1395 -0.0233 0.5198
 0.2784 0.6333 -0.5409 -0.4362 1.4706 0.3503 0.2347 -1.2680 0.2668 0.6193
 0.2132 -0.6894 -0.4075 -0.4413 -2.0427 -0.2327 -0.5440 0.3050 -1.0638 1.1801
 -1.1784 -0.6558 1.5127 0.0407 -5.3332 -1.2574 -1.8525 1.6634 0.2755 -2.0191
 -0.5638 -0.2190 0.2965 -0.5345 -2.3133 0.6642 -1.1644 -0.3617 0.6844 -0.3349
 0.5178 -0.5399 0.0096 -0.3213 -1.1311 -0.0641 -1.7519 0.8083 -0.3109 -0.3929
 -0.8874 -0.2080 -0.0076 -0.1128 -3.4414 -1.7662 0.8078 0.2703 -0.5503 -0.2605
 0.8499 -1.4368 0.7528 -0.7676 -4.3980 -0.5079 -2.7848 0.9769 0.7042 -1.2499
 -1.5903 0.0936 0.2186 1.1377 0.3090 -0.5007 2.8367 1.0868 -2.4781 -0.0862
 0.4910 -0.4541 0.1158 -1.1167 0.1145 0.5160 -3.2006 0.1088 0.8735 -0.0117
 -0.7865 -0.3017 0.2013 -0.3844 -0.1016 0.7193 0.8408 0.4138 1.5375 -0.9068
 -1.0662 0.4340 0.5944 1.4062 1.3670 0.3803 3.6105 -1.1540 1.6459 -1.0374
 -0.0644 -0.5090 -0.6504 -0.3863 -2.1045 0.9765 -1.9038 1.4744 -1.4138 0.8576
 -0.8860 0.2272 2.0970 0.9876 -0.1348 -0.1147 2.0304 -1.2692 3.8626 -2.5814
 -0.0512 0.2986 0.2786 -0.7342 2.0781 1.7627 -1.1021 -0.9016 1.0485 0.7681
 0.0593 -0.2653 -0.0943 -0.5862 0.5601 1.5261 -2.0252 0.5074 -1.7670 1.8427
 -2.3926 0.0137 -0.1994 0.6731 -2.8316 -1.0487 3.4295 1.9542 -2.9866 -0.0199
 1.1381 0.1294 -0.5309 -0.7513 3.4295 0.8547 -1.0714 -1.6826 2.3181 -0.0313
 -1.6492 -0.0651 0.2863 0.0318 -4.3151 -2.0051 1.5280 1.5120 -2.5232 0.2016
 1.1331 -1.1742 -2.0696 -1.6169 -1.9667 0.3670 -2.5675 0.8988 -0.8123 1.2975
 0.1854 0.1523 -0.4959 -0.7958 0.7521 0.8770 -1.4852 -0.0189 0.7108 0.3477
 -0.2967 -0.0340 0.8262 0.2746 0.8608 -0.0424 -0.6198 -0.8323 0.2104 -0.1690
 -1.6302 0.6957 1.1154 2.3598 4.5862 -0.4075 6.3987 -1.5706 2.5514 -1.7761
 -0.0071 -1.0318 -0.1417 -0.2552 -2.4104 0.6919 0.4472 0.5663 -2.5088 1.5308
 0.5038 -0.6249 0.0284 -1.4230 -2.7552 -0.2310 -4.1380 0.5143 -0.2235 0.1300
 0.2500 0.1819 0.2971 0.1745 -2.2094 -1.7055 -0.7970 0.8207 -0.5704 -0.4912
 0.3217 0.1429 1.1866 0.7662 3.5954 -0.8256 1.9976 -1.9087 3.3638 -1.9928
 0.9052 -0.6764 -0.7838 -0.3754 -0.9766 -0.1373 0.2790 0.0580 -1.7259 1.1992
 -0.9174 -0.4343 -1.0191 -1.1325 -4.0319 -0.1454 -1.3734 1.8511 -2.7619 1.4840
 1.5092 -0.4352 -1.3993 -0.1910 -0.3155 -0.7469 -0.6180 0.2137 0.3626 -0.2669
 0.0809 -0.2978 -0.9794 -0.5157 -2.1736 0.3233 -2.4459 1.1149 -1.5062 0.5446
 0.6544 0.3257 1.0627 1.2463 -0.4997 -1.2781 0.7946 -0.7095 2.3312 -1.9775
 2.1099 -0.7324 -1.2550 -1.2322 -1.9948 -0.0247 -3.0666 0.7608 -0.8588 0.5904
 -0.3362 0.2397 -0.0099 -0.8142 -2.3278 0.1334 -2.5643 0.6744 -0.7840 0.1605
 1.6540 0.7192 -0.4208 0.3215 5.9978 0.8349 -0.3622 -2.1159 4.0318 -0.8167
 1.1388 0.1108 -0.3241 -0.3996 0.3957 -0.4798 -1.5143 -0.0668 -0.0197 -0.1425
 -1.5307 0.3558 0.6117 0.3731 0.0889 0.6478 -0.0360 0.2575 -1.3234 0.5070
 2.4243 0.4291 -0.8514 -1.1931 3.8860 1.8127 -4.5397 -1.1569 0.3824 1.6246
 0.7417 0.2664 -1.5819 -0.7417 -0.0917 0.3663 -1.5748 1.2453 -0.6835 0.4620
 0.3941 0.1794 0.9338 0.6668 0.6067 -0.5931 1.2331 -1.3467 2.4838 -1.4370
 0.2225 -0.5392 -0.0546 -0.9979 -0.8788 1.0124 -1.7725 -0.3814 -0.0979 0.8633
 0.0483 0.3881 -1.6129 -1.0942 -3.2224 -0.6826 -1.3862 1.7392 -4.5368 1.8836
 1.3500 -0.8454 0.0241 -1.1239 -1.5086 -0.7272 -0.5612 -0.4614 1.7004 -0.2733
 -0.4584 0.9996 1.0853 1.1039 3.7144 -0.4473 2.3507 -2.5284 3.4344 -1.5718
 0.9653 -0.2877 -0.3389 -0.8619 0.3526 1.2102 -2.8572 -0.9182 2.1369 0.6614
 0.4713 -0.1553 0.1983 -0.1597 -0.2788 -1.3005 0.3299 0.1403 2.4024 -1.5864
 -2.2349 -0.1533 0.7377 0.5203 -2.4738 0.5497 0.7616 1.4015 -1.0644 -0.7907
 -0.0379 -0.3202 -0.7438 0.3547 -4.9650 -1.1798 0.1875 1.8055 -1.1148 -0.8239
 -1.1108 -0.0676 0.1210 0.5930 1.5042 0.6845 1.3721 -0.5093 1.1770 -0.3615
 -0.9415 -0.5186 -1.1127 -0.5083 -2.3642 1.0850 1.6617 1.5048 -2.6858 1.2423
 -0.9129 0.2194 -1.5406 -0.5744 -0.3547 1.7289 -0.6182 1.9480 -4.1116 1.9884
 0.7511 0.7749 -0.6648 0.3507 3.2911 1.4045 -1.2978 0.0247 0.3595 -0.0570
 0.7436 0.1887 0.1307 -0.1332 3.1597 1.2079 -0.5303 -0.6286 0.6547 0.1488
 -1.8456 0.1094 -0.1070 -0.0413 1.8554 1.8933 1.4748 -0.9175 0.3735 0.9269
 0.6687 -1.2720 0.9026 -0.7034 -4.6788 -1.0954 -2.5184 0.8576 2.3204 -1.9847
 1.7084 0.3532 0.1850 0.1871 -0.3742 -1.2571 -0.0599 -0.2999 0.9630 -0.4002
 0.3747 -0.2353 -1.1213 -1.9003 -0.9340 1.9350 -3.4847 -0.2472 -0.6681 1.5984
 1.7325 0.1169 -1.5649 -0.5549 1.9097 1.0770 -1.9090 -0.6769 -0.7084 1.5131
 -0.7949 -0.3187 0.0025 -0.4090 -2.5252 -0.3008 -0.7262 0.1298 -0.6702 0.3435
 -0.5955 -0.4470 0.3625 0.5876 0.9694 0.7502 2.2288 -1.0706 1.2421 0.1120
 -0.4293 0.2326 0.7614 1.6077 1.4571 -0.3451 1.6489 -1.1751 1.5968 -1.3866
 -0.6831 -1.0021 -0.4002 -1.7332 -1.9765 1.3088 -3.5673 1.0523 -1.2492 1.5757
 -2.2079 0.6442 0.9194 1.3163 1.6504 0.6441 4.7591 -0.3961 0.2469 -0.6049
 0.7822 0.3005 -2.2370 -1.1006 1.9706 2.3124 -0.4715 -0.0120 -3.1136 2.9501
 -0.3500 -0.3965 -0.2996 -0.9661 -1.6509 0.9388 -0.6743 -0.3222 -1.7644 1.6606
 1.6753 -0.2404 -0.1270 0.4668 2.6812 -0.7877 1.7157 -1.6555 1.9546 -0.8047
 1.3172 0.4610 -1.1608 -0.2641 0.1487 -0.3174 -1.4067 -0.1415 2.2150 -1.0148
 1.3435 -0.0043 -1.3798 -0.1609 -0.1737 -0.4135 0.2004 -0.2631 -2.4631 1.6665
 -1.2228 0.1511 1.5051 1.7542 -1.6140 -2.0603 1.2667 -0.1631 1.7913 -2.4372
 -0.1496 -0.2735 -0.6832 -0.4750 1.8618 0.5316 0.1452 -0.7700 0.7627 0.2114
 -0.6991 -0.3606 -0.0714 -0.0841 -5.3682 -1.1468 -0.0992 1.4266 -1.3219 -0.2982
 0.8435 -0.7361 -1.3431 -2.0857 -0.8727 1.7201 -3.6647 0.5648 -1.3653 2.2621
 -0.4975 0.4186 0.6078 0.0105 0.2251 0.0736 0.3013 -0.2399 0.7954 -0.9389
 0.1220 0.0437 0.4122 -0.3996 -2.6869 -1.6873 -2.2604 1.1148 1.3784 -2.1767
 0.9251 -0.8489 -0.6950 -1.1604 -1.9346 0.7936 -4.0881 0.9669 -1.0163 1.0166
 -2.1428 -0.4619 1.2202 0.1701 -2.1472 0.2972 1.7420 0.7387 1.1401 -1.5851
 -0.3735 1.0952 1.0782 1.5532 2.7417 -1.0134 1.2963 -0.0518 2.1047 -2.4255
 -1.2574 0.6194 1.3719 0.1031 0.1081 0.8952 -0.9284 -0.2799 0.7556 -0.3623
 -0.4167 -0.3353 0.8126 -0.1531 0.5866 -0.1158 -0.0790 -0.4534 1.4166 -0.6355
 0.2970 -0.5693 -0.8521 -0.7889 -1.6937 1.9107 -2.1064 0.9563 -1.2505 0.8458
 -1.1050 0.9120 0.5756 1.8945 4.7184 0.1419 4.4089 -1.6323 1.0576 -0.6023
 0.3000 -0.8817 1.3302 0.0868 -5.3964 -1.8802 -0.5066 0.6061 0.9915 -1.9305
 -0.2835 0.2034 -1.1329 0.0910 -2.7201 -0.6896 0.5966 2.2689 -3.3662 0.9543
 0.1660 -0.5562 -0.2209 -0.3632 -2.7288 -0.1925 -1.4885 0.9472 -1.3030 0.9408
 0.0525 -1.1825 -0.6666 -0.7785 -2.9934 0.7783 0.2564 1.7414 -3.1707 1.4453
 -0.6539 0.2013 -0.8318 0.0558 -1.7994 -0.2137 1.7693 1.5254 -2.2410 0.7095
 -0.1756 0.3533 -0.0174 -0.4228 0.5536 0.7750 -1.1866 0.4007 -0.4170 0.1598
 0.3680 -0.7796 -1.4864 -1.2150 -5.1300 -0.5838 -4.5312 2.0180 -0.4753 0.3394
 -0.9949 -0.1676 1.4494 0.9179 0.8537 -0.4908 1.8948 -0.7934 0.4869 -0.8281
 3.4468 -1.2218 -0.9172 -1.2949 -0.8638 0.0031 -5.5243 -0.1409 1.7865 -0.5858
 0.4631 -0.3244 0.0873 -0.2415 -1.2549 -0.5510 -0.8189 -0.2221 1.2002 -0.5378
 -1.1671 0.0826 0.2925 0.4727 -1.2309 0.1487 1.1556 1.3207 -0.5551 -0.6843
 -0.4462 -0.4469 0.5034 -0.3598 -2.8841 0.5730 -0.9596 0.4929 -2.6342 1.7401
 1.0123 -0.4217 -0.3524 -0.0637 0.5877 0.2094 -1.4033 0.1600 1.2738 -0.7450
 -2.7796 1.0343 1.0562 2.5649 4.7711 0.1157 6.6164 -1.0206 2.2200 -2.4116
 -0.4377 -0.5020 0.9462 -0.2045 0.5642 1.2162 0.8421 -1.1511 0.2117 0.7177
 1.3132 -0.7369 -1.1656 -1.4695 -0.6986 0.8289 -1.8598 -0.0928 0.5633 0.4671
 -1.7267 0.2865 1.0935 1.4567 2.4340 0.2590 5.1700 -1.0813 2.6047 -1.5638
 1.3683 -0.3530 0.3050 -0.6375 -0.7776 -1.2788 -1.2102 -0.5344 1.4973 -0.8088
 1.3747 -0.2586 1.6055 1.0412 3.8707 -0.5071 1.4507 -2.7525 6.6280 -3.6453
 -0.3415 0.1656 -1.3803 -1.3672 -1.6788 1.1127 -2.2006 0.6312 -3.7690 3.0365
 0.8783 -0.8125 -0.1195 -0.7634 -1.8088 0.4898 -2.2814 1.3548 0.5834 -1.1327
 -0.0801 0.7850 -1.1921 -0.4908 0.7777 0.7159 -1.8417 0.3049 -2.2822 2.2525
 -0.2745 -0.7863 -0.7730 -1.5525 -5.1159 0.1650 -4.2231 1.9607 -3.8791 1.8208
 -0.6634 0.0213 0.4098 0.9682 -2.9122 -0.2913 0.2273 1.0508 -0.8223 -0.3020
 -0.0224 0.1154 -0.7306 0.7963 1.9465 -0.1841 0.9960 0.1804 -0.9961 0.2869
 -0.0412 0.0452 0.6916 0.8872 3.6603 0.2274 1.5711 -0.8223 1.9102 -1.5543
 1.1665 0.1299 -0.2124 -0.7220 0.8854 0.6050 -1.7254 -0.4126 1.5692 -0.6423
 -1.2238 0.0940 0.0806 0.3116 -3.5107 -0.0145 0.8865 0.5251 -0.6285 0.4273
 -0.7444 0.2095 -0.0065 -0.1477 -0.7915 0.5092 -1.6160 0.3264 -0.9579 0.8311
 2.2041 0.4461 -0.1232 -0.7696 1.4217 0.1635 -3.6686 -0.6593 -0.1060 0.6542
 1.5864 0.2699 1.1647 1.1506 4.2251 0.2260 0.3885 -2.4294 2.6547 -0.9083
 1.9876 -0.4939 -0.9748 -0.9807 0.1523 1.0591 -3.8843 0.5190 1.9180 -0.5923
 -1.9914 0.4948 -0.4971 -0.0425 -3.2696 0.0577 0.1235 1.1882 -3.7530 1.3996
 0.4446 -0.2973 -0.0653 0.4058 -1.6351 -1.2265 0.2805 1.3289 1.4460 -2.1162
 -1.2447 0.0992 0.0037 0.0012 -2.4952 -0.3122 -0.0241 0.2716 0.9636 -0.6876
 1.7974 0.5544 0.0633 0.1304 2.8110 -0.9603 -1.7608 -2.1557 5.1018 -2.4183
 0.4769 -0.2074 -1.4948 -1.6197 -1.3312 0.7783 -3.9047 1.1204 -2.6506 1.8178
 -0.5368 0.2274 -0.4349 0.0798 1.8726 1.6807 0.6081 0.7440 -1.1672 0.9698
 0.9225 -0.3291 0.8501 1.0666 0.4693 -1.3733 0.5269 0.1642 2.4835 -2.4410
 -0.9035 0.1794 1.4805 0.9443 0.3422 -0.9593 2.7156 -0.9313 0.7657 -0.2030
 -1.8890 0.0243 1.9448 0.1102 -2.3324 -0.2930 0.6775 -0.2999 2.5206 -1.9442
 -1.3872 -0.3486 -0.2946 0.2924 1.8881 1.3584 1.9875 0.1822 -0.6397 0.2177
 -0.1983 -0.4273 -0.9172 -1.2763 0.3584 1.4299 -1.8286 0.5349 -3.3340 2.2795
 0.9400 0.4119 -0.7115 0.4502 4.5267 0.5469 0.3664 -1.9715 1.7436 0.5108
 0.3097 -0.5164 -0.1468 0.5010 0.3771 0.8084 0.8865 0.3268 -0.7070 0.6445
 -1.1715 0.2912 -0.3662 0.4803 1.4957 0.8816 2.1856 -0.0794 -0.8944 0.6823
 -0.6540 -0.3352 1.0695 -0.2059 -0.1135 0.0160 -0.9561 -0.1984 1.0728 -1.1333
 0.1882 -0.6594 1.6167 0.4438 0.5684 -0.1116 -0.0924 -1.0665 2.6166 -1.4739
 -1.4522 0.6186 1.3357 1.3022 -1.3259 -1.5695 3.3484 0.1959 -0.2034 -1.1736
 0.3933 0.0503 -0.6929 -0.3382 -1.2393 -0.1130 -1.0914 2.1515 -0.7456 -0.5990
 -0.9458 -0.1322 0.7019 0.0888 -2.6268 -0.3667 -1.4085 1.5534 1.6571 -2.1836
 -0.5338 0.1296 1.1872 0.9993 0.7129 -0.3666 1.4072 -1.1051 2.0251 -1.0896
 -0.9803 -0.0437 0.8037 0.6179 -0.8180 -1.2956 3.4553 -0.1266 -0.1177 -0.5874
 -0.4224 -0.1391 -0.1195 -0.0995 0.1475 1.0695 -1.0563 0.3065 -0.1195 -0.0996
 0.3373 0.1799 0.1073 0.5515 1.6857 0.1039 2.2009 0.4044 -0.7772 0.2461
 2.2769 -0.2252 -0.6975 -0.7125 4.1264 0.3913 -1.1686 -2.2058 2.7047 0.3379
 0.7562 -0.0666 -0.9391 -0.5776 -0.3172 0.4041 -0.9937 0.7683 -0.3673 0.3815
 2.8043 -0.8040 -1.7363 -1.8025 -1.6327 0.7429 -4.4494 -0.5494 1.1707 1.0206
 0.2577 0.5572 2.1277 1.0738 -0.4690 -0.6417 0.4072 -0.9552 2.1725 -2.1196
 2.1447 -0.0477 -2.2311 -2.1347 -0.5740 1.1961 -4.1999 0.1232 -1.8310 2.6472
 -0.0577 -0.1443 -1.3672 -0.6093 0.0438 1.3412 -1.3946 0.9126 -3.1702 2.5863
 0.9102 0.6643 1.4466 1.7725 3.3477 -1.5265 1.5092 -1.4325 3.4221 -2.6388
 -2.2806 1.1107 0.7576 1.7173 1.3361 -0.4340 3.4805 -0.4502 -1.0837 -0.1617
 -1.1612 0.4213 1.1854 2.1275 4.7774 0.2631 5.5239 -1.8759 2.8603 -2.0038
 1.4120 -0.2569 0.0862 -0.4782 0.4038 0.5606 -2.0087 -0.0910 1.8033 -0.8791
 0.4489 -0.0463 -0.6595 -0.9986 -1.8403 0.9921 -0.5459 -0.4058 -1.7343 2.1527
 0.8813 -0.0373 -0.2282 -1.2840 -1.6450 -0.3903 -2.8265 -0.3520 0.9497 0.2894
 -0.8717 0.1160 0.1754 0.0167 2.6333 0.9174 3.3748 -1.0449 -0.8178 0.7801
 0.0645 0.5991 0.0481 -0.2245 1.5819 0.3977 0.0768 -1.2125 0.2431 0.1247
 -0.3879 -0.5431 -0.5456 -1.2923 0.9624 1.9269 -0.1546 -0.2139 -0.8267 1.8530
 0.4816 0.0745 -0.2924 -1.3207 0.9813 1.4263 -2.4850 -0.7433 -1.1862 2.5565
 0.6897 -0.6848 -1.5225 -1.3462 -1.7109 -0.1521 -1.5162 1.3184 -3.5982 2.0347
 -1.2679 -0.0314 0.2416 -0.3138 -2.3816 0.6872 -2.0598 1.7284 -1.6140 0.6854
 -1.0573 1.4477 1.3968 2.9272 7.3176 -0.4737 6.7247 -2.5895 4.9025 -3.2459
 -0.4093 0.0363 -0.6594 -0.1206 -1.4686 -0.4330 -0.2782 0.0602 -0.1937 -0.2629
 -1.8657 0.2158 1.0273 0.7938 0.7544 0.4399 2.9757 -0.7262 1.1757 -1.1055
 -0.2244 0.5365 0.2939 0.5932 -3.1132 -1.1897 -0.2345 0.4557 -1.5629 0.0263
 -1.9246 0.9718 -1.2282 0.9308 0.7804 -0.4426 4.6057 0.1781 -2.3997 1.2153
 -0.2649 -0.0628 1.0673 1.4808 1.3582 -1.6645 2.6538 0.0313 2.4826 -2.9313
 1.8443 -0.4338 -1.3110 0.2070 2.5252 -0.4574 0.3330 -0.7561 0.9027 -0.1215
 -0.0300 -0.7399 0.8995 -0.6106 -3.4199 0.4045 -1.4976 0.5405 -2.3939 1.2953
 1.1761 -1.0248 -0.8523 -1.0484 -4.6339 -1.2006 -2.6844 1.1865 -1.7995 0.6694
 -0.9645 1.0788 -0.6822 0.9874 1.4135 -0.7792 4.0135 -0.4729 -1.1871 0.5653
 0.1797 1.2838 0.3917 1.0362 4.0437 -0.0586 1.6286 -2.3337 2.6840 -0.6470
 1.5793 0.1620 0.0603 0.1332 2.1619 -0.6577 -0.0843 -1.7612 2.8393 -0.9935
 -1.6788 0.1109 0.0323 0.9273 -1.4859 -1.0445 3.0187 0.0663 1.0089 -1.2804
 1.3079 -0.2327 -0.8351 -0.5976 1.7482 -0.3185 -0.1374 -1.1673 0.6389 0.2720
 1.4790 -0.1418 -1.2831 -0.7683 -2.4236 -0.9066 -2.6783 1.1260 -2.3710 1.6475
 -0.3685 -0.6430 0.3088 0.1934 -1.4873 -0.4496 0.9515 0.7681 0.4450 -0.8440
 2.8151 0.3804 -0.6229 -0.4548 1.4693 -0.6754 -2.8346 -0.9320 2.0923 -0.5117
 1.2133 0.6887 -0.4314 0.7972 5.8489 0.7179 1.9413 -2.5257 3.0978 -0.4956
 0.5100 0.8079 0.9408 1.7056 3.2446 -0.6185 1.9956 -0.9230 1.3418 -1.0237
 1.7666 -0.5817 -0.8536 -1.5353 -3.2335 -0.5314 -4.4134 0.6591 1.4963 -0.9015
 -0.1895 0.2432 1.3445 0.6129 0.8216 -0.1205 -0.4457 0.0992 0.8668 -0.9673
 -0.1179 -0.5011 0.3813 -0.2320 -1.8545 -0.1585 0.3865 -0.1514 1.1591 -0.4728
 -0.0923 0.2885 -0.2031 0.2038 1.5263 -0.7804 1.4887 -0.7027 1.2144 -0.3640
 1.3413 -0.0579 -0.4693 -0.4003 3.7641 1.0065 -0.1407 -1.4906 1.3972 0.5005
 0.9035 0.4431 -0.6439 -1.3373 -1.2053 0.4217 -4.6027 0.3912 0.5867 0.1985
 -0.8763 0.0802 -0.1767 0.6349 -0.7003 -0.4429 1.1434 -0.0613 0.5947 -0.6498
 2.1432 0.0532 -0.4094 -0.2268 1.1973 1.0131 -3.0916 0.1441 0.2340 0.7563
 -0.0355 -0.3484 -0.5054 -0.5973 -2.6582 0.9286 -0.5870 0.5778 -1.0523 0.4369
 -0.7446 0.9372 1.9411 0.7814 4.1867 0.2285 1.6375 -3.1166 2.5107 -0.2726
 -0.1981 -0.1532 -1.8254 -1.0445 -0.3046 -0.1095 0.4784 0.6172 -2.0811 1.5019
 -1.0634 -0.0195 -1.9998 -1.3153 -1.8304 1.5719 -0.7069 1.1571 -3.2053 2.7146
 0.4627 0.1707 0.8693 -0.2782 0.1024 -0.7856 -0.8584 0.1977 0.9978 -0.8162
 -1.1071 0.2624 -0.5910 -0.0552 0.9466 0.6695 0.7285 0.3916 -2.3953 1.1963
 0.4466 -0.4947 1.6231 1.2481 0.5788 -0.4151 -0.3752 -0.1535 2.9354 -2.7537
 3.2917 -0.3739 -0.7982 -0.8993 -1.9784 -0.7476 -5.5276 0.4221 1.8765 -1.1328
 -1.5992 1.3989 1.1407 1.4091 0.2294 -1.5005 4.4455 0.1577 -0.4165 -0.9352
 1.2001 -0.3909 -0.1585 -0.2770 1.5983 1.2202 -2.3547 -0.9201 2.0556 -0.4210
 -0.1250 -0.0164 -1.0710 -0.4670 0.4619 0.7435 0.0002 0.7578 -3.4339 2.4527
 -0.3262 -0.3554 -0.4336 -0.4629 -0.7505 -0.3439 0.5545 -0.8405 -0.1834 0.7132
 0.7140 -0.5353 0.3299 1.0690 -0.8238 -0.6355 0.7119 -0.3672 2.4867 -1.8573
 0.7339 -0.1042 0.2144 0.3625 1.5764 0.1508 -0.9688 -0.5731 0.5089 -0.1405
 -0.2083 0.6388 0.2843 0.1549 2.2179 0.6849 0.0201 -0.5865 0.8255 0.0235
 0.8735 1.3039 -0.6981 -0.4953 5.0444 1.1950 -0.1555 -1.2225 -0.6799 1.2237
 -1.2765 0.1191 1.2995 0.6196 1.7391 -0.2178 3.7716 -2.5627 1.1591 0.0450
 0.2625 0.3002 -0.9697 -0.2389 0.2970 -0.4462 0.5020 0.4096 -1.4125 0.6072
 -1.8220 0.0924 2.1808 1.2869 -0.4078 -1.0194 2.4289 -0.1328 2.4264 -2.8180
 1.1670 -0.8323 0.1192 -0.4004 -2.4853 -0.4629 -2.1675 0.7679 0.7504 -0.4350
 -0.9221 0.6331 1.5479 1.3008 1.9377 -0.5282 1.7764 0.0081 1.7171 -1.6695
 -1.4084 -0.3437 0.9553 0.8355 -3.3604 -1.1579 1.3664 1.5897 -0.0074 -1.8237
 0.0156 0.1424 0.5119 0.2208 4.0593 1.7605 1.4050 -1.7801 0.2822 0.9434
 1.1025 -0.2191 -1.7179 -0.8943 0.2140 1.4149 -2.0693 0.0891 -1.6862 1.6955
 -1.6373 -0.3367 0.8875 0.7242 -2.9318 -1.0301 2.6129 -0.0114 1.2084 -1.3849
 -1.1050 -0.1604 0.7158 0.3611 0.3878 0.6451 0.2896 0.4521 -1.4408 0.5776
 0.4954 -1.0686 -0.3936 -1.5078 -3.0047 -0.4640 -2.0062 0.0213 0.7151 0.0834
 -1.0646 0.2775 -1.5495 -0.8077 -2.6616 0.1557 0.0243 1.1893 -5.4367 3.3889
 0.9254 0.4608 -0.0100 0.5769 2.0532 -1.0348 1.2385 -1.1706 3.7805 -2.3744
 -1.6867 0.4134 0.2006 0.2001 0.8141 1.0414 1.4620 -0.2396 -0.8886 0.6891
 1.3531 -0.2293 -2.3138 -1.4594 -0.5265 0.5149 -1.6456 0.4947 -2.5999 1.9362
 -0.2292 -0.4423 -2.0915 -2.3825 -0.5451 0.9564 -3.1342 0.0342 -2.8785 3.0582
 0.5289 0.1055 -0.6903 0.2596 2.0105 1.4116 -0.4639 -0.4596 -0.8225 0.8540
 -2.6242 0.3706 1.3544 1.2916 -2.3081 -1.0349 3.3134 0.4273 -0.9139 -0.0586
 -2.6805 0.3936 -0.4328 0.0504 2.3474 1.3134 3.9340 -0.4902 -1.6930 1.4989
 0.3730 0.7601 0.4850 1.2491 4.1154 -0.9806 2.2577 -1.5712 4.3511 -2.6584
 0.5840 -0.0185 1.7353 0.9817 1.7955 -0.5429 0.6822 -1.5158 2.6913 -1.8883
 -0.3413 0.1858 0.1963 -0.0480 -0.3774 -0.6305 -0.2016 -0.2358 -0.0413 0.3369
 -1.8231 1.0640 1.3580 0.6846 0.6294 -0.8332 1.6472 -0.5555 0.9839 -1.1355
 0.2573 -0.8124 0.1929 0.1405 -0.6794 0.4690 1.5631 -0.1572 0.5847 -0.6258
 -1.1290 1.8549 0.0361 1.5745 3.4415 -0.8012 3.6605 -1.0305 0.1799 -0.6747
 0.6512 0.6379 -2.0059 -0.8829 1.2077 1.1429 -2.5299 0.4585 -1.1721 1.8319
 0.0735 0.7251 1.0971 1.1972 3.3459 -0.8311 2.9178 -1.5381 0.6616 -0.9488
 -0.5829 -0.6715 0.1907 -0.3598 -2.9790 -0.0012 -0.8356 0.9303 -0.4373 -0.3423
 0.7444 0.0481 0.2792 0.0124 -1.3934 -1.4131 -2.2815 0.1038 0.4616 -0.6994
 -0.7159 0.6223 0.5568 1.3013 4.4109 1.2543 1.7749 -1.8466 2.7742 -1.0459
 -2.0940 0.4467 0.0796 0.4427 -0.6838 -0.3868 2.5199 0.5367 -1.3231 -0.0438
 -0.7196 -0.0490 -0.2821 -0.5974 2.6194 1.8259 0.7059 -0.5622 -0.5753 1.4148
 1.6059 0.0250 -0.7093 -0.7423 1.3213 -0.0816 -1.4304 -0.4794 0.5763 0.3819
 -1.4910 0.9055 -0.5931 1.5865 3.5871 0.3906 5.7744 -0.8245 -0.5640 -0.0276
 -0.5233 -0.5643 1.5592 0.9953 -4.9309 -2.1904 0.8319 1.5164 2.2267 -3.5973
 -0.0553 0.1386 0.1955 0.6381 1.7425 -0.6714 1.2265 -0.8406 1.7130 -0.7330
 1.6745 -1.0864 -0.5704 -1.6084 -2.6636 0.7315 -4.7009 0.7284 0.1402 0.4163
 0.3886 -0.2365 0.5107 0.9672 1.8982 -0.2659 1.9277 -0.8297 2.9115 -1.6967
 -0.4683 0.0988 -0.2901 -0.1890 -2.2786 -1.2527 -1.4355 1.5183 -1.5047 0.2793
 1.2381 -0.0754 -0.3264 -0.1601 -0.5000 -0.0091 -2.4224 -0.1272 2.9758 -1.2778
 0.5441 0.5715 0.9960 1.3323 4.6546 0.0196 2.5370 -2.4574 3.6665 -1.8101
 3.4851 -1.3193 -0.4438 -1.2765 -2.2050 -0.3190 -4.0787 -0.4150 2.4611 -0.8756
 -1.1083 0.1483 0.0615 -0.0147 -2.4963 0.1201 0.9325 1.6990 -3.6082 1.6119
 1.1492 0.3722 1.0731 -0.3353 2.0198 -0.9388 -1.7979 -1.5696 2.7015 -0.6557
 -0.2478 0.3822 0.0629 0.4675 3.5485 1.4484 0.1112 -0.9649 -0.9453 1.2906
 -1.5896 0.1227 1.1253 1.1263 -1.7471 -0.8224 2.3789 -0.4669 0.7468 -1.1371
 -0.0789 0.4878 0.7876 0.9132 1.2431 -0.6816 0.4540 0.0393 2.1011 -2.2653
 2.0928 0.0798 -0.1812 0.4474 1.2903 -0.3641 -0.0831 -2.3102 2.6419 -0.3133
 0.2720 -0.4569 -0.3847 -0.3332 -0.8898 1.5758 -0.9596 0.7356 -2.9966 2.2494
 2.7421 -0.4220 -0.2028 -0.6260 0.8262 -0.4368 -2.2911 -0.8320 2.6967 -0.8517
 -0.8204 0.5715 1.0005 0.8940 4.0013 0.6646 3.1726 -2.3601 0.8405 0.3121
 -0.9010 -0.7573 0.0874 -0.0006 -2.0950 0.1672 -0.4814 1.0820 -0.4564 -0.6244
 -0.1966 0.1378 1.0315 0.2843 1.2896 0.9142 1.8995 -2.3054 2.0558 0.1428
 -0.6156 -0.5541 -1.5278 -1.6574 -2.2755 1.3762 -1.4637 0.8818 -4.9195 3.9025
 2.2321 -0.4118 -0.3239 -0.6178 2.5810 0.1921 -2.3437 -1.4688 2.0168 0.2263
 -0.2800 -0.7484 0.3036 0.0505 -3.2389 -0.4921 -0.2525 0.8147 -1.5289 0.3264
 0.9401 -0.9761 0.5540 -0.3207 0.0728 0.3799 -0.7565 -0.5763 2.2235 -0.5142
 -0.3222 -0.1162 0.1040 0.8468 1.1782 0.8694 0.1253 0.2384 0.9210 -0.9464
 0.4766 0.4858 1.0773 0.7977 2.0709 -1.3483 1.2720 -1.0732 2.9822 -2.1371
 -2.6232 0.6365 1.0734 1.2858 -1.0781 -0.3407 3.2451 0.4867 -2.0864 0.0300
 -1.0332 -0.0398 0.6486 -0.1561 -2.9699 0.3113 -0.4534 0.6154 -0.0661 -0.7867
 0.5638 0.5433 0.8158 1.3037 1.0909 -2.1051 1.1691 -0.4207 1.7439 -1.4926
 0.7594 -0.0542 -1.1934 -1.2800 -0.7871 0.4394 -2.3363 0.3977 -1.3278 1.5889
 2.3532 -0.0251 -1.6767 -2.2154 -1.5290 0.1159 -5.6577 0.3824 -0.9292 2.0305
 -1.5256 0.2902 0.9958 -0.0387 -1.2602 -0.1396 1.0841 0.3035 0.3178 -0.8673
 -2.2511 0.3342 0.4568 1.3620 0.9508 -0.0064 5.7041 -0.6608 -1.5355 0.7959
 -0.8015 0.2634 -0.6548 0.0315 1.6019 0.9848 0.8725 -0.7255 -0.7350 1.2433
 -0.1485 0.3440 0.1986 0.7956 -0.2230 -0.8636 1.5920 -1.2985 1.7512 -0.4342
 -0.2597 -0.7287 -1.6420 -1.5256 -2.8995 0.9882 -1.5587 2.5206 -3.3299 2.0258
 0.8568 -0.3383 -0.7069 -0.5724 -0.9337 0.3914 -2.4540 0.3763 0.0185 0.5417
 1.0863 0.1051 0.1211 0.1842 0.8098 -0.8208 -1.0366 -1.2417 1.9087 -0.4875
 1.3376 -0.4824 -0.7876 -1.3261 -0.9182 0.7322 -2.5574 0.1363 -1.1255 1.7226
 -0.8219 0.2376 -0.5151 0.5024 -0.2738 0.1435 2.5521 0.0214 -0.7804 0.0377
 -1.0512 -0.5198 -0.9636 -0.8963 -3.6675 0.4731 -1.0078 0.9531 -2.0588 1.5781
 0.2275 0.1346 -0.2938 -0.8152 -3.0790 -0.8552 -2.6532 1.4250 -1.2422 0.3040
 0.3552 -0.0033 1.4921 0.9737 2.8402 0.0343 0.4472 -2.5153 3.7029 -1.6710
 -1.7697 0.2578 1.9181 1.5008 -0.5185 -0.5917 3.6465 0.2017 1.9843 -2.4724
 -0.5343 0.5267 2.0018 1.3902 1.5220 -1.2137 1.9911 -0.4221 4.0116 -3.3949
 -1.0030 0.7676 0.8297 1.3404 2.5346 -0.7817 5.3975 -1.7365 1.8637 -1.4270
 0.6246 -0.4203 -0.7130 0.2083 0.5748 -0.5952 0.1695 -0.1777 -0.3587 -0.0092
 0.8127 -0.3325 -0.7316 -1.5469 -2.9593 -0.1022 -3.3825 1.1910 -0.7131 0.6499
 1.7238 0.7102 -1.6989 -0.8966 3.6523 0.5255 -2.1605 -0.9875 -1.7463 2.4398
 -3.8841 -0.0549 1.5821 1.6894 -1.4915 -0.4425 5.6149 1.0877 -0.7127 -1.4814
 -0.4426 0.0334 0.2083 0.7364 -1.5444 -0.7496 1.4198 0.6799 -2.1882 0.7803
 -1.5726 0.2505 0.6378 1.2568 -0.3513 -0.0537 2.3760 0.7560 -1.5470 -0.2354
 -2.2888 0.6914 1.8812 2.1291 2.6476 0.2156 4.5218 -0.4517 1.2517 -1.7471
 0.6023 -0.0506 -0.3480 -0.6463 -3.3893 -0.3025 -2.2655 0.6267 -2.2650 0.8277
 -2.3623 0.6031 0.9559 0.5280 -0.0990 1.0947 2.7742 -0.9211 0.9048 0.2139
 1.6698 -0.5781 -0.2826 -1.2141 -0.8733 -0.0124 -2.0700 -0.9295 0.2752 1.0361
 0.8519 -1.0728 0.7133 -0.6776 -3.4606 -0.1003 -2.9411 0.6979 1.6763 -1.4300
 -0.6516 0.0762 0.1325 0.6341 -0.5105 -0.3296 2.8007 -0.4156 1.2160 -0.7329
 1.1090 0.0758 -1.6131 -1.2483 0.2238 -0.0527 -2.1248 -0.2863 -1.5286 1.5730
 -0.9369 0.7550 0.4612 0.8452 3.3775 0.6118 2.8642 0.0338 -1.3238 0.5638
 1.5272 0.2686 -0.1736 1.1933 5.0294 -0.4096 2.6563 -1.8618 4.0777 -2.1575
 -0.6462 0.2680 1.2132 1.2503 -1.9508 -2.5215 1.6278 1.2654 0.4405 -2.1681
 -1.0554 0.5432 2.1137 1.3937 0.8407 -1.2287 1.0813 -1.7047 4.3208 -2.6555
 -1.4244 -0.0741 1.3885 0.6154 -0.5120 -0.3573 0.8286 0.8291 1.1800 -1.9686
 1.8113 -0.7733 -0.1996 -0.3789 -4.3509 -0.4782 -2.6603 1.2811 -0.3721 -0.8622
 -2.1791 0.5743 -0.1543 1.4714 0.2911 -0.3102 4.2678 0.8364 -3.2874 0.8157
 -0.3439 -0.0237 -0.8828 -1.0550 -2.2102 0.9514 -2.2632 2.3657 -3.6745 1.8582
 2.1103 -0.4890 -0.8687 -1.0180 0.7559 0.4336 -1.1156 -0.7422 1.8287 -0.0535
 -1.1531 0.4063 0.3307 0.7307 1.3460 0.4280 1.9956 -0.2425 -1.2077 0.5752
 -0.2558 0.6120 -0.8883 1.6364 4.5671 -0.3156 3.0646 -1.0367 2.3037 -1.4691
 -1.3380 0.0391 -0.5130 -0.5912 -2.1290 -0.8367 1.7267 0.9417 -3.4662 1.7524
 0.2110 -0.5300 1.0435 -0.0095 -3.8027 -0.9662 0.0473 0.7663 1.2672 -1.3256
 -1.1494 -0.0401 -0.5210 -0.6990 -2.2119 0.3333 -0.0895 1.8548 -2.7048 1.3157
 -0.6562 0.6013 0.2878 -0.2289 2.2041 0.3619 0.0117 -0.4462 -1.1531 1.0589
 -1.5086 0.4916 -0.8626 -0.0399 0.4257 1.4155 -0.1756 1.0258 -2.9867 1.3718
 1.2065 0.0718 -1.5243 -0.3845 -0.8120 -1.1455 -0.5078 0.4982 -1.7726 1.3052
 -0.3218 0.2318 -1.7194 -0.8054 1.5385 2.1516 0.3703 1.0562 -3.9366 2.8702
 1.7738 -0.0907 -1.1869 0.6362 0.9189 -1.1714 -1.0056 0.1677 0.7959 -0.9009
 1.8984 0.3526 1.0312 0.1508 0.2441 -1.5487 -1.6596 -0.8161 3.0789 -2.2983
 1.3667 0.0832 0.5294 -0.8503 1.0760 0.4110 -2.4339 -1.5787 0.3899 1.5232
 -0.1626 -0.0218 -0.4439 0.0943 0.4871 0.1628 1.7987 0.1982 -0.3719 -0.0030
 1.2018 0.0825 0.3692 0.9909 4.0453 -0.6171 2.8870 -2.0332 2.0712 -0.6338
 3.2505 -0.6460 0.8226 -0.7747 -0.9320 -1.2720 -4.5878 -0.7711 4.7891 -2.2188
 0.4129 -0.6514 -0.5080 -1.2869 -0.8185 1.2964 -2.4880 0.0229 0.3141 1.0143
 3.4029 0.0650 -1.9431 -0.5772 3.8725 -0.1882 -2.1014 -0.8543 2.8440 -1.1081
 0.1542 -0.2831 0.0583 1.0821 -0.9831 -0.2288 -0.1089 0.1277 -0.1715 -0.5876
 -0.5874 0.2429 2.3474 1.2739 -0.4033 -0.7234 0.9816 0.6356 3.6770 -4.0936
 -1.5511 -0.8334 0.6443 0.4560 -2.6998 -0.4428 0.7444 1.8143 -0.8599 -1.1242
 -0.5747 -0.4332 1.6401 0.4201 2.0842 0.9703 1.5032 -0.9408 3.2783 -1.7937
 -0.8817 0.0589 0.2711 0.5071 -2.5566 -1.7819 3.4842 0.3185 -0.1458 -0.9349
 0.5439 0.0851 0.6740 0.3960 2.6450 -0.0052 -0.1972 -1.1404 3.0588 -1.5528
 -0.4394 0.1040 0.2754 -0.1334 0.8991 0.1847 1.7287 -0.5255 -0.4070 0.6607
 -0.7728 1.1977 0.4530 1.2590 3.2833 0.8974 2.2314 -0.4456 -0.5854 0.1075
 1.2009 -0.8370 -1.6800 -1.5689 -0.7459 0.5199 -4.3414 0.8439 -0.2165 0.3002
 -0.0914 -0.3068 1.9059 0.0996 -0.0428 -1.0582 0.0782 -1.1009 3.1879 -2.1162
 -1.0003 -0.1145 1.9385 1.5757 0.1012 -0.8129 3.0460 0.3036 2.7172 -3.1739
 -1.7475 0.2367 0.4559 1.0210 -0.5086 -1.2395 3.5179 -0.6827 -1.1652 -0.0840
 0.9454 -0.1938 -0.3431 -1.2767 -0.5390 1.1917 -3.8950 0.1061 1.3664 -0.2575
 1.5363 -0.9132 -1.3815 -1.3177 -4.8405 -0.5808 -3.2776 1.6979 -1.6010 0.6357
 1.7759 0.1244 -1.4246 -0.8140 0.5258 0.5419 -1.5832 0.0264 0.0859 1.0286
 0.0842 -0.6213 0.9081 0.1349 -2.7886 -0.4333 -0.9949 1.7614 -0.9090 -0.5713
 0.3367 0.6388 0.3873 1.2700 1.3312 -1.5130 1.8685 0.0818 1.2544 -1.2860
 1.8833 0.1248 -1.3002 -0.3726 1.1199 -0.0090 -0.9317 -0.6068 0.2903 0.5930
 -0.0462 -0.0430 1.1646 -0.0369 -0.6167 -1.0436 -0.3070 -0.3019 1.2368 -0.9212
 -1.0702 0.0190 -0.7739 -1.7679 -3.1725 1.1907 -1.9555 0.9848 -2.1528 2.0558
 -0.1268 0.5441 1.7582 1.3241 2.6921 -1.5827 2.6995 -1.7428 3.1751 -2.2758
 -0.4738 -0.9597 0.1450 -0.8897 -3.8475 0.0641 -1.7824 1.7900 -0.7151 0.1605
 2.0581 0.0660 -0.5147 0.2834 4.1035 0.2445 0.2935 -2.5034 2.2386 -0.3550
 0.7631 0.7990 -0.5551 -0.0614 3.0379 -0.0620 0.9902 -2.4014 1.0681 1.1359
 1.4578 0.3944 -1.2536 -0.0109 3.3054 -0.2399 1.9148 -0.6058 2.0247 -0.5109
 -0.5729 0.2374 0.0397 0.8897 1.7373 0.4592 0.6888 0.4654 -0.2142 -0.3692
 -0.9976 -0.5221 1.0666 0.9849 -2.5790 -0.5047 0.7778 0.5377 -1.2437 -0.3515
 0.8267 0.1650 -1.1971 -0.1683 2.4589 0.6044 -1.0617 0.2342 -0.7641 0.7219
 1.6518 0.2858 -0.3048 -0.2315 0.0094 -0.7537 -0.0057 -0.0079 0.3379 -0.6540
 0.8783 -0.2159 -0.2848 -0.7601 -3.4751 -0.5124 -1.7949 0.8965 -0.1615 -0.3668
 -1.1137 0.1235 -0.1581 -0.1669 -3.7077 -0.8589 0.2660 0.1170 -2.7954 1.2265
 0.3211 -0.4389 0.8546 -0.6919 0.7506 0.8208 -0.0096 -0.6192 -0.0071 0.9173
 0.1378 -0.2225 -0.5123 0.2917 -0.5477 -0.2538 -0.4840 0.1518 0.7489 -0.8876
 -0.5864 0.4697 -0.0057 0.5120 0.7008 -0.6995 0.5692 -0.6998 2.0405 -1.4639
 0.9190 0.0908 -0.2128 -0.2513 0.3242 0.3562 -1.6646 -0.2277 1.7527 -1.0721
 -1.4814 0.4752 1.7470 1.8519 1.1619 -1.3169 2.6857 -0.0935 1.7087 -2.3120
 1.4654 0.8288 -2.2933 -0.6057 1.5198 0.2315 -0.9624 1.1828 -1.9468 1.1865
 -0.2446 0.0661 1.5659 1.3792 1.0124 -1.7488 0.8198 -0.3804 4.1470 -3.7102
 0.8617 -0.6716 -0.6830 -0.3654 1.5523 0.5644 -0.4771 -0.6388 0.8552 0.3507
 -0.2173 0.3074 1.2636 0.7519 1.6552 0.0369 1.8898 -0.4645 0.4272 -0.5220
 -2.5520 0.7050 2.0103 1.4128 2.1666 0.7262 2.4381 0.1126 0.8843 -1.3825
 0.1135 -0.2988 1.4881 0.8523 0.0393 -0.9239 2.7997 -0.7410 3.3190 -2.8299
 0.4349 -0.5062 -0.4071 -0.8455 -1.4747 -0.5854 -0.6557 0.2366 -0.8451 0.5837
 0.3328 0.7467 1.0775 1.5211 4.5530 -0.5659 3.4190 -2.4745 5.1551 -2.5269
 -0.8833 0.8016 0.5412 0.2107 4.1614 1.0994 0.5985 -1.0588 1.8709 -0.2166
 -0.1763 0.3532 -0.9651 -0.7891 0.5834 0.6052 -0.6482 0.7356 -0.7786 0.8864
 0.4335 -0.3594 0.8935 0.0336 -3.2478 -1.1218 -3.0932 1.4903 1.2003 -1.9546
 0.3683 -0.1991 1.4334 0.3981 0.0390 -0.5288 1.2425 -0.6337 1.6160 -1.5226
 -1.0886 -0.4456 -0.5409 0.1352 -2.0587 -0.7395 -0.0538 1.0657 0.0351 -0.7306
 0.5792 0.7009 -0.2527 0.3932 0.9104 0.0136 -1.7563 -0.6630 -0.0535 0.1698
 0.1995 -0.0422 -1.3661 -1.0865 -0.1385 1.1133 -2.1934 0.4612 -0.6514 0.8725
 1.3355 -0.5836 0.0923 -0.8620 1.6004 0.6292 -1.0414 -0.9308 3.1102 -0.9006
 -1.0191 -0.2641 -1.1903 -1.5533 -4.8374 0.6399 -2.7195 0.9595 -3.2059 2.3672
 -1.7725 -0.5300 -0.2686 0.3513 -5.1550 -0.8534 1.3420 1.4660 -3.3366 0.9288
 1.8724 -0.3121 -0.2726 -0.5069 1.3005 -0.3039 -2.0827 -0.4530 0.6773 0.2847
 -1.6967 0.2537 0.7566 0.5076 0.5222 0.2172 1.8835 0.0441 -0.2198 0.3071
 1.0962 0.0776 0.9674 0.3351 0.2748 -1.8010 0.0418 -1.0046 2.9065 -2.1029
 -0.2345 -0.1736 1.0866 0.5666 -1.5527 -1.1570 0.7468 0.0949 1.0099 -0.8676
 -0.5474 0.9531 -0.5088 -0.0979 1.7400 0.6587 -0.3251 -0.1831 -0.1156 0.6641
 -0.7709 -0.6488 0.5443 0.0809 -1.9670 0.1802 0.8560 -0.4315 0.6846 0.1379
 -0.3183 0.0850 0.8658 1.6269 1.4562 -1.3953 2.6925 -0.8956 2.3137 -2.0868
 2.5431 0.2388 -1.0825 -0.9509 3.8676 0.6806 -2.7986 -0.8227 -0.5906 1.6424
 1.8320 0.0523 -1.2423 0.1395 2.5745 -0.2222 -0.4710 -0.4829 0.6366 0.0352
 -0.4236 -0.0512 -0.3816 0.2356 -0.8842 -0.1562 0.7840 0.5802 -0.1873 -0.8286
 -0.5816 0.1874 -0.5287 -0.2852 -0.7826 1.0021 -1.3175 0.5883 -2.0353 0.6830
 -0.2507 0.8316 0.1079 1.3771 2.8943 -1.5523 4.0553 0.3646 0.9615 -1.6615
 -1.0796 0.2539 -0.0032 0.8298 1.6880 0.6972 0.9611 0.2592 -2.1760 0.7021
 0.2754 0.2849 0.0921 -0.0657 1.7554 0.3724 -1.6435 -0.1919 -0.2028 0.0148
 -0.7767 -0.3969 -0.6254 -0.2543 -2.6926 -0.1981 0.1533 0.8483 -2.0585 1.3671
 -1.6261 0.8141 0.0593 1.0855 1.6438 0.1684 4.8618 -0.6142 -0.5785 0.3560
 -1.7413 0.1021 1.2280 0.1490 -4.4903 -1.3355 0.2324 1.2540 -2.0336 -0.0741
 0.6358 -1.1008 0.8903 0.4847 0.9878 -0.3919 1.8066 -0.8102 2.1631 -1.5324
 -0.7484 -0.3300 -0.8085 -1.3358 -2.6845 1.4814 -1.8456 0.7384 -1.8691 1.3426
 -0.3962 0.2227 0.1783 0.4218 -0.5729 -0.8629 0.4853 -0.8505 1.3048 -0.1670
 0.0185 -0.2066 -0.7636 0.1383 -0.9812 -0.1700 -1.1688 1.1498 -1.1643 -0.0018
 -0.1232 0.4201 -0.0197 0.6101 0.1978 -0.0004 -0.8775 1.6517 -0.4917 -1.1079
 -1.4579 0.5175 0.2729 0.4910 0.9396 -0.0321 1.2926 1.4427 -1.0081 -0.2759
 2.0966 -0.6100 -1.0118 -0.4240 -1.0951 -0.6425 -1.2305 0.5470 1.0261 -0.6222
 0.7315 -1.0904 -0.6967 -0.6890 -4.0759 0.4395 -2.1121 1.8541 -1.2996 -0.3228
 -0.3541 0.1108 -0.5619 -0.4229 1.5296 0.6757 1.3185 0.2194 -1.8103 1.3815
 1.5197 -0.5312 -1.2595 -1.3976 -1.1458 -0.5447 -0.9382 -0.2761 -0.1668 0.9413
 -1.2324 -0.2554 0.4495 0.0085 -2.7126 -1.3863 1.7159 1.4870 -1.2637 -0.8073
 2.4118 0.6374 -0.3086 -0.1281 5.0864 0.3972 -1.3506 -1.3146 3.3438 -1.3531
 0.6634 0.5507 -0.2405 0.8768 5.1900 1.5928 0.9024 -2.2120 0.8600 1.0554
 0.1454 0.2753 0.0314 -0.4873 2.3678 0.1102 -0.5990 -1.2110 -0.4081 1.3346
 -0.4499 -0.1645 0.4825 0.9897 1.9607 -0.4860 3.0790 -1.1078 1.4624 -0.8260
 0.6223 -0.9377 -1.8385 -1.9904 -4.2801 0.5894 -2.2749 2.3786 -4.0411 2.0398
 0.2753 -0.0808 -1.0232 0.1935 1.1015 0.6424 0.0487 0.7050 -1.2207 0.5593
 0.2770 0.1234 0.2048 -0.0423 -2.0337 -1.1860 -1.3284 0.4138 0.4486 -1.2070
 -1.4988 -0.7005 0.5049 -0.7872 -4.3962 0.5122 -0.4888 1.3389 -2.7502 1.5936
 0.5552 -0.8688 -0.8867 -1.4512 -0.9994 0.3894 -0.5485 0.1479 -0.7410 1.1068
 0.9287 0.0488 -1.9153 -1.3939 0.3182 0.3209 -1.6147 0.5372 -1.4340 1.2184
 -0.0089 -0.6873 0.0306 -0.2849 -1.0843 0.5797 -1.2140 0.2802 0.3544 -0.8702
 -0.3162 -0.3099 -0.2295 0.0978 -2.5661 -0.8742 -1.7078 1.9198 -2.6085 0.0968
 0.6022 -0.1819 -0.5127 0.1827 -0.7520 -0.3734 0.6842 0.4445 0.6832 -0.4588
 -1.4758 0.0516 -0.3955 -0.5275 0.8291 2.5388 0.7214 -0.6078 -0.8258 1.6745
 -1.0435 -0.3509 0.1773 0.1829 -2.0478 0.3344 1.9016 0.6364 -1.7240 0.3604
 0.0518 0.0382 2.2019 1.7165 1.7909 -1.4208 1.9507 -0.3522 5.0089 -4.3770
 -2.5114 0.1910 0.8218 1.5416 0.6005 -0.0626 5.3704 -0.3033 0.2488 -0.9596
 -1.8454 0.6321 1.3263 0.6433 -1.1143 -0.9826 2.4168 0.4199 0.0348 -1.0889
 0.1364 -0.7320 -1.5435 -1.4198 -2.8146 0.3241 -3.4517 2.0498 -2.1243 0.6201
 2.5946 0.6038 -2.0099 -0.7144 2.9125 0.8010 -3.1334 -0.6010 -0.3919 1.5679
 0.7970 0.8196 -1.8388 0.0875 1.9080 0.5494 -0.4987 0.3586 -1.0469 0.7472
 -0.5280 -0.5104 -0.0343 -0.0614 -4.3014 -1.4064 0.3398 1.6433 -0.1432 -1.1135
 -0.7215 0.9442 -1.3187 -0.0562 2.8808 0.6008 2.1408 -1.2284 -1.3108 1.5593
 -0.9460 0.1164 0.2629 -0.3985 -0.6355 1.0045 -1.2588 -0.4622 -1.6048 1.6901
 -0.3537 -0.2519 0.6032 -0.1048 0.8279 0.6549 0.4966 -0.7683 -1.2668 0.9555
 0.7409 -0.2446 -0.3176 -0.6831 1.2202 1.2556 -1.2325 -1.0576 0.2962 0.7627
 0.4222 -0.6363 -0.6095 -0.2275 -2.3549 -0.2404 -1.7258 1.5359 -0.2705 -0.3480
 -0.0758 -0.1391 1.3749 0.0430 0.4951 0.8370 -1.0188 -0.9486 1.7554 -0.8004
 -0.5403 -0.2578 -1.4918 -1.6446 -2.5842 0.7045 -2.4633 1.2710 -3.6790 2.5889
 0.0464 -0.3958 -0.9407 -1.5197 -0.3251 1.4207 -1.0340 0.6441 -2.6016 2.4955
 -0.3447 0.1666 0.6820 1.2782 5.6833 1.2449 2.3957 -1.9447 1.8001 -0.3958
 -0.2401 0.4611 0.4836 0.2019 4.3602 0.0108 1.8430 -2.4405 2.9448 -0.5736
 0.4462 0.3442 -0.1641 0.1156 1.8479 0.0326 0.9947 -0.7776 1.5140 -0.7719
 1.6363 0.4616 -0.1178 0.0261 0.8678 -0.4787 -1.5049 0.1585 1.4404 -1.4015
 -0.8302 0.1034 0.0751 -0.3723 0.9977 1.2390 -0.6667 -0.0306 -1.2153 0.7158
 1.0793 -0.1709 -0.0244 -0.0022 2.5015 -0.4954 -0.7471 -1.0264 3.2533 -1.6386
 0.3066 0.1580 -0.8140 0.2887 2.4063 0.0644 0.7323 -0.8882 -0.5436 1.3267
 -0.6109 -1.0883 -0.1864 -0.9020 -3.2279 0.1988 -1.1882 1.0845 -0.0754 -0.2947
 0.0855 0.5527 -0.3843 -0.2959 0.7573 -0.0595 -0.7192 -0.6281 -0.8903 0.8785
 -0.2563 -0.3312 -1.2894 -0.8636 -4.3579 -0.6101 -1.8317 2.4930 -3.1706 0.8028
 0.4686 -0.3144 0.9705 0.9494 -0.9647 -1.0539 -0.5600 0.5765 2.5347 -2.8308
 0.4150 -0.2841 1.9616 0.8464 2.3830 -0.2244 1.1384 -0.7086 2.6909 -2.4692
 0.4908 -0.0721 -0.0242 -1.4018 -2.7216 -0.1264 -4.2107 1.4485 -0.6267 -0.1611
 1.9881 -0.3010 -1.5581 -1.8743 0.6129 1.3518 -5.8698 0.8186 -2.6502 2.7813
 -0.7293 0.7787 -0.2743 -0.3258 -0.7344 0.2238 -2.1184 0.4539 -1.3858 0.7561
 0.5055 0.2982 -0.0376 0.8006 2.6730 -0.4062 1.6929 -0.3190 2.8789 -2.1968
 0.6115 0.0633 0.6586 0.2407 -1.3987 -0.7549 -1.3688 1.2257 2.3823 -2.5670
 0.0162 0.2881 1.0969 1.0695 1.8303 -0.0811 1.6298 -1.5843 2.9230 -1.5484
 0.0168 0.7758 1.2072 1.5195 3.4893 -0.2849 2.7551 -1.8843 2.6053 -1.2832
 -0.2520 0.3697 1.8916 1.0547 2.2591 -0.4588 1.7558 -0.6676 3.6330 -2.6839
 -1.9031 -0.2749 1.3551 0.9426 -2.3016 -0.9586 3.6010 -0.4632 -1.0504 0.1704
 -0.3103 -0.1788 -0.2907 -0.1168 0.2929 0.6807 0.6170 -0.8803 0.4112 0.3495
 -0.8534 -0.3539 -0.9530 -0.8208 -3.3157 0.4589 -1.7767 1.7754 -5.1218 2.8227
 1.5545 -0.7797 -0.3719 -1.4012 -4.3226 -1.1110 -3.4043 0.7961 -1.3112 0.7502
 0.1610 0.9049 0.0954 1.6825 3.4214 -0.9882 4.0445 -1.2372 2.7287 -2.8049
 0.2187 0.5968 1.4738 0.7415 2.8420 -0.2800 1.1088 -2.2928 2.8263 -0.8679
 -1.2536 0.3844 -0.2238 -0.1061 -1.2408 0.0540 0.2329 0.1511 -0.5002 -0.0251
 0.8480 0.1750 -0.3413 0.0066 3.3111 1.7251 -0.2713 -0.8798 1.7398 -0.1322
 1.0308 0.3518 0.0992 0.6937 2.3019 -0.5994 -1.3176 0.0420 1.7121 -1.7497
 1.1209 -0.6149 -0.0575 -1.1554 -4.3352 -1.0913 -3.4881 1.0443 -0.3571 -0.1140
 0.9502 0.2501 0.4533 0.1385 1.0145 0.3868 0.7236 -1.9661 3.8053 -1.1951
 2.3274 -0.7281 -1.9548 -2.5254 -0.8227 1.8082 -6.0200 1.3905 -2.3549 2.4149
 0.4676 -1.3501 -1.2621 -1.3120 -2.6733 0.0868 -0.4081 1.3272 -1.6895 0.9595
 -0.4473 -0.0819 0.7859 0.6295 -0.5451 -1.5397 1.7358 0.6192 2.4904 -2.6468
 -0.4046 0.0608 0.3691 0.6387 -0.5451 -0.5974 2.6890 -0.1870 0.8417 -0.7471
 -0.2821 -0.5122 -1.0181 -0.2039 -1.0201 1.0669 -0.0848 1.1933 -3.0595 1.7336
 -2.5022 0.4498 -0.1635 0.2089 -0.2079 1.6714 2.1268 -0.5948 -1.0862 1.4555
 -2.4757 0.1494 0.1982 0.3839 -1.1414 -0.1574 2.5061 1.0442 -2.7158 1.0934
 1.5640 -0.4439 -1.1277 -1.1420 -1.6675 -0.3341 -3.5548 0.2580 0.6778 0.1865
 -2.1009 1.3031 1.8835 1.7953 4.7463 1.2175 3.7115 -2.0175 0.7259 -0.3458
 -0.8270 0.5862 1.4357 0.8577 1.1606 -0.5472 0.4329 -0.1046 2.1087 -1.8923
 1.8689 0.6397 -1.3497 -1.0019 4.0415 0.8743 -2.6969 -1.2208 -0.1682 1.7059
 0.4904 -0.5002 1.3606 0.6701 0.4407 0.1884 -0.9041 0.6237 2.5329 -2.0884
 1.8389 -0.6883 -1.3494 -0.9436 1.4973 1.3430 -1.5112 -0.4811 -0.2957 1.2293
 -0.2957 0.3043 -2.2760 -0.7053 -1.3620 -0.0835 -1.0984 1.4857 -4.3487 2.8345
 2.5777 0.2517 -0.8362 -0.5775 2.4495 0.1091 -2.5834 -1.2925 2.5486 0.0308
 -1.0235 -0.2328 1.4992 1.2003 0.8934 -0.9848 3.1081 -1.2395 3.4443 -2.6523
 0.2354 -0.6281 -1.2519 -1.3148 2.6899 3.2666 -1.0753 -1.5393 -0.7521 2.7985
 0.2642 -0.2685 -1.3505 -1.2715 -2.7924 1.1028 -2.9867 2.1145 -2.2425 1.5542
 0.9687 -0.1918 0.9974 0.3233 1.7175 -0.4905 -0.6972 -2.5457 5.2648 -2.2945
 -2.2303 -0.6922 1.5706 0.5212 -4.7184 -1.2127 1.8514 1.3833 -0.9458 -1.0192
 -0.0483 0.9820 1.7292 1.5777 5.4702 0.2946 1.2768 -2.3714 2.4300 -1.4347
 0.5927 -0.2519 -0.9138 -0.5844 -2.5198 -0.7169 -2.0244 0.9212 0.6305 -0.4113
 -0.5289 0.7285 0.7225 0.6784 1.9983 0.5465 1.5236 -0.8250 0.8279 -0.3650
 -0.1844 -0.8446 -0.7408 -0.3793 -1.0687 1.0382 0.0435 1.1205 -2.7656 1.6917
 -0.4630 0.1440 1.6774 1.5363 2.5791 -0.5227 1.4066 -1.7808 4.5877 -2.7607
 -0.4720 0.0941 0.2143 -0.2169 0.1250 0.5502 -0.9581 0.0121 -1.0812 1.2782
 -2.5892 0.2343 0.3519 0.9201 0.8533 -0.2433 3.6314 0.1074 -0.7500 0.0344
 0.3307 0.2623 0.3691 0.9405 2.4756 -0.4355 1.2873 -1.0948 0.9955 -0.2275
 -0.5048 -1.0101 -0.0416 -0.7121 -0.9107 1.4277 -0.5679 0.1103 -0.3523 0.9325
 -0.1053 0.3477 0.5969 0.3791 2.3993 0.8403 0.5505 -0.2786 -0.4419 -0.1965
 0.4055 -0.1840 -1.6427 -0.0959 -0.4456 -0.2174 0.0796 0.3263 -2.0140 1.6644
 -1.1673 -0.6609 0.5153 0.1049 -4.9570 -0.9927 -0.5019 2.8849 -0.6793 -1.3549
 -1.3162 0.9491 2.7221 2.7446 2.0244 -1.3755 4.5972 -1.6716 4.8422 -3.9897
 -2.2437 -0.5810 -0.0726 -1.1431 -3.2458 1.0779 -0.0564 1.3228 -2.2842 1.4566
 -2.0715 -0.0499 0.4881 -0.0183 -1.1737 0.6509 1.7014 0.3992 -1.5354 0.8697
 0.5587 -1.0844 0.1638 -0.6337 -2.4462 -0.0463 -0.4666 0.2367 -1.4298 1.2004
 0.5676 -0.3923 -1.0314 -1.1885 -0.9090 1.4475 -1.8206 0.3213 -1.4760 2.0600
 -0.6440 -0.0309 0.8536 0.7646 1.2093 0.6374 -0.7350 -0.3115 0.1519 -0.2299
 1.5301 -0.7991 -0.0944 -1.3380 -3.3091 0.0495 -4.3672 1.0102 -1.2865 1.0648
 2.5093 -0.4490 -0.3792 -0.7423 1.3010 -0.6554 -3.0965 -0.5287 3.0685 -1.2928
 -0.1412 0.4136 1.3278 1.3943 1.4877 -1.2171 0.8089 0.3357 2.9297 -3.1416
 -1.9039 -0.0780 0.3367 0.6782 -3.3396 -0.7808 1.6931 1.1746 -0.8188 -0.8469
 -0.4812 0.7980 -0.2991 0.1061 0.4923 -0.0766 -0.0850 -0.0247 -0.9643 0.8247
 1.1869 -0.5410 -0.1388 0.5565 0.7998 -0.5525 0.4043 0.0823 1.3177 -1.1777
 0.1436 -0.9169 0.1551 -0.5463 -1.5061 0.7936 -1.1905 -0.3850 1.4540 -0.3463
 -0.7142 -0.2117 1.8023 1.5098 -1.8643 -1.2767 1.8694 -0.1380 3.1993 -3.0265
 1.5187 -0.2050 -2.2903 -1.1303 -1.9993 0.3363 -2.6239 1.3967 -2.5632 2.0976
 -3.0292 0.2272 1.4500 1.7255 -0.9571 -1.7498 4.9907 0.6935 -0.3768 -1.4874
 -1.4570 0.2007 -0.2132 -0.7829 -3.2825 0.6584 -0.4160 1.6315 -3.7579 1.2294
 1.0960 -0.5173 -0.7565 -1.1592 -1.8202 -0.0441 -3.5313 1.0787 -2.0773 0.9607
 -0.1909 -0.0910 -0.4119 0.1076 -2.4428 -0.9708 2.0211 0.2005 -0.1542 -0.0341
 -2.6309 0.2341 0.0265 -0.4079 -2.2169 0.9456 -0.2964 0.4123 -2.1805 0.8973
 -0.0483 0.2940 0.3016 0.3537 2.4361 -0.2247 2.7222 -1.9297 0.7844 0.2866
 1.4845 -0.3608 -1.0730 -1.5440 -2.9561 -0.3622 -3.8223 0.9982 -0.8816 0.3697
 -1.4641 0.3997 -1.0926 0.2236 0.7412 0.7741 0.8171 1.5814 -3.2322 1.1615
 0.3789 0.3381 0.0463 0.5937 1.7585 0.1105 1.2239 -0.6796 1.5027 -0.5074
 0.7886 -0.5763 -0.3355 -0.6957 -0.3756 0.3678 -2.5566 0.6422 0.5321 0.0614
 0.8988 0.8014 -0.3960 -0.1523 0.8971 0.4460 -1.9479 -0.1070 -1.0210 0.6724
 -1.2551 -0.0157 0.0969 0.9803 -0.5951 0.3268 2.1485 1.0810 -0.4542 -0.9744
 -0.5487 0.0983 0.0850 0.3591 -1.6684 -1.0181 0.2487 1.4579 -0.1496 -1.1983
 1.2493 -0.3066 -1.8823 -1.1486 -0.9204 -0.0515 -2.0845 0.6989 -0.8476 1.1454
 -0.7292 -0.0210 0.6577 0.5735 -1.1610 -0.2682 0.7566 -0.0049 2.9207 -2.3901
 -1.8478 0.2266 1.0715 0.4327 -1.6856 -0.0952 1.2735 0.3902 0.0715 -0.8571
 0.8084 0.1156 -0.8298 -0.4635 0.8210 0.6130 -2.5181 1.3376 -2.8949 1.0886
 2.1502 -0.2507 -0.8951 -1.2424 -2.7266 -0.1757 -4.8344 -0.3107 0.7088 0.6865
 0.7853 -0.3328 -0.2292 -0.4458 -1.5727 -0.6435 -0.4459 0.4890 -0.6327 0.2040
 0.3553 -0.4186 0.5507 -1.2173 -3.4653 -0.4751 -3.5397 0.8699 -1.6389 1.2843
 -1.3099 0.2979 0.4649 0.6900 0.5397 0.6673 1.4321 0.1324 0.9726 -1.0978
 -0.9314 -0.5839 0.3538 -0.0892 -3.5697 -0.6989 0.8402 0.9262 -1.0845 0.1516
 0.9322 -0.5151 -1.5195 -1.6275 -2.4697 -0.0507 -4.4408 1.5221 -2.5012 1.8553
 -0.9818 0.7813 0.7595 1.6530 2.6085 -1.1689 4.8722 -0.9070 1.2614 -1.9922
 0.6280 -0.2765 -0.3555 -0.5951 -0.9278 0.1942 -3.3934 -0.0661 -0.4651 0.5013
 0.2878 -0.1649 0.1157 0.0976 -3.2655 -1.1335 -0.4949 1.1904 -1.2480 -0.1545
 1.4932 -0.2981 -0.5636 -0.5034 -2.4120 -0.7229 -1.8736 -0.7025 0.8663 0.2849
 -1.4667 0.3182 0.7690 0.6741 0.4984 0.4803 1.5565 0.0814 -0.5714 -0.1051
 -0.3853 0.7766 0.2980 1.1925 3.4141 0.4718 2.3190 -0.4077 -0.8723 0.0273
 -0.5859 0.4090 -1.4466 -0.0313 -1.4225 -0.3286 1.2692 0.9139 -1.6472 0.7013
 1.0322 0.4685 0.2241 1.1795 2.8886 -1.0850 1.2057 -0.9943 1.9906 -1.3931
 0.8017 -0.4912 -1.4839 -1.6584 0.6066 2.1256 -3.2598 -0.3800 0.3271 1.6082
 0.8297 0.8355 0.4589 1.0250 3.1626 -0.7087 1.5684 -1.9410 3.9192 -1.7518
 1.1900 -0.6435 0.4935 -0.3241 0.0647 -0.1627 -1.2119 -0.7347 0.4080 0.4562
 0.5552 -0.9476 -0.1986 -1.8728 -4.2117 0.6925 -5.7831 1.7582 -3.1375 1.7301
 -1.2919 0.2871 1.3111 0.5335 -2.7654 -0.2401 0.0094 0.3240 -1.0175 -0.0732
 -0.1267 -0.2963 0.8349 -0.9109 -2.3156 -0.7291 -2.1898 0.8253 -0.2732 -0.3648
 1.9436 0.2654 -2.1532 -0.7336 -1.4012 -1.0818 -2.2644 0.5194 -2.0729 1.6885
 0.0010 0.0212 0.8790 0.7581 2.2261 0.1176 1.9333 -0.5051 2.7365 -1.9830
 -0.0208 -0.5244 -0.6229 0.1101 -0.3640 0.3831 0.5104 -0.7306 1.3323 -0.0120
 0.9008 -0.2965 -0.2979 -0.4013 2.5169 0.6608 -0.3059 -1.3019 1.5506 0.8598
 0.3799 0.1671 -1.3300 -0.6116 0.0574 0.3613 1.0087 0.3531 -2.4572 1.3995
 -0.4322 0.2759 1.0829 0.8039 0.3474 -0.3646 1.2484 0.2880 -0.9332 -0.4026
 1.4878 -0.8156 -0.8626 -1.4288 -2.4292 1.0848 -4.5000 1.2609 0.0537 0.3593
 0.7019 -0.2303 -0.5072 -0.8688 -1.5212 0.5249 -2.0486 -0.4620 0.5700 0.3080
 -1.0785 0.7470 -1.4732 -0.9134 2.3553 1.1697 0.7444 0.3002 -2.5454 2.0820
 -2.0563 -0.6058 -0.1744 -1.0862 -7.5524 -0.0843 -2.1733 3.3778 -3.7941 0.8795
 -0.1279 0.2732 -0.3519 -0.2838 -3.0405 -1.3388 -1.6910 1.8569 -2.0941 -0.0843
 1.5127 -0.2378 0.8745 -0.2369 0.4108 0.3169 -2.3509 -0.4491 2.2998 -1.3828
 1.0690 0.6660 0.6725 1.5169 2.3499 -1.6964 1.3539 -0.5324 4.4469 -3.9561
 1.4670 -0.7954 0.2838 -0.4537 -3.5166 -1.5220 -1.9953 0.8054 0.0399 -0.9020
 -0.5123 0.1011 -0.8056 -0.2651 1.9272 1.9804 -0.4879 0.1505 -0.7274 1.4673
 0.9558 -0.2082 0.7632 1.0379 2.4994 0.1962 0.6867 -0.6994 3.7785 -2.2773
 -0.2514 0.3310 2.5259 2.1700 2.8500 -1.4951 3.5036 -1.7263 4.2566 -3.6468
 -0.1091 0.4490 -0.6472 -0.2869 1.8717 0.8094 -0.7978 -0.4005 -0.5892 0.8925
 0.8756 0.1291 -0.9935 -0.5155 2.0936 1.6675 -0.9205 -0.3488 0.4431 0.7245
 -1.8625 0.0352 -0.0813 0.2631 -0.3878 0.8831 2.5608 -0.0540 -1.4366 0.5575
 -0.8305 0.2054 -1.2028 -0.5038 -0.5472 -0.9703 0.7925 1.1250 -2.7168 1.3609
 1.6657 -0.6370 0.2103 -0.7240 0.4773 0.6180 -0.6302 -0.4887 0.4612 0.1177
 -0.5346 -0.8847 -0.8029 -1.1084 -5.3855 -0.3765 -1.7777 2.7307 -3.2167 0.6745
 1.4802 0.4306 0.1099 0.0947 0.0199 -1.0308 -1.6842 -0.8474 2.6562 -1.8770
 -2.4484 0.7859 0.2162 1.0843 4.3946 1.4719 3.9814 -0.9695 -0.0708 0.2407
 2.2049 -0.1229 -1.2314 -1.4903 -1.5691 -0.2542 -3.9671 -0.5507 0.1163 1.4664
 0.3544 -1.1412 -0.0845 -0.8407 -3.0123 0.4068 -1.8194 1.3463 -1.1905 0.3257
 1.2571 0.1723 0.2672 0.9453 1.7213 -1.8421 0.0204 -0.3029 3.4481 -2.7612
 -0.0988 0.7517 -0.3826 0.6092 2.3615 -0.0035 1.2757 0.0316 -0.4927 -0.1812
 1.5300 -0.6689 0.8998 -0.2538 -0.8976 -0.1546 -1.9912 -0.5983 1.6523 -0.7291
 -0.2300 0.6823 -1.5324 0.0416 2.1551 0.8829 0.6001 -0.0145 -2.9670 2.6750
 -0.9448 -0.6509 -0.1492 0.3121 -3.0480 -1.4297 2.4627 1.3255 -0.4012 -1.6459
 0.4314 0.2435 0.4397 0.5864 2.1398 0.2942 1.0334 -1.9339 2.4288 -0.5847
 0.8997 -0.2321 0.0480 0.3892 0.1589 -1.3288 0.6656 0.4833 0.6171 -1.2622
 -0.5134 0.7197 0.1731 1.4695 5.2204 0.2960 4.4021 -1.4725 3.0590 -1.1876
 0.8969 -0.1546 1.0167 0.1394 1.4992 0.1203 0.2340 -0.6188 3.5808 -1.5981
 -0.3110 0.4295 1.1045 0.6712 2.2396 -0.3213 0.5853 -1.0797 1.3849 -0.8387
 0.3767 0.2669 -0.7529 -0.5088 0.1041 -0.0623 -1.7462 -0.0458 -0.8501 0.3256
 1.2038 -0.3055 0.5331 0.3466 -1.5444 -0.2161 -1.5696 1.0629 2.0163 -1.8682
 -1.3454 0.7397 0.0662 1.3311 1.3559 -0.7970 2.7211 0.2416 -0.8339 -0.3123
 0.0912 0.3143 0.3415 1.1629 1.6344 -0.4688 1.4238 -0.8550 1.0234 -0.5982
 -0.2935 -0.0681 -0.5857 -1.2883 -3.1212 -0.2773 -3.3448 1.4137 -1.2824 0.9208
 -1.6112 -0.1706 0.9836 0.0244 -0.5090 0.6817 2.2884 -0.6714 0.2986 0.3001
 -0.2856 0.5123 0.0580 1.1172 3.0766 0.3694 3.4840 -0.9000 -0.4215 0.7386
 0.8036 0.3674 -0.2961 0.3509 2.7990 -0.4725 0.8316 -0.3078 -0.1998 0.3789
 1.1508 0.2951 1.2339 1.5152 2.1373 -1.8833 1.7470 -1.6484 3.8022 -2.8006
 0.5397 -0.0648 -1.1469 -0.7201 0.2811 0.4693 0.2568 0.4865 -1.8140 1.4822
 -0.0522 -0.1320 -1.1707 -0.1855 1.5426 1.8299 1.1619 -0.2815 -1.3127 1.7145
 0.4810 -0.0994 -0.5384 -0.8098 -1.3216 0.3768 -1.2518 -0.7685 0.7256 1.1343
 0.1826 0.1955 0.9307 0.9381 2.4507 -0.7428 2.5725 -1.5855 2.3740 -1.5165
 -0.1739 -0.1954 -0.5045 -0.2187 -5.5075 -1.3043 -0.7464 2.5326 -2.1877 -0.0955
 0.8984 -0.6963 -0.3327 0.2718 -0.3051 -0.5220 -0.2108 0.4418 0.5168 -0.4254
 0.5003 -0.6662 -0.2655 -1.0397 -2.5587 0.7913 -2.7553 0.3007 -2.1436 2.1423
 0.7639 -0.9493 -0.4740 -1.1345 -5.4256 -0.2442 -2.9581 0.9307 -0.8383 0.2505
 -1.1400 -0.1240 0.6319 0.2234 -1.5903 -0.4394 0.3494 1.2831 0.2087 -1.0491
 1.0261 -0.3982 0.3968 -0.7503 -1.9385 -0.6492 -2.8403 0.4969 -0.7882 0.3114
 -1.3677 0.5992 1.3273 1.2351 2.0989 -0.4378 2.8019 -1.3210 0.9581 -0.8976
 -0.1012 -0.8826 -0.6932 -1.3333 -3.3395 -0.2033 -2.0692 1.3681 -3.0231 1.8654
 -0.4852 -0.6912 -1.9914 -1.9508 -3.8352 0.7368 -3.4357 3.4548 -4.0579 1.7086
 -0.1287 -0.9113 -1.0202 -0.9077 -4.8888 -1.0853 -1.2748 2.3354 -0.0402 -1.1425
 0.6903 0.6277 0.0761 0.3392 2.4413 0.9309 -0.4460 -0.6696 2.3405 -1.0347
 -1.4720 -0.0369 0.2380 -0.5466 0.8065 0.0943 2.7540 0.2643 -0.5206 0.5563
 -1.0031 0.4027 1.1444 1.8916 1.9385 0.3606 2.9901 -0.8461 1.7958 -1.4083
 -1.6685 1.0000 2.0657 1.4083 2.5938 -0.4817 3.7675 -1.3203 2.3734 -2.1649
 -0.7238 0.7003 1.6211 1.5863 5.1626 -0.2990 4.2127 -1.7590 3.8983 -2.4417
 0.1543 -0.4679 0.0135 -0.7328 -1.1438 0.4624 -0.7730 -0.4352 0.2060 0.7606
 0.7302 0.4660 -1.0222 0.5047 1.6328 0.5081 1.6067 0.1844 -0.6647 -0.0488
 0.0970 -0.1699 -0.3602 -0.1095 -2.0041 0.1457 -1.2576 1.6653 -0.9879 -0.2427
 1.8095 -0.3071 0.6257 0.3775 -0.2711 -1.2005 -2.1080 0.1086 1.7302 -1.2048
 0.7541 0.9020 -0.1112 0.5610 6.1632 1.0489 0.5848 -1.5791 0.8451 0.4843
 -0.6055 0.1252 2.6118 1.6136 -0.1140 -1.3672 2.3772 -1.4186 2.8710 -2.7964
 -2.5379 -0.2415 2.0394 1.5437 -3.6444 -2.4799 3.9905 1.0919 0.0815 -2.2964
 1.6596 -0.3817 -0.3264 -0.3809 -1.1219 -0.5932 -3.2212 1.0814 1.2769 -1.1589
 0.1377 0.1527 -0.8237 -0.7398 0.7152 1.0001 -0.2353 -0.9971 -1.1885 1.7336
 0.7271 -0.3530 0.0082 -0.3837 0.0511 0.4230 -1.2612 -0.1499 0.1464 0.4957
 2.7846 0.2684 -1.8811 -1.4895 0.1255 0.5591 -4.5958 0.1115 -2.1568 2.4184
 -2.0718 0.0990 -0.5043 -0.1440 -1.8080 1.9742 -1.1057 1.5128 -3.4161 1.8414
 -0.1939 0.0532 0.3751 0.5842 1.9047 0.2217 1.3771 -0.6785 0.6818 0.0112
 -0.8880 -0.1718 0.8075 -0.6418 -1.4470 0.7993 -0.3630 0.1104 -0.5995 0.3085
 0.0964 -0.5884 1.5204 -0.3705 -2.9925 -0.7273 -2.6117 0.5433 -0.3599 -0.2644
 -0.6985 0.0728 1.3084 0.8117 4.4262 1.3191 2.3924 -2.2145 3.9565 -1.3851
 -1.0996 -0.3829 -1.7224 -1.0319 -1.4315 0.3319 -0.2241 1.5797 -5.0583 3.2019
 -0.1006 0.8538 0.4204 0.5299 2.4637 -0.1165 0.7594 -1.0376 1.8003 -0.9226
 -0.1527 -0.2792 -0.0353 -1.2416 -3.0530 -0.2135 -0.5625 0.2366 -0.7584 0.8715
 -1.7442 -0.0402 -0.4893 0.1749 0.1313 1.2245 2.1465 0.4412 -3.6914 2.5074
 -0.2254 -0.5962 0.3342 0.0748 -2.9390 -1.5796 1.1981 0.9288 -0.2384 -0.9365
 0.8348 0.8939 1.6354 0.9501 1.2863 -1.0763 0.2623 -1.5653 2.7503 -1.6090
 -1.1375 0.7275 0.1608 1.5005 1.4117 -0.9096 1.7620 -0.1665 0.5817 -1.1373
 0.5411 -0.2043 -0.5365 -1.3042 -1.8446 0.5728 -2.6767 0.0653 -0.7421 1.1232
 0.0511 -0.8015 -1.3744 -1.0357 -2.4354 1.0338 -3.0908 1.6861 -1.3917 1.0662
 0.9461 0.0621 -0.2133 -0.5986 -3.9088 -0.9205 -2.8943 1.4828 -0.9056 -0.5730
 2.1050 -0.2110 -0.7700 -0.7459 1.3181 0.6779 -1.9139 -0.5229 0.7892 0.4468
 0.6279 -0.8451 0.4974 -0.7229 -1.9334 0.0988 -2.0295 0.7631 0.7828 -0.4040
 0.7464 -0.1310 -1.3558 -1.4134 -0.9291 0.6556 -3.1723 0.4322 -1.0146 1.0645
 0.6907 -0.1367 -0.3431 -0.4560 -1.8444 -0.2332 -1.1219 -0.0242 0.4431 -0.2444
 1.0401 -0.0290 0.1906 -0.7881 0.0374 0.9879 -2.4223 -0.5000 3.5790 -1.1598
 -0.0387 0.4207 1.3323 2.1323 1.3595 -2.1419 3.4543 -1.0639 2.6056 -2.8370
 -0.6388 0.8395 1.0357 0.3424 1.0944 -0.2754 1.0466 -0.4020 0.5055 0.1621
 0.5658 -0.4386 0.6667 0.7674 -0.4699 -1.4606 -0.0590 0.4138 1.3072 -1.8988
 -1.2913 -0.1759 -0.0395 -0.6517 -3.0349 -0.1907 0.1016 1.3599 -1.8334 0.6334
 -1.7100 0.7683 1.6112 1.7520 3.0991 0.8807 2.3032 0.4101 1.6962 -1.9737
 1.0579 0.2843 -0.0595 -0.1059 3.6009 0.0876 -1.0192 -1.4776 2.4974 -0.7320
 -2.1404 -0.4603 0.0111 -0.1034 -3.5672 -0.1546 0.8391 1.1409 -2.8125 0.6689
 -0.3119 -0.0766 -0.6271 -1.2666 -4.3437 0.4295 -2.4663 0.9086 -2.3713 1.9270
 1.0075 -1.3744 -0.6270 -0.9407 -3.4371 0.2367 -3.4995 2.5845 -0.7172 -0.1822
 0.0320 -0.5404 -1.5749 -1.6790 -3.1254 0.5056 -2.6536 2.2116 -2.4803 0.9979
 0.2675 0.1752 0.6315 1.4038 0.9507 -1.8464 3.0327 -1.2530 5.0066 -3.8734
 -0.0354 1.1019 -2.0561 -0.5207 1.0917 0.3172 -0.1993 0.3850 -2.8593 2.2773
 0.4907 -0.7875 -0.2725 0.0118 0.5260 0.3121 -0.3289 -0.1157 0.7129 -0.9294
 2.4932 0.3411 -0.2421 0.5960 5.1600 0.0757 -0.7958 -2.0676 4.3178 -1.5594
 0.4415 0.4045 0.5224 0.6068 3.5117 -0.2486 1.0224 -1.6343 4.3879 -1.9699
 0.7414 -0.3261 -0.6137 -0.4200 -2.6870 -0.1029 -1.7950 1.0285 -1.4573 0.4997
 1.6148 -0.3480 -3.0612 -2.1273 -2.4427 0.9032 -4.4271 1.2252 -4.7782 4.0862
 -0.0668 0.6340 0.1964 -0.1432 -0.5391 0.1946 -0.5543 0.2991 0.1379 0.2184
 -0.0289 0.0225 -0.5938 -1.0311 -2.6001 0.0816 0.0247 0.0989 -0.2694 0.6713
 0.0287 1.0176 0.2153 0.8691 3.4502 0.3280 0.6920 -1.6372 0.4871 0.8681
 0.4205 0.4020 -0.0113 0.4689 2.9495 -0.3189 0.7469 -0.9395 0.8459 -0.6985
 0.3010 -0.2507 1.0789 -0.2115 0.9838 -0.0625 0.1295 -1.9603 4.0148 -1.5531
 1.5734 0.2152 0.8890 -0.2667 4.7831 0.7137 0.0278 -2.5453 2.3257 0.2644
 -2.5020 0.1588 0.7977 1.3901 -1.8349 -1.1688 3.6447 1.5381 -2.3660 -0.5976
 -2.1308 0.6066 -0.9653 0.6017 -0.4759 0.0614 2.9266 0.9511 -0.7494 -0.2964
 0.5507 -0.5195 0.5126 0.0463 1.5331 0.6723 -0.7192 -0.7899 2.6530 -1.1229
 0.2812 0.4043 -0.6425 -0.5959 0.2241 0.6018 0.2232 0.0665 -2.6800 1.9022
 0.3545 -0.4156 -1.5833 -1.2939 -0.1320 1.8296 -1.5225 0.4772 -2.5672 2.3106
 1.0994 -0.4082 -2.0304 -1.5968 -1.8889 1.4935 -3.4114 1.8413 -2.4133 2.0721
 -0.2392 -0.5460 -0.3260 -1.3983 -0.7314 1.7796 -4.0428 1.1706 -1.3215 1.3139
 -1.2472 -1.1558 -0.3796 -1.4897 -6.6054 -0.2915 -2.0053 3.0182 -4.3546 0.9860
 -0.3193 -0.4969 0.5259 0.2072 -2.3207 -1.5824 0.2923 0.3511 -0.8306 -0.3622
 -0.1064 -0.0620 -0.9650 -0.8450 0.0842 0.4623 -1.7154 0.7569 -1.9404 1.9591
 -1.5796 1.2504 1.2641 1.5702 4.2711 -0.0527 4.9506 -2.0467 2.5112 -1.8941
 0.4724 -0.4751 -0.9284 -0.6520 -1.4404 0.1838 -1.2915 0.8961 -1.7320 0.6919
 -1.8811 0.1941 -0.6472 -0.1976 -0.5557 0.8293 1.9413 1.5619 -2.8946 1.0794
 -1.6063 1.4213 -0.2842 0.0706 3.3140 0.4180 3.3001 -0.7989 -2.5904 1.9326
 0.1862 -0.3522 -1.8092 -0.8416 0.0305 1.2108 -0.5104 0.4715 -2.1715 2.2359
 -0.7822 -0.1987 -1.7888 -0.7362 -3.0090 0.7772 0.2155 2.5680 -5.5357 2.5434
 1.2756 0.2684 1.5454 0.4172 2.7101 -0.0886 -1.0652 -1.6004 2.8104 -1.5236
 0.2232 0.4981 -0.2554 0.7615 2.8381 -0.5485 2.9390 -1.7268 0.9167 -0.4864
 0.4779 -0.5487 -0.1002 -0.2542 -0.6656 -0.5907 -1.4953 0.8845 -0.2244 -0.3413
 -0.9112 -0.6125 1.7589 -0.0471 -2.7468 -0.2308 -1.0356 -0.0542 0.1141 -0.4152
 -0.4999 0.1331 -0.6620 0.7603 0.5177 -0.2049 1.2894 0.8228 -0.0695 -1.0624
 0.7044 -0.1698 -0.3359 0.2373 1.5844 0.3308 0.8993 -1.0242 -0.3393 0.3322
 -1.9589 0.3050 0.3629 0.4103 1.0749 0.1942 2.5112 -0.2392 -0.9780 0.2703
 0.4747 -0.7736 0.2389 -0.3280 -0.3276 -0.8695 0.3473 -0.6155 1.0742 -0.4392
 -0.3325 -0.6859 0.9191 -0.1233 -3.6442 -0.1801 -0.9074 -0.0432 -0.8278 0.4043
 0.7139 0.1371 -0.3948 0.5531 1.6093 -0.6326 1.6606 0.1072 2.7220 -2.1402
 -0.3884 -0.4206 -1.1811 -1.0364 -3.9665 -0.9703 -0.5200 2.1503 -3.1098 1.4081
 -0.7127 0.3404 1.0213 0.0284 3.7886 1.6513 1.0952 -2.5798 2.8285 -0.0224
 0.9001 0.1539 0.3770 -0.2962 2.0756 0.1619 -0.4260 -0.4521 -0.2774 0.5080
 -0.0659 0.3323 0.8971 0.6137 -0.8062 -0.7192 0.7609 -0.2829 1.6803 -1.3080
 2.3595 0.3802 -0.2628 0.9690 3.8029 -0.2965 -0.5567 -1.6360 1.7247 -0.8276
 -0.6800 -0.0794 -0.6768 0.2894 2.0057 1.2761 1.6831 0.3936 -0.5586 0.3892
 -1.6252 0.5443 0.7170 1.4910 -1.0434 -0.8604 3.2450 0.4595 0.1494 -1.3706
 -0.9756 0.6915 0.2309 0.3338 -0.7808 -1.4373 2.3647 -0.6737 0.0973 -0.5380
 -1.4019 0.1867 0.5121 0.7367 -2.6218 -1.0924 1.6160 1.5436 -1.0981 -0.9003
 0.9112 -0.1692 1.5269 0.5059 -2.0324 -2.0792 0.3031 -1.3069 2.5307 -1.6361
 0.7131 -0.6095 0.8075 0.5648 0.3336 -0.3216 -0.3842 0.2220 3.2759 -2.4576
 -0.2820 0.0115 -0.3216 0.6955 -3.2121 -0.9402 -0.9345 1.5142 -0.7482 -0.7300
 -1.3529 -0.1489 -1.2002 -1.1481 -4.3549 1.5325 -0.7617 2.2733 -5.8401 3.3900
 1.2032 -0.3595 -0.4310 -1.3825 -1.1171 1.1187 -2.7383 0.9756 -1.0942 0.6536
 -0.3485 0.3619 -0.5391 -0.9885 -0.5288 0.7306 -1.2822 0.0466 -0.9758 1.2244
 1.7908 0.0724 -0.2507 -0.4716 1.9189 0.0849 -1.4710 -0.5573 0.2848 0.3226
 1.4501 -0.0063 -1.4693 -1.5927 -0.9109 -0.3174 -2.1166 -0.0533 -0.2169 0.8872
 -0.3051 0.2716 -0.3366 -0.0899 1.0577 0.6931 1.1629 -1.3370 0.2352 0.5265
 0.9664 -0.8504 -1.2231 -0.8045 -1.7438 0.5460 -2.3061 1.4424 -1.8774 0.8479
 -1.1986 -0.2115 -1.0307 -0.3413 -2.3311 1.0626 -0.1859 1.8328 -3.1272 1.3240
 -0.8107 -0.2095 -0.4231 -1.5263 -0.3447 1.5735 -1.9191 0.3345 -2.2154 2.0915
 -0.9764 -0.1013 -0.8125 0.4141 -2.3280 -0.4937 1.2473 0.9085 -1.2635 -0.2333
 0.4687 0.5639 0.0384 -0.6070 2.8219 0.9306 -1.5225 -1.2805 0.1902 1.1443
 0.5341 0.2586 -2.2419 -0.8825 -0.6945 0.9284 -3.5186 1.1288 -2.9014 2.4316
 -0.2713 0.5828 0.2331 1.1490 0.8316 -0.8269 4.1681 -0.7274 1.1887 -0.8666
 -2.0957 0.7336 0.7038 1.0635 2.7532 0.6881 4.2429 -0.7850 -1.5760 0.7581
 0.3349 0.1013 -0.6389 -1.0557 -0.8683 -0.6244 -1.1433 -0.0447 -1.1252 1.1112
 1.2635 -0.3831 -0.3918 -0.6259 -2.7495 -0.2933 -1.9517 1.8813 -0.9171 -0.1878
 -1.7828 -0.2304 -0.3100 -1.0841 -2.4781 0.7705 0.6766 1.3765 -2.8765 1.7000
 -0.4203 -0.0127 0.5800 0.7726 0.4286 -0.2792 2.8909 -0.9299 -0.2080 0.3728
 -1.8624 -0.4463 0.7024 0.8697 -2.6190 0.3970 2.0402 1.7223 -0.5680 -1.0145
 -0.3824 0.0602 0.1069 0.0403 0.2592 1.0529 0.4092 0.3866 1.3665 -0.8172
 -0.5678 1.1692 -0.2353 0.6875 3.3489 1.0269 1.1811 -0.8340 -0.3488 0.5182
 -0.6515 -0.3763 -1.8289 -1.7839 -3.2310 1.1345 -1.7409 2.2854 -4.7331 3.2347
 0.3622 -0.0102 0.3929 0.2871 1.3681 -0.2048 0.9868 -1.6554 2.4210 -0.7653
 1.6011 -0.5193 -0.2669 -0.7976 -3.6839 -0.2956 -3.9022 0.4640 -0.1164 -0.1807
 -0.8154 -0.8895 0.0056 -1.3532 -4.6204 -0.0252 -2.4398 2.4208 -3.0740 0.9236
 1.4713 -0.2747 -0.8252 -0.4497 -0.3918 -0.0190 -1.0960 -0.4738 0.6112 0.2392
 -0.0153 -0.5822 0.2002 0.3075 -0.2107 0.5944 0.7785 -0.6414 -1.0538 0.6518
 -0.6637 -0.1241 -0.2362 -0.5667 -0.7749 1.1235 -1.7494 0.9397 -2.7766 1.9496
 -0.7244 -0.4803 0.3159 0.1697 -1.6106 0.6182 1.3148 0.9846 -0.8029 -0.2355
 -1.6768 0.0562 0.6908 0.9329 0.2170 -0.0129 1.2338 0.2460 1.6777 -1.4449
 -0.3056 -0.0039 -0.1390 -0.0074 1.9729 1.1568 0.1383 0.0523 -0.8952 1.2393
 0.7642 0.2227 -1.0895 -0.6075 2.0274 -0.5763 -0.8872 -0.4421 0.7808 0.2852
 1.7017 -0.5371 0.8983 -0.4836 0.0420 -0.6866 -2.2695 -1.1075 4.4024 -2.0006
 -0.5536 0.0499 0.5541 0.0037 0.5972 0.5188 1.5550 -1.3718 -0.6281 1.3726
 1.4015 -0.4980 -0.3961 -1.3457 3.0136 2.0783 -2.6544 -1.4427 1.6892 1.1021
 -0.7985 -0.1361 -0.0924 -0.1745 -0.7425 -0.6491 0.1531 0.0217 0.9001 -0.6242
 -0.1772 -0.1982 1.3227 0.0532 -3.2095 -1.6248 0.6938 0.0893 1.2230 -1.4112
 -0.5297 0.0185 0.4701 0.5212 2.7452 1.3090 1.9553 -1.3595 0.2532 0.8355
 -0.5740 -0.6601 -1.4482 -1.0997 -6.6271 -0.5007 -2.8268 3.5681 -5.0520 0.9513
 0.7892 -0.1278 0.5047 0.6863 -0.7840 -1.2465 -1.6688 -0.4557 4.3334 -2.7846
 -0.7174 1.0575 1.7614 1.8777 3.8638 0.7923 2.1393 -2.0898 2.4445 -1.3248
 -0.2435 0.4965 -0.8054 -0.2706 1.0707 0.2509 1.7472 -0.1841 -0.0412 0.2539
 0.6008 0.7308 0.5126 -1.2323 0.0440 -0.1754 -3.6420 -0.3811 -0.8742 1.1890
 -0.9549 0.0765 -0.0768 -0.4164 -0.6812 -0.3257 0.3733 0.0390 -0.7121 0.2335
 -0.8236 -0.0764 0.0424 -0.1569 -1.6800 -0.1852 0.3681 -0.0728 1.2463 -0.6459
 -1.5182 0.7752 -0.8679 0.7880 1.1996 0.5221 2.4903 0.5856 -2.9457 1.4063
 -0.8632 0.0322 0.2034 1.0223 -0.9086 -1.3128 2.9749 -0.4121 0.6466 -0.5435
 -0.1345 0.1230 0.1655 0.0772 -0.8011 0.2994 -0.8932 0.5849 -0.5443 -0.3972
 -1.2197 -0.5297 -0.6662 0.1666 -1.1956 0.8477 1.2351 0.4907 -1.1899 0.8624
 -1.1367 -0.8924 -0.0480 -0.7291 -4.1064 0.7225 -0.8356 1.6319 -0.5814 -0.6949
 1.4973 -0.1567 1.5190 0.0345 -2.3009 -1.4881 -2.2385 -0.4842 3.7839 -2.5660
 -1.4381 -0.1456 0.7034 -0.5269 -2.0254 0.8841 -1.9964 1.4318 -3.3072 2.0609
 -0.8576 0.8380 -0.6540 0.7059 2.6049 0.7020 1.2877 -0.7426 -0.4596 0.4023
 -1.1230 0.3149 -0.7549 -0.6026 -2.0140 -0.2482 -0.7230 1.8454 -3.7012 1.7803
 -0.1374 1.0427 2.0956 1.2786 1.9924 -1.3134 1.3590 -1.8863 4.8541 -3.2995
 2.6600 -0.8707 0.3142 -0.6588 -1.3052 -1.0881 -3.2301 -0.7850 3.3121 -1.2610
 -0.3566 0.2837 -0.7842 0.4102 1.6179 0.3729 3.3567 -1.2588 -0.4163 1.4861
 -0.8541 -0.3728 0.2422 -0.0030 -0.1255 -0.0067 2.4878 -0.4036 1.4504 -0.6528
 1.3823 -0.3280 0.7777 -0.6787 -1.5728 -0.0353 -4.5760 0.2810 1.7688 -0.9838
 0.8692 1.2122 0.7581 1.5799 6.5744 0.3083 2.7358 -3.4797 3.7221 -1.4053
 0.3678 -0.4231 0.3618 -0.0840 0.5136 -0.9075 0.0120 0.4538 0.7227 -1.3855
 -0.1365 0.2849 0.3551 1.0106 -0.3868 -1.2126 2.2183 -0.0967 2.1339 -2.1970
 0.1526 0.0839 -0.1300 1.1828 -0.5947 -1.4820 0.6964 1.9701 -0.7418 -1.8486
 -1.3976 -0.2142 0.4111 -0.4762 -1.2375 0.8233 0.1416 0.4020 -1.1883 0.6510
 0.9411 0.2505 -1.3455 -0.6203 0.4404 -0.1229 -1.8489 0.8842 -1.3610 0.6235
 2.6698 -0.3424 -1.5183 -0.6277 -1.6289 -0.4693 -4.1240 1.1377 -1.5584 0.9496
 0.0664 -0.5237 -0.7769 -1.0658 -4.3644 -0.9242 -2.8159 1.9289 -1.0879 0.0013
 -1.0928 0.1390 0.7569 1.0978 -2.0259 -1.4133 0.4147 0.7574 -0.5152 -0.8922
 1.5672 0.1637 -0.8654 -0.1479 0.2906 -0.3618 -1.6279 0.7093 0.9091 -0.7089
 0.4391 -0.4919 1.1811 1.2342 0.6323 -1.0392 0.7923 -0.0401 2.7868 -2.6086
 -0.7549 -0.4217 1.1895 0.0751 -0.0014 0.6149 0.4770 -1.2992 1.8931 -0.3344
 -0.1843 0.3281 0.3229 0.5839 4.1377 1.0866 2.3017 -2.3145 -0.1739 1.5647
 -0.6374 -0.6344 1.2410 -0.0024 -0.7081 -0.1356 1.0252 0.6918 0.2327 -0.8381
 -0.4758 -0.1766 -0.3318 -0.3440 -1.7183 -0.0085 -0.5570 0.4659 -1.5772 0.9581
 -0.2123 0.0946 -0.7343 0.4439 -1.1277 -0.5542 0.8092 1.5261 -2.3950 0.1888
 -1.8916 -0.1697 0.3224 0.6985 -1.3736 -1.0918 3.9803 1.8974 -1.8622 -0.6190
 0.9085 0.0121 -0.1590 0.9146 -0.5905 -1.5024 -0.1699 -1.1368 3.5343 -2.2048
 2.3744 -0.0781 -0.4012 0.0897 1.5364 -0.8695 -1.3738 -0.2266 2.2299 -1.3586
 1.0709 -0.2701 0.9781 0.5906 -1.0111 -1.6740 -1.3118 0.7713 3.0559 -2.9464
 0.6808 -0.2507 -0.7231 -0.7806 2.8757 0.6485 -0.8695 -1.2068 0.2550 0.7555
 -0.5806 -0.8222 -1.1899 -1.7278 -5.6664 0.5461 -2.1040 3.6421 -4.4168 1.5569
 1.2634 -0.2904 -1.6339 -0.5746 -0.7394 -0.0992 -1.4292 0.7861 -1.3754 1.1038
 0.7474 -0.5078 -1.7021 -1.1388 -0.7740 0.5481 -0.9245 1.3302 -2.0844 1.5397
 -0.2581 -0.5427 -0.3626 0.7464 -1.4574 -1.1483 2.0758 1.2816 0.1536 -1.5427
 -1.1464 -0.2926 1.0374 0.3340 -3.0407 -0.5570 0.0373 1.8938 -0.1593 -0.9054
 0.9010 0.0499 0.2513 -0.1773 -0.0437 0.2766 -1.8557 -0.8195 1.3176 -0.2581
 -0.2002 -0.5828 -0.7120 -0.9959 0.4486 1.2322 -0.0173 0.3380 0.5809 0.4377
 -0.2272 0.1066 -1.2061 -0.4561 -1.4498 -0.0435 -1.2369 1.5661 -3.9477 2.0953
 -1.7809 0.3523 1.0418 -0.0699 2.3016 1.7177 1.2831 -1.6189 -0.8015 1.4048
 -0.7903 0.2624 -0.5742 -0.5841 -2.5857 -0.6283 -0.0363 0.8521 -1.8901 0.8383
 -0.6022 0.4328 1.0814 1.0806 -1.0256 -0.7582 1.8817 -0.1290 0.0866 -1.3954
 0.5667 0.0509 -0.7239 -0.5594 -1.0241 0.5593 -3.0596 1.9774 -0.5979 -0.4521
 1.3904 0.0300 0.2286 -0.1176 1.9924 0.3734 -2.6624 -0.6536 3.8130 -1.6460
 0.0503 -0.4840 -0.1639 1.0084 2.7766 -0.6148 3.4503 -1.1541 1.5503 -1.1469
 1.2535 -0.2296 0.0986 -0.4538 1.0541 -0.0110 -0.8367 -0.6329 1.2524 -0.1682
 -1.4958 -0.5899 0.2167 0.0349 -6.4163 -1.6189 0.1805 3.7921 -4.0053 -0.0242
 -0.5616 0.8782 0.8219 0.7202 2.2147 0.3225 -1.0170 -1.3194 1.7292 -0.3643
 2.4136 -0.2627 0.1787 -0.2684 -0.4023 -0.0930 -3.3906 -0.2372 1.5951 -0.2306
 1.2442 -0.2823 1.0357 -0.5577 -1.2294 -0.8148 -2.8931 -0.1744 2.0202 -1.2510
 0.2539 0.4898 -1.4172 -0.6889 1.0847 1.3540 -1.0739 -0.0291 -2.4200 1.6623
 -1.4085 -0.5495 2.4425 1.5064 -3.6819 -2.2842 2.2333 0.3506 0.8825 -2.3913
 -1.9147 0.4223 1.0571 1.0772 -3.0720 -2.0673 2.4656 0.9982 -1.4077 -0.8881
 0.7007 0.5644 0.4592 0.4757 1.7939 -0.5839 -1.1033 -0.5198 0.1255 -0.5265
 -1.9641 0.4310 1.3134 1.3188 -1.1975 -1.2060 3.1119 0.0610 1.5820 -2.0676
 -0.9781 -0.5327 -1.6715 -1.6380 -3.1286 0.8355 -0.0954 2.1552 -4.9916 2.8241
 -0.4659 0.1266 -0.1359 0.2804 0.3331 -0.6621 1.4381 -0.5649 0.6625 -0.2538
 1.7141 -0.6312 -0.4497 -0.2612 -2.0799 -1.4207 -1.7921 0.8899 1.1024 -1.4259
 -1.2690 -0.0059 -0.0827 0.0313 -2.5817 -0.5134 0.1393 1.0181 0.0070 -1.0331
 -0.1267 -0.1656 0.7874 1.4238 0.8687 -0.7943 2.1899 -0.0676 2.6923 -2.4701
 0.1246 -0.4814 1.0825 -0.9402 -2.0239 0.5696 -2.5932 0.9000 1.2121 -1.1862
 1.5149 0.3370 -0.7526 -0.6767 0.0895 -0.5021 -2.4759 0.4558 0.7920 -0.7324
 0.2934 1.4407 1.7194 1.4460 3.6942 -0.9738 1.6478 -2.3711 4.0166 -2.6333
 -2.0906 0.5846 2.3334 1.3053 3.4652 -0.0348 3.5069 -2.2005 2.4545 -1.2481
 -1.3410 0.8118 0.2363 0.8174 -0.2589 0.0570 1.6487 0.6844 -0.0624 -0.9240
 0.6458 0.2050 0.6498 0.5339 0.2459 -1.7322 1.4637 -1.9488 1.6409 -0.4278
 0.3110 0.6139 -1.4418 -0.3711 1.6882 -0.0539 1.8320 -0.4452 -2.8339 2.3791
 -1.0660 0.8385 0.2627 1.2169 1.5135 -0.4655 3.3144 0.3838 -0.1604 -0.9972
 0.0413 -0.1492 1.4853 0.9450 0.8912 -0.2743 1.0339 -0.9198 3.4647 -2.0999
 -0.6144 -0.4177 1.3653 0.6344 -0.1252 -0.1560 2.0315 0.0761 0.8029 -1.3537
 -0.3275 0.6387 2.3781 2.5290 3.6621 -0.9371 3.4790 -2.0432 4.2783 -3.0470
 -1.4303 -0.3527 0.1574 0.0313 -2.8696 -0.5318 2.2748 1.2275 -0.0504 -0.9617
 -0.3941 0.1623 0.2887 0.4102 0.6033 0.9832 0.4626 0.7669 0.2576 -0.4931
 1.2214 0.3780 -0.4200 -0.2331 1.5992 1.1513 -0.1085 -0.6991 -0.3761 1.1815
 0.2144 0.6228 -0.0720 0.9767 4.0777 0.0063 1.6849 -0.9774 0.8827 -0.2693
 0.2762 -0.1387 -0.9998 -0.6459 1.9652 1.3534 -0.1474 -0.5686 0.3815 1.2943
 -0.4781 0.2501 0.4239 0.3035 1.8276 0.8265 0.5762 -2.5224 3.7924 -0.7369
 0.6247 0.2381 0.7714 0.5907 -0.4654 -0.9352 -0.7386 0.0502 3.7017 -2.6177
 0.6326 0.3487 -0.9134 -0.9105 1.5859 0.8793 -0.8037 -1.7189 0.7063 1.5934
 -0.3424 -0.5547 1.1021 0.3099 -3.6988 -1.1572 -0.6800 2.0198 0.0197 -1.8573
 1.6701 -0.8050 -1.0672 -0.1682 0.8570 -0.5789 -1.4327 0.4742 1.8239 -0.7824
 1.1745 -0.7494 0.2163 -0.1537 -2.3388 -1.0430 -3.3393 1.2238 1.4433 -1.9348
 -0.7096 0.5499 0.8181 1.5874 4.5112 0.8116 2.8582 -1.8646 2.0592 -0.7015
 -0.2629 0.0361 0.6786 1.2186 -0.4714 -1.3991 1.9364 -0.5898 1.4487 -1.5786
 2.2135 -0.4603 0.3628 0.0189 2.2232 -0.5366 0.6110 -2.2618 5.1177 -1.8439
 0.6194 -0.1025 -0.0812 -1.2318 -0.7162 0.7103 -2.1382 -0.0303 0.1638 0.8418
 -0.1384 -0.0579 -0.6546 -0.4157 -2.3688 -0.4732 -0.8871 1.1530 -1.8694 0.5036
 2.6437 0.5298 -1.2284 -0.9986 0.6941 0.2995 -3.1480 -0.9773 1.0984 0.8339
 -0.4894 -0.3364 1.6456 0.2844 0.5857 0.6597 0.6888 -1.2557 3.0760 -1.5086
 -0.2193 0.7019 0.6555 0.7544 -1.5883 -0.4278 -0.1619 0.6967 0.4423 -1.3287
 -0.6674 1.0420 2.0160 1.6795 5.6843 0.0884 2.7191 -2.7579 3.3259 -1.0723
 0.0026 -0.5808 0.6959 0.0018 -1.9453 -0.9766 1.0401 0.9148 0.8162 -1.5328
 -1.2385 0.3433 0.1997 1.1659 2.4743 1.6364 1.5835 -0.1333 0.2024 -0.2169
 1.9348 -0.2192 -0.4926 -0.0589 -0.1634 -0.9068 -0.9720 0.7799 1.7568 -1.7850
 -0.3588 0.1083 0.6813 0.2693 1.3980 0.2505 0.1770 0.4109 -0.0516 -0.1420
 1.3678 -0.7678 0.8105 0.2469 -2.9968 -2.2892 -0.3757 -0.6715 4.2322 -2.6749
 0.4879 0.1591 -0.0932 0.8012 0.9636 -1.2041 2.1419 -0.3929 -0.7152 0.0880
 2.2873 -0.2983 0.5927 -0.6862 0.1597 0.2340 -3.8310 -1.0711 3.7109 -1.2040
 1.5719 0.1122 0.4821 0.5943 -0.7456 -0.6507 -1.6205 0.9833 0.5108 -1.6113
 0.3608 -0.2685 0.0451 0.0824 -1.0737 -1.0178 -0.0762 -0.1204 1.2519 -0.7045
 -0.3134 -0.6514 -0.4490 -1.5999 -6.1315 -0.6358 -0.9285 2.4028 -3.6724 1.6805
 0.0627 -0.4811 0.3935 -0.7634 -0.9819 1.1997 -2.1057 -0.6578 -1.4189 1.5904
 -1.4932 -0.1092 -1.6854 -0.7093 -3.4322 -0.0455 0.0483 1.3224 -5.2820 3.1872
 -2.4859 -0.0474 -0.3357 0.3606 -2.4795 0.1002 3.6901 0.9747 -2.5533 0.8438
 0.2945 -0.0926 -1.6220 -0.7374 0.9321 1.5554 -3.0410 0.7947 -2.2040 1.6316
 1.3407 0.3105 -0.9978 0.1277 1.6464 -0.6175 1.1075 0.0161 -1.3415 1.3067
 1.7284 0.0070 0.1822 -0.1979 3.8990 0.6273 -1.8439 -1.9115 4.0516 -1.2245
 0.3280 0.8993 0.0015 0.3300 2.8757 -1.1407 1.1623 -2.7059 1.3808 0.3244
 0.2569 0.1409 0.8330 1.3825 1.3966 -0.8461 1.1202 -0.9693 3.5981 -2.7879
 1.0971 0.2534 -0.2463 0.3801 3.0984 -0.2227 -0.8286 -0.8757 2.8621 -1.0457
 -0.9224 0.5833 1.4087 1.9651 3.0680 -0.5802 4.9961 -1.9182 3.9381 -2.3678
 2.6233 -0.6994 -0.1259 -1.0201 -1.4415 -0.6677 -3.3774 -0.1856 1.2601 -0.5249
 1.0553 0.4681 -0.4296 0.3811 3.7958 1.1835 -0.2686 -1.3398 0.0248 1.1883
 2.3787 -0.7540 -1.1450 -1.4609 -3.3468 -1.2176 -4.5511 0.7341 0.5044 0.0464
 -1.9530 1.3012 0.2867 1.0223 2.2604 1.1994 1.4919 0.0919 0.0669 -0.3747
 2.7677 0.0994 -0.1536 -0.3376 3.7636 0.4405 -2.2723 -1.7442 4.4347 -1.0797
 1.5959 -0.4654 1.0250 -0.1522 -0.8576 -1.1338 -2.3478 0.1942 3.1778 -1.9891
 0.4338 0.4430 -1.4329 0.3905 2.2933 0.0854 0.2535 -0.8004 1.8876 -0.4658
 0.3929 0.5309 -1.0414 -0.2864 -1.3998 -1.4807 -0.4195 0.8956 -1.7622 0.1699
 -0.8296 -0.1756 0.6464 -0.0521 -1.4815 0.4335 1.0999 2.0162 -2.3059 0.6613
 -1.2233 -0.0784 1.9250 1.5443 0.8811 -0.7999 3.0309 -0.2429 4.2803 -3.9262
 -1.7738 0.5977 1.2166 0.8514 0.5299 -0.4461 1.1118 -0.5387 0.8314 -1.2390
 -1.7752 -0.2669 1.0093 0.1684 -1.6879 -0.2622 1.0465 1.3267 0.6956 -1.2781
 -0.5554 0.4762 0.0289 -0.0951 -2.5465 -1.3761 -0.6534 0.7289 1.9055 -1.5255
 -0.0310 -0.0909 -0.8888 -0.1802 1.2440 2.0853 -0.1873 0.0829 -0.6185 0.7691
 -0.6145 -0.2371 0.3104 0.0409 -1.9795 -0.2012 0.4116 -0.2829 -1.6440 1.6096
 -0.3971 -0.1680 -0.1309 -0.4194 -2.3595 1.3292 -1.9335 1.8120 -1.2247 0.2308
 1.3105 -1.2443 -1.7793 -1.6680 -4.5418 -0.5492 -3.6936 2.6982 -1.7185 0.5522
 0.3633 -0.4912 0.3031 0.0540 -2.9971 -1.6437 -1.0669 0.5779 -0.0522 -0.7281
 -1.4243 0.0760 1.4960 0.6147 -3.1444 -1.1096 1.6247 0.8646 0.4735 -1.9247
 -0.7947 0.5317 -0.3102 0.2815 3.1527 0.5637 2.0006 -0.2774 -0.7225 0.7681
 0.2102 0.2051 -1.8269 -0.4193 -0.7844 -1.0031 -0.4709 1.0377 -2.7471 1.2927
 -1.6157 -0.0477 1.3418 0.0361 -3.4028 -0.8872 0.1105 0.2595 -0.4909 -0.5416
 0.5069 -0.0794 0.5075 0.3468 1.9822 0.2292 -0.0718 -0.7305 0.8773 -0.3822
 0.6877 -0.5207 -0.3301 -0.1914 0.2954 0.6213 0.5437 -0.5072 0.6103 0.5705
 -0.5639 0.1459 -0.3341 0.0765 1.9503 1.0875 1.7558 -0.7207 1.0758 0.4575
 1.1451 0.1699 0.0766 0.1727 3.2877 0.4476 0.1536 -1.3676 2.6893 -0.6758
 -1.3772 0.2264 -0.1803 0.9311 0.8432 -0.1990 3.1002 -0.8958 0.7629 -0.4335
 0.5065 -0.1101 -0.9327 -0.6421 -2.1597 0.7039 -2.6901 1.7871 -3.1830 1.3494
 1.8942 0.1640 -1.0380 -1.3540 2.8008 1.3331 -2.9474 -1.4919 -0.3697 2.4802
 -0.0391 0.1778 0.8041 1.0060 0.7502 -1.8774 2.5255 -0.4299 3.4152 -2.8995
 0.6924 -0.1283 -0.6925 0.1845 1.8447 0.3244 0.5564 -0.6783 2.9733 -0.8076
 1.7047 -0.9968 -0.8515 -1.6548 -4.5731 -0.7131 -3.9474 1.4116 -1.4841 0.6208
 -0.0127 1.0010 -0.2491 0.4412 3.3637 0.3269 1.1836 -2.0965 -0.1632 0.9624
 0.3220 0.5673 0.2194 -0.0170 3.6186 0.8395 0.0568 -0.9553 -0.6324 0.9266
 -1.5930 0.1454 0.2196 0.5535 0.2921 -0.1069 2.2988 1.1752 -1.3808 -0.1541
 -0.7044 0.2235 0.4676 1.0785 1.7284 0.6193 1.8840 -0.9402 1.2929 -0.3519
 1.0810 -0.3177 0.6425 -0.3606 -2.5446 -1.0320 -1.3308 -0.1155 2.7343 -1.7294
 -0.3111 0.0738 0.4539 0.6334 0.7598 0.3387 -1.7000 0.5014 0.4569 -1.0122
 -0.2761 -0.8860 -1.1899 -1.3234 -3.9351 0.6374 -1.8054 2.3098 -3.4479 2.0438
 -1.0552 0.4271 0.2616 0.6159 0.5005 -0.9264 1.5172 0.2648 -0.2045 -0.6527
 1.5647 0.5036 0.7783 0.6801 3.7307 0.2937 0.2931 -1.8178 3.4943 -1.2947
 -2.9378 0.1674 2.2445 1.8214 -1.7907 -0.4824 4.8100 0.0481 1.3428 -1.9698
 2.5655 0.1202 -0.4670 -0.4388 0.5788 -0.9623 -2.3252 -0.1685 -0.1251 -0.1583
 2.2138 -0.0505 -0.7007 0.2052 1.5407 -0.2833 -0.2146 -0.7671 1.3717 -0.0354
 1.3323 -0.5115 -0.5305 -1.5264 -2.5059 0.7043 -4.9081 1.6501 -0.4759 0.2022
 2.4487 -0.6655 -2.0384 -1.1819 -0.1587 0.0432 -1.6613 -0.0242 -0.0242 1.0270
 0.1326 1.4484 1.1457 1.2016 4.2144 -1.1800 1.2424 -2.2185 3.7111 -1.6252
 0.5154 0.2321 0.7656 0.6775 -0.6270 -2.1797 1.3674 -0.3037 2.0511 -1.6366
 -0.4364 0.7634 0.9566 1.3034 3.4319 0.7425 0.6895 -0.7222 1.2987 -0.4939
 -0.8719 -0.0959 -0.7567 -0.8182 -3.6956 0.9267 -1.4399 1.3306 -2.2843 1.3225
 -2.4114 0.2411 -0.3153 0.4466 -0.5296 -0.1704 3.3817 0.6206 -1.9155 0.6769
 -1.8303 -0.2413 0.3802 -0.2526 -5.9065 -0.3601 -1.3042 2.8241 -4.3787 0.5065
 -0.0237 0.3667 0.5801 0.5364 -0.9158 -0.7206 -0.5203 1.2474 0.9964 -1.8560
 1.0471 -0.6878 -0.1890 -0.8264 -3.9460 -1.0876 -1.2910 0.6684 -0.4007 -0.2971
 0.4373 -0.3558 -0.9628 0.2746 -3.7661 -1.4175 -0.3566 1.1503 -0.9876 -0.0553
 -1.9669 0.5818 0.0826 1.0428 3.0629 0.8777 3.3318 0.3991 -1.0818 -0.4188
 1.0513 -0.1637 -2.7708 -1.3668 -0.9002 0.9613 -2.7070 1.9336 -3.6192 2.2338
 2.3849 -0.6192 -0.8097 -0.9977 -0.3002 0.1327 -3.8808 0.3815 1.8617 -1.1397
 1.1905 0.0243 -1.4218 -1.2388 -3.5554 -0.6092 -3.1396 0.1668 -2.5880 2.1337
 -0.5226 0.1183 -0.6647 -0.4473 -0.5781 0.5116 -1.1015 0.8679 -2.4878 1.7344
 -2.5522 0.4608 -0.1029 0.2269 -0.3301 0.5704 2.9024 0.3056 -2.3512 1.0738
 0.2453 -0.5169 -0.0339 -1.0615 -1.4191 0.5645 -2.7884 0.3729 -0.7445 0.7041
 1.4702 -0.0385 -0.2851 0.2181 1.9415 0.1274 -2.5869 -0.1940 3.0167 -2.0094
 -1.1606 -0.0926 0.6567 -0.1576 -2.7153 0.7168 -0.7271 1.1433 -2.0528 0.9242
 -0.9455 0.5152 -0.4726 0.2113 0.2217 -0.5387 0.7778 0.6047 -2.4715 1.3722
 0.4580 0.0138 0.9435 0.0276 0.4300 -1.1236 -1.1211 -0.1533 0.4034 -0.7183
 0.0001 -0.3554 0.2515 0.9673 0.4389 -0.6945 2.7050 -1.2770 1.6363 -0.5022
 0.6269 0.1432 -0.0162 0.2286 0.6646 -0.3238 0.3127 -0.4874 1.3506 -1.2202
 -1.7411 -0.7658 -1.7938 -1.4149 -4.4098 0.9774 0.1508 1.3901 -4.1080 2.5039
 0.9379 0.1421 -0.0292 0.7768 2.9071 -1.2587 1.1571 -1.2003 3.5891 -1.5555
 -1.2613 -0.5759 -0.8897 -0.6029 -4.1290 -0.9523 -0.2417 2.3289 -3.5364 1.0297
 -1.6896 0.2914 1.4441 2.0649 -3.7726 -2.6361 2.1417 1.7987 0.0566 -3.0901
 -0.8698 -0.1910 0.9858 0.5488 0.5012 0.0180 2.3180 -0.8983 2.4465 -1.4707
 -0.9090 -0.1417 0.3829 0.5578 -1.7108 -0.3041 1.3673 0.4484 -0.5274 -0.4000
 0.0061 0.1371 -1.4473 -0.3465 0.8734 0.7597 -0.9879 0.6189 -0.9629 0.5098
 1.5576 0.1164 -0.6814 -0.3095 1.8419 -0.0608 -0.2426 -0.9778 0.0358 0.5556
 -1.2922 0.2006 1.4425 0.6420 0.9360 0.1645 1.8649 -0.1990 1.3633 -1.2108
 0.1084 -1.0492 -0.9257 -1.2617 -1.3695 0.9560 -1.1821 0.5547 -2.3784 1.8918
 0.9530 -0.0460 -2.5706 -0.7252 0.0749 1.5579 -3.1039 1.2553 -3.8360 2.8958
 0.1942 -0.0293 -0.1833 0.6041 -2.2119 -1.6080 0.4003 0.5463 0.3452 -0.5181
 -0.2994 -0.3462 -0.0072 -0.3544 -1.9619 -0.4169 1.3759 0.1749 0.1803 -0.3033
 -2.0945 -0.2895 0.3854 -0.0268 -3.8484 -1.4964 1.7610 0.6362 -0.0346 -1.2484
 -1.2151 -0.4254 -1.9388 -0.6765 -0.7192 1.3373 1.3810 0.4537 -2.3931 2.5304
 1.4551 0.0858 0.1358 -0.2261 4.0471 0.9280 0.4620 -2.8507 3.2880 0.0067
 -0.3431 -0.0870 -0.1775 0.5366 -0.1818 -0.6975 3.6360 0.0698 -1.6842 0.1847
 1.1347 -0.2555 -0.1644 0.1852 0.1988 -1.1340 0.9989 -0.0935 1.8798 -1.4162
 1.5430 -0.3513 -1.6005 -1.2843 0.3806 0.3507 -2.1866 0.2141 -3.0385 2.4735
 -0.4982 -0.1623 -2.2013 -1.2811 -1.4407 1.4228 -1.1299 1.7095 -4.8470 3.3791
 0.8869 0.8569 0.5895 1.5457 1.2448 -1.7717 0.8918 -0.2754 3.6557 -3.3521
 1.0700 -0.0244 0.8542 -0.1530 -1.4591 -1.4017 0.1948 -0.3749 2.6115 -1.7836
 -1.4005 0.1505 0.6333 0.8761 0.2098 -1.0527 2.5064 0.3057 0.4149 -1.3627
 -0.4542 0.2974 -0.4445 0.0459 -2.5837 -0.8014 -1.0993 1.2658 0.3451 -1.1935
 2.2773 -0.2921 -1.5216 -1.8034 -2.1464 0.2628 -4.8762 0.5543 0.3725 0.5473
 -1.4494 0.3321 1.4405 -0.1262 -0.6979 0.0424 -0.4769 0.5541 -0.4760 -0.3558
 -1.2255 0.0607 -0.7224 -0.2255 -2.9731 0.1008 -0.1080 1.7668 -1.2311 0.2035
 -0.9054 1.1227 1.4025 1.7255 4.4663 0.7346 2.4245 -1.3857 1.1554 -0.7035
 -1.3985 0.5087 -0.5092 -0.4680 -1.3221 1.0895 -0.1325 0.0897 -1.4757 1.4579
 1.4398 -0.5662 0.2990 0.3047 1.8385 -0.0356 0.0167 -0.7461 2.2670 -1.4639
 -0.0720 -0.5256 0.4950 -0.3356 -4.4009 -0.7545 -1.6019 0.9593 -2.3408 0.5003
 -0.8352 -0.0599 -1.2520 -1.1145 -0.6943 1.6377 -0.5516 0.9444 -2.6166 1.6964
 -1.0910 0.1195 0.5567 1.0636 0.9388 0.2113 2.1867 -0.5939 0.9302 -0.7272
 -0.6137 -0.2032 0.2749 0.2285 2.4415 0.8282 3.0351 -1.3932 0.2186 0.5350
 0.5679 -0.1769 0.7721 0.0683 -0.2195 -1.3601 0.9114 0.1259 3.4042 -2.7881
 1.2183 -0.9033 0.5671 -0.3215 -3.9788 -1.9786 -0.4314 -0.0234 1.4357 -1.4258
 0.9669 -0.0889 -1.5071 -1.2602 -0.3727 0.4937 -4.1515 -0.0656 0.0827 1.4921
 0.2768 0.4333 1.3649 2.0614 3.5226 -0.3117 3.9374 -1.2563 3.0683 -2.1669
 0.3065 0.0014 0.8045 0.1915 -0.6312 -0.7922 0.4888 -1.0205 -0.1114 -0.1298
 0.7548 -0.0297 -0.3209 -0.3680 -0.1756 -1.0934 0.2774 -0.8988 1.5447 -0.7151
 0.9406 -0.4185 -1.5154 -2.1690 -3.4519 0.6908 -4.7077 0.7452 -3.2444 3.0307
 1.4410 0.2848 1.4296 0.1737 -0.1992 -1.1358 -1.8848 -0.6573 2.9494 -2.3502
 -1.2458 -0.2892 -0.5777 -0.2232 -2.8079 -0.5879 2.4615 0.4803 -2.5531 1.0694
 -2.0417 0.9812 -2.1962 -0.5662 2.1973 2.3954 -0.3007 0.6038 -4.4726 3.6106
 1.5452 -0.5923 -1.5974 -2.0861 -3.9865 -0.2036 -5.5640 1.8516 -3.4665 2.1805
 -0.3171 -0.2203 0.5680 -0.0886 2.1443 1.5654 2.6846 -1.4769 -0.0800 1.1436
 0.0050 -0.5563 -0.6674 -0.9897 -4.1391 0.4086 -2.3549 1.6827 -1.8282 0.5476
 1.1078 -0.8831 -0.7150 -1.3168 -4.2713 -0.4788 -2.0194 0.6844 -0.5606 0.7731
 -0.7648 -0.2513 -0.6781 -0.4009 0.6466 1.5103 -1.7162 1.1631 -1.7266 1.1471
 1.5559 -0.0649 1.3679 0.3673 1.1648 -1.5459 -0.6361 -0.6815 3.2775 -2.0601
 -1.0273 -0.0465 1.3577 0.4689 -4.3325 -1.6919 -0.0862 0.7328 -0.2327 -1.3791
 -2.0652 0.1597 0.1335 0.7381 -2.6554 1.0135 0.6843 1.2082 -1.7221 0.4959
 0.0391 -0.3951 -1.0522 -0.7846 -2.4573 0.6960 -1.6234 1.9668 -2.9768 0.9173
 -0.8580 -0.2856 -0.5781 0.4907 1.1622 0.9722 3.1521 0.1678 -1.2766 1.0446
 -2.1673 0.2806 1.5264 1.1258 -2.2231 -1.1400 2.7524 0.7545 -1.6596 -0.3653
 0.5728 1.0032 -0.0463 0.8755 4.4592 0.4981 0.0424 -1.4640 0.7564 0.4072
 1.2640 0.4149 2.0367 1.3170 3.4024 -1.2311 1.0751 -2.8937 5.2971 -3.0962
 -0.3115 0.4253 0.5253 -0.2465 0.2244 0.3712 0.5000 -0.5326 1.6670 -0.6866
 -1.1425 0.3353 0.6177 0.9675 -1.3299 -1.3285 0.6419 0.0982 1.1088 -1.0561
 0.2191 -0.0359 -0.9149 -0.4766 3.4777 1.3349 0.7509 -1.7936 0.5865 1.3082
 0.4149 -0.5032 0.9841 -0.3685 -2.1158 -1.3638 -1.5527 0.2371 2.4196 -1.9784
 1.4388 -0.2580 1.2428 0.5430 2.5214 -0.3705 0.3286 -1.5398 5.0364 -2.8753
 -0.1949 -0.3901 -1.0603 -1.3087 -2.4896 0.1638 -1.9374 1.5067 -4.7667 2.6709
 -0.8973 0.5487 1.3446 0.6004 2.1768 0.2348 2.2153 -0.5366 1.7066 -0.8955
 1.7125 -0.8542 -1.0665 -1.1088 -0.1215 0.8494 -1.1563 -0.5899 0.4081 0.8710
 -0.7364 0.1272 0.0104 0.0479 0.8395 0.9504 0.3098 0.1882 -1.3145 0.9424
 1.7580 0.1880 0.3648 -0.0117 0.9845 -0.2807 -1.9272 -1.5239 3.2278 -1.0856
 1.9185 -0.7335 -2.2069 -0.8386 0.3742 1.3364 -1.7115 0.9143 -0.3109 1.2033
 0.6048 -0.3057 1.1783 0.2151 -1.2115 -1.6088 -1.3238 0.3166 1.4925 -2.0079
 -0.4563 -0.2492 0.0258 0.0946 -4.1535 -0.2166 -0.7083 1.7260 -1.9390 -0.3963
 0.9906 0.1933 -2.2098 -0.1732 0.7389 -0.2923 -1.0420 0.2738 -0.4519 0.6358
 -2.5302 0.6230 1.3060 0.1131 0.3643 0.1070 0.9800 -0.2256 -0.7641 0.2817
 1.1899 -0.3805 -0.8220 -0.5675 -3.5303 -1.6504 -3.1774 0.7806 -0.4804 -0.0616
 -1.0334 -0.0570 0.9402 1.4318 3.1200 -0.0097 4.2310 -1.6177 3.2565 -2.0488
 -2.5925 0.5985 0.5234 1.7856 0.1770 -1.0168 5.4493 -0.2720 0.1420 -1.1417
 0.8618 -0.4174 -1.2775 -1.9721 -3.6345 0.3365 -3.9468 1.4220 -3.6510 2.5711
 -2.3293 -0.3205 0.3026 0.4099 -3.5885 -0.5650 2.6281 2.0504 -2.9130 0.5562
 -0.2153 0.5137 -0.7809 -0.4203 -0.4638 1.1242 -2.5680 1.1058 -2.3787 1.6984
 -0.3609 0.2741 0.2331 0.6197 1.6340 0.3804 1.8764 -0.9746 1.0766 -0.0475
 -1.5070 -0.4718 0.3455 0.0627 -2.8755 0.0694 1.0310 1.3711 -1.8185 -0.2010
 0.6411 0.1648 -1.2065 -1.4343 -0.3067 1.2884 -3.4329 0.2942 -2.3825 2.5313
 -1.3790 0.6727 0.0460 0.4253 -2.6883 -1.3552 1.6051 1.0024 -1.5780 0.1166
 0.8911 -0.7838 -1.3253 -1.9313 -2.9847 0.5041 -4.5439 1.8666 -1.1392 0.5037
 -1.5392 0.3848 0.3177 -0.1942 -1.8857 -0.4411 -0.1458 0.8048 -1.0484 0.0057
 0.0315 -0.0710 0.0486 -0.4918 -1.6326 -1.2189 0.5222 0.3314 -0.4294 0.2019
 1.1684 -0.3712 -1.5220 -1.2859 0.4747 0.7826 -0.6689 0.0061 0.1145 0.7049
 1.2568 0.0726 -0.4334 -0.3898 0.0270 -0.1111 -0.5794 -0.7536 1.7594 -0.0095
 -0.2869 0.2029 -1.3926 -0.7318 1.5060 1.6430 0.8564 -0.3322 -2.3425 2.3468
 -1.8263 1.0140 2.0905 1.6229 2.3155 -1.3698 5.2838 -1.6077 1.7340 -1.4861
 -0.0460 -0.0655 0.3469 -0.4839 -0.2032 0.4398 -2.1842 -0.6685 -0.6656 0.8722
 0.0173 0.5044 -0.0480 0.9842 4.0504 1.2994 3.2347 -1.8098 2.4506 -0.0065
 -0.3341 0.1911 -1.5582 -1.7007 -4.9524 0.7350 -3.5394 2.9046 -5.1794 2.8561
 -1.7789 0.0841 -0.4505 0.7283 -1.6175 -0.4091 4.5612 0.6664 -1.9105 0.4187
 -0.8561 0.3268 1.1568 1.1648 -0.1735 -1.0744 0.9785 -0.8414 3.1150 -2.4940
 1.6565 -0.6140 -0.2697 -1.4612 -1.2791 1.4571 -3.7010 -0.2288 -0.8185 1.9179
 0.2698 -0.5587 1.0996 0.4055 -3.2265 -2.1636 -0.0011 0.7175 2.4226 -2.2609
 -0.5032 0.4965 -0.2824 0.8233 4.0177 0.3948 3.4871 -0.5387 -1.0821 1.0688
 -1.0103 0.5695 2.3765 1.8847 0.3863 -0.3280 3.4758 -1.3890 3.5305 -2.6885
 -1.9891 -0.1893 0.4053 0.4860 -3.3421 0.0871 1.4827 1.0433 -1.5583 -0.1460
 0.4583 -0.3338 1.4510 1.0345 -0.8493 -1.4500 0.1901 -0.9683 4.0727 -3.2126
 0.1675 0.3681 -0.4333 -1.0071 -0.9065 -0.0218 -1.6386 0.7526 -1.2862 0.8909
 -1.4872 -0.5718 0.8463 0.8569 -4.1756 -1.9769 1.1301 1.3118 0.9085 -2.2325
 -0.6034 -0.0074 0.3666 -0.5495 0.2098 0.3544 -0.5796 -0.2984 -0.5001 0.8727
 -0.1961 -0.0258 0.3913 -0.3984 0.1288 0.4398 -1.0972 -0.6989 1.9679 -0.6290
 1.5990 0.0649 -1.4918 -1.0207 0.0471 -0.2054 -1.5956 0.6848 -1.4431 1.2543
 -0.2442 -0.0291 0.1141 0.3497 -2.5738 -0.6337 0.2398 0.4317 -0.4561 0.0514
 -0.7300 0.0697 -0.2360 0.5298 -2.2610 -0.1365 -0.0752 0.8949 -2.7472 1.0629
 0.7606 -0.4693 -0.0654 0.5012 1.4569 0.5213 -1.3081 0.9893 -0.0370 -0.6875
 1.3160 0.0033 -1.4848 -0.2580 2.2966 0.6986 -0.9907 -0.4424 -0.6522 1.7471
 0.3592 0.0201 0.1832 0.0907 0.2212 0.8071 -0.7533 -0.5694 1.1652 -0.4692
 0.2969 -0.7955 -0.4718 -1.9585 -3.6442 0.9372 -3.8314 0.3828 -2.4831 2.5923
 -1.3880 0.3579 1.8635 2.0704 0.8379 -0.6958 3.8242 -0.9716 3.5355 -3.2357
 -0.1910 0.2890 0.9520 0.0023 2.1164 -0.0458 1.1657 -1.6063 1.0744 -0.0885
 -1.9665 -0.3110 0.4455 0.2631 -4.2107 -0.0215 1.6736 0.8206 -1.3881 0.0376
 0.3414 0.4653 -0.9166 0.4326 2.9910 1.1175 0.5098 -0.8612 -0.2732 0.9017
 0.8236 0.3296 -0.9890 -0.3773 0.6983 -0.8279 -1.1972 -0.1683 -0.1827 0.3262
 0.7092 -0.2092 -1.9755 -0.7016 -0.0056 0.7464 -1.0722 0.8989 -1.7936 1.4212
 0.1390 0.2560 0.3455 0.6608 2.0108 -1.3311 1.5564 -0.6980 1.8775 -1.1950
 0.2945 -0.6401 -0.4986 -0.7859 -3.3457 0.4539 -3.0110 0.6048 -1.7810 1.3842
 0.2236 -0.5153 0.3428 -0.4054 -2.1123 0.2450 -1.8276 -0.3245 0.0676 0.2474
 0.1915 0.5795 0.8026 0.2524 0.0160 -1.6132 -0.2859 0.7053 1.4608 -2.3705
 -0.2545 -0.1067 0.3610 0.2301 -1.4308 0.1383 -0.4753 0.9036 0.5196 -1.5148
 0.1888 -0.0357 1.1754 1.0648 1.7879 -1.8157 1.8723 -0.0606 1.0812 -1.6424
 -1.0762 0.1002 0.8976 0.2734 -1.3558 0.7072 0.3633 -0.3620 0.1948 -0.0456
 1.1354 -0.1097 0.2171 -0.3900 -1.8006 -1.2901 -2.2211 1.1831 -1.1258 -0.3484
 0.9594 0.4777 1.0858 0.7825 1.7468 -1.2504 1.8217 -2.3273 2.6914 -1.2480
 0.4282 0.5557 0.4035 1.2263 -0.2605 -1.5520 0.8130 -0.7880 1.3300 -1.4570
 -1.6625 0.1909 -0.3039 0.3621 -2.7341 0.1518 0.7222 1.7838 -2.0386 0.1890
 -0.7703 -0.0262 0.7640 0.6169 0.5955 -0.1270 2.9854 -0.2578 2.4227 -1.5005
 -3.4029 -0.3048 -0.0307 -0.1627 -3.2524 0.3792 2.9682 1.2118 -3.5270 1.1226
 -0.9130 -0.1232 1.0473 0.6295 -1.1908 -1.2839 1.4532 1.4608 0.0435 -2.1990
 -1.2607 -0.6449 -0.9608 -1.3296 -3.1246 0.9909 0.0369 1.4003 -3.7729 2.1857
 1.9414 -0.0429 -0.6384 -0.8982 1.8977 1.3441 -3.1874 -0.5053 1.7054 0.1354
 0.7579 -0.4444 -0.9764 -0.2112 -0.5789 -0.1738 -1.3832 2.4018 -1.6335 -0.6782
 2.1480 0.3186 -0.6495 0.9063 3.5650 -0.3945 0.2803 -1.4605 2.5551 -1.0396
 -0.3566 -0.4961 0.0138 0.4234 -0.6734 -0.5572 1.0345 0.8776 0.9768 -1.7100
 0.4242 -0.0181 0.2328 0.2751 -4.1670 -1.2544 -1.5473 0.7442 -0.7410 -0.1662
 -0.2147 -0.4439 -0.6773 0.1297 -0.9683 0.4891 1.4060 0.7643 -0.8722 0.0551
 1.8442 0.0014 0.0051 -0.5595 0.4811 -0.6890 -3.2749 -0.8193 1.4823 -0.5077
 -0.2174 0.6056 -0.9922 0.3576 2.0296 0.0509 1.3634 -1.0618 -1.5210 1.8681
 0.9959 0.3393 -1.4757 -0.1303 3.6223 1.1416 -0.9065 -0.3850 -1.5872 2.0968
 1.1272 0.3801 0.3863 0.8632 2.3831 0.4349 -0.3962 -0.8255 0.6557 -0.6906
 0.2200 0.2664 -0.2949 -0.7558 0.7678 0.6372 -1.8901 0.5949 0.4824 -0.6626
 0.3372 -0.2586 -0.7281 -0.1730 -1.2726 -0.6515 1.0575 0.1968 -1.2272 0.8986
 1.0143 -0.7087 -1.0271 -0.1699 -0.6541 -0.1547 0.7203 0.6229 -0.3584 -0.0069
 -2.1738 0.3819 -0.5689 0.5606 0.1214 0.6420 1.8077 1.1593 -3.4691 1.5423
 -0.4619 0.1177 0.6167 0.7597 1.3050 1.0449 0.1794 -0.8055 0.0710 0.5969
 0.7807 0.6799 0.5616 1.3373 0.1703 -2.3986 1.4190 -0.2567 3.1841 -3.2867
 0.9161 -0.2605 -1.0106 -1.4286 -3.0490 0.2916 -3.3554 1.2103 -2.5196 1.7569
 0.3260 0.3612 -0.3253 -0.5066 0.0947 -0.1782 -1.2939 0.4376 -0.8239 0.6138
 -1.0627 0.2359 0.0722 1.0379 0.6124 0.1402 4.6255 -1.0992 0.7466 -0.1723
 -0.6312 -0.1171 -0.3347 -0.5183 -4.3623 -0.3026 -2.7532 1.3923 -3.2699 1.3487
 -1.1706 0.6536 2.6544 2.2681 2.4707 -1.2772 5.5144 -1.7873 5.2364 -4.3690
 0.4176 -0.5915 -0.6660 -0.9112 -0.2977 -0.7242 -1.4391 0.5703 -2.0112 1.4601
 0.7685 0.5860 -0.7292 -0.1293 -0.6832 -0.1740 -0.7961 0.5787 1.0827 -0.9535
 0.3232 -0.8000 0.4566 -0.3874 -2.7983 -0.4748 -1.7278 0.0430 2.6366 -1.1682
 -1.2510 0.6588 1.1557 1.2185 2.8776 -0.7974 3.7245 -1.5466 0.5555 -0.6906
 1.7285 0.1501 -0.1173 -0.6143 2.2293 0.6343 -4.0089 -0.3186 0.5299 0.1404
 -0.1165 -0.3528 -0.1232 -0.5644 1.3922 1.0642 -0.0479 0.1543 -0.6982 1.0284
 0.0902 -0.1441 0.7543 0.0593 1.2337 1.2667 -0.7728 -1.0975 2.4656 -0.4478
 -2.2531 0.4679 0.6151 1.3905 0.9653 0.3968 4.4059 0.1242 -2.3134 0.5702
 -0.6665 0.1544 -0.8433 -0.6545 0.5672 1.2762 -1.6211 -0.5716 -1.6917 1.7535
 0.0425 0.1825 1.2325 1.9272 2.3107 -1.2642 3.7965 -1.4431 3.7283 -2.4861
 -2.8011 0.1142 0.5699 -0.4540 -2.5388 1.1232 -0.1813 0.6693 -0.6921 0.6974
 0.1314 0.5113 -0.7224 -0.1294 2.1910 1.0795 -0.2443 0.0328 -0.7224 0.4898
 1.4284 0.2089 -0.8762 -0.4939 1.9830 0.9163 -1.7351 -0.2633 0.1266 0.6058
 0.3246 -0.0062 0.6129 0.4099 1.5579 0.7818 0.4711 -1.9036 1.8569 -0.4384
 0.1456 -0.1233 0.2309 0.0318 -2.7396 -1.1790 0.7079 1.4115 -1.5756 -0.5547
 0.5320 -0.1067 1.3247 0.7628 -0.0720 -0.6661 -0.1576 0.0977 3.0432 -2.4761
 -0.0787 0.1896 -0.9640 -0.5666 -1.8875 1.2924 -0.4959 0.9172 -2.9295 1.9548
 -1.7694 0.4232 -0.6553 0.1607 -2.2928 0.0890 1.5095 1.5910 -3.3482 1.2056
 0.0634 0.2690 -0.6366 -0.3190 3.9599 1.9839 -0.1771 -0.6621 0.8737 0.2475
 0.9925 -0.8909 0.5667 -0.4236 -3.3832 -1.4652 -2.4268 1.9356 0.8908 -2.1171
 0.7213 0.2011 -0.9487 0.0056 -0.8524 -0.0935 0.3827 0.8551 -0.0282 -0.2375
 1.6447 0.0739 -0.9231 -0.5457 1.8134 0.6536 -2.5357 -0.7743 1.6156 0.2837
 -0.6243 0.8576 1.7370 1.1823 4.0298 0.4665 0.9493 -2.7174 2.0371 -0.5192
 0.8274 -0.3821 -0.5165 -0.2886 -1.8084 -1.3923 -0.6796 0.5005 0.1039 -0.5527
 1.3286 -0.1301 -0.2240 -1.2454 -2.7466 -0.9870 -3.0606 0.9115 0.1607 -0.0924
 1.4435 -0.2331 -0.1726 -0.1239 1.0461 0.5479 -1.4339 -0.7760 -0.6162 1.0953
 0.0456 -0.8913 -0.8947 -1.5639 -3.2214 0.2827 -1.8326 1.6394 -2.6259 1.1966
 -0.1259 -0.7648 -0.3962 -1.2570 -4.3504 0.3962 -2.1185 2.0614 -2.9405 1.5648
 -0.0230 -0.5836 -1.5865 -2.4935 -1.1363 1.2032 -3.3914 0.7868 -3.5909 3.5345
 0.6709 0.0849 -0.2829 -0.1733 2.3411 0.7681 -0.0590 -0.5407 0.4493 0.6326
 -0.8972 0.0046 -1.0258 0.4403 1.9965 0.8645 3.5663 0.1875 -1.2673 0.5641
 -0.8825 0.7256 -1.7700 0.0391 2.1861 2.0988 0.8322 -0.0031 -1.0290 1.1912
 2.1665 0.6512 -0.2771 0.3047 2.9635 -1.1553 -0.9180 -0.7642 1.0941 -0.8891
 0.0299 0.1488 -1.3334 -1.4123 -1.3900 0.7799 -1.8789 0.8867 -1.9575 1.6621
 -0.0566 0.4500 0.2514 0.5334 1.3414 -1.7146 2.2689 -0.9163 0.9998 -0.6574
 0.3289 -0.1504 -0.4512 -1.4383 -1.2472 0.3636 -2.2622 -0.5481 0.6965 0.9142
 -2.0881 0.2539 0.6966 0.8241 2.6364 1.4531 2.2263 -1.3023 -1.0453 1.2776
 -1.4401 0.1335 0.5331 0.2603 -1.2907 0.0668 -0.2847 0.1441 -0.0387 0.2149
 -2.6045 0.2353 0.5613 0.2894 -2.8047 0.5900 0.7496 0.7958 -2.4052 1.1354
 0.4744 0.3833 0.2613 0.4068 4.0314 1.5392 1.1710 -2.2246 -0.5969 1.4104
 0.0254 0.0226 0.0388 -0.8412 -3.3708 0.1120 -4.0311 0.4974 -2.6924 2.0190
 1.9545 -1.3018 -2.7282 -2.8364 -5.5098 0.1601 -5.3019 2.2285 -5.0119 3.8468
 0.1428 0.0002 0.5688 -0.1651 -2.3803 -0.9047 -3.1118 1.2296 -0.5174 -0.4638
 0.6831 -0.6380 -1.4274 -0.9129 -2.4727 -0.1443 -2.4170 0.9602 -0.8897 0.9775
 0.3670 -0.5478 0.7402 -0.1026 -5.1400 -1.6644 -0.5923 -0.2297 0.8282 -0.7888
 1.3159 -0.1999 0.6541 0.6717 1.1303 -1.1277 -1.3762 0.7815 1.3078 -2.1905
 0.2086 -0.4435 0.5843 0.6792 -2.5472 -1.4440 -0.0882 0.5691 -0.2553 -0.7129
 -0.1045 1.1243 -0.4469 0.7133 3.1768 0.3309 0.7856 -1.1347 -0.7105 0.4839
 0.9098 0.1319 -0.6851 -0.8277 2.8594 0.5736 -0.9422 -0.0088 -0.4292 0.8705
 -1.2831 0.3663 0.5662 0.2454 1.1818 0.3627 0.3013 -0.1604 -1.4390 1.1647
 -0.1572 -0.2912 0.9051 -0.5316 -4.2859 -1.5964 -2.7763 1.2135 -0.0969 -0.8842
 0.3409 -0.3414 0.3977 -0.0579 -1.1952 -0.4114 -1.9709 0.4231 1.0105 -0.6295
 -0.1452 0.3331 -1.2584 -0.7120 -3.5252 0.0971 -2.2543 1.2446 -3.6234 1.8846
 -1.0751 -0.3757 -0.6478 -1.4764 -2.4548 0.8102 -1.4741 1.4169 -1.4309 0.8484
 1.5142 -0.3748 -0.5928 -0.7562 0.2310 -0.0931 -0.8067 0.3041 0.5736 -0.1527
 -0.7756 0.3685 0.7209 0.3219 2.4223 0.8599 1.5733 -1.0938 2.0159 -0.6102
 1.8986 -0.7880 -0.5928 -1.6502 -1.9064 0.6923 -5.0404 0.1090 1.5035 0.1634
 -0.7255 0.0144 1.3830 0.7477 -1.1800 -1.4742 2.7344 0.1775 0.4851 -1.3887
 -0.6522 -0.4058 -1.0529 -0.3373 -1.3528 0.7098 2.4821 0.8148 -1.2036 0.8835
 -0.1754 -0.4290 -0.4058 0.3169 0.8878 0.8403 1.1495 0.4978 -0.6411 0.6702
 2.0091 -0.0394 -0.6441 -0.8905 -1.6147 -0.8799 -4.6521 0.7290 1.4303 -1.0809
 -1.4710 0.1904 0.4544 0.8963 2.8002 1.4033 1.5231 0.1522 -1.0937 0.2526
 -1.2808 0.1500 0.0928 -0.7256 -0.5478 -0.2595 2.2244 -0.5233 -1.5406 1.6134
 0.8990 -0.1340 -0.4532 -0.7051 -1.1683 0.7664 -3.3199 1.4347 0.7751 -0.7386
 0.5855 0.7317 -0.6790 0.5474 3.5646 0.4995 0.1905 -0.4236 -1.5430 1.2200
 -0.7027 0.0330 -0.2126 -0.2152 1.8390 0.5839 1.6667 0.1192 -1.9553 1.3221
 2.0913 -0.9588 -1.3297 -1.3039 0.3083 1.1047 -3.1043 0.1591 0.7440 0.8643
 0.8179 -0.7694 -0.9480 -1.4768 -4.1266 -0.4463 -3.7822 0.8117 -1.3015 0.9887
 0.4520 -0.0937 -0.8416 -1.3050 -2.2882 0.2068 -3.0554 1.5839 -2.1827 1.2640
 1.7466 -0.7852 -0.6444 -0.9876 -1.4595 -0.8098 -2.4436 0.4995 0.9643 -0.2732
 1.1603 -0.3045 -2.5676 -1.8865 -1.4717 0.8945 -2.5787 0.2091 -4.1182 4.0335
 0.2430 -1.4124 0.0375 -2.1246 -4.2169 1.0120 -2.7262 0.7285 -0.0992 1.2470
 -0.6293 0.4725 -0.3155 -0.0460 -1.9216 -1.0050 0.3014 0.8594 1.1250 -1.1089
 -1.4205 -0.3038 -0.0553 -0.3702 -1.9791 -0.7271 0.2886 0.3544 -1.8187 1.0694
 0.3378 -0.1174 -0.3525 -0.4213 1.1878 0.8934 -1.2523 -0.2620 0.1534 -0.0538
 1.2827 -0.9775 -1.1857 -2.0301 -3.7885 0.3912 -3.9056 1.9904 -3.4513 1.8654
 -1.5750 -0.1199 0.4139 0.6751 -3.9371 -1.5526 2.9759 1.4982 -2.9542 0.0060
 -1.9743 0.5972 1.3284 0.9223 3.5310 0.9220 3.8475 -0.9716 -0.5520 0.4822
 0.9557 0.7066 1.0518 1.4058 3.7065 -0.3389 1.3492 -1.5475 3.6585 -2.0477
 1.6608 0.1619 0.2991 0.2659 -1.1019 -0.5103 -2.8631 1.3517 0.9541 -1.7251
 1.3120 0.3237 -0.5539 -1.2909 0.2407 0.4722 -3.0234 -0.8004 1.1724 1.1071
 -0.4736 0.3996 0.5166 0.2664 -2.0180 -1.2074 1.0972 0.2975 0.6548 -1.7888
 -0.9467 -0.0261 1.4373 0.8674 -3.2330 -1.5280 1.1102 1.0199 0.7570 -2.0688
 -2.1989 0.5299 0.9199 1.6047 1.9532 -0.1894 4.4506 -0.7744 1.8367 -1.2165
 -1.6557 0.2250 0.8342 1.4636 0.7764 -0.3549 3.1530 -0.0168 -0.0582 -0.5977
 0.7132 -0.0858 -1.7726 -1.3329 -2.7380 0.4870 -3.1205 1.2689 -3.1703 2.3269
 -2.0685 1.0096 0.1461 1.0462 1.4337 -0.2563 4.8172 -0.1626 0.0640 -0.6567
 1.3668 -0.1722 -0.2710 -1.1775 -0.1654 -0.3823 -2.8991 -0.0912 1.9164 -0.3793
 -0.1353 0.5517 -1.2067 0.7436 1.7877 0.4527 2.7360 0.4493 -2.3949 0.9718
 -0.7204 0.5930 1.8547 1.4591 2.7683 0.2126 1.0775 -2.3168 3.7497 -1.6162
 0.8588 -0.5463 -0.3414 -0.4254 -1.6516 -1.3145 0.5448 0.4477 1.9250 -1.9464
 -0.2781 -0.0210 -0.5035 -0.1219 -0.1379 0.4697 1.3753 -0.1818 -0.3004 1.1869
 1.9371 -0.4805 -1.3492 -1.3919 -2.2422 -0.6436 -3.7465 1.0287 -2.0843 1.4014
 0.4398 0.0192 -1.3707 -0.6673 -1.7379 -0.1872 -2.0222 1.3937 -3.0351 1.5000
 0.0186 -0.1685 0.3082 -0.2090 -2.2042 -0.0558 -1.6036 0.1857 -0.5155 0.4525
 1.4850 -0.0956 -0.2492 -0.5618 3.2046 0.2609 -0.6893 -2.0675 3.6076 -0.5503
 0.4231 -0.5483 -0.7217 0.0652 -1.1464 -0.2355 -0.6643 0.3509 1.6603 -1.0731
 0.2426 -0.5643 -0.7870 0.0222 -0.0523 0.8229 1.6986 -0.1662 -0.7894 0.5200
 -0.1256 -0.7856 1.8862 -0.2000 -0.5683 -0.1364 0.4146 -0.8900 2.0497 -0.6493
 0.0242 -0.0593 -0.4515 -0.9568 -0.2851 0.6178 -2.7561 -0.3343 0.4766 0.6188
 0.9312 0.0220 0.5736 0.5467 0.7106 -0.4007 -0.4292 -1.2984 1.5232 -0.8877
 -1.5884 0.7987 -0.0808 1.5345 2.2371 -0.1115 4.6615 -0.8422 -0.5471 0.1782
 -0.3275 -0.5588 0.6717 0.1495 -3.4611 -1.8148 0.5181 0.9380 0.9404 -2.1563
 -1.2844 0.1029 -1.3970 -1.2921 -2.0866 1.2086 -1.9352 2.0180 -3.8529 2.5579
 0.4477 -0.9892 -0.3427 -0.9783 -5.0900 -0.4412 -3.6600 0.8992 0.4559 0.1234
 -1.0742 -0.0931 1.5522 0.7151 0.4410 -0.2033 1.1266 -1.0535 3.6413 -2.1709
 -2.0091 1.0045 2.1601 1.9773 2.3885 -0.3901 4.8682 -1.9186 2.0102 -1.7302
 0.9279 0.7547 0.7509 1.3964 4.0880 -0.4606 1.9457 -2.2190 3.7983 -1.9225
 -0.0814 -0.9675 -0.4408 -0.2404 -4.1747 -0.4869 -0.1321 1.3096 -0.4801 -0.8385
 0.2870 0.0364 0.3363 0.4225 -0.5920 0.0986 -0.4595 -0.4832 -0.3469 0.9202
 0.3751 0.2164 -0.0577 0.1099 1.2283 0.4966 0.1199 -0.9283 -0.3326 0.2898
 -0.9157 0.8039 1.4396 2.0064 2.5659 -1.7526 4.8607 -1.0531 3.5024 -2.8260
 -0.6692 -0.1851 0.4398 0.1085 -0.0988 0.0199 2.7765 -0.1953 0.9729 -1.0878
 -0.1214 0.2075 1.1917 0.6202 -0.9567 -1.0405 -0.0729 0.5592 2.9476 -2.3349
 -2.3645 0.5996 1.9314 0.8259 0.8165 -0.2430 4.3752 -0.6107 1.5030 -1.5754
 0.6835 -0.0939 -0.4692 -0.0817 1.1330 0.3273 -1.9273 -0.4227 1.7265 -0.2127
 -0.4955 -0.2995 1.0267 -0.3404 -3.0849 -0.0648 -2.1454 1.1527 -1.3895 0.4344
 -0.4676 -0.3394 1.0141 1.2334 0.2645 -0.4045 0.6531 1.0446 0.1092 -1.8398
 -0.6332 -0.1722 -0.0677 -0.9233 -0.7300 0.5629 -0.1918 0.3135 -1.2389 1.3210
 -1.9658 -0.0515 0.8475 1.0962 1.6233 0.9312 4.5675 -0.0660 0.3797 -0.5912
 2.0972 0.2677 -1.2608 -0.2007 3.1879 0.3743 -1.2283 -0.7297 2.2749 -0.7532
 0.7242 0.1792 -0.8957 0.0624 1.1544 0.3988 -0.6055 0.7803 -0.1917 -0.2047
 -0.4195 0.9823 -0.0117 0.2572 2.0201 -1.0438 0.4264 -1.2013 -0.1318 0.2550
 1.1386 0.3694 -0.2196 0.9918 4.7666 0.7322 1.5652 -1.7596 2.5933 -1.0775
 -0.2677 0.5798 -0.1364 -0.1599 0.7701 0.5454 -0.9153 -0.0466 -2.4142 1.7286
 -1.6830 0.0007 1.2168 1.0991 0.6160 -0.0038 3.9963 -0.4924 0.6397 -1.5767
 -1.5382 0.4061 1.0181 1.1692 1.1386 -0.1293 2.8069 0.1709 -1.5079 -0.0066
 -1.1936 0.1648 -0.8086 0.2063 -0.5335 0.2820 1.2762 0.4009 -2.7218 1.6219
 -0.1042 0.5472 1.8017 1.8312 2.2852 -1.1053 2.7265 -2.5835 5.0501 -2.8216
 -0.6626 0.1999 -0.5642 -0.4624 -1.3164 0.7738 -0.7149 2.1259 -2.4073 0.5155
 -0.3761 -0.1717 -0.7468 0.0724 2.3715 0.7822 1.4404 -0.5309 0.2340 0.5946
 -0.3553 0.4076 -1.1883 -0.1627 0.3991 1.0853 0.2762 0.5081 -3.7486 2.4230
 0.4027 -0.1772 0.0260 -1.0385 2.1701 2.5969 -3.0522 -0.1182 1.4598 0.1891
 -1.1259 0.5087 -1.1611 0.2195 1.5520 1.9819 2.3290 -0.0921 -3.7093 2.5857
 -1.4423 0.7404 1.6142 1.2917 1.5759 0.1498 2.2068 -0.1993 1.8969 -1.9090
 0.2070 0.7745 -1.2273 0.3457 1.9858 0.2423 1.5996 0.1075 -2.1683 1.0840
 1.2167 0.3681 1.2365 0.6367 2.2777 -0.4672 -1.0747 -1.6238 5.1717 -2.4304
 1.1402 -1.4065 -1.2153 -0.6401 -1.8120 -0.4443 -0.6987 0.9855 0.3611 -0.2194
 -2.2040 1.4531 0.8024 1.6841 5.7981 1.5666 5.5579 -2.5502 2.8692 -0.4634
 1.1025 -0.6600 -0.9404 -1.3746 -4.2524 -0.9051 -3.8006 1.9372 -0.3037 0.0545
 -0.2575 -0.4232 0.7649 0.1061 -0.4418 -0.7673 1.1159 0.1437 0.1280 -0.5553
 -2.4411 0.5631 0.5414 1.0437 -0.7682 0.0421 2.3476 1.6242 -2.9037 0.4044
 -0.0410 0.6953 0.5572 0.5128 4.1450 0.5579 1.3553 -1.0822 0.9930 0.1988
 0.1777 0.0667 1.3032 1.7075 -2.0654 -2.5221 2.2713 0.2697 1.5477 -2.7205
 -0.6364 -0.5324 -1.7494 -1.4715 -2.3875 -0.0247 -0.5280 1.5972 -5.3414 3.0298
 1.3032 0.1168 -1.4423 -0.8742 1.3260 1.0692 -2.8489 0.4465 -1.7688 1.8365
 -0.1722 0.3928 -1.4498 -1.5245 -0.4517 0.4760 -1.5007 0.1290 -2.6401 2.7419
 -2.7461 0.8415 1.3622 1.6703 1.7565 0.3071 4.3519 -0.6602 -0.3481 -0.1400
 0.0471 -0.3570 -0.3775 -0.3158 1.9165 1.0440 0.6019 -0.9261 -0.7355 1.1143
 -1.7721 1.0214 2.0174 1.8496 1.6418 -0.2985 2.5371 -0.9173 2.1330 -2.0234
 0.2284 -0.8503 -0.5384 -0.1624 -1.2126 -0.0515 0.9069 -0.4531 0.1639 0.7885
 1.5150 -0.7371 -0.8500 -1.3956 -2.5421 0.7501 -2.7743 -0.0424 -0.9659 1.3394
 0.5433 -0.4056 -1.0161 -0.3026 -1.7125 -0.0448 -0.6851 -0.0873 -0.8598 1.0489
 0.4428 0.3958 -1.9576 -0.4535 0.4777 0.4260 -0.8734 0.9786 -0.4883 0.1427
 0.3648 0.4482 0.3127 -0.1630 3.4612 1.3497 0.0735 -2.2363 1.8713 0.6862
 -1.2441 0.3308 1.1227 1.3445 0.5048 0.1949 1.9083 -0.3609 1.9824 -1.7422
 -1.9372 0.4256 -0.4728 -1.2124 -0.4571 1.7071 -0.3374 -0.6482 -2.4534 2.9757
 0.7016 -0.8500 -1.8720 -2.0271 -3.1443 1.0367 -3.4757 1.8564 -4.0415 2.8152
 1.1476 -0.5390 -0.0316 -1.3172 -2.2220 0.7897 -2.6948 1.1393 -1.4418 1.2284
 -0.3948 -0.3514 -0.1318 -1.1856 -3.8222 0.7926 -2.8042 0.9504 -2.5909 1.9068
 -1.3900 -0.3984 -2.3680 -1.5959 -4.5867 1.2232 -0.9222 2.5168 -5.9756 3.3250
 -0.8807 -0.3239 0.1901 -0.8303 -1.2606 1.2495 -0.9251 0.5312 -1.9396 1.4659
 -0.3489 -0.3510 0.9310 1.2291 -2.4111 -1.4886 2.5366 0.5382 2.3129 -2.8392
 -1.2660 0.3373 1.0324 1.7589 0.4961 -1.0280 3.8671 -0.2496 3.4064 -3.3226
 0.1637 -0.6719 0.0997 -0.5593 -3.3794 -0.3173 -1.8121 0.4732 -1.0599 0.4104
 -0.1415 0.2957 1.3174 1.3127 2.7027 0.2484 0.6431 -0.1466 1.1023 -1.7016
 3.6979 -0.6956 -1.6323 -1.3154 0.1478 0.5378 -4.0799 -0.4424 0.7243 0.2941
 1.2664 1.0676 -0.6594 0.3619 4.2880 -0.7029 0.4427 -1.4889 2.7030 -0.6268
 -0.7539 0.1944 0.6803 -0.0003 -0.1507 -0.2093 1.5735 -0.5051 -0.2213 0.5275
 1.1945 0.7918 2.3062 0.7637 2.6329 -0.7450 -0.6722 -2.3868 4.4044 -2.1427
 -1.5870 0.3329 0.2034 0.9880 -0.9789 -1.2293 1.1385 0.7753 -1.1913 -0.3373
 -0.8777 0.5699 -0.5004 -0.7041 1.8747 1.4615 -1.0764 -0.0438 -2.5215 2.1552
 1.0012 0.7208 0.0850 -0.3188 2.3401 0.2072 -2.4038 -1.7373 3.4041 -0.8104
 0.1686 -0.3944 -0.8827 -0.8639 -2.3823 0.8418 -0.5561 -0.1505 -1.7983 1.6995
 0.5509 -0.1979 1.4023 -0.2066 -2.7223 -0.8761 -2.3709 0.0961 1.4691 -1.2843
 0.6066 -0.1179 -0.3726 -1.1338 -2.2753 0.2132 -2.2564 -0.3866 -0.9357 1.7210
 -0.1005 -0.3191 -0.3145 -0.9356 1.0469 0.9991 -0.1699 0.6844 -0.7288 0.5180
 -1.3577 0.2473 0.1567 -0.1925 0.0523 0.8266 1.1749 -0.5525 0.0343 0.5581
 -2.1952 0.1031 0.6426 -0.1360 -2.0033 -0.0565 1.2019 2.0509 -3.0624 0.9537
 0.0398 0.1071 0.2504 0.7041 3.5114 0.5625 1.0154 -0.3057 0.0985 -0.1169
 -1.3274 -0.5448 -1.2682 -0.1799 -1.6666 1.0161 2.3893 1.8080 -3.2984 1.0129
 1.4126 -0.6673 -1.1048 -1.0921 -2.5249 0.7564 -2.2814 0.1288 0.8619 0.1486
 -1.3485 0.5495 1.3906 1.1792 1.0623 -1.0346 3.0471 -1.3810 1.8283 -0.7548
 -2.2251 0.2749 2.0871 0.8017 -0.2301 -0.2345 3.5976 -0.0587 2.0894 -2.4548
 -0.2517 -0.1949 1.8841 1.0747 0.1640 -1.4000 2.9705 -1.2827 1.5824 -1.4532
 0.3898 -1.2260 -0.9571 -1.0785 -3.7876 0.4682 -1.9293 0.6894 -0.6793 0.7192
 -2.5577 0.2769 1.0792 0.8438 -0.3702 -0.2083 3.4160 0.0166 -1.4483 0.1645
 -0.9491 -0.4213 -0.1393 0.3099 -2.8019 0.1210 -0.0098 1.4889 -1.1605 -0.0137
 -1.3122 -0.9663 -1.2520 -1.9432 -5.2221 0.4459 -1.4103 3.2389 -3.7833 1.5273
 1.5580 0.4917 -1.9685 -0.6933 -0.1719 -0.1397 -2.5772 0.8581 -1.7829 1.2735
 -1.6627 0.6464 -1.3066 -0.0906 2.2065 0.7373 2.9288 0.0342 -2.2030 1.8197
 -0.6632 0.6230 0.9932 0.3091 2.3347 0.6423 -0.9915 -0.8338 1.8713 -0.7182
 0.0879 0.1317 0.4446 -0.8513 1.8880 0.5276 -1.7508 -0.4696 1.0726 0.2059
 -2.6193 0.1720 0.5838 0.5484 -3.4626 -0.5696 2.5505 1.2097 -2.1606 0.1124
 -0.2034 -0.2488 -0.2515 -0.0183 -1.8914 -0.3257 -0.5903 0.5001 -0.1167 -0.2997
 2.1832 -0.2856 -1.0186 -1.5173 0.0134 0.2257 -4.2661 -0.2239 0.2217 0.8901
 -0.3477 -0.0926 -1.2223 -0.1320 -0.2813 0.4090 -0.0130 0.6678 -2.7906 1.3514
 -3.4482 1.2284 1.2153 1.3668 0.2613 -0.0027 4.6227 0.1882 -1.1370 -0.0949
 0.9185 0.0520 0.6586 0.9222 1.2421 -0.6687 2.7412 -0.3699 2.2180 -1.9058
 0.2559 0.3693 0.6285 0.7142 -0.3897 -1.7527 -1.1777 0.7585 1.3826 -2.1476
 0.0108 -1.1410 -2.2685 -2.1333 -4.9762 0.8095 -3.1307 1.3967 -5.4629 3.8014
 -2.1700 0.2180 1.4486 1.4119 -1.0998 -1.6222 2.3920 0.4514 1.1266 -2.4494
 0.6823 -0.6412 -0.6616 -0.1217 -3.5456 -0.7344 -1.8323 1.5662 -1.5433 0.1235
 0.9124 -0.5482 -0.0752 -0.3023 -1.9793 -0.0079 -2.0067 0.2355 -0.9078 0.5202
 -0.4213 -0.6208 0.3623 -0.1256 -1.3215 0.0229 1.1348 0.8112 0.8269 -1.3403
 1.5775 -0.0677 -1.1798 -0.0626 -0.5266 -0.8094 0.2133 0.4062 -0.4571 0.1440
 -0.2425 -0.0329 -0.1491 0.2924 -1.5427 -0.2434 -0.1762 -0.5903 0.5812 -0.4056
 0.8391 -0.1243 0.0005 -0.5204 1.2955 0.8826 -2.3503 -0.0258 0.2715 0.1889
 -0.7385 0.0676 1.2254 -0.0197 -0.0339 -0.5095 0.7408 -0.4004 -0.1366 0.2038
 -0.2456 -0.0517 -0.3099 -0.0093 1.1320 0.7092 -0.8705 1.2134 -0.4549 -0.4466
 -0.6799 -0.0702 1.2194 0.8951 0.0317 0.1734 2.0930 0.0667 0.8290 -1.1911
 0.5208 -0.0930 -1.2295 -0.3525 -1.2257 1.2651 -0.7584 0.8258 -2.6996 0.9971
 -0.4702 -0.1347 0.9149 0.9416 2.3236 0.5631 1.8367 -1.1548 2.0166 -1.0246
 -1.8375 0.4016 0.9315 1.4556 -0.2330 -0.7833 3.5324 1.0619 -2.6598 -0.0099
 0.2452 -0.5030 -0.4786 -0.2134 -3.0921 0.0039 -2.3379 1.5678 -0.7034 -0.4044
 -0.9573 0.1567 0.4005 0.3395 -0.8121 0.3970 -0.0565 0.6416 -0.4704 0.0076
 1.2664 -0.0339 -0.1039 0.4563 0.4197 -1.3672 0.4110 -0.9665 2.6698 -1.3056
 -3.2523 0.7686 2.2072 2.3496 3.8725 0.1137 6.3528 -1.4117 2.4489 -1.7902
 -0.4461 0.6438 0.2010 1.6201 4.8379 1.3383 4.4601 -1.8442 4.0184 -1.8958
 -1.9056 -0.5037 -0.0172 0.4046 -2.2293 -0.4199 2.4501 1.3011 -2.7795 0.0417
 0.0608 -0.0949 -1.0445 0.7148 -1.6113 -0.8126 1.5383 0.1296 1.1973 -1.4161
 -0.2158 0.0391 0.4044 0.4620 -0.1171 0.0618 0.4437 0.1187 3.6338 -2.9289
 1.3347 -0.3122 -0.8983 -1.0847 -0.3628 0.0299 -2.6630 0.3555 0.5476 0.3266
 0.4944 -0.3943 -0.6905 -1.3877 -3.0625 -0.1578 -3.5903 2.1073 -1.2182 0.0720
 -0.4847 0.4213 1.2257 0.6708 1.6308 -0.9594 1.2589 -1.8740 2.9408 -1.6574
 -0.3926 0.7659 0.9024 1.3862 2.4806 -1.1410 2.5808 -1.1241 3.0011 -2.2230
 -1.4281 0.2526 0.1832 -0.1346 1.3490 1.9797 -0.0003 -0.6615 -1.1218 1.9569
 -0.0518 -0.5336 0.1062 -0.2288 -0.8815 1.4727 -2.3077 0.8901 -1.1261 0.7484
 -1.7663 1.4869 1.4469 1.9647 4.9597 -0.2981 3.9858 -1.8544 1.8561 -1.1131
 1.7993 -0.7050 -2.1877 -2.0439 -0.7542 1.2903 -4.1934 -0.1052 -1.0409 2.2131
 -1.1465 0.1002 0.1193 1.1385 0.3589 -0.4697 2.4854 -0.7357 0.5704 -0.4181
 0.8140 0.1622 -0.6032 -1.0351 1.9351 1.0931 -2.7652 -1.2370 -0.2409 1.3389
 2.1794 0.2308 -0.8130 -0.2224 4.1426 0.7195 -0.7845 -1.4246 2.1228 0.4646
 1.8599 0.2697 0.1838 -0.0366 0.8062 -1.0961 -1.5788 -1.1020 3.6588 -1.4890
 0.6927 0.4068 0.2904 0.1932 1.2695 0.1933 1.3656 -2.1146 1.8900 -0.4088
 1.1881 0.2275 0.1640 0.7819 0.2305 -1.1178 0.5454 -0.5807 1.9278 -1.6377
 2.3654 0.3551 -0.4641 -1.0760 0.3683 -1.1107 -2.4915 -1.1330 1.4530 -0.0736
 1.6648 0.1320 0.1749 -0.1659 -0.6971 -0.7409 -2.5849 0.7260 1.0356 -1.0165
 0.7568 -0.5084 -0.1533 -0.6222 -0.1576 0.3769 -1.5518 0.2030 -0.9112 0.6899
 2.2268 -0.3420 0.3882 0.4855 -0.0647 -0.5365 -2.6518 -0.1443 2.0183 -1.4972
 -0.7972 -0.2611 1.5092 1.0950 0.4736 -1.0853 3.5273 -1.4703 3.8663 -2.3802
 0.1247 -0.7886 -1.0470 -0.7288 -1.8852 0.6159 -0.5374 1.0871 -0.8319 0.2699
 0.1116 0.1572 -0.3217 -0.6635 -2.5552 -0.6351 -0.1230 0.6477 -1.2727 0.2969
 -1.2254 -0.8119 0.0312 0.1799 -0.4198 1.1051 2.6045 1.2304 -2.6454 1.1347
 0.0624 -0.2225 -1.1359 -1.7559 -0.1927 2.2048 -3.5069 -0.0301 -2.8897 3.1304
 -0.7369 0.3001 -0.2099 0.5270 1.5751 0.3542 0.3237 0.5583 -0.3130 -0.3122
 -1.2467 0.9453 1.9675 1.7447 2.1918 -1.1406 2.6563 -1.3631 1.1515 -0.8105
 0.1517 -0.1611 0.0097 -0.9835 -1.6687 0.0101 -1.2795 0.9168 0.0991 -0.0638
 1.0820 0.3771 0.2357 0.0989 0.8466 0.1549 -0.7895 -1.0288 1.0060 -0.9938
 -0.4644 0.5334 0.2183 0.1872 3.3327 0.6599 0.3428 -1.7243 1.6484 0.3407
 -0.4591 0.6155 0.9600 0.3831 -0.5879 -0.6465 0.5411 -0.3522 0.1352 -0.5755
 1.5259 0.7188 0.5222 0.3230 1.5319 -0.9246 -0.9312 -1.6813 3.1196 -1.1283
 -1.2901 -0.2071 -0.0509 -0.5802 -3.5396 -0.3430 -0.3670 0.9129 -1.9161 0.9364
 0.1866 -0.0057 -0.8521 -0.3198 -0.3801 -0.6585 0.4763 0.8333 -0.7133 -0.2168
 -0.0813 -0.6492 0.9990 0.5525 -1.6739 0.0401 0.6846 0.1743 2.1407 -2.4234
 0.1426 0.3218 1.3500 1.2159 1.4725 -1.2194 3.1430 -1.3606 3.5970 -2.5259
 0.2818 -1.1601 -0.2723 -1.1896 -2.7437 -0.0095 -1.0612 -0.3102 -1.1090 1.6389
 0.5252 -0.1630 0.9389 -0.4316 -0.7714 0.0483 -1.6205 0.3287 2.3308 -1.4622
 1.0719 0.1895 -0.0696 -0.7347 -0.2147 -0.1035 -1.7559 -0.1407 0.5702 0.1155
 1.2819 -0.7977 0.3266 -0.1601 -2.4551 -0.8267 -2.8542 0.5872 1.2843 -1.3292
 -1.7990 -0.1209 0.5665 1.1107 -0.4587 -0.9775 3.8237 0.5240 -1.1582 -0.5161
 1.8738 -0.1672 -0.6749 -0.2411 -2.5213 -1.7091 -2.0016 -0.0043 1.1214 -0.3222
 -1.8399 0.9938 2.1211 2.0664 0.9082 -1.4799 5.2998 -0.7491 0.9835 -1.8169
 -1.0971 0.3075 0.0273 0.4458 -0.2705 -0.3165 1.8228 0.7014 -0.1585 -0.2183
 -0.6539 -0.0913 1.2574 1.3632 -4.1513 -1.7805 1.3640 0.6299 1.0481 -2.3618
 2.1080 -0.2397 -0.1727 -1.4691 -1.4126 0.7698 -4.8706 0.1649 -0.7682 1.1387
 0.0464 -0.6507 -0.7393 -0.3171 -0.2198 1.3206 0.0256 0.4584 -1.9540 1.1052
 -0.8018 0.4136 0.0870 -0.4178 -1.0999 0.3529 0.1574 -0.1740 -0.2373 -0.0050
 1.9487 -0.2611 -1.4032 -1.5566 -1.0713 0.5789 -4.7776 0.3243 -0.2944 0.7854
 0.8618 -0.2691 -0.9541 -0.1156 -3.3621 -1.4521 -1.9387 1.3686 -0.0030 -1.4402
 -0.4818 -0.7139 -0.9495 -0.7779 -0.8035 1.7400 -1.1036 1.4765 -2.1876 1.5544
 1.7541 -1.2623 0.2528 -1.0491 -0.1587 0.6014 -3.1935 -0.1520 2.1975 -0.6215
 -1.8671 0.4279 0.2373 0.9996 -1.1569 -0.2221 1.5391 1.4044 -2.8555 0.0517
 -1.0535 0.4658 0.4708 0.4640 0.7066 0.7346 0.7954 0.0241 -0.8640 0.5135
 1.6208 0.2142 -2.6175 -0.8759 -0.5291 0.5890 -2.6614 1.6502 -4.4543 2.6827
 0.6128 -0.7876 0.4318 -0.5124 -2.2993 -0.8978 -1.4452 0.6810 0.6693 -0.8726
 0.6385 -0.1778 -1.3319 0.0373 1.4351 0.7518 -1.4472 0.7575 0.6429 -0.3927
 -0.4090 -0.0247 0.0934 0.5175 1.6482 0.1450 2.2309 -0.5954 0.2299 -0.3050
 0.6896 0.3893 -0.7874 -0.1751 0.5454 -0.7306 0.6542 0.7166 -0.6588 0.1578
 0.5335 0.9609 1.1914 1.1518 4.5666 0.1688 0.7870 -0.8378 3.6129 -2.6189
 -1.3060 -0.6749 -0.5794 -1.1495 -3.7349 0.0014 -0.7519 1.9644 -1.7539 0.5449
 -1.7856 -0.5052 0.3272 -0.5026 -4.4775 0.2592 -0.0077 0.7103 -2.1060 0.7858
 1.0249 -0.6876 -0.1419 -0.5213 -2.4231 -0.3901 -0.4345 -0.8669 1.0006 0.1403
 0.5268 -0.4187 0.9178 -0.0114 0.4954 -0.3043 -0.1205 -0.1851 2.2692 -1.3305
 -0.5181 0.7140 1.4535 1.7168 1.4308 -0.6461 2.2994 -0.7602 3.3055 -2.4751
 -0.3371 0.3707 -0.0821 -0.3215 -0.0636 -0.3819 -0.0203 -0.4897 -0.4894 0.3057
 -0.0921 -0.0660 -0.3950 -0.7263 -0.5608 0.6926 -1.8781 0.7548 -0.6959 0.6916
 1.4192 0.2792 -0.6748 -0.1346 1.1633 -0.4724 -1.3285 -0.3740 -0.5052 0.0050
 0.4064 -0.1733 -0.4759 -1.1996 -2.7981 -0.2232 -2.3537 1.2897 -1.1480 0.1609
 -1.5893 -0.6441 0.6099 -1.1955 -5.2203 0.3155 -1.8031 2.2481 -3.0502 1.0502
 -1.1949 -0.1489 -0.0416 0.4518 1.8386 0.7632 2.0397 -0.0116 -3.0099 1.9074
 1.7042 -0.9922 -0.3499 -1.1724 -2.9532 0.5073 -4.2898 1.2189 -0.0986 -0.4431
 -0.5019 0.2820 0.3726 0.3429 -2.3050 -0.9612 -0.8103 1.9390 -0.9526 -1.2234
 2.3096 -0.9229 -2.3700 -1.8311 -0.3416 0.7207 -3.5107 0.3836 -0.4539 1.2223
 1.9609 -1.3518 -0.5621 -1.6986 -3.3268 0.2482 -5.0768 2.0214 -0.4198 0.2807
 -1.4552 0.2424 1.0215 1.1013 0.6874 0.4114 0.9562 0.5482 0.1742 -1.3641
 0.0484 0.0993 0.8519 0.0047 1.5801 0.3210 -0.2724 -0.9907 2.3983 -0.8710
 -0.5394 -0.6458 -2.0861 -2.4483 -0.9700 1.8512 -2.1491 0.4096 -3.5630 3.7038
 -0.0431 0.9993 1.1055 0.5581 3.0372 -0.4815 -1.3232 -1.0991 3.1314 -1.8716
 1.1778 -0.3713 -0.4011 0.0913 1.3927 -0.9678 -0.2478 -0.4297 2.4166 -1.9160
 -2.0085 0.3252 1.6497 1.5471 2.0670 -0.1901 4.6839 -0.7010 1.9998 -1.7770
 -0.6192 -0.3086 1.6116 0.1338 -0.9640 -0.1274 -1.0247 -1.4323 2.4694 -1.1301
 -2.1616 0.5904 1.2858 0.5578 -0.9642 -0.6555 2.1517 -0.7537 -1.1363 0.1085
 1.7698 -0.1362 0.4723 0.3386 4.1550 1.3083 -0.0616 -2.2787 4.9953 -1.6750
 -0.9310 -0.0716 -0.0097 -0.2824 0.1925 0.9556 0.4278 0.1619 -1.6473 1.3310
 0.1372 -1.1273 0.1934 -0.6844 -1.2984 0.7366 -0.7995 -0.3585 0.0496 0.4984
 1.0634 -0.3338 -0.2512 -0.3139 1.9279 1.7309 -0.8327 -0.5575 0.0958 0.7538
 -1.6592 0.0707 2.1049 0.9855 -1.2795 -0.1719 2.4146 0.0339 -0.2247 -0.8133
 -0.4886 0.4695 1.3117 0.6163 2.9593 0.9119 2.2655 -1.5357 2.3433 -1.0448
 -2.1923 0.6298 1.2057 1.7146 -0.2304 -1.2077 4.0323 0.8143 -2.1391 -0.6516
 0.8785 -0.2957 -0.4272 -0.9576 -1.9371 -0.5486 -1.5655 0.3611 -1.5060 1.0659
 -0.1463 0.2940 -0.5100 0.4508 -0.3538 0.0245 1.7899 0.5050 -1.7322 0.7095
 0.3262 -0.9566 -1.4244 -1.4625 -3.6428 -0.2930 -1.7984 2.3117 -3.0823 0.7434
 -0.6545 0.4410 0.5639 0.8332 1.4381 1.0222 2.0668 -1.3769 1.7070 -0.2488
 0.1598 -0.3195 0.9162 0.3805 1.4297 -0.5154 2.3359 -1.5082 2.6619 -1.1526
 -0.3127 -0.3085 -0.3407 0.5570 -2.9474 -1.9085 0.6989 1.1113 -1.0467 -0.8667
 -1.0894 0.7832 2.6365 2.1477 -0.4024 -1.9490 2.1077 -0.2992 2.5339 -3.3274
 -0.9679 0.3367 -0.0416 1.1934 1.5896 0.0431 3.9262 0.1989 -1.0926 -0.4110
 -0.5814 0.1621 -1.2923 -0.9719 0.1728 0.5323 1.2096 0.1763 -2.5008 1.9049
 0.6989 0.1938 -0.2771 -0.5180 -1.7503 -0.2840 -3.6753 -0.3912 -0.7677 0.6890
 1.2566 0.4265 -1.1949 0.1954 -0.8790 -0.5199 -1.0731 1.2712 -2.1477 0.3734
 1.0023 -0.0819 0.2937 -0.0633 -2.6693 -0.7354 -1.2678 1.1789 0.5742 -1.1426
 -0.3963 -0.5626 -0.3876 0.3642 -2.5523 -0.2791 -0.3721 0.8867 -0.6242 -0.0258
 0.7562 -0.0081 -0.5996 0.4633 -0.4202 0.0184 0.1918 0.8511 0.5392 -1.0669
 -1.7282 0.1634 0.0339 0.6371 -0.3348 0.0146 3.3748 0.6141 -1.6101 0.3676
 2.2144 -1.2680 -0.7223 -1.1972 -3.1417 0.0294 -3.7627 1.5325 -0.8774 0.1252
 -1.3722 0.9395 0.1387 1.2977 2.5681 -0.2390 4.0044 -0.3875 -0.9697 0.0578
 1.2916 -0.0087 -2.1216 -2.2759 -0.8906 1.3242 -3.6411 0.6251 -3.3579 3.2966
 -1.3400 -0.1946 -0.4606 -0.4762 -2.6365 -0.1971 0.4503 0.7975 -2.7339 0.9771
 -0.8175 -1.1924 -1.4281 -1.8719 -3.6286 1.5285 -2.9628 1.6370 -4.5028 3.0308
 0.0887 -0.7010 -0.5124 -1.0550 -4.2111 0.6146 -3.2273 2.0327 -2.3244 1.0548
 0.7752 0.0256 -0.1110 -0.8831 2.3141 1.2829 -1.0526 -0.9536 -0.6897 1.8676
 0.8736 -1.3476 0.2132 -2.0512 -3.4699 0.8758 -4.6638 0.2333 0.5220 0.9982
 -0.7293 0.0824 1.1313 0.6198 -1.9940 -1.8848 1.4616 0.7642 0.7073 -2.0680
 -0.5645 -0.5074 -0.4940 -0.5918 -2.2322 1.1316 0.1345 0.4642 -2.1308 1.2366
 -2.0785 0.5583 0.0688 0.3815 -1.9786 -0.6760 1.0975 0.7679 -1.1464 -0.0319
 -0.6775 0.2654 1.4519 0.7512 -0.3500 -0.9507 0.4058 1.0698 0.6213 -1.9663
 -1.6758 0.2941 0.3234 0.5442 -1.1031 0.0933 1.0285 0.8156 -0.1321 -0.6398
 -0.7888 -0.3484 -0.1778 -0.1302 -1.5879 -0.6717 0.6222 0.2841 -1.2577 0.3957
 0.0049 -0.3768 -1.5531 -0.7465 -1.2580 0.3681 -0.6549 0.9568 -3.3049 1.7960
 -0.6229 0.2052 0.7158 0.3525 -0.6550 0.1494 0.9555 -0.8427 2.0000 -1.3432
 1.8465 -1.1189 -0.8140 -0.8767 -2.7015 -0.7851 -1.8027 0.8788 1.2487 -1.1764
 -0.9566 0.5526 0.6814 0.5500 2.8951 -0.7670 3.8225 -0.8318 0.5212 -0.8139
 -0.5565 0.5675 2.2554 1.2364 0.1276 -1.7488 1.4730 -0.3845 2.9922 -3.4187
 -0.4493 -0.1008 -0.4278 -0.2858 -1.8206 0.5473 0.2960 0.5719 -2.7535 1.1835
 -0.6352 0.1865 0.4332 1.0184 -0.0566 -0.8287 1.0560 0.2221 0.1673 -0.5068
 -0.2717 -0.0975 0.2739 -0.4645 -0.5714 0.5823 -2.0290 1.1755 -2.5358 1.7546
 -0.7254 -0.9251 -1.1994 -0.8863 -1.5484 1.2650 -0.9090 0.4016 -2.2630 2.1932
 -1.7197 -0.4386 0.8245 0.9619 -0.5225 -1.1476 3.3005 0.2354 1.1027 -2.3891
 1.5434 -0.1273 -0.0217 -0.6445 1.8524 0.5725 -3.1287 -1.1971 2.4525 -0.3627
 0.5327 0.2582 -0.1619 -0.4396 -0.0399 -0.6844 -0.8030 -0.1788 -0.5660 0.6951
 -0.6423 0.1848 -1.2516 0.0823 -3.0540 -0.5523 0.3343 0.8941 -0.5732 0.3020
 0.7673 -0.6431 -0.7410 -1.5531 -1.4174 0.7304 -3.3860 1.1300 -0.6417 0.7720
 -0.2471 0.6786 1.0353 0.6971 1.5286 -0.3164 -0.5281 -1.0119 3.2960 -1.8168
 -1.5191 -0.5274 0.1069 0.1538 -0.8950 0.6468 1.9677 -0.0482 -0.7495 0.6042
 -0.5209 0.8645 0.7581 0.4288 0.9709 1.0192 0.8757 -0.9506 1.3621 -0.3602
 -0.7171 0.6404 0.1135 0.9931 3.8188 0.3553 3.0929 -1.3570 0.8448 -0.4167
 -0.2603 -0.6220 -0.1338 -0.2668 0.6007 0.0070 1.7846 -0.2168 -0.3887 0.5381
 -1.5577 0.2560 0.0649 0.2042 0.0487 1.0053 1.1413 -0.3987 -0.6679 0.2095
 0.4888 -0.3741 -0.2780 -0.8387 -3.1184 -1.0639 -2.0328 1.2785 -0.3614 -0.7154
 -2.2350 -0.9356 0.8929 -0.5241 -6.2714 0.3434 -0.5178 1.8287 -2.5913 0.5381
 0.7912 -0.4990 -0.4438 -0.5293 -2.9397 -1.2340 -1.1503 0.3205 -0.2079 0.6685
 -0.5984 -0.6810 0.5446 -0.1023 -1.6442 0.6534 -0.8938 0.9695 -1.4776 0.1627
 -0.0790 -0.2665 -0.2505 -0.9057 -1.6965 0.6776 -3.6688 1.4598 -2.6542 1.9434
 0.3847 0.2999 0.0025 -0.0387 0.7033 -0.6102 -0.5443 -0.4330 0.0923 0.1697
 1.1257 -0.2942 -0.5229 0.3472 -0.8187 0.3038 -1.6207 0.8492 1.7445 -1.6736
 0.9518 -0.1678 1.5045 0.7869 0.1680 -1.4080 0.7193 -1.0455 2.1921 -1.7727
 -0.1684 0.0648 -0.3634 0.5062 0.4135 -0.3784 1.6966 -0.1497 -1.2995 0.6527
 0.0007 -0.2548 -0.5127 0.0493 0.5903 0.8141 1.0300 -0.8734 0.5491 0.6372
 -0.8741 -0.3147 0.6697 0.7511 0.6977 -0.8420 3.4553 -0.6596 1.4582 -1.1695
 0.9800 -0.1976 0.1476 0.2086 -2.9520 -1.8540 -1.6247 1.1092 0.2325 -0.9734
 -0.0916 0.7315 1.7860 1.2422 1.8236 -1.5741 2.4666 -1.1176 2.0266 -1.5347
 -0.0130 0.0637 0.1348 0.7732 -0.3568 -0.1534 1.1963 0.0757 -1.2019 0.2563
 -0.0633 0.3912 -1.7518 -1.4301 -1.4503 0.0075 -1.3990 0.7843 -3.2201 2.6674
 0.7831 0.1393 -0.6012 -1.1806 2.0294 1.2221 -1.3781 -0.7952 0.7660 1.2302
 -0.9773 -0.2260 1.6914 1.3304 0.3779 -0.4425 1.9487 -0.2128 0.7628 -1.4750
 1.5696 -0.7426 -2.2561 -2.2830 -1.1558 0.5697 -2.9122 0.0511 -1.2994 2.1447
 0.6853 -0.9794 -1.4469 -1.2300 -3.6530 -0.0340 -1.6082 1.7333 -2.3788 0.9092
 -0.0479 0.2479 1.4077 1.3159 2.8334 0.0000 2.0604 -2.0226 5.0041 -2.6536
 -1.0995 -0.5796 0.0158 0.5622 -0.2589 1.0210 2.7942 -0.0739 -0.6391 0.1610
 0.8755 0.0124 -1.6704 -0.8362 -2.8501 -0.8130 -1.6156 2.3932 -2.2476 0.2540
 -1.0931 0.8138 -0.3317 0.1471 3.2103 1.2750 1.6507 -0.0703 -1.0909 0.9912
 2.1671 -0.2948 -2.1641 -0.8734 0.4559 0.4619 -3.4156 0.9348 -0.9216 1.0227
 0.8349 0.4193 0.4102 0.9295 3.4684 -0.9260 0.2345 -0.9055 3.3423 -2.1262
 0.4085 0.3719 -2.3632 -0.8643 -0.1952 0.6102 -0.5530 0.8070 -3.5816 2.8069
 -0.6101 -0.2455 -0.7126 -0.1926 0.7124 1.7460 0.7839 -1.1203 -0.5556 1.1896
 -0.1850 0.2130 -0.6973 0.8431 1.8206 0.6452 1.6098 -0.5064 1.0137 -0.7164
 0.9948 -0.9604 1.2069 -1.1688 -4.7537 -1.1491 -5.9529 1.0727 0.2724 -0.3491
 0.0706 -0.2907 -0.0720 -0.4746 -1.0275 0.8024 -1.1643 -0.1250 -0.4826 1.3306
 -1.2885 0.3962 2.7431 2.3733 0.1563 -1.3719 3.9120 -0.6906 3.5332 -3.4749
 -2.0369 0.7689 0.0806 0.9561 -0.5779 0.3488 2.9398 0.6462 -3.1813 0.6263
 -0.8871 -0.0370 0.5697 1.3397 2.9100 0.0080 4.1757 -1.5625 1.5574 -0.4787
 2.1207 -0.2298 -1.5998 -0.9935 1.3816 0.2808 -2.5927 -0.1083 1.0864 0.6200
 0.1720 0.3799 0.3065 0.5138 0.9654 -0.8912 2.1881 -0.8013 2.2686 -0.8642
 -2.5137 0.4988 1.0801 1.7788 1.2786 -0.9083 4.4569 -0.1218 0.9287 -2.1363
 2.6099 -0.2240 -0.0490 -0.5081 0.8132 -0.0075 -3.3600 -1.3782 2.4919 -0.1373
 -0.1223 0.7620 0.2748 1.1293 2.8700 -0.8319 1.1646 -1.1501 1.5038 -0.9015
 -1.7926 -0.0633 2.9043 1.8115 -1.9600 -1.7054 2.3274 -0.0682 3.6206 -3.6520
 1.5574 0.6184 -0.2469 0.0240 0.3142 -1.5820 -2.3450 -0.0108 1.4313 -0.6448
 -0.3586 -0.3061 0.6994 0.9390 0.3429 0.3611 0.7509 0.9877 0.9918 -2.0140
 0.6875 -0.8707 -0.7917 -0.4415 -2.6819 -0.7209 -1.2203 0.9097 -1.6431 0.2723
 -0.7469 0.1636 0.7452 0.7478 0.4966 0.3239 1.2366 -0.5677 0.6541 -0.3506
 0.6537 0.2036 -1.1339 -0.8387 0.6314 0.7935 -0.6882 -0.4638 -0.9135 1.6416
 -0.5769 -0.0089 0.5078 0.0936 -2.2125 -1.2383 0.8664 1.2804 -0.2842 -1.4377
 1.1454 -0.2098 -0.6737 0.0511 -1.0756 -0.3082 -1.6911 1.0106 -2.4472 0.8945
 -1.6454 1.0920 1.0290 1.3236 4.0935 1.2700 3.3076 -1.8271 1.1128 -0.4605
 1.6364 -0.4243 -0.4923 -0.2282 0.0045 -1.3931 -0.0838 -0.6384 2.1463 -1.2969
 -0.4317 -0.4484 -1.3542 -0.8751 -1.6245 -0.0915 0.2585 1.4613 -1.3203 0.5474
 -1.1400 0.6490 -0.3031 0.5377 0.6216 -0.4150 2.1290 -0.1580 -1.1048 0.2294
 -0.0963 0.1902 0.5369 0.2019 0.1402 -0.2290 1.5636 -0.7883 -1.0640 1.1863
 -0.2935 0.1475 0.8546 0.8792 -1.3495 -0.7554 -0.9929 1.4074 -0.4756 -1.3287
 -1.6841 0.2095 2.0557 1.5224 -0.3043 -0.4455 2.7820 0.0078 1.9921 -1.9903
 -0.6032 0.6362 0.4498 1.6287 -0.4379 -2.0835 3.7982 0.1424 1.3209 -2.2883
 0.3479 0.5343 -0.3539 -0.5536 4.3021 1.7258 -1.5362 -0.9086 -1.0574 1.5289
 -1.3913 0.2860 0.0770 -0.5117 -0.3799 0.6726 -0.0709 0.2458 -1.0927 0.2893
 -0.0615 0.8346 2.7438 1.7065 3.1080 -1.5586 2.9840 -2.7395 4.4941 -3.1626
 2.3729 -0.6699 -0.9755 -1.2819 -2.0303 -0.2160 -3.1533 0.7674 -0.0216 0.2483
 -1.4328 -0.6110 -1.4248 -1.6104 -3.9732 1.1107 -1.3938 2.6811 -5.0395 2.0338
 1.3180 0.2682 -1.1440 -0.8908 2.2737 1.4523 -2.8950 0.0108 -1.9597 1.3668
 0.0173 0.1760 -0.2643 0.6986 -0.7281 -1.3927 0.8037 0.7358 -1.7118 -0.0166
 1.7098 0.5462 -0.4133 -0.0731 4.0125 -0.0165 -0.4344 -1.0607 1.6874 -0.4494
 0.7738 0.5511 -1.8262 -0.5180 0.0311 0.2039 -1.3882 0.5849 -0.5519 1.0849
 3.2410 -0.7226 -2.1435 -1.9730 1.6348 1.2399 -4.2900 -0.7336 1.2028 1.1082
 0.7973 -0.2275 -0.1411 -0.8839 0.3675 0.8549 -3.8714 0.0076 1.0060 0.4350
 0.4501 0.2033 0.1263 0.2238 0.0497 -0.2404 -0.2749 0.0085 1.3696 -0.4918
 1.7250 -1.0653 -1.7352 -1.6690 -2.0670 0.8693 -2.9435 0.4509 -1.7832 1.8866
 2.0931 0.2619 -0.9869 -1.0595 2.0016 0.3678 -1.5037 -1.4010 0.6986 0.8318
 -2.2093 0.4288 0.5299 0.3489 0.0990 1.2030 2.0815 0.0981 -2.5321 1.5585
 -0.1051 0.3192 -0.7879 0.2965 0.7452 -0.3025 -0.4080 0.8089 0.6808 -1.4140
 -0.6045 0.5503 1.9965 0.7600 1.0929 -1.5876 0.7560 -0.4815 1.1680 -1.7116
 -0.6445 0.4613 -1.4862 -1.0584 0.2499 0.8704 -1.5487 0.9298 -1.9047 2.1043
 0.1242 -0.0696 -1.9910 -0.9151 -2.0791 -0.1443 1.3619 1.4309 -3.3655 2.1387
 -1.9536 -0.0075 0.5205 1.6748 -1.1996 -0.8209 4.5518 1.4931 -1.0910 -2.0751
 -1.3683 -0.1582 -1.8900 -0.0915 -1.7908 0.7324 1.5023 1.8578 -3.6057 1.7398
 -2.2828 -0.1231 -0.7207 0.0973 -2.0203 0.8885 2.0164 1.3399 -5.5496 2.8010
 3.1921 -0.3876 0.4261 -0.7578 1.3189 0.3307 -4.4359 -1.5229 3.2957 -1.0090
 3.2818 -0.8358 -1.8649 -1.9924 -0.9644 1.3303 -5.7213 -0.2120 0.4397 1.5652
 -2.5880 0.6196 1.2779 1.3623 0.2965 -0.7252 3.6507 -0.0702 2.8454 -3.1666
 -1.2842 -0.4110 -0.0969 0.3897 -4.5353 -0.4844 -1.4460 3.1710 -2.7542 -0.8457
 -0.6319 0.6178 2.1713 2.3006 2.0937 -1.6371 2.9107 -1.7679 5.3497 -3.9039
 -0.6824 0.4482 0.4018 0.1842 -0.1966 0.0115 0.3003 -0.2497 0.7639 -0.8873
 0.1839 0.2446 1.3054 0.2414 -0.9547 -0.9235 1.3616 -1.1151 2.0925 -1.0981
 0.2357 0.0186 0.6158 1.0816 0.2049 -1.0608 1.0257 -0.0255 2.6906 -2.8341
 2.2638 -0.2110 -1.6028 -1.4062 0.6582 0.3958 -2.7462 -0.2222 0.7530 0.7136
 -0.1757 -0.0762 1.0197 0.4970 -0.2275 -0.2309 2.3838 -0.6725 0.2532 -0.1033
 1.2618 -0.2605 -0.8000 0.2550 -0.1383 -1.0125 0.1297 -0.1824 -0.2833 -0.1447
 -0.4903 0.6017 -0.6203 0.7376 1.1135 -0.5244 2.3008 -0.7718 -0.0411 0.1096
 0.5797 -0.0863 -0.2805 -0.6798 -1.1782 -0.3392 -2.0983 -0.0103 -0.0437 0.3752
 -0.4091 -0.1849 1.5314 1.4538 -0.3185 -0.7749 2.7902 -0.9803 3.9470 -2.8160
 -0.0533 -0.2004 -0.9556 -0.2278 0.7608 0.6607 0.3321 0.3187 -0.8405 0.6645
 -0.8331 0.1244 -0.4206 0.3016 -1.4941 -1.9059 1.5695 1.5907 -0.1083 -1.5893
 -1.1051 -0.4409 0.9149 0.1104 -3.4047 0.1514 0.5830 0.6988 -1.2939 -0.1416
 0.7947 0.3008 -0.9167 -0.6802 0.2134 0.3106 -2.1994 0.1572 -1.0886 1.3285
 -0.9565 0.0006 -0.1570 -0.7449 -3.5948 0.9567 -1.4545 0.7874 -1.3372 1.2744
 -0.6602 -0.5603 0.7191 0.2550 -2.5035 -1.1894 2.6440 -0.6060 1.3920 -1.1561
 1.0060 -0.3789 -0.1118 0.2675 -1.6564 -1.0165 0.2934 0.2112 -1.0372 0.1216
 2.4323 -0.2431 -0.5138 -0.1836 0.7688 0.0514 -2.2301 -1.5637 1.1931 0.4271
 1.6431 -0.2217 -1.3614 -1.7772 -0.9126 0.6733 -4.7586 0.3961 -2.1494 2.2204
 -1.5569 0.7163 2.0630 2.1084 1.2440 -1.4154 4.3133 -1.3543 3.1687 -2.4128
 -0.1979 -0.2794 -0.9602 -0.5769 -0.7223 0.1866 -0.4587 1.6246 -4.4704 2.5905
 0.7192 -0.5878 0.2261 -0.2118 -2.8893 -0.5416 -2.7272 -0.0090 1.4050 -1.1572
 -0.3316 0.0744 1.4686 0.9824 -0.7567 -2.0657 2.3429 -1.6920 2.5260 -1.8381
 -0.6150 -0.3218 1.3537 0.3108 -0.3579 -0.1894 0.8223 -1.3604 4.5027 -2.3599
 1.5919 -0.1392 -0.9286 -0.3366 -0.9049 -0.7822 -2.1841 0.6978 0.1172 -0.3941
 -0.2163 -0.0428 -0.5053 0.8177 -1.5924 -1.0305 -0.1047 0.5491 0.1037 -1.0299
 0.3461 -0.7203 0.7105 0.1976 -1.0666 -0.7065 0.4332 -0.4659 2.1604 -1.3529
 -1.2816 -0.6197 0.0765 0.4035 -3.9372 -0.9453 2.7853 1.1912 -0.7407 -0.8978
 -1.1779 0.6122 1.0390 0.7866 4.6813 1.1470 2.4124 -0.7255 1.2231 -0.4954
 -0.1524 -0.4477 -1.0856 -1.0497 -4.8062 -0.2462 -3.2215 1.9810 -2.9205 1.5510
 -2.0130 0.5474 1.8947 2.1991 2.0931 -1.2541 5.8487 -1.2197 3.0454 -2.3139
 -0.2734 -0.0402 -0.4176 -0.3463 -1.4266 -0.3169 -1.3534 0.8349 -3.4573 1.2804
 2.4478 -1.0527 -0.4888 -1.5578 -0.6890 1.5424 -4.9840 -0.2091 1.5856 0.5470
 0.7868 -0.0492 -1.5651 -2.0059 -3.7126 0.9088 -4.5777 2.0020 -3.5974 2.0227
 0.0413 0.0141 -0.1024 -0.4077 -3.5538 -1.1602 -2.1549 1.1704 1.0122 -1.2061
 0.0868 0.4210 0.5382 0.4916 1.7525 -0.0647 0.7002 -0.7067 2.0376 -0.8174
 0.3005 -0.6803 -1.2300 -0.7711 -2.4118 0.3294 -1.6140 1.8037 -3.2313 1.5139
 0.2634 -0.1881 0.5731 0.0779 -1.1036 -1.2289 -0.7317 1.0168 2.4505 -2.8470
 0.2815 0.2199 1.2297 0.5733 0.6598 -1.5767 0.7206 -2.0168 3.2013 -1.4975
 -1.5070 0.9116 0.1898 0.7473 0.8201 -0.2030 2.5663 0.2954 -1.1737 0.5124
 0.0651 -0.6336 -1.2780 -1.6658 -0.4988 1.2479 -1.7948 0.3513 -0.1089 1.6465
 0.4173 -0.9202 -1.0212 -1.8730 -5.9995 -0.3701 -4.4734 2.1168 -2.4175 0.9674
 -1.0927 0.3836 -0.2884 -0.3502 1.9695 2.1270 0.7194 -0.7745 -1.1963 1.9307
 0.5633 0.4071 -0.9188 0.0490 -2.6886 -1.0673 -1.0484 1.8528 -2.4580 0.3969
 -0.0973 -1.0396 -1.1655 -0.6333 -0.6059 0.9095 0.3241 -0.2344 -1.7138 1.3684
 -0.0297 0.1668 -1.0143 -0.5489 -2.4656 -0.3474 -0.8273 0.6656 -3.0390 1.2267
 -2.2841 0.0377 -0.1746 0.0118 -1.4193 0.8789 1.9831 1.0163 -0.7081 0.3588
 1.6358 -0.0777 -0.2781 0.2241 2.4356 0.6858 -0.4347 -1.2597 1.6034 -0.7615
 1.8400 -0.1839 1.0002 0.5831 -0.6547 -1.4924 -1.8672 0.3603 3.3630 -3.2230
 -2.0538 0.7202 0.6908 0.8968 -3.0584 -0.5913 0.2034 1.2518 -1.2601 -0.7695
 -0.6536 1.0197 1.7001 1.9677 4.6955 -0.0638 3.2331 -1.4651 2.7655 -2.2865
 1.5404 -0.3735 -0.2087 -0.8339 -4.2458 -0.8192 -3.4766 1.7776 -1.9920 0.4358
 1.4736 -0.2614 -1.4069 -1.5441 -0.8572 0.4039 -2.5101 -0.2258 0.3835 0.9500
 1.5917 -1.0429 -1.1362 -1.1136 -2.3998 0.3497 -3.0484 1.1210 0.5558 0.1265
 2.3300 -0.6478 -1.2245 -1.5048 -2.3178 0.0651 -5.4206 0.7432 0.0294 0.5328
 0.2262 0.5321 0.2054 0.7674 1.5581 -0.3933 3.4571 -0.5039 0.9558 -0.5139
 0.5773 -0.0587 0.5353 0.6384 0.9657 0.1330 1.2258 -1.0643 2.8408 -1.4484
 -0.4932 0.4918 0.9652 0.6840 2.7225 0.3833 2.1548 -1.7469 2.5622 -0.7127
 -0.3425 -0.3668 -0.1570 1.4243 -0.3589 -0.4284 4.2647 0.1947 -1.2240 -0.0681
 -0.2229 0.3408 -0.1869 0.7955 5.0449 1.6753 3.2825 -1.6183 -0.6544 0.9122
 0.0727 0.6717 -0.0776 1.4247 0.7693 -1.1820 2.3915 0.2376 1.2279 -2.0144
 0.3555 -0.6670 -0.1013 -1.2671 -2.1141 0.5109 -3.6966 0.1909 1.4463 -0.5806
 -0.8088 0.1232 0.4506 0.5655 -0.1993 0.6085 1.1076 0.2579 0.6298 -0.7263
 -0.9433 -0.6791 -0.5734 -1.3346 -3.8417 0.9317 -1.7248 0.7329 -1.8388 1.2086
 -0.3619 -0.2996 -0.8925 -1.0468 -4.4669 0.6632 -3.1677 2.0023 -1.8959 0.6187
 0.6798 0.2182 0.4122 0.9628 0.9745 -1.2888 0.7776 -0.2207 0.8770 -1.2655
 -1.4510 -0.5112 -1.4354 -0.2951 -2.3412 1.1383 1.1080 1.2869 -4.5427 2.8103
 0.8883 0.5880 -1.5351 -2.2196 -0.7023 0.4174 -4.5775 0.5771 -2.4709 2.5222
 3.3498 -0.5940 -1.7900 -1.8985 0.4730 0.7013 -6.1940 -0.4751 0.9954 0.5366
 1.8845 -0.6531 0.0395 -0.5420 -0.6669 0.6951 -3.4639 -0.4154 1.4598 -0.0919
 -1.6356 0.8895 0.1424 1.3099 3.6681 0.4188 5.0808 -0.9253 -0.1085 0.0834
 1.2166 0.0022 -0.6168 -0.5371 0.3421 -0.3806 -1.1296 0.0303 0.8625 -0.1849
 1.5133 -0.5572 0.0543 -0.2835 0.1073 0.5949 -1.4223 -1.8080 1.6379 0.3042
 -0.0363 0.4857 0.2166 0.3009 -1.7112 -1.3110 0.3886 -0.2639 2.1699 -1.6437
 0.1059 0.7723 -0.8631 -0.2931 -0.6679 0.2700 -0.0273 0.1761 -2.9437 1.3252
 1.1211 -0.6449 -0.0398 -0.6017 -0.3433 0.7300 -2.1268 0.3815 0.1592 0.5054
 -0.4590 0.1024 0.2044 0.2455 1.2322 0.8658 -0.6960 -0.2292 2.5533 -1.0961
 -0.6078 -0.4861 0.8941 0.0783 -3.9338 -1.2296 0.6789 1.0760 -0.4793 -0.5874
 0.7271 -1.0418 -0.5767 -1.1493 -3.3954 0.1208 -2.3613 1.3995 -0.4220 -0.0925
 -1.6221 0.5986 -0.7678 -0.6583 0.5036 0.8674 1.3966 -0.3007 -4.0070 3.2325
 -0.9434 0.0559 0.5482 1.2956 0.3226 -0.1990 3.1692 -0.9456 0.9501 -0.3352
 -0.1537 0.5218 0.8295 0.8819 0.7778 0.0343 0.3713 0.4518 -0.4857 -0.4657
 0.0854 -0.6071 -1.4182 -1.2126 -2.7377 0.9878 -2.6765 1.5131 -4.0622 2.3271
 -0.4007 0.4330 -0.8394 -0.6161 -1.2976 0.3058 -0.6172 0.1592 -0.7404 0.4914
 -0.6335 0.6660 0.9717 2.0928 2.5858 -1.0252 4.7006 -1.1040 1.2393 -1.4805
 -0.2728 0.2735 -0.4246 0.0764 1.2120 0.5718 0.6042 -0.5190 0.7184 0.0133
 -0.1487 0.4939 -1.5136 0.3274 0.1529 0.9558 0.7592 1.3008 -4.9135 2.5766
 -1.8402 0.1276 1.9908 1.2940 2.5754 -0.4616 5.9649 -1.4773 2.2480 -1.8830
 -0.5605 0.0146 0.2307 -0.4231 -2.1089 -0.6037 -1.8591 1.1689 -0.2111 -0.3912
 -0.7363 0.2538 -0.1940 0.0995 2.5457 1.8257 0.6944 -0.2285 2.2393 -0.9104
 0.1582 -0.2892 0.6221 -0.9468 -3.3806 -0.7211 -2.6342 0.6887 -0.8859 0.3261
 -0.1956 0.9462 -0.3795 -0.0405 1.2315 0.0252 0.4154 -0.2952 0.2675 0.2672
 1.5776 -0.5341 -1.0516 -1.0873 0.2397 -0.2591 -1.7085 0.6243 -1.0803 0.7492
 -1.2174 0.7623 1.0150 1.4011 0.5689 -1.3443 2.7924 -0.1263 -0.2953 -0.6519
 0.9409 0.2390 -0.3310 0.8682 -0.2913 -0.8565 0.6562 -0.1417 -0.8023 0.1208
 0.9304 -0.5075 -0.6522 -0.5033 -1.6821 -0.2267 -1.8809 1.1277 -1.0837 0.4508
 0.3842 0.5440 -0.6357 0.5938 3.5190 -0.1416 1.1981 -0.2054 1.6465 -1.0856
 -0.6875 0.4428 -0.6419 -0.0145 2.3260 1.3051 -0.0565 0.1426 -1.1864 0.8698
 2.1488 -0.3799 -0.9131 -1.6740 0.1776 0.9447 -4.8074 -0.2149 0.2492 1.1205
 0.7883 0.1985 -0.7089 0.1818 -0.3921 -0.3382 -0.9369 -0.0258 1.1170 -0.7564
 -1.9947 0.9912 1.2003 2.0883 4.8786 0.7967 6.3192 -0.8922 -0.4651 -0.0353
 0.5421 -0.9403 -2.4096 -2.8075 -6.6616 0.6906 -4.0238 2.6237 -4.8190 3.1932
 -1.1789 0.4164 1.5314 0.9930 -0.4702 -1.9204 3.1155 -1.3653 1.1729 -1.1882
 -0.8573 0.4056 -1.0287 -0.8277 -2.3446 0.7208 -3.0541 1.5872 -3.0592 1.7960
 -1.1396 0.4085 -0.1717 -0.6730 -2.5177 -1.0935 -1.1441 1.2885 -1.7084 0.0237
 1.3219 -0.9230 -1.4409 -1.7196 -1.9238 -0.1556 -2.0467 0.3391 -0.6512 1.1709
 -0.4120 0.2685 0.7637 0.9127 -1.1484 -0.7747 2.7653 -0.7664 2.4386 -1.5883
 1.2498 -0.6558 -0.6292 -0.4924 -0.7147 0.1034 -0.9093 -0.2920 0.2209 0.5444
 -0.5660 -0.2347 -0.8834 -0.4870 -0.3408 0.8072 0.2631 1.4803 -2.1132 1.4537
 -0.8930 0.4182 -0.5490 0.1335 2.2498 0.5984 3.1370 0.1738 -2.5022 1.3599
 -0.4338 -0.1324 0.3386 0.8217 2.1492 -0.1563 3.3785 0.3596 2.4228 -1.8039
 -0.4007 -0.1058 -0.9257 -0.0032 -1.6997 -0.9988 0.4101 1.7692 -1.5952 -0.5057
 -0.8687 -0.0709 0.9562 -0.4338 -1.7242 0.3884 -0.7349 -0.0335 -0.1449 0.1892
 0.8992 -0.1438 -0.2774 -0.5660 -4.7695 -0.6664 -4.2935 1.5613 -0.1510 -0.1614
 2.2210 0.2385 0.4699 -0.0328 2.1405 -1.1530 -1.4060 -1.5820 6.1618 -3.0144
 -1.7657 0.5334 0.1040 0.1640 2.2885 0.5081 3.6640 -0.9894 -1.3368 1.1272
 1.4168 0.3930 0.3616 1.0644 2.5743 -1.3931 0.3086 -1.6731 4.1157 -2.5314
 0.7135 -0.3039 1.2949 -0.3829 -1.5570 -0.1784 -1.6480 -0.1272 2.3466 -1.5178
 0.4386 -0.6227 0.2403 0.2339 -3.6069 -0.3589 -2.4142 2.1362 -1.3500 -0.4659
 -0.2274 -0.5097 -0.0308 -0.5907 -1.2558 0.3636 -0.1454 0.9022 0.3566 -0.0399
 -0.3326 -0.3793 -0.9592 0.2304 -2.8026 -1.2756 2.4396 1.5525 -0.7016 -0.4094
 -2.8884 0.4699 -0.5305 1.0009 1.7495 1.1281 4.8993 0.6379 -3.8024 1.4266
 -0.8043 -0.1646 0.0305 -0.9099 -2.0341 0.4249 -2.5330 0.6631 0.3982 -0.0862
 0.3134 1.0449 0.1769 1.1369 3.5873 0.3912 0.5343 -0.9819 1.2664 -0.5834
 -1.3338 1.0520 0.2663 1.7551 3.6487 0.1405 4.7386 -1.7153 0.4229 -0.4136
 -0.0718 -0.2803 0.6483 -0.5836 -0.3657 0.3035 -0.6865 -0.6268 -0.1254 0.3453
 2.1308 -0.1864 -0.7439 -1.2563 0.7865 0.8270 -3.3025 -1.1439 0.2707 1.5983
 -1.4160 -0.3174 -0.0032 -0.8122 0.9301 1.2097 -0.0638 0.5219 -2.0265 1.4298
 0.7439 0.7035 0.6253 0.3322 3.4667 0.5288 1.1726 -1.1344 2.7858 -0.6765
 2.7271 0.4804 -1.0975 -0.5846 2.4115 0.2562 -2.3103 -1.4481 2.4804 0.1874
 -0.4325 0.0382 -0.6990 0.1761 0.8840 0.7124 0.8704 0.7948 -0.2454 0.0138
 -0.5149 0.2138 -1.3733 -0.5554 -2.7409 -0.1437 -0.4839 2.0572 -4.4705 1.8570
 0.1692 -0.5335 -0.0288 0.6268 -3.3357 -1.2246 0.9290 0.6727 0.4790 -1.0844
 0.7709 -0.4624 -0.0414 0.1403 -0.1313 -0.2713 -0.7451 0.8205 -0.3727 0.0151
 0.5440 0.3180 -0.0143 0.1574 1.3929 0.2562 0.8709 -0.9233 -0.1535 0.1592
 1.6392 0.5050 0.4564 0.1761 2.9549 -0.2091 -0.5718 -2.1812 2.2072 -0.2244
 1.0309 0.2677 -1.7098 -0.5320 2.1958 1.2025 -1.5365 -0.0581 -0.8511 1.3654
 -0.5360 0.7927 0.3574 0.9466 3.9764 1.1270 0.8261 -0.4089 0.4986 -0.1612
 -2.0436 0.6603 1.0167 2.1226 2.1998 -2.0086 5.7635 -0.8991 2.9001 -2.6202
 -2.7830 0.9627 0.6917 0.9944 -0.7241 -0.1607 3.2735 -0.1218 -1.1040 0.4927
 -0.7538 0.6550 -0.9048 0.7492 1.2416 -0.3083 3.6159 0.6356 -2.6136 1.1662
 -0.6595 0.0657 -0.4857 -0.2562 -1.3627 -0.1579 0.4337 1.0527 -1.7593 0.3449
 -1.9635 -1.0143 -0.0035 0.5677 -4.4206 -0.8103 2.3975 2.2874 -2.7993 -0.1883
 1.4126 -0.4480 -0.2765 -0.8732 -3.8693 -0.5671 -4.4908 1.5393 -0.6863 -0.2281
 -1.0882 0.4332 -0.1146 -0.6522 -2.4462 -0.3856 -1.3648 0.9635 -3.1173 1.5169
 0.6028 0.1966 0.6161 0.6990 0.7026 -1.1469 -0.3047 0.1208 2.7528 -2.6733
 -1.3543 -0.2779 -0.0285 0.9454 -1.2811 -0.5718 3.6428 0.8286 -0.5885 -0.6330
 -1.0396 -0.0047 0.7624 0.1502 -1.0921 0.7424 -1.0852 0.9134 -2.2794 0.9542
 -0.2995 -0.6389 -0.5799 -0.9942 -4.2132 0.0633 -1.3204 0.5946 -0.0634 0.3402
 1.6721 -1.2740 0.0697 -0.0889 -3.0022 -1.9845 -2.0913 1.1420 2.0030 -1.9669
 0.7975 -0.4063 -0.4342 -0.5738 0.7649 0.3008 0.7061 -0.3889 0.5314 0.2005
 3.2296 -0.3592 0.2335 -0.2201 -0.4209 -1.1553 -2.3353 -0.9910 2.4594 -1.0787
 -0.5218 -0.0822 0.7557 -0.9435 0.0558 0.8760 -1.2667 -0.8492 2.4711 -0.4990
 0.1718 -0.1527 -0.1853 -0.2936 -1.1480 -0.5808 -1.2554 0.9033 -1.7344 0.3690
 1.2924 -0.1844 1.2965 -0.2821 0.6720 0.3586 -2.7779 -0.4646 3.5561 -2.2612
 1.5543 -1.1561 -2.2087 -2.4459 -2.8924 0.0681 -2.9749 0.3228 -0.8848 1.8698
 -1.4747 0.5558 0.9035 1.7223 -0.1994 -1.8191 4.4422 0.7009 -0.0871 -1.4887
 0.2601 -0.4965 -0.5676 -0.1624 -2.3993 -0.3400 -1.3104 1.7061 -1.9706 0.3507
 -0.2453 0.1453 -1.5259 -0.5904 -0.5434 0.4815 -1.8082 1.3961 -4.4863 3.0929
 1.1322 0.4973 -0.4844 0.8828 2.7064 -0.1309 0.7283 -0.6458 -0.0044 0.3611
 -0.2767 0.6081 -0.8439 0.4017 5.1833 1.7890 0.8369 -0.4332 -0.7265 1.3170
 -0.7270 -0.2725 2.1242 1.0119 -3.7727 -2.4042 1.7183 0.5420 1.5487 -3.0185
 -0.9154 0.5488 1.5680 1.8410 0.7570 0.1066 3.2730 -1.0872 3.5937 -2.2511
 1.0411 -1.0984 0.8125 -1.1489 -4.4572 -0.2715 -4.4376 1.5368 -0.0074 0.0928
 -0.5873 0.2231 -1.4181 -0.5474 0.3041 0.7169 1.1386 0.3921 -0.0808 0.5550
 -1.3262 0.1795 1.0282 1.0450 0.5497 -0.3187 1.0958 -1.3318 2.3750 -1.3594
 -0.9899 0.2474 -0.0248 1.2596 1.5796 0.5109 3.8464 -0.5398 0.0226 -0.0881
 2.3693 -0.6395 -0.2447 -1.1150 -3.2418 -1.0828 -4.9417 1.2522 0.2573 -0.8675
 -1.8605 -0.7039 -0.2225 -0.3378 -4.2892 -0.0766 1.6747 0.5326 -0.9925 0.4040
 0.7175 -0.3809 -0.7728 -0.4639 -0.5928 0.1377 0.0569 0.5005 2.1975 -1.1948
 -2.0519 0.5040 1.0846 1.4023 -1.0946 -0.1189 3.8518 0.2649 -0.3377 -0.6744
 -1.1567 0.2053 -1.2184 -1.3967 -3.0590 0.7177 -2.3270 1.8010 -3.5038 2.2232
 0.5925 -0.0883 -1.9492 -0.9116 0.1363 0.7487 -0.8499 0.4673 -1.4341 2.0689
 -1.1649 0.4491 1.7348 1.0081 0.3538 -0.1053 1.7688 -0.1455 1.2581 -1.8250
 0.3852 -0.6578 0.5747 0.1253 -1.9026 -1.5441 -1.2637 0.6854 0.0423 -1.0815
 -0.6877 -0.0457 0.0361 -0.3961 2.2835 1.5173 0.9576 -1.3866 0.5083 0.5946
 -0.0571 -0.1130 0.5015 0.1297 -1.2991 -0.6522 0.9418 0.0876 1.9527 -1.0121
 -1.1703 0.4906 0.9086 1.0554 -0.2979 -0.8510 3.9874 -0.2077 -0.5492 -0.7955
 2.6706 -0.6336 -0.0262 -0.8702 -0.5891 0.0738 -2.1826 0.1657 2.6157 -1.3289
 -0.0634 -0.3588 -0.9638 -0.5651 -2.9015 0.5579 -1.3456 1.5472 -0.4142 -0.3636
 0.4216 -0.0536 -1.2359 -0.6700 -2.5924 -0.1000 -3.3308 2.2868 -4.1533 1.9834
 -1.3141 -0.1164 0.7046 0.8678 -2.1245 -1.6269 3.3076 1.0852 -0.7085 -1.4720
 -1.0689 0.5701 0.7761 1.2969 -0.6609 -1.0981 1.8763 -0.3574 1.1199 -0.8798
 -2.1731 1.0234 0.0348 1.1103 0.2888 0.3518 3.5643 0.2611 -2.9597 1.0248
 -0.9258 0.5255 1.9099 1.1357 3.4845 -0.8231 3.7405 -1.5285 2.6205 -2.0086
 -0.2885 -0.3928 0.0988 0.2412 -1.9168 0.5880 -0.6233 0.5714 0.9152 -1.3149
 1.3865 -0.5544 -0.8497 -0.3553 -0.6616 -0.0925 -1.4158 -0.1857 0.3689 -0.2303
 1.8778 -1.0667 -0.7453 -0.8253 -1.3682 -1.0503 -1.9461 0.5334 1.0654 -1.1261
 0.7793 0.0838 -0.2303 0.0936 -1.6261 -0.8426 -1.6460 0.2491 0.9881 -0.5429
 0.8302 0.2993 0.6396 0.1682 1.0384 -0.3108 -0.2917 -0.4461 1.6580 -1.1123
 -1.6364 0.1392 0.7494 0.1246 -0.7320 0.0274 1.0330 0.1667 1.5628 -1.7355
 -1.9920 -0.3271 1.7282 1.0814 -0.1575 -0.0345 1.7246 0.6244 -0.0475 -0.9482
 1.7428 0.1055 -1.0097 0.1371 0.6567 -0.6365 -0.8813 -0.0905 0.4772 -0.0936
 -1.3563 -0.5647 0.5924 -0.3668 -6.1358 -1.1779 -2.2174 3.0092 -2.0742 -0.8802
 -0.7999 0.4843 -0.8770 -0.6114 -2.6639 0.5651 -2.2085 0.8872 -3.6793 2.4620
 -0.0339 0.0386 -0.1991 0.8678 1.0733 -0.7297 0.8335 1.3742 0.8192 -2.2759
 0.5250 0.0055 0.1108 -0.0850 0.5037 0.9708 0.4223 -1.3458 0.2770 1.0818
 0.7732 -0.2843 0.6185 -0.5225 -2.3644 -0.9722 -1.1708 0.3631 0.2311 -0.5339
 1.4012 -0.4309 -1.8460 -0.8126 -0.6140 1.0179 -2.0726 2.2553 -1.7783 0.7546
 -0.8522 -0.6431 2.0184 0.7629 -0.2653 -0.4725 1.7768 -1.4170 3.4374 -2.3157
 -0.7036 -0.3541 -0.1943 0.0595 -0.8374 0.4103 0.5188 1.1288 -0.1609 -0.3029
 -1.2430 0.9049 1.0926 2.2431 3.1703 -1.0965 3.7360 -1.2267 1.0219 -1.3659
 0.8554 0.4094 0.8637 -0.0177 0.3231 -0.7875 -0.5169 -0.9424 2.6143 -1.6747
 0.9607 -0.7047 -0.5645 -1.0476 0.7098 0.5850 -1.5693 -0.0206 -0.4992 0.8220
 0.2991 -0.0343 0.7183 -0.1472 -2.8811 -2.0492 -1.3492 1.4194 0.1829 -1.8932
 1.2740 0.2786 -0.9084 -0.5950 2.4602 0.9963 -2.1793 -0.7052 -1.0209 1.4076
 -1.3016 -0.2722 -0.5510 0.4377 -0.8345 0.5818 1.6509 0.5309 -1.3704 0.4577
 -0.5465 -0.5349 1.1057 1.2096 -1.8280 -1.2836 1.1452 0.8363 0.6341 -1.8702
 1.4813 -0.4053 0.1562 0.4371 -0.1269 -0.9669 0.4748 0.5780 1.5703 -1.7913
 0.5591 0.2197 -1.3208 -0.8085 1.7965 0.2652 0.2323 -0.4040 0.3206 0.5986
 1.5825 0.0415 0.4059 -0.2860 2.6691 1.0882 -1.8603 -1.2755 2.7289 -0.8069
 -0.2511 0.1752 0.8766 0.2546 0.6703 0.3721 -0.8758 0.0822 2.3563 -1.5304
 -1.6280 -0.6174 0.4461 0.2747 -3.2642 -0.1268 0.2127 1.3652 -1.4116 -0.4304
 -1.8950 1.0197 0.2071 1.0351 0.0449 0.2545 1.9320 0.2478 -2.7871 1.2383
 0.0390 -0.1504 -1.4037 -1.0602 -0.4306 -0.3977 -1.2329 0.3610 -2.6923 1.8207
 0.8811 -0.1972 0.3087 0.5373 -0.2398 -1.1786 0.7232 -1.2444 2.7397 -1.8499
 1.2983 0.5435 -1.2931 -0.9147 2.0428 0.1735 -2.3493 -0.6565 -1.1491 2.0695
 -3.2081 0.6484 1.5454 1.0980 -1.2295 -0.5344 3.6860 0.9182 -1.6127 -0.6442
 0.9655 -0.5748 -1.0392 -1.1833 -6.1185 -0.9057 -4.9268 3.4503 -1.5305 -0.1630
 -0.2029 0.5912 -0.0843 1.1149 1.3899 -1.9982 2.6394 -0.0761 -0.0182 -0.6221
 -0.7865 0.6889 -0.9538 0.3133 3.6825 1.4840 2.3225 0.5068 -2.4401 1.5833
 0.5829 0.5518 1.3993 0.2746 3.4238 0.8487 -0.4099 -1.1968 2.3779 -1.2444
 2.8770 -0.7022 -2.3108 -1.7547 -1.8045 0.6085 -4.4454 1.0735 -2.8430 2.0896
 0.9267 0.4345 -1.2446 -0.2413 1.2562 0.4887 -0.6030 -0.8461 0.7204 0.6237
 -0.2052 -0.3745 1.3743 1.0042 0.3092 -0.5445 1.9977 -0.8742 2.0123 -1.5553
 0.4005 1.0678 1.1613 1.7424 6.1644 -0.9592 4.8970 -2.8855 4.6956 -3.1036
 -0.6905 0.0552 1.8915 1.4626 -0.6310 -1.7557 3.0548 -0.5067 2.7018 -3.2774
 -1.1892 1.1549 0.9685 1.6506 1.9664 -0.7493 3.8747 0.2007 0.5620 -1.7361
 -1.5393 0.3139 1.3649 1.8238 -0.7907 -1.7194 4.1554 0.1631 0.9601 -2.3185
 1.2266 0.1878 -0.5142 -0.5185 2.3759 1.2142 -0.7530 -1.1817 0.7066 1.3050
 -0.0225 -0.2956 0.0296 0.3566 -0.8821 -0.2085 0.0107 0.6668 0.1266 -0.2461
 -1.0922 0.5215 1.8279 0.7154 1.7773 0.0266 2.4732 -1.6262 1.2655 -0.4792
 0.2972 0.8391 -0.8571 1.0523 1.8197 -0.0988 1.2618 -0.4880 -0.8196 0.2058
 2.3502 -0.5747 -1.2803 -1.5318 -1.0972 -0.8028 -2.2003 -0.1837 0.1937 0.6737
 -0.7613 0.5888 -0.5058 0.6048 -0.0516 -1.3432 0.5847 0.0626 -0.6220 -0.0812
 1.1437 -0.8926 -0.0087 -0.7177 -0.4143 -0.1146 -1.9342 -0.3938 0.3522 0.2173
 0.5013 -0.2451 -1.1733 -0.5466 -1.1976 -0.5220 -0.3523 1.6632 -1.0080 -0.1002
 0.1382 -0.0411 0.7164 0.4426 -1.7484 -0.1134 0.1265 -0.4763 0.9869 -1.2235
 0.9739 -0.2307 0.5593 0.0730 1.2750 -0.0599 -0.6819 -1.7253 3.1523 -0.8200
 -0.1126 0.5368 1.2292 1.1765 3.9022 -0.1086 3.4322 -2.2512 2.6148 -0.9785
 -0.2228 0.6040 -0.4018 -0.6569 3.4515 1.8997 -0.1556 -1.8162 1.5567 0.9649
 0.0375 0.7618 0.5506 -0.1085 2.1149 0.2240 0.1148 -2.0348 1.1721 0.3121
 1.9685 -0.5217 -0.7689 -0.8190 -1.9560 -0.6982 -3.5983 1.1422 -0.7218 0.4480
 0.0669 0.4287 -0.2281 -0.8932 0.3954 0.5877 -0.6064 -0.0510 -1.8470 1.4956
 -1.2580 0.0496 -0.1771 -0.1676 0.8579 1.4963 1.0084 -0.0529 -0.6927 0.7573
 0.8360 -0.6357 -0.6950 -2.1345 -3.0362 1.2383 -4.0493 1.0376 -3.1697 2.6949
 1.3044 0.0468 0.8837 0.3239 0.8928 -1.5492 -0.4352 -1.0221 2.7005 -1.9464
 -2.5312 0.4213 2.3004 1.7408 0.4020 -0.2097 3.8873 -0.0721 -0.5927 -1.0318
 -1.9771 -0.2117 0.4529 1.2077 -1.6136 -0.5419 4.5129 0.8600 -1.4877 -0.7252
 0.1512 0.3223 -0.3344 1.3500 0.7664 -1.1885 3.8370 0.3778 0.0340 -1.0063
 1.3881 0.3836 1.4222 1.8235 2.8871 -2.2178 2.2188 -1.2483 3.5282 -2.7843
 -0.2817 -0.7178 -0.6927 -0.8805 -4.2821 -0.2109 -3.0087 1.8949 -0.4676 0.0786
 -1.2593 0.3025 0.3850 0.6691 2.3510 0.2970 4.1340 -0.4905 0.1197 0.0809
 -2.0315 -0.1406 0.3424 0.2220 -3.4697 0.7038 0.4062 1.5527 -3.4995 1.5350
 -0.5623 -0.3733 1.1611 0.3346 -1.8574 -1.0222 1.9473 0.5153 -0.8815 -0.9098
 0.5076 0.1623 -0.2742 0.3086 -0.5075 -0.1259 -0.2186 0.2163 3.4659 -2.4386
 -0.7915 0.3938 0.3498 0.5209 -1.1985 -0.2497 -0.5091 0.6520 -0.0335 -0.9274
 -1.6157 -0.1107 0.8171 0.3590 -2.8414 -0.7495 0.9751 0.9200 -0.9546 -0.0203
 -0.3531 0.1095 0.7202 0.5448 2.1707 0.6466 1.5949 -0.5888 2.6122 -1.4649
 -1.7072 -0.5489 -0.5084 -0.3491 -1.2877 1.3101 1.0271 0.2896 -2.3785 1.6037
 0.0629 0.0204 -0.5494 0.7699 0.5017 -0.0104 2.2949 -0.5195 0.9983 -0.7328
 0.5569 -0.8342 -2.2838 -1.8324 -1.2432 1.2096 -2.6901 0.6111 -2.7617 3.0767
 -0.3463 0.5625 -0.1190 0.6496 1.7893 1.1825 1.9203 -0.5046 0.9734 -0.3458
 -0.6981 0.3530 1.6860 0.8244 0.0943 -1.5211 2.0909 0.1093 0.3272 -1.7815
 2.3840 -0.4087 -0.8016 -0.3272 -0.5935 -0.2208 -4.5151 0.4347 0.1696 0.0107
 -0.0700 1.0432 -0.0963 0.7074 2.2815 -1.4326 1.0803 -0.4480 0.5076 -0.7575
 -1.3122 0.2290 -0.0360 -0.4582 -1.0226 0.0414 -0.0735 1.4166 -2.7960 0.9809
 1.1221 0.4727 -0.0651 -0.0846 1.2516 -1.1855 -0.3888 -0.7128 3.1602 -1.6384
 -0.7489 0.5161 1.0518 1.5030 -0.2998 -1.8237 3.6635 -0.2154 0.5485 -2.0187
 0.0840 1.2095 1.1666 2.2282 4.0876 -1.1282 3.7829 -1.7987 4.0167 -3.0397
 -1.4749 -0.3529 0.5594 -0.9287 -0.8155 1.3350 0.0085 0.1539 -2.4877 1.9790
 -0.1996 0.3135 1.0156 1.2024 0.0870 -1.0273 2.9754 -0.6879 4.3409 -3.1452
 -0.7564 0.1956 0.8781 0.9008 0.9047 -0.4286 2.4880 -0.1825 0.8920 -1.3272
 -0.2328 0.0426 1.7646 -0.1796 -0.9143 0.7283 -0.8390 -0.3423 1.4760 -0.4900
 0.0077 -1.5436 -1.3903 -2.5966 -6.9617 0.5161 -4.0888 2.1529 -3.3358 2.3421
 0.6948 -0.2739 -1.4089 -1.0805 -2.3460 0.1795 -3.1272 1.7076 -0.1511 -0.0868
 0.9780 0.1415 -0.4700 -0.0258 1.1307 0.8630 -0.9857 -0.5339 -0.4492 0.8846
 -0.5006 -0.2311 -0.2854 0.3478 -1.9134 -0.1583 1.6467 0.3352 -1.6015 0.9578
 1.9598 -0.2735 -0.2149 -1.1695 -1.3311 0.6861 -5.4056 -0.1289 0.4131 0.4587
 0.7635 -0.6226 1.1819 0.5312 0.9560 0.7482 0.8482 -0.8364 2.3584 -1.9840
 0.8403 -0.0568 -0.2171 0.3891 0.8473 0.0988 -0.5388 -0.4058 0.1257 0.3187
 -0.2884 -0.1692 -0.9270 -0.6580 -1.2952 0.0207 0.2288 2.2140 -3.4956 1.6898
 0.7981 0.0883 -1.1183 -1.3399 -1.5589 -0.2124 -2.8459 -0.1821 -2.7219 2.4506
 -1.0489 -0.8647 -0.1221 -0.5735 -4.6089 -0.2583 1.0762 1.9909 -4.1549 1.4339
 -0.0103 0.6740 -0.0823 -0.3512 1.8443 0.4023 0.4751 -1.2852 0.4816 0.8147
 0.9116 -1.0624 -0.0971 -1.0997 -3.3067 -0.3086 -2.8373 0.7605 1.0210 -0.9706
 -0.5751 -0.1654 0.0157 0.8569 -0.7740 -1.1625 3.1860 0.5462 1.3342 -1.8954
 -0.7839 -1.0600 -1.6399 -1.7431 -3.6542 1.3702 -2.6598 2.6076 -5.2100 2.9503
 -0.0583 0.5093 0.9680 0.4581 1.1760 -0.7075 0.3602 0.9038 1.5895 -2.0780
 -1.5925 -0.0500 -0.3390 -0.1360 -4.7702 -0.3264 -0.6936 2.4076 -1.7668 -0.2127
 -1.0511 -1.1350 -1.1978 -0.8241 -3.2745 1.3356 -0.6681 1.5792 -3.3852 2.2453
 -1.3367 -0.4423 1.2591 0.7667 -2.2738 -0.4498 2.3681 0.4619 -0.4670 -0.9768
 -0.0875 -0.1154 1.1518 1.4518 -3.1072 -3.7271 1.9097 1.1459 2.4681 -3.9777
 0.5163 -0.7647 -1.1157 -1.8693 -6.0592 -0.2490 -4.8530 1.8940 -2.2993 1.5911
 -0.8483 -0.4055 2.3531 0.6864 -2.8926 -1.3912 -0.2371 0.0623 2.4586 -2.7724
 -0.3009 -0.2982 1.4911 2.1298 1.9215 -0.6393 4.5239 -1.5086 4.8797 -3.4997
 -0.9341 -0.6815 0.1876 -0.0721 -3.3178 -1.3506 0.0712 1.2075 0.3846 -1.3509
 3.3706 -0.6111 -1.2825 -2.4376 -2.8830 0.9877 -7.2781 0.2292 -1.3838 2.0652
 1.4324 -0.1752 0.5066 -0.2068 3.3606 0.5557 -0.3965 -2.9947 4.8597 -1.0070
 1.8199 0.0407 0.2166 -1.0580 1.6397 1.1462 -4.0341 -0.6507 3.0227 -0.8589
 -0.8723 -0.6374 1.1662 -0.1380 -2.9650 -0.0128 0.6893 0.3387 0.5935 -0.6820
 1.6278 -0.5031 -1.7271 -1.3899 2.9648 2.0717 -1.0713 -0.3849 0.2222 1.2336
 0.1729 -0.4462 0.2736 -0.1126 0.7089 0.2817 0.5194 -0.9413 -0.6894 1.1193
 2.0040 -0.2940 0.4238 -0.5828 -1.4805 -1.6491 -2.4625 -0.4875 1.6505 -0.7566
 -0.2228 0.7135 0.3985 0.5052 2.3099 0.6573 -0.3048 -0.7905 0.4745 0.3937
 -0.9718 0.0181 -0.1563 0.0549 0.3279 0.0700 1.2734 -0.2220 -1.7915 1.3523
 -0.6965 -0.8852 0.1367 0.3904 -2.4467 0.2513 0.9012 0.9333 1.0485 -0.9731
 0.3397 -0.2838 0.6052 1.3621 -0.1437 -1.2215 0.2157 0.9255 1.0942 -2.5901
 0.3975 -0.1255 -0.6699 -0.1882 -2.1400 -0.2677 -1.6686 0.9052 -1.7789 0.4933
 -0.3555 -0.6167 -0.5995 -1.7875 -6.0969 0.6508 -4.9850 2.1472 -4.9626 2.7451
 1.2588 -0.1660 -1.4048 -0.7895 -2.6009 -0.4290 -1.8871 0.6601 -1.0491 0.9533
 -2.0066 -0.2775 1.9655 1.5746 -2.6233 -1.1012 3.3730 0.8383 2.0914 -3.3467
 -2.0287 0.2568 1.2346 1.6505 -0.5839 -0.9858 4.9870 0.2499 0.3871 -1.6351
 -1.6390 0.1071 0.6348 -0.0113 -3.7923 -1.4622 0.5111 1.3047 -4.2843 1.6929
 0.6842 -0.3358 -1.3780 -1.0416 -0.6277 1.3248 -2.8838 0.6628 -2.7353 2.2638
 0.8434 0.1846 -0.8971 -0.3389 0.3604 1.4445 -2.6219 0.6331 -0.2652 0.6776
 1.9157 -0.1903 -0.5306 -1.0021 -0.9305 -0.3981 -3.3076 -0.9637 0.8604 0.6997
 1.9010 0.1156 -0.3400 0.1211 2.3078 0.8339 -1.6567 -1.1573 2.3489 -0.1886
 -1.7496 0.3900 0.6433 2.1281 2.8355 -0.9291 6.1693 -0.4689 -0.0229 -0.9612
 -0.4000 0.4621 0.1229 1.0242 0.3178 -1.5713 3.5580 -0.5666 -0.6829 0.0440
 -0.2360 0.3447 -0.1037 -0.3790 -1.5631 -1.0840 0.3826 1.5321 -2.2817 0.1403
 1.1549 -1.3541 -0.9735 -1.1081 -1.2753 0.8191 -2.1453 1.1208 -0.9145 0.5450
 1.1091 -0.1983 0.7056 0.5028 2.6325 -0.0467 0.2911 -0.7283 3.5947 -1.9997
 -0.3059 0.4116 0.0624 0.8838 1.0102 0.4198 1.1922 -0.6449 0.5186 -0.1639
 2.1971 -0.4537 -0.8233 0.1486 1.7067 -0.7296 -0.5207 -0.1035 2.9283 -1.8559
 0.9493 0.3740 2.1126 0.6077 -0.7173 -2.8133 -0.2755 -0.8577 3.4044 -2.8554
 -2.2013 0.8932 -0.1264 0.9665 2.3234 1.2641 4.3697 -0.4130 -1.6012 1.1097
 -2.0059 0.8990 -0.0089 1.1424 2.5054 0.6780 4.1896 0.5035 -1.7632 0.2696
 -1.2078 -0.4640 -0.1836 -1.1806 -1.7465 1.6946 -0.7702 0.8259 -2.5550 1.4024
 1.0540 0.7760 0.6717 1.4238 4.4834 -0.4799 2.0687 -1.3873 3.0019 -1.9023
 -1.2987 0.5743 0.6336 0.6244 1.2461 0.9140 2.8163 -1.5652 0.2226 0.5932
 -2.4911 0.8050 1.3218 1.3669 1.7992 0.4453 4.0078 0.2635 -1.6191 0.1135
 0.7894 0.1506 1.3823 0.2043 0.6220 -1.4455 0.1599 -0.7005 3.7814 -2.8197
 -0.2734 -0.3301 -0.6807 0.5246 1.9998 0.9196 2.4697 -1.2693 -0.0914 1.3397
 1.3615 0.7624 0.6183 1.2522 2.1360 -1.6670 1.7616 -1.2300 4.6931 -3.0036
 -0.3393 -0.3259 -1.3466 -1.3369 -2.4562 1.7143 -2.5694 1.4098 -2.3795 1.9037
 1.2963 0.4711 -1.3485 -0.9850 2.3066 0.8898 -2.6705 -0.1668 -1.5312 1.4028
 -1.7536 0.4967 0.1308 0.7259 -2.6370 0.0313 1.6181 1.2485 -1.9376 0.0444
 0.2998 -0.0384 0.0466 -0.7400 -1.9195 -0.6716 -1.8919 0.7077 -0.2685 -0.0317
 -1.4571 0.3556 0.6275 1.0177 -0.2446 0.2557 2.5649 0.1962 -2.2414 0.9166
 0.1490 -1.0292 0.8525 -0.8010 -4.6903 -1.6611 -1.4308 1.4164 -2.2358 0.3809
 -0.6584 0.7810 1.4124 1.4479 -0.8027 -1.2705 1.6029 0.2104 0.2793 -1.2590
 0.1508 0.4350 0.5384 0.4494 5.6812 0.9763 0.6076 -1.5276 3.1766 -0.6496
 0.0973 0.0141 0.5683 0.0044 -0.9272 -0.8614 -0.0443 -0.2360 0.3268 -0.6660
 0.8468 -0.6590 0.2369 -0.1961 0.3840 -0.3924 -0.5077 0.1643 0.9903 -1.2535
 1.2050 -0.1153 1.0884 0.9476 2.2048 -0.5553 0.1358 -1.7633 4.9757 -2.4340
 2.1322 -1.2926 0.3895 -0.1545 -0.4207 -0.7961 -1.0941 -0.6461 3.7188 -2.2168
 2.4612 -0.8597 0.4479 -0.3482 -0.0135 -0.6473 -0.4596 -0.8220 4.4814 -2.7171
 0.2547 -0.3319 0.5834 -0.0500 -2.2021 -0.8532 -2.0163 1.4874 1.0862 -2.1519
 -1.0967 -0.1747 0.0704 -0.1567 -2.3853 0.0612 0.6084 1.7110 -0.5920 -0.8770
 0.7629 0.1759 0.7702 0.3433 -0.8835 -1.4455 0.1997 -1.8741 2.1204 -0.7155
 0.1324 -0.2582 1.3800 -0.9460 -1.1103 0.4896 -4.0650 -0.5518 2.0412 -0.8488
 0.0508 -0.3729 -0.2243 -0.7718 -0.1726 -0.2208 -0.3471 0.5851 -2.2221 1.5419
 -2.4122 0.8255 1.3033 0.8911 -0.9815 -1.2802 2.3675 0.7475 0.4503 -1.7669
 -1.0817 0.2204 1.8476 0.6089 0.1099 -1.3052 1.0435 -1.7188 3.2479 -1.9462
 -0.2636 -0.7899 -0.3445 -1.3316 -1.6432 1.0382 -1.0049 1.1751 -3.3851 2.5510
 0.4769 0.1229 0.5159 0.1980 2.5468 1.0637 0.4182 0.1173 -0.3401 -0.1861
 0.8519 1.1425 0.2380 0.0776 2.3538 0.5542 -1.5382 -0.4669 0.5887 -0.3248
 -0.6401 -0.0228 -0.7392 -0.5788 2.3483 2.3675 0.6923 -0.7643 -1.8735 2.1538
 0.4401 -0.6841 -0.7810 -1.8947 -5.6669 -0.1825 -4.4200 2.3505 -2.1267 0.9707
 0.5179 -0.4200 -1.6444 -1.5035 -0.4237 0.8868 -2.2260 0.6924 -1.4975 2.0646
 0.4118 0.0112 0.4162 0.2690 -0.7179 -1.1065 -0.6159 0.3421 1.6135 -1.3906
 -1.8437 -0.4588 -0.1965 -0.0400 -2.1159 0.1974 2.1257 0.5149 -3.4695 1.7169
 0.6981 -1.0092 0.8629 0.0591 -5.4214 -2.0728 -2.0515 1.4167 1.1699 -2.0028
 2.0346 -0.5967 0.0118 -0.3176 -1.1214 -0.6814 -1.9743 -0.8679 1.6337 -0.6099
 -0.2886 -0.1053 1.0654 0.8733 2.4545 0.4624 3.3675 -1.9056 0.5189 0.0865
 0.8171 -0.1581 -1.1696 -0.9650 -2.7741 -0.8864 -3.2473 0.6715 -0.8125 1.0439
 -0.4421 1.1121 0.0608 0.6283 3.0890 -0.1996 1.0663 -1.2238 0.7373 -0.6618
 0.0107 -0.0872 -1.3462 -0.4602 1.0549 0.1088 0.4844 -0.7188 -1.4279 1.5941
 -0.6106 0.4632 -0.5988 0.9494 1.2495 0.3213 1.9270 0.5328 -0.4260 -0.8916
 1.8123 -0.4101 -0.9992 -1.5958 -0.8288 0.3968 -3.9891 0.6019 -0.1293 0.8043
 0.3731 -0.4307 1.0643 1.2427 0.8327 0.4762 1.6906 -1.3518 2.5370 -1.2001
 3.0774 -0.1551 0.4838 0.2879 2.9007 -0.5645 -1.2129 -1.7934 4.6440 -1.4562
 -0.4373 0.7595 -1.3077 -0.6845 0.2482 1.3475 -0.9482 1.2930 -3.8612 2.3760
 -0.6924 -0.4731 -1.2205 -0.7211 -2.7303 -0.0194 -0.2405 1.6563 -4.1775 1.7719
 0.4173 0.5116 0.5106 0.2085 0.5158 -0.8691 -1.4892 0.0688 1.0489 -0.7189
 -1.1498 0.3551 0.8175 -0.1967 -1.9979 0.3749 0.1744 0.0147 -2.6700 1.4199
 -0.3456 0.2503 0.2531 1.1329 1.2095 -0.8776 1.9216 -0.9648 1.0790 -0.8373
 -0.2834 0.0853 -0.2646 -0.2894 -0.1913 0.5713 -0.3935 0.2105 -1.1511 1.0110
 0.9510 -0.5234 -1.4823 -1.7975 -0.8183 0.7867 -3.5849 1.0302 -4.0845 3.1356
 -1.6755 -0.0676 -1.1002 -0.8247 -2.1947 0.6039 -0.6219 1.7773 -3.5758 1.6460
 1.8911 -0.2442 0.5877 -0.3260 -1.3898 -1.0219 -4.1809 -0.1696 1.3934 -0.7332
 0.6559 0.6198 -0.3154 -0.3060 2.4540 0.3684 -1.8516 -0.1245 0.3649 0.3216
 1.0142 0.2946 0.3570 1.1170 1.6000 -1.8532 2.5704 -1.0556 1.7057 -1.7713
 1.0395 -0.6370 -1.7227 -1.8077 -0.8805 1.3222 -3.6660 0.2626 -2.5878 2.4502
 2.2899 1.0341 -0.4392 0.4445 6.1231 0.4985 0.2601 -2.3810 4.0114 -1.0104
 0.7957 -0.2912 -0.5418 -0.4208 -0.4687 0.3156 -0.8755 -0.2320 -0.2242 0.6652
 1.4927 1.0729 -0.6517 0.6728 5.4339 0.0828 0.3720 -1.5948 0.5592 0.0951
 -0.9121 -0.4348 1.2850 0.0988 -0.0072 0.6303 0.3111 0.1602 1.0779 -0.6376
 -1.6474 0.2169 1.3500 1.4369 0.8207 -0.9127 5.3732 -1.7271 1.7350 -0.8440
 -1.7945 0.8010 1.7297 0.8584 1.2253 -0.2247 0.8542 -1.0758 1.4289 -0.5091
 1.4033 -1.2560 0.8142 -0.7722 -3.3826 -1.2733 -3.8374 0.2649 2.2329 -1.7020
 -0.0326 0.5614 0.6321 0.8139 -0.0405 -0.9428 1.2671 -0.4727 1.4542 -1.4479
 -0.8557 -0.0041 -0.8214 -0.6170 -2.4975 0.0027 -0.9367 2.2160 -5.0190 2.4858
 -0.1587 -0.6479 -2.0071 -2.6398 -1.9002 1.9764 -5.0260 2.4799 -5.0035 3.3354
 0.3769 -0.5185 1.5243 0.5048 0.2415 -0.6198 -0.0837 -0.6969 2.2297 -1.5594
 -0.6611 0.0867 0.2739 0.7878 0.0088 -0.0919 1.7213 -0.0563 0.1360 -0.1449
 0.1678 -0.0630 -0.8374 -0.1511 -1.2218 -0.1452 -0.7830 1.3576 -0.9332 -0.0733
 1.3912 -0.8930 -1.4908 -1.4903 -0.8781 1.1800 -1.4954 0.3512 -0.9085 1.8377
 -0.7803 0.0788 0.0045 -0.4939 -1.4344 -0.6321 -1.4236 0.8818 -1.8126 0.4730
 1.1807 -0.1386 0.1310 0.5586 3.6897 0.6469 0.3205 -1.1679 1.9560 -0.5340
 1.4201 -0.4469 0.1006 -0.8683 -3.5234 -1.5287 -1.9308 0.9618 0.7191 -1.3545
 -1.3346 0.6650 0.4858 0.3327 2.3393 0.9041 3.2967 -1.3782 -0.7191 1.3456
 -0.7419 -0.7835 1.3414 0.2942 -2.9878 -0.8157 0.4092 1.0561 -0.1176 -1.3392
 -2.4574 -0.4190 1.8395 1.3914 -4.9192 -1.5791 3.1754 1.7129 1.2552 -3.2227
 -0.3379 0.3649 -0.4842 -0.0192 1.6812 0.7240 0.2168 -0.5652 -0.2448 0.7015
 -1.3793 -0.3972 0.1176 -0.5157 -0.3297 1.6062 -0.5475 0.7264 -3.0919 1.9125
 1.4718 -1.2360 -1.4426 -1.4850 -3.8783 0.1254 -2.8292 1.7260 -0.3508 -0.3092
 -1.1318 0.5579 0.6342 0.9614 1.7153 0.5210 2.4763 -1.6033 0.5757 0.1435
 -2.1899 -0.4457 -0.3944 -0.5621 -2.3173 -0.1270 2.5329 0.6573 -2.1469 0.8973
 -1.6017 -0.3546 1.3967 0.6387 -1.2435 -1.2703 3.5753 -0.6517 1.6392 -1.7040
 -0.0544 1.1023 0.4922 1.8700 2.8006 -1.5515 3.6225 -1.4912 2.0699 -2.0307
 1.9134 -0.3430 1.3522 0.1831 -0.6380 -0.4093 -2.0128 -0.6409 3.9123 -2.0274
 -2.5520 0.2647 -0.6894 0.3137 -2.2401 0.7058 1.8586 2.6623 -5.4206 1.9626
 0.1925 -0.6559 0.6306 -0.3753 -3.7734 -1.0208 -1.4850 0.8853 1.8327 -2.1331
 -0.0828 -0.1655 -2.0674 -0.0858 -0.3530 0.7530 1.7337 0.7139 -2.0058 1.2737
 -0.4514 1.2802 2.5140 1.8179 2.5055 -0.8088 1.4462 -1.5103 1.9918 -1.9800
 -0.3244 -0.4249 -0.4851 0.1234 -3.4435 -1.1494 1.5809 1.1914 -0.6260 -0.6871
 -0.8108 0.1787 0.6836 1.2022 1.6115 -0.5153 3.0136 -1.2899 1.3569 -1.1110
 -1.1123 0.1011 1.8534 1.2641 -0.3809 -0.2815 0.2532 -0.9132 2.6354 -1.9965
 0.0013 0.5035 0.0123 0.4692 -0.2690 -0.9603 -0.5244 0.1022 0.2721 -0.4484
 -1.5047 0.4360 0.5075 0.4933 1.3307 0.1287 2.6780 -1.7806 0.1156 0.3209
 -1.1243 0.2680 -0.4719 0.2377 0.9208 0.9884 -0.0356 -0.5250 -1.2155 1.4024
 -0.7342 0.2592 0.8294 1.1190 -0.0708 -0.6607 2.2955 0.0577 -0.0375 -0.9103
 -0.0721 -0.5412 -0.4991 -0.5275 -1.3710 -0.5649 -1.1110 0.4581 1.0585 -0.3784
 0.7326 0.3019 -0.8645 -0.6840 1.2684 0.9037 -2.0964 1.0169 -3.1483 1.8956
 -1.8096 1.2112 1.6525 2.1687 2.9032 -0.9873 4.9092 -1.0302 0.9914 -1.4705
 -0.4855 0.0377 -0.5034 0.3171 -1.6748 -1.5760 1.6147 0.4453 -1.4699 0.3131
 -1.0969 0.7273 0.7740 1.0827 -0.3582 -0.4597 0.7169 0.4824 -0.6389 -0.7436
 -1.7434 -0.7845 -0.9195 -0.3967 -2.7829 0.3749 2.3327 1.0765 -2.0114 1.1613
 1.1223 -1.1547 0.2707 0.1282 -0.7235 -0.7213 -0.0101 -0.3553 1.8732 -1.1933
 0.7373 -0.2072 1.0019 0.2471 -1.1362 -0.2990 0.5687 -1.1078 1.1886 -0.2556
 -2.2355 0.4046 0.1422 0.7302 -0.8806 -0.3092 2.4097 1.1384 -2.4763 0.9348
 0.9258 -0.9455 -2.7437 -2.1162 -2.1815 1.1747 -2.8805 1.0629 -2.7471 2.9197
 -2.0060 -0.5448 1.5419 0.1848 -3.5863 0.1163 0.0773 0.9222 -0.1803 -0.9613
 -0.1574 0.5099 0.2199 1.1469 -1.1824 -1.0544 -0.1356 1.2404 0.6464 -1.9943
 0.1394 0.1976 -0.0563 -0.2656 1.0994 0.1084 -0.6901 -0.9451 0.6799 0.4574
 0.3032 -0.2343 0.0644 -0.2294 -2.6785 -0.7085 -1.1101 0.2728 0.1990 0.1371
 0.8219 -1.1764 -1.1041 -1.1147 -4.3040 0.1300 -1.8110 1.9156 -0.5681 0.2379
 1.1113 -0.2588 -0.6427 -0.3931 -2.1751 -1.4406 -2.3540 1.6000 -1.3163 0.0008
 -0.9521 -0.2106 -0.9028 -1.1376 -3.6668 0.0532 -2.8671 2.1448 -3.7539 1.9950
 -0.3422 0.9263 0.1369 1.0946 -1.3937 -2.5970 1.4929 0.6770 0.2265 -1.7750
 -0.5121 1.2342 0.4937 1.1202 3.1756 0.0382 1.6722 -1.6037 0.5991 0.7024
 -2.5973 -0.2220 0.5505 1.0331 -1.7769 0.1204 4.2272 1.3165 -1.1746 -0.5816
 0.4986 -0.8094 -1.3297 -1.6506 -2.6912 0.6320 -2.8140 1.4615 -2.9783 1.7460
 1.4039 -0.1004 0.5376 -0.8239 0.1093 -0.0662 -4.2977 0.4932 1.5808 -0.8497
 -1.2269 0.2833 1.0771 1.2784 0.4002 -1.4004 3.2704 -0.4627 0.7103 -0.9629
 -0.4055 0.2634 0.2611 0.1983 3.0710 0.5764 1.1979 -1.0787 0.0117 0.3196
 0.9527 0.2892 0.1928 0.6916 -1.1899 -1.9378 0.6795 1.0151 -0.7470 -1.0053
 -0.8514 -0.2255 -0.2423 -0.5238 -0.6178 1.7736 -1.2127 0.1154 -0.4140 0.2045
 -0.8532 0.3666 0.0754 0.3118 1.4547 0.6374 1.1418 0.4780 1.4382 -1.5458
 2.1213 -0.6872 -2.0419 -1.9474 -2.0433 0.8920 -4.8337 1.4845 -0.5064 0.5951
 3.0925 0.1949 -0.9729 -1.3203 3.0555 1.0865 -3.0836 -1.6646 1.9051 1.2255
 -0.2743 -0.0399 0.2190 1.1778 0.8690 -0.2511 2.7386 -0.9075 2.9864 -2.1146
 0.3068 -0.2131 -0.8313 -1.2758 -2.4934 0.5275 -1.2635 -0.2903 -2.0573 2.4544
 -0.4991 0.4962 -0.5809 0.8070 0.1525 -0.2464 0.4630 0.2447 -2.0678 0.9864
 -0.7751 0.3350 -0.2542 -0.7896 -2.5923 0.3704 -2.4305 0.4517 -2.1786 1.7541
 -0.3923 0.4930 -1.4290 0.0655 -0.3037 0.7995 0.1246 0.7944 -2.5195 1.1789
 -0.0700 -0.3085 -0.2154 0.4222 0.6145 0.3163 1.3141 0.0772 -0.5779 0.3187
 0.0516 0.0792 -1.1471 -0.4399 -1.0390 -0.4041 0.6732 0.6409 -1.6915 0.8789
 1.5198 -0.0994 -0.4440 -0.8691 -2.0189 -1.4638 -3.7699 0.4917 1.0977 -0.6684
 -0.8650 0.3249 0.2793 0.3162 0.8890 -0.0762 1.3244 -0.7957 0.7083 -0.5679
 -1.2673 0.5823 1.6904 1.6956 1.5891 -1.1105 3.1623 -0.0267 -1.0225 -0.5064
 -1.0472 -0.3961 -0.0368 -0.8257 -3.9160 0.0824 0.0388 0.3961 -2.2923 1.7404
 -0.7511 -0.1662 1.7533 1.2271 -1.1938 -1.4458 1.8165 0.2175 0.8812 -1.2377
 -0.0608 0.3833 -0.2083 0.2361 1.8467 -0.1215 2.4234 -2.0594 1.6412 0.1742
 0.2654 0.3684 -1.7949 -1.2222 0.7744 0.3019 -0.2335 1.3854 -4.9582 3.0304
 -0.4722 0.4265 -0.0053 1.2881 3.5397 1.0166 2.0760 -1.3534 0.7054 -0.0550
 0.4522 -0.2570 0.9645 0.0528 -2.2218 -0.9745 -2.4672 -0.0833 -0.0595 -0.5277
 -0.7418 0.1381 0.1165 -0.2231 -0.4707 -1.3591 1.9410 -0.7788 1.7223 -1.3317
 -2.0282 -0.2214 1.3506 0.6559 -2.7780 -0.2538 2.4149 0.8614 -1.2719 -0.3537
 -0.2681 -0.5630 -1.0905 -1.4517 -4.0672 -0.4298 -1.1938 2.3546 -4.6878 2.1962
 -0.7059 0.9004 1.0888 1.5399 1.9881 -1.0142 2.1189 -0.3994 1.0010 -1.5271
 1.0355 0.0004 -1.3676 -1.8312 -1.4171 0.5501 -3.9119 -0.3914 -2.6513 3.2789
 0.9158 -0.1764 0.0472 -0.4983 -0.5793 0.0749 -2.2699 0.2346 1.8404 -1.7008
 -0.2173 0.1865 2.4907 2.0274 2.1383 -1.7545 2.9847 -1.3153 4.3415 -3.4362
 0.8407 -0.4248 -2.4437 -2.2227 0.2945 1.2346 -3.2068 -0.5219 -0.9911 2.7221
 -2.0553 -0.1347 1.0068 1.2209 -1.9998 -1.0544 2.2353 1.3458 -0.3370 -1.3682
 0.6562 0.0875 -0.5558 -0.5439 -2.4174 -0.1111 -2.2124 1.1278 -0.6193 0.0994
 0.6373 0.6547 0.5682 1.0697 6.1954 0.0396 2.6056 -2.7536 3.4372 -1.1980
 -0.8248 0.5989 0.5126 1.2200 3.7578 0.0822 3.4153 -1.6670 2.3027 -1.3066
 2.7170 -0.4961 0.7323 -0.2657 -2.3186 -2.6412 -2.2144 -0.7166 2.9898 -1.6729
 0.4094 -0.4124 -0.6617 -0.4705 -2.8578 0.7257 -2.2520 1.5813 -1.0848 -0.0244
 -0.2340 0.3433 0.5989 1.1209 1.5395 0.1307 2.3726 -0.3538 1.2438 -0.6934
 0.6497 0.3129 -1.0657 -1.2646 0.4085 0.2730 -3.5976 -0.0327 -1.0843 1.5938
 0.3857 -0.5112 -0.5665 -1.1831 -2.9034 -0.3601 -1.3349 0.4670 -2.1082 1.7246
 -0.7184 -0.2518 0.4845 0.1353 -3.0835 -0.6426 -0.1406 0.7749 -0.7506 -0.0258
 -1.4914 0.7487 0.0590 0.6346 0.4346 0.7730 1.9920 -0.1964 0.5597 -0.0572
 -0.5114 -0.2332 0.7846 0.8565 0.9232 -0.1205 2.0728 -1.0483 1.4287 -0.8011
 0.7720 -0.5830 -1.3774 -0.6386 -0.9682 0.1773 -0.9764 -0.2434 -1.3443 1.4998
 0.2902 0.7330 1.3382 0.9515 3.4008 -1.3559 2.0655 -1.0928 4.2657 -2.8928
 -0.8319 0.3528 1.8862 1.6634 2.6722 0.3028 3.2145 -2.0209 4.6287 -2.5491
 -0.2221 1.2771 0.0701 1.5591 5.4858 0.0732 3.6648 -1.1782 3.2919 -1.7940
 0.9068 0.2182 -0.8190 -0.7674 2.0824 1.3745 -1.4358 -1.7270 -0.2284 1.7537
 1.1620 -1.1740 -1.5954 -1.6315 -2.4332 0.8091 -3.2256 1.2017 -1.7355 1.9058
 -0.9368 -0.1143 -0.9190 -0.3450 -0.5701 1.9427 -1.3575 1.3603 -1.8611 1.0767
 -0.4072 -0.2604 -0.9169 -0.5665 -2.6390 -0.2589 0.7825 1.1144 -2.4868 1.3947
 -0.1325 -0.3069 -0.6274 -1.0577 0.7904 0.9114 -0.3763 0.4054 -2.0726 1.7360
 1.4901 -0.8202 -0.2201 -1.0227 -2.1552 -0.1818 -1.6940 -0.4103 0.5201 0.5099
 2.4856 -0.8992 -1.1710 -1.0698 0.0446 0.2583 -4.3779 -0.3791 0.6994 0.6394
 -0.1685 -0.3684 -0.1837 -0.0726 -2.3547 1.0592 -1.8132 1.5026 -0.3804 -0.1379
 -0.0097 -0.1126 -0.6203 0.0816 0.3920 0.3562 0.7735 0.5011 -2.5558 1.3628
 -1.0392 0.1081 0.1772 0.7884 -2.1753 -0.3212 1.3984 2.1022 -2.2824 0.1952
 1.8765 -0.9571 -0.3660 -1.1283 -2.1676 -0.2725 -1.9425 0.5256 1.1374 -0.7909
 -0.7994 0.7291 0.1061 1.3179 0.7464 -0.5134 2.7772 -0.3373 0.3274 -0.9163
 0.3411 0.3140 -0.0554 0.0841 0.6704 0.1211 -0.9070 -0.0432 0.4064 -0.4067
 0.0136 0.0726 0.6679 0.3131 0.7574 0.3342 0.6115 -0.9288 -0.9652 0.8503
 0.4606 -0.3451 -1.9200 -0.3757 -4.4316 -1.1251 -0.7268 1.4868 -0.1267 -0.4694
 1.6614 0.6292 0.1737 0.1802 4.5556 0.6339 0.0657 -1.7167 3.7879 -1.3432
 -1.6179 0.5548 0.7933 0.2815 0.3894 0.4959 0.8365 -0.3359 1.0819 -0.5385
 1.0066 -0.0788 0.7386 1.3380 1.1710 -1.2970 2.8555 -0.3642 3.2288 -2.6923
 1.2513 0.2692 -1.9114 -0.0788 2.7953 1.9505 -1.1014 -0.3621 -2.1193 2.4766
 -0.3216 1.0586 0.6915 1.2021 3.5532 -0.1877 3.3336 -1.8972 0.8915 0.4195
 -2.0922 1.5695 0.3316 1.1017 3.5048 1.1557 2.6964 -0.5552 -1.1172 0.6707
 0.4953 -0.2637 -0.2001 -0.7565 0.7347 0.2220 -0.7747 -0.9577 1.0366 0.1543
 0.5719 0.0099 -0.8741 -0.0966 1.2713 -0.0040 -0.8667 -0.3713 0.8119 0.0320
 0.5490 0.3818 -0.8390 0.3439 4.5050 0.8741 2.8432 -1.9761 -0.2678 1.3096
 -0.8577 -0.8445 -1.0650 -1.1415 -3.0047 1.1293 0.1827 1.7284 -4.1277 2.2581
 -0.6643 0.2157 -0.6074 0.5212 -0.4752 -1.2213 1.6537 0.4988 -1.2099 0.0382
 0.0404 0.3777 -0.4164 0.1293 0.2629 -0.4084 -0.0263 0.0971 0.4889 -0.4911
 -1.3189 0.7927 0.1957 0.5740 1.0047 0.4815 0.9997 -0.5050 0.4727 -0.3113
 -1.0525 0.1915 0.7966 1.9824 2.4175 -0.3313 4.9505 -0.0360 1.9537 -2.3131
 -0.1830 -0.7513 1.3513 -0.0238 -0.5626 -0.1364 1.3749 -0.5170 2.9339 -1.8761
 1.9686 -0.1095 -1.0268 0.6329 2.0860 0.2396 0.2707 -0.1230 1.6734 -0.8580
 0.6294 -0.1413 -0.1467 -0.2564 -1.2857 -0.0616 -1.3344 0.5081 0.9479 -0.7546
 0.9120 0.0933 0.6695 0.5813 2.6128 -0.6458 1.2211 -0.5048 2.8894 -1.8473
 -0.3440 -0.3604 0.8153 0.5793 -0.2171 -0.5014 2.6441 -0.9432 1.2069 -0.4352
 -0.0611 0.8428 -0.1548 0.1939 1.6458 0.3901 0.0580 -0.3472 -0.0565 0.0854
 0.5193 0.5838 0.4297 0.1156 1.6315 -0.1734 0.5028 -0.5406 0.1438 -0.0510
 1.1633 0.0025 -1.1641 -0.7002 1.2349 0.6514 -1.7161 -0.2599 -0.6955 1.8359
 -0.1925 -0.1998 0.6812 -0.1818 1.2413 1.6579 1.4703 -1.1320 1.2891 0.2044
 0.1752 -0.2142 1.8764 1.1238 1.9229 -1.7250 2.5165 -2.3593 4.5944 -2.8904
 -1.2719 0.5461 0.3829 1.1572 0.9874 -0.7916 3.3728 0.1995 -0.6859 -0.4775
 -0.4754 0.0797 -0.0022 0.4170 0.4424 0.1185 1.7879 -0.4775 1.1936 -0.9827
 -0.6501 -0.1573 -0.5642 0.1616 -0.2715 -0.0574 1.0493 -0.0787 1.5946 -0.8483
 0.0943 -0.1291 1.4506 0.7686 -1.2101 -2.1730 1.1024 0.3466 1.7145 -2.4434
 2.0600 0.0800 -0.3871 -0.7315 1.6771 0.4100 -3.8353 -0.5881 0.6024 0.0890
 -0.8819 -0.3803 -0.0870 -0.4116 -1.9840 -0.0292 -0.8116 2.3216 -1.1118 -0.6562
 1.2279 0.4133 0.8312 0.7447 1.1043 -0.3752 -0.3320 -1.8328 3.9587 -1.7719
 -1.1794 -0.4992 -0.6711 -1.3046 -2.0363 1.5093 0.1621 0.8672 -2.3042 1.7012
 -1.7848 0.0051 0.0210 -0.5086 0.2309 1.3747 1.1674 -0.7674 -0.8826 1.8732
 1.0185 0.5833 0.8112 0.7230 2.8670 -0.7900 1.5728 -0.7778 2.0982 -1.1569
 -1.4939 0.8666 -0.1169 1.2177 2.5324 0.9085 3.4006 -0.5352 -0.8434 0.6886
 0.3631 0.5214 1.4042 1.1887 4.3257 -0.4645 2.1015 -1.5990 2.8894 -1.5990
 -1.9730 -0.0327 0.1796 0.5411 -1.6432 -0.6798 2.4875 0.0561 -1.8071 0.1178
 1.3393 -0.8723 -0.0052 -0.8331 -5.5512 -1.8854 -2.3871 1.3709 0.1791 -1.1859
 0.9348 -0.4375 -1.3545 -1.2721 0.1515 0.6861 -2.8276 0.7227 -2.9054 2.3306
 -0.4107 -0.0860 0.4644 0.2601 -0.0725 -0.2800 0.6526 0.1109 -0.5341 0.2955
 0.7657 -1.0197 0.2494 0.1563 -1.4351 -0.4938 -1.3240 -0.3157 1.9414 -1.3750
 -0.0030 0.9550 0.6635 1.3313 4.5267 0.5453 1.3896 -1.4792 0.8731 0.2158
 1.0953 0.0936 0.5854 -0.5735 0.5809 0.1637 -1.9641 0.0860 1.4000 -0.3108
 0.2037 0.1781 0.9431 0.1978 -1.9767 -0.9034 -1.9092 0.3561 1.1108 -1.6703
 0.0926 0.1121 0.1940 0.2918 -0.4795 -1.3161 0.4968 0.3042 2.0682 -2.1969
 0.6894 -0.1356 -0.9273 -0.3197 -2.2857 -0.1633 -1.9698 0.7124 -3.2568 1.7457
 0.1767 -1.1539 0.1928 -0.7186 -1.9252 0.4933 -2.2805 -0.3799 1.2692 -0.6169
 1.7524 0.2880 -0.9782 -1.2769 -1.0198 0.5077 -5.7267 -0.1554 -0.9526 1.8827
 -0.3803 0.7540 -0.5893 0.5393 3.6961 0.9207 2.4427 -2.3329 0.1668 1.4198
 2.5465 -0.0803 -1.3133 -1.4613 -2.3105 -0.1797 -3.5671 0.6306 -0.4236 0.6734
 0.2311 -0.0983 0.5587 -0.1449 0.2133 -0.6492 0.7753 -1.4966 2.2448 -0.7268
 -0.3721 1.1863 1.8289 1.7861 3.8346 -0.2159 1.7721 -1.6054 2.2044 -1.1978
 -0.0444 0.1907 -0.7149 -0.6732 1.1864 1.4080 -0.0054 -0.4203 -1.6394 1.9733
 -1.0539 0.0897 0.9431 0.0138 0.8041 0.2263 2.9561 -1.4131 0.6136 0.6188
 0.0734 -0.9203 -0.8062 -2.0953 -4.6153 0.4485 -4.5619 1.9647 -1.5622 1.2460
 0.3174 0.1876 -1.7590 -1.4141 0.0039 0.9126 -2.6687 -0.0776 -2.5640 2.7996
 -0.0157 -0.6559 1.1126 -0.3277 -1.6883 -1.0300 -0.2138 0.0245 1.8560 -1.2587
 0.4250 -0.2673 0.0898 -0.0607 0.8701 0.3528 -0.9250 -0.7387 1.5829 -0.7114
 0.4528 0.9603 -0.4144 0.5759 2.7370 0.2761 0.5067 -0.3932 -1.6055 1.1071
 0.9806 -0.4841 1.1230 0.2197 0.0522 0.1879 -1.4194 -0.7673 3.3325 -2.0571
 -0.5776 0.6319 -2.0794 -0.4640 -0.8519 0.9930 -0.1611 1.3721 -3.6376 2.0983
 -0.4330 0.5633 0.3874 0.3576 1.3802 -0.5249 1.8601 -1.2841 2.5582 -1.4454
 0.0923 0.6685 -0.8900 0.0572 1.1305 -0.4125 0.8112 0.0348 -1.0427 0.9961
 0.5865 0.0274 0.0977 -0.1942 -4.1736 -1.8451 -2.0659 2.0836 -2.0048 -0.2423
 4.3156 -1.0058 -1.7336 -0.6286 0.4149 -0.3150 -2.9007 -0.2934 2.5001 -0.5731
 0.4603 -0.9115 -1.1177 -2.1275 -6.1305 0.7827 -5.8950 2.2484 -2.8652 1.8982
 -0.4677 0.2894 0.2363 0.3432 0.1763 -1.4463 1.0152 -0.8251 0.4736 -0.4487
 -0.3896 -0.1051 0.3007 -0.2832 -0.8926 -0.7943 -0.1271 0.9540 0.0312 -0.8389
 0.7308 -0.9157 -1.4229 -0.8854 -3.7375 0.5157 -3.1587 2.1340 -1.1564 0.4413
 -0.1639 -0.2191 0.4052 -0.2261 -0.5127 -0.3583 -0.7685 0.0968 -0.0047 -0.1664
 1.5189 -0.4061 -2.2519 -2.0128 -2.7696 -0.0542 -3.4425 1.8099 -2.2941 1.8256
 -0.9743 -0.6557 0.5323 -0.4394 -4.1557 -0.8818 0.3770 1.5409 -1.0569 -0.5798
 1.7113 -0.4749 1.7208 0.9437 1.0519 -1.1115 0.0186 -0.0697 4.8602 -3.5270
 1.5005 0.2072 -0.3871 -1.5196 -2.3952 0.1222 -4.7537 0.3823 -2.5333 2.2201
 -0.3982 0.1546 0.3562 0.5566 -0.1105 -0.8354 2.2509 -0.5592 1.2945 -1.4438
 0.8096 -0.7315 0.6583 -1.1290 -2.1479 0.8626 -3.6828 0.9370 -0.0952 0.5973
 0.6458 -0.6008 -1.1533 -1.4313 -0.2010 1.5360 -2.6003 -0.0687 0.7228 0.9408
 0.2317 0.2621 -0.6427 0.4460 5.6433 1.5525 2.7887 -3.0763 2.7362 0.5030
 0.7975 -0.3744 -1.8240 -1.2013 -0.0422 0.5977 -2.5556 0.6756 -3.2283 2.1684
 -1.9332 0.8436 1.1519 1.6644 2.1863 -0.0187 4.2700 -0.6672 -0.9893 0.3582
 -1.8258 0.8057 0.1807 0.8949 1.3944 -0.6436 3.8531 -0.0480 -0.5965 -0.2118
 0.1458 0.5438 -1.1378 -0.3507 0.1017 1.4876 -1.2733 0.2996 -0.9064 1.6164
 1.7406 -0.5366 0.7414 -0.0032 0.9304 -0.5912 -0.4754 -0.1748 2.4372 -1.7631
 1.4534 0.5107 -0.2259 0.2760 2.9636 -0.2568 -0.0664 -1.0909 1.8403 -1.0564
 0.6182 -0.0605 0.5312 -0.0542 1.6580 0.8461 -0.5493 -1.5129 4.7611 -1.8190
 -1.4760 -0.0878 -1.0358 -1.3879 -0.9157 2.4597 -2.1008 1.0887 -5.0522 4.2385
 0.4559 -0.8413 0.3105 -0.4231 -2.1103 -0.5276 -0.8758 -0.6539 0.9733 -0.2640
 0.6748 -0.2143 -0.7294 0.0300 1.0557 0.1260 -0.5321 -0.6183 0.8810 0.2067
 0.0096 -0.1338 -0.4603 -0.3630 -0.3626 1.4258 0.2153 0.7693 -2.5997 1.8448
 -2.0538 -0.0756 -0.0831 0.1388 -4.0381 0.4400 -0.4234 1.9135 -1.7776 -0.0206
 -0.8630 0.7046 1.3811 1.6530 2.9916 -0.5065 3.1168 -1.1899 1.8208 -1.6806
 -0.9976 0.0628 -0.8704 -0.5014 -2.5138 0.3405 -1.3019 1.6689 -1.2591 0.6055
 -1.1353 -0.5173 -0.1597 1.1248 0.5039 -0.2975 3.2378 -0.3698 -0.0779 -0.5195
 -0.2110 -0.5819 -0.0873 0.2166 -0.5926 0.1994 0.9466 0.5287 -1.7656 -0.0490
 0.8037 -0.6827 -0.3686 -1.2250 -4.6838 -0.7937 -4.3144 1.6918 -1.5028 0.0123
 -0.9248 0.4540 0.4667 0.8696 -1.2989 -0.7365 2.3513 -0.2445 0.9901 -1.2561
 2.1840 -0.5796 -0.7474 -1.7647 -1.9934 0.1346 -5.4092 0.4474 -1.2778 1.6671
 -0.5091 -0.3698 1.1604 0.6721 -2.0464 -0.9272 1.7779 -0.6310 2.3535 -1.5333
 -0.1246 -0.1171 1.1821 1.2117 -1.8867 -1.3996 1.7822 0.0721 3.0704 -3.1400
 0.5258 -0.4953 0.4305 -0.0472 -0.1203 -0.1943 -1.2725 0.2656 1.9990 -1.6005
 -0.8354 -1.0400 0.7357 0.1755 -2.6031 -0.5890 0.8025 0.9980 -0.1062 -0.7024
 0.0390 -0.2960 0.0759 0.0795 0.2995 0.8872 0.1097 1.0615 -0.7022 0.3886
 -2.2788 -0.2342 1.8132 1.3872 -0.1923 -0.6106 3.0357 -0.3006 0.6793 -1.2497
 1.2679 -0.9414 -0.1007 -0.2754 -0.8863 -0.8728 -2.9950 0.6415 0.9791 -1.2722
 -1.3714 0.3299 0.2387 0.5742 0.8823 0.0218 2.9178 -0.6271 1.2685 -0.4548
 0.7449 -0.2578 0.9356 0.9398 -2.0709 -2.5763 -1.1835 0.9682 2.1275 -3.0310
 1.5555 -0.3898 -0.6817 -0.5272 -2.3569 -0.2462 -1.9540 0.4804 0.1017 -0.1765
 -1.1653 -0.6201 0.8781 0.7174 -0.1692 0.3390 3.6104 -0.2749 0.3387 -0.7933
 0.0410 -0.3926 -1.2853 -1.0193 -3.3710 -0.2996 -2.1269 1.9305 -0.9464 0.4318
 -0.9424 -0.3442 0.0200 -0.1861 -1.8056 -0.2031 0.6376 0.1867 -1.0587 0.5357
 1.0702 0.0932 -1.8077 -0.6896 1.7559 0.7633 -1.3445 -0.2604 -1.4549 1.8480
 1.3209 0.3181 -1.3147 -0.6012 -0.8446 -0.3535 -1.9510 1.4448 -3.3145 1.6671
 -0.5052 -0.0927 -0.1889 -0.0063 1.0488 0.0242 0.9575 0.4955 -0.9206 0.7080
 -0.7315 0.5546 1.3466 2.1597 0.8952 -1.5047 4.0269 -0.6253 3.2328 -3.4458
 -2.6738 -0.2238 1.5565 0.9137 -4.6896 -1.6922 4.4354 0.7650 0.5819 -1.4806
 -0.9843 0.3722 0.0098 0.0191 -1.2608 0.2740 1.2246 0.3322 -2.2939 1.3634
 -1.5615 0.5763 0.2379 1.1242 2.0671 0.0309 2.0876 0.2855 1.5471 -2.0588
 -1.8102 -0.2654 0.9092 1.2822 -1.1609 -0.9140 5.7136 0.2745 -0.1116 -0.9819
 -3.0823 0.0922 1.5386 1.5247 -0.2962 -0.3564 4.9766 0.6319 0.5234 -1.3920
 2.6209 0.3951 0.1663 0.0678 3.2844 -0.6641 -0.8875 -2.1037 6.1332 -2.5721
 -1.1227 0.5424 0.0849 0.2949 -0.2440 -0.0475 0.7650 -0.1672 -0.0327 0.5624
 0.7856 0.3938 0.1029 -0.5933 -0.6649 -0.3943 -2.5922 0.0557 -1.3571 0.8366
 -1.3441 0.4243 0.9732 1.1477 -2.4723 -1.1539 2.7331 0.6622 -1.5730 -0.4408
 1.6849 -0.0573 0.5267 0.1394 -0.3913 -2.1698 -0.8400 -0.7073 2.0268 -1.5790
 -1.1207 0.2210 1.1814 0.4646 -1.8582 -0.7190 -0.3131 0.7307 1.0557 -1.3681
 -0.6928 -0.6044 0.4901 0.4406 -3.1460 0.3095 -0.1867 1.5224 -1.0507 -0.4812
 0.0289 -0.1685 -1.1832 -0.1110 1.3729 1.4786 -1.3894 1.3916 -2.6850 1.1697
 0.8983 -0.9592 -1.6968 -1.1143 -1.3630 0.3439 -1.4526 0.0637 -0.1617 0.4185
 -0.7431 0.5512 -0.9904 -0.5158 -1.5387 0.0341 -0.1062 1.5267 -2.9269 1.5456
 0.9779 0.1104 -1.0573 -0.3376 -2.6784 -0.6837 -1.7777 1.5497 -0.8427 -0.1398
 -2.0637 0.5880 0.8149 1.9765 -0.0978 -0.1971 5.5503 0.8464 -1.8352 -0.8274
 -0.0656 0.2142 1.2975 0.8720 1.0038 -1.0814 3.6394 -1.3219 3.4230 -2.6963
 -2.3889 0.3988 0.4298 0.8168 -1.5111 0.2746 2.5062 1.0331 -2.5842 0.3343
 0.6500 -0.2507 0.9168 0.9372 -0.6892 -1.6134 1.2523 0.2023 1.9436 -2.3607
 -0.0120 -0.2684 -0.3652 -0.2263 -3.3997 -0.7058 -0.2519 1.7036 -2.7916 0.7788
 1.1402 -0.3588 -1.4905 -0.2694 1.9072 0.4203 -0.4128 -0.7541 1.1871 -0.2355
 -0.0110 0.4143 -0.6156 0.0319 0.5089 -0.0615 1.2907 -0.1105 -2.2495 0.9940
 -2.0657 0.1152 0.1186 0.5486 -1.4048 0.3385 3.0759 0.8200 -3.3002 1.1171
 0.9118 -0.3298 -0.7115 -0.5418 -1.5644 0.3210 -2.4607 0.8796 -1.4317 0.0986
 0.6163 -0.0247 -0.6332 -0.5820 -2.7942 0.3510 -2.8125 0.3920 -1.1317 0.7462
 -1.6606 1.1554 1.4915 1.3491 1.0077 -1.3126 4.3672 -0.9412 2.6862 -2.1387
 -1.5714 -0.2410 0.8440 0.7119 -1.5620 -0.0230 0.3566 1.2651 -2.7559 0.1815
 -1.0834 0.1679 0.3428 1.5780 1.0366 -1.0112 4.5540 -0.3795 0.5663 -1.3335
 -1.1767 -0.6085 0.7997 -0.3263 0.6375 0.8153 0.1662 -0.1641 0.3579 -0.2591
 0.2713 -0.2316 -0.8473 -1.7694 -1.5874 0.6559 -4.0342 0.6487 -0.9675 1.3095
 0.4801 0.3954 0.8996 1.0095 1.8751 -1.2802 1.5718 -0.8186 3.4541 -2.5348
 -0.7754 0.2440 0.7820 0.0878 -0.4133 -0.6956 -0.5123 0.1357 -0.1318 -0.1781
 -3.0316 1.0989 -0.7887 0.4222 -0.5835 -0.0645 2.7953 0.2937 -1.5143 0.6806
 -2.0646 0.6907 0.9768 1.5435 1.9847 0.3417 3.4632 -0.7986 2.6550 -2.3179
 -1.6542 0.4523 2.2567 3.0471 3.7437 -1.3478 7.5681 -1.9522 4.7129 -4.2295
 -1.0543 0.0622 -0.2836 0.1280 -1.4323 -0.1756 1.2079 -0.0041 -0.6161 0.2044
 -1.4726 0.2122 -0.5540 0.4103 0.8494 0.8290 2.8672 0.0996 -0.7743 0.2006
 0.9687 -0.6641 -0.4954 -0.6953 -1.0595 0.3532 -3.5233 0.9230 1.4658 -0.8250
 0.7793 0.5898 -0.3644 0.7632 2.0421 -0.4261 0.3473 0.1278 -0.8293 0.0617
 1.7488 0.2900 0.3329 0.1966 2.4774 -2.2081 -0.3795 -1.4451 4.1530 -2.3207
 -0.0592 -0.2945 0.1088 0.2576 0.4843 0.3624 0.7400 -1.2985 -0.2256 0.3847
 1.2927 -0.8992 -0.6391 -1.0079 -4.6162 -0.9605 -1.4630 1.2693 -0.8615 -0.1235
 0.6065 0.4917 0.4352 -0.2233 1.9794 0.5356 -1.3715 -0.0693 -0.3511 0.0729
 0.7655 0.2830 0.4410 0.4323 -1.7082 -0.3978 -1.7711 0.1118 1.1003 -1.0303
 0.6489 -0.5251 0.5079 0.0817 0.6581 0.0181 -0.0759 -0.0125 0.8270 -0.6553
 0.4051 0.3089 0.2144 -0.3193 0.2011 -0.5588 0.3411 -0.5353 -0.2502 0.0673
 0.0761 0.1581 0.6684 0.6624 -1.8093 -2.1868 0.2167 0.3380 0.5073 -0.9144
 2.1581 -0.4457 -0.6057 -0.4453 2.4690 0.1641 -2.6391 -1.1384 1.1547 0.2081
 -0.7931 -0.2532 0.0370 1.4179 1.6817 0.5735 2.6019 -0.0106 -0.6538 -0.2594
 0.8179 -0.4989 -0.7458 0.2296 0.0194 0.4360 0.4779 0.6303 0.4373 -0.1623
 0.4852 0.9087 -0.1147 0.4702 6.2377 0.5313 3.0277 -2.1403 1.5532 0.3354
 0.2666 0.2257 0.1046 0.3085 3.0925 0.8156 0.2131 -0.8261 0.7866 0.3179
 0.2900 -0.8640 -1.7054 -2.4353 -3.6557 1.3876 -4.5031 2.2852 -5.7527 4.1072
 -0.2412 0.2554 -0.2945 -0.2256 3.8710 2.1704 0.1525 0.3961 -1.5289 1.2262
 -0.0065 -0.4629 1.5165 0.4213 -1.4018 -1.0290 -0.0340 0.7068 2.6246 -2.5595
 0.3705 -0.3083 -2.1328 -1.2415 -2.5165 0.1165 -2.0704 0.7286 -4.1985 2.6286
 -1.7330 1.0426 0.1239 0.3806 2.4945 0.3774 2.6000 -0.8274 -0.7646 0.7173
 -0.2708 -0.4882 -0.0757 -0.7664 -2.0341 -0.2862 -2.7294 0.7846 0.2332 -0.5901
 1.1435 -0.0381 0.4627 -0.7039 -3.0174 -1.0149 -3.5522 0.7705 0.3044 -0.1613
 -1.6145 0.8640 -0.0189 0.5437 -0.5624 0.0279 0.6003 0.5681 -2.0594 0.6459
 0.1473 -0.2469 -2.4019 -1.2029 -2.1398 0.3414 -0.8164 1.8746 -2.6810 1.6452
 -1.3986 -0.1171 0.0073 -0.3886 -0.6944 1.0615 -1.2752 0.4458 -2.2411 0.9232
 -0.0588 -0.4351 -0.8873 -0.0991 -0.6332 0.2897 1.0098 -0.0170 -1.1348 0.8605
 0.6758 -0.0193 -1.6291 -0.9105 -0.9056 0.7729 -1.8926 1.1677 -1.8606 1.4297
 -0.2822 0.1116 1.2053 0.7636 -0.2093 -0.4899 1.0544 -0.2282 1.5059 -1.5047
 -1.7360 -0.0644 0.3518 0.6977 0.5517 0.4279 2.2511 0.4002 -1.6473 0.3157
 0.8697 -0.1729 -0.6884 -0.1902 -1.9695 -0.1133 -1.2312 0.0174 -1.5066 1.4028
 -1.2147 -0.5272 -2.3897 -1.7733 -3.1457 2.1949 -2.0338 2.5452 -6.4772 4.1764
 0.3547 -0.3874 -0.9480 0.2288 -0.2990 1.0601 -0.5571 0.3906 0.4799 -0.2174
 -2.9871 0.4800 0.6548 0.9181 0.9671 -0.0979 4.7378 -0.3588 -2.0152 1.2026
 0.7756 -0.9704 0.5974 -0.1318 -1.5812 -0.7268 -1.3072 0.0797 2.0297 -1.6683
 0.7979 0.2245 0.1471 -0.2535 1.6968 -0.8118 -0.0408 -0.7677 1.5307 -0.6133
 0.6697 0.0766 -0.5995 0.1008 -0.1241 -0.6252 0.4738 0.6238 -2.0695 0.6791
 -0.4663 0.1750 1.6028 0.4385 4.0082 1.1215 1.6818 -2.6228 3.7135 -0.6796
 1.2324 -0.7625 -0.5815 -0.7067 -3.5528 -0.8385 -2.7887 1.6030 -0.3842 -0.5302
 -0.8651 -0.0955 -0.1241 0.1234 1.3942 0.4517 1.6469 -0.4780 -0.9603 1.1963
 -0.6870 0.7745 0.3604 0.3740 -1.6408 -0.0686 -0.9406 0.2883 -1.9749 0.3423
 0.6136 -0.3860 -0.7026 -0.3100 -0.5620 0.6031 -0.2728 0.4870 -0.1390 0.3506
 0.9602 -1.1624 -0.5389 -1.8380 -3.3087 0.8232 -3.7456 1.2151 -1.5531 1.2402
 -1.3420 0.1388 0.3653 0.2199 -1.1001 0.0417 1.0152 0.8267 -1.4768 0.6708
 -0.9635 0.3997 1.6234 1.7216 2.2764 -0.0599 3.4652 -1.8197 3.8019 -2.2397
 -1.7286 -0.5186 1.3685 0.7917 -1.9046 0.1934 2.4008 0.8484 -2.0742 0.3816
 0.0148 -0.7049 -0.8871 -1.3755 -1.7227 0.9915 -0.9577 -0.4239 -2.2031 2.5562
 1.8307 -0.1677 -1.1540 -0.3245 -2.4903 -0.8167 -3.3901 0.9294 0.3326 -0.2312
 -1.1183 0.1046 -1.3562 -0.8325 -1.7898 0.8113 -0.0298 1.3459 -3.2526 1.9841
 -0.1868 -0.4056 1.1717 -0.4552 -3.2365 -0.5129 -0.9576 0.1014 0.5604 -0.3278
 -0.0493 -0.4287 0.8550 0.5657 -0.8163 0.3510 -0.8582 0.8807 0.5968 -1.3610
 1.1965 -0.1085 -2.0310 -0.4203 -0.4775 -0.3107 -0.6695 0.6065 0.8238 -0.1204
 0.3480 0.0210 0.9176 0.9946 1.0133 -0.7509 1.7308 -1.3497 4.2520 -2.5039
 1.6563 0.1101 -2.0620 -0.9969 3.7219 1.3294 -2.0768 -0.7680 0.2105 1.5112
 -1.5763 -0.4919 -2.2200 -1.6344 -4.0281 1.5835 -0.6673 1.0257 -5.6883 4.7971
 -0.2306 -0.4785 -1.6188 -0.6466 -1.0629 1.2211 0.2860 1.1677 -1.9738 1.6727
 0.6780 0.0210 0.2033 0.3339 0.3613 0.4804 -0.7071 -0.4603 1.2568 -0.5429
 1.0673 -0.0446 -0.4006 -0.4152 1.1217 -0.6913 -1.2914 -1.1386 2.1624 -0.6389
 -1.3955 -0.0320 -0.7608 0.4781 0.2157 1.0219 1.8406 -0.1850 -1.2529 1.0121
 -0.6183 -0.0005 0.5953 -0.1398 1.3919 0.1284 0.9786 0.4931 0.0413 -0.7054
 -0.5677 -0.2259 0.3643 -0.5159 -2.1703 -0.0498 -2.1158 1.5967 -0.1434 -0.9318
 1.0539 -1.0705 0.3778 -0.7266 -0.4856 0.2599 -0.2906 0.0381 1.1300 -0.2326
 0.4944 0.3996 -0.9057 -0.4356 2.3566 0.9664 -0.1249 -1.6843 0.3563 1.3023
 -0.0660 -0.0590 1.4371 -0.1896 0.1028 -0.3136 -1.4831 -0.3364 -0.0977 0.0091
 0.5368 -0.7000 -0.8907 -1.9452 -3.8053 0.4187 -3.9351 0.9371 -0.7486 0.8675
 0.0502 -0.5308 1.1492 -0.0275 -3.2640 -1.8291 -0.5843 0.9128 0.8553 -1.4178
 0.0993 0.7332 0.3486 0.6374 2.9609 0.0743 1.2788 -1.9373 2.8705 -1.1197
 0.7801 -0.7172 0.4075 -0.6228 -4.0273 -1.7169 -0.2213 0.4646 0.2418 -0.5346
 -0.0285 -0.3927 0.3835 0.5622 -1.2148 -0.5672 0.7869 0.0027 0.4546 -0.3890
 -0.0750 0.8346 0.0282 0.2261 0.4717 -0.4749 0.6040 0.2297 0.7132 -0.6880
 -0.1448 -0.3947 1.3146 1.3837 -0.5681 -1.4172 3.1057 -1.1491 4.2110 -3.5857
 2.6249 -0.7915 -2.9447 -2.1251 -2.9491 0.4688 -3.4974 1.2795 -1.6330 1.3073
 0.3467 -0.7741 -1.3148 -2.5369 -4.7707 1.1231 -5.7966 2.5387 -3.0140 1.7487
 2.3268 -0.3229 -0.5287 -0.1952 4.1362 0.5198 -0.5469 -2.0721 2.2285 -0.2088
 0.7108 -0.1100 -0.2967 -0.2275 -0.0315 -0.3520 1.3406 -0.7020 -0.0546 0.3556
 1.8719 0.5946 0.4449 1.6580 4.8012 -1.4129 2.9403 -1.9798 3.9372 -1.9782
 -0.4603 0.8759 1.9098 1.9361 2.4461 -0.9362 2.7012 -1.8385 3.7410 -2.3840
 -0.3010 -0.0002 -1.0887 -1.2936 -0.1647 0.2736 -0.4045 0.5927 -4.2787 2.9491
 0.4090 0.8058 -1.5910 -0.6621 1.4155 1.0113 -1.4839 0.2876 -0.5819 1.1582
 1.6329 -0.2900 1.7984 1.5558 2.1631 -1.0946 1.3477 -2.3372 6.3706 -3.9537
 1.8873 -0.8327 -0.7876 -1.3062 0.0065 0.7301 -3.0306 0.1372 1.1884 0.3260
 0.1813 0.5037 0.4812 0.5756 1.5760 -0.4226 0.2368 -0.8259 1.3621 -0.4223
 0.8870 0.1177 -0.2064 0.6597 1.8266 0.1123 -0.0316 -0.6159 0.4547 -0.0364
 -0.5273 0.8654 1.0569 1.1238 4.4932 0.5270 3.0996 -1.8341 2.2057 -1.3163
 0.3701 -0.3663 -1.1933 -0.8167 -3.5461 1.0546 -2.6318 1.4828 -0.6008 0.5678
 -1.3161 0.5452 -0.6434 0.2247 1.6045 1.3553 1.4266 0.1496 -3.7518 2.4988
 -0.1213 0.1428 0.7703 -0.1122 0.0290 0.2209 0.2241 -0.6329 -0.4216 0.8396
 1.7074 -0.2288 -0.1748 0.4793 -0.7431 -1.0161 -1.2250 0.3508 0.7265 -1.1094
 -0.3763 -0.9838 0.5141 -0.7274 -4.5112 -0.9095 0.0292 0.4829 -0.1312 -0.1684
 -0.8664 0.0400 -0.4747 -0.5607 -3.0328 -0.4187 -1.2246 1.5368 -1.9759 0.8561
 0.0376 1.0659 0.1332 1.1936 3.4984 0.5773 1.7830 -1.1930 1.5622 -0.4860
 2.1356 -0.7235 -0.0657 -0.6998 0.4975 0.5928 -2.4306 -0.6023 0.5849 0.7243
 -0.1660 1.0368 -0.5462 0.3846 3.2843 0.3756 1.8966 -1.0382 -0.5434 0.7956
 0.4973 -0.3162 0.0216 -0.8166 -1.6250 -0.0195 -1.0063 0.0899 0.3920 0.0929
 -1.4415 0.0575 -0.4533 -0.0710 -3.8928 -0.0264 -2.0271 2.4366 -3.6103 0.9469
 0.2455 -0.3428 -0.8738 -0.4727 -0.5954 0.7322 -1.3793 0.9823 -0.1638 0.3720
 1.8286 -0.2035 -1.2076 -1.4974 -0.6722 -0.5512 -2.4205 -0.0043 -0.8788 1.2962
 1.2479 0.3459 0.2039 -0.3943 1.8309 -0.0027 -1.1588 -0.6259 1.3518 -0.4016
 -1.9137 0.4486 -0.6496 -0.1273 -1.9331 0.3948 2.4726 0.8867 -3.8960 1.9385
 -0.3080 -0.9076 -0.1089 0.1078 -2.0078 -0.0484 0.6704 1.0079 0.4437 -0.5011
 -0.4146 -0.2392 0.8538 -0.0474 -1.5987 -0.2262 -0.8962 -0.0604 -1.4230 0.2601
 -1.3651 0.6155 0.5902 1.6685 1.1429 -0.7462 5.0617 -0.7636 2.3698 -1.9681
 2.3342 -0.1508 -1.8608 -1.7534 -0.8141 0.6467 -4.7092 1.9101 -3.6131 2.3418
 0.5911 -0.8012 -1.5957 -1.9292 -2.2661 1.0603 -3.9718 2.3869 -1.3197 0.5738
 0.0944 0.0902 0.8026 1.5733 -1.0285 -1.5510 0.8095 -0.1100 1.0841 -1.4775
 1.0838 -0.8093 -1.0427 -0.9480 -0.8475 -0.2041 -1.2366 0.3118 -0.5949 0.7401
 1.2651 -0.3627 -0.8911 -0.7879 -2.1966 0.6235 -2.8044 1.0450 -3.1124 1.2882
 -1.3795 1.0076 1.1100 1.4258 0.5654 -1.7146 2.1449 0.2300 1.8275 -2.2972
 1.7382 -0.3073 -1.0283 -1.0683 -1.4385 -0.3643 -2.8406 -0.1104 0.4740 -0.2743
 -0.3011 -0.0984 0.3866 0.8122 4.1710 0.8310 2.3652 -1.6032 1.5383 0.2420
 0.6042 0.2344 -0.3650 0.7014 2.0182 -0.3925 0.3828 -0.6292 0.7562 -0.3680
 -0.4049 -0.2571 0.2121 -0.1786 -0.6517 0.3976 1.6881 -1.5986 0.9564 0.2063
 1.8922 0.1782 -0.5831 -0.1560 2.6828 0.2860 -0.6988 -2.1580 3.0747 -0.9613
 -0.5025 -0.5426 -0.2430 -0.4139 -3.3770 -0.7225 -1.0713 2.0750 -1.2044 -0.5416
 -1.5958 -0.0721 0.5686 0.1399 -0.7960 0.1121 1.9026 0.3514 -0.5318 0.2261
 1.0734 -0.3593 -1.6085 -1.9351 0.1799 1.9247 -4.1260 0.5749 -1.0105 1.9740
 -0.3810 -0.6786 -0.4163 -0.2477 -0.6211 1.0850 1.3775 -0.2744 0.8444 0.0372
 1.2958 -0.7437 -2.5336 -2.3878 -1.9343 1.7424 -5.3059 1.9184 -3.5719 3.0639
 0.2309 -0.8111 -2.4383 -2.1367 -5.7749 1.2256 -5.3136 3.6898 -4.4056 2.3633
 -0.3952 0.5287 0.4702 -0.1467 1.4339 0.8143 0.3543 0.2177 0.6816 0.3344
 3.5712 -0.1475 0.5134 -0.2031 2.1803 -0.1474 -3.2286 -2.1588 3.3483 -1.4194
 1.6404 -0.4692 -0.7144 -1.1298 -0.8676 0.1769 -3.3444 -0.5138 2.6739 -1.0279
 0.9575 -0.2258 -1.3869 -0.9355 -2.2820 -0.6670 -3.5947 1.8964 -3.3933 2.0228
 -0.2183 0.7191 -0.0960 0.7956 2.9318 0.6803 1.6541 -0.9186 -1.1948 1.3459
 1.4746 0.4473 -1.3471 -0.6066 -0.6374 -0.5486 -2.8669 0.9938 -2.4167 1.4933
 -1.7340 -0.7786 -0.3643 -1.3805 -5.3966 -0.0879 -1.1745 2.1909 -3.2166 1.2354
 1.4436 0.1560 -0.3690 -0.4188 0.5263 -0.0200 -3.7273 -0.4055 1.8535 -0.0731
 0.1499 1.1573 -0.4797 0.4633 3.1411 0.1979 0.1164 -0.6748 1.0542 0.0335
 1.3307 -0.6868 0.8864 0.0451 -0.0905 -0.1704 -1.6302 -0.0913 3.7923 -2.4967
 2.5447 -0.2618 -0.1181 -0.4485 -0.9600 0.1172 -3.9627 0.7705 1.7075 -1.7034
 0.3725 0.3024 0.8805 0.5135 0.2528 -0.7313 -1.1770 0.7366 0.9975 -1.8963
 2.1344 -0.3647 0.5486 0.3043 -0.4332 -1.8847 -0.7643 -0.8358 4.7434 -2.9645
 -0.5387 0.0641 -0.6632 0.4511 -1.3966 -0.5536 1.4919 1.7442 -3.8055 1.0704
 -2.0078 0.3741 1.1683 1.1683 1.9101 0.9918 3.0185 -0.2974 2.4703 -1.5169
 1.3740 -0.1783 -0.6933 -0.0617 -1.8085 -0.2882 -1.2854 0.8417 -1.3291 0.7260
 0.2959 -0.3340 -0.6883 -0.1595 -3.5440 -0.5373 -0.7641 0.7191 0.2425 -0.3311
 -1.6151 0.5848 -0.7453 0.5233 -0.2051 0.0375 2.5393 -0.0572 -1.7324 1.3992
 -1.0875 0.9489 2.0898 2.7478 4.5813 -1.5096 6.1420 -1.5698 4.0746 -3.2719
 0.0521 1.0389 0.8722 1.2554 3.3836 0.0859 0.8588 -1.2027 0.9459 -0.4466
 -0.6892 -0.6725 -0.2498 -0.3402 -5.1967 -0.6861 -1.1412 2.0163 -3.1113 0.8999
 -0.6072 0.1957 -0.1823 1.0845 -0.4969 -1.0515 2.1077 0.7103 -0.3658 -0.7912
 0.3108 0.2406 0.6440 1.1173 1.2993 -0.0520 0.5053 -0.6361 2.3779 -1.6088
 -0.6419 0.9701 1.8082 1.3584 4.0599 -0.1848 1.3255 -2.0730 3.3771 -1.8548
 -0.3555 0.8876 1.9285 2.4376 3.7764 -1.4230 4.1570 -1.8438 3.9762 -3.3001
 1.5183 -0.6241 -2.8563 -2.6287 -3.3117 0.2018 -4.1488 1.1289 -3.8399 3.5047
 -0.4989 -0.5676 1.0494 1.2306 -2.2464 -0.6894 1.0118 1.4220 0.0073 -1.8020
 -0.7253 0.5537 -0.2489 -0.2862 0.8795 0.7722 0.1749 0.2222 -2.5205 1.6681
 0.3035 0.1912 -1.3154 -0.8879 0.5356 1.0886 -2.3280 0.5447 -2.4809 2.3081
 -0.3722 0.2841 -0.1662 -0.0077 -1.8268 -0.5009 0.8752 0.4014 -0.1532 -0.3413
 0.9517 -0.3174 -0.4423 -0.3642 -0.2202 0.9578 -1.3806 -0.6080 -0.8133 0.9552
 1.1981 0.2755 0.0985 -0.4981 -0.5315 -0.7266 -2.6014 -0.4104 -0.1420 0.2774
 0.2006 -1.0986 -1.4123 -2.2659 -3.0870 1.4042 -3.7619 2.3458 -3.8822 2.3318
 -0.1445 0.7606 1.7199 1.1153 1.7642 -1.5801 -0.4160 -0.9474 2.0612 -2.0575
 0.2348 -0.3817 -1.6007 -1.8852 -4.8214 1.1190 -4.3003 2.2337 -2.4296 2.1736
 -0.0434 -0.4205 -1.0318 -1.1183 -2.6999 0.0148 -1.9039 1.3313 -1.5880 0.1355
 2.2164 0.5857 -0.3249 0.3241 2.1960 -0.1782 -1.7003 -1.8044 2.7347 -0.2631
 -0.8134 1.1259 0.4183 0.6885 3.6991 0.4810 3.4925 -2.1275 0.9941 -0.0114
 -0.8404 0.1086 1.0846 0.3491 4.2339 1.6533 1.5356 -2.0694 1.4961 0.2137
 -0.5073 -0.0307 0.4711 0.1366 0.0009 0.0442 1.6721 -0.5647 1.5737 -0.6633
 1.1320 0.2464 1.2020 1.0232 4.0423 -0.5953 0.8676 -1.8211 5.1333 -2.4916
 1.2660 -1.2231 0.2918 -1.3719 -4.9651 -0.7309 -3.5361 0.9200 0.4420 -0.5412
 -2.9304 0.1044 0.8863 0.2126 -3.3863 -0.9297 2.9125 0.5222 -1.4081 -0.1446
 1.4596 -0.9595 -2.3848 -1.7014 -0.4550 1.4550 -2.1543 0.7563 -1.1479 1.8531
 0.7718 0.3390 0.1475 0.1450 -0.2377 -0.9134 -0.8470 0.5793 0.9728 -0.8034
 0.7972 0.1693 -0.6165 -0.3477 -0.4765 -1.3668 0.6152 0.0104 0.4356 -0.6698
 1.4918 -0.4072 -0.0567 -0.6556 -1.0375 0.7901 -2.7325 -0.8318 3.3911 -1.0474
 1.5486 0.3314 -0.6748 -0.1521 0.3321 -0.0465 -1.9545 -1.2011 1.6910 0.1431
 -1.1091 0.4974 0.5071 0.9336 -1.2962 -0.0076 1.3903 0.3475 -0.2759 -0.4317
 -0.5876 0.2849 1.4536 0.7825 1.0529 0.1830 2.1222 -1.8063 3.4487 -1.4771
 0.8349 -0.2191 0.1281 -0.6840 -4.6972 -2.4048 -3.2457 1.3971 0.6464 -1.4599
 0.1567 0.2533 -0.8727 -0.8792 0.4304 0.4423 -0.1709 0.6642 -2.3231 0.9512
 1.0760 0.2975 -1.3466 0.1246 0.5144 -0.2161 -0.0520 -0.0353 -0.2848 0.1219
 -0.0856 -0.4483 0.1416 -0.4635 -1.9457 -0.0099 -0.6995 -0.8047 0.6481 0.0056
 1.5064 -0.4931 -0.0644 -0.6259 -1.0344 0.6652 -3.1675 -0.4220 1.6476 -0.1304
 0.2344 -0.4866 0.6506 0.3548 -2.0052 -1.2388 -0.8829 0.9850 0.9747 -1.2301
 -1.1472 -0.2314 0.6091 1.3227 -0.9810 -0.4344 3.4265 0.4939 -0.2816 -0.6912
 0.0921 0.6369 0.7177 1.1998 3.7340 0.2624 1.1165 -1.4793 2.9229 -1.2969
 0.9306 -0.0329 -0.8133 -1.4122 -4.4660 -0.3581 -3.6871 1.8522 -1.3471 0.5046
 -0.6926 -0.3208 -0.9478 -1.6598 -2.6423 1.2088 -1.7553 0.7862 -2.6919 2.4308
 2.4851 0.2260 -1.4374 -1.1436 0.3206 0.7402 -4.6368 0.1297 -0.3826 1.9961
 -1.0612 0.3643 0.0741 0.5335 0.1767 0.5954 -0.0477 0.3367 -1.2930 0.5002
 -1.1987 -0.2900 0.6396 0.2986 -0.0954 0.3611 0.8800 -0.0813 -0.4784 0.3763
 -0.9076 -0.7170 0.3937 -0.0054 -6.5626 -1.4882 -1.3867 3.1074 -1.7234 -1.2408
 -2.5894 0.3028 1.5900 0.4571 -3.5589 -0.9215 0.6561 1.0716 -2.1384 -0.0817
 -0.2012 0.5701 0.3355 0.2968 2.1522 0.6769 1.5776 -0.4821 -0.7028 0.1688
 -0.0257 -0.4827 0.7565 0.7038 0.2356 0.3540 0.6068 0.5126 -0.9856 -0.2689
 -0.9493 0.3804 0.2248 0.8579 0.8783 -0.2175 2.7449 -1.4243 2.4037 -0.9430
 -0.6110 0.1302 -0.2627 0.2480 -2.3111 -0.4118 -0.2716 1.3151 -2.5052 0.5948
 0.0641 -1.0576 -0.6063 -0.8342 -0.7560 1.3727 -1.5726 1.6227 -2.0256 1.2557
 0.5628 -0.2697 0.4512 -0.2151 -0.4467 0.4558 0.9991 -0.7163 0.8541 -0.0649
 -1.6590 0.6651 -1.0382 -0.0471 2.7591 1.1985 1.9660 -0.4170 -1.4986 1.4152
 0.2805 0.5912 1.4680 1.4681 3.9601 -0.0648 2.3391 -2.4110 5.5199 -2.7049
 1.1820 -0.3420 -1.7083 -1.6187 -0.9023 0.6963 -3.9478 0.3951 -2.7165 2.6287
 -0.5160 0.4852 -1.1965 -0.5129 0.8236 0.2952 -0.4284 0.2141 -2.7291 1.6896
 0.5275 -0.2929 -0.3007 -0.1746 -0.2803 -0.1470 0.6161 -0.8187 -0.3227 0.8735
 -0.7617 0.5525 -0.0056 0.5191 -0.5322 -0.0634 -0.0454 0.9273 -2.1596 0.6052
 0.1293 -0.3649 0.2134 -0.3622 -1.0841 -0.0055 -1.5819 0.7228 1.0803 -0.7572
 0.8819 -0.5716 -0.9684 -1.8763 -3.0715 0.6166 -4.7206 1.3210 -1.7810 1.6506
 -1.6349 0.2553 -1.3838 -0.5228 -2.1350 1.6979 -0.7015 1.8769 -3.2461 1.6535
 0.4023 0.1213 1.0953 0.8412 -0.1884 -2.1473 2.8371 -0.4718 0.8512 -1.1619
 -0.6215 0.3533 -0.4052 0.8935 1.0423 -0.8488 2.1686 0.9521 0.1298 -1.1572
 0.5812 -0.6263 -0.4895 -0.9539 -3.3089 -0.4766 -1.6949 1.6878 -2.1143 0.6690
 0.3052 -0.7617 -1.2221 -1.9248 -4.4135 0.2462 -4.2158 1.7043 -0.2271 0.1041
 -1.2897 0.2580 0.1899 0.8257 1.9782 0.3206 3.0977 -0.0542 -1.2719 0.8547
 -1.1276 0.7319 0.4647 0.6543 0.7542 -0.1557 1.8224 -0.9497 0.8437 -0.5590
 -0.0986 -0.0282 -0.6349 0.0246 -2.4998 -0.1368 -1.1697 1.8978 -3.4654 1.3638
 0.9209 0.4788 -0.8370 -0.4596 1.6521 0.5478 -2.0175 0.1266 -2.3368 2.4778
 0.0218 0.9588 0.2675 1.0625 5.4587 0.0374 2.7758 -2.3874 1.7008 -0.2411
 -0.6200 0.4444 0.9813 0.9949 1.8107 0.6812 1.3872 -0.5564 1.5454 -0.7830
 -1.0646 -0.7454 1.4289 1.0379 -1.5800 -0.6728 2.6347 0.1791 0.7255 -1.6362
 -0.2934 0.6583 0.1338 1.1555 1.6986 -0.9944 2.3784 -0.5968 1.6508 -1.1012
 -1.6906 -0.4411 -0.8733 -0.8322 -3.2887 0.1969 0.9318 2.1494 -2.7576 0.7953
 -1.4811 0.2920 -0.3902 -0.4017 -2.8085 -0.0288 0.2081 0.9334 -3.6717 1.6357
 0.7929 -0.5433 0.3791 -0.6253 -2.5046 1.1712 -3.6191 0.7593 -0.7388 1.0422
 -1.4082 0.0404 1.0238 0.4703 -0.2247 -0.0373 0.6241 -0.6620 0.4326 -0.1546
 1.0273 0.2202 1.0911 0.5318 4.1213 0.7783 -0.0273 -1.7963 4.7992 -2.4772
 -1.5066 0.1385 0.9595 1.1660 0.2240 -1.3414 5.1247 -0.2676 2.0827 -2.1474
 -1.2601 -0.3216 -0.5005 -0.1869 -1.9040 0.1177 0.4349 0.8707 -1.1501 0.0941
 0.6404 0.4421 -0.5271 -0.0843 1.0367 0.7800 -2.1106 -0.1062 0.7443 -0.2074
 0.0612 1.0075 0.7683 1.3180 2.4559 -1.3658 0.6965 -0.4209 2.6800 -2.2245
 1.4580 -0.2072 -1.3186 -0.6404 1.6034 2.1707 -3.7484 0.6106 0.9040 0.3754
 1.3282 0.6667 0.1910 -0.3178 1.8507 -0.1233 -1.5230 -0.2628 2.2529 -1.2637
 0.5222 -0.1287 0.6833 0.0977 -0.7147 -0.6803 -0.0098 -0.1019 1.3938 -1.4566
 -0.3660 -0.0350 1.0481 1.3956 2.6681 -0.0640 2.6456 -1.2073 2.4920 -1.3934
 0.6732 -0.0167 0.9232 1.1660 1.1358 -1.7815 1.7637 -0.3386 3.1945 -2.7190
 -0.1574 -0.8655 -0.6252 -0.6686 -2.2155 0.4870 -0.9321 1.7551 -2.5864 1.1550
 2.0544 -0.0341 -1.9864 -1.1591 0.3178 1.1621 -3.9412 0.5730 -2.0546 1.9696
 0.4203 0.2584 -1.3526 -0.9063 2.1780 0.5372 -1.1572 -0.4867 -0.3446 0.9947
 1.8750 -0.2852 -1.3213 -0.4495 -0.4059 0.3358 -1.1707 -0.3805 -0.7226 0.6647
 -1.6651 0.1491 1.8772 1.3514 2.7267 0.1343 2.3819 -1.9968 2.7177 -1.2402
 1.8705 -0.4487 -1.0504 -1.4955 -1.9150 0.0660 -2.6547 0.3530 -0.4362 0.9992
 -0.5505 -0.1648 -0.0255 -0.5654 -2.6058 0.0265 -0.7929 1.2710 -2.9393 0.8792
 -0.2509 0.5214 0.4906 0.3201 -1.8006 -1.1179 -0.5154 0.1014 1.0155 -0.8303
 -0.5698 0.1536 -0.3023 0.5932 1.4818 0.3681 0.7936 -0.4607 -0.3369 0.1741
 -0.9506 -0.7863 0.2834 -0.0315 -4.2744 -1.4584 -0.0070 1.1023 0.3561 -0.8146
 1.5523 0.5535 0.5801 1.3461 1.0921 -1.3183 0.5707 -0.7680 1.9028 -1.7335
 -0.0842 -0.2499 0.7210 0.2074 -2.1929 -0.8117 0.3535 -0.6172 2.7578 -2.1860
 1.3403 -0.8422 0.2078 -0.5418 -3.2532 0.2537 -5.0480 1.4875 0.3453 -0.6423
 1.2586 -0.2548 -0.4092 -1.0613 -2.0183 -1.0691 -2.5880 0.3349 -0.3956 0.4193
 1.0296 0.3613 -0.9887 -1.1625 2.2530 2.0843 -3.0570 0.6045 -2.0660 1.9949
 1.4316 -0.1881 -1.3914 -1.0717 -2.5241 -1.1965 -2.4486 0.3472 1.1929 -0.3037
 0.6837 -0.7026 -1.5666 -1.0809 -3.2565 -0.2918 -2.8087 1.3129 -1.7508 0.9893
 0.2662 0.5009 -0.8211 -0.4934 2.1521 0.9931 -2.3256 0.3441 -2.2412 1.6572
 0.3761 0.3886 -0.3849 -1.3506 0.4772 0.9390 -2.4016 -0.2753 -1.0792 1.7494
 -1.1509 0.7295 0.5209 0.5035 1.3333 0.6827 0.8721 0.0463 -1.8269 0.7995
 1.1042 -0.3590 0.1456 0.0387 0.9169 0.7266 1.1938 -1.8157 1.0146 0.7827
 2.1660 -0.3941 -1.1634 -0.4104 -3.1256 -1.1069 -2.4173 1.2157 -1.1932 0.1651
 1.4270 0.5218 -0.1836 -0.7128 1.8110 0.3987 -2.9567 -1.1650 -1.1495 2.1196
 -1.0757 0.5296 -0.9261 0.2785 2.9692 1.9840 2.4046 -0.8387 -0.6019 1.0317
 2.4063 0.1968 -1.7319 -1.0964 -0.3131 -1.0805 -2.9627 0.1949 -0.4080 0.5308
 -0.2716 0.3159 0.2024 0.5057 0.6504 -0.6510 1.4360 -0.8566 0.6880 0.0474
 1.1883 -0.1520 0.0298 -0.3131 -1.7457 -0.8101 -1.5758 1.1428 -0.2440 -0.2565
 1.0534 -0.1537 0.6304 0.0834 1.0896 -1.0312 -0.6293 -1.2473 2.5709 -1.0503
 0.1154 0.3605 -0.1419 0.5474 2.4649 1.3935 0.3105 -0.8630 -1.2290 1.5460
 2.6811 -0.3999 -1.2942 -1.8471 -1.4947 0.5399 -7.0316 1.4257 -1.3378 1.0876
 0.5906 -0.5766 -0.5777 -0.7192 -2.7130 0.3395 -2.0500 1.0450 -1.2296 1.0757
 -0.4379 -0.1277 -0.7504 -0.0685 -2.1043 -0.3097 -0.6482 1.1901 -1.6939 0.1024
 1.3757 0.1913 -0.4829 -0.3893 -0.0745 -0.1316 -1.2693 -1.1230 1.4862 0.1615
 0.3426 0.3418 -1.0828 -0.2672 0.5841 0.5402 -0.7610 1.0309 -0.4111 0.0226
 -0.4313 0.7970 1.4303 0.5894 -1.5040 -1.5363 -0.7355 -0.4225 0.4951 -1.1861
 0.1584 0.2184 -1.8198 -0.9706 -0.6526 1.0418 -1.1478 0.5058 -1.2017 1.0621
 0.9239 -0.4932 -0.8844 -1.2928 -6.5551 -1.0357 -4.0207 2.4226 -2.3148 0.1983
 -0.8255 0.6347 1.4979 1.1852 1.1265 -0.4768 1.6636 -1.0352 1.3040 -1.1521
 -0.0654 0.2361 0.3603 1.4387 1.6537 -1.5657 2.3296 0.1230 0.5186 -1.4390
 1.0487 -0.0333 0.4761 0.5037 0.7645 -0.4995 0.4611 -2.0366 1.5816 -0.3955
 -0.7237 -0.0019 -0.1547 0.2551 1.4468 0.8135 1.4495 -0.5939 -1.3724 0.9866
 0.5667 -0.7711 1.0338 0.8725 -2.2043 -1.1488 -0.1708 0.4527 2.2498 -2.2371
 -0.5434 -0.1817 0.7540 0.4828 -0.7577 0.0614 1.1395 0.6620 1.3601 -1.6796
 -0.0235 -0.1262 -0.3956 -0.5146 -2.5049 0.0217 -2.8767 1.6501 -2.5635 1.0065
 -0.1412 0.1607 0.6011 -0.2054 -2.0566 -1.6008 -1.8501 1.4277 -0.6658 -1.2831
 -0.9754 -0.4378 -0.0854 -0.9323 -3.4986 -0.0491 -1.2643 2.2224 -4.2355 1.2968
 2.7649 0.2964 -0.8558 0.5038 2.7349 -0.5573 -1.2880 -1.6112 2.7496 -0.6113
 1.1466 -0.5190 -1.3601 -1.6593 -3.2626 0.3850 -3.0510 -0.2583 -0.4609 1.5944
 1.6277 -0.8360 -0.0350 -0.2071 -0.3917 -0.4750 -1.2826 -0.3428 2.1681 -1.0204
 0.4853 -0.5196 0.1928 -0.1122 -3.7249 -1.5783 -0.7783 0.2499 -0.0780 -0.4485
 0.6689 -0.3447 0.4711 0.2823 0.3311 0.3778 -0.8682 0.3165 1.2326 -1.0342
 0.3910 -0.2048 1.5833 0.9192 0.0660 -1.4353 0.8440 -0.9545 3.4500 -2.1276
 -1.8152 -0.1693 0.1527 -0.4870 -2.8115 0.1713 0.3817 -0.0800 -0.2191 0.5270
 -0.2808 0.5039 -1.2126 -0.0515 0.2668 1.6268 -0.8741 0.3041 -1.7081 2.0087
 -0.2845 -0.3449 0.9016 -0.4848 -2.1182 -0.4330 -1.4645 0.0996 1.1380 -0.6749
 -1.3036 1.0970 -0.3840 -0.0816 0.1699 0.3197 0.9895 0.6398 -2.8636 1.6050
 -0.0753 -0.3145 -0.6695 -0.8335 -3.1470 -1.4028 -0.9909 1.7893 -0.5406 -0.6645
 0.6410 -0.8069 1.2326 -0.1778 -2.0190 -1.6391 0.4043 -0.1585 4.0965 -2.7922
 1.2187 0.2604 -1.0297 0.4576 2.4461 -0.2558 0.0973 0.3040 -0.1015 -0.3859
 -2.4991 0.6894 0.4583 0.7138 2.8427 0.8088 3.4505 -0.6444 -0.0005 0.2227
 -0.9016 -0.7170 -2.3142 -1.9137 -4.6220 1.6500 -3.6630 3.2269 -5.8970 3.4571
 -0.3861 -0.6591 0.0013 0.0240 -2.3009 -0.0846 -0.8512 1.2902 0.0011 -0.5490
 -1.0872 -0.7938 -1.6335 -0.8453 -2.1726 1.5790 1.0786 0.6679 -1.9205 1.5582
 1.2290 -0.8635 -2.3317 -2.7027 -3.5396 1.0819 -5.5909 1.8879 -3.7538 3.2821
 -0.6609 0.9818 1.3903 1.5417 4.4642 -0.9835 4.4704 -2.5907 2.9697 -1.6362
 0.4249 0.0462 0.5182 0.9346 0.0759 -0.1506 0.7780 -0.9632 2.0251 -0.8396
 -0.6884 -0.0377 -0.2741 0.1557 -3.1085 -0.0211 -0.4482 0.8061 -1.1319 -0.0966
 1.0188 0.5466 0.3695 -0.4033 1.1203 -0.5422 -2.0127 -0.0476 0.1705 -0.0529
 -0.3452 0.6096 -0.3561 0.3649 0.7595 -0.5201 2.5108 -0.5668 0.0541 -0.3186
 0.4403 -0.7478 -2.0979 -1.2912 -1.2298 1.8668 -2.8347 0.6124 -2.1029 2.1642
 1.3516 0.4914 0.0964 0.7852 4.7714 -0.8037 2.4360 -2.3496 3.5067 -1.2627
 -0.9653 0.3523 -0.8046 0.6337 2.3680 1.1944 3.1681 -0.6160 -0.6092 0.9217
 -0.9852 0.7645 0.1161 0.1578 -0.3803 -0.2831 1.8974 -0.1904 -0.1256 0.2664
 -0.0908 0.2777 0.3345 0.4961 2.2172 0.0391 2.4930 -1.5155 2.5118 -1.0271
 1.3350 0.2354 0.7580 0.8221 2.3682 -0.3578 1.3827 -0.7187 1.7066 -0.9115
 1.8099 0.2128 -1.9963 -0.9029 1.3342 0.9946 -2.8219 0.3487 -1.2448 1.3574
 -1.7416 -0.4896 0.1093 -0.4825 -0.2842 1.9739 0.3269 0.8064 -1.8107 1.1674
 1.5981 -0.4064 -1.5075 -0.0420 1.6454 0.7113 -0.2435 -0.6740 0.4937 0.9237
 -1.2438 -0.7452 -1.4622 -0.3541 -2.7426 0.2030 0.9732 1.1713 -4.4219 2.1361
 -1.1108 0.2251 0.5270 0.3799 -0.0841 -0.2045 1.8120 -0.0363 -0.3491 -0.4806
 -1.4791 0.6453 1.5407 1.9712 1.8250 -1.4182 4.3012 -0.7930 0.4818 -1.3311
 -1.2895 0.3986 0.5153 1.2001 3.1728 1.4020 3.1852 -0.1855 -1.0175 0.4987
 0.3184 -0.3752 -0.7889 -1.2249 -3.9471 -0.6003 -2.5454 1.6821 -0.4211 0.2210
 0.6582 0.0942 0.7674 -0.4200 2.1100 1.3121 -1.4156 -1.1280 1.6805 -0.2270
 -0.5722 -0.6089 0.7462 0.0970 -1.1343 -0.7349 2.4769 -1.3324 2.0684 -0.7304
 1.5119 -0.7425 -1.9065 -2.3401 -4.0761 2.1222 -6.7255 2.3923 -4.5158 3.8421
 -0.4017 -0.3849 0.0679 0.6833 -1.7053 -0.0902 1.4298 0.8601 -0.7629 -0.6564
 1.0448 0.0140 0.0024 0.1196 1.1125 -0.2149 0.0036 -0.6600 2.4489 -0.8620
 2.1503 0.6946 0.5444 0.9359 4.9560 -1.3593 0.2993 -2.3168 2.9172 -1.2262
 0.8605 0.4487 1.8155 1.2806 2.9148 0.0076 1.8560 -2.6265 4.9671 -2.5218
 0.7739 -0.5067 -0.6601 -0.3033 -0.1837 1.5519 -2.4304 1.1327 0.3814 -0.4518
 1.0256 -0.5992 -1.6066 -0.6099 -2.4740 -0.1395 -1.1743 1.9555 -1.7687 0.6307
 0.4102 -0.8262 -0.2694 -0.4245 -3.3007 -0.0108 -0.5538 -0.2484 1.5459 -0.4718
 -2.0896 0.0365 -0.9024 -0.2068 -1.8725 0.6049 0.6297 2.0009 -3.8705 1.8132
 -1.0010 0.6123 0.0006 0.7829 4.8028 1.8019 4.0783 -2.6867 2.5263 0.1894
 0.2014 0.5419 -0.0149 1.7199 4.8183 -1.0475 3.1138 -1.5459 1.9510 -1.2346
 0.1955 0.8921 0.7542 0.8882 4.1453 -0.0917 0.5108 -1.6488 2.2552 -0.7967
 -2.1381 0.1647 0.6755 0.5099 -1.5727 -0.8619 3.0676 0.9002 -3.2442 0.9012
 -1.5901 -0.4949 0.7454 -0.5765 -3.9384 -0.7645 -0.4139 1.6948 -0.3328 -1.0365
 -1.0797 0.0520 0.5068 0.0312 -1.5842 0.0715 0.3066 0.8966 0.1240 -0.5011
 0.7358 0.2179 1.3420 1.2723 3.3219 -0.1357 0.1812 -1.6967 4.7549 -3.0243
 -1.1817 0.2311 -0.1694 0.1648 0.4802 1.0124 0.9995 0.7238 -0.5006 0.1286
 0.4736 -0.0929 -0.0026 0.1113 2.2847 0.2769 0.7353 -1.3353 2.0622 -0.9216
 0.3821 -0.7808 -0.4896 -1.5447 -3.4491 -0.5616 -1.0475 0.0278 -1.4597 1.8896
 -0.7880 0.2657 1.9946 1.4580 3.9134 -0.5335 3.3589 -2.1655 2.5804 -1.4967
 2.1054 -0.4728 -0.3767 -1.1538 -2.7120 -1.0274 -3.0053 0.0279 2.5371 -0.8855
 -0.3246 -0.2014 -1.0498 -1.0625 -0.5267 0.2077 -1.9630 0.2308 -0.6057 0.5351
 0.4370 -0.5186 1.1919 0.8619 -1.5230 -1.3294 0.0235 0.0586 2.2191 -2.1605
 -0.7715 0.3829 0.7972 1.1469 0.0382 -1.1491 1.6917 0.3309 -0.6707 -1.0031
 0.1880 0.3054 1.6755 1.5476 1.7315 -1.5633 1.6581 -1.9176 3.6531 -2.6671
 -0.2498 -0.0177 -0.0878 1.1091 1.3336 -0.3242 2.7808 -0.8041 1.4345 -0.7739
 -0.3163 0.6871 -0.7931 -0.4576 1.9975 1.8018 0.2648 -0.5521 -0.4511 1.5751
 -1.5969 0.4283 -0.1439 0.4061 2.4174 0.9319 1.4585 -1.1006 0.8100 0.1271
 -0.9544 0.5532 0.3002 0.3834 3.4036 2.0162 2.5007 -1.7683 -0.0000 0.6435
 1.6206 -0.0788 -0.4964 -0.4696 2.1153 -0.5407 -0.1770 -1.2417 2.4633 -1.2490
 0.1723 -0.6804 -0.6563 -1.2371 -3.3113 0.2301 -3.6810 1.9133 -2.0859 1.2279
 -1.5997 0.5508 -0.3549 0.6164 1.2841 1.0337 2.7244 0.0607 -2.0563 1.1771
 -2.4174 0.3063 1.5560 0.5359 -1.1377 -0.4556 1.7534 1.2476 -1.6016 -0.4982
 -0.2692 0.0526 -0.6699 -0.3539 -1.7581 -0.0981 0.3692 -0.2294 -0.0814 0.1773
 0.2853 0.3575 -0.0108 0.5997 -0.7500 -1.8124 -0.2898 0.3704 1.1095 -1.7194
 2.1821 -0.5387 -0.5868 -1.4189 1.5077 1.1805 -3.5664 -0.9831 -0.0265 1.6576
 0.3777 0.6960 -0.7142 1.1393 4.3257 0.8412 2.3914 -0.9812 -0.1563 0.3785
 -2.2644 0.4616 1.7310 2.2992 2.8729 -1.4482 5.9857 -0.7616 2.4131 -2.6573
 1.8818 -0.1129 -0.3733 -0.2055 0.5048 -0.9195 1.1033 -1.7503 1.1404 0.0719
 -0.7732 0.4254 0.2184 0.4540 0.2015 -0.3355 -0.2377 0.1223 -0.5609 0.3177
 0.0390 0.4101 0.5116 -0.0909 0.7036 1.2597 -1.9746 -0.2008 -0.0014 0.2037
 1.6456 -0.2904 -0.7172 -0.9185 -3.9919 -1.0913 -2.9618 1.7836 -0.9751 -0.6806
 -1.6138 0.4719 0.4646 0.7647 -0.7195 -0.4114 2.3311 0.7272 -2.0836 0.4262
 0.1409 -1.0594 -2.1231 -3.2958 -7.4606 0.9125 -5.8991 2.2478 -3.9448 2.7930
 -0.9446 -0.2927 1.4551 0.6734 0.7565 -0.6518 1.0787 -0.2311 -0.5644 -0.1557
 -0.0962 0.4074 -1.2995 0.0784 2.9936 0.7227 1.0652 -1.4003 -1.1754 1.8936
 -0.5593 0.5130 -0.5726 -0.3256 1.5681 1.4373 -0.1890 0.3394 -4.0014 3.2505
 0.8744 0.1837 0.5220 -0.2171 1.6652 0.0456 -1.3830 -0.9266 0.5438 0.2918
 0.0904 0.4884 0.4655 1.4835 0.9315 -1.3328 3.2464 -0.2691 1.5450 -2.0309
 -1.2479 0.2667 -0.1114 -0.0766 0.7977 0.2635 0.9990 0.1674 -1.1144 0.7375
 1.8774 -0.8133 0.8529 0.7020 2.8389 -0.9286 2.1067 -2.1235 4.8639 -2.3596
 1.2401 -0.6095 -0.5346 -1.6629 -4.2350 0.1520 -2.7433 1.1690 -1.5630 0.7103
 -0.9877 0.1225 0.5262 0.9788 -0.4495 -0.4837 2.8465 0.6334 0.5125 -1.0806
 -0.3706 -0.1295 0.1954 -0.3087 1.1772 0.5401 0.9113 -0.5883 -0.2845 0.2547
 0.5703 -0.8900 -0.5852 -0.7825 -0.9664 0.1628 -2.1322 0.7130 0.8008 -0.4953
 0.2211 0.0426 1.0677 0.2919 2.9490 1.0388 0.5395 -0.6978 1.5699 -1.1180
 0.1795 -0.0360 -0.9946 -0.5067 -1.7519 0.4905 -2.0667 1.6492 -0.1964 -0.3865
 -0.0281 -0.0986 -0.7451 0.0776 -1.8235 -0.6967 1.8574 0.9750 -2.6630 0.8291
 0.6326 0.9083 -0.4690 0.5583 4.2781 -0.0588 0.8954 -1.0590 0.7699 0.2726
 0.2788 0.7646 -0.3330 0.5219 1.0034 -0.3754 0.6028 -0.2388 -1.4320 0.8215
 -0.8765 -0.1173 0.0691 0.0806 -2.5711 -1.7062 1.6314 0.4453 -0.2751 -0.9346
 -1.5212 -0.5412 0.4220 -0.1801 -4.0153 -0.7168 1.7910 1.3407 -1.7083 0.3167
 -0.3574 0.4991 -1.4409 -0.6668 1.2801 1.7364 -0.3565 0.8761 -2.0592 1.7838
 -1.6441 0.5519 1.8604 2.2965 1.7022 -1.6435 4.8327 -1.4756 2.1952 -2.5386
 -1.7318 0.6712 1.0536 1.7419 2.8863 0.1520 3.2096 -0.5406 2.7424 -2.1373
 0.1811 0.6469 -0.2030 0.1720 1.5010 -0.2934 1.1177 -1.4111 2.6661 -1.0982
 1.1832 0.2043 1.2839 0.3118 3.0011 -0.5436 0.3489 -1.3722 1.5541 -0.8579
 2.0787 0.6772 0.1758 0.0649 2.4947 -1.3866 -0.4033 -2.2483 2.4745 -0.1213
 -0.4608 0.6086 1.1609 0.8219 0.0888 -0.6627 2.9902 -1.2875 1.2662 -0.5378
 0.9312 -0.3307 0.4529 0.1435 -0.0751 -1.2347 -0.2177 -0.6889 1.6671 -1.4854
 -1.5498 0.9247 0.8736 0.3133 2.7160 1.3860 1.0419 -1.2982 -1.1887 1.6916
 -2.1099 0.4527 2.1407 1.8577 1.6006 -0.5645 3.7675 -1.2498 4.4735 -3.2534
 -0.1743 0.1474 0.8432 -0.5395 -0.6750 0.1636 -2.3053 -0.4567 -1.1482 1.4430
 -2.1668 -0.3568 0.2014 0.2107 -2.7114 0.2938 1.3403 2.0193 -4.7447 1.4467
 1.9923 -0.9841 -0.3472 -1.6931 -3.9891 -1.0182 -4.8226 0.5589 0.4899 0.3059
 0.0816 -0.3910 1.6587 1.1293 -3.4749 -1.7667 0.6712 1.0879 1.7351 -3.0252
 0.3674 0.6499 -1.0766 0.3117 3.9183 0.7731 0.2509 -0.2889 0.8488 0.1413
 -0.4565 -0.0232 -0.8926 -1.2269 -3.6200 -0.8070 0.3404 1.2817 -3.6782 2.0663
 0.0163 -0.1270 -0.4671 0.6957 0.2792 0.2760 2.1338 0.6550 0.7132 -1.1496
 1.1616 -0.1781 -0.3705 -0.9141 1.3017 1.9200 -2.3406 0.0262 -0.0183 0.4614
 1.0796 0.1463 -0.9776 -0.9539 -2.0717 -0.4031 -1.1137 0.6963 -2.3325 1.4997
 1.5812 -0.5222 -1.0857 -0.9902 1.2022 1.3114 -2.2716 -0.3422 0.5752 0.8115
 0.5607 0.1240 1.1027 -0.6661 -1.0239 0.3954 -2.1825 -0.3954 0.0279 0.0542
 -0.8139 0.1018 0.7315 0.1247 1.4633 -0.4422 1.8937 -1.8226 2.0106 -0.2003
 0.3576 0.4455 -0.4342 -0.2499 -1.1785 0.3509 -2.2770 0.5979 -0.3869 0.1404
 0.8021 0.3175 0.4699 0.7834 1.9300 -0.4642 0.2135 -1.3674 3.5680 -1.2588
 1.1423 0.3607 -0.8556 -1.1020 0.9077 0.4092 -4.5233 -0.5505 0.8155 0.8111
 -0.3097 -0.0461 0.4334 0.0282 -3.0368 -0.4665 -0.9074 0.4641 -1.2269 0.8857
 0.2148 0.0381 0.3565 -0.5476 -2.1155 0.0727 -1.7279 0.1768 -0.3811 0.3768
 -1.0080 -0.4685 0.0099 0.0897 -2.8210 0.4667 0.1325 0.4181 -1.0148 0.2978
 2.0228 0.6674 1.0166 0.4289 4.0172 -1.0060 0.2584 -2.2839 3.1927 -0.8205
 0.6693 0.4003 -0.8077 -0.5909 1.3797 -0.6163 -0.0506 -0.8742 0.0714 0.4901
 -1.1020 0.1283 0.0833 0.6653 -2.2377 -0.4241 2.1894 0.7535 -1.8575 -0.0302
 -0.8359 0.1707 1.3847 0.7682 0.1430 -0.2530 1.8671 -1.4050 3.0705 -1.8750
 0.1925 0.2262 1.2998 1.5127 1.3534 -1.3841 2.2036 -1.7917 4.2818 -2.9232
 -1.5860 -0.3678 -0.2957 -0.5799 -2.0243 0.0949 0.6692 0.9636 -0.9605 0.4058
 -0.9212 0.4740 2.3479 1.7161 1.1659 -1.1953 2.1451 -1.2368 2.4550 -1.8493
 -2.3284 -0.1215 1.0228 0.8253 -4.5161 -0.8079 2.5240 1.8724 -2.6090 -0.4123
 0.5915 0.5986 -0.7136 0.1929 -0.2928 0.0328 -1.0204 0.5730 1.2815 -1.1642
 1.3836 -0.5106 -0.5143 0.1644 -2.5987 -1.1353 -3.0449 1.0751 -1.2766 0.0417
 -0.3935 -0.5635 -0.6868 -1.4501 -0.7595 0.5550 -2.2224 0.5767 -3.1516 2.8492
 1.0342 -0.7351 -0.8742 -1.7707 -3.8874 0.4257 -3.5693 2.6712 -3.2950 1.5377
 -0.9175 0.9134 -0.4203 1.1211 2.9120 -0.5182 4.0095 -0.0042 -0.8120 -0.4336
 1.8900 0.2945 0.7855 0.2987 4.0295 -0.5497 -0.8735 -2.1393 4.8364 -2.3421
 -0.1963 0.2281 -0.0452 1.2991 2.2651 -0.0672 2.7649 -0.8530 2.4175 -1.1405
 -0.2908 0.1292 0.6965 0.8820 -0.4314 -1.6806 2.0034 -0.2907 0.7526 -1.2995
 0.3694 0.5511 0.8887 -0.1042 1.1401 0.3726 -1.3103 -0.8558 1.9636 -1.0380
 -1.9862 0.4697 0.7626 2.0349 1.6609 0.2573 4.0699 0.1915 -1.6759 0.0069
 -2.5914 -0.1358 0.5922 0.3348 -2.1260 -0.1537 1.5481 2.3385 -2.2584 -0.3140
 0.3559 0.0131 1.4683 1.4474 3.6490 -0.9396 4.2727 -1.9238 2.1218 -1.2313
 1.8938 -1.0969 -1.1332 -0.7358 -2.1123 0.2404 -2.7253 0.5625 0.1393 0.1764
 0.3275 0.1373 -1.2997 -1.3222 2.0087 1.4287 -1.7657 -0.0073 0.6465 0.5520
 0.8417 -0.3087 -0.9757 -1.2356 -1.2306 1.1180 -4.8765 1.0168 0.3116 0.6497
 0.5883 -0.0733 -0.2838 -0.3522 1.3982 -1.2251 -0.0777 0.6388 0.4871 -0.7617
 0.8227 -0.2533 -0.3392 -0.7986 -0.4422 -0.2588 -1.5674 0.4753 -1.0461 0.8632
 0.3155 -0.3683 1.3166 1.1062 -0.3753 -0.3668 0.5286 0.5050 1.8001 -2.2100
 -1.1952 0.8489 -0.6219 0.3923 1.6979 0.8739 2.5359 -0.7620 0.4291 0.4403
 -0.3798 0.5649 0.6218 0.5319 3.3244 0.9273 2.6364 -2.1015 2.4614 -0.6047
 -0.2280 0.5329 -1.4286 -0.6831 2.3768 1.8570 -1.5861 -0.8278 -2.8836 3.1097
 0.8980 -0.4299 -0.4151 -0.6843 0.7509 -0.0546 -1.2880 -0.7927 1.2838 0.4584
 -0.4967 0.1349 0.2461 -0.2826 -0.9031 0.1137 0.8174 0.3866 -0.2008 -0.4108
 1.1048 -0.1596 -0.4776 -0.0800 -0.4674 0.0333 -1.1511 -0.7142 0.1932 -0.1998
 -0.0780 -0.7141 1.3102 -0.0045 -2.3848 -0.8926 -0.0428 -0.5165 -0.0288 0.0676
 -1.1703 0.2100 -0.3327 -0.1160 -1.0705 -0.6680 0.6215 0.4254 -0.7577 0.0820
 0.7129 -0.6069 -0.1695 -0.2177 -6.1250 -2.5882 -2.3330 2.2573 1.0639 -1.7963
 -0.7479 0.8194 1.1594 1.1354 2.9067 -0.0455 1.7345 -0.8156 1.2987 -1.4217
 -0.3019 0.3616 -0.6883 0.0193 1.1730 0.4133 -0.4740 0.2279 -2.9623 1.2890
 0.6083 -0.8535 0.3694 -0.5007 -4.7833 -1.0624 -3.5740 1.4804 -1.4699 -0.2736
 0.9690 -0.4232 -0.2648 -0.6941 -2.3210 0.1837 -1.8274 0.2740 -1.4570 1.4044
 3.0130 -0.0380 -0.9450 -2.1607 -1.0604 0.3626 -7.4635 -0.4248 0.3762 1.3910
 -0.1140 0.3364 1.0338 0.5104 3.0929 0.3437 1.3040 -1.4455 3.3235 -1.4193
 2.9163 0.1109 -1.6031 -1.3152 3.2103 0.8768 -4.0670 -0.8574 -0.1404 1.7789
 0.0861 0.1490 0.8913 0.2005 0.6841 -0.2477 -0.3389 -0.6508 1.7137 -0.5338
 -2.0670 0.4060 0.1858 0.3198 -1.0821 0.0322 0.7098 0.9094 -1.7115 -0.0412
 2.0404 0.0102 0.7079 0.0352 0.4049 -1.1097 -1.5919 -1.4720 2.9479 -1.2545
 1.0655 0.4185 0.1445 0.7716 4.9014 0.2079 1.2472 -1.9139 2.5932 -0.9567
 -0.0793 -0.4072 -1.0593 -0.7997 -0.9236 0.0956 -1.2413 0.3536 -1.2720 0.9206
 -0.4004 0.2389 -0.6819 0.8249 2.1246 0.6032 3.3106 -0.5442 -0.2146 -0.0858
 1.0158 -0.2423 0.0972 -0.5445 0.0874 -0.2612 -1.3230 -0.3400 3.9456 -2.3044
 -0.8177 0.6712 -0.7712 0.6928 4.1904 2.0559 0.8683 -1.3704 -0.2255 1.2438
 0.7909 -0.4808 -1.1149 -1.5604 -4.0026 -0.1230 -2.5275 1.9489 -3.2624 1.4092
 2.7281 -0.2269 -0.2915 -0.4287 0.0142 -1.4133 -3.2297 -0.1716 2.6006 -1.8036
 1.2103 0.2167 0.6295 0.0859 1.3644 -0.7769 0.0876 -1.5897 1.1960 0.2578
 -0.8872 0.4151 0.2701 0.0814 1.1436 -0.2676 0.9061 0.2190 0.2079 -0.2157
 0.0364 0.3671 -0.4388 -0.6369 0.9770 0.6621 -0.8775 -0.0722 -0.4900 0.3250
 0.2165 -0.4506 -0.6723 -1.1614 -2.2120 0.7307 -4.5505 0.8119 -2.4957 1.8124
 -0.7305 0.1577 0.3599 1.0726 0.6850 -0.2057 1.1034 0.2550 -0.3493 -0.7730
 0.7389 -0.3204 -1.1266 -0.6596 0.6414 0.4553 0.1733 0.0675 -1.1692 0.9491
 0.5223 0.0092 0.6453 1.1850 0.9512 -1.1421 3.8952 -1.3859 2.3227 -0.9200
 1.5119 -0.4214 -0.1115 -0.5252 -2.0225 -0.0378 -1.4976 0.1202 0.9098 -0.4570
 -0.8110 -0.3073 -0.5395 -1.2535 0.9997 1.8840 -1.0591 0.1922 -0.1607 1.5171
 0.3632 0.5228 0.0747 1.6217 2.4685 -0.6811 3.2941 -1.5061 1.1953 -0.8950
 -0.4147 -0.1385 -1.4881 -1.5673 -1.8331 2.0082 -1.6878 -0.1685 -1.8705 3.0101
 -0.5828 -0.5937 -0.1131 -1.3933 -3.4472 0.1339 -0.9565 1.3981 -3.1956 1.7088
 -0.2173 -0.0719 -1.1737 -0.1782 0.7684 1.0102 2.0808 -0.4893 -2.6129 1.8460
 -0.6816 -0.7551 -0.5444 -1.0015 -3.1771 1.1880 -0.8069 0.6331 -2.6307 1.6456
 -0.7637 0.3407 -0.4269 -1.1709 -2.3480 0.9607 -2.3096 0.7645 -1.5645 1.7010
 -1.4338 0.6330 1.9724 1.6493 1.3589 -0.4623 2.6952 0.0397 0.3332 -1.6211
 1.9314 -0.6935 -0.5532 -0.9178 0.0038 -0.1143 -1.1168 -1.1046 1.1829 0.5154
 1.0351 -0.4354 -1.1104 -1.5065 -2.4802 -0.5310 -4.1629 1.1389 -0.3087 0.1656
 -1.5587 -0.1892 0.6308 1.5011 0.7559 -0.8732 4.2588 0.1577 0.6671 -1.5951
 1.1989 0.4839 -0.4983 1.1643 3.8949 -0.4752 2.1684 -0.9093 1.5141 -0.9130
 -0.2172 0.4758 0.8550 0.9478 4.3200 0.0624 2.7806 -0.1165 1.8725 -1.3322
 -0.7926 1.0752 0.3361 0.8408 2.0287 0.6256 2.0454 -0.8670 -1.8046 1.1052
 -2.0252 0.3294 -0.1474 1.0040 0.3412 0.7114 2.6123 0.5155 -2.1765 0.4695
 1.9675 -0.3808 -1.0538 0.2939 0.1915 -0.5668 -0.5862 -0.1171 0.1145 -0.3227
 3.2587 -0.6496 -0.5774 -0.5479 0.3558 -0.8189 -2.5041 -0.7007 2.8497 -0.8323
 1.4008 0.3020 -0.1824 0.5511 2.0595 0.0828 -0.2447 -2.1149 2.3824 -0.8129
 0.9128 -0.3026 -1.9416 -1.1183 -0.5885 0.7280 -1.8553 0.1190 -1.3730 1.8428
 0.3003 -1.1965 -0.9209 -0.8438 -4.1531 -0.2659 -0.6232 2.2539 -1.5278 0.2361
 2.2403 0.1090 0.8691 -0.2326 0.3171 -1.0077 -2.2011 -0.8184 5.4738 -3.1241
 -1.4639 0.0865 -0.3079 -0.4805 -4.0177 -0.6962 0.1744 2.0013 -4.7970 1.3823
 -0.3964 -0.0307 0.2961 0.6575 0.4500 1.4965 -1.3457 0.3245 2.0188 -1.4571
 1.6770 -0.0979 0.2625 -1.1497 -0.8577 0.7758 -4.1456 -0.3267 1.9151 -0.8829
 0.2987 -0.5037 0.2257 -0.6291 -3.9803 -0.8733 -3.8314 1.6981 -2.1981 0.2310
 -0.7605 -0.5697 -0.6525 -0.7181 -2.3860 0.6947 -0.0392 1.4793 -2.3106 0.9076
 1.2203 -0.5843 -0.1510 -0.3230 -0.9369 -0.7431 -0.2222 -0.3346 1.0812 -0.5422
 -1.2954 0.1670 0.0560 1.2841 2.0308 -0.1475 5.0030 -0.4945 1.0892 -1.2102
 -1.9198 0.3069 0.9325 0.6828 -1.8615 0.9272 1.7939 -0.3341 0.1941 -0.2615
 -0.3044 -0.1299 1.1845 -0.0530 -2.1778 -1.4799 -0.3516 0.1532 1.6731 -1.8184
 0.8011 0.2381 -0.6666 -0.4401 2.3883 0.3676 0.4913 -0.8346 -1.0514 1.4844
 0.8002 -0.7106 -1.4910 -1.6573 -1.9977 -0.2662 -3.6800 0.9150 -2.0630 1.4811
 -0.6820 -1.1731 -0.8486 -1.3061 -5.2656 -0.1007 -1.1382 2.2741 -2.1669 0.8862
 -0.5807 -0.0247 0.1317 -0.2969 -2.1394 -0.6127 -1.1445 0.2044 -1.6181 0.7941
 1.1723 -0.9281 -0.1601 -0.2368 -2.7863 -0.1441 -0.1439 -1.3565 1.2930 0.0419
 -2.4914 -0.1679 0.3080 0.2887 -2.2791 -1.3499 3.4408 0.9237 -1.1101 -0.7161
 0.6120 0.1824 -0.5569 -0.6329 3.2813 1.0302 -0.4008 -1.1678 3.3610 -1.0255
 -1.9940 0.1412 0.0711 0.1726 -2.2271 -0.0841 1.3069 0.7958 -4.0971 1.7622
 -1.5569 0.8928 0.5891 1.0408 -0.8251 -0.4184 1.1030 0.1244 -1.5303 0.5944
 -0.2364 -0.3235 0.1914 -0.1050 -1.8804 -0.8521 0.6928 0.5596 -0.8901 0.4646
 -1.6510 1.0384 -1.5198 0.3065 0.9443 1.7474 1.1050 1.3656 -4.6318 2.3288
 -1.0659 0.2428 -0.0162 0.5761 1.4043 1.2505 2.5004 -0.5564 -0.7931 0.4868
 -0.0842 -0.0550 -0.2053 0.7821 2.3694 0.7563 0.5161 -0.2054 -0.9956 0.6210
 0.6089 -0.6894 -1.6740 -1.9406 -0.2586 1.7464 -2.2159 0.4221 -1.6438 2.1590
 -2.2667 0.3995 1.8427 0.6985 -0.9691 0.7195 0.3920 -0.0418 0.7200 -0.7771
 0.1952 -0.3147 -0.5731 0.0820 -1.8717 0.1397 -0.3328 1.2040 0.5303 -0.8588
 0.7734 0.3774 0.7990 1.5553 3.8464 -0.3600 1.6622 -2.3375 4.9430 -2.3649
 -1.4977 1.0498 0.6438 1.3793 1.7266 -1.4882 3.9117 -0.6646 1.1436 -1.2991
 0.0927 0.6214 -0.3562 -0.0233 0.3034 0.4194 -2.9208 1.2063 -0.6934 -0.0386
 -0.4751 -0.0760 0.1622 0.2455 -3.0957 -0.9046 0.2771 0.7885 0.2441 -1.1361
 -1.4186 0.0142 1.3890 0.6547 1.6703 0.5409 4.8312 -1.8521 1.1019 -0.2277
 0.3690 0.4936 0.2305 0.8944 5.5356 1.2447 1.4985 -1.0824 2.5414 -0.8053
 -0.7080 0.7345 0.9420 1.2062 5.4727 -0.0538 3.8600 -1.8123 1.6899 -0.9545
 0.0573 -1.1286 0.3145 -1.0972 -4.1053 -0.4779 -2.5238 2.0633 -1.3753 -0.1790
 -0.1100 -0.1273 -0.6618 0.1356 -2.0246 -0.5467 0.3884 1.0957 -1.0823 0.0896
 -1.3551 -0.8051 -0.0324 -0.6015 -5.0604 -0.5043 0.7552 1.0475 -2.9937 1.0557
 -0.9641 1.3087 0.6379 1.5690 4.8728 0.9784 3.1579 -0.3345 0.0629 -0.5485
 -0.8568 0.3001 0.5311 1.2435 -1.4058 -1.9080 2.7806 1.4857 -1.6357 -1.2342
 0.8040 -0.6267 -0.5516 -0.6205 -4.8770 -0.8710 -2.9254 1.3588 -1.5166 0.3850
 -1.6641 0.1011 -1.1784 0.3834 -0.9131 -0.7098 3.7627 1.0193 -2.6054 1.0109
 -2.0904 0.3140 1.1273 0.6144 -1.6378 -0.6802 1.9674 0.3167 0.3292 -1.3531
 1.1710 0.3362 -0.5238 -0.6755 0.8821 -0.9447 -1.4119 0.0701 -0.6382 0.4045
 -1.1235 0.3801 0.3989 -0.8915 -1.2863 0.1035 -0.6204 0.8926 -2.5286 1.5553
 -1.0167 0.1118 -0.1607 -0.1283 2.8855 1.6686 1.3249 -0.4814 -0.6048 1.2679
 -1.0091 -0.5778 -0.2639 -0.5540 -3.8640 -0.7033 1.5268 1.0895 -2.3029 0.5025
 -0.4008 -0.3318 -0.3958 0.7193 -0.6406 -0.8795 1.8829 0.8427 0.6238 -1.6418
 0.2859 -0.1716 0.0227 -0.0888 -1.4265 -1.4378 0.3200 0.3462 1.6153 -1.4249
 0.6124 -0.0618 0.6115 0.6120 -0.4660 -0.8416 1.1658 -1.3080 3.9250 -1.9284
 -2.3958 0.1685 1.6998 1.1851 -0.7004 -0.0943 3.9663 -0.0009 -1.2867 -0.0165
 -1.3481 0.1853 0.3319 -0.6017 1.9412 1.9530 -0.1034 -1.5690 1.3010 0.6924
 1.2572 -0.3231 -1.3318 -1.0333 -2.9648 -0.9724 -2.2221 0.8585 -0.2741 0.0681
 0.6442 0.0029 0.2995 0.4975 2.8974 0.3964 0.3794 -1.5507 2.1985 -0.9036
 3.3539 0.1223 -0.4062 -0.7649 3.1009 0.3528 -3.3948 -0.9940 1.2049 -0.0005
 0.1303 -0.1009 -0.7590 -1.0983 -1.8349 -0.5101 -0.0047 0.2116 -1.2611 0.8392
 -0.3158 -0.4372 0.5084 0.0167 3.1806 1.2836 0.9614 -1.7850 3.6231 -0.9766
 -2.3343 0.4501 0.3842 0.4427 0.7646 1.1459 2.1925 -0.3217 -1.1408 1.2408
 -1.2172 -0.6497 -1.3666 -1.0692 -4.8914 0.9747 0.1440 1.9131 -4.4528 2.7821
 -0.6402 -0.1869 0.4109 -0.2918 2.2717 1.7366 1.4639 -1.1716 1.9558 0.0903
 -0.0787 -0.0516 -0.3742 -0.9147 -1.2121 1.4198 -1.8672 -0.0042 -3.8864 2.8264
 -0.6690 0.0845 1.0914 0.4694 1.5566 0.4592 0.6111 -0.1070 0.3576 -0.6425
 -1.2413 0.1215 0.8910 0.3995 1.7337 -0.4365 3.3688 -0.6062 2.0411 -1.0427
 1.4768 -0.1686 0.9878 0.3491 1.2653 -0.6152 0.2905 -1.1737 4.9400 -2.6035
 2.2318 0.5921 -0.1381 1.0280 4.4073 0.1917 1.6806 -3.7154 3.9863 -0.7059
 1.6812 -0.0499 -1.6775 -1.8055 1.0208 1.7739 -3.9633 0.5745 -3.2230 2.8530
 -0.6660 -0.1492 0.2832 1.0462 1.4339 0.9402 2.5070 -0.3605 -0.0766 0.1588
 0.9301 1.0774 1.8676 1.5582 4.4705 -0.7579 0.4614 -1.8861 6.7369 -4.0365
 0.0588 -0.8284 -0.0163 -1.2018 -4.3659 0.5421 -2.9605 1.2466 -1.6791 0.9244
 -2.6167 1.0099 1.3488 1.9610 3.5629 -0.9165 4.9108 -1.5156 1.2562 -1.3394
 0.1702 0.1514 -0.3536 -1.0026 -2.1749 -0.4477 -1.6591 -0.2094 0.6255 -0.0140
 0.6770 -0.8754 -1.1796 -1.7776 -2.0156 0.2677 -1.9734 0.6803 -1.1245 1.1347
 -1.4541 0.6143 -1.9711 -1.0471 -0.7422 1.9099 -1.4039 1.6474 -4.3365 2.9854
 1.3766 -0.0599 -2.6025 -0.6429 0.6043 0.6304 -1.4463 1.0528 -0.8520 0.8700
 1.6767 0.0835 -0.9719 0.3612 -0.0897 -1.5641 0.9933 0.7710 1.9062 -2.0618
 0.7097 -0.0700 -3.0448 -2.1938 -1.9670 1.4761 -3.5622 1.4823 -3.0022 2.8803
 -0.2556 -0.7153 -1.2831 -1.4168 -2.2908 1.4182 -1.7361 1.6834 -3.2643 2.1413
 1.3854 -0.3629 0.8840 0.2549 2.0448 -1.0291 0.5306 -0.9543 2.8463 -1.8029
 -3.2304 1.0644 1.4055 1.8301 2.6188 -0.2384 6.1540 -0.9265 0.3027 -0.8396
 0.9944 0.4907 0.7152 2.1922 1.1171 -3.4519 3.4268 -0.5889 3.3483 -3.4842
 1.4284 0.3077 -1.5509 -1.3004 0.3833 0.7170 -4.0968 0.4049 -0.5806 0.7194
 1.6899 0.1639 -1.0581 -1.1744 0.8550 -0.4094 -1.7299 -0.5334 -0.5498 1.2881
 1.5008 -0.1232 -0.2998 0.4461 0.9615 -0.4969 0.8872 0.7268 0.0834 -0.5517
 0.8892 -0.0087 -0.1574 -0.0447 1.8108 -0.0842 0.5778 -2.2527 3.5219 -0.9026
 -0.2972 -0.1242 0.7524 0.7031 1.8836 -0.8933 1.5111 -1.0642 1.5263 -1.1145
 -1.4104 -0.4847 1.1618 0.8843 -3.5272 -1.5631 0.9554 1.0563 -0.7983 -0.9453
 -1.0325 0.2399 -0.5147 -0.6399 0.2736 1.1134 -0.6521 -0.6807 -0.7890 1.5955
 -1.8909 -0.5989 1.0278 1.0350 -4.5770 -1.1226 1.1713 1.7419 -1.1209 -1.2378
 0.9526 -0.4128 0.1172 -0.8668 -2.8032 -0.6545 -3.3039 0.4249 -0.2669 0.2604
 -0.9364 -0.2901 0.5159 0.8961 -1.8257 -0.3317 1.3258 1.2151 -0.4325 -1.4058
 0.8248 0.1257 -0.1317 -0.1855 1.8493 -0.5116 -2.1613 -0.7640 1.7020 -0.8311
 -0.4554 0.3368 0.0276 0.8334 1.4607 -0.1888 2.2892 0.0485 1.0820 -1.2833
 0.4412 -0.4894 0.0794 -0.2492 0.4009 1.5996 -0.5335 -0.6106 0.2705 0.6678
 0.6308 0.7280 -1.3516 -0.8679 2.2176 1.3756 -2.1857 -0.8868 -0.3510 2.1664
 1.7260 -0.0155 0.1078 0.5852 2.8725 0.4949 -1.6267 -1.4726 3.4744 -1.1074
 0.3235 0.6529 0.4326 0.6667 1.7631 -0.5675 0.1268 -1.2819 1.7345 -1.1070
 0.4513 0.3339 1.1853 1.4989 1.7968 -1.8586 3.0928 -1.1331 2.4528 -1.6568
 1.0063 -1.1890 -1.4635 -1.7349 -1.3553 0.0112 -2.3336 0.9678 -1.1877 0.7263
 0.0517 -0.3767 0.0155 0.1348 0.3063 -0.1761 1.4180 -0.7034 -1.7472 1.5331
 -0.3936 -0.1400 0.2415 -0.1287 -1.4220 0.1021 -0.3305 1.4761 -0.6089 -0.5781
 -0.0573 0.1703 -1.2201 -0.8510 -3.5886 -0.5101 -2.7500 2.4072 -3.0229 0.7432
 -1.1456 -0.0301 -1.4217 -0.1872 -1.0283 -0.0864 -0.1834 1.9148 -3.4326 1.1065
 0.4056 0.7357 2.0037 1.8576 6.1464 -0.0274 3.5070 -2.1308 3.9986 -2.8517
 -1.6097 1.1245 0.1667 0.6928 0.5617 0.4245 0.8739 0.8026 -1.4887 -0.0517
 -1.2232 0.0534 0.4090 -0.4005 1.0134 0.8632 0.8567 -1.2137 1.0539 0.3939
 -1.4176 0.6829 0.9634 0.1147 1.1913 1.3397 1.4024 -0.1237 -0.7268 0.6567
 1.4951 0.5873 -0.9097 0.5952 4.0525 -0.7618 1.4395 -1.3116 1.9051 -0.5515
 -0.1663 0.3529 0.0770 0.1672 -1.0909 -1.0939 1.3008 -0.4151 0.1820 -0.6636
 0.4514 -0.3860 -0.2328 -0.9750 -3.1535 -0.9247 -0.8181 0.1654 -0.7042 0.6457
 -1.5810 0.2338 1.9322 1.7766 -1.2205 -2.2850 3.9258 0.9915 1.3026 -2.8497
 0.3645 0.5671 -0.1762 0.4984 1.8951 0.4428 0.6427 -0.8405 1.5208 -0.4258
 0.9186 0.1567 0.1392 0.1704 1.9073 0.9667 -1.0319 0.0571 0.1937 0.3593
 -0.7589 -0.0790 1.1825 0.8301 -0.6662 0.6404 0.5947 1.2316 -0.8019 -0.5244
 1.4561 0.4074 0.3049 0.3724 1.8780 -1.1308 -0.2971 -0.0909 1.1739 -1.5722
 0.1748 0.1902 -0.0089 1.0171 3.0307 1.2439 1.0109 -1.0797 1.2629 -0.6400
 -1.1993 0.4878 0.4993 1.0595 1.5678 -0.2244 4.0953 0.3445 -1.0750 -0.2318
 1.8904 -1.1976 -0.7031 -1.1763 -1.1934 -0.1077 -1.7637 -0.1805 0.4116 0.4123
 0.2069 -0.1257 1.2015 2.1934 0.9539 -1.8244 3.2443 -0.5952 3.8771 -3.4601
 -0.0583 0.5797 0.7951 0.1716 0.5710 -1.0679 1.7905 -0.4964 1.5812 -1.4786
 -0.6035 -0.3613 -0.3447 -0.5934 -1.4973 0.6190 -1.6218 1.5218 -2.9297 1.7111
 -0.3550 0.3397 0.0243 0.8150 2.7552 0.2545 3.1273 -0.6562 0.8241 -0.3712
 -1.2755 0.0264 -1.0246 -0.0651 -1.1427 0.6141 0.9216 1.2806 -3.7183 1.6943
 0.5757 0.5602 0.1395 0.2984 1.4716 -0.1325 1.0515 -1.7877 1.6162 -0.4517
 -0.0973 -0.1578 -0.4895 -1.0139 -1.9728 0.1977 -1.0212 0.7420 -1.9829 1.2336
 1.3663 -0.5211 1.5018 0.2083 1.3846 0.2541 0.2633 -2.6978 4.9850 -1.5988
 -1.4854 -0.0103 1.5848 1.3800 1.4152 -0.3921 3.4210 -1.1590 3.0284 -1.8412
 -1.9420 0.6645 1.2943 1.6092 0.0785 -1.3722 5.1094 -0.5342 0.3674 -0.9257
 0.9098 -1.0483 -1.5601 -2.6375 -7.3767 -0.2695 -5.7851 2.6033 -2.8366 1.6012
 1.0289 -0.6303 -0.5055 -1.1049 -1.4928 -0.4861 -3.1312 1.7226 -0.1185 -0.6271
 -0.3773 0.3895 -0.0439 -0.5531 1.1202 0.9630 0.6991 -1.0115 1.3249 0.1618
 -2.7071 -0.5564 1.5165 0.5683 -3.2038 -0.9483 2.3906 0.4384 -0.9388 -0.3859
 -0.9165 0.6978 -1.5811 -0.8148 -0.2705 0.9899 0.7471 -0.2246 -3.4289 3.1312
 2.2738 -0.4801 -1.9822 -1.9673 -1.8837 1.5261 -5.7665 1.1496 -1.5725 1.4742
 -0.0327 0.9809 1.9354 1.3079 3.2172 -0.2964 1.2627 -1.5582 2.6048 -1.4834
 0.5730 -0.6478 0.1346 -1.2839 -1.0723 1.6378 -3.6240 0.4455 0.0084 0.5086
 -1.9989 -0.2065 -0.3155 -0.1898 -1.8100 0.8123 0.2201 1.6725 -1.3080 -0.0344
 -1.0129 0.1070 -0.9872 0.2200 -2.0622 -0.1137 0.7475 0.9359 -0.6045 0.0011
 -0.8896 0.1221 -0.4279 -0.6868 -3.5400 0.4084 -2.4317 1.7129 -1.7400 0.4787
 0.2787 -0.0161 -1.0447 -0.1971 -0.1195 -0.0886 -0.9140 1.3498 -1.0825 -0.0946
 2.8809 0.1971 -1.9049 -1.1971 4.0046 1.9189 -2.9478 -1.3589 1.9025 1.1935
 -0.4308 -0.2651 -0.9850 -0.1272 -4.1495 -0.6904 1.3549 1.8620 -3.0513 0.7550
 -2.0562 0.8963 0.7822 0.9940 3.9835 0.9089 3.1314 -2.2572 1.3496 0.6249
 1.2337 -0.0901 -0.6716 0.1717 -2.3749 -1.3426 -0.6361 0.8387 0.1789 -0.9041
 0.9981 -0.0589 0.4423 0.4646 4.1862 1.3033 0.3802 -1.9621 3.0317 -0.8273
 -1.4518 0.0872 1.0283 1.1475 -1.7000 -0.9210 1.1721 1.3893 -0.8236 -1.2585
 0.2646 0.0860 -0.2588 0.5805 -0.9294 -0.3378 0.4561 -0.2715 -0.3417 0.0309
 0.0791 -0.0434 -0.7671 -0.3729 0.1322 0.7238 1.1670 -0.8596 -0.2249 1.2600
 0.9908 0.3960 1.5314 1.6057 2.1124 -1.3529 2.2925 -1.5890 3.1610 -2.1645
 -1.7253 0.0285 0.7099 0.8423 1.0775 -0.2154 3.5537 -0.8420 -1.3565 1.1718
 -1.3120 0.7875 1.0640 1.6310 0.5842 -1.6319 4.9420 -1.2402 3.1305 -2.3847
 0.3344 -0.4458 -0.5337 0.0627 -0.0320 0.5387 -0.8951 1.5018 -0.0435 -0.6831
 0.2541 -0.1458 0.6582 0.2178 -0.1581 -0.3542 -1.1021 -0.1532 1.4921 -1.2634
 1.7623 -0.2825 -1.8387 -0.8990 -1.7834 -0.3870 -1.6128 1.6124 -3.8589 1.5534
 0.9573 -0.2080 -0.5494 -0.7221 -3.3512 -0.5940 -3.2053 1.3369 0.0819 -0.2767
 0.6766 -1.1533 -0.6326 -0.8023 -3.2433 -0.3724 -0.6263 0.5166 0.8463 -0.6229
 0.2705 0.1490 -0.4457 0.1936 1.5871 -0.1436 0.3722 -0.6798 1.2832 -0.0788
 -1.2236 1.0284 -1.0462 0.5952 0.8237 -0.5505 2.8590 0.9224 -2.8029 1.0950
 -1.1908 -0.2039 -0.1128 0.1732 -0.2940 0.8887 1.6404 -0.0772 -2.8734 1.5940
 -1.8761 0.7349 1.9893 2.1640 3.4172 -1.0527 5.1527 -1.0448 2.6710 -2.8165
 -0.7191 0.1337 0.0742 0.1936 -0.8941 -0.5695 1.4798 -0.5852 1.6528 -0.6066
 -0.6679 -0.0482 -0.9033 -0.6109 -0.7153 0.9798 0.2380 0.5249 -1.9452 1.5663
 -0.0408 0.3533 -0.0004 0.0384 3.6390 1.1159 0.4167 -1.0626 1.0178 0.6877
 1.2079 0.2980 0.8261 0.4217 -0.4442 -1.1906 -0.9781 -1.4222 0.8902 -0.5071
 -0.4288 0.4055 1.5945 1.4182 4.3196 -0.3990 4.3844 -2.0824 3.2801 -2.3012
 -1.3406 -0.5037 0.0743 0.1339 -2.7565 -0.1484 1.7752 0.9705 -1.5396 -0.0005
 0.7353 -0.1905 -0.2339 -0.1013 0.4111 0.4773 -1.1693 0.2822 0.5397 0.0028
 2.0895 -0.0471 -1.5534 -1.4041 0.5085 0.4122 -1.3632 -0.0500 -1.0243 1.3319
 -0.6201 -0.2694 0.0519 -0.2635 -2.5153 -0.2222 -0.1590 0.7200 -0.6001 -0.0914
 -0.7041 0.4586 0.3284 0.1116 -0.1120 -0.3396 0.5164 -0.9267 1.7543 -0.9539
 0.4540 -0.0043 0.1045 0.6366 1.4877 0.1350 0.2130 -0.7845 1.5417 -0.6453
 0.2767 0.5996 -1.3190 -1.4539 0.9630 1.0907 -2.1266 -0.3245 -2.3519 2.8128
 -1.5451 0.3767 1.7445 2.0288 0.3812 -1.6547 4.2701 -0.8777 0.8376 -1.5081
 -1.5608 -0.1705 -0.8478 0.3904 -3.1168 -0.1590 2.4730 1.7083 -2.0981 0.0584
 -0.2362 0.1651 0.0617 0.4325 -4.2383 -2.2849 -1.0869 1.6251 0.0817 -1.8379
 -0.7135 0.0991 1.2746 1.0357 2.4716 0.3076 3.3901 -0.2928 0.0846 -0.1828
 0.3080 0.2144 1.0596 -0.0026 -0.6777 -1.6288 -0.2158 -0.2755 2.7671 -1.8961
 -0.0170 -0.1922 0.7850 0.3540 -2.4387 -1.2120 -0.5247 0.6523 1.7242 -2.3177
 1.4740 -0.5651 0.1784 -0.6347 -1.6778 -0.0633 -3.4518 0.0200 0.5661 -0.0116
 -0.1371 0.4451 -0.4949 0.4650 -0.4285 0.3579 1.0106 0.4574 -1.8603 0.6508
 -0.7651 0.1533 0.7404 0.7919 1.7658 0.5883 2.2874 -0.6267 1.3285 -0.6843
 -0.6653 0.0688 -0.2185 -0.1575 0.0823 1.0040 1.0281 -0.2132 -0.7353 0.6471
 0.5391 -0.0562 -0.6648 -1.2409 0.3516 0.9098 -3.2752 0.0786 -1.3295 1.8918
 2.7993 -0.2051 0.2016 -0.8402 1.2674 -0.1678 -3.7964 -1.5210 4.0714 -1.5815
 0.2969 0.7552 0.4451 0.7308 1.6684 -0.2476 -0.0309 -0.2235 0.3049 -0.3722
 0.1192 -0.0381 -0.0218 -0.3403 -3.2821 0.0121 -1.7287 0.8453 -0.0570 -0.2103
 -0.9962 0.4288 1.3622 0.7674 0.5810 -0.0347 1.6223 -0.5462 0.0883 -0.3911
 -0.5205 -0.0242 0.0492 0.7888 -1.7740 -0.1213 -0.9751 1.4221 -1.2474 -0.3578
 1.2330 1.1375 0.2615 0.8463 5.0087 0.5757 0.0736 -1.8106 2.7027 -0.4395
 0.4326 0.0228 -1.3276 -0.5593 0.3216 0.1873 -0.1561 1.1552 -2.7497 1.6504
 0.2029 -0.0653 -0.8665 -1.1026 -0.4995 0.6561 -2.0144 0.9435 -1.4871 0.9567
 0.5572 0.3839 -1.5349 -0.5159 3.2114 0.7870 0.1222 -0.9790 0.0698 1.4307
 0.1914 0.4822 0.2647 0.4030 4.4950 1.4572 0.7617 -2.1371 1.6862 -0.1568
 -2.0159 0.7522 0.9372 0.8722 -2.2962 -0.4711 0.9577 0.4716 0.8501 -1.1298
 0.5601 0.6005 0.9288 1.9947 2.0338 -1.2424 2.6436 -0.6489 2.8903 -2.6272
 0.8313 -0.8316 0.7749 -0.0301 -1.3612 -1.1075 0.4051 0.3590 3.2351 -2.4605
 2.4721 -0.9809 1.1881 0.1119 -2.5020 -1.5550 -2.3926 -0.2605 4.7177 -3.5836
 0.1619 0.3577 -0.3437 0.5027 2.8153 0.4598 0.4355 -0.8066 -0.3771 0.8125
 -0.9618 -0.7344 0.3612 -0.5387 -0.1517 1.1401 0.0376 -0.3402 -0.7400 1.0703
 -0.3834 -0.3298 -0.2312 -0.1124 0.1417 0.2444 0.5675 1.1954 -1.6363 -0.0737
 -0.9391 -0.1964 0.9373 0.5657 1.6311 1.8784 -0.2669 -0.7761 2.0431 -0.6571
 0.1374 0.5074 0.0270 -0.6001 1.3800 -0.1406 -1.0115 -0.7170 -1.2088 1.8640
 -0.4835 -0.4251 0.7956 0.1159 -2.0834 -0.7518 -0.6477 0.4360 1.0607 -0.9679
 1.2452 -0.5208 0.1601 -0.6229 -1.4685 -1.2495 -2.1057 -0.0279 2.0354 -1.2621
 0.8003 0.2143 -1.5644 -1.0478 1.9178 1.2203 -0.0685 -0.3257 -0.7565 1.8193
 -0.9851 0.4317 1.0658 1.2522 1.3522 0.8242 0.4100 -0.0765 0.6642 -0.7523
 0.1736 0.9551 1.4522 1.6546 2.9822 -1.1480 3.1794 -1.8443 4.4730 -2.9087
 -0.5061 0.4827 0.3876 0.1398 0.9526 -0.2611 0.0785 0.1208 1.1595 -0.5158
 0.4716 -0.4929 -1.1305 -2.0926 -2.8584 0.5733 -3.1948 -0.4512 -1.9842 2.7259
 -0.4658 0.2247 -0.3658 0.1583 -0.9095 -1.1966 0.8923 0.1378 -0.1696 -0.6423
 1.2083 -0.4620 -0.0744 -0.5808 -1.8085 -0.1607 -1.8877 0.4030 2.1853 -1.1159
 0.5527 -0.2976 0.0789 -0.7888 0.0340 0.3429 -0.6959 0.3319 0.3588 -0.2231
 0.7073 0.1128 -0.8347 -0.9272 0.7584 0.4806 0.2854 -0.4322 -0.8504 1.3057
 0.7431 0.6865 -1.1715 -0.5931 1.0023 -0.2458 -1.0855 0.4090 -0.7168 0.8091
 -0.8708 0.1088 -0.7217 -0.4391 -2.1243 0.2717 -0.6479 1.6347 -1.2646 0.4962
 1.1925 -0.1435 0.8181 0.6917 0.9554 -0.3270 1.1444 -0.5433 2.8836 -2.0561
 -0.5776 -0.9521 -1.4061 -1.3758 -4.8862 0.7782 -0.6609 1.2658 -3.8819 2.6018
 -0.0967 0.4049 1.4361 0.4060 4.2777 0.9242 1.1228 -1.9294 2.5092 -0.2044
 -0.0157 0.2042 1.3046 1.1907 2.0841 -0.5222 2.3686 -1.0876 2.4798 -2.1062
 0.8437 -0.0381 -1.4187 -1.0732 -0.6924 0.3889 -3.2130 0.9382 -3.6950 2.9454
 -0.6945 -0.0720 0.8782 0.1332 -1.6027 -0.7977 1.4585 -0.0698 0.8059 -0.6538
 0.2110 0.7208 1.1180 1.2942 3.4090 0.7059 1.0720 -1.8019 4.6231 -2.6024
 0.3389 0.0565 -0.0903 -0.8219 2.7220 1.5513 -1.7053 -1.2473 1.0971 1.1417
 -0.8698 0.2707 1.3349 1.7077 3.9416 0.1059 4.5285 -1.7900 1.8857 -0.8797
 0.4576 -0.2486 0.1310 -0.3208 -3.3691 -1.9577 -2.9052 1.8289 -0.5328 -1.1002
 2.7600 -0.3739 -3.3353 -2.9431 -2.8392 0.8377 -6.2960 1.7800 -5.5452 4.6127
 -0.1279 0.9808 0.4371 0.5894 1.1672 -0.7952 -0.5977 0.5049 0.2740 -0.8271
 -0.0496 0.0581 -0.4784 -0.4132 0.6140 -0.1075 1.3770 -0.4449 1.9266 -0.5114
 0.2776 -0.1940 0.9929 1.1159 0.4602 -0.4968 0.5829 -0.1454 3.1705 -2.6246
 0.4913 -0.3101 -1.2475 -2.1542 -4.8125 -0.3945 -3.7493 1.4150 -2.2271 1.8459
 1.7198 -0.1127 -0.2152 0.1439 0.1662 -1.0479 -0.4127 -0.0775 1.2241 -0.6002
 1.0672 -0.2881 -0.6458 -0.8037 -1.6226 -1.0014 -2.8328 1.1066 -0.9202 0.3291
 -1.3329 0.2487 -0.1684 -0.6692 0.3779 1.3362 -1.2898 0.1850 -2.4024 2.3157
 -1.0355 0.0869 0.5215 0.4546 1.4206 0.9665 1.5496 -0.6778 1.0601 -0.3351
 -0.6779 0.3457 0.3143 0.9004 1.4976 -0.2542 3.8348 -0.1803 -0.3395 -0.1992
 0.4345 -0.5300 0.2445 0.6358 -1.7369 -0.3745 0.6425 1.3412 0.3716 -1.2136
 -1.3471 0.1587 1.4837 0.3324 -0.6512 -0.4367 2.1331 -0.6088 1.3531 -0.6779
 2.1631 -0.1731 -0.9849 -0.9547 -1.4402 -0.5040 -3.4859 -0.1749 -0.8183 1.2535
 -1.7630 -0.9813 -0.4155 -0.7498 -5.1051 0.7391 0.3933 1.7867 -2.1718 1.0682
 -1.0752 0.4870 0.8301 0.8980 -1.1799 -0.9010 0.1405 -0.0401 1.3476 -1.4915
 1.5943 -0.2515 -1.7238 -1.4313 0.9039 0.3910 -2.3321 -0.4146 -0.3396 1.4216
 -0.1305 0.4652 1.5277 1.2088 0.8236 -1.1596 0.5072 -0.5748 1.5853 -1.9657
 1.5813 0.6174 0.1256 0.0544 2.5674 -0.1473 -1.0651 -1.2591 2.3620 -1.3332
 0.3482 -0.6740 -0.1491 0.0251 -1.2340 -0.2771 -0.5909 0.0070 1.0197 -0.9025
 -0.2126 -0.3409 -0.0004 -0.6071 -4.2605 -0.9643 -1.6571 0.0838 -0.6627 -0.1127
 -0.0447 -0.9732 0.3311 -0.9423 -2.5325 -0.0975 -0.5793 0.1800 1.7190 -1.1202
 -0.6042 -0.6582 -0.2619 -0.5888 -3.1216 -0.5446 -0.2122 1.7945 -0.7610 -0.8350
 1.2708 0.4307 1.0391 1.5951 1.3117 -1.2872 0.2200 -1.8566 5.4326 -2.9846
 -2.1190 1.3238 1.4476 1.9559 2.7722 0.6593 4.6513 -0.8884 -0.7656 -0.0288
 -2.2865 0.3733 1.4300 1.4731 2.6344 -0.0466 5.4680 -1.0344 0.2871 -0.4385
 0.0384 -0.9355 -0.9284 -1.2706 -2.3458 0.8885 -2.2174 0.5182 -0.2882 0.6180
 -1.3535 -0.3505 0.8946 0.2352 -0.8130 0.6135 2.8885 0.1343 -0.9216 0.4687
 0.0080 -0.1162 0.3213 0.2336 2.9453 0.4445 2.1190 -2.0527 0.6316 0.7587
 0.1963 0.1274 0.2106 0.8967 -1.7044 -1.0201 -0.0506 0.6974 -0.4911 -0.6594
 1.0930 -1.2165 -1.4193 -1.7590 -4.6954 0.0299 -3.8711 2.0539 -0.9870 0.0679
 -0.2619 0.6076 0.3229 0.6452 1.2581 -0.9578 2.6809 -0.9027 0.5360 -0.2752
 0.5425 0.1823 -0.5540 -0.2828 1.7382 0.2299 -0.0575 -0.3696 1.3321 -0.7823
 -2.2175 -0.3565 1.5991 0.8432 -3.9122 -0.5491 1.4609 1.8238 -0.4423 -1.2940
 3.3547 -0.3330 0.2639 -1.2191 1.8254 0.5179 -4.6119 -1.6841 3.5625 -0.3562
 -3.7032 0.8679 0.7810 1.3083 1.3039 0.4063 5.0676 -0.3733 0.5722 -0.9543
 -0.3783 -0.5330 -0.5514 -0.0592 -0.2111 0.8222 0.4850 0.8813 -3.0784 1.7423
 -0.1656 -0.2994 -1.2190 -0.3010 -3.2498 -0.6675 -0.5748 0.8376 -0.6800 0.2822
 0.2424 -0.6444 -0.0767 -0.6370 -0.8909 -0.2402 0.6044 0.6438 -0.4001 -0.3406
 -0.6397 -0.2633 1.3295 0.0896 -1.8043 -0.1162 -0.7312 -0.5723 1.5430 -0.7871
 0.8555 -0.6694 -0.6973 -1.1690 1.1121 0.9730 -1.9136 -0.2183 0.8968 0.5530
 1.4643 -1.1260 -0.8587 -1.6959 -3.2308 -0.1789 -2.8128 1.0248 -1.3385 0.7779
 0.9256 -0.5062 -1.2001 0.1854 -0.0160 0.0625 1.9954 -0.5771 0.7535 0.0782
 -2.0665 0.0155 1.8257 1.7762 0.0337 -0.3102 4.3604 0.3818 0.4263 -1.3097
 -1.4846 0.4041 -0.0361 0.4134 -3.2065 0.2275 -0.5522 1.5054 -1.4259 -0.0325
 -2.0920 -0.6909 -0.0156 -1.4132 -5.4340 0.4417 -0.9392 2.1303 -2.0299 0.2077
 0.4291 -0.2406 0.9641 -0.0509 -2.2349 -1.3947 0.0630 0.2416 -0.4032 -0.4402
 1.5743 -0.6709 1.3437 1.3463 1.9491 -1.6860 1.5772 -1.4312 3.7857 -2.9771
 -0.5148 0.1980 -0.1081 0.3667 3.0668 0.6638 3.6746 -1.6303 -0.1214 1.1721
 0.4062 -0.0508 -0.3237 -0.7197 -3.1983 -0.1625 -2.8620 2.2700 -1.9223 0.4768
 2.0261 -0.3826 0.0067 -1.3560 -2.6722 0.6545 -6.7313 0.6337 1.2008 -0.5941
 1.1097 -1.4496 -2.2174 -2.9476 -6.1168 1.0748 -6.3238 2.7622 -5.5677 3.3161
 1.1276 -0.2970 -0.4453 -0.1239 -3.3713 -1.6079 -1.5779 0.4882 -2.3166 0.6221
 1.4420 -0.3973 -0.9497 -0.4369 -0.4769 0.3854 -1.6818 -0.5115 2.7384 -0.6546
 0.2437 -0.2696 -0.0797 -0.2147 0.0508 0.0317 0.2979 0.7306 -2.5229 1.3644
 -1.3050 -0.3122 0.5189 0.0642 -2.3917 -1.2155 1.3248 0.7866 -0.8260 -0.6196
 1.3786 -0.0734 -1.3916 -0.6513 1.6787 0.9455 -2.4663 0.3967 -1.9577 1.7406
 0.0630 -0.2823 -0.4105 -0.8780 -0.8579 1.0604 -1.0434 0.0499 -3.2776 2.3088
 0.6545 -0.4242 -0.6471 -0.6631 -0.9584 0.6677 -1.5201 0.1891 -1.1485 1.1093
 0.2721 0.7977 1.6420 1.0235 3.9500 -0.3917 1.1185 -2.4819 3.9574 -2.2235
 -0.1485 0.1236 0.5338 0.5639 -1.4419 -1.5264 1.1438 0.5019 0.7741 -1.7288
 -0.4467 0.4512 0.0863 1.0327 -0.5884 -0.8452 1.9659 0.1138 1.2660 -1.4709
 -0.5934 0.3264 1.4142 0.3797 1.3339 -1.1326 2.4591 -1.2772 1.2650 -0.8122
 -1.4493 0.2975 -0.1510 1.6983 1.8180 0.4403 4.2389 0.3876 -1.9390 -0.0325
 0.2373 0.2977 0.7760 0.8278 -2.0950 -2.3010 1.6411 -0.1620 1.8405 -2.1224
 0.5400 -0.3127 -0.1916 -0.5196 2.8327 1.9563 -0.8324 -1.0694 0.4919 1.1247
 0.9072 -0.6892 1.6733 0.4161 0.5522 -0.3885 0.8222 -1.7912 3.7572 -2.0590
 2.3309 0.5801 -2.0053 -0.8982 2.6152 0.7348 -2.4355 -0.7982 0.0693 1.0991
 -0.6456 0.3415 0.3209 -0.1400 0.0976 -0.1031 -0.1302 0.3059 -0.6343 -0.2961
 1.4545 0.2746 -1.3727 -0.6091 1.4758 0.2423 -1.7341 0.1281 -0.8712 0.7207
 0.3298 -0.5375 1.5004 0.4796 -0.6656 -1.3478 0.9259 -0.6300 3.9003 -3.2562
 1.3889 -0.8305 -1.5570 -1.7256 -2.3432 0.1387 -2.9993 0.8734 -0.4632 0.7837
 -0.9556 -0.2745 0.7951 0.7591 -3.2174 -1.0486 2.0181 1.0483 0.1518 -0.8686
 -0.4435 -0.5279 0.4594 0.0920 -2.7147 0.0606 -0.6132 1.4130 0.0290 -1.0733
 0.6818 -0.1503 0.7071 0.7939 -1.2769 -0.5637 -0.3863 -0.7493 1.6577 -1.1445
 1.1782 -0.1204 -0.3290 -0.0920 0.5055 -0.9030 0.4489 -0.5157 1.3492 -0.8384
 2.1471 -0.5504 -0.9369 -1.5710 1.9019 1.1759 -3.6219 -1.1345 0.8867 1.5321
 2.0359 0.1339 0.7657 0.1788 1.6895 -1.4225 -0.8567 -1.6628 3.7744 -1.9221
 0.4589 -0.6597 -0.2606 -1.1074 -2.1091 0.4088 -1.4632 0.9860 -2.6024 1.4185
 -0.3091 0.0601 -0.2752 0.6725 -1.3352 -0.4319 -0.0206 1.3110 -1.6545 0.0349
 -0.6623 -0.5100 -0.9057 -1.2295 -0.9903 0.8375 0.0995 1.5705 -3.5830 1.9975
 -1.1256 -0.4045 -1.1479 -0.9528 -1.2143 1.0881 0.2500 2.4640 -2.9764 1.2879
 -1.1170 0.3328 0.7064 0.5332 0.6995 0.2729 2.0770 0.4612 -1.3720 0.4253
 3.0538 0.1358 -1.0248 -0.4662 1.6562 -0.3419 -1.4035 -1.6006 3.1195 -0.6760
 -1.9743 0.2038 0.3880 -0.0634 -0.7984 0.0701 2.7971 0.1355 -1.2696 0.2042
 2.0145 0.8726 -0.6786 0.8176 4.2057 -0.7809 0.8848 -1.6855 2.8362 -1.1281
 -0.1052 0.1506 -0.2296 -0.2974 -0.2752 -0.0460 -0.7432 0.4459 0.3621 -0.6117
 1.9954 -1.0159 -1.5681 -2.1951 -5.9834 -1.3358 -5.6168 1.7966 -2.0330 1.4190
 0.0067 -0.5103 0.8792 -0.9511 -1.8497 -0.0358 -2.1392 -0.7365 1.8368 -0.2442
 -0.1698 0.3081 0.8140 0.0050 1.8721 0.3641 -0.6447 -1.0420 3.3705 -2.0538
 -0.5239 0.1679 -2.2556 -1.3176 0.1329 1.8083 -2.9337 1.6240 -3.3956 2.8598
 -0.4133 -0.2471 -0.1950 -0.3251 -1.2597 -0.4890 0.8596 0.1659 -0.4591 0.3295
 -0.5014 1.0080 -0.2368 0.4258 4.2410 1.2116 0.9379 -1.6314 -0.2359 1.5386
 0.9949 -0.6820 -0.6268 -0.8543 -1.0236 0.7072 -3.0313 -0.2635 -0.0118 0.6069
 1.2247 0.8193 0.7314 1.0498 4.4236 -0.8912 1.2240 -1.4935 4.3879 -2.5235
 -0.2484 0.0091 0.3153 -0.6318 -2.5412 -0.0925 -1.2948 -0.1308 0.2264 0.2426
 -0.8297 -0.4198 0.9148 1.1543 0.0236 0.0256 1.9419 -0.6653 2.6882 -1.9191
 0.1079 0.3435 -0.5377 0.3488 1.9587 0.5430 0.1573 0.4686 0.8002 -1.0349
 1.8332 0.0378 -2.1595 -1.2486 2.4230 0.3597 -2.2770 -0.7159 0.2204 0.9139
 0.5074 -0.5659 -0.3606 -1.2909 -2.5842 0.6500 -4.0325 0.7465 -1.0207 1.2464
 0.0069 0.2813 -0.0038 0.3898 1.6704 -0.2393 1.9182 -0.8600 -0.0477 0.0922
 -0.1166 -0.7374 -0.4110 -0.7726 0.4332 0.9073 -0.5871 -0.8262 -0.5481 1.2810
 -0.5103 -0.5588 0.1711 -0.7647 -2.1158 0.3079 -0.5443 0.3015 -1.3317 0.5270
 -0.5919 0.3276 1.0973 0.7425 0.7605 -0.3296 -0.1747 -0.3768 1.5091 -0.9034
 2.3169 -0.7910 -0.6157 -1.2751 -3.4580 -0.8269 -4.4985 0.2598 1.1181 0.3312
 -0.6385 -0.3439 0.8303 -0.0436 -3.0789 -0.0005 -1.7798 1.5041 1.0517 -1.8222
 2.5352 -0.5001 -0.4464 -0.6040 2.3512 1.2860 -2.0127 -1.2905 3.6217 -1.2578
 0.3766 0.2222 -0.7647 -0.8754 -1.3992 0.0749 -0.7782 0.5115 -0.8210 0.4257
 0.3402 -0.7604 -0.3877 -1.3993 -1.9862 0.3088 -3.0577 0.1900 -0.8178 0.9821
 0.0768 0.3349 1.8808 1.3583 1.6464 -0.7783 0.7594 -0.8167 3.9641 -3.1175
 -0.7585 -0.0681 -0.3184 -0.5566 -0.0029 0.3913 -1.3871 -0.2655 0.2226 0.3559
 -0.2398 0.5531 -0.0371 0.2743 1.9016 -0.3362 1.6220 -1.1960 2.7459 -1.1068
 -1.1303 0.7367 0.0289 1.3759 3.5359 0.9084 4.5341 -0.8926 -1.5684 1.0023
 -2.2184 0.2460 0.0130 0.7595 -3.0311 -1.4455 3.5695 0.8340 -1.4518 -0.2656
 1.4495 0.0035 -2.0811 -1.9329 -1.0643 0.8542 -4.6642 1.2583 -2.5979 2.1213
 -0.1899 1.2037 -1.4650 -0.3414 3.0269 1.9007 0.2224 -0.7337 -2.6834 2.6354
 -1.2428 0.2257 1.7459 1.2927 0.1616 -1.0528 2.1505 -1.5991 2.7149 -1.7060
 0.4472 -0.3975 1.3659 0.5844 1.1116 -1.0314 1.7741 -1.5040 4.2071 -2.0513
 0.5091 0.2662 -0.7956 -0.6792 1.8655 -0.4588 0.6652 -1.1287 -0.5484 1.3569
 -0.9577 0.0539 -0.2988 -0.7085 0.0966 1.4672 -1.0873 -0.0757 -2.2828 1.6450
 2.3434 0.0306 1.5903 1.2845 2.0008 -1.0721 0.2099 -2.3675 4.2574 -2.5346
 1.0080 0.1714 -0.2758 0.4272 2.7392 -0.7942 0.6117 -0.6533 3.5561 -2.4551
 -1.4039 0.9263 0.7413 1.1290 0.6532 -0.7849 2.2649 -1.2633 0.9302 -0.3885
 -1.5300 -0.2796 0.1793 0.1225 -1.4929 0.2327 0.5369 0.9549 -1.4555 0.3939
 -1.2053 0.3263 0.5508 -0.4421 -2.9656 -0.6131 1.2138 0.1280 -1.0004 0.4915
 -0.3007 0.1734 -1.4045 -0.3503 0.3978 0.8949 -0.0187 0.8642 -1.8025 0.8632
 -1.4805 -0.3070 -0.5736 -0.9939 -1.3020 1.5061 -0.6288 0.8883 -2.1349 1.4864
 0.0857 -0.0620 0.9805 0.4867 1.6527 -0.1407 0.8192 -1.1981 1.4969 -0.9318
 0.2333 -0.9784 -1.5352 -1.1577 -0.9862 1.5202 -0.8249 1.6481 -1.8223 0.8583
 1.0079 -0.2976 0.7966 0.5811 -0.9685 -1.6779 0.7922 -0.3017 -0.0970 -1.1537
 -1.9257 0.2431 0.0149 0.3136 0.4114 1.2423 1.3137 0.2036 -0.4564 -0.4684
 -0.9484 -0.4287 0.8381 -0.1637 -2.8558 0.0865 0.5919 0.8574 -1.1391 -0.1112
 -0.5555 0.1250 0.5977 0.4548 0.2411 -0.5995 1.4235 -1.2730 1.1916 -0.3815
 -0.9158 -0.2436 0.0603 0.2480 0.7087 0.2159 4.0253 -0.2182 0.8092 -0.9999
 0.4491 0.2933 0.7263 0.8311 2.6132 -0.3865 0.8783 -1.8916 2.7646 -0.9872
 3.0531 0.1496 -1.3168 -1.5659 2.5675 1.2195 -4.6793 -0.8922 -0.5353 2.0462
 1.1880 -0.5427 0.0713 0.4829 0.2768 -1.2263 -0.6979 0.1362 2.4614 -1.8840
 -0.1649 0.4182 1.1059 0.8756 0.5183 -0.0260 0.4360 -1.2434 2.5418 -1.5639
 1.1934 -0.2574 -1.5905 -1.1902 1.0607 0.6237 -0.6497 -0.2660 -1.2414 1.6250
 0.1422 -0.2376 -1.2280 -0.7268 1.1984 1.4473 -0.2819 -0.7617 -0.8829 1.7462
 -0.3818 -0.0055 -1.1080 -1.3799 -2.3649 0.7667 -3.5292 0.5607 -2.9209 2.3262
 -0.1703 -0.5442 1.0393 -0.0540 -3.0140 0.2300 -1.0434 0.9471 0.3963 -1.2454
 0.0339 0.5289 0.4436 0.9262 -0.6271 -0.6802 -0.4531 -0.2403 -1.8678 0.5669
 -1.5440 0.7444 0.5575 1.6739 5.8830 1.0116 5.0220 -2.4074 1.4182 -0.0727
 1.0393 0.0177 -1.0149 -1.0241 3.2203 0.6768 -1.2185 -0.9635 0.9467 0.8105
 -1.4351 0.4198 0.3932 0.6966 -0.1656 -0.5026 2.6174 -0.1607 -0.9595 0.2800
 0.3592 0.7122 -1.1044 -0.3108 4.6419 1.4481 -0.0864 -1.3647 1.2864 0.8781
 -0.8908 -0.2651 0.6652 0.5593 1.9738 0.6893 2.8650 -1.5202 2.8633 -1.6245
 0.4305 -0.4398 0.0983 0.4220 -2.0029 -0.5823 -0.0073 1.0299 0.6762 -1.5999
 1.5380 -0.4396 -0.4794 0.0252 1.6775 0.7552 -0.4704 -0.8270 0.4950 0.6291
 1.1347 -0.8061 -0.9732 -1.1022 -2.8402 -0.5697 -2.8371 0.5930 -0.4429 0.1660
 1.3439 -0.3842 -0.5428 -0.5486 1.6353 0.7476 -1.2145 -1.2663 1.5090 0.0899
 1.4289 -0.5795 -0.7394 -1.0134 1.7417 1.0637 -1.2573 -1.6249 1.5654 0.8330
 -1.2136 0.0140 -2.1084 -1.4696 -1.2707 1.7926 -1.6274 2.2608 -6.3974 3.9522
 -0.7653 0.6388 -0.5197 0.2606 -0.4178 -0.7520 1.0733 -0.3249 -1.4028 0.7483
 -0.6857 -0.8763 0.9303 -0.0108 -3.0811 -0.3051 -0.2684 0.1203 -0.1863 -0.4030
 0.8361 -0.1214 -0.0425 -0.3364 0.8527 0.3701 0.1181 -1.2537 0.4419 0.8313
 1.3883 0.0253 -1.4679 -0.3122 0.5694 -0.0211 -1.4183 -0.7723 1.0952 0.1553
 1.0990 -0.4939 0.3555 0.2202 1.6933 -0.4703 0.9933 -1.9318 1.9079 -0.4325
 -0.9690 -0.0062 0.1244 0.8111 1.9925 1.0128 2.3931 -0.1232 0.7625 -0.5017
 -1.2914 0.5251 1.7402 0.9756 1.7153 0.1170 2.4770 -1.6687 2.1804 -1.3557
 -0.7745 0.8931 0.1708 1.0010 1.2922 -0.3773 0.1735 0.5065 1.4647 -1.8861
 0.3389 0.2201 -0.1027 0.2753 2.0269 0.5191 -0.8796 -0.7109 1.6619 -0.2526
 0.5454 0.5310 -0.1678 0.6023 0.8965 -0.4935 -0.2910 -0.2382 -0.6993 0.3027
 2.6463 0.1791 -1.8534 0.0747 4.4755 -0.2158 -0.2551 -1.2402 0.8441 0.5978
 0.5894 -0.1818 -0.3142 -0.1755 -2.6683 -1.6111 -1.0088 0.3052 1.1250 -1.1947
 1.4541 -0.1166 -0.7493 -0.5115 1.4851 0.8673 -3.0188 1.1876 0.4719 -0.1172
 2.3839 -0.5147 -1.2023 -2.1189 -1.1173 0.9674 -5.6052 0.1378 0.0705 1.5395
 0.0366 1.2368 0.4727 1.4741 0.6106 -2.1287 2.2574 -0.3693 1.7662 -1.7886
 1.1320 -0.7260 -0.0788 -0.6267 -1.4840 0.9872 -3.3349 0.2381 0.6749 -0.4462
 -1.6139 0.0537 -0.2701 -0.4743 -4.7567 -0.6486 -0.2288 3.3453 -5.3079 1.3774
 2.2272 -1.0692 -1.2610 -2.2532 -4.5919 0.2753 -6.2734 1.1235 -1.2809 1.6481
 0.1645 -0.6964 1.3129 0.1651 -0.2612 -0.9880 -0.3294 0.3914 1.4722 -2.1573
 0.6414 0.1246 -0.2523 -0.2995 3.0975 0.7584 -0.7644 -0.7895 0.5446 0.4260
 0.6560 0.6544 -1.1146 -0.2030 0.8368 0.3358 -1.0661 0.5655 -0.1436 0.2469
 -0.4948 -1.0404 0.6527 -0.8495 -4.2972 0.0482 -2.4871 0.8494 -1.3580 0.4601
 -0.5030 -0.2371 1.1956 0.5214 -0.9989 -1.3043 1.6763 0.6955 2.1106 -2.5564
 -0.5329 -0.3425 0.0615 0.2189 -0.7069 0.7556 -0.7644 0.2545 -0.6073 0.0683
 -1.4165 -0.5521 -1.3489 -0.6782 -1.3613 1.0273 0.1056 1.3976 -2.7966 1.8013
 -0.3790 -0.5140 -0.0078 -0.3915 0.1628 0.6808 -0.8492 1.0408 -1.4201 0.9699
 -0.2558 -0.6933 -0.6759 -0.7966 -5.6145 -1.1610 -2.1424 1.2525 -1.2041 0.4717
 -2.4594 -0.5254 -0.3286 -0.4359 -3.8895 1.0711 0.3433 3.1054 -3.5505 0.6068
 1.1963 0.7345 0.6070 0.7204 2.7189 -1.5067 -0.0956 -2.0712 2.0531 -0.5117
 -0.1426 0.5825 -0.5993 -0.0408 1.5801 0.1639 1.6441 -0.4462 0.5320 0.0572
 -1.3271 0.6029 0.5152 1.4322 2.8178 0.8162 3.3597 -0.9930 0.8244 -0.4884
 0.3368 -0.3131 -1.1624 -1.0520 -0.6285 0.8002 -2.4537 0.6946 -2.8141 2.3837
 2.1809 -0.4501 1.1451 0.1994 -0.6655 -1.8479 -1.4111 -1.0902 4.2424 -2.5203
 -0.4300 0.7716 0.3295 0.8806 -1.7045 -2.7084 1.4159 0.7930 -0.1427 -1.4887
 2.3976 0.3226 0.2060 -0.3833 2.3347 -0.4412 -1.9580 -0.9115 2.7239 -1.2730
 1.4651 -0.5080 -0.3744 -0.0945 1.9080 -0.2842 -0.1449 -0.5628 1.5253 -1.0424
 1.0705 -0.3292 0.2816 -0.9149 2.0284 0.2068 -0.5494 -1.0533 -0.3089 1.5206
 -2.1443 0.3643 0.4357 0.5680 1.0713 1.2593 2.9631 -0.8669 1.1198 0.2168
 2.3888 0.0342 -0.8670 -0.5766 1.2438 0.0927 -2.6509 -0.7292 1.6993 -0.5029
 -0.0920 0.3728 0.2528 0.1061 0.3359 -0.1159 0.2657 -0.2944 0.9204 -0.7037
 0.5607 -0.5093 0.7274 -0.4687 -1.5444 -1.0212 -1.9278 0.2994 2.3962 -2.1190
 -1.5628 1.1851 2.4374 2.5269 4.2760 -1.7395 6.3676 -2.9765 3.9760 -2.5977
 0.3479 0.0680 0.4374 -0.6858 -1.3414 -0.7217 -3.2842 0.6950 -0.2279 -0.5124
 2.2584 0.3529 0.0976 -0.2771 5.7423 1.0225 -1.1706 -3.3764 4.4671 -0.3871
 0.1672 0.0435 0.4562 1.1035 0.4702 -0.1650 1.7683 -0.8605 3.3109 -2.5479
 1.0050 -0.1164 -0.6758 -0.7227 0.4225 0.7178 -1.4452 0.2308 0.7177 0.0631
 -0.1041 0.2394 0.2924 1.0706 2.2365 -0.7219 2.3857 -0.4954 0.2119 -0.5659
 1.0637 -0.8041 -1.0288 -1.4665 -2.2499 0.5812 -2.2990 0.7972 -1.6286 1.5545
 -0.2815 0.6918 -0.5698 0.4146 3.1996 -0.7416 3.8897 -0.9812 -0.5759 0.3057
 -0.6551 -0.1123 0.3245 0.2849 -0.9400 0.4432 0.8468 0.0356 -0.5106 0.1989
 -0.1026 0.5499 0.6252 0.3405 0.1666 0.4480 -1.3162 0.8780 0.5664 -1.2096
 -2.0792 -0.4011 0.3568 -0.4269 -1.9463 0.2102 1.9289 0.0416 -2.3765 1.3408
 -2.0061 0.2991 0.9796 1.5997 0.7176 -0.6690 5.0118 -0.4181 1.0001 -2.0254
 -0.0205 0.5012 0.0287 0.2885 2.9529 0.5168 2.5214 -1.7658 1.8082 -0.1745
 -1.8292 -0.1138 0.0637 0.5910 0.0615 0.0031 2.4908 0.8105 -2.4642 0.7671
 -0.5432 0.8114 -0.4515 0.2763 2.5211 0.8692 1.1671 -0.1122 -1.6688 1.5952
 0.0125 -0.6302 1.0858 0.3249 0.6935 -1.2980 1.1348 -1.2432 2.2564 -1.3644
 0.3444 -0.7089 0.3129 -1.2507 -4.2745 -1.0584 -2.7463 0.7812 -0.5188 0.0919
 -0.0587 0.1616 -0.1861 0.0075 -3.4872 -1.2091 -0.8416 2.0585 -2.4117 -0.1820
 -0.4527 0.0774 -1.0674 -1.2293 -2.8222 0.8237 -2.6537 2.3426 -2.7054 1.4780
 -0.9335 -0.6176 -0.0471 -0.5669 -0.2388 1.1981 -0.0067 -0.4455 -2.5492 2.3355
 -0.5517 -0.4031 -1.2686 -0.8554 -1.9231 1.3244 -1.9344 1.6913 -2.4876 1.1883
 0.2145 -0.0745 -0.2328 0.1263 1.4246 0.2194 0.2517 -0.4461 -0.6228 0.2344
 -0.9169 0.2647 -0.5102 -0.0039 -1.4168 0.5834 -0.2107 1.1852 -2.0810 0.8188
 -1.1416 0.2889 -0.1484 -0.3712 -0.7411 -0.7381 1.3619 -0.1753 -1.4735 0.8841
 -0.0857 -0.1062 0.4864 -0.3535 -0.4837 -0.0945 -0.3017 0.9275 -0.4463 -0.2872
 2.0213 -0.0600 0.3319 0.8910 0.4140 -1.4695 -0.2050 -0.8377 1.3474 -1.0590
 0.7272 0.1003 -1.5134 -0.6240 1.5398 1.5455 -0.7679 -0.0114 -0.5510 1.1525
 -1.5729 0.1800 -0.0736 1.4733 1.1111 0.5894 4.6588 0.6395 -0.7900 -0.5863
 -0.6664 1.0668 0.8240 1.8186 3.5118 -0.2005 4.1745 -1.3867 0.3984 -0.6240
 -0.8208 0.1592 -1.1000 -0.8453 -1.4387 0.0315 -1.2035 0.0040 -2.0812 1.4417
 1.7056 0.3658 -0.0952 0.1163 5.0837 -0.1904 -0.3060 -2.4405 3.1305 -0.7987
 0.4337 0.3345 0.2854 1.2106 1.7849 -1.2533 2.0398 -0.2218 3.5843 -3.1134
 1.9463 -1.1411 -0.1973 -1.0708 -0.9955 0.0006 -4.8468 0.5109 1.4870 -1.1172
 -1.6131 -0.6731 0.3263 0.3231 -6.0053 -0.8549 -0.4895 2.0058 -3.3081 0.4580
 0.1807 -0.3626 -1.2843 -1.7076 -3.9360 1.5735 -3.5071 1.7847 -2.9287 1.9716
 1.1151 0.6885 -0.7177 0.2623 5.4973 0.8446 1.3344 -2.6628 2.6256 0.1192
 -0.8311 -0.4035 1.8068 1.0506 -1.7994 -2.5509 4.0970 -0.4177 3.0661 -3.3568
 -1.0019 -0.2628 -0.9569 0.2911 -2.2333 -0.4915 0.4322 0.7223 -0.6847 0.3446
 0.9019 -0.4124 -0.8686 -1.0044 -1.0200 0.7110 -1.4314 0.0734 0.6849 0.3386
 1.8048 0.0967 -1.6514 -1.6057 -0.0151 0.6778 -4.5266 -0.2562 -1.2081 2.4587
 -0.9811 0.5069 0.2539 0.7368 -0.3745 -0.3954 2.1447 0.8335 -0.6156 -0.7797
 0.5185 0.7917 0.5578 1.4588 2.9116 -0.1067 1.9200 -2.2594 2.2105 -0.7714
 1.3364 0.0991 1.1000 0.3124 5.5122 -0.0073 -0.2437 -2.5472 2.9023 -0.5244
 0.0481 -0.8242 -0.6581 -0.5297 -0.2805 0.6740 0.1305 0.3472 0.8036 -0.0662
 -1.1419 0.7089 -0.2518 1.1581 0.3541 -1.1229 2.4206 0.8358 -0.4623 -1.3859
 -1.3930 -0.3549 -0.9317 -0.5169 0.5892 0.9938 0.8480 0.1122 -1.6341 1.6075
 -1.5426 0.1687 1.1892 1.9201 1.9871 -0.5325 4.8721 0.2565 -0.3552 -1.0022
 -1.7538 -0.0601 -0.3011 0.2995 1.5832 1.3674 3.1044 0.2868 -0.2879 0.6421
 -0.2104 0.1392 0.5994 -0.1234 -3.0552 0.0418 -1.8140 0.9335 -0.2168 -0.7913
 -0.7563 0.2469 0.3407 0.1529 0.2759 0.2480 0.6072 -0.5032 -1.5876 0.9571
 0.2969 -0.0704 0.0852 0.4380 2.1835 0.3493 0.1631 0.7096 0.7993 -0.9241
 0.0393 -0.2521 -1.4971 -1.1130 -0.6810 1.9802 -1.8277 1.2309 -2.3915 2.2518
 0.0149 -0.8980 -0.2816 -1.3007 -4.7392 -0.0967 -3.0659 2.4279 -2.4650 0.7943
 -0.2594 -0.1865 -0.0311 -0.0808 -0.5373 0.6448 -0.3245 0.3847 -0.5525 -0.0336
 -1.8140 -0.3545 1.7892 0.9603 -2.0509 -0.4694 2.2842 0.4089 0.6477 -1.7747
 -0.8664 0.2310 -0.1622 -0.6377 -3.1542 -0.4659 -0.8942 1.2480 -1.9175 0.7678
 -1.1244 0.0258 -0.3177 0.0223 -1.2504 -0.3991 0.8933 1.1070 -2.8544 1.3709
 -0.8559 -1.0063 -1.1518 -1.4780 -4.2681 0.7806 -1.6083 1.5632 -3.0603 1.8970
 0.9764 0.1317 -2.3307 -1.7243 -1.6567 0.7413 -3.9212 1.5661 -4.1589 2.6961
 2.1041 -0.5219 -0.5577 -0.8667 1.4405 0.5864 -2.5440 -0.9587 0.5550 0.8051
 -1.1205 0.2902 -0.0786 -0.5672 -0.7873 1.3361 -2.0066 -0.4048 -1.3147 2.0634
 0.8372 -0.6010 -1.8505 -1.3335 -2.2734 0.6378 -2.2730 1.5934 -4.0458 2.5016
 0.3208 -0.0726 -0.0253 -0.3741 -2.3919 -0.4409 -0.9827 1.4661 -0.6534 0.0330
 0.8691 0.1764 -0.7628 0.0418 -0.2454 0.2689 -0.9028 1.1441 -0.2868 -0.5092
 0.6835 -0.5035 0.8831 -0.3844 -2.1577 -1.1843 -1.9746 -0.8538 2.3745 -1.3779
 -0.6431 0.7909 -1.2044 0.2306 -0.3430 0.2607 0.4725 0.5445 -4.3757 2.5599
 -2.3559 0.3945 -0.2680 -0.0805 -1.3286 0.2379 0.1596 1.7358 -3.8688 1.4632
 2.1465 -0.0123 -0.7674 -0.7202 1.3972 0.0504 -1.2047 -0.8647 0.5188 0.4397
 -0.0839 -0.2393 -0.4935 0.5054 0.8344 0.4848 0.3212 0.0926 -0.4074 0.1386
 -0.3902 -0.3646 0.0620 0.4734 -0.5612 -1.1240 2.4261 0.5644 0.5182 -1.2555
 0.3476 -0.2455 0.3794 -0.2676 -0.6288 -0.6270 -1.1082 0.1584 0.7556 -1.1079
 1.7308 -0.6973 -1.5471 -0.9111 0.7397 0.7225 -3.8235 0.6528 0.1393 0.2312
 1.6732 -1.1062 -0.0958 -0.6268 1.2565 -0.0212 -0.3926 -0.8082 3.7826 -1.2878
 -2.1425 -0.2345 1.4122 1.6818 0.1037 -1.2757 4.3493 -0.4196 1.3628 -1.7757
 0.9127 0.5902 0.9169 0.6448 0.9046 -1.5067 0.2885 -0.6958 2.4292 -2.0617
 0.2041 -0.0409 0.2286 -0.1120 -0.9577 -0.9557 -2.0876 0.0714 -0.2300 -0.0997
 -1.9001 0.1862 1.0536 1.3956 -2.6521 -1.5910 2.6737 0.0346 1.1360 -1.7918
 0.3068 -0.0227 0.7747 -0.1087 1.5229 0.6624 0.2045 -2.7025 4.3870 -0.9253
 0.4471 0.2290 0.1816 1.0290 0.7124 -1.0662 -0.0117 0.0065 -0.6231 0.0109
 2.0853 -0.4242 -0.3705 -0.6960 -1.8308 -0.8974 -2.3149 -0.0695 0.7928 -0.3909
 0.2690 0.4097 0.8550 -0.1247 0.4243 -0.3103 0.3145 -1.3897 0.2940 0.6309
 1.0436 -0.2283 -0.5259 -0.0427 -0.5197 -0.1115 -0.1354 -0.5954 0.2516 0.7221
 0.2845 0.0723 0.7283 0.4284 1.3514 -0.6385 0.7766 -0.7436 2.5904 -1.4877
 -0.3783 0.7952 0.4436 1.0572 3.6295 0.0699 1.7831 -2.0220 2.4926 -0.7159
 -0.3676 -0.6686 -1.0036 -1.2813 -7.3039 -0.3352 -3.3915 2.1509 -3.1248 1.1206
 -0.1665 -0.6154 -0.5717 -1.0570 -1.2985 0.4432 -0.9997 1.3722 -3.0695 1.5979
 1.2183 0.2869 -0.2036 -0.0757 5.6908 1.6503 0.2626 -2.4780 1.6708 0.4065
 1.5751 -0.1887 0.7793 0.2321 -2.1905 -2.6484 -1.1416 0.3374 1.1375 -1.9961
 -3.0378 0.0552 1.4263 1.1971 -1.4178 0.0128 4.7793 1.0026 -1.4738 -0.2025
 -0.6092 -0.1831 0.5782 -0.4583 0.5590 1.9219 -0.8809 -0.0465 -0.8115 1.0474
 -2.2316 -0.3561 -1.5797 -1.8805 -5.8399 1.1529 -2.0782 2.7343 -6.4793 3.3258
 0.7291 0.0775 0.7951 1.7910 2.1355 -0.9857 1.2349 -0.6877 3.1148 -2.4716
 0.1170 0.7471 1.0735 0.8823 2.1194 0.0435 0.5358 -1.1780 2.0295 -0.9530
 -0.2371 -0.6373 0.9604 0.6491 -1.7088 -0.7868 1.5470 0.7891 0.3185 -1.2766
 -0.3070 -0.7547 0.8280 0.3304 -2.5505 -1.7470 0.8787 0.2692 1.0417 -1.8062
 -0.6937 0.0946 1.9069 0.5276 -0.4603 -0.2697 1.4635 -0.3427 1.5892 -1.8035
 0.4975 -0.0582 -1.5986 -0.6739 -0.0457 -0.4025 -0.7861 1.0491 -0.5201 -0.2362
 -0.6177 -0.5546 -1.0533 -0.4935 -1.4200 0.6707 -0.9679 1.8390 -3.4869 1.5303
 0.1744 -0.2875 -0.4807 -0.1501 -3.8963 -0.2838 -1.0383 0.4262 0.1758 -0.0080
 -0.2138 0.0864 -0.5946 -0.0341 -1.2423 -0.4398 -0.5247 1.8529 -1.2338 -0.6119
 -1.2535 0.2132 1.4121 1.0517 1.6316 0.9508 1.4102 -0.9586 2.3906 -1.1794
 0.0163 0.7701 0.6336 0.8678 0.5033 -1.3954 -0.2274 -0.0670 1.8524 -1.8409
 -0.5753 0.3117 0.0948 0.7977 1.3404 -0.7350 2.6564 -0.7356 1.8698 -1.3203
 -0.5987 0.1713 1.0006 1.2310 -0.2304 -1.7568 3.5097 -1.4635 3.4213 -2.5973
 -0.7930 -0.2819 -0.9659 -0.8693 -2.2720 0.7987 -0.3517 0.1041 -2.1444 1.7088
 -3.1524 0.5720 0.6627 0.0977 -1.1197 0.4599 1.5293 1.1472 -2.0065 0.1250
 -0.4490 0.0400 0.5423 1.6068 2.3122 -0.7714 4.6833 -0.2243 0.1172 -1.5825
 0.3949 0.3176 0.7520 0.6262 1.8566 -0.2868 2.1589 -1.0290 1.9923 -0.8917
 1.2463 -0.2885 -0.5764 -1.0431 -0.5170 -0.0490 -2.3570 0.8532 -1.9210 1.2999
 0.0001 0.8646 -0.6055 0.2717 0.8796 -0.7881 0.4369 -0.4021 0.1860 0.2091
 -1.1764 0.0744 1.3282 0.3859 1.0417 -1.0336 1.8752 -0.6292 2.1508 -2.0231
 -0.4231 0.5806 0.7736 0.7204 0.0374 -0.3541 1.1002 -0.1549 0.1197 -1.0338
 0.4402 -0.2562 -0.8121 0.0253 0.3682 0.2574 0.5318 -0.2816 -0.8965 1.0223
 1.3513 -0.9287 -2.0336 -2.2105 -3.7051 1.4764 -6.0339 2.0910 -2.4842 2.2532
 0.8751 -0.3381 -0.6775 -1.2663 3.0657 1.9373 -0.4554 -1.7736 1.9422 1.0900
 2.6299 -0.0795 0.4757 -1.0146 -1.4911 -0.6885 -4.2575 -0.9687 0.9921 0.3501
 0.7882 -1.2546 -0.9752 -1.7700 -5.4075 0.2594 -4.5110 2.0846 -0.8275 0.1567
 -0.3262 -0.2211 0.2284 0.4283 -2.0845 -1.2264 -0.1820 0.9065 -0.5400 -1.0127
 -0.5387 -0.4765 -0.2290 -0.0171 -2.0328 0.1344 -0.5625 2.1734 -3.9374 1.1259
 -1.6448 0.0242 -0.2391 -0.3784 0.9723 1.0548 3.9491 -1.0835 -1.7302 2.1928
 -1.9382 0.3159 0.1300 0.1950 -0.4454 0.4807 0.8944 0.6103 0.2757 -0.5574
 -1.2505 -0.0340 0.2556 -0.2149 0.3070 0.6192 0.4367 0.2705 -2.5554 1.6067
 1.9092 0.2060 0.3872 -0.1057 2.3180 -0.2894 -1.7440 -1.5235 3.1776 -1.5059
 1.8453 0.0959 -1.3821 -1.1877 -0.3580 0.1746 -4.6983 0.3371 -1.1984 1.2280
 2.7774 -1.0118 -0.9748 -1.3987 0.3078 0.4931 -3.7502 -0.1555 0.7783 0.3976
 -1.1612 -0.1652 1.5848 1.6846 2.9223 -0.3320 3.5708 -0.8564 3.6245 -3.0164
 1.2846 -0.3462 0.1194 0.0280 0.0710 0.0705 -2.0101 0.0473 1.9872 -1.1006
 -0.1591 -0.4290 0.5323 -0.4217 -2.2273 -0.5857 -0.7075 0.1551 0.9232 -1.0720
 0.6860 -0.3204 -0.4560 -0.5935 -3.2288 0.1853 -2.0287 1.4813 -2.4552 1.1083
 0.5604 0.0026 1.4648 1.0619 1.6314 -1.1585 -0.3694 -0.7583 3.7909 -2.8998
 1.4985 -0.7690 -1.4996 -1.3542 -2.0754 -0.3162 -3.1723 1.0003 -0.5216 0.0636
 0.6439 0.1154 -2.0555 -0.8015 1.1642 1.0720 -0.8621 0.7292 -3.2271 2.3994
 -0.3516 0.4048 1.1044 0.9109 -1.1404 -1.5977 0.1516 1.3420 1.0269 -2.5548
 0.8421 0.0846 -0.4517 -0.9067 -0.7750 0.1016 -2.6664 -0.1451 -0.8040 1.5141
 -0.4688 -0.1478 2.3289 1.0109 0.4794 -0.6207 0.1354 -1.5090 5.4510 -3.4421
 -1.4441 -0.3313 0.9859 0.2583 0.5246 0.4797 2.5333 -0.1647 0.0472 0.1511
 -0.5553 -0.0350 -0.0120 0.1841 -0.1980 0.4176 1.2616 0.6781 -0.8538 0.0367
 0.9626 -0.5914 0.4143 0.0225 -0.0422 -0.2075 -0.2711 -1.4278 3.2860 -1.5233
 -0.7819 -0.4563 0.4508 -0.3727 -4.0509 -0.7433 0.1205 0.4543 -1.9411 0.9325
 -1.7677 0.4586 0.7748 1.4475 0.5316 -0.9306 4.4241 -0.1628 0.5070 -1.2420
 1.8126 0.5242 -1.3738 -0.9472 2.5479 1.9783 -3.6774 0.0384 -1.9407 2.0025
 -0.3824 -0.4546 -0.0191 0.8000 -0.1389 -0.5396 1.1074 -0.2208 1.0397 -0.8558
 0.4684 -0.4223 -1.6062 -1.2758 -3.5677 -0.1221 -3.2904 3.3255 -3.8892 1.0680
 -0.0565 0.0913 0.3169 0.2490 -1.6429 0.0039 -0.5568 0.1330 1.8253 -1.7528
 0.8845 0.0697 0.2834 -0.0335 -0.4536 -1.6141 0.0034 -0.2614 0.5515 -0.5772
 -0.6451 0.9156 -0.5565 1.1978 2.9192 0.2289 2.6323 -1.2375 -1.0649 0.9960
 0.8637 0.3266 -2.0238 -0.9264 2.3491 1.6159 -3.0928 0.6399 -3.0933 3.0638
 1.3274 -0.0971 0.3294 0.3507 0.6274 -1.6608 0.3593 -0.7254 0.1943 -0.7434
 -0.2500 1.0235 -0.4701 0.4663 3.3361 1.8940 1.2320 -0.7422 0.0661 0.9624
 1.3726 -0.1910 -1.5957 -1.5750 -0.4094 0.8363 -4.6464 0.7459 -2.1989 1.8868
 -0.4360 -0.1914 0.4753 -0.1971 -3.2017 -1.6551 -1.3276 0.9388 -1.9270 0.4120
 1.4178 -0.2308 -0.7901 0.0819 0.2457 -0.6822 -0.6883 0.2335 0.3015 0.0648
 -0.0871 -0.0511 0.0982 -0.5153 0.5953 -0.1858 -0.7857 -0.3422 1.4561 -0.0567
 0.5880 -0.2563 0.2507 -0.7191 -1.0041 -0.1615 -1.3566 0.8747 -0.0301 -0.7767
 -0.7939 -0.1085 1.8146 0.2565 -0.9357 -0.4204 0.3495 0.1354 -0.5816 -0.3150
 0.4392 0.3762 0.1864 0.6945 -0.5512 0.2941 -0.1298 0.4299 -0.2356 -0.3608
 -0.4094 0.7802 0.4853 1.1303 4.9311 0.8318 4.0604 -2.9641 1.8967 0.5152
 1.2752 -0.0133 -1.6683 -0.9464 1.0465 0.4187 -1.9791 0.0574 -0.2736 0.9472
 -2.0016 1.2753 1.4472 2.3601 3.4276 -0.3440 6.0775 -1.7593 0.4644 -0.7602
 -2.2161 0.1705 2.5839 1.1728 -1.7846 -0.3966 2.0723 0.1717 -0.6638 -1.0204
 -1.8150 0.3410 2.3772 2.2156 -0.2505 -2.1830 4.1986 -0.4173 0.5013 -1.9204
 1.0329 0.1606 0.9193 0.2931 -1.0823 -1.4065 -0.0181 -0.2977 1.8320 -1.3405
 0.9687 -0.3556 0.0361 -0.3329 -1.3946 -0.9278 -0.7294 -0.1830 0.8852 -0.9129
 -1.8917 0.5272 1.9272 1.2988 0.8151 0.0710 3.5553 -0.6998 3.2122 -2.5556
 1.3820 0.3148 0.0493 0.8342 1.1321 -0.5047 0.8396 -1.4345 2.3201 -1.3224
 1.3321 -0.3093 0.6260 0.5461 -2.5217 -2.2836 -1.3841 -0.0383 4.0452 -2.9563
 1.6455 0.0651 -1.4039 -1.0673 1.2189 0.6885 -2.6689 0.4930 -1.2052 1.0420
 0.7537 -0.4073 1.0457 1.0299 -1.8966 -1.8228 0.0679 -0.0005 2.9419 -2.9379
 0.8012 0.0159 -0.6123 0.3003 -1.4530 -0.5082 -0.4353 0.4302 0.7454 -0.7150
 0.5483 -0.1767 1.1865 0.5952 -2.7109 -2.0514 0.7437 -1.0794 2.4872 -2.1711
 -1.1576 0.2742 0.1132 0.0209 -2.3865 0.1603 0.2006 0.7464 -0.7560 0.0779
 -2.6799 0.3324 1.2810 1.3644 0.6915 1.2394 3.6038 0.3939 -1.3204 -0.1674
 -1.3965 0.1273 -0.3104 0.2094 -1.0061 0.7584 -0.9430 0.5849 -1.6951 0.6104
 -0.5660 0.1844 0.8772 -0.0173 -1.4179 -1.2632 0.3952 -0.6629 1.4275 -1.0105
 0.2780 0.2800 1.0086 0.8149 0.5549 -1.4063 0.6612 0.1868 2.9007 -2.6887
 -1.0455 0.5558 0.6074 -0.2020 0.9886 1.2513 0.4997 -0.9730 -0.3566 1.1049
 0.6631 -0.1599 0.4174 -0.6707 -2.2858 -0.6625 -2.0178 0.5731 0.3557 -0.7550
 1.1634 -0.8181 0.8865 0.2881 0.2284 0.0453 -0.1063 -0.4596 1.7769 -1.0322
 -0.8532 -0.1418 -0.0397 0.0744 -2.4626 0.4931 -0.0900 0.4419 -0.1815 -0.1323
 0.2546 0.6963 -1.1434 -0.6876 0.4830 -0.3222 -0.2465 -0.3634 -0.4877 0.9287
 0.2425 -0.2109 -0.9139 -1.2751 -2.2469 0.5307 -2.7491 1.0067 -3.4935 2.0475
 -0.4009 0.5240 0.1579 0.3220 2.2529 0.7183 3.3603 -2.2070 1.2994 0.2701
 -1.7157 -0.4097 -0.1418 0.6150 -2.8798 -0.3397 1.8309 2.1393 -4.3257 0.9249
 -1.7933 -0.3396 -1.8066 -0.5515 -0.4177 0.8718 2.7664 1.1592 -3.9712 2.4556
 -0.6666 0.3889 -0.1138 -0.2106 -1.4366 0.4911 0.5506 -0.0168 -1.1672 0.6838
 -0.7916 -0.0827 1.8418 0.8779 0.4861 -0.0154 1.0627 -0.0954 3.0166 -2.2560
 0.9412 -1.5860 -0.2007 -0.3675 -3.6621 -0.4993 -1.5696 0.9524 0.4105 -1.0401
 -1.5193 0.8291 -0.7854 0.6945 2.5650 1.5290 3.9826 -0.1914 -1.6994 1.2138
 0.1068 0.5269 1.1421 0.7888 2.7946 -0.5494 1.8373 -0.5937 0.2322 -0.8346
 -0.7622 0.4388 0.1878 0.6102 -1.1457 -0.8315 0.7861 0.7596 -0.3273 -0.7311
 0.9479 -0.1979 -0.6718 -1.7309 -0.7128 0.6683 -3.2290 -0.3676 -0.6466 1.7308
 -1.2626 1.1179 1.1426 1.5332 0.5672 -0.8287 2.4438 -0.4986 1.4271 -1.4759
 -0.4015 0.6131 1.7758 1.4349 2.9646 -0.5593 1.2756 -1.2318 2.6260 -2.2129
 -1.6820 0.4117 0.0387 -0.4412 -2.4272 -0.5430 0.8565 0.6568 -2.9564 1.8125
 -0.5035 -0.5595 -2.1381 -0.7903 -2.5440 0.5705 0.0645 2.4841 -4.5160 1.9909
 1.1375 -0.1064 -0.5986 -0.8745 -4.5159 -0.7674 -3.1653 1.7237 -2.4312 0.4746
 -2.1360 0.2968 1.4247 0.7823 -1.1754 -0.5769 1.2605 0.6028 0.0805 -1.2582
 0.8787 -0.3916 -0.3694 -1.2112 -1.0783 0.5952 -2.1806 -0.5233 1.2338 0.3393
 -0.4634 -0.3005 1.2359 -0.1286 -1.3887 -0.0333 -0.1134 -0.6391 0.9933 -0.4073
 -1.2590 -0.4326 0.1402 -0.1199 -3.0003 0.7164 -0.7005 0.0862 -0.7125 0.6546
 1.0935 0.1127 -1.6542 -0.8997 1.3508 -0.2020 -2.3191 0.1192 -1.4028 1.5074
 -1.1460 -0.5714 0.8499 0.0357 0.8747 0.4268 2.2162 -0.4010 -1.0800 0.8668
 0.4382 0.1329 0.8718 0.2453 -1.6428 -1.7192 -0.2847 0.8532 1.6345 -2.1626
 2.4535 -0.0366 -0.9168 -1.2197 1.5407 0.5819 -2.9682 -0.0454 -0.7867 1.2302
 0.1197 -0.3872 -1.9411 -1.1578 -2.2654 0.2397 -1.2962 1.2666 -2.0223 1.6303
 -0.8296 -0.3700 0.5285 1.2555 0.0364 -0.9282 3.9604 -0.0915 -0.3427 -0.1987
 -1.9748 0.4463 -0.1758 0.1288 -1.3241 0.3941 1.6884 -0.1824 -2.6161 1.7455
 -0.0139 0.7531 0.3489 1.0798 1.9126 -0.6957 1.3073 0.7103 0.8202 -1.3299
 -0.2705 0.3509 0.4467 0.1922 -2.2411 -2.3344 0.1471 1.1543 0.8883 -2.1561
 0.9208 0.6940 -0.0332 0.5245 3.0289 0.1371 -0.1177 0.1352 1.6006 -1.6794
 1.2931 -0.0987 -0.6302 -0.6741 2.6040 -0.4633 -0.8613 -1.2689 0.6905 0.9516
 0.3116 -0.3340 -0.1961 -0.4077 -2.5555 -0.2977 -1.1813 -0.4946 0.7672 0.0583
 -0.3047 0.2284 0.2289 0.7280 1.1793 -0.9296 0.8952 -0.0588 -0.5872 -0.1553
 -0.0036 -0.5754 -0.2599 -1.2194 -2.4121 0.1651 -2.1007 1.0925 -0.8722 0.6906
 1.1921 -0.6808 0.6052 0.1112 -0.3271 -0.6418 0.5876 0.0237 2.1186 -1.8417
 0.4400 0.1183 -1.3227 -0.4250 -2.4374 -0.2417 -2.2485 2.0496 -2.9410 0.8927
 -0.8596 0.2609 0.3207 -0.3290 2.3765 0.5841 1.8142 -1.7869 0.1567 1.0289
 -1.5961 -0.4022 -0.3964 0.3227 -1.3301 0.6928 2.8914 -0.2853 0.4608 0.0757
 1.4604 -0.4332 -2.2839 -1.5943 -3.4400 -0.1915 -3.1644 1.3950 -0.4962 0.7939
 -0.6298 0.9382 0.1196 0.5967 -0.1187 -0.9926 0.8926 0.2227 1.3294 -1.5357
 0.2198 -0.4082 -0.4098 -0.7884 -3.2526 -0.5287 -2.4485 0.4735 -0.1029 0.1219
 0.0916 -0.2838 0.0311 -0.8234 -3.2792 0.3644 -1.8736 0.7806 -3.1853 2.0353
 0.2077 -0.4834 0.1797 1.0024 -0.4341 -0.1258 -0.1401 0.0306 0.8345 -1.2266
 -1.9500 0.2666 0.3931 0.1043 -1.7954 0.6124 0.4531 1.2014 -1.8227 0.4294
 2.9241 -0.2755 -2.1293 -2.2327 2.6761 2.0933 -5.4685 -0.7726 -0.5758 2.7719
 0.1914 -0.7978 -0.4018 -1.4325 -1.2762 1.4083 -2.4675 0.7990 -0.7546 0.8486
 1.0908 0.1610 -1.0356 -0.6537 -2.1620 0.0449 -2.6872 1.0036 -1.4310 0.9387
 0.7666 -0.2694 -0.6923 -1.3943 2.1977 1.8595 -0.8085 -0.3991 0.4624 1.2327
 -1.3085 0.4110 0.6638 1.0875 0.3471 -0.5452 1.2299 -0.2682 0.9141 -0.7975
 -1.0438 -0.3514 -0.4003 -0.1518 -1.7463 0.0736 0.8686 0.7540 -2.7280 1.5157
 0.0435 -0.6426 -1.3114 -1.4985 -1.8955 0.7821 -2.8207 1.5836 -2.6163 1.9894
 2.0764 -0.3896 0.2016 -1.2102 -1.6986 0.1128 -3.7413 0.0252 2.0067 -0.4705
 0.1437 0.5156 1.5063 1.4146 3.0826 -0.9169 2.5566 -2.4671 4.6771 -1.9791
 2.1790 -0.3202 -1.5047 -1.4936 -0.2391 0.7492 -3.8077 -0.5278 -0.5512 1.8250
 1.4367 0.8830 0.3961 -0.1160 1.3488 -0.7740 -0.5099 -1.1380 3.3869 -1.5458
 0.2766 -0.8239 0.2115 -0.7545 -2.4735 0.4310 -2.1915 -0.4845 0.6748 0.2515
 -0.7968 0.0839 1.5172 0.8049 0.6991 -0.2294 2.3245 -1.0790 1.7463 -0.8247
 -1.4703 0.4676 0.9947 0.5452 0.5069 -0.3920 1.5489 -1.3213 0.6267 0.3242
 0.7596 0.0383 0.0352 -0.2324 -0.6970 0.3837 -1.8967 -0.4081 0.4846 0.0750
 -0.1139 0.7446 0.7354 0.5865 4.5016 1.0930 1.8547 -2.8840 1.0873 0.7590
 -1.7498 0.2332 0.3595 0.2205 1.0289 -0.3085 4.0998 -0.6969 -1.0152 0.7959
 -1.0760 0.1153 -0.6883 -0.2980 -4.0329 -1.3213 1.4061 0.9214 -2.9199 0.8501
 1.7008 -0.9691 -0.7206 -0.4452 -0.1909 -0.7109 -0.7284 -0.9655 1.8666 -0.2790
 -0.3047 -0.0295 0.7859 0.8375 -4.1123 -1.5989 1.0881 0.6584 -0.8864 -0.6580
 0.3583 -0.1906 0.3987 0.3183 -0.3599 -0.3332 0.0752 -0.3993 0.0916 -0.3005
 -0.2332 -0.7329 1.6949 0.9678 1.0243 -0.0787 1.0716 0.2211 2.9856 -2.5488
 -0.6381 -0.5007 -0.3931 -1.7073 -6.5594 -0.1551 -4.0363 2.2889 -3.1821 1.1411
 0.6641 0.5113 0.9464 0.2399 1.2675 -0.3065 -0.0616 -2.1957 2.9875 -0.6953
 -0.4014 0.7139 0.4310 0.5525 2.9939 -0.3275 2.1775 -1.6065 1.8634 -0.5283
 0.6175 0.3648 -0.6961 -0.4787 -0.5238 -0.4226 -2.8029 0.8707 -1.0272 0.3688
 0.0389 0.1740 -0.8341 -0.0949 0.1501 0.4718 0.9533 -0.0916 -0.9695 1.2250
 -0.4553 0.0925 0.8189 1.0093 -0.8932 -0.7761 1.1115 0.8171 1.8652 -2.6166
 -0.7905 0.0479 0.6016 0.6797 -2.9423 -1.3057 0.1092 0.3105 0.4878 -0.9586
 -1.0555 0.9049 1.4939 1.5217 1.1689 -1.3452 1.7390 -0.4974 1.4717 -1.6312
 -0.7773 -0.3500 0.5716 -0.3253 -0.0111 0.5546 1.1431 -0.6482 2.3441 -0.9469
 -1.0818 -0.1549 0.4284 0.9090 0.0490 0.7710 2.7457 -0.0116 -0.1239 -0.1493
 -0.3039 1.3445 -0.6096 0.8974 3.5882 0.0244 3.2407 -1.3265 0.0457 0.7268
 -2.6820 0.8014 2.0172 2.2059 2.4347 -0.3132 5.2647 -0.1908 -0.3635 -1.2985
 0.2426 -0.4954 -0.8254 0.5580 -3.2426 -0.9967 0.2893 1.4658 -2.9334 0.8471
 2.2710 -1.4264 -0.6773 -1.3745 -2.9537 0.2315 -4.1344 0.6422 -0.3854 0.6322
 0.9170 -0.8687 -1.3837 -0.6010 0.0365 0.5469 0.5074 -0.5700 0.1087 0.9965
 1.1076 -0.0203 -0.6628 -0.3582 1.6962 0.2202 0.0277 -1.1477 0.4644 0.3437
 -0.4417 0.7045 0.2977 1.0649 2.7347 -0.0215 3.2378 -1.0385 3.0605 -1.6800
 -0.4937 0.4917 1.3693 0.7171 2.0121 -0.2829 1.1933 -0.6273 2.6732 -2.3378
 -0.2788 1.0627 0.2975 0.3248 4.9290 1.2831 0.7172 -1.1785 -0.6489 1.2868
 0.2519 0.6477 0.5551 1.1446 2.7864 -0.8957 1.6519 -0.6256 2.1675 -1.7216
 -0.8917 -0.3181 1.0464 0.4033 -3.2919 -1.4459 0.6210 1.4404 -0.1162 -1.7914
 -1.3951 0.1583 -1.4863 -0.5818 0.2628 1.2953 1.4817 0.5630 -3.2717 2.4414
 2.4872 0.2893 0.2669 0.6734 4.0719 -0.8819 0.2017 -1.6136 2.9755 -1.2586
 -0.5369 -1.0183 -1.0676 -1.5410 -2.3263 1.0233 -2.5308 2.1793 -3.8436 2.0402
 -0.0421 -0.7363 -0.0014 0.0261 -3.4132 -1.1095 -1.2134 1.3988 0.8545 -1.2687
 0.5618 -0.0177 0.4606 0.5155 0.0469 -1.2931 0.6329 -0.3119 1.2743 -0.7386
 0.6849 0.1813 0.2040 0.2268 3.4303 0.5240 0.5367 -2.3616 5.0427 -1.2148
 1.2287 -0.0438 -1.0617 0.0152 -0.6499 0.2055 -0.4082 -0.0923 -1.6139 1.7015
 -1.4795 0.3619 1.8178 1.3278 3.6547 0.1642 3.5087 -1.2484 2.2736 -1.6527
 0.6964 -0.8136 1.0985 -0.6165 -2.1455 -0.5329 -1.1110 -0.4677 0.5995 -0.1026
 -0.1239 0.3008 -0.7988 -0.2987 -1.0568 -0.2652 0.9048 0.2491 -1.1846 0.4710
 0.5607 -0.4124 -1.5361 -0.5042 -2.5474 -0.0617 0.1336 0.6928 -1.0332 0.3361
 0.3406 0.6585 0.8746 1.9485 6.9209 -0.4866 4.4680 -2.8759 5.6106 -3.0754
 -0.8154 0.2991 1.1079 1.5032 2.0697 0.4419 2.1321 -1.1655 2.3866 -1.5633
 -0.5121 -0.2647 -0.1807 -0.2326 -0.9874 1.1485 -0.4506 -0.2433 -0.2901 0.3284
 -0.1180 -1.0192 -0.2474 -0.6664 -2.6661 1.1406 -1.1297 1.1436 -1.0054 0.7302
 0.0144 0.0464 0.5336 0.6134 -1.4156 0.3080 -0.3315 0.1530 1.4504 -1.1597
 0.9892 -0.2268 0.1556 -0.7683 0.5629 0.3309 -1.7685 -1.4273 2.7369 -0.5510
 0.1296 0.1777 0.5130 0.6837 1.1323 -0.3860 0.3377 0.2548 0.1022 -0.5291
 1.6103 0.2165 0.1628 0.8406 2.9080 0.0332 0.6123 -1.1476 1.6890 -0.4882
 -0.0099 0.8186 0.5338 0.5315 4.4358 1.3779 1.6866 -1.7678 2.0199 -0.3338
 0.5362 -0.3988 -1.2216 -1.4733 -1.8888 0.8758 -1.2443 0.3242 -2.0295 2.1594
 1.2273 0.1326 1.0949 0.9926 1.0376 -1.4028 0.6744 -1.4187 5.7860 -3.7652
 -1.7424 -0.0166 0.5021 0.7195 -3.6049 -0.9056 1.3764 1.2170 -2.6556 0.4564
 -0.2124 0.7479 1.0266 1.9323 4.0085 0.0111 2.5557 -1.0652 3.0455 -2.2353
 -1.4278 0.5555 0.3791 0.8124 0.2374 -0.1816 1.6050 -0.5349 -0.7393 0.0620
 -0.1180 0.1268 0.2391 0.6643 -2.0660 -0.4473 -0.5432 0.7103 -0.4297 -0.8015
 0.8666 -0.2052 0.1677 0.5352 2.0368 -0.2761 0.7274 -0.5474 0.5449 -0.6266
 -1.5883 1.0490 -0.1400 0.9966 2.5428 0.3167 2.2513 -0.0724 -1.4305 0.9110
 -0.4292 1.0447 0.0562 0.6012 4.6116 1.5287 0.5279 -1.3229 -1.6071 1.9848
 1.8452 0.0023 -0.6865 -0.4618 1.9575 -0.0591 -0.2027 -1.0876 3.0219 -0.7941
 -1.8726 0.1300 0.4830 -0.0970 -3.8020 -0.0420 0.0177 1.9660 -1.5745 -0.0526
 1.3873 0.4708 0.8527 -0.0400 1.7098 0.6761 -2.9616 -1.4331 1.5969 -0.2362
 1.3359 0.5692 -0.8772 -1.1009 2.5400 0.9302 -3.5626 -0.4120 1.3300 0.2541
 1.4315 -0.7013 -0.2178 -1.0015 -2.4944 -0.7242 -3.1631 0.4962 0.9678 -0.4218
 0.3721 0.1824 0.0713 0.6306 0.5353 -0.9536 0.7266 0.4869 1.5703 -1.7552
 -0.9031 -0.2677 -1.0802 -0.7230 -2.3734 0.7965 -0.8807 1.2426 -1.7844 1.1897
 0.6149 -0.2675 -0.1765 0.1548 1.5795 0.2919 -0.8142 -1.2323 0.8656 0.0063
 0.8717 -0.7331 -1.3445 -1.9461 -2.7683 0.9822 -2.8235 1.3177 -1.7703 1.3472
 -0.1891 -0.4130 0.5471 1.0920 -0.6265 -0.6007 2.0490 0.8105 -0.4121 -0.8311
 -0.6670 0.8723 0.2632 0.3530 1.9335 0.1619 1.5545 -2.0697 0.7136 0.3152
 -0.5408 0.3451 -1.2082 -0.4558 2.0363 0.8741 2.6285 -1.3043 -1.8811 2.1223
 0.8916 -0.0370 1.6050 0.5591 1.9046 -0.5734 0.9365 -1.8326 4.6413 -2.5412
 0.6211 -0.0443 -0.8355 -0.8756 -0.8284 0.0478 -1.8076 0.4824 -0.4142 0.4367
 -0.6292 0.6686 -0.7928 -0.0185 0.6407 0.5587 0.9918 1.1509 -2.4229 1.2255
 -0.5111 0.3329 0.7628 0.3394 1.9135 0.2093 1.4151 -1.7838 2.0194 -0.6947
