# Supplementary material for: Estimation of simultaneous equation models by backpropagation method using stochastic gradient descent
Source: PeerJ Comput Sci. 2024 Oct 8;10:e2352. doi: 10.7717/peerj-cs.2352 (PMC11623183; doi:10.7717/peerj-cs.2352)
Supplement: Supplemental Information 2 [file peerj-cs-10-2352-s002.zip › modelo 10 20 4000 sigma 1 /MC2E_errores.txt]

 0.1231 1.1154 -0.3473 -0.1939 -0.4374 -1.3283 -0.9929 -0.9727 -0.1067 -0.0894
 0.2385 -1.0706 2.3029 -0.4975 0.7197 -1.7328 0.1118 0.1142 0.3771 2.6188
 0.1756 0.3029 -1.0841 0.2413 -0.5551 0.0243 0.2690 0.3563 -0.5609 -1.1829
 -1.0865 -0.2379 -1.0655 0.2971 -1.0983 -0.6252 -0.3803 -0.5647 -1.7766 -0.5968
 -0.0823 1.1685 -0.7526 -0.2286 -0.2309 -0.5482 -0.6905 -0.7516 0.4670 0.0861
 -1.0715 -0.0940 -1.6155 0.4265 -1.2069 -0.1040 -0.6745 -0.6482 -1.6545 -1.3842
 1.8655 -0.4646 1.8475 -0.3562 0.6182 -0.6492 0.2146 0.0146 0.6353 0.4493
 -0.7834 -0.3146 0.8314 -0.0867 0.6150 -0.5695 0.3074 0.5129 0.3352 1.7539
 -0.2782 0.3536 -0.4034 -0.1571 -0.0296 -0.7559 -0.2876 0.8621 0.7423 0.2766
 0.9282 -0.3116 1.6434 0.1244 2.0368 0.7136 0.6599 1.3401 2.0605 1.7340
 0.0303 -0.6183 0.2045 -0.0957 -0.6489 1.4812 2.2696 -0.8066 -0.9264 0.4446
 -1.7855 0.5540 -0.7253 0.2558 -1.4558 -1.4481 -0.8063 0.5517 -1.8162 -1.1915
 1.7584 -0.3898 1.5862 0.3711 2.0808 1.3275 1.2543 1.1984 2.9080 0.7281
 -0.2688 -0.5652 0.0598 0.2306 -0.6916 0.1226 -0.2196 -0.0232 -1.6079 -1.2142
 0.5496 -0.4970 0.4634 0.1406 0.1909 0.9621 1.5518 -0.4807 0.1692 1.0597
 -0.3509 -0.6590 -0.1783 -0.3805 -1.5086 -0.3815 -0.7574 -0.7242 -2.1973 -0.8522
 -0.6879 0.3393 0.2637 0.4169 1.5546 0.7587 0.8421 0.5536 1.0044 0.9396
 -0.3582 0.2427 -0.7217 -0.1510 -1.5744 -1.2629 -0.7415 0.1382 -1.0952 -1.5564
 1.5293 -0.2097 0.9682 0.0534 0.6703 -0.4779 0.3027 0.5326 1.6254 0.2052
 0.6042 0.7613 0.7878 0.6839 2.2534 0.5372 -0.1135 0.9877 2.3812 1.0305
 -1.2113 -0.1693 -0.8162 1.0516 1.1460 0.1947 -0.4984 1.8582 -0.2729 -1.2140
 0.9508 -0.0425 -0.9354 -1.2674 -3.3186 0.5254 1.2520 -1.7405 -1.7214 -2.4010
 0.2229 0.1694 0.0768 0.7565 2.4110 -0.2250 -0.7979 0.5305 0.7958 0.3006
 -0.7152 0.4208 -0.6485 -0.9839 -1.8696 -0.3706 -0.5973 -0.7688 -1.0202 -0.6676
 -0.8434 -0.2194 0.3017 0.6691 0.9939 -0.7670 -0.7406 1.9908 0.1595 -0.2092
 -1.1871 0.4783 -0.1734 -0.5638 -1.3917 -0.5067 -0.7085 -0.2720 -0.5143 0.2430
 0.6492 -0.0707 -1.1548 0.3502 0.0744 1.2246 0.6064 -0.5764 -0.5707 -1.7331
 0.6421 -0.1995 0.0095 -0.6284 -1.1277 0.2076 0.7714 -0.6671 -0.1957 -0.4790
 0.1177 -0.2270 0.6510 0.4802 1.2484 -0.4257 0.0665 0.6818 0.2326 0.4303
 1.2006 0.0308 0.7846 -0.0154 0.9544 0.8270 0.8849 -0.3041 0.8602 0.7627
 2.1719 0.1885 0.4212 -1.6392 -1.4349 -0.7456 -0.5929 -0.9659 1.0939 -0.9586
 -1.1207 -0.4603 -1.5618 0.2894 0.7183 0.0155 0.4447 0.3615 0.1443 -0.1872
 1.2877 -0.0216 1.2624 -0.1627 1.2222 1.8120 1.1498 -0.4217 1.8700 1.1888
 -0.4503 0.1670 -1.2134 0.0973 -0.9165 0.6476 0.4584 -1.1415 -0.7392 -0.2212
 1.8111 0.5430 0.6801 -1.7007 -2.0564 -1.3282 -0.5293 -0.6896 0.8907 -0.6572
 -0.5528 0.4119 -1.2789 0.7858 -0.9627 1.3054 0.5118 -1.1916 -1.7495 -0.8988
 0.5187 -0.5398 0.7271 -0.3603 1.4563 0.3003 0.0669 0.5172 1.7174 0.9690
 -0.8052 -0.3229 -1.0293 0.2945 0.3058 -0.8513 -0.3304 0.3624 -0.4725 -0.4231
 0.4784 0.1210 0.2723 0.1897 0.7049 1.3880 0.7602 -0.0537 0.3985 -0.4477
 -0.1729 0.0592 0.8092 0.1780 1.6134 0.2701 0.4937 1.2917 1.8210 1.3926
 -0.9848 0.0423 -0.5383 0.4880 1.5276 -0.1715 0.3280 -0.6160 0.8354 2.1979
 0.9923 -0.8787 -0.1993 -0.3984 -0.5565 -2.2933 -1.7702 0.2017 -0.2280 -1.6671
 -1.2794 0.2608 -0.8344 0.2159 0.7753 -0.8390 -0.8758 0.2341 -0.3810 0.7750
 -0.5140 -0.7692 0.1148 0.0760 -0.3389 -0.9298 -0.5320 0.6977 -1.0132 -0.2002
 -0.7701 0.0016 -0.7787 0.8419 1.2250 0.4909 1.3291 -0.6492 0.2246 1.2631
 -0.3934 -0.4285 0.5115 0.2793 0.2682 1.3974 0.6273 0.7131 -0.6516 0.0240
 -0.0900 0.2069 -0.2689 0.5973 1.3102 -0.8340 -1.2702 0.0055 0.7282 0.4473
 0.8567 -0.4871 0.2553 -1.1871 -1.6536 -1.9224 -0.8571 -0.1570 -0.1162 -0.8876
 -0.0700 0.0536 -0.7706 -0.1134 0.4942 0.8926 0.2819 -0.5131 0.0925 -0.1513
 0.9097 0.3005 0.1177 0.1862 0.6010 -0.3229 -0.2579 0.2704 0.8465 -0.2932
 -0.1738 -0.9495 0.2983 1.1785 0.4806 0.0415 -0.3692 0.8133 -1.7131 -1.1143
 0.0238 -0.3641 0.8038 -0.3501 -0.0377 -1.3223 -0.7937 -0.7154 -0.1375 0.6967
 1.2918 -0.2167 1.1719 -1.4519 -1.6761 -1.6693 -0.2231 0.2229 1.3399 0.6280
 0.1167 0.4643 0.5750 -0.7480 -1.2918 -1.4336 -1.0961 0.2706 0.3645 -0.1738
 0.0958 -1.1973 0.1777 1.0382 0.8124 0.2063 -0.0224 1.3355 -1.3597 -1.6013
 -0.1600 0.9907 -0.1580 0.2636 0.4856 0.9085 -0.4673 0.4073 1.0119 -0.1853
 0.3773 -0.4675 1.0728 -1.0091 -1.1902 -1.2514 -0.3086 -0.5580 -0.6951 0.8678
 -0.6416 -0.0651 -0.5677 0.6152 0.4858 -0.2465 -0.1739 -0.6116 -0.5250 0.0542
 0.3106 -0.1776 0.0571 0.6256 1.7568 1.1678 0.1875 0.1281 1.3200 0.6848
 0.7621 -0.1858 1.0021 -0.7748 0.1390 -0.7898 0.3669 0.1312 1.0897 1.1470
 0.1919 0.4882 1.0250 -0.0427 0.3156 1.7187 -0.0170 0.0028 0.1462 -0.5005
 -1.8069 0.0116 -1.2484 -0.6053 -2.5548 -1.3598 -0.6119 -1.2150 -3.1978 -0.7373
 -0.8250 0.1600 -0.3575 0.1785 -0.5216 -2.5287 -0.8030 0.3141 -0.4969 0.3900
 -0.2854 0.4038 -0.8883 0.8058 -0.0965 1.4297 1.1004 -1.4349 -1.4015 -0.3638
 0.7914 0.5071 0.9109 0.0778 1.5475 1.9662 -0.0835 -0.0711 1.4123 -0.4661
 0.7149 0.2268 0.1273 1.2140 1.9287 3.2598 1.5263 -1.0455 0.3134 0.6249
 -1.5264 0.6102 -0.4702 -1.2009 -2.6987 -2.7907 -0.9328 0.4103 -0.5342 0.5748
 -0.4904 -0.6742 -0.4193 0.1615 -0.8344 0.4438 0.0094 -0.5663 -2.6022 -1.4084
 -0.0782 -0.1487 0.6153 0.4518 1.2305 -0.4045 -1.1034 0.3048 -0.0407 0.6208
 -0.3415 0.1399 -0.2760 0.2599 0.2596 -1.1320 -0.2568 0.6140 0.4256 0.1863
 -0.7060 1.0775 -1.8742 -0.1633 -0.3227 2.0792 0.8338 -1.9343 -0.5193 0.1566
 -0.7503 -0.2120 -0.9107 -1.2195 -3.5665 -0.9968 0.1954 -0.5339 -1.6570 -1.3630
 0.8046 -0.6469 0.6109 0.2630 -0.7795 0.5468 1.1671 0.1491 -0.9917 -1.3294
 -0.5553 -0.7716 0.1605 -0.2229 -0.4341 0.7036 0.6694 0.7230 -0.9877 -0.3655
 -0.4455 0.6929 -1.6487 -0.7048 -0.2611 0.9186 0.1828 -2.2399 -0.3672 0.8442
 -0.5036 -0.1365 1.1917 0.2217 2.0983 0.7966 -0.0866 1.6460 1.2811 1.8719
 0.4783 -0.1774 -0.9670 -0.0132 -2.5740 -1.1958 0.6224 -0.6128 -1.6320 -1.9432
 -0.6981 0.3240 -0.5044 -0.7881 -0.9884 0.2228 -0.4066 -0.2604 -0.0187 -0.3806
 -0.0096 0.4992 1.0014 -0.5091 -0.3724 0.0474 -0.1232 -0.3490 0.3534 1.1640
 0.9720 -0.4849 0.2838 -0.3317 -0.8339 -0.6337 0.1751 -0.1485 -0.5753 -1.0483
 -0.0814 -0.6357 -0.1128 -0.3608 0.0315 -0.1458 0.3347 0.6795 1.0081 1.3627
 -0.6934 -0.2422 -1.5687 0.3680 -1.3432 -0.8367 -0.4633 -0.3274 -1.6389 -1.8649
 -0.7088 0.1056 -0.9131 0.4963 0.6912 1.7268 0.4997 0.0779 -0.8994 -1.5780
 0.2797 0.7442 -0.3859 -0.0839 0.1342 0.0792 -0.7044 0.4557 1.6567 -0.6538
 -0.5117 -0.6499 0.3178 -0.9101 -0.9098 -2.1286 -0.5620 0.9151 1.2247 2.1162
 0.9486 1.3563 0.6205 0.1256 0.9055 0.3991 -0.4635 0.3366 2.6136 0.9561
 0.0211 -1.1500 0.3114 0.3278 0.0492 0.0482 0.7069 0.9934 -1.1268 -1.3959
 -0.4398 0.2264 -1.6728 0.0472 -1.0477 -0.2314 -0.3508 -1.4493 -1.1387 -0.5962
 -1.0162 0.6477 -0.8338 0.2630 -0.7419 0.2746 0.4556 -0.3182 -0.8065 0.3527
 -0.2265 -0.1575 -0.0612 -0.3010 0.0722 -0.5484 -0.0420 0.2062 0.3110 -0.1400
 0.2862 0.0188 1.3856 0.9606 1.6570 -1.9673 -1.8905 1.9530 1.4602 0.6698
 0.4465 -0.8853 0.3877 -0.3372 -0.8166 -0.2186 -0.1624 -0.2201 -1.1266 -1.0286
 0.8477 0.0584 -1.1373 -0.9360 -0.2332 1.1748 0.2732 -1.2484 0.7056 -0.8480
 0.7185 -0.1944 -0.1122 0.4139 0.8357 0.6394 0.3349 -1.2294 -0.2403 0.5240
 -0.0365 -0.0946 0.7933 0.5812 -0.7278 -3.7329 -2.2876 1.3751 -0.4388 -0.4649
 0.6316 0.0629 0.8970 0.6482 1.4470 0.9177 1.2648 -0.1535 0.5618 1.9649
 0.1998 0.2954 -0.9713 -1.3978 -1.4334 -1.2782 -1.0506 -0.3484 0.1586 -1.7294
 -0.2760 -0.9801 0.9498 0.9839 1.1769 0.8025 0.3047 0.6401 -0.5333 0.5054
 0.4398 -0.3098 0.4873 -0.1826 -0.7130 0.1670 0.7094 0.8454 0.1431 -0.3318
 0.0694 -0.1704 -1.1293 -0.6047 -1.2950 -1.2901 -0.5557 -0.8208 -0.8004 -1.1488
 1.0596 0.3426 1.7483 -0.2085 -0.5125 0.2934 0.4613 -0.8136 -0.6872 0.3552
 -1.1143 0.3857 -0.9290 0.3883 0.1394 0.6982 -0.3666 -0.5683 -0.8006 -0.5107
 -0.4086 -0.5277 -0.6093 1.2142 2.6996 0.3775 -0.4869 0.0271 1.1563 1.3931
 -0.8309 -0.5106 1.1850 0.8150 1.8917 0.8912 0.2837 1.3374 0.4566 1.4189
 0.6819 -0.0729 1.6352 -1.1547 -2.6436 -0.7507 0.7734 -0.8323 -1.9966 -0.4982
 -0.0361 0.0250 1.6072 0.5191 1.6593 0.5771 0.6812 2.4159 1.8189 1.2122
 0.2923 -0.3016 -1.6015 0.3503 0.4572 0.5802 0.5405 -2.0097 -0.0813 -0.2623
 -0.7892 0.5576 0.3084 -0.4551 -0.9256 -0.7678 -1.4452 0.3751 -1.0053 -0.5956
 0.4048 0.3177 0.3289 -0.0011 0.5427 -0.6264 -0.3609 0.9076 1.2138 0.0378
 -0.1077 -0.7909 -0.0461 0.1669 0.0791 -0.5051 -0.0453 -0.1649 -0.4787 -0.1983
 -1.4549 0.7274 -0.7157 0.3956 0.2531 2.7532 2.1578 -0.1274 -0.3480 0.5497
 -0.2939 -0.1284 -1.1328 -0.2938 -1.1647 0.9879 0.0641 -1.5422 -1.7632 -0.7840
 0.1737 -0.8418 1.6505 0.5706 1.2020 -0.7698 -1.6163 0.5943 -0.8023 0.4711
 0.1266 0.9714 -0.1587 0.6781 0.4625 1.5561 -0.3849 -0.2468 -0.3934 -1.0715
 -2.0828 0.8497 -2.2185 -0.0929 -1.5966 1.4229 1.7524 -0.4339 -1.4189 -1.2785
 1.5578 1.0206 0.2532 1.1475 2.1456 2.2980 0.8334 0.2494 1.7412 -0.7241
 -1.0445 -1.7265 0.1214 -0.1597 -0.0961 -2.4952 -1.5918 0.7109 -1.9102 0.0070
 0.1920 1.0527 -0.6226 -0.6213 -1.3946 1.6457 1.2426 -1.8323 0.1569 0.4747
 0.9926 -0.0579 0.3492 0.4858 1.2470 1.0299 0.8863 -0.3997 0.7198 0.1409
 -0.8132 -0.3517 -0.4663 0.3427 -0.2257 -0.5123 -1.0714 -0.1750 -1.8163 -1.1634
 0.5959 0.1375 -1.2657 0.1775 0.0516 1.2955 0.6512 0.5380 0.6459 -1.5278
 -0.9763 -0.1388 -0.0274 -0.5423 -0.6126 -0.9072 -0.7178 0.3845 0.2883 0.9745
 -0.9151 1.3367 0.8970 -0.0121 -0.3052 1.8249 0.1525 -0.8126 -0.3822 1.0106
 0.4118 0.3878 0.2533 -0.5699 0.2364 2.4351 1.5611 -1.0773 0.7769 1.4743
 1.1825 -0.7911 -1.8995 0.7531 0.2431 2.0185 1.1654 -0.1806 -0.2123 -2.9924
 1.1588 -0.1680 0.8293 -0.7217 1.5600 1.4968 1.5296 -0.1021 1.8421 1.8278
 -0.3155 0.5388 0.4112 -0.7096 -1.9475 -1.6254 -1.8115 -0.2616 -0.3325 -0.9038
 -1.1309 -0.5655 -0.9000 0.8103 0.4749 0.1364 0.5954 0.7941 -0.8093 0.5416
 -0.1401 -0.3889 0.2453 0.5757 1.8780 0.9676 0.3558 0.6694 0.3668 0.5100
 -0.2980 0.1886 -0.4030 -0.3364 -1.0432 1.2603 0.2174 -1.3676 -1.1318 -0.6281
 1.8480 -0.4503 1.3358 1.1985 4.1263 1.5071 0.2935 0.9920 3.4696 1.2293
 -0.1241 0.2414 -0.2975 0.8359 -0.2804 -0.1682 -0.6348 -0.2732 -0.8507 -0.5876
 -1.3794 1.1174 -1.9581 -0.0851 -1.8517 2.2150 1.3631 -1.4914 -1.9733 0.0053
 -0.9050 0.3478 -0.2652 0.8832 1.7057 0.2540 -0.1120 1.4434 1.5562 1.5270
 0.9861 -1.1294 1.1707 0.4352 3.6138 -0.0629 -1.1492 1.0761 2.1771 0.7384
 -0.0286 0.3654 0.2086 1.0151 3.2350 0.0489 -0.2188 1.7319 3.4118 1.6577
 -1.3236 0.2772 -2.1221 -0.2399 -2.8955 0.2742 0.4034 -3.0274 -4.1954 -1.0857
 1.3673 -0.3215 1.8216 0.1504 0.7496 -0.3013 -0.6614 1.8995 1.7403 -0.4354
 0.5565 0.3691 0.1148 0.1969 1.0731 0.9665 -0.2059 0.1028 1.2351 0.0034
 -1.4801 0.1188 -1.5032 -0.0581 -0.8059 0.4401 -0.2133 -0.9327 -1.4651 -0.0797
 0.3247 -0.0581 1.4715 0.2340 2.5189 -0.6609 -1.3737 0.4216 0.9770 1.7979
 -0.1987 -0.2609 1.0140 -0.8904 -1.5152 -0.3233 0.1910 -0.1661 -1.3794 0.3156
 0.2779 -0.2774 0.4027 0.1637 0.2989 0.7789 0.9326 1.8488 1.8081 0.6964
 1.9169 -0.0316 1.8803 0.2533 0.9443 -0.5972 -0.5453 1.0555 1.6261 0.4250
 -0.0636 0.5104 0.4887 -0.1442 1.2133 -0.9983 -1.9553 -1.1621 0.6102 1.3383
 1.9235 -0.4352 1.4345 0.6443 1.7538 -0.4354 -0.5596 0.1634 0.5007 0.1850
 -1.6808 -0.7529 -0.5101 -1.0662 -2.6932 -0.3313 0.5008 0.7014 -1.3392 -0.3058
 0.4706 1.0442 0.2099 0.3339 1.1280 1.1237 0.1240 -1.0891 0.3753 0.4520
 0.0567 0.1314 0.0153 0.3464 1.1365 1.0427 0.2393 -0.7273 0.1834 0.9152
 -0.0014 -0.2628 0.1391 -0.4278 -1.0342 -0.8812 -0.6540 0.3417 0.0707 0.1126
 -0.0614 0.9066 1.0483 -0.0591 0.4485 1.4203 0.7355 -0.4315 1.2490 1.8437
 -1.0103 1.0341 -0.8092 -0.2028 -1.0267 0.2991 0.4319 0.1417 0.4287 -0.1635
 1.3812 0.2827 1.3068 0.4815 1.5703 -1.8389 -1.6180 1.7698 2.0797 0.4096
 0.1138 0.6339 1.6177 0.2111 1.4276 0.4444 0.6528 0.5177 1.3728 1.9999
 -1.3285 0.2015 -0.1217 -0.1146 -1.3255 0.5906 0.4726 -1.6433 -1.9741 1.4198
 -0.2518 0.2104 1.9282 0.1229 1.8565 1.2004 0.8449 0.6796 1.4145 2.1681
 -0.1598 0.4952 -1.6759 -0.1133 -1.9699 -2.4831 -2.1436 0.2177 -0.6043 -2.4365
 -0.3273 -0.1014 -0.0447 -0.3734 -0.0211 1.4792 1.6402 -0.3995 0.1771 1.2869
 -0.4260 -0.0509 0.6622 -0.2218 0.2645 -0.4556 -0.3008 0.6891 0.6340 1.4379
 -0.3539 0.2588 0.2105 -0.3669 -1.2264 -1.9419 -1.1199 0.0907 -0.4805 0.3266
 -0.9991 0.3328 -0.9086 0.8816 0.1446 1.1503 0.7564 -0.0510 -1.3156 0.0186
 0.8717 -0.3176 -0.8669 -0.1635 -1.1188 -0.3076 0.4492 -0.4517 -0.7511 -1.0498
 1.5053 0.2620 2.2421 -1.1774 -0.1722 -0.9116 0.6262 -0.2821 1.7256 2.0247
 -0.0664 0.6005 -0.3898 -0.0645 -0.4353 0.7028 1.0026 0.1315 -0.0962 -0.1859
 -1.9065 0.1196 -0.5264 0.6860 -1.1637 0.7304 0.1871 0.8853 -2.0264 -0.5868
 -0.5260 1.0425 -1.6405 0.2317 -0.5040 1.1497 0.4150 -0.7052 -0.7516 -0.9673
 1.1487 -0.8389 0.8308 -0.7090 -1.2050 -0.4652 0.5626 -1.3945 -1.0169 0.1556
 -0.2775 0.1407 -0.2603 0.6425 1.0387 -0.4956 -0.6542 1.6434 1.3415 -0.0520
 0.0965 0.6176 0.2332 -0.0843 -0.5649 -0.9765 -0.6398 0.2655 0.4084 0.3327
 -0.1424 0.1206 0.3584 -0.2582 -1.5682 -0.4335 0.5115 -0.2727 -1.0404 -0.0264
 1.1034 -0.1474 1.4441 0.4373 1.4179 2.1668 1.1782 1.5214 1.9351 0.2730
 0.4139 -0.6732 1.4376 -0.9665 0.2018 -2.4725 -0.6648 1.7209 1.9807 1.2099
 -1.1715 0.3979 -0.7502 0.1954 -0.1926 -0.8070 0.8076 0.5936 -0.1717 0.4776
 1.0268 -0.1312 0.2812 -0.3937 0.3626 0.0328 0.8237 0.9627 2.0139 0.2024
 0.6330 0.6498 0.0512 0.5966 -0.2668 2.4953 0.6918 0.0267 -0.2947 -1.5445
 1.2226 -0.5107 0.5632 0.0528 1.1533 1.6683 1.5331 0.3262 1.7182 0.8368
 -2.4235 -0.0676 -0.7802 -0.4076 -1.1876 -2.0318 -0.9374 0.7835 -1.5446 -0.1057
 1.9636 -0.1514 1.3048 -0.3671 0.1762 -0.9375 -0.5042 0.0373 1.0550 0.0997
 0.2910 0.0660 0.4349 0.0781 -0.4235 0.2267 0.9045 -0.1011 -0.3207 0.3367
 -0.6530 0.0930 -0.6422 -0.6004 -1.8224 -0.8460 0.3372 0.3646 -1.0721 -0.8945
 0.4484 0.9249 0.0481 1.0745 2.8757 1.6327 -0.1389 0.3294 1.5636 0.5599
 0.2507 0.4578 -0.6215 -0.0159 -0.7728 -2.4099 -1.1573 -0.4282 -0.3112 -1.0329
 1.6818 -0.6338 0.0979 -0.3295 -0.8207 -0.5475 0.6804 0.8357 0.4661 -1.8229
 1.1716 -0.3065 0.3921 0.3367 1.7997 -1.4016 -0.6003 0.9295 1.8531 0.2639
 0.1695 0.4876 0.0280 0.4898 1.9445 3.0743 1.2306 -0.2964 1.1445 1.1448
 -0.2224 0.0490 0.4583 1.0027 2.6499 -0.8651 -1.3635 1.6876 1.5020 0.7670
 0.7564 0.1475 -1.1104 -0.4480 -2.7480 -0.1206 0.1166 -1.2452 -1.4065 -2.7184
 -0.6181 0.2073 0.6698 -0.1993 0.4741 -0.6175 0.2276 0.1786 0.5514 1.6780
 -0.2070 0.0550 0.0590 -0.0238 -0.1667 0.0096 0.4675 0.9637 0.1641 -0.3826
 0.7397 -0.1100 -0.5698 -0.3357 -0.9217 -0.2527 0.5068 0.0313 0.3682 -1.3520
 1.3654 0.1292 1.4559 -0.2354 1.7278 1.9054 1.2136 -0.1453 2.2657 2.2847
 0.4043 -1.0922 0.3740 0.3956 -0.0583 1.1706 1.7336 -0.7983 -1.5417 -0.7071
 0.7020 -0.3098 0.0893 -0.0830 1.3036 -1.0254 -0.2999 0.4848 1.4557 -0.3994
 1.0295 -0.5216 1.3364 0.4158 1.7665 0.0673 0.2511 0.1291 0.8406 0.3848
 0.3125 0.3634 0.4490 0.2989 2.1517 0.9237 -0.0475 0.9991 2.5743 1.8345
 1.6700 0.2224 1.6830 -0.2381 0.5838 0.4946 0.1863 -0.5524 1.1203 0.7742
 -0.8302 -0.8537 -0.8635 -0.0818 -0.3188 -0.1213 0.2137 -0.5339 -1.6790 -0.3783
 -0.1558 0.0159 -0.6098 0.6778 -0.2126 0.7470 0.6795 0.0426 -0.8864 -1.1807
 1.0800 0.1351 -0.2235 -0.2297 0.0129 -0.0326 0.2092 0.0687 0.9895 -0.7871
 0.3171 -0.7089 -0.4201 0.5777 1.2659 -0.2565 -0.1042 0.0232 -0.1924 -0.6815
 -0.6192 0.4984 0.5326 1.0359 2.6283 0.0953 -0.2381 1.5049 1.9605 1.9892
 -1.4081 -0.1432 -1.2215 0.7638 1.0045 1.5582 -0.0602 0.6643 -1.0862 -1.8195
 0.6166 -0.5358 -0.3953 -0.6230 -0.1503 -1.4239 -0.6100 -0.8518 -0.0843 -0.4626
 -0.5633 0.0358 -0.2100 -0.0934 0.3679 0.1858 -0.1283 -0.2775 -0.6539 -0.1017
 1.0677 0.3501 1.5684 0.7751 2.2460 0.0355 -0.3627 0.9253 2.2265 1.9531
 -1.2997 0.4873 -0.2188 0.4771 1.2239 0.8877 0.7071 -0.0697 -0.0596 1.5350
 -0.4841 -0.2324 -0.4684 0.4155 0.1632 0.2774 -0.6162 0.2714 -0.2308 -1.1477
 0.5538 -0.3954 0.1840 -0.7743 -0.4235 -0.2610 0.1100 0.3123 0.1223 -0.5936
 0.5636 -0.5090 0.1294 -0.2649 0.6400 -0.8034 0.0225 0.0223 0.8839 0.5863
 0.2656 -0.5068 0.5068 0.0634 1.1404 0.0939 -0.4147 0.0599 0.2954 -0.2007
 1.8288 0.1530 1.7614 -0.2678 0.4014 -0.3777 0.0376 0.5654 1.4671 0.7580
 1.0326 0.2748 -1.2119 -1.2217 -0.9767 0.6874 -0.5657 -1.9106 0.2507 -1.1826
 -0.6802 -0.6712 -0.4464 -0.1722 -0.1864 -1.1800 -0.4873 -0.4248 -0.7775 -0.0676
 -0.0800 0.1682 -0.8521 -0.2906 -0.5375 0.8382 0.5089 -0.8638 -0.0434 -0.4730
 0.3955 0.3711 1.8385 0.3054 1.2970 0.3682 0.4536 0.7147 0.9121 1.9216
 0.4853 0.0002 -0.0093 0.0138 -0.3779 0.7728 0.6291 0.5000 0.2814 -0.6980
 -0.0465 -0.0232 -0.6559 -0.5631 -1.1076 -0.4555 -0.9580 -1.3911 -1.5147 -0.7476
 0.1295 0.2826 -0.4379 0.1509 0.9060 -0.2293 -0.2044 -0.1108 1.4932 0.3479
 0.0486 -0.4959 0.3159 -0.0033 0.5622 -1.3716 -0.6897 0.4588 0.3875 0.0437
 -0.7386 0.3052 -0.9280 -0.6647 -0.8779 -0.6910 -0.9057 -1.1958 -0.8857 -0.2564
 -0.1397 0.5833 0.9973 0.7284 1.9133 1.1823 1.1881 0.7809 1.5900 1.7459
 -1.2277 -0.3621 -0.6693 0.6196 1.5289 -0.0077 -0.4585 -0.6932 0.2840 2.2421
 -0.7827 -0.4316 -0.8775 -1.4696 -3.2511 -3.3005 -1.8007 -0.6467 -2.2233 -1.3597
 -0.4217 -0.4371 -0.7521 -0.2371 -0.3213 -1.3452 -0.8649 -0.1317 -0.5627 0.1006
 0.1353 0.8941 0.6486 0.7072 1.2781 2.3388 1.6722 0.6633 1.1948 0.5915
 0.6089 0.0915 0.4311 0.1767 1.1902 0.1925 -0.0349 0.5517 1.3653 0.5414
 -1.1558 0.0286 -0.2119 -1.2059 -1.8900 -1.3533 -0.4137 -0.6058 -0.2726 1.2355
 0.4202 -0.7670 0.1135 0.5873 0.7851 -0.1238 -0.1743 -0.3186 -0.8078 -0.1223
 0.0010 -0.1296 0.0531 -0.1970 -0.7161 -0.7370 -0.4419 -0.5783 -0.9809 -0.6460
 -0.6825 -0.2779 -0.6669 -0.7490 -1.7999 -1.2668 -0.2358 -0.8616 -0.9899 0.3080
 0.7596 0.1671 0.0558 0.9123 1.3717 2.0793 1.1661 0.5020 0.3418 -0.6538
 -0.6148 -0.6656 1.1232 0.0729 -0.9031 -2.3758 -2.0620 1.0120 -1.5909 0.0988
 -0.7651 -0.1654 -1.0259 -0.9931 -3.2897 -2.1047 -0.4921 -1.2920 -1.7962 -0.9341
 0.2378 -0.2824 0.8649 0.0478 -0.0643 -0.9817 -0.6726 0.3986 0.3775 0.2083
 1.0084 0.3407 -0.0868 0.8772 2.1557 2.8734 1.6812 0.5377 1.3644 -0.1672
 0.6652 -0.0095 0.7200 0.5948 1.8839 0.7495 0.3563 0.1868 1.1622 0.7574
 -1.0253 0.0463 -1.0640 -0.0392 -2.3249 -2.7455 -1.2995 0.0530 -1.8081 -0.8488
 -0.4611 -0.1614 0.9305 -0.2415 0.2574 -0.1125 -0.4230 0.6757 0.1261 0.4349
 -0.6616 -0.0682 -0.5623 -0.4360 -1.1191 0.1531 0.2452 -0.7938 -1.1425 -0.3287
 -0.9784 -0.3948 -0.3076 -0.0305 -1.7482 -2.2834 -1.0947 0.5384 -1.5793 -0.7403
 1.1760 0.0472 1.0251 -0.0039 2.4360 1.7465 0.8323 0.8619 2.9005 1.0463
 -0.4281 1.2081 0.8137 0.2202 -1.1226 1.4887 0.4312 -0.7642 -0.8744 -0.1125
 -1.5034 -0.8835 -1.6564 -0.6366 -3.6993 -2.7754 -0.8357 -0.7449 -4.0636 -2.3119
 -0.5901 0.1763 -0.2810 -0.2175 -1.2294 -0.8020 -0.5605 -0.6753 -1.8702 -0.5082
 1.4756 0.0403 1.2076 0.3143 3.2904 1.4988 0.5582 1.3984 3.7493 1.6632
 0.0217 0.1002 0.4681 0.3281 1.3225 0.8148 0.1730 0.2630 0.5353 0.7361
 0.3840 -0.5986 0.8902 -0.1605 -1.8647 -0.4563 0.5427 0.0300 -1.5164 -1.1545
 -0.4536 0.9297 -1.3020 0.2676 -0.6778 1.0664 0.0975 -1.3078 -0.9864 -0.8235
 -0.6823 -0.1397 -1.1380 0.3701 -0.3764 0.3956 0.0312 -0.3047 -1.0799 -1.0431
 0.1031 -0.0195 0.2297 0.3054 -1.1774 0.4031 0.1762 -0.3557 -1.5926 -1.4847
 0.7295 0.4477 0.0061 0.4241 2.5688 0.1356 -0.4577 0.1420 2.2796 1.3756
 -1.3050 0.7819 -1.7790 0.5043 -1.0563 3.2777 2.0950 -1.3899 -2.6322 -0.8267
 -0.3336 -0.6590 -0.5537 -0.3252 -2.1225 -0.2989 0.0504 -0.3499 -1.7422 -2.4857
 -0.4451 0.1492 -0.3742 -0.5660 -1.4986 0.9044 1.1265 -0.5620 -0.6221 -0.4278
 1.2428 0.3870 1.2546 0.5466 3.2206 -0.2305 -0.5995 0.7235 3.0947 2.0989
 0.2631 0.4118 0.1935 -0.5206 -0.0162 -0.0499 -0.0028 0.0260 1.0262 0.6646
 -1.0850 0.3096 -1.0211 1.0585 0.4575 2.2509 0.8760 -0.2111 -1.7107 -1.7320
 -0.1275 -0.4740 -0.0747 -0.5249 -0.6664 0.4926 0.7319 -0.3369 -0.4504 0.6384
 0.1931 -0.3833 -0.1005 -0.2873 -0.3958 -0.2826 -0.5468 -0.2148 -0.4610 -0.5795
 -0.8912 0.2468 -1.1515 0.7096 0.2709 3.0259 1.2661 -0.9990 -1.8482 -1.2507
 1.0571 -0.4825 1.5876 0.1474 1.8095 -0.3650 0.0237 0.5211 1.6840 2.0213
 0.2423 -0.0621 -0.1529 0.1800 0.8376 2.5918 1.3937 1.4820 1.9964 -0.0535
 -1.1907 -0.1108 -2.5180 -0.1041 -1.7400 0.0491 -0.6831 -1.8437 -3.2320 -2.6152
 -0.6144 -0.0142 -1.5747 0.8298 0.1002 0.5798 -0.0070 0.0877 -0.9385 -1.3554
 0.7580 0.0399 1.8806 0.5105 2.1528 0.3585 0.4622 0.4192 1.4637 2.2398
 0.3330 0.1295 0.0174 0.2596 0.5867 -0.1375 0.3604 0.0907 0.9273 0.7065
 0.6122 -0.0278 -1.0933 -0.6898 -0.4563 2.4327 0.9498 -1.1832 -0.1810 -1.3636
 -0.5913 0.1744 0.1002 0.2181 0.2564 -1.3140 -1.0810 1.4040 1.0398 0.2786
 -0.4002 0.1192 0.0067 -0.3453 -0.3488 -0.7836 -0.6475 -0.2828 0.1344 0.5672
 -0.2389 0.0901 -1.1086 0.0293 0.5725 2.7275 0.6721 -0.4418 0.2446 -0.4435
 -0.5751 0.3632 0.9403 -0.0443 0.2672 -1.4506 -0.8489 0.9566 0.2286 1.0978
 1.4187 0.3990 0.5036 0.3367 2.2853 -1.3086 -1.8455 1.0307 2.7883 0.9019
 -0.5281 -0.6898 -0.9197 -0.4229 -1.0150 1.1374 0.2525 -1.2155 -1.1346 -0.7445
 1.0916 -0.6314 0.9133 -0.0892 0.7577 0.5204 -0.1007 0.2793 0.6491 -0.1884
 -0.4149 0.5451 0.7776 0.2183 0.5049 0.3288 0.4319 0.8676 0.3337 0.7665
 0.3992 -0.3865 0.8086 0.4272 0.7528 -0.1496 0.0929 0.8724 0.1334 0.0992
 -0.2667 0.0219 -0.7143 -0.2529 1.4647 -0.6070 -0.9445 0.1280 2.2910 1.6068
 1.1891 0.0383 0.5329 -0.0083 -0.4854 -0.4032 -0.1749 -0.7130 -0.4685 -0.4155
 -0.5508 -0.0014 -0.4472 0.2000 -0.9762 -0.2913 -0.1009 -0.6340 -1.5304 -0.2923
 0.1983 0.1830 -0.1754 0.4733 1.9393 0.6721 -0.9700 0.0295 1.7430 1.2270
 0.4841 0.5932 -0.0321 0.3731 -0.2885 1.5680 1.3094 -0.6098 -0.2924 -0.5152
 1.4491 -0.1625 2.6850 0.1547 2.1369 -0.0949 0.4448 0.0718 2.2372 3.1789
 -1.6240 -0.1205 -1.4182 0.0392 -0.7896 -1.4519 -2.0945 -0.3976 -1.7133 -0.5889
 -0.6670 0.5783 -0.0545 -0.0589 0.6534 -0.5728 -1.0238 -0.2149 0.4647 1.0358
 0.8420 0.5789 -0.1051 0.3070 0.3905 1.9359 1.4138 -0.0285 0.9812 -0.4101
 0.2665 0.3932 0.5540 -0.3066 0.0387 -0.0188 -0.0415 0.2780 0.5952 -0.0133
 0.4942 -0.6201 1.0172 0.6722 0.8399 -2.1358 -1.6878 0.3289 0.1846 1.0777
 -0.8004 0.0090 0.5025 0.1210 0.3565 0.8647 0.9911 0.3108 -0.1716 0.9188
 -0.4378 -0.2099 0.2115 0.2300 -0.3260 0.5860 0.3082 0.3456 -0.8078 -0.3328
 0.2440 0.0040 1.7194 0.5485 1.6013 -0.2604 -0.9150 0.3108 0.8931 2.2860
 -0.3224 -0.2035 -0.5069 0.5709 1.0507 1.8737 1.2621 0.3812 -0.3413 -0.2647
 -1.3982 0.4977 0.5132 0.1691 -0.1054 -1.0622 -0.3530 1.0948 -0.8557 0.9593
 -0.0117 -0.0812 0.6029 -0.6679 -2.1685 -0.6037 -0.5746 -1.0447 -1.2233 0.1626
 0.0745 0.0305 0.0175 -0.7646 -1.6331 -0.7924 0.0844 -0.8444 -0.5437 0.4356
 0.5427 -0.1891 0.1519 1.4325 3.3403 2.6293 1.2746 0.7077 1.4050 0.4485
 0.0852 0.3792 -0.7869 -1.0513 -1.4030 -1.0359 0.0372 -0.8159 0.0874 0.1184
 -0.5852 -0.0245 2.0779 -0.1992 -0.7846 -1.0771 -0.5607 0.2937 -1.4087 0.9660
 -0.1891 0.4164 -1.0497 0.0062 -0.7952 0.4142 0.1043 0.1501 -0.3677 -1.5119
 -0.2847 0.5415 -0.5647 -0.5494 -1.2363 -0.1318 -0.2962 -0.2399 -0.4174 -0.6811
 -0.8492 0.8029 1.4187 -0.0823 -0.6680 -0.1130 -0.1995 0.4150 -0.3859 1.6953
 1.0070 0.1224 0.2507 -0.4660 0.9649 0.0245 -0.4025 0.8593 2.3515 0.0841
 1.1828 0.6627 0.1960 -0.2002 -1.0377 1.7979 1.9058 -0.0715 0.8631 -1.0719
 -2.2472 0.4713 -0.8666 -0.4020 -2.5155 -1.4038 -0.7436 -0.4292 -2.7038 0.1163
 -0.9143 -0.1635 0.0511 0.1045 -0.6666 -1.1457 -0.1731 0.8272 -0.4447 0.3869
 1.0618 -0.0392 1.2803 -0.2422 2.1966 0.1651 -0.6855 1.0594 2.4724 1.0583
 0.0774 -0.6357 -0.1318 0.6226 0.7032 -0.5279 0.4772 0.6544 0.5752 0.1118
 -1.2644 1.4633 -1.2531 -0.9630 -3.3568 0.6279 0.9463 -1.0082 -1.6909 -0.9710
 1.1085 -0.2300 0.1925 0.5128 1.5037 1.7481 0.9357 -0.1867 1.2795 0.0682
 0.3583 -0.0079 -0.3334 0.0670 -0.0093 0.5872 0.6978 -0.4594 0.5109 0.2451
 -0.3430 1.2747 -0.2261 -0.6037 -2.2594 0.8411 1.2351 -0.1446 -0.4135 -0.0052
 0.8804 0.0701 0.2323 1.5690 3.2935 1.2132 0.2031 -0.4072 1.5823 1.0076
 0.1277 -0.1833 -0.9141 0.9229 1.8371 1.2787 0.9937 0.4815 0.4200 -0.3430
 -0.0696 0.2005 -0.2549 -2.3693 -5.4335 -2.8931 -0.1672 -0.1421 -1.2336 -1.1063
 0.5210 0.0120 0.1343 -1.7649 -3.4982 -3.0852 -1.0410 0.2293 -0.7061 -1.1755
 0.6933 0.7951 0.6541 1.6361 3.7521 2.4075 0.5830 -0.3147 2.4971 1.9654
 0.4027 -0.7670 0.5930 -0.5641 -0.7501 -2.6134 -1.5149 0.7423 -0.8876 -1.1598
 0.1237 -0.0307 -1.9950 -0.3888 -1.9052 0.8198 1.8157 -0.3851 -0.4145 -1.2078
 -0.2426 -0.2408 0.3778 1.4291 3.1350 1.4413 -0.2324 0.6746 0.5007 0.6775
 -0.2166 -0.5574 0.2368 0.8835 1.5674 0.0743 -0.1895 0.8594 -0.1001 0.0984
 0.5060 0.1997 -0.3738 -0.3190 -0.6565 -0.0704 1.3295 0.9180 1.2358 0.0261
 -0.1015 -0.7535 1.6238 -0.1124 1.0949 -0.1081 -0.3082 0.6340 -0.3865 1.4320
 1.8155 -0.6646 1.4069 0.5399 3.1925 1.2380 0.3244 1.2355 2.9106 0.4043
 -0.3474 -0.0653 -1.1310 0.6771 -1.1358 -1.3289 0.5276 0.4349 -0.4253 -1.1683
 0.2316 0.0751 -0.4577 -0.2381 -1.1391 -0.8619 0.8503 -0.3433 0.3321 -0.3364
 -0.0892 -0.3529 1.0365 0.1262 1.0475 0.7929 0.1594 0.3151 -0.5636 1.5094
 0.1459 0.4956 0.0031 -1.2523 -1.7673 -0.9066 0.0216 -1.1183 0.2338 -0.1866
 0.9603 -1.1580 0.4877 0.8811 2.1945 -0.9923 -0.5480 2.2077 1.6924 -0.5245
 0.5425 0.4453 0.9692 -0.0608 1.1515 1.6476 -0.1202 -0.3502 0.8549 0.7608
 0.6390 0.1793 1.0008 -0.4315 -0.0063 0.1112 -0.4105 0.2232 0.6441 -0.0929
 1.8193 -0.5331 1.0568 0.7574 2.1599 -0.6533 0.2712 2.0280 2.6568 -0.2339
 -0.6047 1.3395 0.2165 -0.3459 -0.3641 0.2954 -0.2590 0.1887 1.3583 0.7596
 0.2712 0.3985 0.3235 1.2461 3.6002 1.2161 -0.7328 -0.2777 1.2424 1.0441
 1.0214 -1.4657 0.4291 -0.7771 -1.5755 -2.0956 -0.2271 0.5752 -1.7813 -2.2818
 -0.2604 -1.1716 -1.0660 -0.2382 -1.2916 -1.9935 -0.3274 0.2125 -2.3442 -2.0857
 0.0352 1.1759 1.2015 -0.0719 0.9199 1.1092 0.3956 1.2959 3.0834 1.6729
 -1.2649 -0.4778 -2.3082 -0.8607 -2.8102 -2.4056 -0.3088 -1.2371 -2.7187 -1.0970
 1.6577 -0.1911 1.6731 -0.2004 1.3516 -1.4643 -1.5652 0.1175 1.2215 -0.0086
 -0.7831 0.8825 -0.3037 1.5196 2.5017 3.3001 1.0739 -0.5960 0.6269 1.4244
 -0.3349 0.7253 -0.6999 -0.3080 -0.2450 0.2693 0.3087 -1.0136 0.0617 0.7149
 1.7224 -0.3962 1.5678 0.3223 2.5138 -0.2463 -0.0600 0.5793 1.6173 0.2262
 0.3201 0.1939 -1.0607 -0.3649 -1.6053 -0.2749 0.6610 -1.2305 -1.2112 -0.0569
 0.1559 0.0785 0.9529 0.2729 1.6941 2.6684 0.9423 -0.7893 0.4438 1.7481
 0.0621 0.2350 -0.4086 -0.0871 0.5302 0.5162 0.2829 -0.2269 1.2805 -0.9315
 0.6145 -0.4640 0.2225 -0.2395 -0.0125 -0.0206 -0.0412 0.1973 0.6233 -1.5044
 0.7762 0.6478 -0.5396 0.0064 -0.3233 -0.6205 -0.0327 -0.4529 0.0004 0.3051
 0.1892 -1.3093 0.0613 -0.4580 -1.6223 -2.0018 -0.3968 0.8917 -0.4836 -1.5206
 -0.7102 0.3653 -0.2977 -0.2681 0.1385 0.8381 0.7800 -1.8874 -0.7878 1.0359
 0.1576 -0.0163 0.9567 0.4297 1.2652 1.7383 0.4607 0.8729 0.4586 1.0917
 -0.1726 -0.4778 -0.1217 0.1322 -0.0557 -0.2555 0.4506 0.4609 -0.0381 0.3233
 0.2080 0.2078 -0.0249 0.5689 2.2843 2.1005 1.0497 -0.6546 0.9044 0.4737
 0.0978 -0.6796 1.5060 0.3552 1.1499 -0.2022 0.7606 2.2804 1.9279 1.3093
 -1.3392 0.8007 -0.2581 0.4210 0.9612 1.0458 -0.3130 0.5438 0.5517 1.2467
 -0.2053 -0.6439 -2.5656 -0.4162 -1.1259 -0.5849 -0.4663 -2.3702 -2.8304 -1.9360
 -0.7289 -0.2040 -2.1554 -0.1035 -0.5821 -0.4344 -0.9213 -2.0706 -2.4817 -1.6535
 1.0041 -0.6098 2.5750 0.6924 2.4067 1.1778 1.9119 2.0932 3.0105 2.1952
 -0.4534 -0.2513 -0.9893 -0.2229 -1.4574 -2.5328 -1.9684 -0.7415 -2.4155 -2.3855
 -1.5362 -0.2992 -1.5646 -0.2392 -1.5624 -0.1449 0.2118 -0.1519 -1.7853 -0.6840
 0.4794 1.2155 1.4364 0.5440 2.0904 1.3864 0.0412 1.2838 3.1217 2.1102
 0.3695 -0.1617 0.7624 0.0271 0.0732 -1.4111 -0.9068 1.2836 0.5197 -0.2750
 -0.2821 -0.2400 -0.9793 0.0149 0.8169 0.8412 0.0334 -0.4034 -0.2055 -0.1768
 0.7846 0.5097 -0.0600 0.9400 0.9432 -0.3591 -0.9074 0.5609 -0.0812 -1.8346
 0.9175 0.5587 0.7022 -0.9491 -1.3406 -0.6977 -0.1930 -0.0283 1.0628 0.9726
 -0.5418 -1.2725 0.5667 -0.6073 0.0292 -0.9487 -0.5349 0.4628 0.8261 0.7727
 -0.4456 -0.9790 -0.0529 -1.5995 -1.8397 -1.2706 -0.3829 -0.7040 -0.4290 0.3738
 0.2681 0.6710 0.0241 1.4010 2.3769 0.1366 -0.7571 1.2615 0.3490 -0.9596
 -0.3895 -0.4126 -0.8094 -1.4373 -2.8759 -0.0699 0.6313 -2.3015 -2.1023 -0.9825
 0.4872 -0.3094 -0.0761 -0.0519 -0.6373 -0.6146 -0.6662 0.5284 0.3104 -1.1918
 0.8998 0.7877 0.7569 -0.1392 0.4718 0.0026 0.3901 -0.0448 1.1018 1.7599
 0.6187 0.3654 0.3944 -0.1110 -0.2408 0.2487 0.2771 -0.6598 -0.0080 -0.1079
 0.2653 -0.1169 0.3313 -0.5853 0.2745 -1.0680 -1.0441 0.2609 1.5030 0.9649
 1.3161 -0.0851 1.0471 -0.7787 0.4775 2.3024 1.9896 -1.1876 0.8981 0.9636
 -0.0242 0.3251 1.0365 0.3311 0.5453 -1.1472 0.2102 1.3010 1.4704 2.0576
 -1.3216 0.0950 -1.4959 -0.3110 -2.4009 -4.0748 -3.4565 -0.8972 -3.0826 -1.7081
 -1.9538 0.1399 -1.7884 0.5030 -1.4927 -2.6317 -2.4102 -0.4374 -2.3303 -1.1374
 2.4142 0.2110 1.6715 -1.4579 0.3324 2.0257 2.0026 -0.8363 2.6357 1.2281
 -2.5611 -0.4047 -2.9145 1.2782 -0.2710 0.5324 -0.3813 -0.6291 -2.8263 -1.8869
 0.1820 -0.1364 0.1914 -0.5818 -0.8420 -1.5820 -1.0817 -0.5970 -0.7514 -0.0368
 0.7525 0.1672 2.0643 0.4990 1.8803 0.7542 1.6207 2.1125 3.1127 2.4145
 -0.5782 -0.1375 -0.5949 0.2559 0.4258 1.1991 1.0533 -0.3083 -0.4777 0.1127
 -0.2860 0.0739 0.3050 -0.0559 -0.4214 -2.3338 -1.4891 -0.3024 -0.4539 0.9149
 -1.7176 0.3826 -1.6843 1.1651 2.1901 0.7890 -0.1285 0.7287 0.6707 0.5454
 1.0135 -0.0290 1.2405 0.0131 -0.4457 -1.0677 0.4072 1.3596 0.2495 -0.4102
 -0.1233 -0.5518 0.8112 -1.8352 -4.2624 -0.9567 0.7376 -1.8827 -2.1274 0.1480
 0.2974 -0.9276 0.5915 -0.4022 -2.5364 0.0247 0.3130 -1.3081 -3.1372 -1.3161
 -1.4571 0.3237 -1.6085 1.7195 3.3859 0.4590 0.0948 0.9108 1.5024 1.4078
 0.4186 -0.9697 -0.0399 0.2221 -0.5244 1.4300 -0.6159 -0.7563 -2.0507 -2.2960
 -0.6835 -0.0222 0.0715 -0.7258 -1.5940 -0.8381 0.1947 -0.4138 -0.6368 0.5140
 1.0822 0.4831 0.5704 0.6400 1.3168 -0.4748 -0.0114 1.5472 1.2653 -0.3978
 0.1906 -0.1369 -0.3734 -0.0538 0.2606 0.2729 -0.2570 0.5690 0.6276 -0.6607
 -0.4498 -0.1848 0.8669 -0.3693 -1.8588 -0.8976 0.3653 0.0414 -1.3736 0.1305
 2.0335 -0.6883 1.0078 -0.2541 0.3530 -0.1642 -0.5991 0.0679 0.9142 -0.4205
 0.9338 0.3729 0.5420 -0.1379 0.3733 1.0324 1.4976 0.5329 1.3703 -0.4466
 -3.5743 0.2515 -3.0305 0.2925 -3.2380 -1.9059 -0.9108 0.0520 -4.1872 -2.0366
 -2.6904 0.6337 -1.3599 0.2664 -1.1591 1.2835 0.0370 -0.2099 -2.3386 -0.9329
 2.6305 -1.2363 2.1806 0.0547 1.2801 -0.3192 -0.3497 1.0067 1.2519 -0.2222
 -1.7182 0.7348 -0.5807 0.0918 0.4660 1.3974 -1.0088 -1.2460 -0.7374 0.6966
 -0.7552 -0.0875 -1.3378 0.5341 -1.1330 -0.2326 -0.0041 -0.1516 -1.7841 -1.5618
 2.3967 0.0322 1.7084 -0.8335 1.3933 0.8179 1.7079 0.2738 3.2340 1.2423
 0.7327 0.0083 0.2531 -0.3988 0.2321 -0.8939 -0.7802 -0.3203 0.9933 0.3300
 -0.9424 0.4935 -1.0420 0.3847 -1.3152 0.9309 0.7153 0.0378 -1.7231 -1.7605
 -0.7162 0.3544 1.0818 -0.3589 1.0294 -1.6915 -1.1738 0.2868 1.1683 2.4101
 0.6672 -0.1483 -1.1022 0.3795 1.4345 1.1980 1.0891 -0.0875 0.7553 -0.8142
 1.4529 -0.6898 -0.4916 -0.7211 -3.2196 0.8193 0.8590 -0.7750 -1.7054 -3.4146
 0.3167 0.3748 -1.7983 -0.1136 -1.8652 2.4379 0.8459 -1.6027 -1.3096 -2.2543
 -0.6478 0.8062 1.1373 0.0810 1.8840 -0.4382 -0.8867 0.4262 1.6307 1.8876
 -1.1189 0.5822 -1.1025 -0.3785 -1.8992 0.8680 -0.2031 -1.8198 -1.8418 0.6118
 0.4977 -0.5028 0.2234 -0.4118 -0.7280 0.5250 0.3436 -0.0312 -0.6215 -1.0859
 -0.1297 0.0964 -0.8416 0.9685 2.8855 -0.3452 0.1636 0.8024 1.6866 0.6843
 -0.3074 -0.2200 0.4391 -0.7466 -1.0239 -1.9591 -0.5746 -0.1663 -0.2799 1.1071
 0.7828 -0.1270 -0.8724 -0.1722 -0.3614 1.9635 1.2882 -0.4971 -0.1186 -1.6777
 -0.2193 0.3667 -0.2284 0.1366 -1.4937 -0.1848 0.4386 -0.7390 -1.2541 -0.3756
 1.2831 -0.9259 0.5681 -0.3407 1.9201 -0.5339 -0.3843 0.7199 2.3034 0.4383
 -1.5018 -0.0191 -1.3571 -0.3592 -0.3958 -1.1564 -1.0729 -0.2491 -0.8901 -0.3664
 -0.5019 -0.4590 -0.0218 -0.3526 0.7497 -0.4739 -0.5388 0.5252 0.8845 1.4395
 0.1501 0.5648 -0.9398 -0.0254 -1.1891 1.4397 1.1868 -1.7112 -1.2441 -0.4709
 -1.1605 0.1068 0.5787 0.3615 -0.5572 -0.2274 -0.2085 1.0633 -0.1354 1.4211
 -0.6142 0.4717 -0.9311 -0.0169 0.2427 0.0962 -0.4620 -0.4233 0.0995 -0.1741
 2.2236 -1.0620 1.4605 -0.0160 1.5929 -0.1964 0.0933 0.5941 1.5748 -0.1498
 -0.6452 -0.0610 -0.0395 0.0313 -1.4326 -1.2423 -0.1927 0.3507 -1.1045 -0.4856
 0.1204 -0.2205 -0.5174 -0.1885 1.4127 -0.4239 -0.5184 0.3941 1.7107 0.5522
 -0.5738 -0.3227 0.0196 -0.2807 -1.2602 0.1623 0.7806 0.4620 -1.2417 -0.5196
 0.2646 -0.0995 0.3581 -0.0226 1.2478 -2.3005 -1.9743 -0.0308 1.0968 0.9600
 0.5102 -0.3188 -0.5799 -0.4374 -1.3134 -0.5063 -0.3395 -1.0910 -0.4026 -0.8990
 0.2589 0.2034 0.9913 0.4069 0.4391 -1.6549 -1.5243 0.8241 1.1697 0.7981
 -0.6699 -0.4888 0.1259 0.3176 0.7374 0.8752 0.8589 1.2655 0.4420 0.6182
 0.2156 0.6993 0.9546 0.7106 -0.5139 0.0723 -0.2828 0.8939 -0.4291 -0.4904
 0.2663 -0.3340 -0.4195 -0.7965 -1.2622 -1.0377 -0.3332 -0.8887 -0.5253 0.0257
 -0.2917 0.1114 0.4221 0.5795 2.2863 -0.0085 -0.5889 0.1829 0.9733 0.7615
 0.0317 -0.1584 -0.3970 0.2865 -0.9777 0.8073 0.6803 -0.3160 -1.7102 -1.8053
 0.8521 -0.4029 0.7402 0.2022 0.9931 -1.4848 -1.2675 0.0546 1.0814 0.8314
 0.2507 0.4439 -0.5538 -0.5384 -0.7988 -0.6538 -0.3074 0.4498 0.8392 -0.9476
 -0.2693 -0.3421 0.4719 0.7335 0.2097 0.5915 0.3031 -1.1713 -1.5949 0.2471
 -1.2387 -0.6870 -0.4350 0.7926 0.2855 -0.6128 -0.7590 -0.1420 -2.0020 -0.2102
 0.0435 0.1201 1.1633 -0.1051 -1.0294 -0.5308 0.0881 -0.5452 -1.5253 0.5766
 0.9076 0.3358 0.2037 0.1133 0.3700 -0.9478 -1.2317 0.8977 1.1553 -0.8793
 0.6311 0.7408 1.0631 -1.4039 -1.6898 0.2291 1.1261 -0.0495 0.6217 0.9430
 -0.8039 -0.4083 0.3704 0.7284 0.5064 -0.7623 -0.4646 0.7564 -0.1653 0.4348
 0.1403 0.0203 -0.5847 -0.0192 -0.1797 1.3622 0.4478 -1.4678 -1.0769 -0.4537
 -0.1387 0.0309 -0.8003 -0.7913 -0.8334 0.6207 0.3885 -0.3552 -0.1047 -0.7413
 -0.4861 -0.2785 1.0273 0.2631 0.2013 -0.5636 -0.4569 -0.1517 -1.0487 0.9049
 1.0440 -0.3056 -0.3930 1.2592 1.9313 1.7197 1.0562 -0.6691 0.4949 -0.4654
 -1.7783 0.0311 -0.5498 0.4068 -0.5935 1.6243 0.3117 -0.1065 -2.5626 -0.9447
 -0.5095 -0.0314 0.2367 -1.0602 -2.3541 -0.6379 -0.7203 -0.5045 -1.7247 -1.0085
 -1.1157 0.6969 -0.0854 -1.0463 -2.2013 -0.1395 0.9306 0.4130 -0.4131 0.2846
 1.0752 0.0953 0.9947 0.7270 1.9087 2.1125 1.2279 -0.9853 0.8747 1.0993
 -0.0684 0.6801 -0.9223 -0.5816 -0.7307 -1.3289 0.7587 0.9248 1.9297 0.6129
 0.0134 -0.0867 -0.0007 0.3896 -0.7377 0.4916 -0.2150 -0.4055 -2.0568 -1.6165
 -1.0283 -0.1155 -0.5112 0.4638 1.0282 1.2340 0.2178 0.1126 -0.0137 0.6559
 0.0950 0.0006 -1.1258 0.0451 0.4357 -0.3228 -0.3000 -0.4354 0.8425 -0.2611
 -1.0673 0.6037 -0.4184 -0.2240 -1.7159 1.0151 0.5128 -0.5171 -1.6658 -0.6222
 -0.2355 -0.8623 0.8143 -0.3239 1.0331 -0.3909 -0.6630 0.8267 -0.2618 0.4195
 -0.0463 0.8365 -1.2056 -0.7479 -1.5404 1.7234 0.3427 -0.9259 0.0383 -1.1257
 -1.1812 0.7797 -1.7708 -0.2775 -1.8539 0.3872 0.2138 -1.5326 -1.1892 -0.3745
 0.4700 0.4137 -1.6209 -0.2232 -1.5724 -0.5312 0.5526 -0.0162 0.1842 -1.5141
 -1.2318 0.0006 -0.0122 -0.7354 -0.2391 -0.9656 -0.5186 0.7223 -0.2685 1.1267
 2.2627 -1.1869 0.8662 0.1725 0.5576 -2.5832 0.0272 1.5314 1.5002 -0.6158
 -0.4885 0.5481 -0.2861 -1.2561 -1.3289 0.9789 0.6288 -0.8336 -0.0428 0.2689
 0.1203 0.1504 -0.0545 0.6505 0.6611 0.6969 -0.6810 0.0246 -0.0417 -0.3231
 0.1993 -0.9588 0.5689 0.2353 0.5351 -1.3480 -0.9608 0.1242 -0.4387 0.3351
 -0.2859 0.4093 -1.3469 -1.2953 -2.6455 -0.3257 0.3685 -0.5523 -0.5822 -0.8236
 -0.0233 1.0417 -0.2823 -0.7627 -0.6306 -0.7642 -1.0124 -0.5144 1.4171 0.2816
 -0.0871 -0.0288 -0.8635 0.3667 0.7986 0.4469 0.0893 -0.4266 0.7611 1.0183
 -0.3853 -0.8074 -0.6673 -0.4211 -1.8529 -0.9178 -0.0443 -0.0152 -1.5785 -0.6365
 1.5136 -1.3022 0.9051 0.2095 1.3244 -0.9515 0.3374 1.0935 1.1887 -0.1239
 0.9593 0.7088 -0.0266 -0.0121 -0.3232 -0.0088 0.1630 0.0910 1.9675 -0.0674
 1.1093 -0.8850 1.8820 0.0777 1.7090 -1.8610 -0.5291 1.3559 1.1287 -0.1006
 -0.7104 0.4244 -1.9194 0.4626 -0.0861 0.0510 -0.0089 -0.3136 0.2648 -0.1429
 0.0274 0.2377 0.8736 -0.3858 0.1149 0.3219 -0.1031 -0.3544 0.2500 1.4163
 -0.5930 0.0398 0.7823 -0.5392 -0.9614 -1.6072 -1.1157 0.1678 -0.6003 0.1991
 0.3667 -0.4066 -0.3314 0.3919 0.5228 -0.8073 0.0706 0.6783 1.2705 0.1973
 -0.4006 -0.2934 -1.0286 -0.3546 -1.6480 -1.2560 -0.0106 -1.4990 -2.0131 0.2575
 0.2650 -0.6733 1.8037 0.7777 1.5641 -0.7555 -0.8387 1.6000 0.8715 1.2483
 -0.1435 -0.1187 0.7235 -0.2041 -0.6017 -1.6819 -1.0759 1.2353 0.6088 -0.2431
 0.2634 -0.3259 0.8177 0.6674 2.1794 -0.7563 -0.9495 0.9070 0.7529 -0.2956
 0.1626 -0.6492 0.0262 -0.0510 -0.2737 -1.4791 -0.2383 -0.0824 -1.3055 0.2471
 0.2147 0.1508 -0.9247 0.2966 0.6305 1.4479 0.7877 -1.5467 -0.8839 -1.6326
 1.0611 -1.1743 1.2690 -0.0780 0.0759 -1.5282 -0.6339 0.9454 0.1451 0.1080
 -0.7957 0.7139 -0.1021 0.2362 -0.2087 0.2268 0.1776 0.2696 0.2894 1.0564
 -0.7677 0.6953 -1.2434 -0.3027 -2.2352 0.5055 0.5092 -1.6575 -2.0311 -0.9613
 0.7506 -0.9316 1.2174 0.2769 0.6155 -2.1297 -1.3042 1.0858 -0.3658 -0.3993
 -0.7429 -0.8985 1.0732 0.2702 -0.2157 -0.9632 -0.0033 1.8887 -0.1973 0.1325
 0.0803 0.8624 1.4508 -0.0400 -0.0968 -0.1996 -0.6167 0.1542 -0.0723 0.4712
 0.2796 0.2632 -0.4429 -1.1933 -2.5847 -2.1459 -0.7591 -1.2582 -1.5420 -0.8430
 0.2974 0.1758 -0.4282 -0.6524 -0.6848 0.8066 0.2173 -1.9238 -0.9898 -0.6884
 0.2577 -0.0835 1.4822 0.1399 0.8273 0.3429 0.5384 1.3860 1.6305 0.3406
 -0.6104 -0.6962 -1.8401 0.0946 0.6885 2.6442 1.2853 -1.4508 -1.0367 -0.9716
 -0.3347 0.5059 1.2027 -0.5662 -0.3084 -2.0123 -1.3798 0.6566 0.5695 0.6545
 0.4782 0.0777 0.4756 0.4574 -0.1248 0.9375 0.8905 0.5361 -0.0909 -0.2147
 -0.7208 -0.4914 -1.0252 0.1346 -0.9543 1.0657 1.0948 -0.0822 -1.3351 -0.7827
 0.0670 0.4826 0.7780 -0.8249 -0.7447 -0.0443 0.0939 -0.5914 0.0503 0.1127
 0.2127 0.6475 -0.8040 0.5318 -0.6871 0.5026 -0.5355 -0.5329 -1.6114 -2.7304
 -0.3941 0.9737 -0.5881 -0.7703 -1.7326 1.4211 1.8134 -1.2256 -0.5305 0.5827
 -0.6809 -0.3744 -0.3133 -0.3383 -1.2760 -0.0699 1.3019 -0.2437 -0.4445 0.1513
 -1.4316 -0.1533 -1.3570 0.4126 0.5595 1.5712 0.6898 -0.7139 -0.5701 0.3757
 -0.1483 0.5964 -1.6778 1.1882 0.7278 1.5237 0.1088 -1.1541 -1.6125 -1.9332
 -0.5141 -0.5423 -0.9980 0.7856 1.9658 0.6193 -1.4648 0.3113 0.6511 -0.3454
 -0.0996 0.5577 -1.2723 -0.9255 -2.9346 -0.4999 0.7341 -1.9319 -1.9589 -0.8355
 0.3916 0.3395 0.7733 0.1418 0.9658 0.8699 0.4334 1.0163 1.1267 0.4379
 0.1727 -0.1621 -0.2240 0.6153 0.8988 0.2626 -0.6566 0.9893 0.4757 -1.1661
 -1.2422 0.3807 -2.4309 -0.0969 -1.5077 0.7128 0.8317 -1.6324 -2.0887 -1.1015
 0.3839 -0.0051 -0.2936 -0.6348 -0.0550 3.1506 2.1200 -1.6812 -0.0916 0.2154
 -0.2143 -0.1703 -0.8414 0.6104 0.5326 0.6967 1.1498 1.2579 0.8758 -0.1171
 -0.4577 -0.5480 -1.4033 0.1026 -1.3022 -1.6927 -0.9875 0.6223 -1.8148 -2.5094
 -0.1282 -0.4959 -0.3644 -0.2901 -0.8453 -1.3879 -1.5971 0.3512 -0.7763 -0.8888
 0.8276 -0.7444 0.8048 -0.2986 1.3919 2.8923 1.7521 -0.2733 1.2764 0.8435
 0.2513 -0.1310 0.7758 -0.4866 -0.0345 -1.2985 -2.2337 -1.0881 -0.3465 0.9805
 -0.7542 -0.9626 -0.7471 0.3375 -0.4006 0.4666 1.4287 0.7172 -0.8210 -0.7998
 0.9490 0.5893 0.1756 -0.0429 0.9796 0.6693 0.5576 0.0683 1.8731 0.5327
 0.8717 0.1552 0.4099 -0.2644 0.4941 0.4177 -0.4521 -1.0050 0.4194 0.3381
 0.1961 -1.0795 -0.3066 -0.1008 -0.2705 0.1856 0.4169 0.6162 -0.0606 -0.7940
 -1.5256 0.0864 -1.8019 2.1317 3.4119 2.2926 0.0169 0.8141 0.7167 0.0836
 2.0179 -0.5476 1.3553 0.4899 1.8932 -0.9134 -0.7431 1.7815 2.2847 -0.3597
 1.2684 -0.4526 0.4758 -1.6527 -1.6228 -1.5583 -0.4198 -0.6171 0.6474 -0.7372
 0.1588 0.2797 0.9761 -0.3708 -0.5356 -0.7423 -0.6866 -0.4263 0.5209 0.9019
 -1.1525 0.5783 -1.1017 2.6480 4.4312 2.5107 -0.7931 0.7407 1.1052 0.2267
 -2.0494 0.6312 0.5113 0.3371 -0.7879 0.4151 -0.1245 -0.8973 -1.6423 2.0669
 0.6944 -0.4823 -0.3366 -0.4223 -0.3987 -2.1575 -1.7057 1.0224 0.0365 -2.1521
 0.7483 -0.3452 0.4981 0.2640 1.6234 0.2069 0.6270 0.4872 1.4648 1.1924
 -0.9259 0.0963 0.0082 0.6072 1.1905 1.0674 0.4354 -0.2632 0.0621 1.5077
 0.1919 -0.0382 0.1713 0.5898 1.3819 -1.0048 -1.7992 0.6469 0.6161 -0.6342
 1.9468 -0.4922 1.7098 0.1569 1.6189 0.8161 -1.0299 0.1447 0.9368 0.1848
 1.1326 0.1894 1.4750 -0.4930 1.3157 -0.8164 -0.3769 -0.2472 1.6257 1.3400
 -1.3613 -0.1640 -1.8237 -0.4640 -1.3213 -2.6738 -1.0681 -1.0476 -1.5087 -0.2441
 -1.3112 0.1638 -0.6915 -0.8005 -2.5778 -1.9794 -0.5655 -0.7195 -2.4506 0.1662
 1.8272 -0.2688 2.0021 -0.5297 1.1067 1.7263 -0.2029 -0.8909 0.6679 1.4091
 -1.6620 0.6061 -0.6301 -0.4948 -3.5719 -0.1597 0.1184 0.0001 -3.0328 -0.8406
 0.9565 -0.0223 0.2008 -0.9547 -0.4143 -0.7027 -0.1622 -1.7043 0.6104 0.2598
 0.4994 -0.2068 1.1163 1.1644 2.5598 0.7365 0.0787 1.1795 1.3108 0.4037
 -0.3711 0.0442 -0.0758 0.6715 0.2730 0.7903 -0.1857 0.3625 -0.7718 -0.4098
 0.3328 0.0149 0.4299 -1.1418 -1.4262 -0.4762 -0.2014 -1.7666 -0.9554 0.5577
 -1.0372 1.2317 1.2734 1.0079 2.9309 2.1471 -0.0244 -0.1281 1.6862 3.2837
 -0.6665 0.1828 -0.5768 0.6096 0.8481 1.2109 1.1246 -0.7291 -0.3694 0.6907
 -0.0093 -1.3076 -0.0874 -0.6372 -2.5487 -1.9919 -0.3759 -0.2770 -2.0760 -1.6583
 -0.3461 0.0558 -0.0991 -0.3233 -2.1210 -0.0260 0.8692 0.4759 -0.4495 -0.6691
 -1.9821 1.5417 0.6474 0.5426 2.1658 1.0458 -0.1050 0.6673 2.3376 4.0309
 0.2599 0.8002 -0.0722 -0.4642 -1.9883 0.9761 1.2778 0.6045 0.7286 -0.5009
 -1.8970 -0.6298 -1.2359 0.1010 -0.6819 -1.4986 -0.5228 -0.6287 -2.3599 0.1515
 0.6881 0.3196 0.7083 0.7297 2.0759 2.2798 0.4912 -0.3203 0.3890 0.2030
 0.3416 0.5787 0.6653 -0.4131 -0.2215 0.9110 0.1522 0.0206 0.8400 0.5557
 -2.0791 0.2297 -1.0623 -0.7580 -2.1006 -1.3634 -0.1632 -0.2403 -1.2691 0.7986
 -0.7310 0.8937 -0.2456 -0.0984 -1.2327 1.1195 0.4374 -0.6252 -1.5538 0.7765
 -0.1835 -0.5679 -0.3767 0.4077 0.3427 1.0063 0.3483 0.4971 -0.7603 -1.0714
 -1.3590 -0.2862 -1.0504 0.2270 -1.3168 -1.0303 -1.0653 -0.3342 -2.6075 -2.1271
 0.0099 -0.1082 -1.0766 0.1543 -0.9295 -0.8672 -0.2991 0.2470 -1.4137 -2.0860
 0.5845 0.5969 0.1690 -0.1888 -1.9285 -0.6257 -0.0321 -0.0689 -0.9073 0.3362
 0.6433 0.1038 -0.4464 0.4116 0.4715 -0.2719 0.3493 0.6708 0.6052 -0.3460
 -0.2601 -0.5708 0.0091 0.4483 -1.0504 0.4432 -0.1595 0.3049 -1.4260 -1.9556
 -0.3233 0.5842 -0.2721 -0.4762 0.6854 1.7565 0.6469 -0.4984 0.8694 1.2916
 -0.2158 0.6950 -0.3237 0.1989 0.4144 0.4507 0.3090 -0.1401 0.6235 1.0166
 0.1097 -0.2452 -0.6614 -0.1825 -2.5277 -1.5671 -0.4123 0.2607 -1.3435 -1.8738
 0.1527 0.7146 1.3159 0.2433 0.6569 1.4975 1.3804 1.7306 2.6284 1.9251
 0.5559 0.3066 0.2223 -0.2909 0.7040 0.2496 -0.6311 0.0863 1.3626 0.0980
 -0.2779 -0.1630 -1.5130 -0.4874 -2.1414 1.4665 0.5743 -2.1817 -2.5890 -2.2137
 1.1196 -0.4510 0.6340 -0.0302 0.8385 1.4229 1.1045 -0.0328 1.1504 -0.3947
 0.4562 0.2828 2.5216 0.0519 0.6662 0.2318 1.4909 2.3495 2.5493 2.2160
 1.6627 -0.5571 1.9237 0.2650 2.1446 0.2675 0.6333 1.4825 2.6140 0.8737
 -0.7785 0.2984 -1.1165 -1.1306 -2.3136 -0.6871 -1.1285 -1.3567 -2.3106 -1.3316
 0.0065 0.3550 -0.2652 0.7499 1.4996 0.6812 0.0659 0.4514 1.6220 1.0961
 0.5905 -0.2129 0.8857 0.2619 0.5364 0.0605 0.4629 0.9471 0.9139 0.7973
 0.2453 -0.5138 0.4578 -0.5571 -1.2674 -1.2117 -0.1028 0.1890 -0.8360 -0.7925
 0.9959 0.6647 0.3888 0.9842 1.2756 -0.0724 -0.0927 1.3430 1.1158 -0.0902
 0.0831 0.2038 -0.3795 -0.0654 0.4204 -0.2529 -0.2694 -0.9703 0.2986 1.0029
 -1.7924 -0.2945 -1.9340 0.4216 0.1356 1.5506 -0.0215 -0.8498 -1.4649 -0.6158
 -0.8290 -0.0020 -1.3629 1.4215 2.4201 1.3125 -0.4102 -0.3350 -0.7341 -0.6268
 0.8360 0.9172 -0.1089 0.6324 0.5019 -0.3685 0.1999 1.0976 0.5934 -0.9536
 0.2279 0.2896 0.0157 1.3013 2.9380 1.0202 -0.0968 0.1966 0.5525 -0.0778
 -0.6399 0.2262 -1.0579 -1.0786 -2.0296 -0.0306 0.5236 -1.2587 -0.0066 0.4769
 1.0291 -0.4064 1.8364 0.2332 1.1778 -1.0145 -0.6948 1.2065 1.1199 1.2586
 0.4210 0.3444 0.8578 0.2664 0.8122 -0.2355 -0.2306 1.0503 0.9562 0.2112
 -0.3704 0.0961 -0.8882 -0.2459 -0.8786 -0.2382 0.1051 -0.4827 -0.7964 -1.1895
 2.2266 0.0246 2.8139 0.7787 3.4289 3.0551 2.4170 1.1552 3.3749 1.8280
 -0.5613 -0.4832 0.7985 -0.7771 -1.2484 -2.1010 -0.6067 0.7083 -0.3020 1.1490
 -0.3378 -0.2709 -0.4904 0.4272 0.0669 0.4106 -1.2320 -0.3121 -0.7492 -0.7115
 0.7324 -0.3777 0.8200 -1.3543 -0.5116 0.0985 -0.4384 -0.6078 0.4885 0.5707
 2.5288 -0.2986 1.5546 0.2972 2.5107 3.2681 3.1040 0.4128 2.9922 0.7141
 0.8487 -0.1069 0.6273 -1.4760 -0.3698 0.5132 0.5678 -0.7274 0.8133 0.8450
 -1.1502 -0.7036 -1.2507 0.5626 -1.0642 -2.4193 -1.3628 0.4239 -2.0790 -0.8718
 0.1876 0.7436 1.5500 0.0214 0.5249 0.1774 0.2632 0.5575 1.2835 1.3534
 0.7792 0.4496 0.2104 0.4574 1.1711 1.9076 1.2657 -0.4311 0.7749 0.1548
 0.1048 -0.3857 -1.1860 -0.3175 -0.8375 0.0551 0.2829 -0.7719 -0.7507 -1.1420
 -0.1064 0.8686 -0.1502 0.8261 3.1242 1.1261 0.1011 1.0924 1.7891 0.8267
 -0.2115 0.4174 0.0849 -0.9440 -2.6069 -3.0069 -1.0709 0.4122 -0.4090 -0.5283
 -0.5429 0.2858 0.7742 1.0619 1.4108 2.0061 -0.3039 -0.7092 -0.5242 1.0456
 -1.6090 0.8191 -0.9286 0.4995 0.5058 -0.7816 -1.0914 -0.4074 0.3242 1.4267
 -0.0471 -0.1066 -0.5062 0.7964 3.7856 -0.0011 -0.5444 1.5691 2.0843 0.5249
 -0.9102 0.4812 -0.9504 0.3739 1.0083 -0.9089 -0.4385 0.3952 1.5813 1.2219
 0.8332 -0.6283 2.0030 -1.3759 -2.4054 -2.4804 -0.9688 0.5639 -0.3218 -0.5642
 -0.0593 0.6831 -0.8001 0.1559 -0.6289 1.5170 1.5117 -0.6315 -0.7568 -0.4036
 -0.0008 -0.1592 -0.0881 0.9469 2.4670 2.0822 1.0441 0.4678 0.6988 0.4300
 -0.3553 -0.6384 -0.4430 -0.3283 -0.2208 -1.3569 -0.9013 0.1337 -0.2156 -0.4085
 2.5402 0.1268 1.4290 -0.6680 1.5453 0.9772 1.1537 0.2028 3.9216 1.6939
 0.3956 -0.1946 -0.4157 -0.2573 -2.0361 -0.6780 1.0658 -0.7968 -1.5326 -1.2530
 -1.4398 0.8037 0.1445 0.3363 -0.2437 2.4712 0.3266 -0.5376 -1.5323 0.9386
 0.2996 -0.6642 0.6662 0.2991 -1.2035 -0.0382 0.2727 -0.2959 -2.1341 -0.4388
 2.8052 -0.2614 1.6428 -0.8730 1.3873 -0.3977 -0.2408 -0.1439 3.4638 1.0724
 1.2251 -1.0345 0.8221 1.0757 0.9711 -0.0650 -0.0331 0.2567 -0.7897 -0.7344
 -1.3746 0.9198 -1.6415 -0.3188 -2.2314 -0.8458 -0.0629 -1.4194 -1.9851 -0.9544
 0.6969 -0.2953 0.2563 -0.1008 0.9011 0.8999 1.1690 1.1955 1.8950 0.3597
 0.8979 0.0566 0.6264 0.4593 2.3864 1.2960 -0.0939 0.7839 2.2193 0.4136
 -0.0700 -0.2694 -0.1639 -0.0604 -0.6655 -1.2917 -1.1490 -0.6125 -0.8723 -0.5291
 -0.0997 -0.1558 0.3656 0.7446 2.8464 -2.1193 -0.9875 1.3979 1.9040 2.0898
 -0.5194 -0.7567 -0.6851 -0.1262 -0.7187 -0.3867 0.5967 0.7486 -1.0531 -1.6396
 -0.4664 1.3240 -0.0096 0.9936 0.8920 3.9743 1.5709 0.1574 0.9570 0.9593
 -1.0963 0.5061 0.8105 0.5310 0.5348 1.4569 0.4171 1.1493 -0.0498 0.1840
 -0.9947 -0.1441 0.1649 0.8323 2.3179 -1.6199 -0.9798 0.0371 0.2821 2.1721
 -0.4988 0.0930 1.5765 -0.1116 0.8707 0.4767 -0.3048 0.8363 0.0865 0.6981
 -0.0395 -0.9362 -1.3876 -0.6238 -2.5523 0.4556 1.5618 -0.8660 -2.2350 -1.8469
 1.1087 0.0998 0.2141 0.5835 2.1210 -0.6428 -0.8246 1.0117 2.1647 -0.0341
 0.6244 0.3652 0.6606 0.5193 2.4133 0.8035 -0.2912 -0.2617 1.5656 1.6999
 -0.8692 -0.3132 -0.2355 0.2029 -0.7598 0.5687 0.1477 -0.9364 -2.1125 -0.4751
 1.7974 -0.4650 2.4191 -0.0376 0.6880 -0.7194 0.1487 0.9069 1.3722 0.4680
 0.7380 -0.2204 -1.0917 -0.3486 -0.3791 -0.3851 -0.5284 -0.3417 0.1592 -2.1764
 0.4980 0.6743 0.5842 -0.1266 0.4933 0.6529 0.1363 1.0819 1.4222 1.4503
 0.4433 1.0800 -1.3152 -0.3776 -1.2066 1.6724 0.6985 -1.1799 -0.4909 -1.3325
 0.2702 -0.4485 1.1757 -0.6480 -1.7888 -0.9453 -0.1416 0.2416 -1.0666 -0.3710
 -0.5163 1.5201 -1.8890 0.2705 -0.5141 2.6083 0.8988 -1.8768 -0.5835 -0.8730
 -0.6081 -0.6272 -0.7099 -0.7103 -0.8316 -2.7208 -1.6291 1.3823 0.3918 -1.2096
 1.3613 -0.4620 1.5099 1.1063 3.0801 1.6069 0.7513 -0.2292 1.0930 1.0045
 -0.2178 0.1076 1.0732 0.7149 1.7220 1.0707 0.3368 0.4144 0.7140 1.8562
 -1.2337 0.1607 -0.9444 -0.7782 -2.1318 -0.0544 -0.2920 -0.3817 -1.7467 -0.9115
 -0.6669 0.5131 -0.1515 0.0485 0.2571 0.1498 0.3304 -0.2005 -0.6086 0.0210
 0.2374 -0.8465 -0.8195 0.4467 1.3426 0.5971 -0.0436 -1.3305 -0.4740 -0.2984
 1.6393 0.8144 2.4904 0.6621 2.7354 0.7074 0.8491 1.9790 4.5621 3.0067
 0.4445 -0.3116 0.1689 0.6457 2.2820 2.2648 1.6880 0.5051 2.1616 1.7023
 -1.0385 0.7634 -1.0145 0.0048 -1.2156 0.4421 0.3622 -0.4536 -1.0769 -1.0779
 0.0445 -0.7215 -0.3772 -0.1884 0.1879 1.1501 1.0775 -0.0225 0.0966 0.8712
 1.3139 -0.3118 -0.2959 0.0383 -0.4982 -1.1187 -0.9058 -1.4795 -0.4698 -1.3749
 -1.1101 0.2377 0.2632 0.0261 0.9852 0.8493 -0.1865 0.2603 -0.3912 0.8474
 -0.1691 0.6237 0.6432 -0.4630 -0.6139 -0.5552 -0.4261 0.7987 0.3423 0.6730
 -0.1357 0.3777 -1.1369 0.3945 -0.5795 1.1496 0.3394 -0.6702 -0.1350 -0.6620
 0.6597 -0.0339 -0.8162 -0.2274 -0.3483 1.9724 1.7642 -0.7309 0.2634 -0.9186
 -1.2047 -0.6984 -0.1178 -0.4337 -0.2971 -1.0700 -1.5220 -0.1641 -1.2312 0.1504
 1.0677 0.4407 1.5421 0.5438 1.7731 -0.7028 0.3385 1.3261 1.3442 1.4792
 0.4147 -0.2631 1.0280 0.7256 2.3151 -1.3829 -1.7108 2.0424 1.5523 0.5986
 0.3166 -0.2836 -1.1461 -0.1666 -0.9843 1.2940 1.1328 -0.8489 -1.0164 -1.3605
 0.1499 -0.0754 1.1826 0.9874 2.5117 -1.0517 -1.5485 2.3768 2.6278 0.9478
 -1.4787 -0.9278 -0.0498 -0.0322 -0.2713 -0.1974 0.0260 -0.8582 -2.5970 0.3597
 0.3540 0.8240 -0.4486 -0.3976 -0.3901 1.0491 0.3448 -0.5732 1.2653 0.2641
 0.7050 0.7072 0.3681 0.2257 0.1318 1.0418 1.2074 0.0711 1.3364 0.6221
 -0.2238 -0.6424 0.1517 0.4030 0.4801 -0.0081 -0.3547 0.1635 -1.0174 0.1600
 -0.1043 -0.4529 -0.8232 1.2473 2.7317 1.2631 0.0308 0.6713 0.8971 -0.2295
 -0.8616 0.5097 -0.6152 -0.6426 -2.1167 -0.9935 -1.2560 -1.2774 -1.1774 -0.4081
 1.7923 0.3673 2.3341 -1.6540 -0.3635 -0.9513 1.3796 1.5751 3.4343 1.7504
 1.7070 0.5761 2.4140 -0.7786 0.4135 -0.2305 -0.0418 -0.3611 2.0823 1.7214
 -0.1829 -0.4320 -0.0804 1.1271 2.4879 1.1457 -0.0835 1.1023 1.1775 0.1357
 1.3662 0.4635 1.3975 0.5617 0.9048 0.6344 -0.2634 -1.0137 -0.3246 0.3354
 -1.5185 0.3459 -1.2494 0.0138 -1.6215 0.7182 -0.5114 -0.2756 -1.7206 -1.8209
 -0.0595 -0.2929 -0.2029 0.3110 0.5277 -0.4895 -0.0308 0.1504 0.2063 1.0492
 0.3468 -0.2091 0.3236 0.5811 1.0968 0.4628 0.7725 0.9338 0.3309 0.2551
 -0.0917 0.4346 1.0329 -0.2916 0.1017 -0.0181 -0.4570 0.4989 1.0690 0.6804
 1.2643 -0.4095 1.3641 0.9303 2.9637 1.3873 -0.6073 0.2469 1.3082 0.3407
 -1.3263 -0.0684 -1.0123 -0.4192 -2.7600 -0.5239 0.0564 -1.3736 -2.9318 -0.2313
 0.7523 0.5987 -1.0063 1.1274 1.8312 -0.4461 0.9627 0.8627 2.0061 -0.2825
 -1.4796 0.7182 -0.7837 -0.0926 -0.6489 -0.4281 0.6853 -0.4150 -0.7861 1.4019
 0.7355 0.0108 0.3836 0.3859 1.3096 0.5595 -1.0497 -0.3659 0.1802 -0.2551
 -1.2255 0.4944 0.6320 -1.0798 -0.6569 0.8356 1.2914 -0.1002 -0.0689 2.2954
 -0.2933 0.1118 -1.6196 -0.0541 -1.3010 1.4011 0.1701 -1.9763 -2.0502 -1.4611
 0.3934 -0.2602 1.9109 0.0513 0.4831 -1.1806 -0.5898 1.5880 1.1462 0.8372
 1.3272 0.1206 1.2803 -0.4181 0.9695 -0.1156 0.1306 1.3793 2.6376 0.4115
 -0.3437 0.7590 -0.8935 -0.1651 -1.0934 -0.0214 0.1110 -1.2082 -1.0657 -0.0073
 -0.7445 0.7502 0.4863 1.0397 2.6122 2.8201 0.0467 -0.8397 0.2208 1.7303
 -1.1889 -0.1627 -0.1629 0.0884 -1.7428 -0.1052 0.0824 0.8629 -1.3517 -0.8399
 2.7480 -1.8586 1.7130 0.1203 2.1224 -0.0329 1.1168 1.1834 1.4707 -0.6101
 0.7671 -0.4607 0.3617 -0.9469 -2.1354 -1.4733 0.5641 1.3980 0.5234 -0.8725
 -0.4033 0.4778 0.7323 0.0825 1.0567 1.7951 0.5347 -0.7436 0.6135 1.9793
 -0.2866 0.8845 -1.6015 -0.2590 -1.5425 -1.2987 -0.1384 0.7716 0.9977 -0.7525
 -1.0217 -0.3880 0.0612 0.6762 1.2326 1.4759 0.1551 0.2956 -0.0969 0.9943
 0.2150 0.8536 0.1654 -0.2238 -0.7945 -0.5003 -0.1769 -0.3984 -0.2928 -0.3820
 0.7483 0.2902 -0.3896 0.5537 1.6410 0.2510 0.2823 -0.4625 1.0173 0.2210
 -0.1098 -0.4166 0.5750 -0.3858 -0.6428 -0.1673 0.9068 0.7292 0.2915 0.8703
 -0.8841 0.7816 -0.1902 -0.0070 0.0069 2.3622 0.5045 -0.5796 -0.2930 1.3278
 0.1658 0.4609 -0.6875 0.0741 -1.2190 0.3786 -0.2367 -0.3571 -1.0221 -1.7463
 0.0593 0.1563 0.2993 -0.0517 2.5977 -0.8426 -1.2280 0.9458 2.2677 0.2243
 0.8895 -0.0596 0.0248 0.5051 0.8566 -1.4223 -0.4069 1.0277 1.1520 -0.9638
 -1.2079 0.5610 -0.7334 0.5632 0.0084 0.8212 -0.0806 0.0146 -0.6663 0.5925
 2.2778 -1.1299 1.1322 0.3153 0.5880 -1.2004 0.4809 0.8246 1.1188 -0.3155
 -0.4542 0.6240 0.0934 -0.3985 -1.0481 -1.1639 -1.8705 0.2261 -0.3832 -0.0132
 0.1014 0.0240 -0.3035 0.3227 0.2376 2.2064 2.1846 -0.4499 -0.0287 0.0267
 0.5911 -0.8783 0.9907 0.1231 1.4443 0.5634 0.6892 0.5166 0.7547 0.8758
 0.1098 0.2578 -0.0771 0.3853 0.2290 -1.2144 -0.7990 1.2046 0.5604 -0.7806
 -0.3289 0.8146 0.3772 0.3349 0.5024 0.8815 0.1363 0.8965 1.4869 1.6472
 0.2248 -0.0762 0.1031 -0.3457 0.1366 1.1427 0.9381 -0.4896 0.4647 0.6370
 0.9310 -0.1333 -1.2617 -0.4829 -0.3474 0.1022 0.0581 -2.7216 -0.6895 -0.5683
 1.3548 -0.8193 0.5519 -0.4375 0.3324 -0.3102 0.4584 -0.5588 -0.2167 -0.7202
 0.6842 0.1428 1.0810 0.4474 0.3822 1.5059 0.7125 0.6864 0.9025 0.4573
 0.1178 -0.5245 1.6781 -0.0325 1.3550 -1.7583 -0.7587 1.6430 0.7210 0.3775
 0.1422 0.7485 0.7459 -0.5246 -1.2875 0.1121 0.5938 -0.8622 0.2796 1.4506
 -0.1757 -0.3675 -0.6361 0.5012 1.2073 0.2871 -0.0367 1.2996 0.5215 -0.8815
 -0.2169 0.3130 0.0446 0.3177 1.0495 -0.3018 -0.8777 0.7592 0.9097 -0.0658
 1.5109 -0.1624 0.7853 -0.3480 -0.1718 0.5222 0.8753 -0.5964 0.3155 -0.3987
 0.9529 0.5400 1.4719 0.7921 1.2386 0.2635 0.1975 1.1880 1.4789 1.3698
 -0.6186 0.0576 -0.6667 0.7419 1.0149 0.1579 -0.4156 0.5996 0.2405 0.0362
 -1.5557 -1.3450 -0.1800 -0.3407 0.1681 -1.4983 -0.5436 0.2801 -0.8558 1.1707
 -0.8012 -0.1716 -0.6779 0.6620 1.6195 0.9758 0.3199 0.0794 0.3332 -0.3346
 0.0254 0.7528 0.7022 1.0604 2.0422 1.7759 0.4016 0.7110 0.9202 0.9844
 0.4508 0.6932 -0.8961 -0.1899 -0.7136 1.2553 0.7884 -1.5581 -0.4737 -1.4390
 -1.1738 0.0547 -0.2753 -0.0165 -1.4036 -1.3843 0.2007 0.9322 -1.2502 0.4226
 1.9209 -0.1068 0.9184 0.1781 1.9361 0.5351 -0.3505 -0.0150 2.2089 0.1502
 0.8680 0.1054 -0.0096 -0.7181 -0.7363 -0.1188 0.1316 -1.2014 -0.0848 0.0782
 -0.9615 -0.0298 -0.5000 0.1602 0.8718 0.1378 0.3121 0.3457 0.1477 0.4840
 0.8648 0.6436 2.0417 0.4151 1.5608 1.0353 1.1102 1.3939 1.8432 1.6109
 1.0711 -0.2995 0.9901 -0.4263 -0.1356 -0.4878 -0.4713 0.0330 0.4296 0.1446
 -0.6009 0.0920 -0.5170 0.7355 -0.7318 -1.0543 -1.8664 0.1008 -1.4833 -1.9390
 0.1565 -0.4875 -1.2132 0.3741 0.4071 0.9369 -0.4581 -1.1061 -1.3768 -1.6137
 0.9954 0.5891 1.0929 0.0987 1.3250 2.3006 1.2820 0.3470 1.8522 1.2025
 -0.4996 -0.7764 -1.5035 -0.1926 0.0991 0.9741 1.0779 -0.8827 -0.9519 -0.3046
 1.3149 0.0158 0.9275 -0.5978 -1.4224 -0.8309 0.4687 1.3504 1.1568 -1.0319
 -0.4085 -0.1181 0.3403 0.3040 1.6404 0.0339 -0.3019 -0.5975 0.1031 1.6608
 -1.0072 -0.1739 -0.0458 0.4712 0.7630 0.0428 0.3541 0.4880 0.2591 1.0751
 0.7747 -0.1956 -0.3636 0.1516 0.2257 0.3092 -0.1126 -0.0377 0.3950 -1.0612
 0.7229 0.9519 0.3168 0.5631 1.6560 1.8511 1.5716 0.8220 1.8693 0.4284
 -0.6800 0.4690 0.2446 -0.1954 0.0018 -0.5496 -0.2137 -0.1074 0.2730 1.1117
 -0.2421 -0.0498 -0.1925 -1.7295 -3.3224 -0.3870 -0.1226 -2.3679 -2.9937 -0.5676
 -0.5393 -0.3110 0.3424 -0.1399 0.9471 0.8928 -0.4084 -0.4533 0.3962 1.0034
 0.2844 0.6518 0.4457 0.4184 2.1079 0.8069 0.4126 1.0420 2.4831 1.8568
 -0.0859 -0.6060 -0.1327 0.7275 1.6773 -0.1980 -1.0942 1.2728 1.2774 -0.4946
 0.6786 0.1972 -0.5690 -0.5433 -0.4166 -1.4102 0.0203 -0.1553 0.3557 -0.4898
 -0.4057 0.0124 0.6218 0.1536 0.1064 0.5788 0.1904 0.3385 0.1467 0.6662
 0.3457 -0.1518 0.1407 -0.6630 -1.6605 -2.1184 -1.2747 0.5400 -0.6749 -1.0401
 0.0866 -0.3046 0.3047 -1.3115 -0.6584 -2.3394 -1.2058 -0.1599 0.3270 0.8982
 1.6976 0.0211 0.5425 0.3673 2.5354 1.5939 1.5355 0.9993 2.9164 0.7220
 -0.1565 0.0913 -0.3697 0.5108 -0.4568 0.6286 0.6265 -0.1898 -0.9439 -0.5797
 -2.4458 0.4742 -1.7675 -1.2545 -3.2658 -1.5622 -0.0990 -0.2267 -0.8697 0.4374
 -1.2854 0.4868 -0.7923 -0.3515 -1.2961 -1.4944 -1.8087 -0.7707 -1.2536 0.3915
 1.5032 0.1120 1.4909 0.1774 1.6195 -0.3295 0.1657 1.1570 2.5949 1.5651
 0.5453 -0.0082 0.4953 -0.0723 0.1760 -0.9740 -1.7729 -1.1462 -0.8386 -0.0402
 0.9919 -0.8160 0.1278 0.2912 1.1941 0.2382 1.1183 0.3363 1.1544 -0.2450
 -0.3820 0.5264 -0.4080 0.4947 -0.1217 0.8728 -0.0331 -0.1985 -0.6506 -0.3297
 0.3381 0.2573 0.3073 -0.3569 -0.6084 -0.1659 0.5364 -0.5571 0.4068 0.3040
 -0.4543 0.0828 -0.1949 -0.6156 -1.6520 -2.5663 -0.8007 -0.2386 0.0289 0.4173
 1.4166 -0.1453 1.1786 1.1210 4.3760 0.7514 0.1231 1.5946 3.5957 1.4121
 0.0834 -0.2386 0.4403 0.4212 0.7426 1.0457 0.5859 0.7543 0.1389 -0.3362
 0.3689 -0.6562 -1.3389 0.6298 -2.0934 -1.7329 -0.5505 0.0328 -1.9629 -2.7056
 -0.2736 0.0338 0.6910 -0.4325 -2.0319 -0.2915 0.3761 -0.5438 -0.8859 0.8029
 0.7611 0.2111 1.5701 0.5466 2.0137 -0.3279 0.2253 1.1932 1.8417 1.6120
 -1.5136 0.3081 0.3009 -1.2090 -1.9675 -0.3958 0.1415 -1.0931 -1.0745 1.7406
 0.0370 -0.7437 -0.4239 0.9234 1.9192 -0.4020 -0.8392 0.5507 -0.4265 -1.3965
 0.4212 0.1448 0.5190 -0.1590 0.1201 1.2888 0.8841 0.0663 0.6842 0.5811
 -0.7469 -0.3535 -1.0241 -0.0860 -1.0602 -0.9428 -0.0427 -0.1973 -1.6796 -0.7315
 -0.4076 -0.7660 -0.4189 0.4044 -1.6238 -1.3832 -0.0701 -0.2362 -2.8140 -1.5428
 1.5457 -0.0481 1.6653 -0.2805 1.9878 -0.7743 -0.6671 0.3205 2.0860 1.4130
 0.4464 0.4144 -0.1914 0.0561 0.8765 0.9718 0.0351 -0.1067 0.9136 -0.2979
 0.5518 -1.0778 1.7157 -0.3437 -0.2187 -0.7446 -0.1849 0.8292 -0.5375 -0.4996
 -1.5084 0.3677 -0.4637 0.9547 -0.7371 0.4081 0.1365 0.6563 -2.0402 -0.6059
 0.7962 0.3416 0.8006 -0.0520 0.5743 0.2898 0.7936 0.4859 0.7895 0.2487
 -1.7069 0.5025 -1.8701 0.8252 -1.7663 0.1114 0.1448 -0.0493 -2.1604 -1.3444
 0.7143 -0.2441 0.3727 -0.4615 0.3182 1.1796 -0.0486 -1.2196 0.1447 -0.3941
 -0.2860 0.4045 -0.0963 0.4190 0.9901 0.0965 -0.0867 0.6917 0.9155 0.6158
 0.5880 -0.4221 0.3802 -0.6194 -0.8874 -0.6349 0.0068 0.5590 0.5479 -0.9068
 -0.3728 -0.3076 0.0398 -0.2795 -1.0430 0.7092 0.5360 0.2408 -1.2923 -1.7575
 -0.0240 0.3758 0.6664 0.1145 1.3393 0.2470 0.5386 -0.1417 1.4110 1.8272
 0.4201 0.0754 -0.0214 0.6121 1.7038 1.6942 0.7002 -0.4710 0.9519 0.9361
 -1.0541 1.0176 -1.4577 -0.0818 -0.7084 0.7351 -0.2504 -1.1484 -1.0981 -1.3202
 0.8734 0.3844 0.3423 -0.7939 -1.6909 1.2107 0.9057 0.0188 -0.0923 -1.1366
 0.5215 0.1707 -0.0710 0.2171 1.1887 1.0119 1.1425 0.3488 1.4691 0.1861
 1.0616 -0.6264 0.7282 -1.1032 -2.2634 -0.7887 0.0963 0.4774 -0.6680 -1.1293
 -1.7214 0.2712 -1.7474 1.0047 1.3638 1.8999 -0.0762 -1.4805 -1.3114 0.4422
 1.1582 -0.0059 1.0788 0.1228 0.6954 0.3166 0.2855 0.3379 1.1175 0.6248
 -0.2430 0.0592 -1.1179 -0.0972 -0.4497 -1.4034 -0.9159 -0.7588 -0.8194 -0.9194
 -0.4994 0.5969 -2.4416 0.1178 -0.5052 1.6951 0.2587 -1.5442 -1.0720 -2.0853
 -0.2746 -0.1950 -0.3110 -0.3001 -0.9637 -1.1188 -0.2126 0.2570 -1.0026 -0.3274
 -0.2777 -0.2310 0.6759 0.9411 2.1205 1.0084 -0.1312 0.8322 0.4931 0.9559
 0.0379 -0.4051 -1.6966 -0.3869 -1.0733 1.7801 1.3635 -1.9105 -1.2901 -0.8253
 -0.1992 0.6614 -0.9381 0.3382 1.1928 0.9612 0.6652 -0.0057 1.4383 0.5728
 0.9150 -0.4918 -0.0809 -0.1364 1.1210 -0.8207 -0.2345 0.5619 1.1675 -0.1893
 -0.3642 0.6923 -0.3028 -0.4624 -0.3454 -1.2154 -0.4695 0.4007 1.2940 0.4024
 -0.2903 -0.4875 0.1636 0.5629 0.5816 1.9327 -0.0156 -0.1979 -0.7569 0.0420
 0.0380 0.2131 0.7158 0.1105 0.9668 -0.2043 0.0826 0.7047 0.9866 1.0962
 0.1550 -0.7477 0.2449 -1.0410 -1.4840 -1.2960 -0.0124 -0.6267 -0.5775 -0.0661
 0.1802 -0.9923 -0.6306 -0.1443 0.6977 0.8187 0.1652 -0.7869 0.0350 0.2907
 0.5889 -0.0230 0.5382 -0.5679 -0.5358 -0.7386 0.1019 0.6398 1.1266 -0.1193
 0.4294 0.6049 1.0621 -0.3400 0.2800 0.2389 -0.5208 0.1619 0.9558 0.9048
 -0.9894 -0.7262 -0.0487 0.2298 1.0223 -1.3966 -1.4237 1.5294 0.7639 0.5964
 1.2404 -0.7816 0.6151 0.7032 1.9225 0.1319 0.2347 0.7399 1.2188 0.3106
 0.9745 -0.3677 1.0074 -0.4127 1.0538 -1.5201 -0.6921 0.4277 1.9306 0.9081
 0.7522 -0.5307 -0.6590 1.1564 0.6611 0.9896 0.9371 -0.7528 -1.0983 -1.0988
 -0.9250 0.7711 0.4075 -0.1183 0.0943 0.3520 -1.1827 0.0935 0.1913 1.1579
 0.5639 0.2970 0.2318 -0.1875 -0.0734 -0.0325 0.3725 0.0282 0.6828 0.1529
 -1.4051 -0.0735 -1.1806 0.1257 -0.9870 -1.9168 -1.2253 -0.0415 -1.3982 -0.9755
 -0.8764 -0.2886 0.4513 0.1013 0.8759 -2.3595 -2.5262 0.9114 0.4434 1.0153
 0.1253 -0.1259 -0.7282 0.2513 -0.0306 -0.9831 -0.2808 -0.3513 -0.6544 -0.8191
 -0.1510 0.8272 -0.0088 -0.1913 0.0136 0.5144 0.6500 -0.5376 0.8231 1.5953
 0.9266 0.1652 0.7848 0.4695 0.1917 -0.8227 -1.5135 -0.5396 -0.2261 -0.4731
 0.5014 -0.1579 1.7648 0.5420 2.4834 -0.1620 -0.6794 1.2111 1.4643 1.0147
 -0.2946 -0.1519 -0.1441 -0.0723 -0.2632 -1.7111 -0.7746 -0.5620 -0.9077 0.0879
 -0.3368 -0.7773 1.0404 0.1468 1.4690 0.8900 0.0803 1.1693 0.0989 0.0909
 -0.1563 1.0656 0.1788 -0.5927 -1.5739 0.1157 0.1671 -0.9207 -0.0589 1.5662
 0.3095 -0.1417 0.1796 0.3078 0.8245 0.3397 0.6130 0.4399 0.6069 0.2601
 0.3600 -0.5844 -0.3911 0.0309 -1.4352 0.4469 0.3089 -1.2040 -2.1979 -1.9238
 0.0713 0.3551 0.8065 -0.7218 -2.4516 -1.5902 -1.0012 -1.3534 -1.6046 0.1355
 0.5095 -0.7220 0.5634 -0.5203 -0.2925 -0.0373 0.4951 0.0200 -0.0005 -0.2037
 0.0606 -0.1633 0.4810 0.5229 0.4139 0.0188 0.6619 1.1923 0.4842 0.5944
 -1.1885 0.1672 0.3974 -0.0248 -0.5271 1.5617 0.9191 -1.2865 -2.1596 1.0786
 0.0986 0.8391 -0.0520 -0.3837 -0.2890 0.6452 0.0764 -1.1771 -0.1787 0.3627
 -0.3475 -0.4240 -0.0451 -1.0595 -2.1889 -1.5618 -0.0916 -0.2865 -1.3077 -0.4719
 0.0205 1.1731 -1.0251 0.0862 0.4593 1.0316 -0.7101 -0.8539 0.8119 -0.7412
 -0.7334 0.2712 0.4309 0.8114 0.0247 0.5637 1.0234 1.1740 0.1104 1.2628
 0.5538 -0.2638 0.4294 -0.2087 0.5365 -0.7282 -0.2600 0.5598 0.6809 -0.1199
 -1.4441 -0.1608 -0.9190 -0.1042 -0.5299 0.6485 -0.1365 -0.3972 -1.5530 -0.6933
 -1.9834 0.3024 -0.5965 -0.8608 -3.1647 -0.6781 0.7997 -0.5978 -2.6836 0.3204
 -0.7517 0.1799 -1.0485 0.6947 0.7985 0.1160 -0.5147 -0.1569 -0.4643 -0.9723
 1.0285 0.1245 1.3197 0.3762 0.9419 0.0873 0.1012 1.5112 1.3704 -0.1944
 -1.7073 0.7242 -1.3209 0.1616 -1.1369 1.7363 0.7020 0.2447 -0.9570 -0.6390
 -0.6175 0.1320 -0.6337 -0.4772 -0.7208 0.4144 1.0270 -0.3526 0.0743 1.0036
 -0.8448 0.0153 -1.5376 0.4131 -0.9249 -0.2368 -0.0038 -0.3109 -1.3296 -1.7729
 0.2797 -0.4113 -0.3194 -0.5027 -0.1873 0.2613 0.5125 -1.4474 -0.3362 1.4383
 1.0181 0.2685 1.3001 1.4643 1.6859 2.3424 1.1096 1.7470 0.8052 -0.8906
 0.4687 0.0775 0.2893 -1.0281 -0.8936 -1.7294 -0.5279 -0.1264 0.8506 0.3974
 -0.2526 0.1701 -1.3434 -0.3274 -1.1704 0.3500 -0.4411 -1.0702 -0.6657 -1.1186
 -0.4635 0.2468 -1.4812 0.8028 -1.4221 1.4242 1.2118 0.5441 -1.0453 -2.5065
 0.4973 -0.3746 -0.2881 0.1701 0.2135 1.7164 0.4710 -1.2325 -0.9299 -0.7149
 0.8778 0.5662 0.2610 0.1369 1.2049 1.5129 0.9363 -0.4677 1.0985 0.2717
 0.9812 0.2735 -0.5821 -0.5425 -0.9796 -0.0312 -0.0747 -0.1034 0.7110 -0.5990
 0.1024 -0.2880 -0.1097 0.7208 0.5223 -0.8125 -0.4424 1.3945 0.5825 -0.5068
 0.3398 -0.9113 -0.6201 -0.1027 -0.8185 0.4497 0.1847 -0.6347 -1.7198 -1.7950
 -1.1322 -0.3326 0.8068 0.8650 1.2259 -0.9648 -0.8346 2.0088 0.8308 1.2923
 1.4715 0.8427 0.9471 -0.4013 1.8121 2.4974 1.3111 0.1632 2.2735 0.6519
 -0.1371 -0.3040 -0.4556 0.5514 0.3045 -0.6285 0.2209 -0.2187 -0.3025 -0.1253
 -0.5200 -0.4065 -0.1774 -0.0964 -0.2329 -0.7670 -0.7495 -0.3501 -0.5732 0.6426
 1.2630 -0.5609 -0.0611 -0.0595 0.2707 0.8848 0.3129 0.1636 -0.1161 -1.6336
 -1.3173 0.0421 -0.4062 0.6061 1.2890 1.0305 -0.4401 0.1170 -0.0843 0.6482
 0.2187 -0.1863 -0.1690 0.7456 2.3627 2.1784 1.3308 0.2064 1.1171 0.7279
 0.5654 -0.2701 1.2906 -0.6537 0.4459 -2.5201 -0.8030 1.0289 2.1386 2.1997
 1.3212 -0.1865 1.4475 -0.2108 0.3461 -0.5071 -0.3811 0.1677 0.4214 -0.1797
 -0.7929 -0.0486 -0.4508 -0.3494 0.1655 -0.0616 -0.8153 -0.1830 0.1222 -0.1460
 0.8204 0.5823 0.7249 -0.0701 -1.1171 -0.5029 -0.9280 -0.4296 -1.1641 -1.2542
 0.7723 0.6874 -0.3048 0.1582 2.8179 1.4581 1.1367 0.2166 3.8499 2.3348
 0.0041 -0.8347 0.2886 1.1125 1.0835 1.1611 0.3617 0.4782 -1.1946 -1.3388
 -0.7086 -0.0568 0.4850 -0.2432 -1.1533 -1.6768 -1.1816 0.3941 -0.7746 0.3830
 0.4676 0.1844 0.4275 0.0086 2.2560 0.8331 -0.0476 0.0856 2.5592 1.2002
 0.0333 0.3650 -0.2164 -0.1862 -0.6112 0.4747 -0.6659 -0.8978 -0.5064 -0.1434
 0.6223 -0.1777 0.5249 0.0823 1.7659 -0.2412 -0.8070 1.0798 1.7064 0.5329
 0.2643 0.0064 0.8587 1.0492 0.7735 -1.1040 -0.2425 0.6965 0.0230 0.1570
 -0.5890 0.5851 -0.2388 -0.1910 0.0509 0.7220 0.6480 -0.7075 0.0445 0.7117
 -0.4039 0.1115 -1.1082 0.0642 -0.6398 -0.1965 -0.7467 -1.4328 -1.1412 -0.5405
 -0.5428 0.6840 0.1108 -0.9481 -1.1041 1.3584 1.7492 -1.0111 -0.0006 1.4353
 1.4053 -0.8178 1.4631 1.1074 3.2278 -1.1166 -0.6007 1.8166 2.4228 1.7370
 -0.2128 0.4654 -0.4939 -0.6799 -0.0878 1.0515 -0.4041 -0.6935 -0.2382 -0.8136
 -0.4089 0.4226 -0.0913 -0.6371 -2.5159 -0.9486 -0.1727 -0.6135 -1.6558 -0.6300
 -0.0433 -0.0937 -0.4275 0.3098 0.9250 -0.6843 -0.8990 -0.6505 -0.2398 0.7531
 -0.7103 0.3763 0.4540 -0.2391 -0.5538 0.0502 -0.1040 -0.1640 0.0079 1.6398
 0.9250 0.3922 1.0174 0.6892 2.1993 0.8579 -0.0611 -0.2651 1.8582 1.3408
 0.3951 -0.2143 0.7408 -1.4220 -2.1702 -0.9655 0.4550 -0.1006 -1.4217 -0.9020
 -0.2146 -0.1095 -1.0684 0.4352 -0.0137 1.1164 0.7834 -0.2377 -0.6736 -0.7253
 -0.8132 -0.5538 0.4716 -0.2432 -0.7737 -0.4791 -0.3054 -0.1535 -1.1061 0.7417
 -0.9127 0.1358 -1.9001 1.0695 0.1884 0.5282 0.6148 0.8542 -0.1908 -1.0590
 1.2238 -0.0216 3.1344 -0.3570 1.3619 -1.8954 -1.1191 1.5475 2.1482 1.7491
 -0.3514 0.4904 -1.6561 0.6470 0.9624 2.2689 0.7062 -1.6195 0.2930 0.4211
 -0.6651 0.1706 -0.7122 -0.4363 -1.9910 0.1186 1.0245 -0.2047 -1.0383 -0.5638
 -0.0083 -0.4286 1.4274 -0.1172 0.2311 -0.3056 -0.0118 0.4828 0.3329 1.3391
 -0.5310 0.3920 0.1538 0.6184 -0.4256 0.0934 0.0814 0.6275 -0.4802 0.1255
 -0.5651 0.0124 0.5744 0.8648 1.5021 1.4014 0.5130 -0.1367 -0.7425 1.1094
 -0.4946 0.6913 -1.6604 -0.1672 -0.4904 0.8356 1.2410 -0.2132 1.0613 -0.8197
 0.4010 -0.4535 0.4835 -0.2042 0.4774 -0.5968 -0.5714 0.8980 0.8350 0.0260
 -1.1146 0.5447 -0.4286 -0.1249 -1.6289 -0.9318 -0.9450 0.1143 -1.2032 -0.6106
 2.2896 -0.8887 1.5609 -0.8447 0.0135 -1.4126 -0.6666 1.1129 1.5369 -0.4204
 -0.2130 1.2554 -0.2527 0.1110 -0.3974 1.1432 1.1703 -1.2550 -0.4623 0.2713
 -0.5669 -0.9956 0.3576 0.9424 1.5925 0.2094 -0.6304 0.7493 -0.7233 0.7936
 0.0963 -0.3302 -0.7432 0.1833 -0.3087 -0.3575 0.0850 0.6516 -0.1424 -1.3527
 -0.9209 0.7219 -0.4804 0.2261 -0.9050 -0.3989 -0.6087 -0.0256 -1.1915 -0.5505
 0.5823 0.2275 0.8636 -0.9231 -1.5153 -0.5312 0.3269 0.4717 0.0607 -0.0524
 -0.1975 0.6785 0.4808 -0.3589 -0.0685 1.2756 0.3905 0.6670 1.0499 0.5509
 1.0171 -1.3135 -1.3299 0.1196 -0.0026 -1.0200 -0.2297 -0.2305 -0.8784 -1.7849
 0.2453 0.3378 0.2106 0.1135 0.5611 -0.4483 -0.7740 -0.3413 0.7108 0.3761
 0.1497 0.2646 -0.3899 -0.9080 -2.6105 -0.1762 0.4402 -1.0429 -1.3599 -0.6194
 -0.0559 0.5821 0.5691 0.5598 2.2147 -0.3452 -0.3766 0.0742 1.8550 1.4077
 -0.1018 -0.5396 -0.9895 -0.1052 -0.3348 1.6546 2.1399 0.0511 -0.5850 -0.5165
 0.0645 0.6916 1.8578 -0.3466 0.0822 -0.5802 -1.4352 0.9678 1.2304 0.9552
 1.1157 -0.4478 0.4466 -0.4742 0.1328 -1.0174 -0.4796 0.2014 0.8242 -0.5343
 0.4058 0.1793 -0.1049 -0.9995 -1.8703 0.6999 1.2215 -0.7699 -0.3675 -0.1802
 0.2317 0.6570 -0.2364 0.4232 0.6969 0.6707 0.9857 0.4559 1.5227 0.4321
 0.3328 0.8634 -0.6640 0.8083 1.0420 1.5596 0.6025 -0.2309 0.9209 0.1824
 0.5629 -1.0327 1.8773 0.4316 2.6229 -0.4783 -0.7610 1.2341 1.9668 0.8588
 -0.2806 -0.1917 0.1483 0.2189 0.1642 0.5848 0.4717 -0.5960 -0.9262 0.5381
 -0.8310 -0.0674 -0.6065 -0.1098 -0.6539 -0.4817 0.4037 0.6713 -0.1248 0.1713
 -0.0451 -0.3860 -0.5397 -0.1668 -0.9066 0.1403 0.4395 -1.1673 -2.1654 -0.6870
 0.8225 -0.3462 0.0447 0.9532 2.6317 0.5011 -0.3076 1.9288 2.6605 -0.7220
 -0.4036 1.3961 -0.6582 -0.1688 -1.3503 1.0220 0.7070 -1.8805 -1.0876 0.7834
 -0.1651 -0.1447 -0.1926 -0.0187 0.4580 -0.7004 -0.4301 -0.5246 0.1192 0.4252
 -0.6581 0.0329 -0.8373 0.9487 1.1099 0.2139 0.2809 1.0045 0.5842 -0.0945
 1.0262 -0.6281 0.1655 -0.4338 -0.2467 -1.2817 0.0167 0.5799 0.1861 -0.4167
 0.8204 -0.5624 1.3775 0.4863 2.1040 0.9951 0.7379 0.9932 1.4120 1.5452
 -0.8322 0.5105 -1.1776 -0.0250 -0.5137 -0.8510 -1.7787 -1.9242 -2.4956 -1.0704
 -0.8000 0.1870 0.0264 -0.6976 -1.1190 -0.7202 -0.3812 0.6259 -0.1303 0.0524
 0.7921 -0.3140 -0.1513 -1.0251 -1.9307 -2.7304 -1.1021 0.5490 -0.0337 -1.2633
 -0.6871 -0.0906 0.0862 -1.0668 -1.0537 -0.9253 -0.0579 0.8743 0.8855 0.3916
 1.8473 -0.2076 0.8799 0.6208 2.9018 0.6462 -0.8423 -0.7505 1.1558 0.2865
 -0.6636 -0.2454 0.2209 0.6437 0.1508 2.0916 2.2553 1.1585 -0.0596 0.8198
 -0.4360 -0.4868 -0.4014 -0.0308 -0.6379 -0.4297 -0.1699 -0.5653 -1.4850 -0.6563
 1.5365 -0.5077 0.9671 0.0431 0.6619 -0.0947 -0.3141 0.3783 0.4508 -0.7351
 0.8817 -0.1850 1.1504 -0.7852 0.4897 -1.9128 -0.4097 1.1108 2.5774 0.8802
 0.2584 0.6642 1.2322 0.4200 1.9718 0.0124 -0.5442 1.4928 2.1828 1.1030
 -0.7774 -0.1771 -0.1634 -0.1248 -0.5648 3.0415 2.0375 -1.7310 -0.9386 0.8687
 0.3823 0.4846 -0.6851 0.0132 -0.9058 -0.2631 0.0734 -0.4868 0.1332 -0.7341
 0.6044 -0.2873 0.4310 -0.8266 -0.9818 -2.2276 -0.2245 -0.1742 0.5462 0.2836
 0.2716 0.2466 -1.4165 -0.5693 -2.0117 -2.9019 -1.4081 -0.6983 -0.6463 -1.3633
 -0.7681 0.0895 1.0892 0.0508 1.9574 1.1623 0.3062 -0.3845 0.7946 2.7082
 0.7959 0.3477 0.4633 1.1389 2.0509 0.6902 -0.4681 2.2623 1.6519 -1.0714
 -0.6590 -0.0494 -0.3383 -0.6820 -1.5990 -0.7635 -0.6011 -0.2191 -0.9112 -0.6430
 -0.1891 0.3816 0.6287 0.1233 1.5096 0.6552 0.0982 -0.0557 1.2424 1.2774
 0.2732 -0.2022 -0.8459 0.0899 -0.4714 -1.9497 -0.6133 -0.7260 -1.1076 -1.0034
 1.1720 0.6340 0.5210 -0.4170 0.0131 0.4638 0.6731 -0.8178 0.8580 0.8357
 -2.3563 0.1636 -2.0828 1.0887 0.0893 0.2107 -1.2835 0.6792 -2.0902 -1.1358
 0.2154 -0.7071 0.3783 0.0041 0.0216 -0.5165 0.3368 0.2806 -0.4915 0.2361
 -0.6527 -0.6319 -0.8065 -0.3708 -1.5219 -2.5046 -0.4591 -0.2528 -1.8773 -1.2555
 0.5089 -1.2650 0.9793 -0.4732 -0.8500 -1.5627 0.4947 -0.0762 -0.5033 0.4427
 -1.2234 0.7420 -0.9819 -0.0265 -1.0643 -0.2226 -0.6860 -0.2297 -0.9097 0.0570
 2.4879 0.5344 1.4711 0.0219 2.3766 2.3604 1.2062 -0.6468 2.8315 1.1389
 -0.5005 0.1184 -1.0834 0.0704 -1.0399 -0.0747 -0.1844 -0.8671 -1.1425 -0.8292
 -0.1908 0.1701 -0.7277 0.1151 -0.1655 0.6040 0.2458 -0.7643 -0.6923 -0.0481
 0.1179 -1.0950 0.5093 -0.6469 -0.9536 -0.5034 0.6597 0.0030 -0.7888 -0.4653
 -0.2634 -0.1186 0.5188 0.5731 1.6255 0.8152 1.2781 1.1420 1.4408 1.5415
 1.9163 0.0858 1.6183 -0.4347 -0.2438 1.3692 0.1392 -0.3684 1.3815 0.0866
 -0.0640 0.1030 0.4910 -0.0340 0.3014 -0.5684 -0.4478 0.8586 0.7346 -0.2980
 0.1153 -0.7821 -0.5249 -0.9974 -2.1582 -1.5889 -0.1121 -0.3455 -1.2355 -2.0132
 -1.5394 -0.1537 -0.8746 -0.3456 -1.9464 -2.7161 -1.5068 0.5880 -2.2721 -1.8591
 0.6007 0.0636 0.6285 -0.0586 -0.7550 0.6893 0.7763 0.0045 0.2691 0.3937
 -0.6769 0.2512 0.1726 0.5250 2.8636 0.8869 0.5946 0.5472 1.7616 2.7532
 -0.3824 -0.5802 -0.1294 -0.2900 -0.9734 -0.5863 -0.2037 -0.1269 -1.0795 -0.3256
 0.0171 -0.2620 0.5672 -0.1889 0.3313 0.0903 0.1798 0.6263 0.8668 0.7774
 -1.0714 0.2131 -1.8125 0.6598 0.0326 0.0747 -0.7340 -0.2604 -1.2339 -2.1231
 1.0367 -0.0220 0.6623 -0.0881 0.4342 -1.2113 -0.7130 1.3642 1.1224 -0.5225
 -1.8887 0.9078 -0.5098 0.4587 0.8192 -0.1857 -0.6056 -0.2562 -0.5736 2.0501
 0.4184 0.2526 -0.8656 -0.9497 -1.6861 -0.8469 -0.2522 -1.3138 -0.8134 -0.7091
 -0.7371 -0.4190 -1.9518 0.1003 -0.9537 -0.5691 -0.4229 -1.1642 -2.0467 -2.2790
 0.7718 -0.0646 -1.0337 -1.0066 -2.6123 0.4410 0.8346 -2.0924 -1.4621 -2.2815
 -0.6034 0.1906 0.3245 0.0151 -0.0081 -0.9093 -0.3800 1.0674 -0.0341 0.4929
 1.1223 0.0395 1.0987 0.3131 1.1780 -0.0827 -0.2529 1.3300 1.9611 0.5775
 -0.5187 0.1842 -0.1978 0.7666 0.5098 0.6850 -0.1499 0.0950 -0.2528 -0.6547
 0.0524 0.3108 0.0191 0.0705 -0.0118 -1.1583 -0.9943 0.3039 0.2838 0.0471
 0.6849 -0.6606 -0.7998 -0.1810 -0.5808 1.8000 0.6030 -1.8685 -1.4882 -1.5043
 1.4050 0.1963 1.0230 -0.4494 0.6651 -0.2138 0.5788 -0.2217 1.9363 0.8464
 0.6922 0.1828 1.0609 0.2055 -0.5818 1.5094 1.3356 0.5177 0.5247 0.2780
 -0.5817 -0.5680 -0.2298 -0.5673 -0.7581 -1.1046 0.3102 0.0300 -0.0154 0.6102
 -0.2873 -1.0821 -0.9203 -0.4037 -1.0698 0.1208 -0.2701 -1.2007 -1.9612 -1.5753
 -1.8302 -0.7447 -2.1498 -0.3631 -1.0398 -1.0770 -0.3806 -0.5803 -2.0704 -0.7707
 1.1572 0.4894 0.6439 0.5001 0.7104 1.3803 1.0195 0.1656 1.1932 -0.1287
 0.8178 0.2838 1.3386 -0.0991 1.0372 -0.6421 -0.1803 0.4053 1.3268 1.2190
 -0.0784 -0.0007 -0.5098 -0.2241 -0.8196 0.9310 0.0848 -1.0719 -1.6523 -0.7916
 0.4707 -0.0969 0.7009 -0.4546 -0.7072 -0.3123 0.5118 -0.3760 -0.0040 0.4570
 -1.9013 -0.1909 -0.8278 -0.1826 0.4574 -0.4092 -1.3052 -0.1091 -0.4499 0.8654
 -0.5112 -0.2787 -0.6245 0.4810 0.8537 -0.4352 0.2227 0.1522 -0.4316 0.1855
 -0.3854 0.5211 0.1627 0.3793 0.5894 0.0723 -0.0813 1.2005 0.2554 0.2524
 -0.2868 -0.4266 -0.4698 0.1316 -0.8713 -2.3896 -1.4098 0.6069 -0.9986 -1.4494
 -1.5052 -0.2464 -1.3377 -0.5993 -1.3595 -1.4581 -1.8067 -0.8749 -1.6332 -0.7701
 0.3257 -0.8487 -0.3269 -0.5312 -1.3703 -2.0055 -1.4847 -0.0292 -0.3870 -1.5607
 0.0621 -0.0334 -0.1103 0.9134 2.0591 1.7549 0.9425 0.2638 0.2217 0.2813
 0.1566 0.3549 0.5223 -0.2140 -0.0824 0.1445 0.9600 0.1761 0.7452 0.9464
 -0.7092 0.2915 -0.1554 -0.4380 -0.3055 0.6689 0.2506 0.0504 0.6387 0.8139
 -0.8402 0.1336 -0.4541 0.6011 0.3187 0.2293 0.3029 0.4716 -0.5536 -0.1772
 -0.0945 0.1952 -0.4220 -0.1808 -1.6789 -0.7309 -1.1942 -1.0128 -1.0160 -0.5098
 0.7322 -0.5520 0.7098 0.8082 1.4941 1.2787 0.5373 0.7193 0.6363 -0.8150
 1.6613 0.4552 1.0282 -1.4954 -0.9327 -0.6391 0.5425 0.1641 2.3039 0.8116
 0.5666 -0.3374 0.4721 -1.0259 -1.7831 -1.1458 -0.1909 -0.9184 -1.0345 -0.8967
 -0.8470 -0.1274 -1.0116 -0.4679 -2.4612 -1.0024 -0.9816 -1.8239 -2.3921 -0.7076
 -0.7744 -0.3455 -0.4306 -0.0780 -1.1446 -1.5694 -1.4402 -1.3733 -2.3494 -0.6020
 0.9392 0.1134 0.7305 0.4607 2.3919 2.0771 0.6503 0.8015 2.3779 0.5296
 0.1538 0.0240 -0.3124 0.7039 0.8493 0.7599 0.8310 0.6412 0.2712 -0.5342
 -0.2456 0.1914 -0.8001 0.6159 0.0615 -0.3015 -0.6078 -0.1005 -0.4521 -0.3487
 0.8251 -0.1673 0.0391 0.3057 0.2678 1.5059 0.6162 -0.1048 -0.1058 -1.1735
 -1.2047 -0.1085 0.3493 -0.3012 -1.4746 -0.6611 -0.2655 -0.4368 -1.9365 0.8628
 -0.0274 0.2133 -0.4586 0.6611 1.8272 1.6007 -0.2734 -0.5659 -0.2799 -0.5576
 0.0102 0.0970 -0.3123 0.3636 0.9647 -1.7305 0.0939 0.7367 1.4563 1.1182
 -1.6198 0.0208 -1.6718 0.0091 -1.1404 -0.2896 0.1192 -0.8851 -1.8711 -0.9469
 -1.9590 -0.3099 -0.6200 -0.8688 -3.1982 -2.0268 -1.0024 -0.4683 -3.0166 -0.1781
 -1.5422 -0.1780 -0.5470 -0.2246 -2.0554 0.7305 0.3744 -1.2637 -2.8960 -0.6710
 0.4842 0.4582 -0.0416 1.0571 2.9207 1.7041 -0.0428 -0.2277 1.4256 0.9461
 1.2009 -0.2867 0.7143 -0.1565 1.0496 0.3816 0.2733 0.6636 1.3803 -0.2315
 0.5633 -0.3549 1.5598 -0.5192 -0.2123 -0.6045 -0.0219 0.5685 0.4306 0.9531
 -0.0439 0.1648 -0.2496 0.0426 1.2986 1.0179 0.1584 -0.1294 0.8414 0.4166
 -1.2146 0.7006 -0.3066 -1.0372 -3.3279 -1.2973 -0.3282 0.3344 -1.2528 -0.5829
 0.0230 0.1424 -0.0805 -0.3503 0.7369 1.8476 0.5765 -1.0071 0.7322 1.0615
 1.4935 -1.0846 1.5102 1.2017 1.9072 0.1550 0.6667 1.2665 0.3962 -0.8054
 -0.0020 -0.7155 -1.2603 -0.1284 -1.4250 0.2477 0.0491 -0.6020 -1.6890 -2.1200
 -1.0139 0.4089 -0.8781 -1.4562 -4.8663 -2.5672 -0.9186 -0.3769 -2.1109 -1.5956
 -1.7582 0.3151 -2.0850 -0.1688 -2.4252 0.4626 -0.3137 -0.7256 -2.6546 -1.8462
 0.4736 -0.0593 1.4227 0.4285 2.2581 1.6594 0.4510 0.2624 1.2979 2.0410
 0.4978 0.1262 0.0328 0.0104 1.4055 -0.1019 -0.2046 -0.1382 1.4436 0.6406
 -0.7119 0.8671 -0.2577 0.5318 0.2269 0.1335 -0.1174 0.2387 0.1347 0.2281
 0.2077 0.0632 -0.1405 0.3289 1.1510 0.4773 -0.2265 -0.2150 0.8915 0.5813
 0.3167 0.3873 -0.9404 0.2770 -1.4834 0.6615 1.1649 -0.4791 -0.7316 -1.4040
 -0.9896 0.0632 -0.4839 1.0170 1.5647 0.3153 -0.7173 0.3077 0.2391 1.0267
 0.2382 0.0671 0.5715 -0.5695 0.6970 -0.0080 -0.4145 0.2578 0.1856 -0.5811
 -0.4823 -0.3429 -0.4605 -0.5222 -0.4340 -1.1333 -1.2287 -0.2073 -0.4201 -0.4810
 -0.3646 -0.1277 -1.3011 -0.4932 -3.2900 -1.3227 0.3742 -0.8512 -2.3215 -1.6733
 0.0657 -0.0695 -0.7642 -0.8772 -2.1444 -0.1549 -0.2171 -0.7861 -0.7297 -0.6930
 -0.5535 0.8499 0.5677 0.5760 1.4836 0.6677 -0.3602 0.7795 1.0774 1.5759
 0.2275 -0.3710 0.2030 0.6654 1.3740 0.5487 0.2163 -0.2684 0.1124 0.4989
 0.7862 -0.1567 -0.1181 -0.4917 -1.1547 0.7023 1.0411 -0.5249 -0.6514 -0.6011
 0.0272 -0.2070 0.7706 -0.1381 0.4270 -1.0114 -0.7894 0.2943 0.2228 1.2072
 0.3499 -0.8090 0.2840 -0.2124 0.2096 -0.4774 0.3746 0.9710 -0.0832 -0.3920
 0.6567 -0.0459 1.7403 -0.2727 -0.1159 -0.3665 -0.6169 0.4383 0.4566 0.9943
 0.2402 0.6778 -1.6468 0.7271 1.4621 3.5971 1.7643 -1.9969 0.8251 -0.3653
 -0.4490 0.0080 -0.6349 0.4782 -0.2223 0.3051 -0.3928 -1.2884 -1.1597 -0.4815
 -0.3981 -0.8202 -0.4583 -0.6907 -2.0852 -1.6626 0.0514 0.4846 -1.5080 -1.6644
 -0.6478 -0.0907 -0.0677 0.6546 0.4125 -0.5770 -0.6553 0.3318 -0.1496 0.5854
 0.9010 0.6741 0.8187 -0.3571 -0.2621 0.6062 0.6244 -0.0588 0.9466 1.1281
 -0.2902 -0.2200 0.6202 -0.0196 0.4429 -0.1648 -0.5420 0.5125 -0.1495 0.3640
 -0.2386 0.0194 0.0176 0.5764 1.6256 0.7544 0.4380 1.1620 1.5722 0.5042
 -0.3348 0.4229 0.5834 0.1324 -0.3364 -0.3669 -0.1560 0.2352 -0.0416 0.5800
 0.7680 0.2641 0.2178 0.3789 1.5155 0.3249 -0.1052 0.6324 2.0348 -0.4792
 -0.7607 1.1199 0.5008 0.8733 0.7383 1.5197 0.6031 0.1187 0.1893 1.0755
 -0.6022 -1.3352 -0.8118 -0.3994 0.5708 -1.1470 -1.0916 0.1832 -0.8210 0.5865
 -1.1703 -0.4231 -0.2374 -0.6531 -1.8103 -0.6691 -0.5433 -0.4900 -2.2692 -0.0069
 0.2642 -0.0654 -1.0196 -0.1223 -0.8646 -0.7104 -0.4356 -0.3397 -0.4000 -2.1470
 0.0906 -0.0552 0.6849 -0.4673 -1.4104 -0.9422 -0.5613 0.0256 -1.1664 -0.3554
 -0.0579 0.4100 0.8102 1.3528 2.3125 1.6316 1.3859 1.3766 1.6656 1.4834
 -0.1059 0.6328 -0.1813 0.1390 -0.1606 0.9005 0.1444 -0.6043 -0.0044 -0.1758
 1.1922 -0.0386 0.0233 -0.0870 0.5527 -0.5643 -0.7221 -0.0714 0.5181 -0.6323
 -0.2560 0.2721 -0.2150 -0.2377 -1.2640 0.2819 0.6356 -0.3327 -1.1776 -0.4529
 0.5656 -0.3378 -0.4006 0.4126 1.1947 0.8984 0.3193 -1.2939 -0.8250 -0.2552
 0.1088 0.4585 -0.1545 0.1446 -0.4514 2.1039 1.5267 -0.0624 -0.7181 -0.2587
 0.5149 0.1675 1.7762 0.7030 1.9190 -0.6907 -1.5725 1.2204 2.9031 1.2570
 -0.8895 0.5903 -0.5699 0.5290 -0.4968 0.9888 0.1039 -0.1073 -0.3151 -0.5335
 -0.0178 -0.7984 -0.9989 -0.2642 -0.4851 -0.2085 -0.0134 -1.4968 -1.6371 -1.1417
 -0.6312 0.6720 -0.2838 0.2406 -0.4774 1.3559 0.9553 -0.3862 -0.3379 -0.1366
 1.4141 0.0676 1.1849 0.4293 1.4576 0.9086 0.4574 1.3131 1.2459 -0.1605
 -0.4102 -0.1058 -0.4199 0.1405 -0.0631 0.8054 0.5578 -0.4491 -0.7223 0.3863
 0.2348 -0.1530 0.9643 0.1401 1.4243 0.5337 0.4820 -0.0227 1.2136 1.5432
 0.0879 0.1053 -0.1163 0.8960 1.1730 2.4199 1.5523 0.6113 0.7284 -0.3721
 -0.5921 -0.3547 0.7063 0.0205 1.3781 0.8861 0.2298 0.5747 0.9699 1.2164
 0.5470 0.4475 0.6352 0.9071 2.5975 2.3355 1.2291 1.6729 2.9521 0.8450
 -0.6089 0.3802 -0.1971 -0.2751 -1.6514 -1.3171 -1.1094 -1.9761 -3.4818 0.0406
 -0.0758 -0.0817 -0.6838 -0.3441 -1.5640 0.1220 -0.0837 -0.8781 -2.0646 -0.9313
 -1.1320 -0.6434 -0.6804 -0.3225 -0.4640 -0.7509 -0.9727 -0.1425 -0.8849 -0.4680
 -0.2026 -0.0793 -1.0313 -0.2030 -1.1075 0.5421 0.5187 -0.2405 -1.1466 -0.9924
 1.2394 0.7428 1.1333 0.0938 2.5379 1.7196 1.1297 0.4709 3.3186 1.5594
 -0.0415 0.0575 0.5742 0.6580 1.1512 0.8038 0.0345 1.1124 1.0156 0.3575
 -0.8861 0.1344 -0.6210 0.1643 -0.2708 -0.5969 -0.6218 0.0308 -1.1625 -0.2679
 0.7140 -0.1269 -0.1095 0.0821 1.1374 0.4966 -0.3049 0.4028 0.5925 -0.5562
 -0.3802 0.6686 -0.9530 -0.3704 -0.9464 -1.5004 -1.7181 -0.5166 -0.4476 -0.3642
 1.6369 0.2794 0.6443 0.3186 2.2610 -0.0680 -0.5279 0.5696 2.1472 0.7686
 -1.1954 0.2879 0.7615 -0.8874 -2.0106 1.6935 2.2863 0.2703 0.0823 1.3033
 -0.2650 0.2567 0.7732 0.1977 0.8287 1.3600 0.7497 0.7482 1.6909 1.1840
 -0.6677 -0.0282 -1.2687 -0.3414 -1.8636 -1.1640 -1.5606 -1.3105 -1.9209 -1.3027
 0.6422 -0.1455 0.6207 0.9430 2.2376 1.6765 0.6255 1.0310 2.1266 0.3555
 0.4837 0.1802 -0.2166 0.8192 2.5042 0.6288 0.3436 0.2721 1.4077 1.1383
 0.6015 0.3970 0.4512 -0.7727 -0.7041 -1.1466 -0.8175 -0.1121 0.2572 0.2070
 0.6119 0.0854 0.5197 -0.4562 -0.5772 0.4858 0.4529 -0.0840 0.5867 0.0723
 0.9982 0.2096 1.0675 -0.2850 1.6295 0.4223 0.0967 0.0740 2.8667 1.8634
 0.3844 -0.2383 0.7715 -0.9700 -1.5963 -1.1052 0.3423 -0.5599 0.0594 1.2667
 1.2721 0.0880 2.2826 0.4854 3.1348 0.9182 0.8873 0.8603 3.5517 2.9274
 -0.9962 0.7406 -2.8469 0.5080 -1.7334 -1.0135 -0.8300 0.3408 -1.8614 -2.7367
 -0.1569 0.4383 -0.8917 0.7096 0.3564 -0.1016 -0.7531 -0.1515 -0.8917 -0.7905
 -1.0768 -0.3007 -0.3794 -1.0796 -2.7559 -1.2174 -0.5071 -1.2178 -2.2409 0.0596
 0.4090 0.0247 0.1732 1.0232 2.3426 0.7825 -0.7314 -0.0915 -0.0786 -0.0784
 1.2342 -0.5025 2.0226 0.3230 2.4202 0.3532 0.3592 1.4816 2.5519 1.4754
 0.2157 0.3108 0.5891 -0.2969 -0.0389 -0.0662 0.8934 -0.0477 1.3925 1.6990
 -0.6979 0.1538 -0.7918 0.2410 -0.0457 -0.6075 -0.3132 0.0297 -0.5300 -0.0876
 -0.5325 0.0381 -0.1210 0.5340 0.8700 -1.1357 -0.8326 -0.0292 -0.3673 1.0865
 -1.4283 -0.0866 -0.3654 0.2932 -1.0896 -2.2238 -0.7323 1.1378 -1.3816 -0.3542
 -0.2330 0.3650 0.2459 1.4104 2.1978 0.7546 0.0450 0.7759 -0.0071 0.4615
 2.9759 -0.9780 2.2700 -0.8672 0.2361 0.6466 1.4782 0.4618 2.6071 0.4115
 1.0260 -0.1723 1.7816 0.0551 1.2342 2.0848 1.4631 0.3443 1.6161 1.3893
 -1.7045 0.1466 -1.1704 -0.5331 -2.9711 -2.0689 -0.9071 -0.0715 -1.9636 -0.8459
 0.3745 0.3480 1.3769 -0.1996 1.3687 2.1272 0.8484 -0.2618 1.7450 2.0330
 0.1578 0.7207 0.5669 0.5041 1.5182 -0.1779 -0.5928 0.3292 0.8992 0.5093
 -0.3357 -0.2815 -0.3892 1.0028 0.3456 -0.3822 0.0798 0.8897 -1.0321 -0.8099
 0.8427 -0.3913 0.7757 -0.3327 -0.2935 -0.1896 0.2438 0.2564 0.4249 -0.0632
 0.4915 -0.1963 1.7040 -0.8061 -1.0401 -0.9234 0.1230 0.7151 0.5722 0.7677
 1.2088 -0.0586 0.3508 -0.3139 -1.8534 0.5418 0.9184 -0.2894 -0.8849 -2.1298
 1.3633 0.1992 1.5229 -0.5222 0.6271 1.9984 1.3640 0.2931 1.6618 0.7069
 -1.5517 0.4167 -0.7348 0.6947 1.8265 -2.2279 -1.8756 0.9880 0.2107 0.6716
 -0.9790 0.7758 -0.9101 0.4711 0.8962 -0.3275 -0.8578 0.5326 0.0966 0.3555
 -0.0815 -0.2774 -0.7539 -0.5108 -3.1693 -0.9853 -0.0716 -0.6773 -2.4645 -1.9440
 -1.2636 0.9513 -1.0284 0.9976 1.0546 0.9167 -0.1955 -0.0755 -0.2048 0.7100
 0.6866 0.1947 0.4861 -0.5738 -0.1189 0.9647 1.1785 -0.7312 0.4787 0.9371
 1.2423 -0.1801 1.3540 -0.4572 0.1430 0.5940 0.4654 0.6147 1.0211 -0.5547
 -0.5501 0.2756 -0.3067 0.3671 0.3907 -0.5035 -0.4565 0.2653 -0.1419 -0.1287
 -0.7020 0.8941 -1.0009 -0.3301 -1.4806 -1.3853 -0.3342 -0.1028 -0.6553 -0.5520
 -0.7286 0.0245 -1.2214 -0.3829 -0.2922 0.3459 0.5654 -0.4539 -0.6820 -0.6334
 -0.5532 0.9010 -0.9707 0.2886 1.3663 0.2340 -0.0547 0.3090 1.4452 0.9521
 2.1019 -0.4362 1.0850 -0.4089 -0.6361 1.1136 1.2973 -1.0434 0.2577 -0.7245
 1.8725 -0.0723 1.3179 0.1512 0.8553 2.1249 1.7068 -0.1340 1.8990 0.5821
 -0.7110 -0.3068 -0.4364 -0.3170 -1.3688 -0.3319 0.3415 -0.0220 -1.2899 -1.1007
 1.2688 -0.2182 1.7352 0.2949 0.8200 1.7052 1.1036 0.7081 1.3366 0.9555
 -0.6508 0.0491 -0.4455 0.4029 0.8695 -0.4462 0.0526 1.1705 0.8622 0.5414
 -0.2779 0.6820 -1.2628 0.0711 0.6436 0.4495 -0.0014 -0.8181 0.4269 -0.0042
 0.6677 -0.2318 0.2346 -0.1141 -0.3097 0.6569 0.6764 -0.4573 -0.2765 -0.4615
 1.1094 -0.6174 -0.0211 -0.0871 -0.7654 0.6458 1.7116 -0.2401 -0.0887 -0.8428
 0.6129 -0.3439 -0.8739 -0.0387 0.3147 0.3135 0.0872 -0.1859 0.9259 -0.6955
 1.8324 -0.6195 1.2014 0.3560 1.5030 0.2839 0.6465 0.5730 1.8481 0.8533
 -2.1447 0.0108 -1.2225 -0.2205 0.1183 -1.3540 -0.8086 0.3419 -1.0940 0.4616
 -0.9576 0.1867 -0.0619 -0.5383 0.2237 -2.3281 -1.3056 1.2459 0.2769 1.2504
 0.0076 -0.0531 -1.0971 -0.3651 -1.1870 -0.2667 -0.2198 -0.4841 -0.6862 -1.6579
 -0.4074 0.8630 0.7547 -0.5540 0.3473 -1.6175 -1.0909 1.2526 1.4011 1.6040
 1.6084 -0.3099 0.8108 0.7892 1.3390 0.7331 0.2449 0.4766 0.9693 -0.6877
 0.6637 -0.8070 0.0962 0.1244 0.7209 0.7020 0.7408 -0.1288 0.4335 0.3248
 -0.6369 -0.0038 -0.3466 0.0352 0.5010 0.0101 -0.2662 0.3434 0.0827 0.1107
 -0.3975 -0.5867 -0.3180 0.3373 0.8933 -0.9640 -0.6138 1.3626 0.0950 -0.8815
 0.0229 -0.7354 0.1313 0.1505 0.8554 -1.6539 -1.4981 0.1163 -0.0863 0.1722
 -0.0146 -0.1360 1.4485 0.1170 1.5814 -1.7638 -1.0702 1.5747 1.2165 1.2778
 1.1947 -0.0055 -0.2552 -0.7174 -1.7130 -0.5326 -0.0597 -0.4941 0.6309 -1.2093
 1.7635 0.3462 1.2763 -0.3783 -0.4261 -0.4162 0.6635 0.2443 2.4086 0.4892
 0.0617 -0.4424 -0.6258 -0.6328 -0.8689 -0.7953 -0.3581 -0.6858 -0.3204 -0.3114
 1.6173 0.6242 0.7669 0.5945 0.7735 1.5593 1.7968 -0.1917 2.0349 0.7623
 0.0112 0.0068 0.7536 -0.5067 0.7461 -0.2334 -0.3168 0.0152 0.3683 0.9398
 -0.3861 -0.2784 0.5376 0.5037 1.4174 -1.0364 -1.4065 1.1897 0.5390 0.3344
 0.5138 0.0372 -0.1621 0.2713 0.3363 0.6688 0.0568 -0.3537 0.3602 -0.3695
 1.4207 -0.0232 0.1287 -0.8066 -0.1830 -0.6561 -0.6048 -0.8206 0.8856 -0.7293
 -0.1241 -0.1878 0.9048 0.0902 0.1302 -0.2801 -0.5784 -0.3640 -0.4420 0.2878
 0.8793 0.7504 0.5017 -0.7705 -1.0306 -0.3502 0.3465 -0.6998 0.5451 0.0478
 -0.7849 -0.6083 -0.5662 0.4533 0.3024 -1.3844 -0.6937 -0.2660 -1.3532 0.0631
 -0.5193 -0.4961 -0.3603 0.2724 0.0076 -1.9828 -0.2258 0.3265 -1.7061 -0.1424
 -0.7007 -0.4422 -0.3825 1.1541 0.8832 0.3059 -0.3276 -0.1382 -0.8060 -0.4957
 -0.1797 -0.6616 0.5538 0.1346 0.8452 -0.8420 0.2825 1.5663 -0.2676 0.4243
 -0.1319 0.5735 -0.5152 -0.2492 -0.2173 0.2260 0.2992 -0.4546 0.8973 0.4762
 0.6811 0.4346 0.4368 -1.0302 -1.3475 -0.6797 -0.5675 -1.1401 -0.2908 0.0804
 -0.1804 -0.2495 0.3647 0.0978 0.6305 0.0368 -0.2435 0.0280 -0.1909 0.5995
 -0.9119 -0.3673 -0.8919 0.3733 0.7127 -0.2325 -0.0888 -1.0548 -0.8709 0.7066
 -1.5089 0.3994 -1.1046 -0.0808 -1.5967 0.6704 0.0292 -1.1945 -2.6532 -0.6102
 -0.6194 -0.1550 -0.9917 0.2653 0.1391 0.2798 1.2636 -0.1841 -0.4832 0.1475
 0.0975 -0.4182 0.6608 -0.7362 -1.4150 -0.6683 -0.2498 0.1530 -0.5767 -0.6723
 1.0878 -0.3741 1.2892 -0.5047 -0.2921 0.4748 1.0561 0.9277 1.4215 -0.6202
 -0.2862 -0.3057 0.1102 0.5482 0.3049 1.6379 -0.1774 -0.7035 -1.9798 -1.0633
 1.7045 0.5534 1.3929 -0.3848 0.9492 0.2433 0.4158 1.2814 3.5838 0.1028
 0.0246 -0.5918 -0.3162 0.5605 0.3236 -0.3184 0.0179 0.1652 -0.7588 -0.2360
 -1.3958 0.1722 -0.8707 -0.3753 -1.3701 -0.4291 0.5960 -0.6130 -1.0085 0.8679
 -0.2546 0.2986 0.3570 -0.5727 -0.7198 -0.7739 -0.4982 0.1241 0.3290 0.5286
 -0.5653 -0.7539 -0.0846 -0.1196 -0.8286 -0.6436 -0.6277 0.1893 -1.3852 -0.7977
 -0.6314 0.1600 -0.8701 -0.0966 -1.1349 1.7096 0.9518 -0.3912 -0.7217 -0.6892
 0.6877 -0.8005 0.1732 0.5808 0.9202 0.1849 0.1376 1.3282 0.5801 -1.2997
 -1.0155 0.5709 -1.5886 -1.1012 -2.5993 -1.8802 -0.9496 -1.1582 -1.5034 -0.9282
 -0.3639 0.2988 -2.2051 1.0991 1.1815 0.8285 -0.1842 -0.9518 -1.1473 -1.8372
 -1.1645 0.8953 -0.6383 0.3805 0.7899 3.4686 0.7190 -1.0792 -0.2389 0.3296
 0.4776 0.0703 -1.1799 1.4236 2.4254 1.1999 0.6339 -1.1361 -0.3336 -0.2205
 0.4188 -0.2645 1.4218 -0.2867 0.2857 -0.6790 -0.4487 1.1447 0.9329 0.2985
 -0.1684 -0.4359 -0.3952 0.4684 -0.8957 -0.5228 -0.0488 0.9576 -0.9178 -1.4117
 -0.0899 0.2504 -0.4121 0.2102 -0.5829 -0.1605 0.2306 -0.3378 -0.4451 0.0025
 -0.4923 0.4485 -0.4708 0.5243 -0.1256 0.9628 -0.4435 -0.7172 -0.9991 -0.9073
 -0.2757 0.1146 -0.6774 0.1465 -0.1303 -0.4704 -0.8070 0.4437 0.0231 -0.2705
 0.9518 0.0450 0.3194 -0.0094 1.3247 0.1227 -0.6071 -0.3227 0.7994 -0.4708
 -0.0367 -0.7109 -0.7519 -0.0320 -1.3486 -0.0278 0.9089 -0.7662 -1.0688 -0.6771
 1.1804 -1.1459 0.8688 -0.5250 0.7996 1.8534 1.0727 -0.3962 0.8147 0.2679
 -0.7750 0.5227 -1.3151 -0.0672 -0.3393 1.1553 -0.2652 -0.7989 -0.5543 0.5271
 0.7538 -1.1875 1.8940 -0.5077 1.6219 0.5926 0.6757 1.2780 1.6722 1.3261
 -0.1773 0.7643 -0.7544 0.2565 -0.2012 0.4274 -0.0907 -1.0125 -0.4540 -0.4206
 0.8492 -0.1672 0.6233 -0.4181 -0.2551 -0.4190 -0.3183 0.2284 0.2156 -0.8496
 -0.0514 -0.4754 0.4477 -0.3606 -0.6643 -0.8022 0.0718 0.6711 -0.5540 0.0008
 -0.6769 0.1085 -0.7752 -0.3186 -1.1994 1.2832 0.4634 -1.3967 -1.7446 -0.2786
 0.8779 -0.1163 1.2436 0.3069 0.8679 0.2047 -0.0446 0.2805 1.0623 0.8564
 -0.2198 0.0027 -0.3211 -0.8921 -0.3444 -0.4119 -0.0359 -1.2447 0.0692 1.1811
 -1.0378 -0.7723 -0.3705 0.1899 -0.4319 -1.7406 -1.3856 0.9078 -1.7811 -1.3828
 -1.5203 0.4246 -1.0419 1.2166 2.4509 -0.1480 -1.8733 0.4004 0.4084 0.4988
 0.2589 0.0137 1.5728 1.0356 2.0314 0.8788 0.0196 1.2852 2.1359 2.2314
 -0.5197 1.0773 -0.9800 1.0841 1.8146 0.0642 -1.4398 0.0179 1.0563 -0.2900
 0.0075 -0.5434 -0.1124 -0.5915 -0.8556 0.3498 0.9327 -0.4385 -0.6689 0.2630
 -0.1574 0.3748 -0.5740 -0.4501 -0.1584 -0.0938 0.1528 -0.9479 0.1211 0.2698
 0.1857 0.4061 -0.0006 -0.3979 -0.6946 -0.7713 -0.2578 0.3319 0.6819 -0.4428
 -0.9933 0.2128 -0.4040 -0.3721 -0.6593 -0.2262 -0.3688 0.4172 0.3155 0.7285
 -0.5994 0.2513 0.3654 0.5678 0.8012 0.4115 -0.1232 0.1840 -0.6806 0.4862
 -1.0471 -0.2569 -0.5856 0.6658 0.0771 -0.4193 -0.2986 0.2030 -0.5794 0.2606
 0.6470 0.2668 -0.0613 -1.0831 -1.8189 -0.4212 -0.4676 -1.2230 -0.2750 -1.1866
 1.2237 -0.3364 0.9886 -0.3035 -0.4755 1.0332 0.0813 -1.5143 -0.7413 0.2862
 -0.0354 0.6188 1.5335 0.2198 0.1775 -1.2264 -1.2866 0.9451 -0.3320 1.1251
 1.2715 -0.6651 0.6473 -0.0748 0.1880 2.0460 1.3623 -1.7919 -0.9740 0.5391
 -0.5248 0.0257 -0.2366 0.4025 0.7472 -0.8135 -0.7594 1.2244 1.0514 0.0130
 -0.3489 -0.4411 -0.7428 0.3214 -0.1498 0.0160 0.3617 -0.1470 -0.5140 -0.3040
 0.5762 -0.2811 -0.3740 -0.0571 -0.3343 -0.1535 0.5077 -0.7136 -0.4008 -0.4960
 0.3427 0.1787 0.0035 -0.1169 -1.0684 -1.6563 -1.0312 0.1039 -0.1012 -0.1570
 0.1903 0.5496 0.2826 -0.3933 -0.4873 1.4212 0.9798 -0.0814 0.4415 0.0928
 0.1341 -0.3985 0.5906 0.1636 -0.6645 -0.5814 -0.7290 0.2658 -1.3515 -1.0595
 -1.4970 -0.1071 -1.9218 -0.1622 -1.3178 -0.2460 0.2268 -1.5811 -2.2181 -0.2602
 -2.5495 0.6237 -0.0578 -0.1187 -0.2807 -0.3264 -0.5882 0.4702 -0.6385 1.9921
 0.6274 1.2832 1.5016 -1.2047 -1.4444 0.5747 1.6866 0.0400 1.7136 1.7326
 -2.1661 0.2658 0.2721 0.2001 1.0768 -0.0942 -0.6184 1.8209 0.8036 1.7435
 1.1816 -0.1580 0.2972 -0.9623 -1.5013 -1.8543 -0.8595 -0.7883 -0.5325 -0.5708
 0.0902 -0.5671 0.3768 1.0183 1.2920 0.6380 -0.4035 0.7059 -0.4053 -0.8230
 -0.2773 -0.6242 0.2154 0.7238 1.4194 0.7072 0.4328 0.7246 0.1032 -0.1234
 0.1911 -0.2521 1.2875 -0.8008 -1.2945 -1.5064 0.0421 0.3056 -0.2919 0.8965
 -0.0564 0.4111 -0.8100 -0.0994 0.0091 -0.2442 0.0953 0.2490 0.7531 0.3017
 -0.3681 0.6639 0.0503 -1.0094 -1.4917 0.0697 0.1324 -0.7036 -0.1751 0.1394
 -0.5539 -0.8706 -0.1753 -0.4434 -1.5816 -1.1393 -0.4592 0.6545 -0.9305 -0.8692
 0.3337 0.7681 -0.4617 -0.1413 -2.2045 0.0746 0.1813 -0.2755 -0.5763 -0.9919
 -0.3165 0.5337 -1.3687 0.5910 -0.2206 -0.3098 1.2137 0.9183 0.3054 -0.2217
 1.3156 0.9372 -0.3834 -0.1978 -1.5084 -0.0005 -0.4903 -0.9152 0.0636 -1.2047
 -0.7380 -0.1226 0.3873 -0.7712 -0.8647 -1.5226 0.2530 -0.0188 0.2443 1.3278
 -0.0592 0.4572 0.1730 -0.0956 0.2927 1.3867 -0.2597 -0.8340 -0.5402 -0.2664
 0.2269 0.0828 -0.2064 -0.5127 -0.3389 -0.7066 -1.0339 -0.1613 -0.2229 -1.0061
 -0.7736 0.5549 -0.6511 -0.2738 -1.6935 -1.0073 0.1278 0.2674 -0.7331 -0.7426
 1.2602 -0.4708 1.0503 0.9904 2.0275 0.6310 0.5326 0.9549 1.7095 0.4493
 -0.7695 0.2571 -1.6860 -0.9463 -2.3982 -1.2894 0.0302 -0.8715 -0.9404 -0.1565
 -0.2351 0.1422 -0.4424 -0.0685 -0.9962 -1.6480 -1.5532 -0.2275 -0.9760 -1.3140
 0.1638 -0.1097 0.6401 -0.2081 -0.3220 -0.1865 0.8021 0.6710 0.2298 0.7691
 2.7800 -1.0699 2.0185 1.3906 3.2223 1.7426 1.7612 2.3413 2.8325 -0.6930
 -0.1535 -0.4077 1.0731 -0.4008 0.2124 -0.1958 0.9776 0.2884 0.4230 2.2877
 -0.4627 -0.1861 -1.3055 -0.4100 -2.4682 -2.6459 -0.8921 0.0028 -1.9107 -1.8495
 -0.8760 0.5949 -0.8783 -0.3825 -0.4060 1.3967 0.6512 -1.2000 -0.0588 0.9222
 -0.0695 0.2063 -0.3576 -0.3900 -0.1834 0.4154 0.3065 -1.2700 0.3166 0.8268
 0.8104 -0.3306 -0.6993 -0.6403 -1.7214 -0.3945 0.9063 -0.3746 -0.7044 -1.5986
 0.1770 0.0071 1.1634 -1.0991 -0.2905 -2.6566 -1.5591 0.8114 0.2315 0.6237
 0.3861 -0.9379 0.2471 0.0176 -0.7208 -1.8812 -0.1536 1.1494 0.2347 -0.4226
 -0.1900 -0.1500 -0.1863 0.0783 -0.8995 1.4240 1.0094 -1.5968 -1.7286 -0.2955
 0.4220 0.3279 0.4438 0.7783 1.0812 0.6286 0.4907 1.2625 1.2693 -0.3048
 0.9604 0.2303 0.7941 -1.1536 1.5270 -2.2472 -1.7177 0.8722 1.9073 0.2871
 -0.4765 0.4090 0.0517 0.9005 0.5900 -0.5081 -0.3191 1.7070 0.5591 -0.4360
 0.7322 -0.7349 0.1793 -0.7679 -1.6635 -1.0353 0.4100 -0.1943 -0.4371 -1.2448
 -0.4703 -0.1867 -0.3539 0.1324 -0.3143 -0.7223 -0.4499 0.6234 0.1243 0.6185
 -1.1808 -0.5423 -0.5774 0.1906 -0.6012 -1.3139 -0.7037 0.3008 -1.4481 -0.0239
 0.1372 -0.6416 -0.3725 0.0490 0.7222 -0.8934 -0.1116 0.7325 0.7163 -0.5370
 0.4335 0.8457 0.0038 -1.1406 -1.6407 -1.2622 0.5055 -0.8320 1.3957 0.8154
 0.2890 -0.3405 0.6327 0.6095 0.4719 -0.9925 -0.8973 0.5753 -0.8236 -1.2691
 -1.6527 -0.0734 -1.0621 1.0178 0.6370 2.2325 0.5979 0.2054 -1.4162 -0.7993
 1.3014 -0.0125 0.3540 0.6461 1.6500 1.8667 0.9581 -0.1697 0.5448 -0.5593
 1.3079 0.3983 -0.1329 -0.8494 0.3801 -0.0356 1.0292 -1.7093 2.7302 1.6474
 1.7962 0.0802 0.6904 -0.8097 -0.8494 0.1147 0.5439 -0.5702 0.0928 -0.8341
 -0.9377 -0.3782 -1.6644 1.3302 0.8381 0.8224 0.0788 -0.4713 -1.8609 -2.0187
 0.6947 -0.0342 1.5944 -0.9018 -1.2875 -2.7622 -1.3225 1.1095 0.7880 0.7071
 0.4077 -0.1073 0.8593 -1.3036 -2.3083 -2.2740 -1.1723 0.5007 -0.0967 -0.3936
 0.6581 -0.6670 -0.2732 0.7728 1.3092 0.1543 -0.5207 -0.4149 -0.3260 -1.4423
 -0.5514 -0.9519 -1.3766 0.6010 -0.8181 -1.5397 0.4376 0.0371 -2.3351 -1.1649
 0.0197 0.2401 -0.3066 -1.4652 -1.8621 0.1631 0.4190 -1.5606 -1.1892 -0.6728
 0.5802 0.3579 -0.4197 0.6349 0.9305 3.0940 0.2102 -0.5159 0.2287 -1.0577
 0.2502 -0.0348 0.3245 0.9109 3.4339 2.9668 1.1195 0.4281 1.9070 1.0970
 -1.2513 -1.6634 -0.9395 1.3173 1.2148 -2.0783 -0.6397 0.7730 -2.2505 -0.2656
 -0.4709 0.0936 -0.1641 0.4901 1.7930 1.1599 1.2682 0.3883 1.5320 1.1223
 0.3711 -0.7786 -0.3763 -1.3842 -1.5902 0.1757 -0.4021 -1.1111 -1.3913 -1.5271
 -0.0528 0.6852 0.3818 -0.0518 -1.0872 -0.6808 0.5910 -0.3257 -0.3397 0.1786
 -0.5571 0.5465 -0.9826 0.1200 -1.2962 -0.5369 0.2224 -1.0295 -1.0545 -0.4737
 -0.4699 -0.4578 -0.0936 -0.0271 0.7718 1.0148 -0.1842 -1.1697 -1.1040 -0.0954
 0.8795 -1.0712 1.3210 -1.3427 -1.4844 -2.2691 -0.5676 1.5424 0.4965 -1.5820
 -1.3506 0.0703 -2.4773 0.5304 0.0115 1.1446 0.8940 -0.8903 -0.5153 -0.5889
 -0.2055 0.5016 0.2755 0.9347 2.9242 2.7785 0.1947 -0.4864 1.2414 1.9911
 0.4004 0.2936 -0.1347 1.3077 3.3631 2.2823 -0.1847 0.1013 1.3521 0.4915
 1.1037 -0.6712 2.2173 -1.9500 -2.2635 -2.8517 -1.6829 1.2422 0.4896 -1.1024
 0.7463 -0.4524 -0.3927 1.0273 1.5965 0.5961 -0.2458 0.3754 -0.0417 -1.1352
 -1.5733 0.4775 -1.7217 0.7427 1.1694 0.7743 -0.7359 -1.0178 0.2716 0.4469
 -0.1862 -0.3422 -0.6227 -0.7541 -2.1127 -0.3906 1.2438 0.0447 -1.5668 -1.1427
 -0.2028 -0.8946 -0.4283 -0.8118 -2.1417 -0.8452 0.5717 0.0338 -1.8495 -1.0690
 -1.4409 0.3792 -1.1713 0.2285 -0.0085 1.2937 -0.4168 -1.0254 -0.8905 -0.0534
 -0.0376 0.6893 -2.0137 -0.0948 -0.6878 -0.9545 -0.7194 -1.7496 -0.6305 -1.8020
 0.4875 -1.3942 -0.1880 0.2844 0.2714 -0.9929 -1.1814 0.6055 -0.9213 -1.2267
 -0.3100 0.5226 1.0255 -0.0606 0.7416 0.0594 -0.7871 0.6637 1.2870 2.4605
 0.6318 0.1906 1.4996 -0.4603 1.5839 0.6306 -0.3769 -0.0460 2.0177 2.5762
 -1.3088 1.4166 -2.8663 -0.0789 -1.9763 -0.3620 -0.1873 -3.0927 -2.2645 -1.3163
 0.7751 -0.2171 1.3803 -0.6157 1.1695 0.0881 -0.3971 0.2079 1.5797 1.1597
 -0.4112 -0.9102 -0.3886 0.3164 -0.8949 -0.3318 -1.0742 -1.1139 -3.0951 -0.7404
 0.6879 -0.1568 -0.5767 -0.1705 0.0828 -0.0674 0.5475 0.9220 1.6456 -1.2804
 -0.1958 0.1193 -0.6371 -0.4075 -0.8498 -1.3475 -0.7347 0.6852 0.6333 -1.1983
 -0.6378 -0.0840 -0.6901 -0.3135 -1.3121 0.0306 -0.6678 -0.9097 -1.5037 -0.0397
 0.0374 -1.6685 -0.7832 -0.4607 -0.9564 0.3122 1.0746 -1.5666 -2.1187 -0.6376
 0.0787 0.1374 1.3971 -0.5878 0.3515 -1.3686 -1.5717 0.1395 0.9587 0.8332
 0.0557 1.0161 1.3363 1.3742 1.4951 1.4615 0.4972 0.7491 1.2338 1.9290
 -0.7262 0.9936 0.6103 0.8018 1.4452 0.0553 -0.3603 0.5045 1.3244 2.5237
 -0.6348 -1.9801 -1.0940 -0.6033 -2.2710 0.3672 1.6577 -0.8163 -3.0877 -1.0507
 -0.8589 0.7316 -0.9104 -0.3314 -0.5434 -1.1519 -0.8929 -0.8517 -0.1422 0.8232
 -1.4365 0.3883 1.3158 -0.8090 -1.2770 -0.4252 -0.8641 0.6325 -0.1018 1.3615
 1.2059 -0.7052 -0.6813 0.1932 1.0825 -0.8796 -0.6374 -0.5636 0.1695 -1.1617
 0.7544 -0.5606 -0.9678 -0.3272 -1.0739 -1.2722 -0.4277 -1.4956 -1.5105 -1.5061
 -0.7880 0.1756 0.7076 -0.3281 -0.9949 -0.9564 -0.7270 0.4768 0.0929 1.1255
 -1.9557 -0.5533 -0.8370 0.5041 0.3623 -1.0517 -1.8700 1.1432 -0.7234 -1.1799
 -1.2374 0.6966 -1.4304 -0.8143 -2.8784 -1.0696 -0.4314 -2.2602 -2.7558 -0.1227
 0.3287 0.5638 1.4322 -0.8878 -0.9287 -0.4532 0.4041 0.8924 0.0403 1.2767
 0.5390 0.2098 1.2901 -0.6609 -1.6964 -0.9706 0.2457 0.5611 -0.4281 0.8202
 -1.2633 -0.2788 -0.6030 0.9812 0.9745 -1.0461 -2.0614 2.1438 0.2351 -1.9280
 0.0765 -0.6338 0.3445 -0.1911 -1.0839 -0.6479 0.5327 -0.0862 -0.7448 0.2918
 -1.1054 1.5392 -2.1185 -1.1805 -4.5145 -2.0031 -0.9287 -1.7292 -2.4830 -1.0214
 0.1019 -0.9042 0.9151 0.4767 2.2172 0.6661 0.0027 -0.0861 0.5790 0.7715
 -0.8124 -1.0097 0.3257 0.0255 0.2717 -0.1209 0.1703 0.1882 -0.5901 0.2523
 -0.4644 0.5938 0.0204 -0.7888 -2.8582 -2.1405 -0.8187 -0.0971 -1.3355 -0.0860
 0.7195 0.1433 -0.8692 -0.8981 -2.4341 -0.5544 -1.3495 -2.5696 -2.2378 -1.9307
 -1.1339 -0.6120 -0.3463 -0.3827 -2.3375 -0.1187 1.1460 0.3125 -1.3960 -0.2562
 0.7404 1.4039 0.6902 0.7147 1.4641 2.1574 2.2438 1.3333 3.5942 1.1894
 0.1363 0.8459 0.9885 0.7517 0.9515 1.2111 1.5235 1.4221 1.7974 0.7692
 1.6300 0.2017 -0.4446 -0.6451 -1.3166 0.6525 -0.6857 -3.2184 -1.8543 -1.8355
 -0.8184 -0.0045 0.2543 0.3891 -0.2699 -1.0464 -0.7187 1.2488 -0.7208 -0.6461
 0.1240 -0.7062 0.4702 -0.1194 -1.8008 0.2356 2.1318 0.4186 -0.3320 0.4775
 -1.3191 0.2134 -1.0591 -0.1930 -0.6735 -0.6733 -1.5869 -0.9299 -2.0097 -0.7716
 -0.8524 0.1495 -1.3691 -0.0883 -1.3862 -0.7257 -1.4044 -0.6827 -1.8737 -1.9907
 0.0010 0.1231 0.3010 0.2707 -1.1177 0.6063 1.6010 0.2372 -0.4962 -0.1930
 -2.4249 -0.2089 -0.6851 -0.0648 -0.9005 1.0070 0.6512 -1.2775 -1.9416 1.5026
 -0.3977 0.0696 -0.8888 -0.1718 -1.9249 -2.1796 -1.5075 0.9694 -1.1871 -2.2224
 1.7139 -0.3937 -0.0275 1.8586 3.2847 2.0439 1.4481 0.9273 0.7147 -0.6802
 1.2421 0.1212 -0.3093 0.0333 0.2898 0.5907 0.9036 0.3354 0.1160 -1.2029
 -2.7801 -0.1641 -0.5556 -0.6214 -0.3274 0.7405 0.7257 -0.8187 -0.9201 2.7162
 0.9986 0.3834 -0.1223 -1.2086 -2.0494 -0.3328 0.2726 -1.0176 -0.3799 -1.1533
 -0.5713 -0.2611 -0.1254 0.5408 -0.3039 -2.4533 -1.4812 2.4091 -0.8621 -2.0874
 -0.3038 0.1646 -0.4481 -0.6375 -1.6764 1.1556 0.6246 -1.5754 -0.6893 0.1899
 -0.0162 -0.2200 -0.4289 -0.4596 -1.0668 1.1927 0.6838 -1.7719 -0.9552 -0.2532
 -0.0027 -0.1318 -0.5542 0.2614 -0.2426 0.2915 0.4395 1.0010 -0.6188 -1.6532
 -1.6288 0.0796 -1.3221 0.6667 -1.7924 -0.1381 -1.0846 0.5024 -2.5842 -1.9310
 1.4989 -0.1679 0.4155 -0.5593 -0.8510 0.4691 0.9025 -1.0868 0.2692 -0.7649
 2.3278 -0.3808 3.2128 0.2499 4.8770 2.5006 1.2066 2.4028 5.2077 1.9575
 1.5654 -0.2311 1.2044 -0.1804 2.6817 0.7902 1.2026 1.2935 4.0420 1.4625
 -1.1882 0.2740 -1.7027 0.3083 -2.2797 -1.7803 -1.8120 0.5556 -1.7762 -1.9799
 -0.7496 -0.0302 -1.2605 0.1447 0.1567 0.3307 0.8940 -0.4490 -0.0227 0.2659
 2.6262 0.2295 1.0157 -0.6859 -0.2305 1.4319 1.3852 -1.1843 1.4582 -1.2640
 -1.7733 -0.1204 -1.2225 0.2391 -1.0711 -1.1667 -0.9529 0.1787 -1.8589 -0.2026
 -2.0447 -0.0999 -1.2977 0.9834 0.4537 0.5289 -0.5884 0.0229 -1.6794 -0.1303
 1.7042 0.0245 0.3142 -0.1801 1.2614 1.3629 0.7832 0.0971 2.3540 -0.4617
 0.7752 0.3453 0.7952 -0.6442 -1.4502 0.9306 0.1940 -0.5781 -0.1626 -0.3280
 -1.5643 -0.3163 -1.3673 0.4580 0.5529 0.0453 -0.0154 -0.1233 -1.3757 -0.1357
 0.4665 1.4497 -0.8486 0.0804 2.6756 -0.4660 -1.3152 -0.7687 2.2986 1.3248
 0.7467 -0.1951 -0.3382 1.2117 3.1307 -0.7167 -0.8210 0.3746 1.2321 0.0388
 1.2056 -0.3293 1.4242 -0.7652 -1.8023 -0.3780 0.0819 -0.5432 -0.6208 -0.0560
 0.3988 -0.9711 -0.0569 1.4261 1.6530 0.5985 -0.0765 0.9061 -0.2265 -1.4427
 -1.5818 -0.2986 -2.0064 0.9532 2.2488 1.3843 0.8189 -0.7642 -0.8706 0.4154
 0.7581 -0.0856 1.1841 -0.8655 -1.9872 -1.1282 -0.4265 0.3178 0.1229 -0.4043
 0.4797 0.0286 0.6004 -0.8539 -1.7204 -0.1632 -0.8022 -0.2615 -0.5583 -0.5721
 0.0118 -0.3271 -0.7266 0.5389 2.0907 -0.0229 -0.4877 -0.3774 0.5482 0.6620
 -1.4238 0.7881 -0.8582 0.2737 -0.0403 0.5618 0.2619 -0.3323 -0.4699 0.9639
 0.7288 -0.3957 0.0559 -1.3433 -1.7513 -1.4336 -0.7911 0.0359 0.2838 -0.9898
 1.5437 -0.8461 1.7881 0.1184 2.0250 0.9892 1.7174 -0.1537 2.4616 2.9940
 1.3931 -0.7975 2.1906 -0.0893 1.9776 0.8339 0.5785 0.0921 1.4702 1.2820
 -1.9252 0.6672 -0.6021 0.6187 -0.0129 0.4607 0.2501 0.2194 -1.2199 0.4139
 0.6124 -0.0963 1.0894 0.3182 1.8271 1.4334 -0.5301 -0.1970 0.3245 -0.1798
 1.0274 -0.9565 0.5186 -0.5584 0.3021 -0.4241 -0.7616 0.8771 1.3239 -0.6686
 -0.9545 0.6277 -0.6787 -0.5694 -1.8487 -1.8898 -0.5967 -0.4732 -1.3485 0.0667
 -1.0837 0.8257 -0.3500 0.4071 0.1210 0.7799 0.1650 -0.7476 -0.2569 1.1069
 0.4811 -0.6694 1.3091 0.1743 1.3536 -0.0230 -0.3775 0.4356 0.9433 1.0083
 0.4796 -0.1939 0.3794 -0.2620 -0.9943 -0.1367 0.3081 0.6147 0.1868 0.0141
 -0.5307 0.1122 -0.8368 0.1143 -0.2729 -1.3439 -0.7741 -0.8555 -0.4532 0.0887
 -1.4632 -0.2002 0.7161 1.6724 2.4368 -1.5464 -1.6548 2.6796 -0.0821 0.5147
 -1.5938 0.8166 -0.9325 -0.2488 -0.0486 -0.9971 -1.2501 -0.1400 -0.3927 0.5019
 0.7605 0.1033 -0.6051 -0.0241 -1.1537 1.8273 1.1824 -0.3506 -0.7028 -1.7558
 -0.9546 0.9973 -0.9955 -1.6865 -1.5728 -0.3740 -0.6226 -1.8157 -0.1903 1.2655
 -0.3026 0.3937 -0.1580 0.9503 1.7877 -0.5391 -1.5869 -0.7349 0.3054 0.5170
 0.2811 -0.3760 -0.0234 -0.4598 -1.9061 -0.2674 1.2951 0.0014 -0.5355 -0.7664
 -0.3260 -0.1030 0.0657 -0.0879 -1.2361 0.2471 0.4029 0.1512 -1.2101 -0.0877
 -0.8662 0.5022 -0.0794 0.9126 1.0105 0.5751 -0.7525 -0.3482 -0.8387 0.1101
 0.3224 0.2433 0.8221 0.0039 0.3601 -1.1518 -0.4966 1.1273 1.1503 0.4899
 -0.3132 -0.9663 0.2175 -0.0371 -1.1626 -0.5852 0.0313 -0.3001 -2.1046 -0.6905
 2.3612 0.7487 1.7854 -1.6775 -2.0956 0.6638 0.6162 -1.0781 0.7447 -0.7326
 0.7743 -0.0022 -0.2919 -1.2420 -2.5788 -0.4845 0.5785 -1.2131 -0.1930 -0.0560
 0.1054 -0.0006 -0.0648 -0.8159 0.2485 -0.9190 -0.4193 0.7057 1.5738 0.9090
 -0.9755 -0.0144 -1.0430 0.6817 -0.4000 -0.2718 0.3625 -0.2228 -0.0886 1.0477
 -0.4343 -0.3751 0.7893 0.1162 -0.3566 1.4467 0.6160 -1.2900 -2.0393 0.7495
 -0.2547 -0.4250 -0.7721 0.2228 -0.0932 -1.1301 -0.4115 0.8465 -0.6746 -1.5742
 0.1139 0.4165 0.6852 0.4944 0.7456 0.7851 0.4279 1.2573 1.3444 0.2168
 -0.1174 0.2397 0.0953 -0.7814 -1.4578 1.3720 0.8798 -1.0595 -0.9956 0.1768
 0.7841 0.2318 0.4715 0.4578 0.5278 0.8481 0.9317 -0.1864 0.4083 -0.0095
 -1.0706 0.3043 -0.3759 -0.2669 -1.4288 -0.0374 -0.4098 0.2064 -1.1055 -1.1813
 -1.7543 0.8471 -2.0244 0.6224 0.8788 1.6997 1.8463 -0.7910 0.1956 1.3717
 -1.1508 -0.4796 -0.2402 1.3654 1.0856 -0.6227 -0.2168 1.2048 -0.5448 0.2034
 0.8987 0.0109 0.2294 0.3872 0.7754 -1.1498 -0.5195 0.2532 1.5099 0.4690
 0.0046 -1.0434 1.4966 0.7527 -0.1405 -1.6882 -1.2095 1.8979 -1.5878 -0.7877
 -2.1834 0.8575 -0.6662 -0.2450 -1.3206 0.6348 -0.2377 0.5301 -0.8581 0.1832
 1.3724 -0.4051 0.1104 -0.5292 -0.0594 -0.0037 0.1792 -0.5368 0.5147 -1.1954
 0.7745 0.3749 -0.1294 0.2399 0.5858 0.6918 0.2008 -0.3212 0.0918 -0.2578
 -1.1792 0.5976 -0.8387 0.8048 0.6433 1.2951 0.4184 0.5939 0.5344 0.5530
 0.0422 -0.2532 0.0187 0.0780 0.8324 0.7778 0.7189 0.5057 0.1685 0.0848
 -0.0699 0.3722 -1.5585 -0.6185 -2.1117 0.5041 0.2661 -1.7231 -1.4418 -1.4267
 1.2433 -1.3292 0.2606 0.0578 0.1826 -0.8120 -0.0932 1.7518 0.5977 -1.1027
 1.2038 -0.2702 0.9939 -0.9701 -1.5967 -1.1421 -0.8142 0.3133 -0.6549 -1.5476
 0.2009 -0.8206 1.1798 -0.6944 -0.6619 -2.5528 -0.7421 0.2322 -0.9583 0.5217
 0.4153 1.1136 1.3142 -0.5553 -0.6627 1.2231 0.4173 -0.2267 0.4269 -0.3998
 0.7314 0.6787 -1.0289 -0.7075 -2.2212 -0.0394 0.1264 -0.9388 -0.0867 -0.8182
 -0.7783 -0.3086 -1.1582 0.2537 0.8370 -0.0705 -0.3081 -0.7881 -0.6764 -0.0924
 0.4894 -0.0863 0.9387 0.3684 2.0515 1.7115 1.3180 0.6162 2.0095 1.4339
 1.1356 -0.2129 0.6367 -0.5690 -0.7780 -0.8488 -0.5456 0.4410 0.2253 -0.1583
 0.6927 0.2544 -0.1510 0.2953 1.3771 1.0114 0.1907 0.3804 1.9013 -0.2047
 -0.6194 -0.7152 -0.3164 0.9391 1.2533 1.2096 0.7046 0.2928 0.0033 0.3973
 1.1541 0.1685 1.7023 0.1524 2.0136 -1.4302 -1.5324 1.1875 2.5716 0.7009
 -0.5624 0.9511 -0.9706 -0.3022 -0.4562 0.9102 0.7418 -1.2780 0.3807 0.4093
 -0.6134 0.5489 0.1017 -0.6374 -1.6107 -0.9388 0.1480 0.1641 0.0544 -0.4254
 -0.9420 0.9886 -2.7558 -0.3281 -1.1937 1.9662 1.6696 -2.1771 -1.5278 -0.2870
 0.0190 -0.5518 1.0154 0.3700 0.9061 -0.5290 0.5031 1.1588 0.9801 1.5800
 -0.2136 -0.6857 -0.0782 -0.0025 -0.2202 -0.0088 -0.4413 -0.3054 -0.8063 -0.6179
 0.1061 0.2801 -0.0403 0.7274 1.7475 -0.0735 -0.6579 0.7461 0.7747 0.1386
 0.2534 0.4389 1.4977 0.2866 1.5049 -0.0358 0.2803 0.8318 2.2315 1.9692
 0.5536 -0.2240 0.0561 -0.2067 0.7730 -0.6477 -0.5756 -0.3784 0.4289 0.6096
 -0.0048 -0.2603 0.4722 -0.9494 -1.1633 -2.7229 -2.3619 0.7998 -0.4701 -0.5123
 0.2350 0.2889 -0.1255 1.0609 1.3513 2.1331 1.0991 -1.8816 -1.1479 0.1046
 -0.4861 -0.8157 -1.5710 0.3592 -0.5324 0.0866 0.4671 -0.4166 -1.7330 -0.9849
 -0.0028 -0.1855 -2.1167 -0.4585 -2.4052 -0.7704 0.4013 -1.2630 -2.3441 -2.1867
 0.5277 -1.1511 0.1779 -0.0878 0.8000 -0.3090 0.5803 1.7898 2.2139 0.6124
 0.4903 0.0963 1.0581 0.1484 0.2058 -1.5523 -0.9424 1.4553 0.4934 -0.3373
 -1.0258 0.1410 -0.5110 -0.4346 -1.1297 -0.9839 -1.3268 -0.7127 -1.3135 -0.2384
 1.4074 -0.0302 1.4558 -0.3463 1.0243 0.6777 0.5982 -0.0273 1.8749 1.2558
 0.1203 0.2101 -0.1098 -0.0107 -0.5665 -0.5816 0.0231 -0.0899 -0.9727 -0.2442
 -0.1478 -0.1953 0.9951 -0.1336 0.6197 -0.8701 -0.3101 0.5315 1.1249 1.4106
 0.2697 0.7826 0.3169 -1.2145 -2.1226 -1.3840 -0.1665 -1.2477 0.5973 1.0116
 -1.3309 -0.3374 -0.0396 -0.2441 0.1081 1.9234 1.0437 0.3650 -0.7280 0.5439
 0.4776 -0.7463 1.1908 0.2930 1.3463 -0.2680 -0.6374 1.4596 1.2810 -0.2851
 0.2399 -1.1448 0.0980 0.2162 0.6958 0.6215 0.8467 0.7120 0.5431 -0.6930
 1.1681 -0.1518 1.1503 1.4069 2.8251 -2.0427 -2.3009 1.6556 1.7399 -0.2729
 0.9982 0.5317 0.4514 -0.7486 -0.8671 0.4619 1.0640 -0.8855 0.4296 -0.1308
 -0.6471 0.2529 -0.4319 -1.0513 -2.6053 -1.0600 -0.3454 -1.1316 -1.2336 0.1737
 -0.8160 0.3765 -0.1811 0.5017 1.1730 -0.4075 -0.2970 0.4918 0.3710 1.2581
 0.6487 -0.0483 0.8747 -0.4795 0.0136 0.6111 1.2694 0.7875 1.5896 0.5168
 -0.4031 0.1859 -0.3076 -0.6194 -1.9571 -2.2445 -1.1059 -0.2438 -1.4356 -0.4285
 -1.5504 -0.4914 -1.2971 0.6537 -1.3652 -1.1705 0.4715 -0.2406 -3.0433 -0.5405
 0.2014 0.9608 -1.1327 0.1188 0.2637 0.3323 -0.8087 0.2965 1.7044 -0.7059
 0.0282 0.6853 -0.4202 0.2604 0.3330 0.3081 -0.9458 -1.2988 -0.7921 -0.4774
 -0.1878 -0.1586 -1.0279 -0.0366 0.1095 -1.5968 -2.1656 -0.2781 -0.8603 -1.6280
 1.0435 -0.0142 1.9700 -0.6415 0.1051 0.5958 0.5882 -1.5600 -0.6310 0.9774
 -0.6739 -0.1996 -1.2115 0.0326 0.0607 0.1467 0.9164 0.0737 -0.2297 0.0681
 -1.1699 -0.1245 -0.6969 0.2693 -1.6221 -0.8519 -0.0101 0.0804 -1.6551 -0.4180
 1.1181 -0.1125 0.9548 -0.7077 -0.8082 -0.5000 0.3982 0.3476 0.8053 0.0991
 0.0596 0.1370 -1.0775 0.8340 1.0887 -0.2398 -0.3201 0.2296 0.1450 -0.8796
 0.1067 0.0008 0.2623 -0.2411 -1.2723 0.5647 1.3354 -0.2824 -0.1866 -0.1896
 0.4852 -0.7180 0.8726 -0.3210 -1.3301 -0.0586 0.4285 1.5027 -0.3795 -2.0326
 1.2473 -0.4426 0.7625 0.3413 1.3470 0.2635 0.1679 -0.7863 0.5518 1.3191
 -0.5718 -0.1370 -0.0262 0.2151 0.3429 2.8287 1.7812 -1.1259 -0.7596 0.9945
 0.4496 -0.2649 0.3593 -0.7927 -0.5272 0.5492 0.3134 -1.8500 0.0053 0.7013
 -2.5822 0.8582 -1.6366 0.5018 0.0690 2.1709 1.4123 -0.3392 -1.0488 0.4979
 1.0572 -0.7866 0.2173 0.8424 1.6589 0.2099 -0.0624 1.1333 1.0980 -1.1229
 0.1991 -0.3496 0.1776 -0.8893 -2.7115 -1.4562 -0.3258 0.3879 -1.3604 -1.5557
 -0.2546 0.2748 -0.0912 -0.1299 -0.1134 -1.4062 -0.3162 0.5239 0.5005 0.4435
 1.6594 -0.8293 1.4401 -0.1775 1.1980 0.8717 0.7926 0.1672 1.3131 0.2646
 -0.7344 -0.1942 -1.2919 0.2437 -0.5527 -0.4999 -0.2101 0.2759 -1.5881 -1.4914
 0.1090 0.8489 -1.7131 -0.1937 -0.3836 0.3323 -0.4623 -1.2507 -0.3989 -1.7733
 -1.0164 -0.1664 1.7328 0.9026 2.0302 0.1931 -0.1813 1.7453 0.7109 1.9031
 -1.4879 0.3268 -0.9752 1.0785 1.0463 1.2209 -0.5259 1.0343 -0.3700 -0.2601
 -2.6546 -0.1463 -1.7702 0.6624 -0.5213 -0.8729 -1.0166 -0.3566 -2.7420 -0.2156
 0.8306 -0.2208 -1.2290 0.1731 -0.7821 1.3327 0.4630 0.0338 -0.3397 -2.0405
 0.7150 -0.2376 0.7332 -0.4652 0.9521 -0.9884 -1.2516 -0.3290 0.3919 0.1109
 -0.0405 0.3930 -0.6326 -0.3010 -0.8472 0.0479 0.4328 -0.4686 0.0532 -0.7023
 0.9430 -0.4262 0.1921 -0.3151 -0.7928 -0.8225 0.5146 0.0652 0.0041 -0.6036
 -1.0338 0.3800 -0.5270 0.7307 1.8390 0.0417 -0.9046 0.2029 0.3104 0.4904
 1.2373 -0.2950 0.3189 -0.8265 -0.5557 0.1047 0.2697 -0.0714 1.2702 -0.5503
 0.4150 -0.8783 -0.6519 -0.9316 -0.4337 0.1393 0.8532 -1.3040 0.0491 0.5940
 0.4109 1.2117 -0.0348 0.9449 0.3688 2.6459 0.5701 -0.5581 -0.5729 -1.2431
 1.5442 0.3964 1.1208 0.2078 0.7434 1.9061 0.2104 -0.2775 1.2485 0.3781
 0.3742 -0.2849 0.4742 -1.0382 -2.8413 -0.6458 -0.4259 -0.2814 -1.0907 -1.1648
 0.8015 -0.2813 1.3329 0.7712 3.2308 0.6676 -0.3838 1.0007 2.5905 1.5855
 -0.5946 0.3522 -0.2415 -1.0030 -1.1080 -0.6229 -0.0481 -1.2792 0.0924 1.1467
 -0.0106 -0.6033 -1.0182 -0.1239 -0.5533 -0.2984 0.3273 -0.5135 -1.0581 -1.0356
 -0.0881 -0.3979 -0.0551 0.3795 0.8037 -0.1156 0.1724 0.4304 -0.0671 -0.5369
 0.8194 -0.1043 0.1462 -0.4935 -0.5594 0.8666 0.3484 -1.1559 -0.3005 -0.0608
 -0.7409 -0.1357 -1.1299 0.7622 1.2296 -0.6239 -0.8145 -0.5050 -0.6601 -0.0833
 -1.2474 -0.6385 -0.2853 0.8599 1.1696 -2.2233 -1.8177 1.4745 0.1384 0.0964
 0.1119 0.4178 -0.0698 -0.1942 0.7452 3.5556 2.3172 -0.5666 0.7162 1.1136
 -0.8162 0.6818 0.6695 0.3999 1.7719 0.9209 0.1558 0.2471 0.8156 2.6560
 -1.4917 0.7206 -1.2089 0.6606 -0.4854 0.4648 -0.1545 -0.8167 -1.5052 -0.2255
 0.0908 0.4458 0.7558 -0.3080 0.4832 -1.1870 -1.3541 -0.2934 0.2175 1.2322
 -1.2018 -0.2990 -1.2919 0.6561 -0.9767 -0.5796 -0.1206 -0.2282 -2.0683 -0.6685
 0.0565 -0.6466 0.3240 -0.0412 0.5233 -0.4891 -0.4291 0.5888 0.5911 -0.1804
 0.3905 -0.1439 -0.4128 -0.2751 -0.1155 0.2556 -0.0878 -0.5708 -0.2324 -1.0462
 -1.3630 0.1704 -0.2632 0.9262 1.4892 0.8013 0.0492 0.3823 0.1225 1.0930
 0.3589 -0.8095 0.8892 -1.5641 -1.8910 -2.1683 -0.8902 -0.1338 -0.6247 0.1368
 1.0208 -0.2325 0.9967 -0.7909 -1.9601 -1.5152 -1.2308 -1.0061 -1.5365 -1.2411
 -0.1201 0.4760 -0.3229 0.8621 2.6028 0.6989 -0.2410 1.7445 2.8771 1.3577
 0.3613 0.6561 0.9131 0.5918 0.6816 1.3654 0.7873 0.8770 1.3128 1.0001
 0.1507 -0.3639 -0.1302 -1.3720 -2.8243 -0.8445 0.0869 -0.3097 -1.3999 -0.6307
 -0.3555 0.5736 0.7223 0.8226 0.7527 2.1390 1.4921 -0.3215 0.3376 1.4460
 0.2874 -0.6027 0.8678 -0.4436 -1.3157 -0.7315 -0.4227 0.6933 -0.8377 -1.0638
 -0.1010 0.1128 -0.5746 -0.2109 -0.4844 -0.9941 -1.2403 -0.8776 -0.9682 -0.7406
 -0.2952 -0.1623 -0.7263 -0.2228 0.1726 0.2774 -0.1853 -0.7619 -0.0016 0.1205
 0.3549 0.1206 0.2590 -0.6472 -1.4651 -0.6989 -0.7457 0.0010 -0.6004 -0.5345
 -1.4716 0.5922 -0.9940 -0.0097 -1.4209 -1.6405 -0.9492 -0.3899 -0.7926 -0.1695
 -2.0039 0.5211 -0.9288 -0.1628 -1.2915 1.0891 0.9854 -1.3672 -1.9014 0.4670
 2.4249 -0.1042 2.2710 0.2655 2.2064 -0.8195 -0.7096 0.8946 2.7407 1.5780
 0.6666 0.4486 0.9838 0.3978 1.1456 0.6032 0.5468 1.0063 1.0815 0.8850
 -0.5512 0.4314 -0.4263 0.4985 0.2226 -0.4235 -0.1208 0.7512 1.0991 0.0919
 -0.7394 0.1162 -0.5163 0.2700 -0.2430 0.5630 0.1747 0.7337 -1.2523 -0.5429
 -0.5275 0.7886 -0.8064 -0.1830 -0.7570 0.2352 -0.1846 -0.8871 -0.5481 -0.7450
 -0.4422 -0.2274 -0.0926 -1.0495 -1.6866 -0.5943 0.1196 -0.9484 -0.7909 0.5567
 -0.5717 -0.4150 -0.4521 -0.2773 -0.4978 -1.4235 -1.1600 -0.2376 -0.7832 -0.0007
 -0.1801 0.5498 0.4065 -0.1273 -0.0335 0.1417 0.3821 -0.1115 0.9042 1.2680
 0.0680 -0.7936 -0.6833 -0.5055 -2.8225 -0.7892 0.2624 -1.0689 -3.2567 -1.9719
 -1.1205 -0.0831 -2.1807 0.3792 -1.8678 1.2238 0.5373 -0.4019 -2.4969 -2.2697
 -0.0372 0.5156 2.1206 -0.2413 1.2757 -1.1594 -0.1125 0.7866 1.5660 3.0255
 1.0974 0.5506 1.3012 0.7731 2.3645 2.0817 1.6368 1.0718 2.6944 1.1400
 0.9360 -0.5987 0.0372 -0.1563 -1.1136 -1.0281 -0.3390 -0.4059 -1.5977 -1.3508
 1.4993 0.6295 0.9522 0.9367 2.3579 3.5149 1.7283 0.6421 3.0787 0.2694
 -0.0762 -0.3254 -0.9637 -0.2189 -0.8193 0.8307 0.9719 -1.0604 -1.0953 -0.3114
 -1.5285 -0.0159 -1.2808 0.0076 -1.7106 -1.5987 -0.8088 0.1014 -1.6944 -0.8118
 -0.3719 -0.1294 0.3245 -0.5445 -1.4418 -1.7118 -0.9443 -0.2826 -0.7414 0.1318
 -0.2992 -0.0619 -0.4467 0.5107 -0.3323 -0.1218 0.2192 0.2782 -1.0708 -0.4107
 -1.1433 -0.1180 -0.2945 0.0816 -0.4888 0.4011 0.2953 0.7264 -0.3203 -0.7514
 0.7168 -0.3991 0.3284 -1.1887 -0.9834 -1.1186 -0.7858 0.5660 1.0103 -0.2608
 -0.0629 0.8011 -0.2065 -0.2974 -1.5012 -0.2390 1.0189 0.2105 -0.1875 -0.1733
 0.9184 0.2436 0.4628 0.4900 2.2705 0.9272 0.4807 0.8864 1.7257 0.7709
 -0.1519 -0.0932 0.9937 0.1981 1.1776 1.3289 0.9220 0.6199 1.3742 0.8411
 0.2100 0.1921 -0.2590 1.4871 3.6335 2.1049 0.1735 0.0593 0.5268 0.7788
 -0.5334 -0.4016 0.0426 -0.0269 0.2813 -1.1001 -0.8654 1.3245 0.7247 0.1687
 0.5966 -0.4809 0.2774 -1.4110 -3.0558 -2.1543 -0.5398 -0.3305 -1.2075 -1.1552
 -0.9547 0.1230 -0.5818 -0.2223 -1.9704 -0.8509 -0.2230 -0.6911 -2.1571 -0.7393
 0.6991 -0.0874 1.0410 -1.0216 -0.7352 -0.7208 0.0270 0.8608 1.0779 0.2233
 0.1480 0.2009 -1.8696 -0.0204 -1.1208 0.1775 -0.6497 -1.4013 -1.7618 -2.3395
 -0.0808 0.3879 -0.2004 0.4895 0.7179 -1.0758 -0.9106 -0.4305 0.6869 0.7404
 0.8999 -0.2519 -0.1385 0.5796 0.5695 1.4998 1.8870 0.7295 0.6450 -0.8522
 1.5386 0.1442 1.4779 0.6242 3.3435 1.6369 1.0199 1.0613 3.5193 1.6940
 -0.3789 0.4314 -1.8063 0.5040 -0.1423 0.7166 -0.4755 -0.9394 -1.5914 -1.5752
 1.3199 0.0854 2.5282 -0.3646 2.4920 1.6969 0.6460 1.1699 3.7683 2.8149
 0.7255 0.2696 0.1360 0.2858 -0.0943 -0.6016 -0.8898 -0.5270 -0.1291 -0.7265
 -0.9640 0.1519 -0.7945 -0.5940 -1.8032 -1.9086 -0.3523 -0.2230 -0.6932 -0.3971
 -0.5875 -0.1267 -0.7119 -0.7274 -2.5066 -0.3822 0.4725 -0.2839 -1.5562 -1.2248
 0.1342 0.5819 -0.8222 0.6258 0.8156 0.0104 0.1108 -0.2996 0.6767 -0.2903
 -0.0518 -0.7290 0.3595 -0.0157 0.9360 1.1580 0.6910 -0.5107 0.3799 1.0169
 -0.1063 -0.7199 0.7795 0.2085 -0.5402 -0.0990 0.3788 -0.2442 -1.9311 0.0319
 1.1741 -0.4288 0.2794 0.6209 2.6098 0.8599 0.2102 1.2459 1.8103 -0.7672
 0.5751 0.1639 0.4851 0.8024 2.8018 0.2693 -0.2512 0.5785 1.3812 1.1250
 0.7960 -0.5277 0.8901 -0.8118 0.2526 1.1452 0.8857 -0.1839 1.4139 1.0886
 -0.4361 1.2825 -0.2390 1.0430 2.0469 -0.1062 -0.7850 0.2338 1.2822 1.7279
 -0.5105 -0.2131 0.4335 0.5025 0.5562 1.5144 0.9950 -0.6168 -1.1201 0.5611
 0.0403 -0.7646 -1.0813 -0.4031 -2.3349 -1.3969 -0.0793 -0.6563 -2.2357 -2.0223
 -0.1549 -0.0454 -1.1084 0.0919 -0.8949 -0.1657 0.0074 0.0279 -0.5713 -1.4384
 0.8495 -1.0953 0.5438 0.0689 0.6406 0.4039 0.8655 0.0526 -0.3690 -0.2430
 -1.4406 0.0545 -0.8556 1.1502 1.0548 -0.1809 -1.5519 0.2792 -1.2563 -0.4243
 -1.1559 0.5731 -0.1264 -0.5410 -1.3078 0.0728 -0.0812 0.5666 -0.4752 -0.5399
 1.4356 0.0818 0.5059 0.0830 2.6033 0.8203 -0.1699 -0.4820 2.3367 0.6698
 1.1950 0.0496 1.8077 -0.2908 1.5227 0.5803 0.6219 0.5015 2.4223 1.7865
 -1.4161 0.4594 -1.0585 1.6234 2.0215 -0.1771 -1.3776 0.4600 -0.2161 0.2787
 1.7054 -0.3340 2.5840 -0.5445 0.1715 0.4584 1.3920 0.6723 1.5593 2.0833
 -1.0404 0.3275 -0.7563 -0.4227 -0.9606 0.1548 -0.2680 0.3886 -0.5953 -0.5968
 -0.3167 -0.7112 -0.2781 -0.2097 -0.6793 -0.5069 -0.1472 0.1228 -0.9403 -1.3716
 0.4253 -0.5707 -0.1564 0.0847 0.2533 -0.0376 -0.1350 -0.2728 -0.3641 -0.7675
 -0.4403 0.1069 0.1732 -0.0121 1.0261 -0.3266 -0.7749 0.8627 1.1525 0.0585
 0.6855 0.1737 0.9365 -0.8465 -1.2100 0.8514 -0.0313 -1.0668 -0.5086 0.2847
 0.3786 0.6363 -1.7148 -0.4932 -1.7444 0.3454 0.4248 -1.4588 -0.4615 -1.2072
 -0.4012 -0.2060 0.0713 0.6316 2.2035 0.6895 -0.0364 -0.6542 0.3731 1.5971
 -0.3600 0.5930 -0.3032 0.2867 0.6990 -0.4570 -0.2244 0.2488 0.6310 0.7423
 1.3932 -0.3926 1.8474 -0.7327 -0.8074 0.7329 0.3372 -0.4635 -0.3754 0.4169
 -0.9191 1.0882 0.4274 0.5692 1.1712 -0.7941 -0.2649 2.0395 1.6299 1.1977
 0.7386 0.4973 -0.6388 0.0079 -0.1438 0.6625 0.1944 -0.5662 0.9573 -0.2029
 -0.3344 -0.0419 -1.4810 -0.3439 -1.1353 -0.4547 -0.7773 -1.1942 -1.4945 -1.7979
 -0.4275 -0.2204 0.0717 -0.1638 0.1579 -0.5188 -0.7442 -0.1136 -0.1856 0.0955
 0.5710 0.2479 -0.8367 -0.3573 -0.7517 -0.0533 -0.2458 -1.6319 -0.6747 -0.6525
 -1.9039 0.9224 -1.0849 0.7616 0.3159 1.1560 0.3566 -0.2193 -0.4451 1.1959
 0.1499 -1.1418 0.4312 0.0991 0.7147 -0.6226 0.4027 0.8472 0.5695 0.8231
 -0.5655 -0.1492 0.6491 0.1845 0.3461 -0.0998 -0.6218 0.3552 -0.3250 0.6359
 1.1092 -0.2968 0.9953 0.2754 0.6626 0.9743 1.1174 0.3565 0.8894 0.2610
 -1.9598 1.2058 -0.4774 0.8202 0.9732 1.3271 0.3486 0.4120 0.3891 1.3208
 2.5173 0.1991 0.7120 0.2197 0.3047 1.6658 1.9023 -0.2813 1.1256 -0.7909
 -0.0941 -0.6020 0.6016 0.4129 1.0984 -0.7299 -0.3020 0.5293 0.0023 1.1365
 -0.5274 -0.6375 -0.7775 -0.4610 -0.9179 -0.2204 -0.1424 -1.2160 -1.2286 -0.3409
 -0.4323 0.1479 -0.5181 -0.0098 -0.5028 0.1676 -0.2703 -0.9189 -0.8880 -0.2907
 -0.8714 -0.6210 0.2144 0.5747 1.0901 0.8279 0.6343 0.0735 -0.2529 1.2344
 0.5538 -0.2151 0.1841 -0.3621 -1.5136 0.0144 0.2173 0.2935 -0.7081 -0.5826
 0.1642 -0.0799 0.6547 0.4396 0.7097 -1.7085 -1.7160 1.2575 0.4056 -0.5238
 -0.3328 0.6963 0.1401 0.4269 -0.1051 1.1922 0.0151 -0.3521 -0.3967 0.0909
 -0.2015 0.1367 0.1891 0.0803 0.9773 -0.3975 -0.3732 0.8695 0.5952 0.2187
 1.0731 0.0900 -0.3338 -0.5818 -1.6364 0.5395 0.6080 -0.4215 -0.5761 -0.8613
 0.1307 -0.4089 0.6121 0.0561 2.4397 0.0152 0.7484 1.4971 1.9807 1.3430
 0.0991 0.1338 1.2011 0.4282 0.6826 0.3022 -0.1708 0.8592 0.5846 0.1414
 -1.4794 -0.4211 -0.8939 -0.1428 -1.2520 -1.7395 -1.5752 -0.1895 -1.7537 -0.4754
 -0.6528 -0.1649 -0.2652 -0.1702 -0.6824 -0.0408 -0.0263 -0.3300 -1.0310 0.0034
 -0.4471 0.1700 -0.0546 0.0069 -0.5212 -0.9368 -1.3780 0.6685 -0.7401 -1.0010
 0.1737 0.4728 1.0860 -0.0582 0.6600 -0.4655 -0.0894 1.2276 1.8467 1.0749
 0.6201 0.2852 0.3405 -0.8538 -1.2803 0.1333 0.2580 -1.7088 -0.7765 -0.0434
 -0.4264 0.4040 -0.1891 -0.5017 -1.1278 0.7653 0.5516 -0.4196 -0.7023 0.5776
 1.2420 0.2472 0.3168 -0.1192 0.3968 0.8643 0.6879 -0.4784 1.3571 0.0135
 0.2354 0.0722 1.1041 0.1928 1.7981 -0.0825 0.4154 1.6721 2.8828 1.9465
 1.5573 0.2128 0.1615 0.7358 2.1732 0.4535 -0.1165 0.5752 2.5396 -0.4488
 -0.0493 0.6715 -0.4756 -0.9762 -1.6778 -0.3777 -0.0728 -0.9664 -0.9306 -0.2306
 -0.2952 -0.0233 -0.0788 0.0893 -1.4635 0.2233 -0.3096 -0.9669 -1.6749 -0.8695
 -0.5377 0.2153 -0.2823 0.2669 -0.4388 0.1677 -0.1812 0.1392 -0.4134 -0.3297
 0.6097 0.4746 0.2986 -0.7946 -1.1575 0.4839 0.5004 -1.2969 0.2742 0.4156
 0.6827 0.3143 0.0573 0.8834 0.8641 0.8250 0.7720 -0.2694 0.0641 -0.2808
 -1.6579 -0.0354 -1.2497 -0.1520 -0.8854 0.3316 0.8158 -0.2844 -1.0174 0.2863
 -0.1039 0.4136 0.1361 -0.4337 -0.4439 -0.6843 0.0968 0.9380 1.5171 0.8537
 -0.1988 -0.4010 -0.1520 0.2448 1.1789 -0.2836 0.0549 0.2260 0.2232 0.7864
 0.9516 0.1253 0.2972 1.7298 2.1984 0.6785 0.0007 0.4517 0.1953 -0.5614
 0.8710 -0.6823 0.8122 0.3204 2.1770 0.2693 0.0602 -0.4615 0.2931 0.8566
 -0.1197 0.0620 -0.3825 -0.7898 -1.0072 -0.5129 0.8898 0.1622 1.1816 0.9762
 -1.4568 0.1840 -0.8194 -0.4075 -1.8747 0.3398 -0.0508 -0.8599 -2.3738 -0.5052
 0.1153 0.1005 -0.0743 -0.2025 -0.6545 0.1481 -0.0805 -0.4157 -0.6875 -0.2742
 -1.3369 -0.1248 -0.9999 0.2948 -0.2496 -0.4985 0.1895 0.1263 -1.0289 0.4176
 0.4630 -0.4072 1.0663 0.1642 1.4138 1.5308 1.2315 0.9599 0.9024 0.6291
 0.4290 -0.4763 -0.4827 -0.4610 -1.4852 -1.7515 -0.9350 0.8016 -0.0993 -1.4412
 1.0010 -0.0791 0.5227 0.2627 0.1031 -1.3870 -0.2862 0.6105 0.6428 0.0930
 0.4889 -0.1743 0.7894 -0.8558 -0.6984 -1.6045 -0.7686 0.6528 0.8963 0.1333
 0.9480 -0.2629 1.9553 0.1862 2.1528 2.9144 1.6251 0.2645 0.9725 1.0243
 -0.6000 0.0179 0.6883 -1.0654 -0.1965 -1.4656 -0.8605 0.5420 1.0034 1.2601
 0.1926 -0.5961 -0.3633 0.8171 0.2637 -2.0157 -0.9877 1.1751 -0.3308 -1.0292
 -0.5628 0.4353 -0.8556 -0.3354 -1.6064 0.7043 0.4056 -0.2745 -0.3625 -0.5968
 -0.3165 0.2350 0.1352 -0.1999 -0.1723 0.2023 0.3453 0.1922 0.4592 0.5817
 0.8029 -0.3613 0.9089 -0.1888 -0.4738 -0.7895 -0.2848 1.0980 0.6263 -0.6712
 0.3685 0.7107 -0.3287 1.1508 2.5902 2.0189 0.2323 0.5584 1.8598 -0.1803
 0.6579 -0.2061 0.5849 -0.0101 0.1130 -1.0219 -0.5365 -0.2075 0.3599 -0.0146
 0.6091 -0.3480 1.5439 -0.0783 0.5906 -0.3734 0.5819 0.7676 0.5709 0.5262
 -0.0496 0.2962 -0.3042 0.2059 -0.2914 -0.7306 -0.1100 -0.6340 -0.3443 -0.0909
 -0.7647 1.2596 -1.1339 1.3889 2.9775 3.3836 0.7205 0.0659 1.4884 0.4325
 -0.1997 0.4745 -1.1723 0.0326 -1.3976 -0.9590 -0.4189 -1.0273 -0.8200 -0.6959
 1.4320 -0.6146 1.7718 -0.8791 -0.5645 -1.1669 -0.2551 0.2810 0.2416 -0.4712
 -0.0776 -0.1838 -0.5680 0.3610 -0.1059 -0.4115 -0.3584 0.0887 -0.5981 -0.4555
 0.0243 0.1406 -0.3857 0.3852 -0.0869 -0.1846 -0.1214 0.1171 -0.2454 -0.3881
 0.1488 0.4261 -0.0866 0.3404 0.4457 0.0811 -0.1816 -0.3841 -0.1173 -0.2348
 1.3347 -0.1534 0.5890 0.2880 2.1402 2.0785 0.6948 -0.6511 1.1912 0.9476
 -0.7071 -0.3183 -0.2857 0.3531 -0.0158 0.0803 0.0792 -0.6234 -1.7167 -0.3339
 -0.0686 0.4716 -0.5821 0.6479 0.8071 1.2762 0.7226 -0.0018 0.0748 -0.9788
 -0.0839 -0.7162 0.2230 -0.2098 -0.9458 0.0153 0.7008 -0.0944 -1.2280 -0.5208
 1.7117 -0.1918 0.6297 0.0934 2.0202 2.1921 0.7686 -0.2910 1.9154 1.1887
 -0.2246 -0.9797 0.4500 -0.5749 -1.5240 -1.1428 0.3093 0.1669 -1.6203 -0.1266
 -1.2163 0.6740 -1.5717 0.6770 0.5186 1.4729 0.7036 -1.1946 -1.0317 -0.6260
 0.5364 -0.2857 1.3181 -0.1047 0.3158 -0.1803 -0.0633 0.6720 0.8489 0.6113
 0.4767 -0.1997 0.7908 -0.1654 0.1729 -0.0061 0.2599 0.3495 0.5388 0.2690
 0.0395 -0.2801 -0.0822 0.3240 0.7352 1.7348 1.2440 -0.4780 -0.3445 0.0548
 -0.6002 0.2326 0.9678 0.0344 2.1313 -0.1656 -0.6424 1.0572 2.1739 2.6154
 -0.6245 -0.0448 -0.5969 -0.7070 -1.5186 0.3362 0.1176 -0.3002 -1.0125 -0.8625
 0.7959 -0.3847 -0.5207 -0.1021 0.6942 1.6533 1.0610 -0.6053 0.3247 -0.6155
 -0.4843 0.1584 -0.5711 1.0501 1.2264 1.8188 0.3641 0.3525 0.0156 -1.1928
 -0.1292 0.3575 1.9747 0.8259 3.6719 -0.2275 -0.9102 2.0106 3.6097 3.6113
 -0.6416 0.2804 -0.3692 1.2224 0.8493 0.9958 0.0430 0.7994 -0.0939 -1.3216
 0.0855 -0.8279 -1.1934 -0.6163 -1.1651 0.9896 0.6696 -0.8728 -1.5249 -1.4177
 -0.4070 0.5850 -0.3077 -0.6743 -1.0855 -1.4192 -0.7685 -0.2223 -0.4655 0.0328
 -0.2842 0.2605 -0.2236 -0.6966 -0.8777 -1.4084 -0.5935 0.1093 0.1196 0.0698
 -0.2808 0.0171 -0.4144 0.2958 0.9861 0.6335 -0.2366 0.7172 0.5844 -0.1940
 0.5694 0.6069 0.5237 -0.0679 -0.2784 -1.2354 -0.7125 -0.0538 0.5128 0.6896
 -0.4080 0.2078 -1.4037 -0.4070 -1.1907 -0.5238 -0.4076 -0.6885 -0.3680 -0.6774
 -0.0018 -0.2400 -0.0335 0.0017 1.6138 -0.5825 -0.8993 0.7462 1.8367 0.9623
 0.5854 -0.0696 -0.6735 -0.4616 -0.0171 0.9091 -0.1685 -1.1543 -0.5591 -0.8040
 1.0646 0.8338 1.6455 -0.2142 -0.2347 -1.4231 -0.8332 0.1940 0.6619 1.2902
 0.7267 -0.0728 -0.8408 -0.5299 -0.9487 1.5343 0.4732 -1.7628 -1.8354 -1.6068
 -0.4584 -0.0986 -0.2009 -0.0479 0.9197 -0.9675 -1.4071 0.7941 1.7088 0.5773
 0.1884 0.0115 -0.2408 -0.1072 -0.7382 0.3433 1.1571 -0.4285 0.1156 0.1208
 0.4296 -0.1160 -0.1763 -0.5082 -1.1645 -0.9169 0.1941 -0.3718 -0.0544 -0.1290
 0.9195 0.1598 0.2550 -0.8313 -0.3557 -0.8398 -0.7184 -0.4648 1.1303 0.4885
 0.1467 -0.0479 1.3682 -0.1324 -0.1110 -0.1524 0.9634 0.4669 0.2253 1.3493
 0.1318 -0.7692 0.0995 0.3547 0.2473 -0.3801 -0.1423 -0.0647 -0.4001 0.0467
 0.6035 -0.1402 0.4781 0.3432 0.8605 -0.8683 -1.0469 -0.4275 0.2841 0.4103
 -0.5052 0.0405 0.1355 0.3358 1.8873 0.7853 0.1055 0.1181 1.9223 1.9995
 -0.0459 0.5886 1.4307 -0.1769 -0.2382 0.6262 1.9503 0.5888 0.9167 1.9732
 -0.8655 0.0832 -0.2820 0.0372 1.6084 1.6843 0.6721 0.1861 1.9399 1.6488
 0.4728 -0.1171 -0.0614 0.8987 0.5546 -0.2262 -1.0718 -1.2619 -1.2316 -0.3102
 -0.4549 -0.5669 -0.3389 -0.2744 -0.7637 -2.1020 -0.8397 1.0354 -0.9300 -0.7480
 -0.2702 -0.5916 0.0168 -0.0163 -0.4053 -1.7263 -0.4206 0.7046 -0.5517 -0.4090
 -0.4405 -0.0793 0.3327 0.7314 1.2290 -0.1994 0.1131 0.0111 0.2414 1.4951
 -0.2536 0.4512 -0.1532 1.5051 1.3308 2.0143 1.1813 1.1551 0.0974 -0.9414
 -0.5179 -0.1490 0.7637 -0.5700 -0.8680 -1.7799 -1.3194 0.5188 -0.6677 0.0999
 -0.7191 -0.1220 0.8113 -0.1415 -0.3463 -0.2487 -0.1193 -0.2573 -1.1281 1.0029
 -0.3285 -0.1532 -0.0155 -0.3130 -0.9925 -2.5324 -1.9225 0.1071 -1.1254 0.2523
 0.1246 0.4237 -0.6364 1.3977 1.1004 1.7080 1.4850 1.3975 0.3060 -1.3980
 -0.0044 -0.1257 -0.7518 -0.0158 -0.2772 -2.4227 -2.2662 -0.0453 -0.5859 -0.2917
 -1.2332 -0.3146 1.2070 -0.6642 -0.8251 0.2372 0.1736 -0.0503 -1.4435 1.3656
 1.2143 -0.0593 0.6285 -0.6222 -0.6294 -0.9715 -0.1004 0.0622 1.1423 -0.6734
 0.4697 -0.2441 0.0355 0.1105 -0.3467 -0.0867 -0.0235 -0.1123 -0.4949 -1.3580
 -0.2964 -0.2478 0.6598 -0.3104 -1.1930 -1.0513 -0.5225 0.5972 -1.2598 -0.4218
 1.5824 0.0415 0.1480 -0.6239 0.3611 1.5643 0.8784 -0.0797 0.8679 -0.8633
 -0.1750 0.7374 -0.5933 -1.2674 -2.9261 -1.0425 -0.0706 -1.2356 -0.6903 -0.3448
 -1.0716 0.7493 -0.7178 -0.3970 -2.0648 0.2484 0.2499 -0.2410 -1.1702 -0.6192
 0.2547 0.2320 1.7721 -0.4566 -1.0102 -0.3820 0.4964 0.2597 0.6142 1.1717
 2.6683 -0.3193 1.2319 -0.3549 1.7289 1.6882 1.2768 0.8891 2.7042 -0.4149
 0.5781 -0.2614 2.3998 -0.6658 -0.4847 -1.2416 -0.1258 0.1983 0.9416 2.0146
 -1.5219 1.4158 -1.7189 -0.2045 -2.2028 0.1998 -0.2564 -0.3653 -1.0673 -1.1408
 -0.6083 -0.2822 -1.2082 -0.3575 -0.9023 -1.5023 -0.3718 -1.0382 -1.7016 -0.5551
 -0.3772 -0.1194 -0.9163 -1.0019 -1.3482 -0.7495 -0.2639 -1.0118 -1.1421 -0.7664
 0.0352 0.8330 -0.1824 -1.2579 -2.0380 -0.6356 0.1935 -0.3816 0.4129 -0.1988
 0.3346 0.3714 -0.1236 -0.0098 2.4117 0.3406 0.1618 0.4122 3.4933 2.0067
 -0.8648 -0.4243 -1.2458 -0.6409 -2.6066 -1.7522 0.3365 -0.3422 -1.7126 -0.5693
 0.2652 0.1034 -0.9201 0.4501 -0.4213 1.6640 1.1953 -0.4063 -0.4561 -0.9626
 -1.3751 0.5740 -1.3496 1.0065 -0.7297 0.6006 0.5358 -0.2107 -2.5192 -1.3087
 0.6787 0.3218 0.1018 0.5876 3.9353 0.3243 -0.1711 0.4168 3.5508 1.8128
 -1.9460 0.7409 -1.0409 0.6652 -1.3084 -0.8537 -0.4385 -0.0012 -2.7773 -0.7033
 0.9030 -0.3578 -0.5175 -0.9902 -2.4405 -0.3522 0.8773 -0.7423 -0.7173 -0.4334
 0.0346 -0.7558 0.0245 -0.5544 -0.9580 -0.6430 0.2189 0.1710 -0.0479 -0.5626
 -0.4944 -0.2546 -1.0776 -0.1001 -0.6540 -0.3857 -0.0726 -0.4628 -0.0884 -0.3921
 -0.0432 -0.1496 -1.3523 0.3284 -0.6407 -0.1657 0.8151 -0.5132 -0.6841 -0.6462
 0.7811 -0.7262 0.4801 1.7803 3.0527 -0.0199 -0.5231 0.4364 0.4269 0.5030
 0.2129 -0.8530 0.0456 -0.1847 -1.2371 -2.0488 -0.5609 1.2429 -0.3137 -1.6686
 0.3201 -0.5312 0.4488 -0.1628 0.7894 -0.2765 -0.1911 1.0359 0.8909 0.2869
 1.2902 -0.3515 0.5719 -1.6949 -1.8713 0.5326 1.2945 0.4141 0.8294 -0.7509
 1.2079 -0.7330 0.9104 1.1464 3.1499 0.7075 0.0352 -0.0338 1.1181 1.0491
 1.0061 -0.0403 0.1840 -1.7980 -3.4448 0.6753 1.7737 -0.3645 -0.4407 -1.2814
 -0.3930 -0.4392 0.8879 0.9133 1.6492 -0.9050 -0.3206 2.1960 1.3842 0.8483
 -0.6568 -0.1540 -1.3981 0.1388 -0.7634 -1.6286 -1.4989 -0.4253 -1.6936 -1.6622
 -0.1996 -0.8621 -0.4590 0.2971 -0.3773 -1.6120 -1.2685 -0.0367 -1.6381 -1.0952
 0.6679 -1.2688 0.9881 -0.3752 0.1746 -1.7317 -0.4576 1.5264 0.4549 -0.3757
 0.3568 -0.3744 2.7222 0.4103 2.0168 1.1331 -0.0830 1.0131 0.5357 1.2047
 0.5281 -0.2411 -0.3507 -0.3626 -0.9702 -1.2740 -0.7589 -0.7021 -1.1817 -1.8608
 0.7802 0.3963 0.5846 0.1867 0.9796 -0.2330 -0.5576 0.1360 1.6522 0.4469
 -0.2136 0.6418 -1.5389 1.2871 2.4050 0.2694 -0.2398 0.4313 1.9104 -0.0418
 -0.3989 -0.1648 1.7004 0.5770 2.2121 0.6857 -0.4614 0.9304 0.5579 1.3863
 -0.6626 0.3418 -1.9144 1.2747 1.6671 0.4759 0.3446 0.7256 1.1950 -0.6461
 1.2865 0.0927 0.6194 -1.2166 -1.7235 -2.3593 -1.2863 -0.3383 -0.5874 -1.2509
 0.3553 -0.6316 0.1087 -0.4637 -1.0667 0.6094 0.4868 -1.2470 -0.9861 -0.6098
 -0.2398 -0.1530 0.7850 -0.1523 -0.5032 0.3484 -0.1281 -0.4885 -0.7266 -0.2892
 0.3187 0.3364 -0.0638 0.2153 0.5905 -0.8432 -1.0177 -0.1416 0.5452 -0.8425
 -0.9617 1.7972 -1.0758 0.0600 -0.0624 2.4721 0.4496 -1.2851 -0.1584 0.1289
 -0.6083 -0.3731 -1.1229 -0.7167 -1.2247 0.3015 0.6733 -1.5520 -1.5084 -0.6572
 -0.0206 -0.1191 0.2211 -0.0718 0.0709 -0.3247 0.0759 -0.6056 -0.6875 0.7242
 1.9976 -1.4652 1.4049 0.4346 1.7657 0.4724 0.2586 -0.2103 -0.1089 -0.0263
 -0.2263 1.2500 -0.4631 0.1430 -0.1674 2.1453 0.4288 -1.1279 -0.1098 -0.0441
 2.2902 -1.4825 1.0362 0.5233 1.9225 0.4958 0.0708 0.1762 0.3219 -1.0266
 -0.3356 0.2660 -0.1053 -1.1414 -1.2631 -0.5766 1.1666 -0.9879 0.6657 1.2016
 -2.0938 0.0091 -1.6217 0.1213 -0.7902 -0.5414 -1.0736 -0.4156 -2.1053 -0.5976
 -1.5285 0.5467 -1.7666 -0.4488 -2.1185 0.0571 -0.3006 -1.5205 -2.5587 -0.9966
 -0.0718 -0.4181 -0.7469 -0.5744 -1.0036 0.3281 0.6413 -1.9278 -1.9861 -0.4645
 0.3349 0.0163 -0.7684 -0.0915 -0.0168 2.3821 1.9575 -0.7535 0.5209 0.8548
 -1.2278 -0.5005 -1.8596 1.1358 0.5864 1.0872 -0.0382 -0.3202 -1.4390 -1.6376
 -0.5592 0.0071 0.3619 -0.5971 -0.8175 -1.0110 -0.0347 0.8154 0.3762 0.4076
 -1.2183 0.4579 1.1662 -0.2213 1.3630 -0.3374 -1.0511 1.0022 1.2901 1.6407
 -0.2140 0.1808 -0.3930 -0.3939 -0.2199 1.2089 1.1494 -0.3459 0.3341 1.2653
 -0.6537 0.2608 1.1670 -0.0650 2.3614 -0.0591 -1.0615 0.4232 1.6861 1.8189
 -0.8021 -0.8464 -1.8175 1.0022 -0.4052 -1.0698 0.0315 0.4023 -1.9798 -2.1083
 0.1284 -0.1681 -0.4436 0.0564 -1.2568 1.1050 0.0644 -1.0178 -1.0977 -1.0917
 -0.2928 -0.2343 -0.5901 -0.3813 -1.4423 0.8016 0.7752 -0.3394 -0.2413 -0.2063
 -1.4602 -0.4177 -0.7089 0.2645 0.2702 0.2275 -0.0151 0.6124 -0.1325 0.0055
 0.0794 -0.3546 1.2876 1.3210 3.1058 -0.3722 -0.8343 2.9072 2.7952 1.6514
 0.3047 -0.6795 0.0134 0.1981 0.3987 0.8233 -0.9805 -0.6888 -1.2020 -1.1523
 0.3030 0.2947 -0.7456 1.0400 0.2188 0.6321 0.3506 -0.1802 -0.3527 -1.3323
 0.0468 1.0397 -1.6755 -0.0021 -1.4486 1.0424 0.3044 -2.3177 -1.3408 -1.0156
 0.1469 0.0297 0.8338 0.4420 1.0994 -1.0510 -0.5648 2.0260 2.2599 1.1349
 -0.3399 0.7465 -1.3102 -0.5804 -1.5415 -0.2035 -0.3701 -2.1027 -1.2598 -0.0938
 1.5925 -1.1591 1.3965 -0.5849 -0.1048 -0.4346 -0.3404 0.6961 0.3898 -1.5232
 -1.3514 -0.0286 -0.6511 0.3748 0.0963 0.4697 -0.6376 -0.3332 -1.5711 0.1865
 -0.6836 -0.1657 -0.5018 1.0968 0.8287 -0.4615 -1.0667 0.6942 -0.7415 -0.5714
 0.2981 -0.0964 -0.8005 0.5730 -0.2875 -0.0541 -1.1476 -0.6272 -1.3285 -1.8861
 2.0404 0.6299 2.3260 0.0085 1.1794 -0.6067 -1.0038 0.3459 1.5809 0.7159
 -1.3362 0.6849 -0.1679 -0.0519 0.2388 1.3307 -0.6408 -1.1881 -0.3456 1.1487
 0.5923 -0.7884 0.7059 -0.7009 -0.2105 0.1357 0.4342 0.0995 -0.2819 0.0059
 -0.7258 -0.8645 0.3848 -0.6905 -0.8887 -0.3280 0.7940 0.4901 -0.3849 1.3399
 1.6185 0.0944 1.6887 0.1819 0.7459 -1.0335 -0.4098 0.4455 0.7820 0.3576
 -0.9981 -0.6237 0.1361 -0.6286 -1.5131 -1.1741 0.2143 0.3717 -0.6686 1.2278
 -1.0217 0.6403 -1.5920 0.1410 0.4670 0.2710 -0.7435 -1.6382 -0.7351 -0.5624
 -0.2046 0.4273 0.1317 0.0314 -0.4991 1.4983 0.1806 -0.4207 -0.0649 0.0494
 0.9109 0.0341 1.4331 -0.6865 -0.6790 0.2480 -0.1328 -0.3174 0.1028 0.2261
 -0.2216 -0.1662 0.8041 -0.5796 -0.1087 0.8442 0.2302 -0.8024 -0.2922 1.1887
 -0.3952 0.9343 0.7725 -0.7748 -0.2581 0.7138 1.5307 -0.6315 0.7486 2.5449
 -1.3087 0.4962 -1.0067 -0.5821 -2.2088 -0.4593 -0.6707 -1.1492 -1.8659 0.6184
 -0.3939 0.6234 -0.6187 0.3209 1.0805 0.2561 -0.4028 0.3175 1.5215 0.2317
 -0.2718 0.4572 0.0371 0.3399 -0.3141 -2.0742 -1.6474 1.6378 0.8507 -0.7717
 -0.0467 0.4069 1.0179 -0.4345 0.0285 0.6553 1.2773 0.1759 0.6111 1.2586
 -0.3841 0.1807 -0.0102 0.5701 -0.9180 -1.9062 -1.3052 1.3245 -0.5390 -1.3397
 -0.2933 -0.7558 -0.9614 -0.7468 -1.6164 0.5805 0.4550 -1.7235 -1.7851 -0.1458
 -0.6912 0.5143 -0.4485 0.2499 -0.1365 0.6769 -0.1490 -0.3091 -0.5996 0.4945
 -1.4454 0.9504 -1.0065 0.5522 0.3444 1.2544 0.6215 -0.6040 -0.4106 0.7120
 -1.7573 0.7595 -1.2928 0.2893 -0.7638 0.0336 -0.5172 -0.2056 -0.9112 0.0833
 -0.4613 0.2112 -1.1160 1.0001 0.4377 0.8599 1.3063 1.2356 0.3501 -0.4951
 -0.5581 0.1324 0.7782 0.1919 -1.0290 -0.3672 0.1284 1.0116 0.1658 0.9911
 0.8126 -0.4509 -0.4267 -0.1299 -0.4476 -0.4413 -0.2229 -1.0505 -0.9277 -0.5238
 1.6065 -0.1112 0.7571 -0.3774 -1.0057 0.1559 0.7777 -1.4098 -0.9747 -0.6224
 -0.1087 0.4419 -1.2903 0.2703 -0.0581 0.6117 0.8799 0.3032 0.2647 -0.9334
 1.1960 -0.0612 0.6510 -0.2762 -1.1569 1.0475 1.0866 -1.1202 -1.1443 -1.1583
 -1.7100 -0.2292 -0.4709 0.4417 0.1501 -1.2536 -1.6095 1.0196 -0.2534 0.2445
 0.2660 0.1729 0.9413 -0.2458 -0.1645 0.3597 0.4552 0.6116 0.9994 1.0671
 0.3175 -0.3334 -0.2911 0.0291 -0.6823 1.0302 0.8243 0.0795 -0.7036 -0.6237
 0.6559 -0.1775 0.3288 0.2915 -0.5922 1.2273 0.6862 -0.2458 -0.5205 -0.3321
 2.2472 -0.6719 1.2904 0.0927 1.4011 -0.0825 0.1143 1.6796 1.9004 -0.8424
 -0.0260 0.4229 0.4187 0.5462 -0.8350 -0.3239 -0.1503 0.7620 -1.0959 -0.8602
 -0.5476 -0.4286 1.1572 -0.4797 0.1616 -1.0567 -0.3034 1.0591 0.9507 1.3707
 -1.4341 -0.0863 -0.2796 -0.2269 0.1812 0.3144 0.9213 0.6054 -0.0146 0.8757
 1.7390 -0.7290 0.5258 0.4045 1.8429 0.6969 0.7257 0.7265 1.8795 -0.3573
 -1.3418 0.2659 -1.0616 -0.5333 -0.4694 0.6480 0.7292 0.0166 -0.2174 0.0773
 0.4363 0.2468 0.1340 -0.0537 -1.6550 -0.4295 -0.9678 -1.2499 -2.0174 -1.1969
 0.0122 0.5949 0.2785 0.2751 0.1551 -0.4523 -0.1623 0.7859 0.6569 0.4874
 0.1765 0.1996 0.7746 -0.3737 0.6394 -0.9137 -0.6851 1.1992 1.8559 0.8989
 -0.7168 0.2459 0.5186 0.3887 0.9400 0.6690 -0.0886 0.9309 0.2298 0.6955
 1.0955 0.3478 1.0198 -0.5623 1.7863 -1.1730 -0.6640 0.2359 2.7783 1.4253
 0.8850 0.4600 0.8986 -0.8002 -0.7412 1.3653 1.6007 0.0717 0.8064 0.2746
 -0.2986 0.6042 -1.0916 0.6760 -0.8667 -0.1074 -0.6156 -0.6719 -1.4944 -1.5785
 0.6788 0.1651 -1.3113 -0.0738 -0.7993 -0.5755 -0.5723 0.0396 0.1470 -2.0338
 0.4150 -0.3100 0.7568 -0.1529 1.8124 -1.6302 -1.4100 0.8040 1.5296 0.9597
 0.7539 -0.1723 -1.1911 -1.0562 -1.6211 -2.0815 -0.8606 0.0234 0.8495 -0.9716
 -1.3744 0.2248 0.0355 -0.6617 -1.5159 0.7012 0.9220 -0.7027 -1.3086 1.0552
 1.1252 -0.0016 1.2251 0.6491 1.1493 1.5697 1.4583 0.4924 1.0108 0.3801
 0.7595 0.3431 0.2625 -0.2364 -0.3296 -1.2355 -0.4047 -0.4914 0.5175 0.4517
 0.7668 0.7982 0.1872 -0.1740 -0.0547 0.9469 0.4439 -0.2787 0.9598 0.1210
 0.3201 -0.2362 -0.3125 0.1511 0.5825 -0.4473 0.4926 -0.8285 0.2253 0.7480
 -0.2008 0.5975 -1.3334 1.4196 2.2645 2.0748 1.1680 0.4504 1.3294 0.0040
 0.3350 -0.5067 0.4677 -1.9153 -2.3871 -0.6295 0.7172 -0.7047 -0.8092 0.2272
 1.0377 -0.7722 0.6369 -0.7398 0.0114 -1.3068 -0.2334 -0.3018 0.7050 0.6751
 0.4339 0.1534 0.3151 -0.4191 -0.2214 -0.7433 -0.2352 -0.9531 0.3060 0.6525
 0.6912 -1.1131 0.7744 0.6424 1.2888 -2.0527 -0.7838 0.3389 0.4266 0.5696
 -1.0235 0.5409 -1.6636 0.7755 -0.8673 1.0967 0.3810 0.2381 -0.9008 -1.3473
 0.1092 0.2214 0.2533 0.2258 1.4207 0.9075 0.5111 0.9059 0.8828 0.1762
 -0.1059 -0.5022 0.7276 0.0280 0.2067 -0.4465 0.7455 0.4759 -0.2374 0.8342
 0.0703 0.1718 0.2487 -0.2613 0.2243 -0.1956 0.5102 0.3131 0.9757 1.4546
 -0.3164 -0.9626 0.3665 -0.3356 -0.4916 -1.4897 -0.4144 0.9776 -0.6663 -0.2749
 2.0902 -0.9581 1.2900 -0.2245 1.6948 -0.0156 0.0483 0.9677 1.9034 0.2224
 -1.3187 0.5414 -1.4548 0.1129 -0.6130 -1.7820 -0.7045 0.7916 0.7734 -0.2406
 -0.7960 -0.2425 -0.0006 0.0416 0.0613 -2.1961 -1.1851 0.4814 -0.2583 0.2786
 -1.0921 -0.3734 -0.5676 0.0797 -0.7089 -0.6373 0.1210 -0.2847 -1.7466 0.0680
 -0.4741 -0.5694 0.9817 -0.4360 -0.9735 -2.2899 -1.3172 0.2957 -1.8440 -0.5851
 1.2134 -0.4182 0.5388 0.0335 0.2984 1.0758 0.4447 0.1997 0.2988 -0.5318
 1.3383 0.4157 0.2385 0.1483 1.6270 1.3327 0.7242 0.1576 2.4274 0.4360
 -0.1182 0.1863 -0.2019 -0.1044 -0.5577 -0.8574 -0.3296 0.8417 -0.0045 -1.0689
 0.5454 -0.0693 0.8650 0.3644 0.8994 -0.9800 -0.1356 1.5229 1.5377 0.5525
 0.2279 0.3219 -0.2988 0.0006 -0.4597 -0.2811 -0.5060 -0.1697 0.0353 -1.3298
 0.3264 0.4312 1.2352 -0.1294 2.2062 -1.4225 -1.2673 0.8504 2.8767 2.1439
 1.5705 -1.1530 0.0683 0.0234 -1.0891 -1.4388 -0.2783 -0.5357 -1.7817 -1.8483
 0.0964 -0.2617 -0.3461 -0.7069 -2.2247 -1.1463 -0.2423 -0.9959 -1.9171 -1.4664
 -0.1338 -0.2412 -0.0348 -0.1121 -1.0165 -0.0774 -0.0682 0.4379 -0.6038 -1.2316
 -0.7816 0.7322 -1.3275 -0.8269 -2.7413 0.7965 0.8304 -1.6864 -1.6463 -1.6263
 -0.1993 0.4270 0.6278 0.5450 2.2055 0.6875 -0.2872 0.6355 1.4930 1.3039
 0.3778 -0.3101 0.2904 0.2363 1.8405 -0.6313 -0.3282 0.4033 1.1234 1.4169
 1.0127 0.0336 -0.4585 0.0300 0.1314 0.9937 0.8731 -0.8873 0.2046 -1.0206
 1.0532 0.0432 0.9525 0.0964 0.5441 -0.4110 0.0527 0.4306 0.4920 -0.1497
 -0.1035 -0.3256 -0.9262 -0.8999 -1.5321 -0.3557 0.2122 -1.6152 -1.6972 -0.4723
 0.3740 0.1297 -0.0322 -0.2328 -0.6740 -1.1541 -0.0710 -1.1486 -0.8549 0.4471
 -0.9116 -0.3472 0.9558 -0.8030 -0.2842 -1.4207 -0.5296 0.7915 0.0316 0.5821
 -1.1047 -0.1477 -1.0204 -0.2841 -1.3827 -0.0551 0.4336 -0.5033 -1.4746 -0.7779
 -0.0545 0.1806 -0.8864 -0.1761 -0.6788 0.1374 -0.2336 -0.8710 -0.9180 -1.0199
 -1.2153 -0.4785 -2.7218 -0.0327 -1.7343 0.7886 0.8125 -1.2515 -2.5796 -1.8108
 0.4235 0.3476 0.1581 -0.2974 -0.1546 -0.0723 -0.1198 -0.6012 0.0822 0.5800
 0.7059 -0.1890 1.6541 0.0779 1.2150 -0.7750 -0.3473 0.9949 1.6239 1.1360
 -0.3181 -0.6880 -0.4598 -0.1031 0.8522 -0.4555 -0.1514 0.2218 0.0410 0.3184
 0.2258 0.1697 0.1663 -0.3415 0.1403 0.5584 0.9537 -0.1074 0.5630 0.3835
 -1.0279 -0.3860 -0.5703 0.9436 0.9339 0.9327 0.4175 0.4130 0.1442 -0.1551
 -0.8027 -0.4808 0.5653 -1.3498 -2.2646 -2.1992 0.1409 0.9310 -0.4966 0.5407
 -0.4725 0.7218 -2.4027 0.3576 -1.4384 0.3513 -0.0824 -1.8291 -1.8248 -2.4472
 -0.3691 -0.3253 -1.4984 -1.2838 -2.9598 -2.1994 -1.0762 -0.4794 -1.3833 -1.7201
 -0.2239 -0.2881 -0.2369 0.9811 1.4249 2.3695 1.0816 -0.4172 -0.1077 0.0451
 0.2936 -1.0226 0.3522 -1.4888 -1.5267 -3.0865 -1.7803 1.2129 0.9467 -0.3934
 -0.2369 0.0162 0.7484 0.1278 0.6734 -0.0333 0.5345 0.7064 1.0127 1.5593
 -0.1230 0.4672 0.0708 -0.1187 -0.2962 -0.8048 -0.3648 -0.3331 -0.5619 0.1159
 0.2815 -0.1854 0.0546 0.3514 0.7374 -0.3479 -0.8803 0.1956 0.6942 -0.3543
 0.0566 -0.1069 -0.9262 -0.2422 -0.1595 -0.3872 0.1199 0.0784 0.3237 -0.5452
 0.1945 -0.3694 -0.3751 0.9841 0.6800 0.9459 -0.9096 -0.3385 -1.7816 -1.8444
 0.1404 0.3353 -1.1616 0.2761 -1.3439 -1.2838 -0.2942 0.2066 -0.3736 -2.3105
 -0.0727 -1.4134 -0.5230 -0.4792 -0.6827 0.7831 0.9403 -0.7780 -1.5697 -0.5510
 0.0906 -0.5501 -0.3786 -0.4492 -1.2767 -1.9238 -0.6775 -0.4245 -0.2482 -0.5023
 -0.5488 -0.1701 -0.1121 1.2223 2.1723 1.8569 -0.4757 0.3337 -0.5736 -0.3124
 0.0740 0.2140 -0.2024 -0.5068 -1.4215 -3.9708 -2.4442 -0.9732 -0.4543 -0.1586
 0.1330 0.1330 0.1590 0.9770 0.7528 0.5053 0.1194 0.6962 -0.2089 -0.6619
 0.1669 -0.0531 -0.0116 -0.7108 -1.2370 0.0223 1.0819 -0.2028 0.0419 0.1104
 -0.2494 -0.2661 -0.0068 -0.5728 -0.8951 -1.1278 -0.8533 -1.0392 -1.4605 0.0550
 0.8477 -0.6822 0.2814 0.7672 1.6065 0.2598 0.0008 0.3462 0.7848 -0.3525
 -0.2149 0.4253 0.8199 -0.0966 1.0434 2.9866 0.6429 -0.9510 0.4218 1.2331
 1.0501 -1.1084 -0.0139 0.0834 0.0090 0.8385 1.1285 -0.8252 -1.2727 -1.4346
 -1.3142 0.0414 -0.5797 -0.2663 -0.2330 -1.9902 -2.2509 1.0526 0.2060 -0.4900
 -0.8193 -0.8385 -0.5042 -0.2816 -1.7799 -2.6115 -1.3401 -0.3300 -2.7136 -1.1266
 0.3126 0.7967 0.6436 -0.2511 0.8597 2.2052 -0.0547 -0.6703 1.2945 1.1416
 -0.9612 -0.9297 0.1931 -0.9922 -3.5128 -2.1465 0.3409 -1.3954 -3.7112 -0.3363
 0.8583 0.1439 0.9342 -0.0030 0.9212 1.8604 1.0220 0.0653 0.6947 0.0847
 -0.3142 -0.2079 -0.9245 0.6566 0.3922 -0.4782 -0.0176 0.7090 -0.1500 -1.0054
 -1.1183 0.1620 -0.2756 -0.6269 -1.5651 -0.3509 0.1319 -0.3660 -0.6198 0.3718
 0.0384 -0.3934 0.5856 -0.2211 0.6516 -0.7826 -1.0469 -0.0607 -0.4227 0.0997
 -1.7799 1.0046 -1.8751 0.9449 0.7687 1.7959 -0.2433 -0.7881 -0.9304 0.6515
 -0.8765 -0.3053 -0.6038 1.0784 2.4622 1.9074 0.1848 0.4963 0.4146 -0.7009
 0.8533 0.1004 -0.3449 -0.9750 -2.4888 -1.4629 -0.8734 -2.2240 -1.4366 -0.6441
 -0.5660 -0.1768 -0.3619 -0.9780 -2.7396 -0.7663 -0.1260 -0.7997 -1.8059 -1.6386
 -1.0154 0.9049 -0.4397 0.6625 1.0831 1.3216 0.2051 -0.5524 0.4451 2.0527
 -2.2118 -0.0090 -1.6513 -0.8235 -3.8947 -1.7554 -0.2947 0.4254 -2.9165 -2.7049
 -0.3029 0.6820 -0.6702 0.7634 2.1745 2.0797 0.6620 -0.0433 1.2845 0.7747
 1.3425 -0.5997 0.8193 0.7147 1.6059 1.2931 0.3462 0.0818 0.4728 -0.8945
 -0.6440 0.0636 -1.3544 0.2379 -1.4884 -0.7588 -0.4578 -0.2997 -1.7950 -1.3885
 -0.4869 0.6071 -0.3435 0.3386 0.3241 1.8777 0.5991 -1.1058 -0.0016 0.2111
 0.7895 -0.1603 1.4383 -0.1225 0.2550 0.9142 0.3006 0.6481 1.1261 1.5209
 0.5243 0.0690 -1.2098 -0.6569 -0.3662 0.4949 -1.1553 -1.8209 -0.7910 -1.0451
 -2.1841 -0.5550 -0.1134 0.1311 -1.0210 -0.4770 0.3247 -0.0467 -2.1794 1.0485
 -1.3802 0.0406 -2.6404 -0.1515 -2.3527 -0.0848 -0.0172 -1.6067 -2.8886 -2.2868
 0.3197 -0.0707 1.6349 0.0631 0.0879 -0.2701 0.0285 1.4071 0.7943 1.5037
 0.5952 -0.1260 -2.5044 -0.2765 -2.8581 0.5919 0.4880 -1.8378 -2.1437 -3.9514
 1.0135 -0.2283 0.4821 -0.0653 1.0341 0.3192 -0.0053 0.3441 1.3455 0.6671
 -0.4754 0.2101 0.0276 -0.1358 1.2263 0.5407 -0.4920 -0.3523 0.3028 0.6289
 0.4477 -0.4281 0.5991 -0.2176 -0.6792 0.3223 0.5207 0.1741 -0.2744 -0.5150
 -0.9596 -0.1411 -1.1225 0.0026 -0.7053 0.3436 -0.1561 -0.6411 -1.8829 -0.2587
 -0.6118 1.0727 1.0008 -0.1002 0.1520 -1.8687 -1.4103 1.3860 1.2998 1.9486
 -0.9111 -0.2075 0.1717 0.2026 1.2826 0.7142 -0.0268 -0.6482 0.9144 2.4098
 -0.7192 0.2947 -0.9359 -0.4995 -3.1362 -1.1044 -0.9880 0.3166 -2.1660 -2.7334
 -0.2329 -1.1072 -0.7389 -0.6653 -1.6773 -0.5346 -0.1733 -0.4203 -1.4610 -1.2781
 0.4135 1.0270 1.4249 -0.5562 -0.6427 -1.5569 -0.4452 1.3448 1.5618 1.1127
 -0.5546 -1.4092 -0.9420 -0.2539 0.1084 -0.3804 -0.2205 -0.4187 -1.0495 -0.5958
 0.2486 0.2014 1.3245 1.0668 2.7619 0.4714 -0.2123 1.0105 2.1047 1.8223
 -0.2188 0.3204 -0.7496 -0.2008 -0.1470 0.5678 0.1127 -1.0702 0.3390 0.5271
 -0.6437 0.3280 -0.7781 -0.0321 -0.0547 -0.4306 -0.5699 -0.0748 -0.3968 -0.4722
 0.1902 0.1034 0.8082 0.1156 0.4285 0.5747 0.0028 0.8879 1.5748 0.6520
 1.3191 0.6606 1.2757 -0.7959 -1.8201 -0.7595 1.0989 -0.1440 0.7182 0.8888
 -1.3930 -0.0374 -0.0949 0.2818 -1.2959 -1.9666 -2.0408 0.3333 -2.2752 -0.0093
 0.5730 0.2848 -0.6991 -0.3416 -1.2131 1.4016 1.0954 -1.4239 -0.3095 -1.0290
 -0.9827 -0.1068 -0.8268 0.1125 -0.5256 -1.5576 -1.8710 -0.2269 -1.0058 -0.8302
 1.1434 0.5382 0.5603 -0.1098 -0.5613 0.3028 1.7886 -0.0572 0.8806 0.4199
 -0.6767 -0.3963 -0.5505 -0.0053 -0.2081 -1.4950 -2.2227 -0.2022 -0.5649 -0.9978
 0.3033 0.3141 0.9682 0.5958 0.9067 1.1306 0.1473 -0.0982 -0.4330 0.4544
 -0.5083 -0.4342 0.1124 -0.0908 -0.4360 -1.4866 -0.8010 0.3541 -0.5298 0.7139
 0.5963 -0.1667 -0.1974 -0.2959 -0.5698 0.4950 0.4646 -0.7675 -0.0806 -0.2524
 -0.2415 0.4413 -0.2763 0.8040 0.3656 0.0150 -0.6736 -0.3717 -0.9892 -0.1977
 -0.3562 0.0222 0.2042 -0.0745 -0.5178 -1.0170 1.1200 1.6575 0.4084 0.3951
 0.1662 0.6674 1.5686 -1.2915 -2.8607 -0.3883 0.2711 -0.1433 -0.1767 0.5785
 -1.0033 -0.5960 -1.1008 -0.5918 -0.7818 -1.4231 -0.5006 0.1815 -0.9177 -0.0246
 -0.2002 -0.2512 -0.2384 -0.6519 -2.2032 -0.4590 -0.4470 -1.6614 -2.1611 -0.5796
 0.5224 -0.5751 0.4809 0.6164 1.5254 0.5417 1.5141 1.8522 1.1391 -0.1735
 -0.7118 -0.1451 -0.5855 0.2628 -1.0115 0.5479 -0.5834 -2.3088 -2.8801 -0.5902
 -0.1760 0.7069 0.6419 -1.0896 -0.6567 0.7091 0.8903 0.2180 1.1998 1.4111
 0.0640 0.1766 1.1321 0.1940 -0.5479 -0.5730 -0.3486 0.6981 0.1759 0.0435
 -0.8824 -0.3268 -0.2006 0.6482 0.8852 -0.1588 -0.3944 0.5674 -0.3748 0.2170
 0.3997 0.0439 1.4567 -0.4101 -0.0280 1.4673 1.2771 0.2036 0.7766 1.2467
 1.9425 -0.1744 0.3177 0.8722 1.3690 1.0104 1.2404 1.3723 1.7376 -2.0228
 -1.6764 1.0656 -1.9003 -0.3796 -2.8077 -0.8376 0.4927 -0.5732 -1.9105 -0.3995
 0.6961 -0.2417 0.4666 -0.4668 -0.7007 -1.9501 -1.0522 0.5928 1.1204 -0.3290
 -2.2046 0.1478 -1.1018 -0.3659 -2.0756 -0.3648 -0.2354 -0.4445 -2.3256 -0.1052
 1.9891 -0.0980 0.5888 1.2228 3.5435 1.9833 0.6738 1.1529 2.7287 -1.0392
 -2.4745 -0.0140 -0.7062 -0.5952 -2.2282 0.4957 -0.1652 -0.6613 -2.7898 0.2126
 0.1074 0.6855 -1.0357 0.2973 0.0419 -0.3761 0.2279 0.3564 1.2940 0.3202
 -0.3207 0.4616 -0.3234 -0.8456 -2.3014 -0.6707 -0.0177 -0.7359 -1.7236 -0.6316
 0.4414 0.0350 0.3456 -0.9058 -1.4164 -0.8277 -0.7342 -0.1850 -0.2404 -0.4400
 -1.0393 0.9533 -1.1227 -0.1512 -0.6010 -1.0353 -0.7620 0.5694 0.1193 0.1637
 1.5413 -0.5163 0.1418 1.4340 4.3500 3.1077 1.3650 -0.0682 1.3192 -0.7658
 1.3769 -0.7964 0.4534 -0.0184 -0.8865 0.5016 1.7404 1.1581 0.7205 -1.1976
 -0.2385 -0.2465 -0.2810 -1.1487 -2.4349 -3.5261 -1.4031 -0.9297 -2.0108 -0.3277
 -0.2830 0.2160 -1.1511 -0.8386 -3.1092 -1.0588 -0.4889 -0.4175 -1.4050 -1.6560
 1.3167 -0.1844 0.3773 1.2243 4.6782 3.3335 0.8020 -0.8144 1.6078 0.6314
 -1.1404 0.9160 -1.4417 -0.7306 -3.4531 -0.5521 -0.7545 -0.4305 -1.2565 -1.3078
 1.6561 -1.0478 1.7845 -0.2276 0.5794 -1.8314 -0.0630 1.3566 1.2056 0.7010
 -0.2110 0.1635 -0.6688 0.8044 0.4457 2.7004 2.2401 0.0104 0.4548 -0.4954
 -0.5918 0.4031 -0.5246 0.4489 0.2512 0.8100 0.5803 -0.7372 -0.1218 0.5017
 1.8759 -0.3850 0.9405 0.0239 0.1352 0.4510 1.1718 0.1656 1.4514 0.1716
 0.4454 -0.2986 0.1190 0.7273 4.4776 3.0739 0.2660 -0.2183 2.0171 0.8990
 0.6188 -0.2562 0.1891 -0.4105 0.5461 -2.5868 -1.4482 1.5268 1.0926 -0.7949
 -0.6684 -0.3775 -0.0645 -0.4368 -2.0962 -0.6618 0.9973 -0.1814 -1.0513 -0.6659
 -0.0135 -0.2292 -0.2295 0.1593 -0.5150 -0.2887 0.2099 -0.1528 -0.4411 -0.2727
 -0.3032 0.0057 0.5925 0.8912 4.1850 2.9289 0.2042 -0.0001 2.0640 2.3247
 0.2486 -0.1367 -0.2370 0.5506 -0.6739 0.6990 0.6605 -0.4602 -0.8272 -0.0714
 0.2925 0.3140 1.1602 -0.7758 -0.0897 -2.7192 -0.9692 1.1707 1.4187 0.4892
 0.2063 -0.5430 -0.7957 0.3918 0.8002 0.0012 -0.7302 0.6948 -0.7428 -1.4509
 -0.3237 -0.4934 -0.1424 0.5366 -0.0156 0.9674 0.3961 0.2174 -1.3453 -0.6430
 -0.4314 -0.3715 0.6978 0.5068 1.6703 -1.1922 -0.5506 1.5305 0.3921 0.6209
 -0.0966 0.3574 -0.2909 1.8495 4.6210 3.4394 -0.4004 -0.8554 1.6361 1.5194
 1.8011 -0.0302 0.4769 -0.6516 0.0703 -0.3634 0.5566 -1.1599 1.6336 0.0730
 -1.0976 -0.3157 -2.1999 -0.8770 -3.4470 -2.4066 -1.0075 -0.4131 -3.4020 -3.1725
 -0.2993 -0.3399 -0.1079 0.0624 -0.4549 -0.6070 -0.3531 0.2694 -1.0688 -0.7192
 -0.1744 0.5832 0.3753 1.5893 3.2365 2.5539 -0.6321 -0.1119 1.1270 1.5655
 -0.4313 -0.2922 1.0514 0.4777 0.7416 0.1318 -0.0725 1.4559 -0.1887 0.2042
 0.7091 0.1877 -0.8486 -0.4418 -1.6184 -0.4032 1.0532 -1.4039 -0.8734 -1.0614
 1.5672 0.0825 1.5910 -0.4478 1.7968 0.6581 -0.0243 0.1431 3.4424 1.4434
 0.1826 0.4194 0.5163 -0.1719 0.4050 0.9768 -0.0399 0.5866 1.2332 -0.0175
 1.3931 0.4023 0.7295 -0.1328 0.2784 1.0058 0.6514 -0.2571 1.2623 -0.5133
 -0.4385 0.0205 1.4859 -0.0148 1.4682 1.0084 -1.0884 -0.3013 0.2031 2.9045
 -1.3254 -0.9132 -1.1708 0.6374 0.8080 -0.9967 -0.2068 -0.1863 -1.8016 -0.1806
 0.7706 -0.6046 -0.4706 -0.8550 -1.3804 -0.1952 0.6243 -0.7594 0.3984 -1.3556
 0.1827 0.2572 -0.1295 -0.1454 -0.4466 0.7728 0.3354 -0.4229 0.0139 -0.6897
 -0.0438 0.6165 1.9069 -0.3944 0.4023 0.9685 -0.2161 0.0637 0.6955 2.8585
 0.6000 1.0938 0.1379 0.3078 0.4067 1.8802 0.4903 -0.2740 0.7781 -0.5786
 -0.4126 -1.2371 -0.6716 -0.3159 -0.4158 -0.7301 0.7113 0.6081 -0.7053 -0.8752
 -1.0081 0.3097 -1.0571 1.3730 1.9278 0.1337 -0.6119 -0.8916 -1.0856 0.9436
 0.1583 0.5959 -0.7289 0.6651 0.9591 1.4515 0.2568 -0.9813 0.1400 0.3503
 -0.5184 0.0074 -1.0094 0.3685 0.8963 0.9876 0.6857 -0.6836 -0.4790 0.2799
 -1.2482 1.6020 1.2235 -0.1887 -0.4138 -0.0139 -0.6477 0.4869 1.2923 3.0959
 0.4594 -0.6325 0.3695 -1.0134 -1.5469 -1.1582 -0.7876 0.2725 -0.2308 -1.5105
 -1.4542 -0.7121 -2.1417 0.7920 0.0322 -1.3466 -1.5027 -0.7921 -2.8328 -1.8365
 -0.4652 -0.0789 -1.0108 0.4537 0.3311 1.1200 0.4303 -0.7600 -0.8639 -0.4659
 -0.9316 1.7079 0.9255 0.3441 0.0658 0.7054 0.4466 0.9612 1.7063 2.6517
 0.1343 0.1974 -0.5063 0.1051 0.7659 2.0336 1.4430 -0.6721 0.3726 0.8263
 0.5068 -0.4585 -0.6793 0.0512 0.1994 -1.3068 -1.3153 0.4433 0.3577 -2.1965
 0.3655 -0.6238 1.8521 -0.7439 -0.6080 0.4900 0.5978 0.6627 0.1277 0.8300
 -0.0687 -0.4574 0.9945 -0.0462 0.8670 0.4669 0.3487 0.6160 0.5711 1.5228
 0.4493 -0.5019 0.5127 0.5315 1.5638 1.2861 0.4168 0.7738 1.2629 0.1361
 -0.0683 1.0490 0.4315 -0.4227 -2.7838 -0.8260 0.5374 0.0980 -0.9662 0.9430
 -0.7437 0.3818 -1.7022 0.0146 -0.9125 -0.5262 -0.8036 -1.6730 -1.4358 -0.9706
 0.3477 -0.8982 0.7829 -0.4017 -0.6729 0.9025 -0.0593 -0.8382 -0.8361 -0.8583
 0.0257 -0.4429 0.3670 0.4202 1.1338 1.1609 0.0717 0.3983 0.4064 0.0851
 1.0836 0.5094 1.0632 -0.5011 -1.5809 -0.9759 0.7886 1.0447 0.4533 0.7864
 0.2466 -0.2586 0.6990 1.1170 2.8090 0.9812 0.0890 1.7822 2.2811 1.0578
 0.4464 -0.5961 -0.5091 -0.3981 -0.0598 -0.4563 -0.6604 -2.1167 -1.3026 -0.5563
 -1.3558 1.4800 -1.2370 0.0297 -0.7270 -0.7984 -1.0426 0.1083 -0.0436 -0.0659
 -0.2504 0.7960 0.5126 0.4164 0.5901 -0.3785 -0.8753 0.9846 1.0745 0.4853
 0.1227 0.2320 0.1791 0.1072 1.0642 -0.6323 -1.4103 -0.0712 0.2886 0.2263
 0.4934 0.3773 1.7617 0.2728 -0.1075 0.6610 2.1465 2.4667 1.7951 1.0430
 -0.6878 -0.9801 -0.5063 -0.7415 -2.0168 -0.4123 0.1838 -1.0181 -2.1753 -0.3098
 -2.5317 0.6626 -2.2938 0.6679 -0.3442 0.8573 -1.1521 -1.6059 -2.8052 -0.9331
 -0.2463 0.4645 0.0412 -0.0890 0.3178 -0.2471 -1.1308 -0.1249 0.2129 0.5011
 1.3343 0.3580 2.0150 0.2252 1.2890 -0.1320 1.5812 2.6419 3.4732 1.3000
 1.2924 0.3316 1.4243 -0.6840 0.2456 -1.6942 -1.5388 0.5004 1.1545 0.6274
 -2.0243 -0.4789 -0.8100 -0.2410 -0.7349 -0.3512 -0.5391 -0.6826 -1.7565 0.3928
 1.5766 -0.3548 0.4160 -0.0395 -0.6051 1.2403 1.7960 -0.7894 -0.0412 -0.0684
 0.9704 0.2560 0.6062 0.2229 0.1784 1.1944 0.9761 -0.6654 -0.0168 0.3515
 0.2007 0.3268 0.7534 0.2356 0.7674 1.5871 0.8372 -0.7814 0.6757 1.5399
 1.7039 0.6175 0.1476 0.1053 0.5640 -0.5771 0.5169 1.6484 1.6827 -1.2168
 -1.6107 0.0668 -0.9223 0.2691 -0.9199 -1.1059 -1.3422 0.5061 -1.1406 -1.0475
 -0.3022 -0.2336 -0.3569 0.3808 -0.5436 3.5759 1.1478 -1.5919 -1.6267 -0.3835
 0.0312 0.3833 0.3726 0.5118 0.5521 1.5951 0.7502 -0.6767 0.2083 1.1894
 1.9097 0.1985 0.2752 0.1520 1.1351 -0.9782 0.4638 1.0515 1.4491 -0.9239
 0.0965 0.6735 0.9446 0.0940 0.6540 0.7952 1.2450 -0.4828 1.4953 2.3202
 -1.0919 -0.0015 -1.4510 0.0805 -2.1498 -0.3322 -1.0976 -0.9052 -2.5548 -1.9355
 -1.0438 -0.3024 0.5702 0.1364 1.1178 -1.2823 -0.5398 2.2109 0.8273 0.8210
 -0.6360 0.0981 0.4576 0.4570 1.2760 1.3036 1.0203 1.2195 0.8656 0.9298
 -1.4097 0.2391 -0.4737 1.3437 1.0609 1.7119 0.3139 0.3612 -1.3524 0.1610
 2.9287 -0.3719 1.3592 -0.9310 1.8706 0.0691 1.7388 0.5563 4.1402 0.9823
 0.3406 -0.0238 -0.5543 -0.8946 -2.7746 -0.6835 -0.4402 -1.6805 -2.2390 -1.5746
 -2.2778 0.5737 -0.7636 1.5537 1.7616 2.1801 -0.7765 0.5788 -0.8762 0.6316
 -0.7911 0.0109 0.2124 0.7490 0.6977 1.0743 0.2866 0.8021 -0.7267 0.3840
 2.3027 -0.6248 1.4199 -0.8502 1.8242 -0.2367 1.5441 0.7495 3.6471 0.9923
 -0.7998 -0.2692 -0.5703 0.8806 0.1316 0.2865 0.5729 0.7435 -1.5989 -0.6128
 -0.6960 -0.1428 -0.2472 -0.7921 -2.1836 -0.0177 -0.2350 -1.2213 -2.0223 -0.3384
 1.8275 0.6250 0.3256 -0.5843 -0.8568 -0.7059 -0.3415 -0.3898 1.2186 -1.0761
 0.9811 0.4946 0.0072 0.8032 1.4295 1.4728 0.2659 0.5431 1.2929 -0.6176
 0.8686 0.4568 1.0006 0.1881 0.6720 2.6288 0.7720 0.5050 1.0713 -0.0064
 0.5002 -0.6850 -0.3137 1.0741 3.7417 -1.5418 -0.4708 1.2854 2.1877 0.5420
 -1.5386 -0.0398 -0.5278 0.8909 0.4244 1.8786 1.1080 -0.2204 -0.9028 0.3787
 0.9289 0.9254 1.1891 -0.2268 -0.1941 2.1434 -0.0514 -0.4606 0.7250 0.9627
 0.7962 0.7493 0.8988 0.4287 1.0565 2.4662 0.8666 0.5399 1.5528 0.1916
 0.3054 -0.4704 -1.0457 0.4894 2.1062 -2.1917 -1.0372 0.6354 1.1284 -0.4835
 1.5285 0.0266 1.2098 0.0196 1.1236 2.0335 1.0737 1.1153 2.1363 -0.6433
 -1.5145 0.4587 -1.0401 0.8088 -0.4238 1.0753 0.1293 -0.2471 -1.0928 -0.2648
 -0.2107 -0.4288 -0.1693 -0.5343 -0.1960 -1.1249 0.5073 -0.6688 -0.4324 1.1371
 1.1532 -0.0908 1.1390 -0.2942 1.7461 0.4558 0.3473 0.0882 1.9353 1.7234
 -0.1615 1.0379 -0.3091 0.6708 2.0868 2.0916 0.4971 -0.1354 1.4904 1.4529
 2.1417 -1.2640 1.7472 -0.9590 0.4912 -2.2757 -0.9136 0.2792 1.2228 -0.3062
 -0.4197 -0.0059 -1.0038 0.3739 -0.5584 0.7939 -0.6000 0.0591 -1.7267 -1.8891
 -1.1400 1.3672 0.5472 1.0049 1.7826 1.9893 0.8498 0.4054 1.2636 3.2190
 0.2385 0.7695 -0.2084 0.8378 2.1143 2.2788 0.8984 -0.2162 1.0557 1.0767
 1.7523 -1.4497 1.0944 -1.1177 -0.1740 -2.0880 -0.5486 -0.4202 0.4492 -0.4960
 0.2103 0.6240 -0.9886 0.6314 2.2055 1.2290 -0.0818 -0.6721 0.8342 0.2848
 0.0217 -0.1623 -0.1679 -0.1651 -1.3089 0.6994 -0.0378 -0.2921 -1.5194 -0.9316
 -0.3134 -0.5471 -0.0099 -0.0998 -0.6113 -1.6110 -0.2373 1.3088 0.3846 -0.7066
 -0.1589 0.3345 0.5692 0.2483 1.3997 -0.7565 -0.3420 0.8803 1.9500 1.7412
 0.8925 0.0161 1.3810 0.3503 1.8385 1.1919 0.7259 0.7785 2.0308 2.0231
 -1.0842 0.1722 -0.7675 -0.7405 -0.5781 -2.3979 -1.1685 -0.9641 -0.5513 0.2719
 0.5895 0.4505 0.7141 -0.4181 0.5367 1.4625 0.3752 -0.4449 1.6085 1.0135
 0.7539 0.5747 1.4595 0.7581 0.8443 1.4004 0.9688 1.7074 1.1717 1.1173
 0.8409 0.0008 1.4694 0.8400 2.8436 2.0376 1.0089 1.4040 2.6180 1.9021
 -1.6760 -0.2178 -1.1532 -0.1818 -0.3632 -2.4467 -1.5219 -0.6832 -1.4542 -0.3413
 0.9990 -0.6205 1.2670 0.4514 2.4729 1.8003 1.0168 0.3637 2.0800 1.8495
 -0.3354 0.5816 0.4639 0.0074 0.4589 0.9269 0.2616 0.4228 1.1836 1.0153
 0.8165 -0.2701 -0.3393 -0.2807 -0.8770 -1.3533 -0.8176 -0.5682 -1.0283 -1.9511
 0.8026 -0.1615 0.7187 0.2291 0.0959 -0.7714 -0.0441 0.2733 -0.0937 -0.0059
 0.3510 0.5856 1.6832 1.5058 3.1891 1.0710 0.0768 1.7994 2.4087 1.8100
 -0.7148 -0.7575 -1.7947 0.1352 -1.9811 -0.0741 0.4243 -1.6964 -3.2666 -2.0366
 -0.9329 0.3539 -0.8422 1.7903 2.2696 1.6366 0.1094 -0.2436 -0.4064 0.7772
 1.3700 1.0970 2.0654 0.1807 1.7430 1.0649 1.0698 1.9029 3.4018 1.7803
 0.6778 0.7269 1.2654 1.0081 3.0130 0.9307 -0.3071 1.1871 2.1542 1.4241
 -0.3822 -0.7342 -1.4063 -1.3441 -3.9944 -1.4663 -0.3714 -2.0128 -3.3253 -2.3780
 -0.7363 0.2938 0.4865 0.8858 2.0813 -0.6170 -1.6344 1.2013 0.5729 1.0379
 0.0939 0.4540 -0.4997 1.2883 1.2404 1.7943 0.4832 -0.3278 -0.2232 -0.0050
 -0.3773 -0.4312 -0.2280 -0.4896 -0.4562 0.2527 0.6340 -0.9367 -0.5749 -0.1082
 -0.0285 0.0735 0.9452 -0.5613 -0.3279 -0.3130 0.4458 0.6037 0.4944 0.6138
 1.3802 0.6796 1.6232 0.2759 1.4476 1.8201 0.9471 0.3108 1.3204 1.0184
 -1.3079 -0.9845 -0.8126 0.0922 -0.8659 -0.0766 -0.5949 0.2606 -2.2192 -1.8851
 0.7296 -0.3757 2.0265 0.2349 1.0028 1.7743 0.4832 0.9970 0.5055 0.8088
 1.6423 0.9345 0.7270 0.6834 2.4625 1.5306 1.6342 0.8415 2.9836 1.2863
 1.3054 0.6892 1.8505 0.3904 2.2532 2.1976 1.4178 0.1729 2.4003 2.2281
 -2.0556 -0.5450 -1.7548 -0.0106 -1.7697 -0.6597 -0.4989 -0.6425 -2.4991 -1.4215
 1.2132 0.6212 1.5202 -0.8428 -0.8017 0.4783 0.4003 -0.7592 0.8531 1.1218
 0.5146 -0.2618 1.6930 0.1037 1.5446 1.4816 0.7819 1.0460 1.1134 1.2146
 -1.2219 -0.3130 -1.7794 0.3686 -0.5658 -0.2959 -0.7153 -0.4150 -1.7155 -1.5495
 -0.0330 0.5348 -1.0929 -0.1341 -0.6535 -0.1489 0.2568 -0.2140 0.0029 -0.8546
 0.2624 0.8775 0.7412 0.4672 2.3671 2.5696 1.8900 0.8074 2.7617 2.1691
 -0.4505 0.3966 -1.4153 0.1856 -0.6965 1.2504 -0.8019 -1.6134 -1.5065 -1.9398
 -0.5633 1.7621 0.1624 0.3789 1.2790 1.4040 -0.2089 0.3138 1.6691 1.3411
 1.8278 -0.2816 1.7676 0.5305 3.4418 0.9994 1.5186 1.9665 3.6053 1.6751
 -0.2070 0.6246 0.5025 0.1313 1.4624 0.2408 0.4083 1.1962 1.7071 2.0206
 -0.5800 -0.5186 -1.5047 -0.0916 -2.1746 -0.3805 -1.0651 -1.2238 -3.1225 -2.6766
 -1.4568 0.6335 -0.5983 -0.3682 -0.8105 -1.0779 0.3157 0.3652 -0.1415 1.5428
 0.0100 1.2115 0.1560 0.2488 1.1897 0.4852 -0.3046 0.6361 2.0154 1.0381
 0.3789 -0.5716 -0.0165 0.1759 0.0220 0.8570 -0.2482 -0.6850 -0.7468 -0.9686
 0.9592 -0.7249 0.1268 0.1203 0.6305 0.3325 0.7820 0.1395 0.5591 -0.2232
 1.2768 0.2219 0.3490 0.6358 2.3353 0.5891 0.4608 1.3912 2.5097 0.7660
 -1.0573 -0.2224 -1.0837 -0.0677 -0.3471 1.3903 0.0840 -2.0206 -1.8231 0.4315
 1.0840 0.4459 0.2532 0.1758 0.5123 1.8518 1.6372 -0.5935 1.0288 1.3491
 1.6602 0.1914 1.3651 1.1970 4.4300 0.8118 0.1677 1.6790 3.5798 0.8994
 1.8293 0.2939 1.3176 -0.2846 0.6572 -0.5723 0.4719 1.3581 3.1019 1.0207
 -1.0211 -0.2110 -0.6366 -0.9074 -1.9397 -0.3181 -0.6186 -1.1548 -1.6284 -0.3740
 1.1979 -0.2152 0.4596 -0.6728 -1.8882 -1.9558 0.1834 1.2999 0.8291 -0.6830
 1.3276 -0.0254 0.6129 0.6586 1.4369 1.7470 1.4055 -0.2853 0.9919 1.0189
 -1.4154 0.1781 -0.6402 -0.0468 -0.0457 -0.0777 -0.9866 -0.7461 -1.2318 0.2816
 -0.0405 -0.4011 0.3607 0.4466 1.5803 -0.5637 -0.8575 0.9170 0.7113 -0.1198
 2.0340 -0.1212 2.3997 0.3464 3.0980 0.1203 0.3279 1.5799 3.8135 2.1374
 -1.6307 0.0501 -0.2146 0.0528 -0.5752 -0.3527 -1.0616 0.5121 -0.5982 0.7675
 0.0724 -0.1954 1.6460 0.6713 2.3708 -0.2475 0.2631 2.7605 2.5738 2.0398
 1.8041 -0.0263 1.2011 0.2812 3.0158 1.4217 0.7385 -0.2211 2.1323 1.2533
 1.0808 -0.0640 1.1799 0.5174 1.9897 -1.1465 0.2103 1.2399 1.8573 1.1790
 -1.7367 0.2212 -1.7965 -0.3439 -2.5459 -1.1325 -1.1300 -1.0751 -2.4576 -0.8141
 0.8801 -0.3321 0.7751 -0.0064 0.2228 -2.0005 -0.1187 1.0612 0.7116 -0.4836
 -0.1645 -0.0539 1.4737 0.3745 2.2261 0.2034 0.1201 2.0465 1.7887 1.6899
 -0.6321 0.3177 -0.4050 -0.1760 -1.3747 0.6708 0.0523 -1.0425 -1.1251 0.0211
 0.4995 0.1934 0.0875 -0.2889 -0.1319 0.1918 -0.3569 -1.0274 -0.1463 -0.2129
 0.6398 0.4220 1.1947 0.0593 1.6952 -1.1009 -0.3490 0.6797 1.6582 1.5864
 -0.1115 0.6636 0.1941 -1.7455 -3.9180 -3.4698 -1.9693 -0.4106 -1.0472 0.1306
 2.0298 0.7470 1.5731 0.3982 1.3242 0.0019 -0.1216 1.0461 2.4357 0.0087
 -0.0616 0.0406 0.5569 1.3499 3.9806 2.6444 1.1426 0.4726 2.0287 1.6212
 1.1781 -0.2297 1.3717 0.1006 1.1699 0.0464 0.8479 0.9926 1.3594 0.1710
 -0.5015 -0.4480 -0.1498 -1.4801 -3.7925 -2.5831 -0.9452 -0.3744 -1.8814 -0.4191
 0.8097 -0.4273 0.2055 -0.6836 -0.6180 -1.0442 0.4014 -0.1872 -0.0839 -0.9264
 1.3665 1.0369 0.7069 0.6335 1.4716 1.2569 0.3833 0.2933 2.0362 0.0142
 -1.1527 0.1146 -0.4304 0.0837 -1.0397 -0.3458 -0.3645 0.0595 -1.3425 0.1985
 -0.9891 -0.1190 -0.5786 0.0565 0.0627 0.4847 0.3374 -0.6380 -0.6606 0.6548
 0.7756 0.2193 0.7175 0.6036 1.2669 1.7323 1.6557 0.1329 1.2213 0.6408
 -0.6045 0.4632 0.3648 0.7249 -1.0596 0.4422 1.5520 -0.1851 -0.5361 0.8676
 0.9536 0.2718 0.9838 -0.4000 1.2636 1.0469 1.6507 -0.2714 1.4659 1.7731
 0.5496 0.0977 0.2651 1.0632 2.6182 2.2052 -0.0762 0.2246 0.7396 0.1212
 0.4375 0.1433 -0.4251 -0.2433 0.7391 -0.0596 0.3850 0.0256 0.7361 -0.5197
 -1.0893 0.1412 -0.5420 0.4442 -1.6710 -1.1372 -0.3238 0.2032 -1.5355 -1.0248
 -0.1416 -0.4906 -1.1933 -1.4227 -1.6240 -2.3322 -0.3562 -0.4536 -0.2902 -0.8794
 0.6810 -0.1325 0.6136 0.5562 2.2016 2.0081 1.6146 -0.1605 0.8597 1.4249
 0.2635 0.2887 0.5183 -0.5378 -1.5169 -0.4659 -0.0320 0.4534 0.2116 -0.0277
 -0.4951 -0.1589 -0.3982 -0.2756 -1.0274 -0.8959 -0.8073 0.3019 -0.8019 -0.5115
 0.0135 -0.1704 -0.1669 0.2303 1.0586 0.1875 0.1871 0.8865 0.2232 -0.3223
 -0.6521 -0.4907 -0.3913 0.3483 -1.3381 -0.1620 0.4894 1.2392 -2.7794 -2.2526
 -0.0656 0.1265 -0.1292 0.8295 2.2278 0.6874 0.8059 1.4863 2.0053 0.7087
 0.4656 0.5628 1.3790 0.1564 2.2088 2.1090 0.3140 0.0826 2.2805 2.2173
 0.7579 -0.4477 -0.4958 0.5437 1.6762 1.3325 0.9279 -0.4123 1.0658 -0.2771
 -0.0134 -0.4648 -0.5492 -0.7399 -2.8140 -0.4479 0.3382 -0.7529 -2.9699 -2.1722
 0.2100 -1.0040 -1.2374 0.5041 0.1814 -1.0358 -0.2606 -0.5859 -0.5784 -1.5195
 0.1334 0.1487 0.9062 0.9809 3.1576 1.5588 0.4491 1.8835 2.6457 1.2325
 -0.0176 0.4214 -0.1435 -0.3536 -1.0467 -0.7473 0.1809 -0.0419 -0.1211 0.1059
 0.1396 0.2144 0.2166 -0.2752 -0.9007 -0.6529 -0.3695 -0.2660 -0.0311 -0.1432
 1.4891 0.1047 0.5689 0.4132 2.0913 1.4545 0.6048 0.2864 2.6305 0.2523
 1.5786 0.6300 0.3619 -0.5671 0.3033 2.3199 1.4479 0.3076 2.6780 -1.1687
 1.9746 -0.4467 0.7586 0.5306 2.0225 0.1194 -0.1347 0.6897 1.5320 -0.6206
 -0.4816 0.9085 0.1594 0.0664 0.5768 -0.0084 -0.4378 0.1117 0.8917 2.0599
 -0.0007 -0.8176 0.1155 -0.1639 1.0820 -1.2984 -1.3821 0.4722 0.1482 0.0622
 -0.5804 0.1816 -0.8236 -0.2646 -0.3999 1.0245 0.8810 -0.0287 0.4874 -0.6813
 -0.4149 -1.3899 -0.1630 -0.5941 -0.9712 -2.3235 -1.7838 -0.4722 -2.5477 -1.5661
 1.5635 0.5740 0.6725 0.5776 2.2268 1.0135 -0.2327 0.0512 1.7727 0.4974
 0.4839 -0.2227 0.3316 0.2227 0.1787 0.2631 0.9926 0.5124 0.4484 -0.0966
 -0.4376 -0.0377 -0.1362 -0.2880 -1.0424 -0.7183 -0.0163 -0.2858 -1.0965 0.1299
 0.0664 -0.2585 -0.0210 -0.2836 0.9257 -1.3768 -1.1011 -0.1725 0.1431 0.9153
 0.2678 -0.0173 -1.9369 1.4636 3.2904 1.7360 0.4457 -1.1091 0.4171 -0.0875
 0.6084 -0.1386 1.2323 -1.2941 0.6373 -1.7392 -0.6617 0.1919 1.7976 1.9162
 0.7785 0.2257 1.6847 -0.3408 -0.3669 -0.7579 0.3399 1.1772 1.6582 1.9192
 0.0919 0.2447 0.4473 -0.6629 -0.5018 -1.1762 -1.0264 -0.6887 0.7093 0.5861
 0.1645 -0.3178 -1.7248 1.2967 1.2212 1.1938 -0.2055 -0.7709 -1.0248 -1.6465
 -1.2210 0.3318 -0.9408 -0.6653 -1.7853 -0.0501 -0.6883 -1.7095 -1.3428 -0.8998
 0.5106 0.1181 1.5276 -0.8046 1.2556 -0.2909 0.4058 0.2888 2.2728 3.0385
 0.3460 -0.1544 0.0219 0.0398 0.4635 -0.4914 -0.2413 0.6939 0.2527 -0.6411
 -0.1557 -0.0202 -0.0739 0.4752 -0.0958 0.9768 0.7667 0.2917 -0.1429 -0.6864
 0.3251 -0.0984 1.2173 -0.2679 0.2738 -0.6413 -0.0354 0.4500 1.5724 1.4294
 1.1090 -1.4203 2.2891 -0.6141 2.1073 -0.7161 -0.6895 1.4142 2.4869 2.1555
 -0.4084 0.3159 -0.7788 0.4124 -0.0136 -0.8190 0.0217 -0.4663 0.1937 0.3339
 0.1562 0.5274 0.9266 0.5636 0.4748 -0.7992 0.2251 1.4111 0.6785 0.6182
 -1.2566 -0.0536 -1.0591 0.7280 -0.6824 0.0680 0.0582 -1.2322 -2.6701 -0.2960
 0.4138 -0.9246 1.6350 -0.8048 0.7341 -0.3478 -0.7540 0.4146 0.7867 1.2222
 -1.9003 -0.3129 -2.9080 0.0102 -2.6426 0.2681 -0.2851 -2.4696 -4.5158 -1.8972
 -0.3302 0.5378 0.0790 -0.0037 -0.0844 -2.2316 -0.7413 1.1486 1.2099 1.0776
 0.9384 -0.0285 0.1700 0.1110 1.0584 0.9336 0.6057 -0.4223 1.0628 -0.1993
 0.1789 -0.0702 -0.4175 -0.3886 -0.5247 -0.3530 -0.3782 -0.1348 -0.5887 -0.8861
 -0.7965 0.1798 -0.7493 0.3054 -1.0426 -1.3740 -0.8454 -0.2956 -2.0470 -0.8388
 -0.8970 1.1811 0.1370 0.8994 1.5634 -1.5018 -2.3273 0.0254 0.6370 0.8968
 0.2860 -1.1301 0.3546 0.7866 0.3351 0.7156 0.7313 0.1971 -1.7228 -1.1665
 1.5655 0.2186 1.0109 -0.3752 -0.1166 0.7219 1.5623 0.4668 1.0964 -0.2973
 -0.6720 -0.4371 0.2871 -1.0038 -2.3571 -0.2775 0.0623 0.4978 -1.3262 -0.5930
 -1.3345 1.1440 -0.8670 0.2892 -0.0660 -0.9125 -1.4907 -0.7263 -0.1212 0.6397
 -1.1990 -0.7701 -0.1251 -1.3660 -2.9839 -1.3021 -0.8932 0.3189 -1.2973 -0.4693
 1.4525 -0.4011 1.2930 0.5417 0.0933 -0.0630 1.0155 0.4623 0.1169 -0.4552
 -0.3326 -0.2244 -0.5740 0.5694 1.4785 0.7282 -0.0163 -0.2782 -0.2211 0.2389
 0.2975 0.1249 0.0312 -0.0684 0.5613 0.6491 0.4702 -0.2381 1.3871 0.5465
 0.4729 -0.2213 0.7783 -0.2047 -0.5515 1.6806 1.5675 -0.1087 -0.0252 -0.3817
 0.3791 -0.2147 0.7402 -0.3559 -1.6698 1.5570 1.6545 -2.0068 -2.5665 0.3577
 -0.3001 0.2715 0.2745 0.2833 1.0856 1.8958 0.1650 0.5114 0.4664 -0.9089
 0.5811 0.2172 -0.5371 0.3923 1.8921 0.9204 1.1669 0.7354 2.0556 0.0636
 -0.4789 0.9786 -1.4207 -0.0250 -1.1587 -0.1439 -0.4605 -0.4965 -0.1138 -1.0794
 0.0126 -0.3416 0.1158 -0.1054 -1.7973 0.8293 1.0712 -1.3170 -2.2400 0.0563
 -1.0564 0.7590 -1.4695 -0.2260 -2.5610 -2.5593 -2.2070 -0.8732 -1.7530 -1.2312
 -0.1285 -0.0390 0.5015 0.6145 1.6534 1.3925 0.9866 0.9127 0.1239 -0.5333
 0.1957 -0.2029 0.4024 0.0509 0.7437 0.4214 -0.3414 0.1935 0.5246 0.2428
 -0.4415 -0.3524 -0.5093 0.2104 0.0232 -1.3903 -0.9729 0.0415 -1.0788 -0.0872
 -1.0499 0.3858 -1.7961 0.7965 0.7941 0.9280 -0.2152 -0.0038 -0.9311 -1.2476
 -2.6219 0.5724 -0.7186 -0.1309 -0.7532 0.4195 0.3670 1.6115 -0.2950 0.4697
 0.1925 0.7687 -1.6985 -0.5838 -0.4387 1.3318 0.0784 -2.0885 -0.0893 -0.3580
 1.7426 -0.7515 0.2992 1.0183 3.1308 0.9236 0.4625 0.5745 1.8381 -0.4213
 0.6287 -0.6887 -0.2812 -0.2050 -0.6279 0.2895 0.7738 -0.9295 -0.9644 -0.0991
 -1.6106 0.2144 0.1848 -0.6665 -1.5075 -1.3501 -0.5579 1.6921 -0.2030 0.2902
 -0.0281 -0.7134 0.4866 -0.5088 -2.5491 -0.0289 1.0475 -1.2969 -2.4769 -0.2105
 0.8901 0.5003 -0.9552 0.0313 0.9661 2.5400 1.1042 -0.7110 1.1540 -1.1720
 -0.4334 0.3563 -0.1542 -0.3259 -0.4433 -0.8891 -0.9439 -0.5042 -0.3395 0.4521
 0.5686 -0.2650 1.3310 -0.2500 -0.1199 -0.0817 0.1051 0.3589 0.8032 0.3693
 1.5007 -0.4589 0.6421 -0.3503 0.6364 1.7196 0.7642 -0.4167 1.4105 0.1167
 1.8196 0.5865 -0.9189 0.0203 -1.1616 0.2023 -0.0447 -0.2946 0.6666 -2.1823
 -0.4392 -0.6447 0.1521 0.5976 1.6190 0.7580 0.4548 0.2651 1.1157 1.9512
 0.7584 -0.6000 1.2650 0.1527 2.7794 -0.4465 -0.8799 0.5418 1.6728 1.0431
 -0.9057 -0.2924 0.5927 0.4053 0.9707 -0.6867 -0.6554 1.5385 0.5681 0.4415
 1.1696 0.8875 -0.8179 -0.4457 -2.1524 -0.6152 -0.0342 -0.7472 0.1019 -1.6531
 -2.3390 0.1835 -0.9855 0.6511 -0.8924 0.3716 -0.0752 1.0617 -2.0926 -1.3139
 0.4403 -0.4845 -0.5908 0.9150 3.3007 1.7320 0.3852 -0.2676 1.6200 1.0082
 -0.2682 0.0216 0.3111 -0.3270 -1.0454 -0.3713 0.2814 -0.2341 -0.2657 0.7395
 -1.0481 0.5516 -1.2060 0.2575 -0.6132 -0.0553 -0.3745 -0.6583 -1.6602 -0.6586
 -1.0938 0.1772 -0.1809 0.6700 2.0925 -0.7261 -1.3244 0.4266 0.7733 1.5137
 0.7802 -0.9000 1.5360 1.6636 4.1798 2.3522 1.5257 0.5527 1.4733 1.8525
 -0.3234 -0.1281 1.1898 0.6216 0.6259 -1.9571 -2.2365 1.5870 -0.2628 0.2281
 -0.2850 0.4554 -0.0337 -0.7499 -0.3704 -0.9756 -0.9465 -1.0393 0.2207 0.9508
 0.7972 0.5025 -0.2147 -0.6906 -1.4808 -0.8458 -0.7705 -1.0093 -0.6547 -1.2033
 0.2324 -0.9534 0.3961 0.8588 1.5625 1.1128 1.7067 0.0872 -0.2549 0.5776
 1.2690 0.3669 -0.9555 -0.8844 -2.1353 1.1031 0.2962 -1.2268 -0.7001 -2.4445
 0.2935 -0.5912 1.4296 0.0606 2.0345 -1.5730 -1.9577 1.0463 1.4073 1.7034
 -0.6977 -0.0209 -0.1698 0.5658 -0.4446 -0.3939 -0.1541 0.6822 -1.0261 -0.5525
 0.3720 -0.2913 0.0964 -0.5467 -0.9708 1.2597 1.1394 -0.3573 -0.0706 -0.2005
 0.8387 -0.0593 1.3422 -1.0937 -1.4836 -1.4250 -0.6041 -0.3405 0.1168 0.8450
 -0.3961 0.2268 0.9442 0.2585 1.8617 0.2405 -1.2098 1.3859 0.6077 0.3763
 0.6359 0.9799 1.4895 -0.8373 -1.3669 0.5867 0.5131 -1.0300 0.0263 0.8289
 -0.9152 -0.1214 -0.6647 -0.7516 -2.1936 -1.6635 -0.2340 -0.7970 -1.4573 0.5639
 -0.4463 -0.1363 -0.1623 -1.1626 -1.3386 -0.8468 0.7298 -0.6355 0.0481 1.4003
 -0.1649 -0.2703 0.3706 -0.0415 0.6848 -0.6680 -0.9661 1.6367 0.5079 -0.8898
 -0.6106 -0.1770 -0.6426 -0.1874 0.8975 0.1376 0.3377 -0.3490 1.0372 1.5943
 -0.2097 0.7831 1.1373 -0.4676 -0.7262 -1.4464 -1.2106 -0.6152 0.0281 1.3889
 0.7032 0.1554 0.4615 0.1788 -0.0441 1.5848 0.8555 0.0622 -0.0139 -0.7912
 -0.7961 0.1402 -0.8007 0.4935 0.6419 -0.5390 -0.8375 0.5885 0.0943 -0.1479
 -1.4106 0.5651 -0.1760 -1.0490 -2.3704 -2.7831 -0.6334 0.2287 -0.6315 1.1109
 1.0651 1.2348 0.1217 0.5296 1.5678 3.5494 1.4226 -1.5762 1.8231 0.7752
 -1.6571 0.7952 -1.6891 0.3160 -0.8338 1.4730 1.7878 -0.4982 -1.2246 0.2816
 -0.5820 -0.4764 0.0307 -0.3863 -2.2611 -2.2383 -0.5659 0.8955 -1.0996 -0.7759
 -0.8191 -0.3103 -1.0210 0.6138 -0.6682 -1.6437 -0.6466 0.8874 -0.8849 -1.1841
 1.2630 0.7016 -0.4280 0.4908 1.2485 2.2665 0.7010 -1.6508 1.1013 -0.4439
 0.0782 -0.6106 0.3131 0.6016 0.5099 -1.5574 -1.3188 1.0528 0.0917 -0.1281
 -1.2006 0.4161 -0.3642 -0.5790 -2.7961 -0.4896 0.8237 -0.7910 -2.3549 0.4674
 -0.2807 0.3820 -0.6795 0.1449 0.7557 1.4345 0.5730 -0.2564 0.3423 0.1158
 1.3588 -0.2788 0.9222 -0.2239 -0.0379 0.1922 0.1008 -0.3624 0.5585 0.0513
 0.4535 -0.1712 -0.3163 0.0725 -2.2796 -0.8310 0.9726 0.2445 -1.0651 -1.5993
 -1.0374 -0.2971 -0.2871 1.0896 2.2858 1.9106 0.8478 0.2313 -0.4276 1.7943
 1.0735 -0.5486 0.1352 -0.1661 -0.2811 0.2015 0.7060 1.6539 1.2889 -1.0124
 0.2790 0.0378 -0.2908 -0.3482 -2.0036 -1.0649 -0.2033 -0.3010 -1.4608 -1.8641
 1.3432 -0.7334 0.9865 -0.8855 -1.5397 -1.3715 -0.4540 -0.0409 -0.8514 -1.5463
 -0.9115 -0.8164 -0.4484 0.9835 2.3343 2.0526 0.7835 -0.4153 -0.9079 1.1837
 0.5248 0.0026 1.5433 -1.0043 -1.1350 -1.7334 -1.0117 -0.0690 -0.2002 0.3452
 -0.5006 0.0444 -0.4751 -0.4042 -2.2795 -0.6615 0.8163 1.2987 -0.4020 -1.0694
 0.6461 -0.1579 0.1182 0.3412 1.4738 1.0277 0.3072 0.2349 1.5319 0.5360
 -1.0990 0.2157 0.0994 0.1930 0.5327 -0.3076 -0.3683 0.1917 -0.3159 1.0143
 0.2665 -0.6699 -0.0304 -0.2119 -0.6858 -0.6267 0.4227 0.9063 -0.8444 -1.7650
 0.8497 0.4180 2.2883 0.0956 1.6542 0.2503 -0.6888 2.3363 3.3896 1.4853
 1.3965 0.1322 0.9024 1.3432 3.5202 0.4971 -0.4057 1.0208 2.4051 0.2085
 -0.1909 -0.2573 -0.9145 -1.1175 -2.1137 -0.6155 0.5049 -0.8863 -1.1514 -0.9934
 -1.0084 0.4843 -0.8671 -0.1125 -0.2024 0.1854 0.2298 -0.7992 -0.4191 -0.0732
 -0.1965 0.1852 0.8962 -0.5382 0.2730 -0.6665 -1.4338 1.3632 1.6147 0.6871
 -1.2881 0.8368 -1.0492 -0.0618 -1.4303 0.5033 0.8899 -1.0819 -1.2197 -0.0646
 1.3723 -0.1047 -0.4881 0.6050 0.3280 0.2424 0.4095 0.5227 0.5382 -2.0557
 0.2455 -0.1699 0.8637 0.8345 2.2487 0.1813 -0.6103 0.7302 0.9713 1.0802
 0.2332 0.2641 -0.1035 -0.4574 -1.3098 0.0181 0.2215 -0.2936 -0.3279 -0.4576
 0.7991 0.0402 -0.7159 0.0230 0.6800 1.0204 0.4410 -0.4082 0.9571 -1.5617
 0.7498 1.3949 0.4212 0.5648 1.2326 0.1499 -0.2738 -0.6701 0.8954 1.3347
 0.9908 -0.2058 1.3405 -0.2007 1.6543 0.6415 0.2710 -0.5974 0.6374 1.3100
 -0.4110 -0.4334 -1.4732 0.0055 -0.5036 -0.9444 -0.2792 -0.0697 -0.2889 -1.2404
 -0.1936 -0.5435 -1.6069 -0.2901 -1.4691 -0.1481 0.1494 -1.0615 -1.7833 -1.5248
 0.4031 1.0360 -0.2213 -0.3361 -0.9442 -0.8469 -0.7311 -1.4217 0.1716 0.7915
 -0.1675 -0.6259 -1.1470 0.2069 -1.2110 0.8510 1.0928 0.0916 -1.6175 -1.6875
 1.1423 -0.7768 0.7086 -0.0247 1.8019 0.7314 0.5282 0.0268 0.9104 0.0243
 0.2817 0.3582 1.1775 -0.0253 0.4835 0.5496 -0.1282 0.0013 0.4188 0.9884
 -0.2269 0.0110 -0.3115 0.3076 0.2365 0.1606 0.3413 0.1006 -0.0268 0.1267
 0.2616 -0.7493 -1.1423 -0.1880 0.7365 -0.2182 -0.3967 -1.1486 -0.3347 -0.3126
 0.3280 -0.1116 1.7139 -0.5215 0.1331 0.8131 2.0289 0.8456 1.1348 2.5048
 -0.9566 0.4737 -0.0725 1.5764 3.0043 3.0926 1.1782 0.2327 1.1607 1.1526
 0.5054 -1.1161 -0.2714 -0.1858 -0.5181 -1.7417 -1.2131 -0.2481 -1.0408 -1.3888
 -0.2230 -0.6479 0.1590 0.0502 0.2259 -0.5536 -0.6290 0.5512 0.2525 -0.2168
 -0.6475 -0.5332 1.0589 -0.7338 -1.5946 -1.3907 0.8148 0.4927 -0.7155 1.8333
 0.5395 -0.2759 0.3565 -0.4786 0.2832 -0.7750 -0.8513 1.2078 1.5331 -0.5043
 -0.4136 0.1139 -0.4258 1.0598 2.6345 1.6884 -0.0111 -0.1340 0.9033 0.2246
 -0.5972 0.8058 -0.1694 0.6196 0.6671 1.8519 0.9536 -0.2747 0.1123 0.8353
 0.5010 -0.2541 0.2794 -0.5012 -0.5245 -0.9083 -0.2760 0.4964 0.3371 -0.2736
 -0.3192 -0.7938 0.3540 0.5625 1.6805 -0.0868 -0.7802 0.2706 0.6545 0.6210
 -0.1286 0.7484 -0.1543 0.3037 0.2887 -1.3331 -0.3109 2.2918 1.7111 -0.3463
 0.4581 -0.0410 -0.2415 -0.3759 -0.1320 0.3235 -0.5634 -0.1113 -0.5453 -0.4920
 -0.7019 -0.3279 0.0809 0.4429 0.4500 0.3998 -0.4459 -0.7690 -1.1724 -0.3824
 -0.2962 0.0090 -0.4668 0.1352 -0.4092 -0.8347 -1.3758 -0.8781 -1.4308 -0.9090
 -0.3773 0.5168 0.0485 0.4693 -1.0582 -1.2107 -0.2250 1.9222 0.1576 -1.3192
 0.7737 0.2520 -0.2852 0.1281 0.7008 -0.5285 -0.6838 -1.0379 0.5260 0.1533
 0.2254 -0.2549 -0.1619 0.1080 0.7714 1.1215 -0.4046 -1.0116 -0.6251 0.0110
 0.2520 0.1417 0.1211 -0.4818 -0.6211 0.1367 0.3998 0.6063 0.5589 0.4015
 0.1398 0.2184 0.0236 0.2643 0.4789 -0.0234 -0.0176 -0.0392 0.4926 0.0762
 -0.8224 0.0912 -0.2439 -0.0064 -0.8538 -1.2198 -1.9342 -0.9124 -2.1582 -0.5114
 3.0321 -0.2205 1.1220 -0.6460 0.1309 -0.2751 1.0624 -0.2397 1.7796 -0.4911
 0.4506 0.6149 1.2937 -0.1872 1.3479 0.6007 0.3174 0.5667 3.2565 2.6008
 -1.4074 0.1611 -1.5831 -0.4337 -1.9956 0.7670 -0.3658 -1.7456 -3.0586 -1.4557
 -0.6984 -0.1066 -0.0925 -0.2678 -0.8974 1.2979 0.7252 -1.2559 -1.3658 0.2798
 1.8384 0.0478 -0.0457 -1.1279 -2.0812 -0.2223 0.9406 -0.9849 -0.4949 -1.7996
 -0.4970 -0.7672 0.4412 0.7889 1.3680 1.1300 0.8462 -0.2271 -0.7746 0.8705
 -0.9237 0.3432 0.4190 -0.8980 -0.2939 -0.9056 -0.9522 0.0013 0.9469 2.0862
 0.8871 0.3046 0.8734 0.8220 2.0151 0.3593 0.2714 1.1704 2.5547 0.9648
 0.0113 -0.3900 -0.1182 0.6310 0.6341 0.8597 0.5038 -0.2724 -0.8778 -0.4340
 -0.9598 0.5225 0.0662 -0.9843 -2.4270 0.8103 0.6984 -1.3966 -1.1223 0.7004
 -0.1863 -0.4210 0.4994 0.4189 2.6565 -0.6953 0.4458 1.2918 1.9104 1.4480
 -0.3126 0.2285 -0.3040 0.0192 -0.6628 -2.5705 -1.2949 0.1824 -0.9768 0.6108
 -0.9997 0.1318 -1.0041 -0.5902 -1.6327 0.7770 0.1744 -0.8065 -0.5282 -0.0335
 -1.6563 0.4037 -1.4339 0.0418 -1.0667 0.0237 -0.5197 -0.0652 -1.4446 -0.5584
 -0.2838 -0.4504 -0.5471 0.6144 2.1319 1.1972 1.4897 0.5778 1.5614 0.4816
 -1.0019 0.2488 -0.2561 -0.3020 -0.7974 -0.0797 -0.9226 0.4745 -0.9406 -0.8265
 -0.5683 0.5186 -0.5660 -0.6937 -2.6351 -2.9777 -1.3289 -0.4090 -0.9155 0.3626
 0.9023 -0.1405 0.8640 0.1682 1.0011 -0.3141 -0.0347 0.2607 0.1524 0.4101
 -0.1952 -0.0591 0.2153 -0.3517 0.1933 0.5839 -0.0509 0.2730 0.2644 -0.0801
 -2.0705 0.4048 -2.0687 -0.3788 -3.0290 -1.4135 -0.6079 -0.1680 -2.4831 -0.8864
 1.1565 -0.3686 -0.0576 0.2492 0.7308 -0.4507 -0.3684 0.1868 0.3486 -1.5150
 1.1324 -0.2409 2.5512 -1.3817 -1.7324 -1.7100 0.8495 1.3112 1.7056 1.2434
 -0.8297 -0.0388 -0.9339 0.9252 -0.0040 -0.3277 -1.0024 -0.0401 -1.2518 -0.4655
 0.6745 0.0899 0.1139 -0.9908 -1.9652 -0.8266 -0.2480 -0.2602 0.2446 -0.3311
 0.8251 -0.8676 -0.5898 0.9942 1.9393 0.0422 -0.8559 0.3551 -0.1752 -1.9234
 0.4821 0.7988 -0.7441 -1.5710 -2.4434 -0.4573 -0.1144 -1.5681 0.1863 -0.0550
 0.0305 -0.5538 1.1622 -0.4554 -2.4304 -1.9019 0.5493 0.6581 -1.1201 0.1850
 0.2546 0.3484 0.9740 0.0329 1.2625 1.1675 1.0198 0.5682 1.8204 1.1119
 0.0099 0.5610 -0.8284 0.5636 1.0343 1.1829 0.0085 -0.7490 0.5218 0.0046
 1.1262 -0.4663 0.8111 -0.0213 -1.0473 -0.0052 0.5996 0.5974 0.3719 -0.8454
 0.2748 -0.4483 0.0712 -0.5906 0.3649 -0.1465 -0.0248 -0.7505 -0.0003 0.1917
 -0.6961 0.6298 -1.5235 0.0872 -1.6116 -2.5648 -0.4445 0.3669 -1.2632 -1.5675
 0.2950 -0.2065 1.6373 -0.4541 -0.8780 -0.1328 -0.2907 0.2543 -0.4242 0.4171
 -0.5873 0.0062 0.1308 -0.2009 -0.6247 -2.1854 -0.7066 0.3712 -0.1510 0.8439
 0.8804 -0.2831 1.4520 -0.6618 1.4364 0.3397 -0.6086 -0.5926 1.5039 1.1961
 -0.8553 -0.5130 -0.6465 0.2246 -0.4322 -1.5580 0.1064 0.2375 -0.4182 1.0181
 -0.5042 0.2780 -0.4041 -0.1919 -2.0034 -1.2197 0.0630 0.9122 -1.2826 -1.9087
 0.0933 0.2959 -0.9306 0.7663 1.0769 0.7283 0.1740 -0.2482 -0.1463 -0.5981
 0.0319 -0.5390 0.4237 0.3492 0.9183 0.7436 0.1497 -0.0757 -0.3453 0.7688
 -0.3863 0.1102 -0.0758 -0.0998 -0.2027 -1.3204 -0.8579 0.4580 -0.6458 -0.3609
 -0.8655 -0.1272 -1.0572 0.4093 0.5418 0.0696 -0.3459 -0.4906 -0.4021 -0.2366
 2.1394 -1.1083 0.5254 -1.3191 -1.8058 -0.3934 1.8214 -0.1487 0.3327 -1.4483
 -1.2498 1.2557 -0.5399 -0.2741 -1.2819 0.0716 -0.0665 -0.4041 -0.6135 0.4079
 0.3855 -0.2716 0.7092 -0.2866 -1.5902 -1.2789 0.1680 0.3667 -0.7358 -0.7249
 -1.8733 0.6463 -1.5586 1.0701 0.8919 0.8818 -0.5188 -1.4522 -1.3656 0.7016
 0.4411 -0.9007 1.4263 0.3462 -0.4617 -1.9726 -0.9086 1.7738 -0.5872 -1.1272
 1.3407 -0.0971 -0.9141 -1.2137 -1.9525 -0.0015 1.2606 -0.8820 0.0494 -2.0503
 1.0671 -0.4695 1.3050 -0.2457 1.2331 0.8291 0.6688 0.5934 1.8292 0.9835
 -0.4853 0.4789 0.7514 0.2649 0.8917 0.2471 -0.5836 0.8746 0.9150 0.8961
 0.8841 0.1663 0.2494 -0.7129 -0.9305 0.6596 1.0325 -0.6515 0.7262 -0.1802
 -0.0673 -0.5112 -0.2051 -0.9325 -1.7833 -1.6630 -1.2021 -0.5729 -1.4313 -0.5711
 -0.8686 -0.4983 -1.6358 0.2524 1.0697 -2.3486 -1.1580 0.8340 0.2293 -1.2833
 0.3304 0.0989 -0.6151 -0.7389 -2.2117 0.1191 1.0871 -0.4468 -0.5292 -0.2446
 -0.2578 0.1443 -0.3661 -0.3356 -1.1583 -0.3613 0.4074 0.0098 -0.8654 -1.0261
 -0.3266 -0.6249 0.4561 -0.9054 -2.1056 -0.1959 -0.0835 -0.2969 -1.7987 0.0040
 0.4440 0.5820 0.3526 -0.1155 -0.3856 0.9387 0.4829 -0.7841 -0.5436 -1.1769
 -0.1588 -0.9406 -1.4852 0.0712 0.8567 -1.0461 -0.0136 0.1190 0.4758 -0.5539
 -0.4157 0.4616 -0.3565 0.7298 1.7083 -0.4965 -1.0193 0.4236 0.8076 0.5645
 0.3460 0.7620 -0.0835 0.2611 -0.1597 1.2347 0.5240 -0.9049 -0.2623 0.1022
 -0.7824 -0.3197 -1.2542 0.0208 -0.1731 -1.2279 -0.3066 0.0322 -0.6997 -0.3889
 -0.9027 0.2136 -0.1709 -0.2907 -1.3907 -1.0652 -0.5710 -0.3201 -0.3946 0.3284
 1.9899 -1.3183 -0.0035 -0.3674 -0.2412 -0.4275 -0.2512 -1.4593 -0.5962 -2.1696
 0.1044 -0.4361 0.4211 -0.3486 -0.1286 -2.3391 -0.4690 1.8850 1.2582 0.2979
 0.3251 -0.1621 -1.0391 -1.0665 -1.5726 -0.8051 0.2725 -0.5085 -0.1670 -1.2457
 -1.3796 1.0286 -0.3005 -0.1432 -1.1122 -1.0448 -0.9977 0.6850 0.3125 0.5017
 -0.7267 0.1732 -1.9838 -0.8635 -1.2601 1.3927 1.3607 -1.6090 -1.1310 -0.5499
 0.8914 -1.3219 0.3153 0.4405 1.2929 -1.4275 -1.3731 0.3158 0.1298 -1.0835
 1.0244 -0.2688 1.0077 -0.3815 -0.1468 0.3887 0.4959 -0.5772 0.0220 0.4178
 -0.2612 -0.0485 0.5345 -0.1490 0.3625 0.8879 1.0079 0.6088 0.6436 1.2839
 1.0512 -0.7328 0.7914 -0.6741 -0.6409 -1.5241 -0.4334 0.4394 0.7633 -0.4419
 -0.6772 -0.2404 -1.0039 0.2350 -1.7936 -0.3295 -0.0813 -0.7947 -2.8778 -1.4533
 -1.9415 -0.7690 -0.9640 -0.7390 -0.1233 -2.0337 -1.6459 -0.8710 -1.7637 0.3902
 1.5424 -0.0655 0.7495 -0.5137 -0.6802 -2.4727 -0.7875 0.3046 0.8622 -0.6391
 0.2609 -0.6738 -0.8086 -0.4043 -0.3207 -2.1587 -0.7067 0.0555 0.4738 -0.4455
 0.6075 0.0762 -0.3715 0.5893 -0.9958 0.9460 0.9381 -1.0466 -1.7361 -0.9843
 -0.1557 -0.6463 -0.9396 0.1098 0.3012 -0.7501 -0.4486 0.9632 1.2471 -0.2081
 -0.6305 -0.3479 0.0821 -1.2065 -1.4098 -2.2549 -1.8694 -1.2926 -1.7708 -0.1549
 -1.3056 0.3987 -0.1462 0.7043 0.9300 0.6450 0.1671 0.6134 0.0648 0.6758
 0.3966 0.4557 0.1809 0.8265 1.2069 0.4882 -0.0614 1.1745 1.4376 -0.0706
 -0.5612 -0.0178 -0.4093 -0.0026 -0.3133 -1.9388 -1.1851 -0.4521 -0.9750 -0.3558
 -0.4193 -0.2140 0.1802 -0.4497 -1.2069 0.7843 0.6532 0.2492 -0.6503 -0.6858
 -1.0118 -0.1324 -1.6715 -0.5750 -2.8894 -0.9575 -1.0840 -1.7878 -2.3371 -1.8331
 0.1093 -0.4834 0.1569 -0.2180 -0.1611 -0.6306 0.8181 -0.4727 -0.6408 -0.1803
 0.2106 -1.0267 0.2127 -0.6170 -1.2470 -3.3680 -1.6834 0.0218 -1.0573 -0.7795
 -0.5323 -0.3464 1.0443 0.4293 1.2887 1.4786 1.0670 1.5645 0.3821 0.6592
 1.0748 -0.7444 1.0513 -0.7904 -0.4155 -4.2139 -2.7858 0.4474 0.2946 -0.0417
 -2.0170 0.3537 -1.8351 -0.5303 -2.8383 -0.1360 0.0654 -2.1902 -2.7872 -0.5973
 0.9378 0.0542 -0.0303 0.0754 -0.2533 1.1608 0.5094 -0.3113 -0.2517 -0.9717
 1.5090 -0.0048 1.2082 0.1595 1.3103 1.0751 0.6480 0.0224 1.1676 0.5121
 -0.1785 -0.4380 -0.2691 -0.6496 -1.8562 -0.1888 0.5110 -0.9513 -1.6337 -0.8270
 -0.5615 0.6474 -1.7316 0.6205 -0.0107 1.1401 -0.1296 -0.7175 -0.7128 -1.2924
 -1.8191 -0.7304 -1.4091 -0.9165 -3.5462 -2.2007 -1.2432 -1.3689 -4.0988 -1.2295
 -0.5271 -0.4929 -1.1551 0.6424 0.1848 0.9629 0.5875 0.0866 -1.1818 -1.9914
 -0.7073 -0.3690 -0.2773 -0.6274 -2.0813 -1.9486 -0.7216 -0.9722 -2.0525 -1.0542
 0.5715 1.0768 -0.8229 0.9470 1.5642 2.2437 0.1876 -0.0256 1.0855 -1.2167
 -0.4251 0.0827 1.0763 -1.5331 -2.5597 -3.2325 -0.7674 -0.9638 -0.7022 1.2429
 -1.5994 -0.7362 -1.8456 -0.1014 -2.9954 -0.8004 -0.4196 -0.5247 -3.6772 -1.9459
 -0.0748 0.1833 0.3232 0.0209 1.2672 0.9467 0.4837 0.2301 1.2351 1.1202
 -0.2056 0.3371 0.6830 0.5027 2.1287 1.0762 0.6073 0.8050 1.7216 1.4548
 -1.4089 -0.1405 -1.5073 0.1192 -0.8612 -0.3279 -0.3880 -0.1221 -1.5845 -1.3495
 0.6469 -0.6461 0.4784 -0.3907 0.2736 0.6992 0.4016 -0.3363 0.1548 0.4943
 -1.5156 -0.0558 -0.6498 -0.4284 -3.0206 -1.0026 -0.6998 -0.2310 -2.0802 -1.1781
 0.4523 -0.4561 -0.9828 -0.7319 -0.4669 0.0826 -0.5844 -0.8806 -0.4930 -1.6643
 -1.4281 -0.3343 -2.1528 -0.6689 -3.2908 -0.3973 0.1605 -1.7689 -3.7250 -2.5303
 1.2939 -0.2666 0.6150 -0.3127 1.5934 1.6744 1.0613 -0.6963 1.5089 1.6427
 -1.9703 -0.0304 -2.0770 -0.0098 -3.5006 -1.1780 0.6340 -0.9549 -4.0298 -2.0528
 -0.1816 -0.2875 0.0012 -0.9851 -2.5825 -1.5167 -1.0530 0.3300 -0.8067 -1.4303
 0.3029 0.2007 -0.0420 1.1823 1.9414 1.2178 0.0877 0.2754 0.8816 0.3192
 0.8451 0.2750 0.0884 0.8183 1.7080 1.3717 0.5541 0.1684 1.0307 -0.0238
 0.4444 -0.3824 -0.6700 -0.3705 -1.1809 0.1224 -0.2933 -0.7808 -0.8383 -1.4614
 -1.0400 0.3160 0.1357 -0.2265 0.0141 -1.7852 -1.5103 0.8134 0.6548 1.0950
 -0.9940 0.0564 -1.7015 -0.7132 -3.8173 -1.4495 -0.7914 -1.3809 -3.6956 -2.4111
 -0.5532 -0.2192 -0.8048 -0.1371 0.4551 -0.4361 -0.8433 -1.0558 0.2149 0.5692
 -0.9893 -0.7180 -1.8018 -0.6618 -2.3922 -0.5745 -0.2330 -0.7167 -2.0486 -2.2334
 -0.6798 0.2084 0.8217 0.4450 2.3625 -1.0057 -1.0433 1.7109 2.5300 2.5767
 0.0587 -0.9853 -1.0841 -0.6598 -2.9425 0.3030 0.9924 0.1131 -2.1244 -3.5310
 -0.5135 0.3697 -1.2054 -0.5992 -2.1202 -1.4273 -0.7281 -1.4883 -1.7409 -0.8697
 0.5472 -0.1346 1.2370 -0.0634 0.9931 0.7210 0.1948 0.2920 0.5448 0.9713
 0.6751 -0.0829 1.1842 0.2149 2.0972 0.9095 0.4032 0.6598 1.7404 1.4378
 -0.8277 -0.2838 -0.4375 -0.0985 -0.1219 -0.6256 -0.7769 -0.4278 -0.7025 0.1648
 0.7158 0.1714 0.3549 0.1507 -0.8293 -0.1991 0.1057 -0.8294 -0.7006 -0.1610
 -0.6158 -0.3079 -0.3263 -0.3963 -1.7590 0.6402 0.9747 -0.3832 -0.9537 -0.6160
 -0.9393 -0.6630 -0.1939 -0.2143 -1.1026 -2.0181 -1.6043 -0.5708 -2.0726 0.0619
 -0.6285 -0.4840 -1.3733 0.5299 -0.4695 -0.2213 -1.1315 -0.7665 -1.6497 -1.7975
 1.3177 0.3686 1.1672 0.6251 0.4762 -0.4073 -0.4594 0.0115 0.2724 0.1618
 -0.0000 -0.2051 -1.7522 0.8054 1.2605 1.0932 -0.3622 -0.5046 -0.1809 -2.3564
 -0.6846 -0.6974 -0.3973 -0.8974 -2.5862 -1.2803 0.2524 -0.3846 -1.6791 -0.1572
 -0.2411 0.8959 0.3069 0.5634 1.6424 1.3087 0.3407 0.2942 1.5886 1.3027
 0.0494 0.5616 0.3900 0.6629 1.8005 0.7406 -0.0992 0.4217 1.3533 0.9693
 -0.4437 -0.0869 -0.3046 0.0377 -0.8215 -0.1935 -0.5030 -0.6216 -1.0222 -0.3277
 -0.9557 -0.1794 0.3124 -0.1744 -0.6776 0.0341 0.6594 0.4310 -1.1110 0.3753
 -1.1059 -0.1438 -1.7689 -0.1594 -1.7422 -1.7741 -1.3979 -0.0731 -2.1915 -1.8486
 -1.0811 0.1884 0.5027 -0.6568 -2.3104 -1.3028 -0.7852 -0.2607 -1.5663 0.0231
 -0.5533 -0.5174 -0.0003 -0.6237 -1.2718 -0.6904 -1.1636 -1.1556 -2.0424 -0.3676
 -0.3788 0.2486 1.2347 0.2635 0.6435 1.6779 1.4995 0.2880 -0.1235 1.3366
 0.4228 -0.9368 -0.4916 -0.0823 1.1289 0.8851 -0.5394 -1.6233 -0.6778 -0.2281
 -0.9282 -0.1124 -0.9042 0.0107 -1.7803 -1.7609 -1.0430 0.5918 -1.3532 -1.7812
 0.6074 0.1148 0.1207 -0.2047 -0.1014 0.1594 0.3761 -0.1085 0.1312 0.4847
 0.6185 0.1901 0.7393 0.5497 1.4533 1.6286 0.8133 -0.1300 0.6322 0.7762
 -0.8512 0.0346 -0.3028 0.3646 -0.5093 0.8535 0.1196 -0.5080 -1.5740 -0.4263
 0.0924 0.6805 -0.8064 0.7910 0.3019 1.8490 0.8056 0.2289 0.3772 -1.4911
 0.8672 -0.3838 0.6772 -0.2339 -0.5115 0.7035 0.5755 -0.6400 0.3340 -0.2965
 -1.2960 0.6217 -1.6719 -1.0631 -4.2320 -1.3071 -0.2309 -1.3442 -3.1000 -1.4949
 -1.9269 0.6003 -0.9603 -1.4969 -3.4789 -2.0740 -1.2921 -0.9590 -1.6607 0.3014
 -0.3387 0.9060 -0.9983 1.0193 1.0757 2.8419 1.2543 0.4880 0.3695 -0.9507
 -1.7319 -0.0706 -0.0418 -0.9105 -0.6180 -2.0738 -2.1824 -0.2811 -0.1351 1.7479
 0.6354 -0.3941 -0.3691 -0.7272 -2.0112 -0.5071 0.0226 -1.2614 -1.6733 -1.8095
 0.3460 0.0773 1.2448 0.7341 2.0734 0.8902 0.7551 1.3806 2.2179 1.4836
 -0.0852 0.2701 0.7166 0.5978 1.8913 1.4261 0.5402 0.8958 1.3387 1.1274
 -0.5644 0.2778 -0.2609 -0.7570 -1.5385 0.0249 -0.1061 -0.2592 -0.7952 -0.3073
 0.7859 -0.2560 -0.2806 0.4539 1.3715 1.9429 0.6975 -0.4771 0.0643 -0.3323
 -1.7507 0.0188 -1.2241 0.0355 -0.5569 -1.2114 -1.2409 -0.3090 -2.1487 -0.3107
 -0.3358 -0.3666 -0.8299 -0.4021 -2.2143 0.0829 1.2148 -0.0674 -0.8646 -1.1060
 -1.0195 0.0315 -1.4929 -0.9927 -4.5211 -2.6555 -0.5977 -1.0188 -2.6631 -1.1026
 1.6530 -0.0220 0.1438 0.5803 2.5238 2.9859 1.2061 0.0413 1.9521 0.1730
 -0.9646 0.3765 -0.7095 -1.0765 -4.0152 -3.3975 -1.8445 -1.2994 -2.3013 -0.0841
 -1.3174 -0.2866 -1.0962 0.3434 0.0944 0.7434 0.4218 -0.5240 -1.0841 -0.4802
 0.7357 0.3720 0.2386 0.3413 0.8174 -0.0558 -0.3601 0.4354 0.3004 -0.3318
 0.8323 0.5232 0.3638 0.6523 1.6446 1.7445 0.5108 0.2418 1.3082 0.3946
 -0.2583 0.4704 -0.5881 0.2389 -0.3484 0.5057 0.3629 -0.2802 0.3003 0.1364
 0.0653 -0.0039 0.7641 0.4368 2.6960 1.0916 -0.1217 0.8658 2.3753 1.6533
 0.5108 -0.0444 0.3904 -0.4638 -1.3033 0.8699 0.6477 -0.5235 0.1234 -0.4735
 -0.1326 -0.5104 -0.7497 0.2899 -0.2611 -1.5537 -0.9384 0.8704 -0.7276 -1.8308
 -0.5831 -0.8323 0.1430 -0.3740 -2.7612 -2.3837 -0.1804 0.8044 -2.0255 -1.2110
 0.6054 0.0200 1.2683 0.6078 3.9652 0.6027 -0.4983 1.3286 3.4415 2.6371
 -1.4144 -0.3785 0.1923 -0.8064 -4.2256 -2.2871 0.1993 -0.2033 -3.2100 -0.3889
 -0.2349 -0.4052 -1.1029 0.2088 -0.6207 0.4688 -0.6086 -0.4849 -1.4484 -1.7650
 0.9950 0.1905 1.2315 -0.0598 1.5646 1.6384 1.5186 0.2067 2.1822 1.4139
 0.5421 0.2224 0.9542 0.2731 1.8848 1.3540 0.6727 0.4700 1.7055 1.6230
 0.2105 -0.5281 0.4280 0.6580 0.7301 0.1129 0.0449 0.4964 -0.5395 -0.0238
 0.3312 0.4499 0.2104 -1.5211 -1.5551 -3.1796 -2.0349 -0.3517 0.4364 1.0678
 -1.3922 0.1351 -1.3522 -0.1049 -1.0909 -1.3017 -0.9551 -0.3413 -1.7703 -0.4969
 1.3089 -0.3954 0.7457 0.4370 1.2524 1.4898 0.4651 -0.5892 0.5914 -0.7315
 -0.0785 -0.0075 -0.4722 0.4438 -1.1528 0.0667 0.0956 -0.0376 -1.7998 -2.8372
 1.0568 0.4452 1.5710 -1.3138 -0.1684 -2.9177 -1.6723 0.3113 2.0070 2.3324
 -1.0983 0.2442 -1.0460 0.4574 -2.6134 0.2174 0.6361 0.5795 -2.6712 -3.1140
 -0.2917 -0.0647 -0.1223 -0.5177 -0.1932 0.2138 -0.5948 -0.8312 -0.1717 0.3016
 -0.3623 0.2205 -0.7405 0.6453 1.3693 -0.2049 -0.3001 0.5931 0.3932 0.3056
 0.3354 0.5197 0.8370 0.5098 1.8471 0.4960 0.0607 0.9199 1.9791 1.5553
 0.1867 0.3242 1.1289 0.1510 0.8856 0.6647 0.0979 0.8160 1.0489 0.3909
 -0.0167 0.1077 1.0970 -0.6498 -1.4685 -2.0475 0.4207 0.0097 0.7878 2.0672
 0.7068 -0.2532 0.7693 -0.0899 -0.4672 0.6274 0.6778 0.0246 0.4650 -0.1138
 -1.4442 0.0745 -1.2053 0.0535 0.5415 0.6046 -0.4892 -1.0506 -1.6335 0.0580
 0.1251 -0.1979 -1.3879 -0.3354 -0.6937 2.2681 1.3256 -1.5760 -1.4126 -1.8781
 -0.2316 0.4518 1.2077 -0.0545 -0.6764 -1.6362 0.5572 0.3442 0.6972 2.1331
 0.8615 -0.0549 -1.4013 -0.2490 -1.1177 2.3161 1.4320 -1.0450 -1.2039 -2.9431
 -1.2170 0.3108 -0.7984 -0.1252 -1.0453 -0.8209 -0.9719 -0.7172 -1.2133 0.4601
 1.7563 -0.4795 1.6351 -0.2489 0.9147 0.3216 0.5475 0.6357 2.0578 0.5827
 0.9472 0.2664 1.1794 0.1740 0.9044 0.1500 0.3322 0.5086 1.2481 1.0080
 0.0584 0.7948 -0.6615 0.2429 0.2722 1.3247 0.4990 -0.8714 0.0225 0.0496
 -0.9122 -0.4860 -0.2349 0.1077 -2.3386 -2.9897 -0.5559 1.1459 -2.7738 -1.5633
 -1.0613 0.1040 -0.8286 0.3322 -0.1941 -0.8584 -0.9067 0.0423 -1.4693 -0.5252
 -0.2155 0.0977 -0.3643 -0.3140 -0.6012 0.8955 0.0673 -0.4962 0.4394 0.0510
 -0.7283 -0.3748 -1.6534 0.3919 1.5742 1.4156 -0.1116 -0.2531 0.4983 -0.1702
 -0.2014 -0.2996 0.1530 -0.2815 -2.3428 -2.0709 0.4273 1.2357 -1.9209 -1.4337
 -0.0774 -0.3747 -1.0995 0.2620 2.2014 1.5012 0.3271 -0.1025 1.5594 0.2606
 -0.4745 -0.1779 0.3665 -0.9526 -2.5521 -1.8571 -0.5688 0.0071 -1.3375 0.1984
 -0.6165 0.3542 -0.0715 1.0624 2.1210 0.1716 -0.4300 0.2773 0.2416 0.6573
 0.3556 0.2404 0.9741 0.1835 1.1886 0.3518 0.7090 0.8603 1.3237 1.1286
 0.1591 -0.2886 0.4806 -0.1985 0.5723 0.5733 0.8293 0.4905 1.0157 1.1505
 1.4731 -0.1243 0.5963 -0.6425 -1.5790 1.0412 1.6939 0.2258 0.3004 -2.3607
 0.8108 -0.0066 0.5739 -0.5829 -0.8014 0.9637 0.9766 -0.4355 0.5369 -0.1769
 -0.8455 -0.0572 -0.6238 -0.0635 -0.8961 -1.8057 -1.5525 -0.1416 -1.2716 0.2599
 0.4510 -0.6065 0.1008 0.2585 1.0909 -0.7766 -1.8591 -0.2066 0.4241 0.1222
 1.3462 0.1251 0.1765 0.1251 0.0448 1.7286 1.9224 0.6429 1.2164 -1.9906
 0.4759 -0.6432 0.0461 0.2298 1.7240 -1.2350 -1.8378 -0.0679 0.8099 0.5223
 -0.7126 0.3201 -0.1842 -1.0363 -3.1200 -2.7181 -0.6748 0.4023 -0.9449 -0.3180
 0.8501 -0.1281 0.7744 0.2910 0.7820 2.2534 1.2017 -0.3130 0.1905 0.0030
 0.6529 0.3084 0.2829 -0.0052 0.4147 0.0758 0.4546 0.6014 1.0926 0.0563
 0.1123 0.1574 0.4048 0.0838 0.5423 -1.8031 -1.2055 1.2734 1.2357 0.3789
 -0.5348 0.0160 -2.8628 0.4495 0.7268 1.1359 0.5405 -1.0875 -1.0964 -1.9928
 -1.1575 0.2266 -1.3051 0.1621 -0.0222 -0.8659 -0.7545 -0.0425 -0.8891 -0.1195
 0.1312 -0.0275 1.3473 0.3224 -0.3320 0.5245 0.3720 0.2478 -0.0890 0.4649
 -0.7926 0.0792 1.3034 0.1229 0.3728 -0.3882 -1.0990 -0.4893 -0.5882 1.7901
 0.6024 -0.3677 -1.8998 0.7438 2.1744 1.6832 0.7111 -0.7357 -0.0938 -1.8304
 -0.2394 -0.1407 1.5266 -0.3078 0.3206 -1.5086 -1.4476 -0.3746 0.0259 1.9402
 0.2882 -0.1805 -0.5832 -0.5016 -2.6533 -1.4515 0.6223 -0.2803 -1.4083 -1.4889
 -0.7854 0.5631 -0.5017 0.1637 1.1641 0.9234 -0.1847 0.3239 0.6266 0.8466
 1.0702 -0.1642 0.6318 -0.1066 1.0041 -0.1494 0.5513 0.5481 1.6630 0.5401
 1.3266 -0.0733 1.2584 -0.0841 0.0703 -0.4032 0.3273 -0.2339 0.5359 0.3677
 1.3214 -1.4416 -0.0112 -0.0200 1.9420 0.9237 0.2846 0.0028 1.6713 -0.2055
 1.2211 -0.5008 0.9258 -0.4089 -0.4467 -0.1293 0.3243 0.1750 0.8186 -0.0107
 -1.2533 0.5690 -0.7889 0.4184 -0.7205 0.5027 -0.1054 -0.1338 -2.2313 -0.7989
 -1.8620 0.9042 -0.3495 -0.0443 -2.0768 0.6354 0.0524 -0.7922 -2.4683 0.3131
 1.1732 -1.0627 0.6922 0.1250 3.0993 1.4508 0.1005 0.3257 2.6603 0.8057
 -1.9422 0.7524 -0.4440 -0.2743 -2.5685 -0.6393 -0.2601 -0.9027 -2.7704 0.1113
 0.0660 -0.7876 -0.3637 -0.8628 -1.6566 -1.9386 0.1394 0.6262 -0.7836 -1.3338
 1.0287 0.2427 0.3785 0.3668 1.0912 1.1002 0.3289 -0.0913 1.6023 0.6871
 0.5340 -0.2084 0.2818 0.5274 1.6825 -0.3094 -0.1069 0.6281 1.0565 0.2519
 -0.9031 -0.0183 0.0572 -0.0268 0.0267 -0.0559 0.4969 0.3708 -0.6462 0.4465
 -0.7973 -0.3359 -0.2622 0.2533 1.6418 -2.7297 -3.2971 0.0447 0.0791 0.5917
 -0.8375 0.1625 -0.3377 0.8220 0.9907 -0.2910 -0.5082 0.2296 -0.5800 0.0006
 0.6468 0.4260 0.0097 -0.3656 -0.3732 2.6228 1.8480 -0.3176 0.9824 -0.0848
 -0.5762 0.6789 -0.6577 -0.4220 -2.3514 1.5032 1.4375 -0.1272 -0.9536 -0.5457
 -0.6833 0.0586 -0.4072 0.6015 2.1947 -1.5281 -2.7560 -0.4492 0.0896 0.8645
 -0.7075 0.3533 -0.8448 -1.5812 -4.4924 -0.7578 0.8137 -0.3010 -1.8129 -1.1648
 0.5547 -0.3413 -0.9338 0.3572 0.2253 -0.2478 -0.0255 -0.2134 0.0978 -2.0340
 -0.1427 -0.1081 0.9713 0.8093 2.0357 0.2271 -0.1487 0.8188 0.6733 1.5382
 0.5706 -0.2577 0.4590 -0.8781 -0.3446 -1.3094 -0.4095 -0.0884 0.3672 0.1815
 0.4966 0.2865 -0.6196 0.1623 -0.2622 1.1354 0.6940 0.0738 0.4426 -1.2916
 -0.0147 0.0107 0.9309 -0.4360 -1.4820 -0.1834 -0.3922 -2.0024 -1.4816 0.7252
 0.7145 -0.1657 0.4607 -0.5670 -0.8900 0.9122 0.6385 -0.5250 -0.3297 -0.6510
 -0.3603 0.2216 -1.1033 1.2786 2.4110 0.9709 -0.0661 0.5975 0.8600 0.2199
 0.2413 0.3316 -0.3310 0.6643 0.5511 0.9388 0.5831 1.1269 0.9968 -0.2568
 -0.1110 -0.0606 1.2760 -0.7705 -1.3354 -0.1966 -0.2208 -1.4395 -0.9189 1.6798
 -0.1155 0.0939 -1.2078 0.0886 -1.2876 -0.9161 0.3887 0.7042 0.0945 -1.3320
 0.2258 -1.1135 -0.8008 -0.7456 -0.4252 -1.1650 -0.7531 -1.1823 -1.4879 -1.1581
 0.3828 0.5872 1.3152 0.3405 0.8595 1.1528 0.3304 0.5997 0.9454 0.7106
 -0.2085 0.0618 -0.3429 0.0188 -0.0420 -0.7026 -0.0606 -0.2480 0.2735 0.1551
 0.5817 -0.3406 -0.2978 -0.3343 0.5556 -0.3432 -0.2124 -0.1576 0.5351 0.0249
 -3.2338 0.3367 -1.3904 -0.1353 -2.8674 -0.3414 -0.1613 -0.6222 -3.8426 -0.1686
 -1.0592 0.4053 -1.0428 0.0380 0.2172 0.0650 -0.0660 -0.1065 0.1179 0.2925
 1.9271 -0.4589 2.2190 0.1088 2.0137 0.6100 -0.0958 0.9223 2.4403 1.3009
 1.7032 -0.2282 1.3840 -0.0061 1.5790 -0.1153 0.0530 1.0721 2.0616 0.6735
 -3.0217 0.8273 -1.1876 0.1570 -2.3510 -0.8131 -0.5294 0.0400 -2.8326 0.2489
 1.5436 -0.9757 0.5302 -0.2347 -0.1845 -1.6156 -0.3172 0.5556 0.0054 -1.2348
 -1.0408 -0.4471 -0.7267 -0.0384 0.1638 -0.4296 -0.7916 -0.5892 -0.2169 -0.1834
 0.0397 0.8683 -0.2093 0.0137 0.2494 1.4568 0.8965 -0.3369 0.3075 0.5483
 -0.1229 -0.6869 -0.4362 0.0747 -0.6436 -0.7576 -0.1761 -0.2281 -1.5549 -1.0019
 0.1777 -0.2869 0.5302 0.2048 1.1967 -0.6224 -0.4130 0.4176 1.3841 0.7859
 -0.1611 0.3879 -0.9100 -0.3383 -3.1335 1.4006 0.9609 -0.1975 -1.3983 -2.3577
 0.7545 -0.3805 -0.0129 -0.3638 -0.6718 -0.8352 -0.2394 -0.0719 0.0779 -0.2777
 -0.6091 0.9372 0.5784 0.9098 2.2872 0.6616 -0.4119 0.2375 0.9131 1.6836
 0.4800 0.3867 1.0786 0.7555 2.6029 0.8809 0.3524 0.4469 1.8969 1.5508
 0.5519 0.2646 -0.2951 -0.2413 -2.9161 1.4479 1.3058 -0.2232 -1.3594 -2.0026
 0.2256 -0.2316 0.5533 -0.0975 0.9611 -0.3867 -0.0328 0.0924 0.8467 0.0028
 -1.0967 -0.3972 -1.5712 0.0090 -1.7416 -1.0598 -1.5010 -1.7219 -3.5319 -1.6677
 0.4731 0.0466 0.3401 -0.2892 0.4596 0.4048 0.8903 0.7635 1.7028 1.0712
 -0.1640 -0.2721 0.1091 -0.4550 -0.5632 -0.4663 -0.2850 0.1513 -0.1945 -0.6641
 -0.1910 -0.1574 0.0693 0.5118 0.3128 -0.5180 -0.7212 -0.3495 -1.3583 -0.3684
 -0.1629 0.1709 -0.9549 0.7677 0.6010 1.3163 0.2849 -0.0266 -0.4337 -0.6333
 -0.2164 -0.1507 0.7558 -0.2258 0.0348 -1.8080 -0.8844 0.7276 0.4576 0.7849
 0.4553 0.2774 0.5488 -0.6323 -0.9082 0.9326 1.0382 -0.5038 -0.1286 0.7205
 0.4934 0.0714 0.3224 -0.5761 0.0109 -0.2063 0.2391 0.0093 0.3750 0.5872
 -0.3022 0.2190 -0.4231 0.1315 0.3216 0.6189 0.5201 0.7159 0.2760 -0.0934
 -0.3537 -0.1350 -1.4671 -0.4608 -1.1004 -0.3477 -0.2500 -1.4970 -1.7366 -1.2593
 -1.1755 -0.3817 0.1683 -0.6210 -1.9459 0.4146 0.0281 -0.7929 -1.7500 0.0442
 0.7444 -0.0053 0.7366 0.5241 1.4762 -1.1910 -0.6244 1.4435 1.7908 0.6169
 -0.4081 0.2211 -1.3157 -0.2482 -0.9782 -0.2467 -0.4280 -1.2222 -1.0911 -0.9405
 -0.3947 0.0566 0.4221 -1.1975 -1.7279 -0.2920 0.1979 -0.3838 -0.4539 0.3324
 0.7231 -0.1296 1.0069 0.2030 1.4684 1.0964 0.1581 0.5316 1.4261 0.7394
 0.0049 0.1675 -0.0358 -0.4793 -1.6617 -1.4108 -0.3195 -0.4100 -0.9923 -0.6258
 -0.5056 0.5324 -0.0204 1.3362 2.0709 1.7048 1.0118 1.2805 1.6651 0.8930
 0.2761 0.1940 0.3327 -0.1103 0.5924 -0.2209 0.4754 0.6827 1.9505 0.8636
 1.3618 0.0235 0.4431 0.6720 1.8837 1.4717 0.5879 0.4894 1.9603 -0.0295
 -0.4617 -0.6946 -0.5512 -1.3371 -1.6088 -1.6549 -0.4916 -0.3442 -0.2510 0.1281
 -2.0395 0.7200 -2.1087 0.8341 -1.3740 0.8165 -0.6755 -0.9196 -2.9405 -1.5333
 1.4259 -0.2000 1.7389 -0.7234 0.2036 -1.5247 -0.1475 0.4033 1.2305 0.8519
 -0.2837 -0.6587 -0.2833 -0.5266 -0.9728 -0.6034 -0.0024 -0.4451 -0.7154 0.1190
 -0.9159 0.5018 -1.8018 0.9705 -0.1232 1.0570 0.4213 -0.5627 -0.9146 -0.9283
 -0.1531 0.5912 0.2827 0.7086 1.7431 0.5615 -0.4592 0.0780 0.7796 1.0596
 -0.3171 -0.2797 -0.5071 0.0074 -0.8529 0.3002 0.9663 -0.3194 -1.0896 -0.8315
 1.6437 -0.1342 0.9136 0.4913 1.4895 0.7871 0.1691 0.7368 0.9422 -0.3713
 0.5470 -0.3108 -0.0546 0.0803 0.0303 -1.5920 -0.5539 0.3169 -0.1577 -0.4283
 0.3961 -0.1765 0.6432 0.3706 2.1698 0.3097 -0.2552 0.3261 0.9960 1.1875
 -0.8583 -0.2563 -1.1643 -0.3507 -1.8943 -3.6623 -2.1249 -0.1999 -1.3349 -1.0072
 0.2682 -0.1865 0.2493 -0.1519 -0.9244 2.4614 1.0920 -0.7736 -0.8905 -0.3278
 -0.3708 0.3350 -0.1247 0.1491 0.3412 -0.3039 0.5335 0.1559 0.3780 0.4548
 -0.8818 -0.0261 -0.3879 0.2412 -0.5954 -1.2642 -1.1396 0.2789 -0.8038 -0.6489
 0.7282 -0.9243 0.4674 0.1884 0.2986 1.1305 0.4257 0.2764 -0.5657 -0.5994
 0.3715 0.2068 0.8290 -0.0506 0.3721 1.0272 0.5982 -0.2434 0.4285 1.2090
 -0.1798 -0.3188 -1.0746 0.4360 0.1885 0.6695 0.1844 0.2541 -0.7402 -1.7497
 0.6632 0.4948 1.5702 -0.8151 1.2614 0.0209 0.2329 0.5821 2.8976 2.3195
 0.6729 -0.3643 1.2091 0.0290 0.7461 0.1777 0.5719 0.4863 1.0463 0.4392
 0.2928 0.2967 0.9706 0.4767 1.7772 1.3309 0.3928 0.2759 1.5651 1.2578
 -0.0507 -0.8590 0.5331 -0.1673 -2.1744 -1.0718 -0.0860 -0.9432 -2.6933 -1.1775
 -1.3286 0.7432 -0.6601 0.2969 0.4915 0.1595 -0.8245 0.6164 0.2717 0.8125
 0.5609 -0.5268 -0.6702 0.0394 -0.3911 0.0512 0.6727 0.0463 -0.6455 -1.5352
 0.2180 -0.0985 0.0207 -0.6927 -1.8840 -0.4448 -0.1380 -0.9711 -1.4945 -0.8227
 -0.3952 0.5797 0.4659 -0.0495 1.0765 0.0829 -0.8875 0.5960 1.5224 0.7822
 -0.4776 0.4671 0.2781 0.3168 0.5514 0.2588 0.2315 0.8582 0.9296 0.8826
 0.7240 -0.2919 -0.1898 -0.5193 0.2701 0.1070 -0.4466 -0.4616 0.5356 -0.5608
 0.2031 0.5016 -0.6073 1.0881 1.5991 0.4654 0.4213 -0.0786 0.8511 0.7107
 -0.5626 0.2722 -1.0957 -0.2935 -0.5124 -0.9773 -0.6684 -0.4063 -1.0788 -0.9164
 -0.3335 0.3894 -0.1705 0.7110 1.1004 1.2824 0.2016 -0.2057 -0.4552 0.4673
 -2.0935 0.0237 -1.3503 -1.6166 -3.8406 -2.1585 -0.9434 -0.5978 -3.1728 -1.6363
 1.1718 0.3303 0.7918 -0.1931 -0.5225 0.4859 0.3705 -0.2930 0.8057 0.5498
 0.3860 -0.4684 -0.0023 -0.0715 0.6857 0.1148 0.0185 0.4262 0.8425 -0.6156
 -1.2548 0.1449 -0.8160 -0.1895 -1.0280 0.2261 0.3547 -0.3706 -0.9439 -0.0928
 0.4318 0.4944 -0.6061 0.2967 0.0933 0.9774 0.2719 -1.4632 -0.3710 0.2763
 0.9907 0.2184 0.5903 0.3827 0.4329 0.8610 0.6223 0.3580 0.6960 -0.1473
 -0.5261 -0.0464 -0.4316 0.2120 0.9449 -0.3564 -0.7520 -0.6561 0.2192 0.9090
 1.0438 -0.8867 1.8171 -0.0864 0.8105 0.0817 0.5963 1.1863 0.6323 0.5708
 0.5970 -0.3372 -0.0733 -1.4934 -1.8914 -0.8620 0.4912 -0.6412 0.6147 0.0020
 0.3070 0.3064 1.0719 -0.0653 0.7595 1.4760 0.7263 0.5358 1.4307 1.3081
 -0.2388 0.2184 -2.4723 -1.8714 -4.9305 -1.8946 -0.0653 -1.6844 -1.3896 -2.2932
 -0.5273 0.1414 0.9088 0.6126 1.1909 -0.1525 0.2430 1.1445 0.6007 1.6660
 0.1417 -0.1956 -0.6017 0.4226 1.0122 0.3096 -0.5172 -0.8305 -0.3527 -0.6483
 -0.0868 -0.1360 -0.8497 -0.0608 -1.0728 -0.2545 -0.2398 -0.1165 -0.8868 -1.3412
 -0.7579 -0.4263 0.8373 -0.0966 0.2664 0.0056 0.3303 0.9300 0.1613 1.6445
 0.3400 0.0801 0.8445 -0.1952 1.0158 -0.0127 0.3323 0.7359 1.2755 1.1049
 -0.5257 -0.3743 0.1986 -0.8148 -1.6804 -1.9884 -1.1953 -0.2531 -1.2448 0.3248
 -0.0236 0.8815 0.2933 1.0864 2.2264 1.4841 0.0805 0.7720 1.6178 0.1551
 -0.8840 -0.4993 -1.1295 0.6649 0.1457 -2.1345 -1.1167 0.3360 -0.7878 -0.4877
 -0.0530 0.7261 -0.0700 0.3248 0.7502 -0.0194 -0.3226 0.4397 1.0588 0.7623
 -0.6158 -1.5958 -1.5374 0.2521 -1.3454 -2.7616 -0.7853 -0.1553 -2.3238 -1.4773
 0.8423 0.5524 0.8756 -0.0616 -0.2161 0.3970 0.4739 0.8111 0.9067 -0.1370
 -0.2899 -0.5272 0.2697 -0.5147 -0.0687 -0.0432 -0.2990 -0.6628 -0.5378 0.6541
 0.2661 -0.2545 0.2798 0.1075 0.3215 -0.0292 -0.1177 0.0805 0.3133 0.0338
 0.0137 0.8355 0.0956 0.1632 -0.3519 -0.9331 -0.9349 0.7617 0.5821 -0.4683
 0.5708 0.3335 0.1817 0.2647 1.0636 -0.0884 0.2395 0.4334 1.5332 0.4657
 -0.8347 0.3747 -0.0381 -0.2574 -1.8896 -1.1598 -0.4108 -0.1082 -0.8959 -0.1133
 1.1092 0.0028 -0.1537 -0.0345 0.6757 2.0184 1.1457 -1.2992 -0.2369 -0.1702
 0.8720 -0.9869 1.1654 -0.8612 -1.5973 -1.6198 -0.5927 -0.1040 -1.1717 -1.1907
 1.1004 -0.0665 1.3817 -0.0943 0.4797 0.2532 0.7036 0.5300 1.3227 1.2336
 0.0065 -1.3177 0.9063 -1.0538 -2.3327 -3.4578 -1.9718 0.6747 -1.6966 -1.9507
 0.6896 0.4021 0.1115 0.0888 0.7853 0.9599 1.1371 0.1121 1.2434 0.3924
 -1.2772 0.3434 -0.6184 0.3090 -0.5245 -0.0737 -0.7209 -0.2185 -0.8257 -0.0279
 -0.3327 0.0597 -0.1504 0.0207 -0.1496 -0.4691 -0.5380 -0.2101 -0.6061 -0.0502
 1.0464 0.0747 0.4519 -0.4424 -0.6116 0.3044 1.0227 -0.8455 -0.0155 0.3594
 0.7682 -0.4112 0.5675 0.8019 1.7119 0.7704 0.6529 0.3307 0.4643 0.2494
 -0.4735 -0.0815 -0.8489 -0.6960 -3.1682 -1.0442 0.2501 -0.6399 -2.4798 -1.5692
 -0.4439 -0.0836 0.5529 -0.2624 1.8574 0.0765 0.0844 1.3052 2.5904 2.3495
 -1.4694 0.4829 -1.2994 -1.6911 -3.0848 -2.5641 -1.0562 -1.0063 -1.4971 -0.4537
 -0.1752 0.3190 0.6124 1.2458 2.2186 1.0014 0.5022 1.1109 0.9374 0.7072
 -1.1898 0.6477 -1.9769 -1.9251 -4.5302 -2.6123 -1.3901 -2.7692 -3.1288 -1.9163
 0.8090 -0.2973 0.3291 0.8128 2.2868 1.1733 0.9470 0.9901 1.6026 0.3337
 -0.1257 -0.0700 -0.0705 -0.5432 -1.8677 -0.2592 -0.2179 -0.7409 -1.6487 -0.4271
 -0.1494 0.0733 -0.1214 -0.4637 -1.0265 -0.0857 0.1661 -0.4338 -0.4444 0.0110
 -0.7507 -0.1512 0.0871 -0.4812 -0.2459 -1.3300 0.1525 1.2762 0.6779 0.8043
 0.2529 0.0160 0.7452 0.1059 1.4973 0.7389 0.0284 0.7174 0.9866 0.4219
 -0.1062 -0.2330 -0.3899 0.3306 -0.2269 1.1669 1.1724 0.3586 -0.0819 -0.9547
 0.7916 0.3261 0.1004 1.4174 1.7494 -0.3929 -1.0410 0.3714 0.8474 -0.2666
 -0.2707 -0.4411 -2.1150 0.4030 -1.9443 0.3483 1.1024 -1.5370 -2.0366 -2.1405
 1.3067 0.2188 0.8092 -0.3358 0.4616 1.1759 0.7593 0.1373 0.8860 -0.2143
 -1.8441 -0.9326 -2.9611 -0.8119 -4.0798 -0.8838 0.8413 -2.2860 -4.0324 -1.7979
 1.0849 -0.1821 0.9637 0.3277 2.2856 0.1944 -0.3907 0.9098 1.8678 0.3427
 -0.8783 0.3411 -0.0074 -0.0298 -0.6500 0.1905 0.1975 0.4009 0.0080 0.5647
 -0.5933 0.0076 -0.5776 -0.1204 -0.7502 -0.8781 -0.3257 -0.0124 -0.5886 -0.1585
 1.2397 0.0046 -0.1769 0.6888 0.4151 -0.0832 0.0446 0.3539 0.7379 -1.4386
 0.3765 0.6172 -0.3454 0.6014 1.4450 1.6117 0.3453 -0.6193 0.9555 0.1946
 0.1811 -0.2160 -0.9880 -0.6530 -0.7652 -1.3983 -1.1308 -0.1210 -0.6798 -1.4562
 0.7764 -0.5161 2.4644 -0.6816 0.2429 -0.1208 0.4623 0.0983 0.0562 1.6977
 -0.8316 -1.6203 -0.3935 -0.1334 -0.9472 -1.5212 -1.0613 0.7752 -2.5199 -1.7983
 0.0904 0.5102 -0.0948 0.8687 2.6780 2.0709 1.1070 0.2853 2.2659 1.3236
 -1.5535 -1.5848 -1.5074 0.8336 -1.2392 -1.5036 -1.4326 0.9760 -3.0597 -3.1975
 0.5960 0.3452 0.5914 -1.0339 0.0886 -1.1160 -0.6448 -0.3841 1.3441 1.4160
 0.1592 0.1562 -0.5434 0.0835 -0.9586 -0.1103 0.0041 -0.1043 -0.9316 -0.9311
 0.2445 -0.2567 0.2218 0.5779 0.2425 0.7148 0.4192 0.0403 -0.2625 -0.6416
 0.5801 -0.6909 0.5994 -0.2569 0.9004 -0.0469 0.2645 -0.2556 -0.2606 0.1477
 0.1829 -0.3878 0.2888 -0.0853 0.7759 0.2806 0.1337 -0.0343 0.4349 1.1341
 0.6794 -0.3136 0.3680 0.4724 1.3903 1.0726 0.6418 -0.5203 1.4863 0.6266
 -1.4452 1.3174 -0.6417 0.6801 0.5183 1.2936 0.6368 0.4454 0.5829 0.3078
 0.1272 0.4531 -0.2372 -0.1640 -0.4159 0.4484 -0.8760 -0.8722 0.0049 -1.5300
 0.8711 -0.4524 0.4074 -0.2851 0.9573 -1.0386 -0.6676 0.6061 0.8658 0.5344
 0.2824 -0.1049 -0.3361 -1.3287 -2.7625 -1.2444 -2.0693 -1.7970 -2.3505 -2.6027
 -0.4654 -0.0407 -0.2560 0.2820 0.1937 -0.8128 0.1629 -0.1546 0.2062 1.0787
 0.4664 -0.0929 0.7526 0.5699 1.3204 1.7482 1.0935 0.4561 0.8437 0.2968
 -0.2643 -0.0530 -0.1014 -0.4788 -0.3840 -0.3086 -0.4692 -0.0778 -0.7472 -0.2880
 -0.4917 0.2514 -0.3567 0.1026 0.8931 0.6150 -0.0193 0.0655 0.9804 0.1314
 -0.0490 0.1694 0.7841 -0.5849 -0.2151 -2.0089 -1.1514 1.0661 1.3754 1.0790
 -1.2475 -0.5316 -0.7587 0.0254 -0.2893 -1.6703 -1.6699 -0.1940 -2.5813 -0.4045
 1.3596 -0.1525 -0.6064 1.0768 0.8900 3.2251 1.8314 -0.7734 -0.6591 -1.4301
 -1.2479 -0.0427 -2.1989 -0.2660 -1.4399 0.7840 0.0416 -2.9916 -3.3170 -0.5305
 0.5803 0.1964 1.6335 -0.0475 1.3872 -0.7293 -0.2563 0.8021 2.4708 1.9312
 -2.3042 0.4590 -2.2749 -1.6089 -3.5805 -0.9028 -0.2925 -3.0682 -2.6307 0.4543
 0.0421 -0.6684 0.4826 0.3317 -0.3568 -0.8265 -0.1976 0.8664 -1.1753 -0.8974
 -0.0568 0.3011 -0.3842 0.1033 0.8840 0.1126 -0.4503 0.2453 0.3222 -0.0226
 0.0341 0.4419 -0.3815 -0.4271 -0.4122 0.3145 0.2213 -0.5071 0.8048 0.3386
 0.1526 -0.2561 -1.0962 0.4264 0.1278 0.4621 -0.2836 -1.0865 -1.3068 -0.8512
 0.4282 0.3570 0.1669 0.1885 -0.8094 -0.9447 -0.1328 -0.5105 -0.4650 -0.0429
 0.2293 0.2199 0.8796 -2.0245 -2.8530 -1.4893 -0.3940 -0.3811 0.8409 0.4388
 0.2342 -0.2773 1.4264 0.4206 3.5567 1.8921 0.2981 1.8857 2.9718 1.8730
 -1.5118 -0.6149 -0.0533 -1.3606 -2.1825 -1.7097 -0.6992 0.7421 -0.2276 0.7917
 -0.2762 0.2268 -0.2469 0.1539 -0.5546 -1.0622 -0.4032 -0.4449 -1.5659 -0.1548
 -2.2475 -0.8536 -2.1193 -0.6101 -4.2850 -3.0533 -1.0956 -0.2350 -3.5161 -1.3342
 0.2060 0.4040 0.2270 -0.6550 -0.8056 0.0238 -0.0856 -0.0750 0.2067 -0.7617
 1.0220 0.1007 0.6482 0.4155 1.5799 1.7067 0.9149 -0.1019 1.7656 0.9225
 -0.2796 -0.4172 -0.5898 1.3255 1.2892 0.6408 0.1472 0.0017 -0.9039 -0.2636
 -0.3456 -0.5149 1.0003 -0.8879 -0.2898 -0.7458 -0.5139 0.4164 0.5023 1.2321
 -0.2825 -0.4590 0.5623 -0.2414 -0.6727 -0.0180 1.0324 0.4828 -0.8479 -0.0377
 -1.6993 0.3232 -2.4136 1.0220 -1.2713 -0.9339 -0.3205 -1.1545 -2.8314 -1.0738
 0.9588 1.1158 0.0337 0.0604 1.5391 -0.2332 -1.3267 -0.2725 2.2219 0.9145
 -0.4478 0.5472 -0.9927 -0.1845 -2.7649 -3.7971 -2.5857 -0.1058 -1.4631 -1.5015
 0.3492 -0.1637 0.8795 -1.0093 -1.1377 -0.1465 1.0747 0.5663 0.7785 0.3968
 -0.0633 -0.7748 0.4609 -0.8892 -3.9268 -3.9849 -2.0325 0.8035 -2.1904 -2.2545
 -0.1870 0.2404 -1.5937 0.9204 0.9429 2.2899 1.2730 -1.2655 -0.5131 -0.6753
 -0.5701 -0.0344 0.1198 1.0746 1.9996 0.6164 -0.3525 0.5448 -0.1972 0.7711
 0.2699 -0.3336 1.4177 -0.2453 0.4214 0.2959 -0.2931 0.8975 0.4079 0.1781
 -0.8383 0.7942 -0.9006 0.3635 -0.7519 -0.9608 -1.1251 -0.4469 -0.6413 -0.3132
 -0.0841 0.3716 -0.7598 -0.0718 -0.4744 0.1744 0.1782 0.4717 0.2739 -1.5334
 0.5840 -1.4278 1.4175 -0.0824 -0.9664 1.0696 1.1583 0.7444 -1.4066 -1.2578
 0.5525 -0.2407 1.5271 -0.2680 0.7968 -0.1848 0.7316 -0.3584 1.0759 2.9920
 0.2888 -0.7118 1.2035 -1.1080 -3.2327 -1.2056 0.9674 -1.0594 -2.3118 -0.0696
 -0.3547 0.4003 -1.6663 0.7379 0.1992 -0.6651 -0.4053 0.2463 -0.1760 -1.3410
 -0.8067 0.4001 -0.8617 -1.2673 -4.1726 -1.8474 -0.3993 -1.8447 -3.1881 -1.7879
 -0.0049 -0.9823 0.1011 -0.1179 0.8717 0.0354 -0.3820 0.6806 -0.0123 0.1026
 0.8525 0.3479 1.4218 0.5241 1.7572 2.3670 0.7688 0.3837 1.6690 0.7109
 -0.3327 1.2174 -0.7889 0.3663 0.5906 1.2866 -0.0263 -0.9338 0.3933 0.1800
 0.2456 -0.4874 0.5141 -0.1338 -1.0916 0.7718 0.9819 -0.7260 -1.5375 -0.0816
 1.1838 -0.3792 -0.6479 -0.1787 0.3972 0.4551 0.4951 -0.8509 0.4297 -0.7476
 -1.1623 1.1392 -1.2595 0.2822 0.5095 0.5405 -1.0719 0.0944 0.0166 -1.1920
 -1.1843 0.2257 0.8376 0.6846 0.5132 -1.4075 -0.5238 2.1582 0.2652 0.8297
 -2.3847 0.3228 -1.6527 0.4802 -1.5814 -0.0429 0.2990 0.7618 -2.1716 -1.8627
 1.7022 -1.1108 0.9663 -0.3686 0.2695 0.2325 0.7119 -0.0934 0.3841 -0.5297
 -1.5741 -0.4308 -2.5269 -0.3554 -3.0637 0.8291 1.6590 -1.4568 -3.2893 -2.4197
 0.1935 0.5868 0.6192 -0.3364 0.4399 -1.4879 -1.6771 0.3726 1.9125 0.6948
 -0.5230 0.8462 -0.4480 0.4769 1.2890 1.4377 0.1162 -0.3367 0.1004 0.9258
 0.1455 -0.3005 -0.1250 -0.3154 -0.4055 0.9316 1.0560 -0.6147 -0.4526 0.7613
 -1.3108 0.3243 -0.3149 -0.0493 -0.2654 -0.1317 -0.2140 1.0909 -0.0487 -0.1932
 -0.2672 -0.7193 0.3747 0.7843 2.3829 0.1499 -0.2795 0.7023 0.8944 0.8851
 1.2894 0.0179 -0.9057 -0.6050 -0.8296 2.0106 1.3229 -2.6157 -0.2958 -0.1749
 1.7321 0.5696 0.7452 -0.6829 -1.6205 0.0575 0.6678 -0.2084 0.0729 -1.2795
 1.4669 -0.1819 -1.5363 -1.0757 -2.7455 0.6437 0.5549 -1.2580 -1.2133 -3.5452
 -1.1042 0.1164 -0.4313 1.1663 2.5243 0.6894 -0.5825 0.4294 0.3684 0.1259
 -0.5391 -1.0175 -1.8157 -0.5311 -1.7955 -1.2662 -0.9144 0.3802 -1.4993 -2.8487
 -0.1277 0.0737 -0.1333 -0.4982 -1.6215 -1.4576 -0.3547 -1.6017 -1.7405 0.6618
 0.8153 0.2022 1.1178 0.4352 1.6622 2.2917 1.3393 0.6017 2.2410 1.6172
 -0.5049 0.0892 0.6711 0.9107 1.8126 0.1346 -0.3003 1.9410 1.6533 0.8397
 1.1928 0.4232 -0.6765 -0.0641 -0.6304 0.7870 0.3673 -0.9204 0.1489 -1.2035
 0.0883 0.0217 0.2872 0.0338 0.2279 -0.5943 -1.2737 -0.2400 -0.5444 -0.5426
 -1.8824 -0.7112 0.0815 0.8499 2.0201 -0.6049 -0.7580 1.7003 0.6270 2.0844
 -0.1403 0.1880 -0.5610 -1.0781 -0.5483 -0.7038 1.0508 0.1027 0.9204 0.7871
 -0.3839 -0.6646 -0.7432 -0.7154 0.6303 -1.4101 -0.5693 -0.0454 1.1976 0.8763
 0.6672 -0.0526 -0.3674 -0.6240 -0.7321 0.8492 -0.1480 -1.6949 -1.1751 -0.8114
 0.7784 -0.3873 -0.2056 -0.2781 -0.0796 -1.2298 -1.5640 -0.8606 0.3603 -0.8951
 -1.3006 -0.3517 0.5419 -0.3433 -1.6779 -0.9864 0.5266 1.0823 -0.8481 0.4845
 0.0761 0.4277 0.6768 1.4267 2.9046 0.9793 -0.2358 1.3270 1.3357 1.0866
 1.2104 0.4130 0.6334 0.2346 0.3661 0.5100 -0.2198 -0.4845 -0.1205 -0.5143
 -0.0625 -0.5982 0.4584 -0.3975 0.7371 -0.7569 0.1035 0.4573 0.7796 1.5349
 -0.5244 0.4040 0.0047 -0.6591 -1.0288 0.4620 0.3591 -1.3087 -0.4523 0.9132
 1.0809 0.2783 1.1616 0.4178 -0.0625 -0.6777 -1.5979 0.4092 0.0423 -1.0385
 0.9213 -0.5966 -0.6297 0.3435 0.6672 -1.8390 -0.2504 1.1813 1.5156 -0.7168
 0.0194 -0.7832 -0.2825 -0.1646 -0.7823 -3.5356 -2.2204 -0.0271 -0.7323 -0.6361
 -1.4860 0.1874 -0.4269 -0.5481 -0.1895 -0.4196 -0.3060 -0.1797 0.4733 1.7358
 -1.3875 -0.5265 -0.6639 -0.8095 -1.6831 -2.1690 -1.4423 -1.7458 -2.8297 0.3233
 0.0229 0.4422 -1.1111 -0.5856 -2.7804 -1.8309 -0.8412 0.1196 -1.4156 -2.6107
 1.7071 0.4638 2.2960 0.7820 2.7121 3.3000 1.4840 0.5857 2.4175 1.4751
 -0.2208 0.3279 0.8568 0.1747 1.4483 2.3711 1.6767 -0.0229 1.2266 2.1329
 0.0306 0.1383 0.3678 0.4472 0.4751 -1.1128 -0.9168 0.9018 0.8344 -0.0758
 -1.4982 0.1561 -1.2389 0.3723 -0.9016 0.1709 0.1091 -0.0409 -1.4024 -0.1104
 -0.4505 0.6877 0.6903 -1.8269 -2.3390 -0.5398 0.4184 -1.5077 -0.9447 1.6317
 1.4822 -1.1808 1.1237 0.0779 0.9824 -2.1566 -1.0729 0.5226 0.1492 -0.6972
 -0.4367 -0.6182 0.8754 -1.1064 -2.4607 -2.8644 -1.2702 -0.7511 -2.1561 -0.1464
 -0.3458 -0.0234 -0.6065 0.0718 -1.6854 -1.8925 -1.2263 -0.0635 -1.3026 -0.6792
 -1.8283 -0.1645 -0.6907 -0.3020 -2.7607 -0.7015 -0.2750 -0.4793 -2.4270 -0.8225
 1.0240 -0.4396 -0.1703 -1.2072 -1.6073 -0.4670 1.1067 -0.9370 0.2132 -0.3866
 -0.4122 1.1005 0.1005 0.3890 2.2843 1.8087 0.6039 0.5515 1.5566 1.9435
 -0.2460 0.4511 -0.8086 1.1438 1.6618 1.4182 0.2276 0.8437 0.6294 -0.2861
 0.6184 -0.0726 0.3469 -0.6296 -1.1094 -0.7452 -0.1524 -0.8500 -1.0546 -0.2606
 0.4906 -0.2218 0.5454 -0.1367 -0.8850 -0.1908 -0.1862 0.7267 -0.0044 -0.7317
 -1.4827 0.6154 -1.4497 -0.5962 -2.4915 -1.4151 0.6404 0.5120 -0.0021 0.3830
 -0.4101 -0.0005 0.0492 -0.9252 -0.6863 -1.0283 -0.5116 -0.9288 -0.6300 -0.2531
 -2.1945 0.4029 -1.8421 -1.0171 -4.2738 -1.5764 -0.2253 -1.3781 -3.5140 -1.6732
 0.2008 -0.3976 1.5227 0.2950 -0.2289 0.2144 0.5253 0.3990 -0.6904 0.2651
 -1.3122 0.0541 -1.7613 -0.3566 -3.4687 -0.7033 -0.6172 -1.0294 -3.8332 -2.6429
 -0.9552 -0.8183 -1.2645 -0.3353 -0.6486 -3.3039 -1.2787 0.8531 -0.5775 -0.7168
 1.6852 0.5231 1.1921 0.1754 1.8793 1.8070 1.3230 0.8173 3.5893 1.9566
 1.9278 -0.1169 1.7123 0.1827 2.0522 1.6369 0.7342 0.5756 2.4151 0.9581
 -0.8646 0.1260 -0.3716 -0.7920 -1.2214 -0.7526 0.4051 0.2058 0.1759 0.4383
 0.1001 0.4294 0.2194 0.3511 0.6377 0.5407 0.1555 -0.0626 0.4811 0.1766
 1.3966 -1.0126 0.0409 0.9746 -0.2891 -1.1633 0.2112 1.2978 -0.4279 -2.2246
 -1.1411 -0.1128 -2.5194 -0.7196 -2.5099 -0.5448 0.1276 -1.9897 -2.4864 -1.6338
 -0.6861 -0.5031 -2.4306 -0.3784 -3.5195 0.2936 0.9724 -1.1921 -3.2143 -3.2303
 -1.0420 0.7477 -0.8215 -0.0207 -0.9012 0.7186 0.1887 -0.1500 -1.3551 -0.9341
 -0.3921 -0.0828 -0.4746 -0.5967 -1.8363 1.0661 0.8005 -0.6217 -0.7771 -0.8200
 1.3122 -0.9599 0.2708 -0.2901 -1.1066 -1.8221 -0.7364 -0.2986 -0.5201 -1.8953
 0.8069 0.1186 1.5006 1.2017 3.4717 -0.2275 -0.1373 1.9220 2.4975 1.9805
 -0.2932 0.7190 0.7643 0.2051 2.1252 -0.2811 -0.6334 0.6624 1.8915 2.2075
 0.1443 -0.2854 -1.3368 0.4612 -0.6204 -0.7548 -0.1832 -0.1384 -0.9333 -1.8555
 0.1961 0.0705 -0.0501 -0.1584 -0.0476 0.8504 0.6624 -0.3413 -0.1741 0.3197
 1.1387 -0.6435 1.8074 0.2803 2.0260 0.3537 0.1232 0.9296 0.7084 -0.5810
 -0.6729 -1.2344 -1.1550 -0.2138 -1.4229 -1.2559 -0.5979 -0.0800 -1.5705 -1.3611
 -0.4916 -0.9444 -1.2374 1.1077 0.9546 1.3293 -0.0201 0.2701 -1.2349 -2.2403
 0.7283 0.3052 -0.8879 0.3239 0.4997 3.0682 1.8901 -0.8518 0.6605 -0.6069
 -1.0626 0.0460 -1.6429 1.3977 0.7983 1.1234 -0.3415 -0.1952 -1.3968 -1.3423
 -1.2031 -0.5953 -0.9712 -1.2170 -2.1111 -2.6068 -1.3058 -1.2099 -2.7727 -0.9410
 1.8160 0.2349 2.6593 0.2993 2.2967 0.8627 0.7833 1.2456 2.7234 1.5243
 1.0392 0.2893 1.0170 -0.1354 0.1529 0.2148 0.6524 0.0579 1.3361 1.2112
 0.6967 -0.9782 0.8776 0.0089 0.6156 -0.0918 0.0624 0.3577 -0.0126 -0.4332
 -0.0600 0.0865 0.0698 0.6948 1.3456 1.1162 0.4814 0.7708 1.2272 0.3416
 -0.2253 0.9085 -1.4150 -0.3665 0.3679 1.6377 0.4419 -1.7536 0.0940 -0.5856
 -0.4832 -0.5161 -0.3437 -0.6511 -1.8660 -2.8198 -2.2810 -0.1620 -1.5931 -1.5214
 0.2386 -0.2367 -0.2059 -0.2592 0.5148 0.6634 -1.3844 -1.0215 -0.6287 -0.9611
 -0.0380 -0.5121 -0.1525 1.0957 2.8688 0.8198 -0.2250 1.1239 1.1672 0.5940
 0.8364 -0.5673 1.1170 -0.3390 0.3159 1.2392 0.0345 -0.1870 0.0055 0.0302
 -1.1543 -0.1881 -1.7949 -1.0211 -3.4231 -0.9014 -0.0504 -1.4791 -1.9977 -1.7584
 0.2459 0.9072 0.1359 0.6652 2.2832 1.6869 1.1584 0.3075 1.4387 1.1462
 -0.1661 0.0529 0.6558 0.1141 0.3434 -0.7598 0.1934 1.2179 0.5527 0.9023
 -0.8941 0.3710 -0.7743 -0.5476 -0.6850 -1.0025 -1.1239 -0.5172 -0.5490 -0.5238
 0.7347 0.0015 0.3497 0.0938 0.6775 0.1120 -0.3639 0.0959 0.4176 -0.0673
 -0.1740 -0.6781 -1.5874 0.4404 1.1590 1.7988 1.0310 -1.1029 -0.0046 0.2080
 -0.6679 0.0631 -0.7451 -0.8337 -2.8581 -0.8186 -0.3656 -2.0506 -2.4280 -0.7686
 -1.1640 0.5019 -0.7261 -1.0523 -1.1092 -0.1856 -0.7986 -1.9226 -0.3335 1.6280
 1.3722 0.0027 1.9897 -0.2508 1.5465 -0.5288 -1.1137 0.6638 2.2796 1.2576
 -1.3674 1.1192 -0.5073 -1.0104 -1.0052 -1.3124 -1.3582 -0.3674 0.5245 1.5098
 -1.2699 -1.0514 -2.2968 0.8897 -1.1389 -0.3711 -0.5194 -1.0590 -3.7166 -2.6745
 1.3285 -0.0798 0.4893 0.4239 2.0769 2.2271 1.6752 0.6961 2.2061 0.6905
 1.1878 0.1911 0.7795 -0.5230 -0.4660 -0.7124 0.3216 0.7312 1.2529 -0.3843
 0.0650 -0.1553 -0.9116 -0.2288 -1.0607 0.4228 0.4985 -1.5433 -0.9380 -0.3528
 0.2035 0.2316 0.9993 -0.8923 0.0162 -0.8612 -0.1498 0.1709 1.5332 1.7256
 -0.3997 -0.8952 0.7496 0.2906 1.3903 -1.8908 -2.2759 1.5817 0.5956 0.6501
 -2.2121 -0.3134 -1.7679 -0.6383 -3.1611 -1.0232 -0.1849 -0.8416 -3.4334 -0.9874
 -1.7458 -0.0782 -0.8525 0.5595 -1.2360 -0.9093 -0.6642 -0.3036 -2.0258 0.5886
 -0.5996 0.9111 0.3695 0.0948 0.3575 -0.1618 -0.1643 -0.8665 0.0966 1.9405
 0.2213 0.0508 -0.2124 0.0992 -1.5473 -0.4202 0.5925 -0.7314 -0.6205 0.3821
 -0.3306 -0.9378 0.2881 -1.2528 -2.0660 -0.9017 -1.2378 -0.3527 -1.7047 -1.3234
 0.9509 -0.0042 0.8218 1.1910 3.8496 0.9537 -0.1001 1.4830 2.8304 1.0249
 0.5744 -0.0253 -0.1310 -0.2804 0.2132 -0.8207 0.4789 0.0159 0.7696 0.0412
 -1.2699 -0.7421 -0.3457 0.2007 -0.3885 -1.0165 -0.6435 0.5840 -1.3693 -0.2277
 -0.4348 0.3241 -0.4740 0.9644 0.4726 -0.0426 0.2077 0.0330 -0.3007 0.0913
 0.4618 0.7357 1.3122 -0.5741 -1.0496 -1.2880 -1.5120 -0.9202 0.0327 0.7099
 -0.5565 -0.2115 -1.2854 0.3064 -1.8393 0.2833 -0.1726 -0.1527 -1.6019 -2.3335
 -0.4365 -0.1644 1.2540 0.3094 -1.4848 -0.2571 -0.3722 0.9770 -1.7116 -0.6427
 -0.5220 -0.0211 0.2743 0.1471 -0.7527 0.7704 1.2492 0.2885 -0.8153 0.5675
 -0.6597 -0.6995 1.1633 0.6657 0.1896 -0.7479 0.0219 1.9001 -1.0406 0.0123
 -1.7888 0.9381 -2.1169 -0.2803 -2.0128 -0.5150 -1.2126 -1.9849 -1.7839 -0.7509
 1.6802 0.1451 1.7454 0.4596 2.9359 0.8671 -0.0942 0.2635 2.4057 1.5373
 0.5980 -0.7493 0.1919 1.2591 2.2860 1.1297 0.8907 0.5871 0.6947 -0.5729
 0.2859 0.2061 0.2930 0.5872 -0.0885 1.1026 -0.2322 -0.1964 -0.4358 -1.2255
 0.7111 -0.6466 1.1295 0.2614 0.4358 0.8631 0.7659 0.7010 -0.4260 -0.4409
 -1.7771 0.5506 -0.6880 -0.0863 -2.0756 0.7773 1.1812 -1.5467 -2.8205 0.7904
 -0.2897 -0.2976 -0.7567 -0.2438 -1.0370 0.0059 -0.6339 -0.9776 -2.0792 -1.4572
 -0.4284 1.3182 -0.1636 -0.3193 -1.6444 1.5105 0.6988 -0.4918 -0.7482 -0.6548
 0.0706 0.3745 0.0641 -0.1590 -0.5753 -0.3200 -0.0057 1.3105 0.4522 -0.7081
 0.8326 0.9478 0.4448 0.0028 -0.2168 1.4682 0.5731 0.1523 0.6511 -1.4113
 -0.8909 -0.8461 -0.9339 -0.1444 -2.3015 0.3039 0.4384 -1.4859 -3.1289 -0.5945
 -0.4161 0.5583 0.6810 0.5923 2.2172 1.1961 0.4214 0.0131 1.0988 2.1595
 0.4377 -0.4891 0.2848 0.0219 1.2966 0.1769 -0.7108 0.1920 -0.1080 -0.7964
 -0.7024 0.3384 -0.6252 -0.6744 -1.1045 0.7544 0.1365 -1.4174 -1.5865 0.0690
 -0.1864 0.7929 -0.2202 0.4816 1.4252 1.8498 0.3429 0.2992 1.2061 -0.1140
 -1.0723 0.0452 -0.7597 -0.1516 -2.1369 0.7535 1.0076 1.1314 -1.0130 -1.2728
 -0.6233 0.0947 -0.2551 0.6138 0.7270 2.0681 0.6054 -0.5773 0.0288 0.2326
 0.0418 0.5200 -1.2216 -0.1096 -0.5317 2.2341 1.9590 -0.6686 0.2735 0.0305
 1.6045 0.2669 0.2225 0.1898 0.8876 1.0100 0.9903 -0.1868 1.6688 -0.2653
 0.3027 0.4049 -1.4327 -0.5773 -0.1174 1.7321 1.5034 -1.4933 0.1853 0.2061
 -1.6774 -0.1108 0.1525 0.5993 -0.3680 -0.0614 -0.8418 1.3802 -1.0621 -0.5532
 0.0636 0.3202 0.1655 -0.3761 -0.3705 -0.1193 0.1884 0.3457 0.4793 0.6165
 0.0833 0.4900 -0.3387 -0.2126 0.8603 1.3584 0.1300 -1.3343 1.1283 0.6694
 -0.8166 0.3568 -0.5388 0.4830 0.1847 1.7201 0.8774 0.1277 0.8389 0.6740
 0.7759 0.1725 -0.7719 0.5671 1.5394 2.5452 1.0237 -1.1587 0.4313 0.0211
 1.1616 0.3582 -0.4164 1.6822 1.9635 2.6488 0.6393 0.4132 0.9483 -1.8081
 -0.8619 0.0781 -0.9945 -0.1396 -0.8222 -0.0060 -0.9216 -0.6086 -1.7453 -0.5710
 0.6604 -0.6084 0.4287 0.9069 2.4103 0.1998 0.0650 2.0401 2.2416 0.5055
 0.1926 -0.4480 0.3498 0.4273 1.9973 0.2602 0.3654 0.6068 0.8843 1.0350
 0.1504 -0.7984 0.1233 0.1308 1.8323 -0.7496 -0.0856 1.5022 2.3592 1.2869
 0.4325 0.9650 -0.5696 -0.2852 -1.8428 1.2209 -0.2452 -1.5575 -1.4199 -1.5589
 0.5913 0.2679 0.6395 1.1156 1.7458 1.4461 0.9466 0.8219 1.5255 0.5904
 -1.0542 -0.2800 -1.1215 0.2854 0.0232 -0.3913 -0.6176 -0.7562 -1.3764 0.5881
 0.1331 -0.2343 -0.0073 0.7098 0.4067 -0.5769 -1.0821 0.6237 -0.7920 -0.4918
 -0.1099 -0.4203 1.1241 0.3714 2.5822 0.4444 -0.2434 1.3626 1.9967 2.0840
 1.0360 -0.3452 1.1870 0.8893 3.7247 3.4830 1.0394 -0.2302 1.0664 1.1041
 0.1126 0.2458 0.8525 -1.2786 -1.4586 -0.9384 -0.2681 0.0016 1.3185 1.5039
 1.7958 -0.0241 2.0069 0.1049 2.1375 -1.1863 -1.3414 0.9455 2.3088 0.8357
 0.7415 0.0236 0.7610 -0.0764 1.1000 -0.3774 -0.4890 0.7673 1.8448 0.2963
 1.2322 -0.3025 1.3214 0.7545 1.5494 -2.1602 -1.9962 1.0035 1.0008 -0.0969
 -0.8515 0.2672 -0.2631 0.6444 1.1374 3.4289 2.1208 -0.7086 0.0751 1.5251
 0.7072 -0.0771 0.8454 -0.0246 0.9038 0.0511 -0.0453 0.6885 0.3207 0.2856
 -0.0804 -0.3602 1.3497 -0.3840 -0.7441 -1.2302 -0.8439 1.0625 0.4168 0.6684
 0.9175 0.3792 2.1721 -0.0410 1.1215 1.2600 0.6280 0.5356 1.9994 1.5087
 0.3689 0.7194 0.8008 -0.5617 -0.2841 -2.1744 -1.8531 0.3200 0.9973 0.9085
 -0.4928 0.8667 0.5503 0.7766 3.7341 2.6032 -0.0415 0.5212 2.9234 2.4159
 -0.9919 0.4675 -0.7494 0.9831 -0.3345 -1.1652 -0.5989 -0.0085 -1.2362 0.1166
 0.1499 0.5590 0.8344 0.0760 1.1147 0.8900 0.8111 -0.9183 0.6546 1.7369
 0.2196 0.1909 -0.2856 -1.2060 -1.3339 -2.1443 -0.8774 -0.8764 -0.1547 0.5324
 0.3024 0.0842 1.5499 -0.6222 -0.2796 0.1466 0.4147 -1.0873 -0.6507 1.1194
 -0.5245 0.1079 -0.2346 0.2463 0.4925 -0.4465 -1.0529 1.5613 0.4006 -0.0840
 0.7314 0.6871 0.7583 1.0003 2.7565 2.7759 1.3520 0.4784 2.7559 1.1245
 -0.6150 0.8184 -0.3246 0.3370 -1.0511 -0.2896 -0.4848 -0.6301 -1.4640 -0.5960
 -0.9289 1.0534 -1.0452 0.1433 -0.3138 0.2712 0.0265 -0.4289 -0.6957 0.3820
 0.2145 0.3647 0.9683 0.1444 -0.2960 0.1799 1.1139 -0.6159 -0.0286 1.6078
 0.6518 0.7067 0.3805 0.8442 2.0132 1.8413 0.0401 -0.5022 1.3391 1.7866
 0.8275 -0.6224 1.7973 -1.3131 -2.3383 -1.1639 0.4514 0.8119 -0.5191 -0.0594
 -0.8143 0.0376 -0.5896 -0.3681 -0.9607 -0.0514 0.6707 0.3297 -0.6484 0.1450
 -0.3443 -0.4204 0.2040 0.1442 -0.5217 -0.9893 0.4724 0.2593 0.0490 0.5607
 -1.9886 0.7922 -1.8540 -0.6951 -2.1836 0.1014 0.6663 -0.5529 -1.3435 -0.2405
 1.8864 0.5578 1.8341 0.1488 1.2543 0.6724 0.2086 0.2286 2.8388 1.2739
 0.2026 0.0066 -0.4531 0.7622 1.8237 1.3683 0.2397 -0.1681 -0.3209 0.1317
 0.0041 -0.0527 0.1675 -1.0783 -2.1651 0.8433 1.5667 -0.5829 -0.9169 0.1054
 1.1214 -0.1733 0.8069 -0.5007 -0.3415 0.8975 1.4909 0.5968 1.6617 0.7044
 -1.0130 -0.0962 -0.0978 0.5973 -0.2301 0.2210 0.7783 1.4287 -1.1781 -0.4367
 -0.0235 0.2541 2.4461 -2.0293 -1.0378 -3.0983 -1.0435 1.5606 2.0860 3.8310
 -0.7566 1.1151 -1.1284 1.1198 0.7167 1.2123 0.7348 0.3323 0.5506 -0.8590
 0.8255 -0.0186 0.1258 -0.4378 -0.7224 -0.9663 -0.0654 0.9730 1.4482 -0.6221
 -0.2747 -0.6446 -0.3420 0.9611 -0.1581 -0.2352 -0.2767 0.6203 -2.0705 -2.1942
 0.8226 -0.4811 -1.1632 -0.3139 -1.6491 -0.5271 0.4118 0.0926 -0.0685 -1.7046
 -0.6997 0.2899 0.4972 -0.3939 -0.1095 -1.5665 -0.3858 0.1777 -0.5559 1.9073
 1.0036 0.0973 1.9544 -0.7797 1.2595 0.4013 0.2201 1.1919 3.4168 2.2428
 -0.7534 0.3457 -1.1660 1.2839 1.2855 1.1581 0.4961 1.1478 0.9014 -0.6795
 -0.0834 0.1093 0.0006 0.4595 1.1769 -2.0029 -1.1847 1.5962 0.9873 0.2889
 1.6399 0.4192 0.3139 -0.6309 -0.6122 0.7806 0.7456 0.5565 1.6339 -1.4591
 0.1652 1.4630 0.6964 0.1285 -1.3601 -2.6610 -0.1245 1.2652 1.8075 1.2251
 1.5509 -0.7950 -0.5565 -0.2075 -0.2623 1.4329 1.2627 -0.7755 -0.9231 -1.5465
 0.8933 -0.3131 0.3176 0.5832 1.2449 -0.7096 -0.1818 0.0842 0.4417 -0.1088
 0.4830 0.1238 0.2619 -0.4518 -0.1510 2.1529 0.8016 -0.7383 -0.1582 -1.1280
 0.6733 -0.8721 0.8012 0.8515 2.1421 -0.7890 -0.6855 1.1052 0.9664 -0.0429
 0.6956 0.2728 1.1961 0.0493 -0.3194 0.4536 1.3335 1.3175 1.9337 0.4753
 -0.1501 0.8816 -0.5102 0.3228 0.4993 -1.8728 -1.2657 0.0177 0.6977 0.9744
 2.0395 -0.6229 0.7767 -0.1680 0.5878 0.2424 -0.2462 0.0585 0.4896 -0.7858
 2.1574 -0.2780 1.7866 0.1572 1.0891 0.7483 1.0331 -0.0825 1.4888 0.1692
 0.8262 0.0197 -0.5970 -0.1760 1.2132 -0.2602 0.3123 -0.4352 1.5483 0.6750
 1.4875 -0.7650 1.1441 -0.2321 -1.7950 -1.3694 1.8277 0.8148 -1.6915 -1.1271
 -0.1503 -0.2488 0.5804 0.8821 3.7044 1.3050 0.0936 1.5776 3.1793 1.3253
 0.2071 -0.5510 0.9466 0.0043 0.8310 0.1867 0.3478 0.3288 -0.0175 0.1692
 -1.0558 0.5441 -2.3195 -0.0989 0.3669 1.0768 -0.1185 -1.4033 -0.2179 0.0576
 0.3142 0.0189 0.6322 -0.3752 0.0909 -0.3890 -0.7698 -0.5408 -0.4818 -0.2290
 0.4480 0.0341 -0.6645 0.3215 -0.0469 -0.5012 0.0165 0.4247 -0.8594 -1.4154
 1.1872 -0.7599 2.1092 -0.3450 -0.3679 -0.2420 1.3266 0.5546 0.5111 1.2538
 -0.2786 0.4275 0.9976 0.1639 2.4120 0.5639 -0.0429 0.3707 2.4626 2.2962
 -1.1034 0.0682 -0.4668 0.0915 0.8498 0.0085 0.0895 0.2007 -0.6390 0.4177
 0.6658 -1.0493 0.8760 0.4071 1.8657 -0.9696 -0.2338 1.1072 1.4779 0.9617
 0.6356 0.1048 0.7716 0.4201 1.6742 1.4482 2.0812 2.4466 2.5901 -1.1610
 0.7478 0.1507 -0.3879 0.6476 1.3495 -0.1042 -1.5490 -1.1065 -0.6581 -0.6717
 -0.5612 0.4694 -0.8787 0.7598 0.9784 1.7579 0.2895 -0.4458 -0.2927 -0.9010
 0.3939 -0.9077 0.3046 0.3511 0.7692 -0.0235 -0.2456 0.3002 0.7637 0.6732
 -0.9290 0.4898 -1.0229 -0.5930 -0.9987 0.7695 0.5895 -1.5230 -0.7733 0.2731
 1.6310 -0.3763 1.4304 -0.0540 1.9020 1.7577 1.6856 0.6231 2.8228 0.5718
 -1.1334 0.5974 -0.1622 0.5784 0.4464 -0.6924 -0.3544 1.4313 -0.2338 -0.4939
 -0.1940 0.2739 -0.8061 -0.2896 -1.0017 -1.2456 -0.7762 -0.7969 -1.1922 -0.0710
 1.0073 0.0592 -0.1693 0.2568 0.8104 1.9936 1.1124 -0.2266 1.3656 -0.6570
 0.1250 -0.1323 0.8183 0.0434 0.4012 -1.7200 -1.5837 0.4129 -0.2866 -0.3304
 2.0604 -0.0023 -2.3964 0.4359 1.8011 1.5926 0.5285 -1.4278 0.4446 -3.0944
 -0.2138 -0.2225 1.9086 -1.0566 0.1560 0.3133 0.5411 -0.2739 1.0908 2.9718
 0.3159 -0.2027 -0.6124 -0.5513 -0.2853 1.0876 0.3063 -0.9951 -0.2335 -0.0225
 -0.5066 -0.1008 1.3036 0.1612 0.5377 -2.3550 -2.2981 0.9775 -0.1556 0.9529
 -0.8842 -0.3212 -1.3425 0.5100 -0.3897 0.3702 0.2116 -0.0663 -0.9988 -0.7249
 -0.3812 0.0677 -1.2548 0.9704 2.2985 -0.2750 -0.9861 0.1387 0.1102 -0.3885
 2.1014 0.1668 -0.0414 -0.3172 -0.2797 2.1200 1.7502 -1.1044 0.6902 -1.4214
 0.1427 -0.3431 1.1956 0.1341 0.2510 0.4927 0.9552 0.7171 0.9127 1.0473
 -0.1307 -0.3346 -0.4349 0.1140 1.2107 -0.5063 -0.7796 -0.0243 0.0542 0.4245
 -0.1367 0.3446 -0.2724 -0.3901 -0.9567 1.1620 0.9006 -1.6510 -0.9555 -0.2069
 1.3709 -1.7760 1.0784 -1.1183 3.0416 -0.4408 0.0981 0.0914 3.5369 2.4469
 -2.0628 1.0993 -1.5269 1.1574 -0.4160 -0.4653 -0.9019 0.3097 -1.2895 -0.2185
 -0.5903 0.0220 0.0127 0.7325 1.8315 0.3244 -0.5489 0.6574 1.3409 1.2676
 -0.1210 1.0387 0.6940 0.0911 -1.1230 1.5484 0.9131 -1.3007 -0.9519 0.2759
 0.4485 -0.5171 0.7765 0.3477 0.5081 -0.1819 -0.7519 0.7967 0.0900 -0.5978
 1.6889 -0.7112 1.6147 -1.9603 -0.8655 -1.5770 -0.3550 -0.2298 1.8451 1.3070
 -0.6161 -0.4753 -0.7405 1.0333 3.2261 1.2993 0.6429 0.6106 1.1792 0.8697
 -0.6600 0.3435 -0.7377 0.9812 0.4597 0.2344 -0.5100 0.3816 -1.2752 -1.2717
 0.5257 -0.0566 1.1985 -0.4778 0.2911 -0.6828 -0.4941 0.2406 1.5849 1.2715
 -1.5436 -0.2206 -1.7671 -0.1354 -1.0366 0.2638 0.3123 -0.4085 -1.8245 -0.6591
 -1.2183 -0.2620 -0.6426 0.1493 0.8385 -5.2951 -4.2955 0.3936 0.2142 0.6024
 1.6449 -0.5079 1.3143 0.1906 -0.4637 2.3279 1.7280 -0.1904 -0.5320 -0.6851
 0.2330 -0.0130 0.7016 0.2342 0.0205 -0.5449 -1.0311 -0.2202 -0.8983 0.0726
 -1.5908 0.4084 -1.4815 -0.4649 -2.0339 0.9452 1.2761 -0.2861 -2.0573 -0.2336
 -0.1081 0.5843 0.2799 -0.3345 -0.1006 0.0251 -0.4870 -0.7086 -0.2084 0.2992
 -1.7888 0.3952 -1.0216 0.2729 -0.2632 -3.3857 -1.7684 0.0693 -0.3912 1.0274
 1.2924 -0.4372 0.7991 -0.0060 1.4850 -0.3930 -1.2295 0.6422 1.5838 -0.0607
 1.3629 0.0315 0.9984 -0.8655 -0.2141 1.8852 1.3376 -0.5276 1.1964 0.2352
 -0.9014 0.3333 -0.5423 -0.0910 -1.0798 -1.9980 -1.0806 -0.5254 -1.4981 0.2556
 0.5250 -0.3451 -0.0703 0.8198 0.9449 1.1479 -0.0372 0.5601 0.8082 -0.9827
 0.6809 -0.8741 1.6176 -2.1681 -4.6646 -3.8457 -1.1578 -2.1854 -2.9606 0.1251
 -1.1659 0.8269 -0.1137 1.1775 2.7821 2.3409 0.4383 1.2295 1.1276 0.8325
 -0.5470 0.5768 1.0958 -0.7276 -0.8064 0.2611 0.3674 -0.0205 0.2770 1.5126
 0.8020 0.1564 -0.1244 1.1766 1.4229 2.4938 1.2992 1.3839 2.2953 -0.8509
 -0.6762 0.3284 -0.6823 -0.9010 -1.7803 -0.2455 0.5455 -0.8679 -0.5534 0.7158
 0.8361 -1.1511 0.6720 -1.2531 -3.7782 -2.5523 -0.0757 -0.5551 -2.7448 -1.6017
 0.0406 0.3252 0.8423 -0.1465 0.9408 -0.6765 -0.9093 -0.7084 0.6476 1.7667
 -1.2380 0.5128 -1.4387 0.9290 1.7616 0.4475 -0.2121 0.2314 0.6998 0.6971
 0.1749 -0.2703 0.7507 -0.8738 -2.1367 -0.6322 0.8081 0.1517 -0.4692 -0.0935
 0.1270 -0.1211 0.3594 -0.4080 0.1578 -1.2277 -1.4780 -0.3337 -0.5836 0.2415
 -4.2171 0.3878 -2.1367 -0.8435 -5.1258 -2.7655 -0.2769 -0.4971 -4.7341 -1.1889
 1.7616 0.6417 0.0286 0.6910 1.8027 3.6908 1.2663 -0.7289 1.6681 -0.1481
 -0.8262 0.7565 -1.2766 0.8372 -0.5128 1.0328 0.7866 -0.1375 -0.9253 -0.7036
 1.4095 -0.3689 0.6014 0.2202 2.0439 -0.6730 -1.1583 0.4386 0.7840 0.2315
 -0.3179 -0.2217 -0.3640 0.8463 0.0938 -0.2276 0.1411 0.9956 -0.0410 -0.2356
 -1.6543 0.2099 -0.7931 -0.1443 -1.5142 -0.9096 0.0660 0.5194 -1.2310 -1.1284
 -1.0747 0.1004 -0.0807 -0.8906 -2.0842 -1.4625 -0.2028 -0.4748 -1.4132 0.8693
 1.6247 -0.7934 1.3411 -0.5056 -0.0475 -0.7960 -0.3810 0.4157 0.7626 0.3318
 -0.8917 0.3105 -1.4332 0.1871 -1.1766 -0.9517 -0.2106 0.2479 -1.2265 -1.5187
 -0.3941 0.4783 0.4710 0.2023 0.3110 1.3635 0.8584 -0.5445 0.7218 1.3539
 -0.0229 -0.4111 -2.8817 -0.7064 -5.9393 0.0310 1.0430 -1.3229 -4.4700 -5.7988
 0.0535 0.0555 1.1192 0.3116 3.3174 0.9496 0.1612 1.0519 2.7682 3.2927
 1.1401 -0.5546 0.9621 -0.4703 -0.2186 0.4846 0.8722 0.9339 0.6952 -0.1011
 0.8592 0.3748 2.1755 0.8025 3.5902 2.3743 1.1517 0.3341 3.3878 2.8090
 0.9133 -0.3184 0.9954 -0.5482 -0.8440 -1.3607 -0.7337 0.6658 -0.2656 -0.9870
 0.5692 -0.2714 -2.3188 -0.4477 -2.5560 0.4900 0.5604 -1.8029 -2.4738 -3.5704
 -0.6037 0.1524 -0.3098 -0.2595 -2.2516 -1.1412 0.1247 0.6028 -0.7395 -0.7066
 -0.6453 0.4842 0.9919 -0.0795 0.6127 -1.6772 -1.0513 0.7671 1.0660 1.6675
 1.3761 -0.6223 0.0159 -0.3261 -0.4964 0.6214 1.0082 -0.4894 0.0376 -1.4221
 -1.1489 0.0907 -1.1280 0.3507 -1.1004 -0.1642 -0.3917 -0.1385 -2.3879 -0.6709
 -0.2515 -1.1728 -1.5282 0.1339 -0.0097 0.7329 0.4242 -0.1056 -0.9776 -2.2552
 0.8010 0.7487 1.6654 0.6551 1.9475 -0.4335 -0.7257 1.3476 2.7715 2.0359
 0.3875 0.6198 0.3085 -0.1220 1.1615 -1.1060 -0.7619 1.0776 2.4991 0.7795
 -1.1499 0.5418 -1.0764 0.6491 0.7116 0.2709 -0.6001 -0.4026 -1.7196 0.1531
 0.0726 0.6560 -0.0265 -0.8767 -0.5718 -0.5068 0.3009 -0.6762 0.9648 0.6071
 -0.3764 -1.1964 -0.6262 0.6903 2.0198 1.7765 0.7024 -0.0716 0.2384 -0.2816
 0.5649 -0.2058 -0.3469 -0.2136 -1.4742 -0.9683 0.1753 0.2528 -0.9218 -1.6083
 0.3409 0.2668 -0.1949 -0.2252 -1.6175 -0.2064 0.6238 -0.9497 -1.3146 -0.6497
 -0.5559 -0.3180 -0.7326 0.5074 1.6512 -0.0656 -0.5353 0.2580 0.2889 -0.1124
 0.8211 0.1433 1.3520 -0.7891 -0.7674 0.5326 0.7027 0.7435 1.7630 0.3817
 -0.0081 -0.5854 -1.2074 0.9448 1.7919 1.0006 -1.2876 -0.7578 -0.5533 -1.7275
 0.8071 0.3808 1.7502 0.6340 1.2772 0.7871 0.7947 0.2131 0.4655 1.6987
 1.4189 -0.2397 0.3529 0.0318 0.3114 -0.3556 0.5102 -0.6445 0.3504 0.1869
 1.2001 0.2146 1.7623 -0.7937 0.0975 1.6252 1.4088 0.6325 2.7557 1.7086
 -0.3307 -0.4211 -1.3913 -0.4780 -1.6751 -1.8216 0.0545 -0.3931 -1.0957 -0.6095
 -0.5105 -0.3431 -0.8623 1.4598 2.4549 1.1403 -1.7313 -0.3573 -0.8713 -1.3713
 0.4758 -0.2948 0.0500 -0.7096 -0.6059 -0.5947 0.3660 0.1464 0.5379 -0.4029
 -0.5790 -0.2478 -0.0806 -0.8736 -1.3933 -0.8195 0.5831 0.6825 -0.1879 -0.0007
 0.6730 -0.2795 -0.1075 -0.3593 -0.0927 0.0335 -0.5726 -0.8631 -0.0439 -0.5552
 -0.5208 0.6955 -1.2431 -0.3020 -0.8420 -2.0461 -1.0703 -0.1869 -0.4656 -0.0258
 -0.6253 -0.3930 -0.1179 -1.1292 -0.6913 -0.5974 -1.6206 -1.8996 -1.3855 0.7740
 -0.1396 0.5928 1.0006 0.1977 0.9317 1.6248 1.6057 1.3307 1.2479 1.0135
 -0.6260 -0.6158 0.7314 -0.0477 0.6214 -0.8200 0.0406 1.1159 0.0420 0.7242
 -0.8046 0.8290 -1.1215 0.9568 1.1192 -1.2330 -1.1128 0.6664 0.0985 0.3443
 0.4938 -1.0970 0.6654 -0.0983 -0.2840 -1.8299 -0.3627 1.2092 0.2548 -0.7669
 -0.1842 0.2193 0.8012 -1.3259 -0.7583 0.7813 -0.7704 -1.9970 -0.5215 1.4759
 -0.0466 -0.2692 -1.0748 0.2141 0.1111 -0.6350 -0.2932 -0.2585 -0.2934 -1.1158
 0.5989 0.0717 -0.8105 0.2826 -0.2680 -0.8544 -0.3339 0.4114 0.6300 -1.5187
 -1.1070 -0.0309 -0.3673 -0.2424 -0.3686 -0.7523 -0.8183 -0.5920 -0.7920 0.8676
 1.3325 -0.7482 1.4755 -0.5596 -0.7209 -0.5762 1.0794 0.5032 1.0532 0.6461
 -2.4655 0.4942 -0.9426 -1.1429 -3.0384 -2.3618 -1.6514 -1.1348 -1.5572 1.4082
 1.1650 0.8281 -0.4604 1.6639 2.8980 3.5951 1.8582 0.5893 1.9501 -0.6777
 0.4428 0.4158 -0.5226 -0.2064 -0.6965 -0.5446 -0.5135 -0.2251 0.0552 -1.4738
 2.3495 -0.7307 2.6842 -0.4912 0.1842 0.7863 1.4885 0.6225 1.8190 0.9499
 0.0410 -0.1133 -0.4751 -0.3946 -1.1155 -1.8943 -1.3503 -0.5247 -1.4204 -1.7050
 -2.8982 1.0567 -1.3674 0.3766 -0.9763 -0.0427 -0.4928 -0.7780 -1.2560 1.8837
 0.4358 -0.9708 0.2104 -0.9925 -0.7380 -1.9282 -0.8110 -0.2564 -0.4173 -0.3565
 1.0435 -0.9369 0.3469 0.3178 1.0325 0.1962 0.2837 -0.4350 -0.3942 -0.5288
 -0.7409 -0.0408 -0.3449 -0.3989 -1.9456 -1.1073 -0.6084 -0.3564 -1.4517 -0.4032
 -0.8981 -0.0587 -0.4156 0.8040 0.5630 -1.4555 -0.8955 1.1693 -0.8195 -1.0190
 -1.2496 -0.1088 -0.6786 -0.6666 -4.7946 -3.0409 -1.0359 -0.5806 -3.5681 -0.8545
 1.9810 -0.4818 1.3990 1.0256 4.6999 3.0558 1.2314 1.0798 3.1067 1.4615
 0.3992 -0.4537 -0.4565 -0.6430 -0.6865 -0.1861 0.6252 -1.0969 -0.4272 -0.0487
 -1.2381 0.7510 -0.4550 1.0047 1.8483 -0.2644 -0.4198 1.2202 0.3626 0.3826
 -0.2398 -0.3260 -0.9098 -1.3438 -2.3191 -0.2333 0.6274 -1.8140 -1.4174 -0.5625
 -0.0984 -0.1854 0.5773 0.8004 -1.5370 0.7431 0.4034 0.5497 -2.0211 -0.6789
 -0.8453 -0.0637 -0.6234 -0.6233 -1.2586 -2.5524 -1.3465 -0.3414 -0.4285 -0.1808
 -0.8548 -0.1618 0.0389 -0.4208 0.3344 -0.3961 -0.7130 0.1530 -0.0176 0.1409
 -0.5290 0.0413 -0.2537 -0.0710 -1.4464 -0.4926 -0.0953 -0.1515 -1.2663 -0.4737
 1.8341 -0.2197 0.5797 -1.1871 -1.3067 0.5981 0.9484 -0.9249 0.1897 -1.2819
 -0.8910 -0.1658 0.4076 -0.2054 -3.1719 -0.8808 0.4872 0.7225 -2.4116 -1.4934
 0.8798 0.6721 1.5935 1.0189 5.2262 1.5877 -0.4979 1.3258 4.3923 2.7300
 -0.9285 -0.5381 -0.5145 0.4159 0.4984 -0.8148 -0.5836 0.7006 -0.2622 -0.2358
 2.3531 -0.1232 0.6773 -1.1631 -0.9697 0.8800 1.3101 -0.7958 1.1482 -0.4914
 -1.7392 -0.4896 -2.2222 0.2738 -0.9997 -1.1191 -0.7144 -0.2206 -1.8622 -1.3126
 -0.2136 0.8110 1.4916 0.5307 0.6387 1.8992 0.7044 1.4435 0.7635 0.3983
 -0.4627 -0.5661 -0.9782 -0.5898 -2.9228 -1.8734 -0.5487 -1.3291 -2.8800 -1.4351
 -0.1319 0.2672 -1.3716 -0.2635 -1.0427 -0.1512 -0.4234 -1.5973 -0.9290 -1.0000
 -0.3253 0.0227 -0.4698 0.0924 -0.9846 0.5796 0.4754 -0.1235 -1.1034 -1.0133
 -1.4508 0.0317 -1.8525 0.8294 1.4354 0.5996 0.2442 -0.3641 -0.1299 0.0414
 -0.2930 0.5562 -1.5557 0.1102 -1.8226 1.4801 1.1249 -0.4998 -1.9453 -2.9291
 1.1325 0.6258 1.2991 0.2739 2.2718 0.6536 -0.0150 -0.5335 1.8761 2.5193
 0.4920 -0.2724 -0.0331 0.4826 0.2014 0.2104 -0.6046 -0.4902 -0.9183 -1.4726
 -0.9098 -0.0812 -0.6183 1.5045 3.3043 0.8263 0.4537 1.0173 1.4963 1.1462
 0.6352 -1.0192 0.0486 -0.1507 -1.1684 -0.8994 -0.9379 -0.4272 -1.3258 -1.9169
 0.7002 1.4939 -0.6413 0.5557 0.9644 3.6387 1.7539 -0.7120 0.9554 -0.0826
 -1.2232 -0.6036 -0.6502 -1.0701 -3.0270 -1.9869 -0.5180 -0.0689 -2.0880 -1.1503
 -0.6990 -0.7504 -0.1746 -0.4974 -0.9837 -1.1408 -0.3544 -0.3221 -1.1433 0.6731
 -0.0004 0.0702 -0.5470 0.5698 0.7808 1.7492 0.6222 -0.1536 -0.1939 -0.7388
 0.9793 -1.1007 0.1090 0.6173 0.9622 0.6813 -0.2624 0.0468 -0.2942 -1.2068
 0.8130 -0.3798 -1.1174 0.3846 1.3151 3.3740 1.9425 -0.6420 0.6105 -1.2340
 -0.4006 0.3619 1.7261 0.0238 1.1451 -0.1192 0.4912 1.2475 1.6117 3.1693
 -0.6962 0.0153 -0.0534 -0.8118 -0.8667 0.4209 0.0401 -1.1044 -1.0765 0.3342
 1.6080 -0.7132 1.0422 0.3141 1.1678 0.2269 -0.5775 0.4094 0.1785 -0.8700
 -1.3074 0.0740 -0.5499 -1.1279 -2.0265 -1.7045 -1.5041 -1.0358 -1.8530 -0.1091
 0.9442 -0.1105 0.6711 0.8150 3.4175 2.9241 1.8548 1.1422 3.0674 2.1835
 -0.7321 0.0497 -2.1371 0.2230 -2.0756 -0.1736 -0.3196 -1.1811 -2.3924 -2.9609
 -0.9311 0.0537 -0.0352 -0.2408 -1.5570 -1.9688 -1.3186 0.5518 -0.8103 -0.6658
 0.2284 -0.0290 -0.0822 0.1308 1.1109 1.0439 0.0043 -0.0278 0.6939 0.0703
 -0.6619 0.1452 0.5790 -0.4656 0.5409 -0.8962 -1.6971 -0.0659 0.1945 0.9084
 0.1146 -0.4765 -0.4827 0.9904 3.5882 1.0891 -0.8243 0.5636 1.7194 0.4735
 0.4453 0.8391 0.5833 -0.0221 -0.7092 -1.2716 -0.1557 1.3598 0.9028 0.0381
 -1.2829 0.4969 -1.3809 0.4503 -0.5171 0.9506 0.2101 -0.5257 -0.6167 -0.1748
 -0.2845 0.6674 0.7459 0.1078 1.8782 1.3641 0.0907 -0.2751 1.4601 1.7025
 -1.1800 0.2145 -1.6469 0.0580 -2.0869 0.6050 0.4337 -1.6605 -2.0895 -0.8961
 1.2509 0.2665 1.7240 1.3978 4.6279 0.3097 -0.8756 2.4564 3.8928 1.8555
 -0.2601 -1.0133 -0.8876 -0.6775 -1.6985 -0.0690 -0.0029 -1.0816 -2.3325 -1.4911
 0.0922 0.1382 -0.3418 -0.7169 -2.6236 -0.8891 -0.1911 -1.2909 -1.9938 -1.0933
 0.1273 0.2061 0.2480 0.6384 1.7832 1.0602 -0.1230 -0.0734 1.0534 1.0121
 -0.7387 0.7781 -0.7204 0.4128 -0.5285 1.2628 0.2530 -1.7206 -1.0175 0.4194
 1.0183 -0.0692 1.4567 0.2639 2.3624 0.1706 -1.4659 -0.3786 1.6611 1.7451
 1.6181 0.0784 1.0976 -0.6567 -0.4194 -0.4622 1.4188 0.5457 1.4442 0.3620
 0.0915 -0.5075 0.0395 0.1055 -0.5536 -0.3022 -0.5041 0.0951 -1.1342 -0.4904
 -0.6963 0.4388 -1.2150 0.6308 0.1781 1.5071 0.4011 -1.0926 -1.1911 0.1769
 -1.1397 -0.7689 -0.8207 0.4330 -1.1156 0.2700 -0.1620 0.0585 -2.6538 -1.3750
 2.1695 0.5393 2.8602 -0.6727 1.6039 -0.4587 -0.1263 0.1477 2.8566 2.6828
 -1.3410 -0.0303 -1.0680 0.4305 0.2061 0.2365 -0.8271 -0.2308 -0.5907 -0.6403
 -1.2259 -0.1854 -0.7412 0.4823 -0.4766 1.2060 1.2201 -0.1054 -1.3336 -0.5159
 -0.0155 -0.0112 0.7256 0.4865 1.0677 0.5868 -0.2200 0.1985 0.0324 1.0381
 -1.2635 -0.4796 -0.2369 -0.0327 -1.0804 0.1962 0.3364 0.1880 -2.0398 0.2516
 -1.3805 0.6748 0.7947 0.3196 0.5820 0.1051 -0.5673 -0.6375 -0.6656 2.4725
 0.4036 -0.2317 -0.0104 0.5019 1.6006 -0.4752 0.8078 1.3729 1.4649 -0.0815
 -0.1915 0.3362 1.1066 -0.1033 0.2186 -0.0288 -0.3253 0.5938 0.9262 0.9470
 0.1618 -0.3200 1.0637 -0.0971 0.5079 0.6406 0.2746 1.0337 1.0319 1.1153
 -0.0700 0.3778 0.2014 -0.3103 -0.6850 0.6396 -0.5653 0.1220 0.1126 -0.7086
 -0.6385 0.9210 0.7253 0.3949 1.2464 0.5637 1.3409 0.4935 1.5276 2.7773
 -0.2705 -0.2555 -0.9542 -0.0788 -1.2060 0.0881 -0.9661 -1.6389 -2.4284 -1.1363
 -0.0892 -0.2800 -1.0149 0.5383 -0.0464 0.8805 -0.2117 0.2383 -1.1627 -2.0805
 -0.2423 0.6399 0.7473 0.1324 0.4496 0.9489 0.2021 0.3107 0.6238 1.1709
 -0.0050 0.7348 0.5172 0.7453 0.4083 1.4662 0.0517 1.1456 1.0930 -0.4886
 -1.1049 0.7960 0.0675 -0.1550 -1.8699 0.8340 0.7358 0.0066 -1.1864 0.5421
 1.9010 -0.6450 0.4646 0.2199 1.6680 0.1519 0.3284 0.4730 1.3979 -1.0812
 -0.3708 0.6629 -0.7689 -0.5841 -1.8402 -0.8011 -0.1981 -0.9038 -1.2464 -0.1596
 -0.0130 0.9301 0.1950 0.7181 1.0320 0.1125 -0.7131 0.5374 0.9887 0.4484
 -0.4076 0.6135 -1.1326 -0.5175 -1.2021 -0.2959 -0.4126 -1.5709 -0.8873 0.2608
 0.8407 -0.0604 0.1985 0.7285 0.5726 0.6874 1.1800 1.4776 0.6001 -0.6908
 -1.3402 -0.0430 0.2663 -0.5992 -1.1149 0.0578 -0.2767 -0.2295 -0.6510 1.1469
 0.7492 0.0374 0.3595 0.0107 1.4163 1.6067 0.1115 -0.5116 1.2715 0.3534
 -0.1302 0.7733 -0.2246 0.1682 -0.1474 0.9843 0.5152 -0.0594 0.1533 0.5165
 0.6187 0.5871 -0.2134 -1.0673 -1.4064 -0.6061 -0.2752 -0.9440 -0.4997 0.0953
 -0.0949 0.7153 -0.1988 0.6586 -0.4930 1.7662 1.2712 0.7298 0.0085 -0.3911
 0.4384 -0.3683 0.1566 1.2207 3.7126 2.0075 0.4660 -0.2699 1.1966 0.1496
 0.0824 -0.2607 0.4209 0.6044 0.4093 1.4612 1.6629 0.6360 0.5736 0.4878
 0.9193 0.0645 1.0581 -0.9065 -0.8638 -0.0086 0.7154 -0.5517 0.1602 1.0892
 -0.4396 -0.4408 0.4583 -0.4903 -0.9208 -1.0556 0.2695 0.5495 0.2203 1.3159
 1.6720 0.0249 1.3305 0.5459 2.6229 1.5709 0.8924 1.3564 2.6811 0.1361
 -1.1726 0.7307 -1.2620 0.4362 -1.4278 -0.2452 -0.8312 -0.4397 -1.7548 -0.8062
 -0.8426 0.1841 -0.6008 -0.2816 0.2167 -0.9504 -1.0920 -0.5399 -0.0973 1.3024
 0.6658 0.0370 0.7869 1.2611 2.2225 2.3033 1.4559 0.9951 1.4517 0.6493
 0.0361 0.0917 0.7973 -0.0416 0.7879 -0.0112 1.1144 0.9978 2.5675 2.2743
 1.2734 0.1867 0.6652 0.7803 1.9249 2.2152 1.3206 1.0061 1.6500 0.0704
 -0.1004 -0.3122 -0.4138 -0.3827 0.8448 0.4913 -0.6533 -0.8081 -0.2359 0.1360
 0.0545 -0.1015 -0.1363 0.3043 0.5238 -0.6889 -0.8643 1.0788 -0.2743 -1.0068
 -0.7761 0.4607 0.1083 -0.8980 -1.0660 -2.0567 -0.1999 1.3865 1.4606 1.3677
 -0.3242 0.1098 0.1946 0.6528 -0.4784 -1.6111 -1.0143 1.1905 -0.6463 -0.9775
 0.9964 0.2802 0.0757 0.4533 2.9267 1.3623 0.3935 -0.1740 2.0258 0.7862
 0.3673 -0.1886 0.7708 -0.3921 -1.4331 0.7565 0.8856 -0.0686 -0.6326 0.1074
 0.0040 -0.1077 0.9033 -0.5017 -1.2496 -1.3697 -0.4476 0.2573 0.1685 1.1334
 0.7483 0.2187 0.9662 -0.5163 0.7594 -0.5849 -0.6255 1.1896 1.4383 0.6309
 0.2872 -0.2929 -0.2219 0.5412 -0.1900 -2.6898 -1.3985 1.1866 -0.8352 -1.1439
 1.1678 0.3568 1.0970 0.4654 3.0655 1.4220 0.5492 1.0302 3.0670 1.3942
 -0.6255 0.2863 -0.2433 0.3109 0.8716 0.7558 -0.4160 -0.6736 0.8208 1.2533
 1.5434 0.3133 1.0106 -0.1185 1.2643 1.7990 1.1228 -0.4959 2.1094 0.5036
 1.4771 -0.1794 -0.0937 -0.1245 -1.3590 -2.0298 0.0912 0.3422 0.0858 -1.3904
 1.1621 0.0133 0.9625 -0.7168 -1.1252 0.6134 0.9877 -0.6926 -0.4732 -0.6176
 0.7737 -0.2959 0.8035 0.5642 2.8707 1.4331 0.6727 0.1891 2.1719 1.6372
 -0.8547 0.6186 -0.2986 0.1193 -0.2480 -0.3460 -0.2871 0.9693 0.2616 0.0914
 -0.7674 0.1896 0.1693 -0.3323 -1.9655 -2.4275 -0.8374 0.4335 -1.4325 -0.2343
 1.3071 0.7830 1.0101 0.2251 1.7591 1.0340 0.9728 0.1517 3.2989 1.6905
 1.8441 -0.2972 2.2120 -1.0341 -0.2945 -0.1308 1.0374 0.4377 1.7869 0.4082
 1.0008 0.4294 0.8266 0.3565 2.6457 0.6156 0.1602 0.3019 2.5363 1.8752
 -0.8928 -0.1926 -0.0727 0.9457 0.2913 0.1474 -0.8056 -0.3462 -1.9465 0.2672
 -1.0013 -0.0435 -0.9176 1.4805 2.4745 1.4107 0.2618 -0.1891 -0.5552 0.5947
 0.7275 -1.0097 1.1371 -0.6184 -0.0225 -1.8299 0.3400 0.8633 0.1616 -0.0850
 -1.1309 0.4364 -1.4163 0.7447 1.1371 2.0279 1.2965 -0.1722 0.1584 -0.1439
 -0.0063 -0.0044 0.7517 0.8435 2.4218 0.0780 -0.8988 0.8858 1.1504 1.0596
 1.3506 0.2028 0.1372 -0.8965 -1.3604 -0.4923 0.3793 -0.4159 0.6009 -0.2899
 0.4415 0.1880 0.3298 -1.0578 -2.7972 -0.6739 0.9758 -0.0970 -0.5505 -0.8578
 0.0017 -0.4371 0.1919 0.5255 1.1651 -0.7254 0.0718 0.6079 -0.3259 0.7927
 -1.3782 0.5763 -2.2667 -0.5675 -1.3450 -1.9603 -0.6138 -0.6382 -1.3117 -0.8416
 0.5956 0.0291 1.3710 0.5896 2.3550 0.2060 0.3075 0.9097 1.8929 1.9617
 -0.4950 0.5187 1.3825 -0.5961 -1.0985 0.6966 -0.0022 0.4400 -0.1115 0.9305
 1.0079 -0.3699 1.5724 0.7561 2.2783 2.6836 0.6859 0.9019 1.5898 0.3456
 0.0349 0.0999 -0.9088 -0.5425 -0.7757 -1.5127 -0.3740 -0.0883 0.1459 -1.6389
 1.1324 -0.6918 -0.4088 0.9327 1.7757 1.9310 0.4553 0.1805 0.3800 -1.2843
 0.5154 0.4907 1.1102 -0.9387 -0.6239 -0.4189 -0.3492 -0.3665 0.6954 1.2003
 -0.0970 -0.3089 0.3296 0.8189 1.6506 -0.1491 0.5695 0.8760 0.9766 0.8947
 -0.3084 -0.0807 -1.4803 -0.1838 -1.1328 -1.0222 0.4408 0.2214 -0.5785 -1.4442
 1.0829 -0.0236 1.8977 -0.0459 1.0634 0.3912 0.5235 1.5858 2.4257 0.5458
 1.5108 -1.2018 0.0278 -0.1640 -0.4970 0.1817 1.2477 -0.1241 0.5633 -1.1403
 0.3506 0.2576 1.0143 0.0885 0.8143 -0.2084 -0.0633 0.8096 0.8994 0.7082
 -0.7604 1.4174 -1.3147 -0.3238 -1.7822 -0.1815 0.0280 -0.4935 -0.3703 0.0606
 -0.5324 1.1152 -0.1601 1.0480 2.6534 1.8647 -0.6548 -0.2267 0.7118 1.0160
 0.5674 -0.8789 -1.5474 0.2197 0.0661 0.6870 0.7547 -1.6038 -1.2466 -1.7698
 0.4404 -0.1061 1.2813 1.2523 4.2283 2.4670 -0.1836 0.4804 2.0997 1.5176
 -0.9806 0.6832 -0.4500 -0.4650 -1.3028 -1.1720 0.0511 -0.1226 -0.1118 1.1832
 0.8791 -0.4114 0.5675 -0.0723 0.0657 -0.7863 -0.4773 0.6678 -0.1463 -1.1678
 1.3609 -0.9958 -0.0621 0.0288 0.4328 -0.3937 0.2728 0.4185 0.6160 -1.4829
 0.1817 0.5951 -0.9577 0.2826 0.5568 0.0422 -0.1741 -0.7877 -0.3372 -0.6289
 -0.9521 -0.8551 -0.6587 -0.1282 0.1868 -3.5113 -2.5196 0.8398 -1.2928 -1.0399
 0.6236 0.5184 0.4583 0.8088 1.4649 2.2251 1.3197 0.0299 1.0362 0.2859
 0.9801 -0.4633 0.6144 -0.3664 -0.7055 -0.3574 1.3067 0.6206 0.8294 0.6863
 0.7025 0.5069 0.9806 -0.0919 1.0224 2.5340 1.2382 -0.6204 1.4755 2.3533
 -0.9455 -1.2831 -0.4996 -1.0412 -0.5700 -2.3546 -1.6081 0.2650 -0.8760 -0.4788
 -0.2960 0.7951 0.2540 0.1172 1.3708 1.3887 -0.6813 -0.9600 0.2197 1.4389
 0.4571 -0.4523 0.2405 0.7343 -0.2949 -0.2886 0.7908 0.9720 -0.4200 -0.8713
 0.3518 0.3366 0.0562 -0.1365 0.6890 0.9727 0.6495 -0.6279 1.0694 0.1854
 0.0713 -0.5671 -0.2438 -0.6075 0.1785 -2.1200 -1.5192 -0.1632 -0.1075 -0.5360
 0.8445 -0.6365 0.8272 -0.4166 0.9313 1.2676 1.5070 0.0862 1.5228 1.1035
 1.0091 -0.1781 0.2630 -0.6676 -1.3008 0.3205 0.1589 -1.7948 -0.2903 -1.0193
 0.2766 0.0061 -0.0645 0.0459 1.3171 1.0983 0.5824 0.4270 0.7581 0.3714
 0.2120 -0.1933 0.9449 0.0693 0.4991 -2.5979 -0.9652 2.3591 1.3812 0.0027
 -0.9092 0.6206 0.5686 0.7818 1.6794 -0.0991 -0.3683 1.7090 1.4764 2.1300
 -0.2795 0.1246 -0.9937 -0.0728 -1.1489 -1.2496 -1.6281 -1.4392 -0.8775 -1.1739
 -0.5362 0.7435 0.7582 0.3436 0.9190 2.0701 0.9876 -0.2700 1.0947 2.6824
 0.6748 -0.2470 0.8757 0.0169 0.4856 0.0256 0.1600 1.0172 0.3112 -0.9010
 -0.4719 -0.3134 -1.2446 -0.0539 -0.0775 -0.3664 -0.1459 -0.6089 -0.8448 -0.2541
 -0.1039 -0.2360 -0.5257 -0.5641 -1.0629 -0.8942 -0.4588 -1.4187 -0.6145 -0.2996
 -0.7390 0.1763 -0.7493 0.5940 1.1204 -1.5395 -1.5968 1.1001 0.5817 -0.1859
 -2.6831 -0.3907 -2.4462 0.4906 -0.7238 0.1254 -0.4278 -1.5602 -4.0757 -0.9912
 0.9459 0.3217 0.6997 1.2603 3.4730 2.3794 0.7737 0.7214 2.8668 0.8538
 2.0051 0.0939 0.7613 -0.3748 -0.2455 -0.3944 0.5278 -0.5326 0.6868 -0.8643
 1.9399 0.5836 2.1529 0.2564 0.5988 0.5222 0.5093 1.0507 1.9403 0.8902
 -1.4891 -0.8475 -1.0555 -0.5766 -2.5685 -1.0525 -0.5708 -2.0976 -4.4344 -0.6387
 -0.6309 0.5332 0.4376 0.3515 -0.1648 -0.4902 -0.4571 1.3021 0.0799 1.0139
 0.6520 0.5611 -0.5427 0.1257 1.1136 1.9777 1.0044 -0.9064 1.1780 -0.3265
 0.4124 -0.6255 0.6919 0.0355 0.6051 -0.3675 -0.3517 0.6811 0.9716 0.2077
 -1.6011 -0.6873 -1.2431 -0.5315 -2.2031 -2.1439 -1.0999 -0.8724 -3.0204 -0.9098
 1.8790 -0.3479 1.4066 -0.4341 -0.1240 0.2277 0.3947 -0.8795 0.5176 0.0365
 -0.3644 -0.4328 -0.1924 -1.7354 -3.2607 -0.7878 -0.6910 -0.1537 -0.6764 -1.1332
 0.6171 -0.0905 0.6173 -0.8075 0.5080 -1.4639 -1.2310 0.0003 0.4569 1.3107
 -0.5793 -0.3799 -0.7100 -0.4605 0.0939 -0.2798 0.8366 -0.2464 -0.3306 0.2340
 0.2039 0.7354 1.1159 0.6637 1.9683 1.2982 1.3980 0.9690 1.4575 1.6708
 -2.1366 0.0497 -0.6839 -1.0931 -3.4387 -1.2600 -0.7595 0.1297 -1.8829 -0.7825
 1.5858 0.6248 2.1586 1.1744 1.7288 2.6538 1.7416 1.2775 2.3141 0.8477
 0.0341 -0.5513 -0.8485 -0.9781 -0.1336 -1.1246 -0.3016 -0.4398 0.2952 0.6903
 -0.4180 0.2007 -0.2495 0.1891 0.0124 -1.0517 -1.3215 -0.4804 -1.0163 -0.3311
 -0.5887 -0.3413 -0.5084 -0.5244 -2.5530 -1.0047 -0.5282 -0.3947 -1.5572 -1.5316
 -1.8787 0.2227 -0.5559 -0.6321 -0.6581 -1.6876 -0.7830 0.0662 -0.9981 1.0993
 -1.3359 0.5610 -1.9943 -0.0991 -1.7953 -2.5123 -1.9310 -1.2152 -1.5993 -0.6678
 0.2398 0.5730 1.4006 -0.2982 0.6065 -0.5697 0.3249 0.5879 2.7912 2.4555
 0.2559 -0.4751 -0.9909 -0.5561 -0.6607 -1.4838 -0.5953 0.3870 0.5608 -1.3935
 1.1978 0.4414 0.4644 0.4776 1.5461 2.0917 1.7063 1.1027 2.0563 0.1628
 -0.6918 0.5243 -2.4042 0.0567 -3.1873 -0.5629 -0.5844 -1.6720 -3.1443 -2.7591
 0.3617 0.7276 0.5447 1.1655 2.8207 2.8299 1.4253 0.8374 0.7852 0.6510
 0.3101 -0.5042 0.7335 0.1342 0.8761 -2.1343 -1.1820 1.0983 1.8564 0.8464
 -0.1907 0.0539 0.2085 -0.8025 -1.5770 0.5271 0.7214 -0.9397 -0.7529 0.2453
 -1.0937 -0.1015 -1.6496 -0.4920 -2.7859 -1.1557 -0.8113 -1.3452 -3.1841 -1.9596
 0.4534 0.0974 -0.5176 -0.4484 -2.1229 -0.5917 0.3651 -0.3585 -0.1583 -1.2141
 0.0620 -1.1242 0.8644 -0.9318 -2.8545 -1.7671 0.0406 -0.5806 -2.2334 -0.0140
 -0.4525 0.0377 -0.6653 -0.2881 -1.9476 -3.0323 -1.0083 0.1211 -2.1044 -0.4533
 0.5879 -0.8229 -0.2497 0.4012 0.6773 -0.9941 -0.8017 -0.7146 -0.5430 -0.9131
 1.5287 0.0145 0.6724 0.4616 2.9640 0.9455 0.6827 1.1813 3.0455 0.8142
 -0.1919 -1.0442 0.4251 -0.2774 -1.0223 0.6394 0.9335 -0.0813 -1.3117 -0.1794
 1.8293 0.7255 1.4005 -0.2388 2.5485 2.9108 1.8761 1.0597 4.5730 1.8327
 -0.0046 -0.3157 0.4748 -0.7314 -2.0970 -3.5608 -1.8335 -0.5946 -2.3159 -0.6431
 -1.4855 0.2894 -1.4686 0.2507 -0.9120 -0.3578 -0.2674 0.1155 -1.2140 -0.6591
 -0.6812 -0.3719 -0.6576 -0.4522 -1.7956 0.3253 0.4389 -0.7071 -1.2606 -0.7803
 -0.3389 -0.6797 -0.4394 -0.4320 -1.1067 -1.9972 -0.5661 0.0957 -1.4446 -0.5315
 -2.2081 0.3287 -0.8551 -0.5840 -2.8299 -2.8413 -1.4115 0.7058 -2.1940 -1.3377
 1.1673 -0.4133 1.7457 0.1725 0.2292 1.2217 2.1133 1.0818 1.5335 -0.1825
 -0.8117 -0.6634 0.1379 -1.2409 -1.4872 -2.1229 -1.3716 -0.6063 -1.6910 0.0816
 1.5657 -0.1151 1.3754 0.4226 3.2768 0.1220 -0.0487 0.8352 3.0674 1.5939
 -1.2270 0.4880 -1.0076 -0.3287 -1.2062 -1.5622 -1.6994 0.6304 -0.6247 -1.0240
 1.1598 0.4334 0.1895 1.5029 4.5305 0.5027 0.0239 1.1199 3.6035 2.0265
 -0.8717 0.0778 0.1677 -0.7190 -2.3900 0.1615 1.3423 -0.6341 -1.2768 -0.1954
 0.9927 -0.4244 0.3021 -0.0109 -0.6688 0.3636 0.3022 0.0449 -0.1372 -1.0180
 -1.1769 -0.0821 -1.4818 0.0537 -1.4061 -1.0441 -1.2146 -0.3645 -2.1234 -1.5171
 0.3208 -0.2604 0.2872 -0.2535 -0.5455 -0.4983 0.0453 0.2366 0.3307 -0.8216
 0.7573 0.1012 -1.4220 -0.6357 -3.4516 0.3244 1.0653 -1.9052 -2.2842 -3.0557
 -0.5679 0.2311 -2.0805 0.3643 0.0543 -0.4567 -0.6146 -0.1292 -1.8568 -2.5025
 -1.5567 0.5165 -1.7762 0.2689 -1.6536 0.2780 -0.1934 -1.4017 -1.8890 -1.2190
 0.6026 -0.0253 1.1492 0.4711 2.3984 -0.1831 -0.2133 0.3835 1.5394 1.5144
 1.0776 0.0998 -0.3557 0.1611 -0.7584 1.6234 0.9725 -1.8152 -0.6049 -0.7199
 2.2813 -0.7296 3.5441 -0.1759 2.7712 -0.6835 0.0179 1.6819 3.3159 2.8043
 -1.4069 -0.1015 -2.9995 0.2265 -2.1791 -0.1435 0.1028 -0.6407 -3.4057 -3.2503
 -0.4817 0.0776 0.0413 -0.4294 -0.0535 -0.9802 -0.7227 0.1647 0.0268 0.4630
 0.3233 -0.3107 0.2172 -0.7477 -1.5614 -0.0552 -0.0726 -0.8260 -0.5803 -0.4111
 -0.4736 -0.1822 -1.4522 -0.0619 -0.8805 -0.5299 -0.4662 -1.1708 -2.1527 -1.4493
 -1.2650 -1.0729 -1.3152 0.0691 -0.1386 -0.0446 0.4583 0.1769 -1.4505 -0.8268
 2.0656 -0.6223 0.7285 -0.0157 1.6882 3.3882 2.2094 -0.5717 2.7162 0.0810
 -0.8733 -0.8134 -1.5292 -0.8318 -2.9430 -0.8351 -0.3954 -1.2916 -3.7440 -1.7212
 0.0721 0.1525 0.6372 0.0369 0.6734 0.3707 0.3056 0.0086 0.3408 0.7387
 -1.6587 -0.5929 -0.1858 0.3153 0.6230 0.0401 -0.1634 0.6871 -1.2049 0.7740
 -0.2676 1.2086 1.1891 0.5360 1.8858 -0.5027 -0.3749 1.0368 1.8257 1.7524
 1.3083 -0.9224 0.1239 -0.5977 -0.1667 0.9569 0.5850 -0.0215 0.9869 -1.1586
 0.2650 0.1553 -0.2806 0.1663 -0.2530 0.6648 0.5160 -0.6661 -0.0184 -0.3293
 -1.6816 0.1992 -1.2932 0.3487 -0.6539 -0.4364 -0.6564 -0.5529 -1.7983 -0.2544
 -0.1854 -0.6088 -0.1658 -0.1504 -0.2138 1.1657 0.6963 -0.3957 -0.1549 -0.2937
 0.3889 -0.3645 -0.5892 0.1300 0.0710 -0.6144 -1.3703 0.2357 0.1335 -1.9568
 -1.5297 -0.3674 -1.6573 0.9064 2.5021 -1.4850 -2.4089 0.2586 -0.8063 0.3332
 -0.8327 -0.0250 -0.1373 -1.1237 -1.9759 -1.6728 -0.8839 0.5085 0.4632 -0.1187
 -0.1400 0.2491 -0.2442 0.1186 0.1905 0.4362 0.4549 0.0881 0.1739 -0.0276
 0.5027 0.6886 0.1930 0.5874 0.4162 1.5288 -0.1022 0.1765 0.9217 -0.9378
 1.1786 0.2915 0.1055 -0.0974 -0.2842 1.8371 2.1405 -0.8745 -0.1388 -0.1853
 -0.9173 -0.0667 -1.2243 -0.4148 0.0183 -2.9991 -2.6181 -0.4142 -0.3911 -0.0095
 -0.5303 -0.4427 -0.2245 0.5811 0.6686 0.6619 0.2266 0.0488 -1.0377 -0.1726
 0.1060 -0.1756 -0.0201 -0.4620 -1.7447 0.4830 0.2110 -0.4181 -1.1246 -0.8370
 -0.9784 0.0184 -1.3350 -0.0548 -0.5343 -1.3566 -1.7512 -0.3102 -1.2667 -0.8470
 0.1151 -0.2409 -0.2645 -1.1408 -1.2747 -1.5172 -1.1656 -1.8333 -1.0788 0.1691
 1.7103 -0.3183 2.3612 -1.8476 -1.3471 -1.1946 -0.6725 -0.5802 1.9200 1.5115
 -0.3611 0.0411 -1.6971 0.4335 -1.6971 -1.3096 -1.0194 -1.4612 -2.7347 -1.8020
 0.3925 -0.0609 -0.0633 0.1808 0.5192 0.5234 0.4045 0.1699 0.5457 -0.1983
 -0.0347 0.2340 -0.4391 -0.4920 -0.4367 0.2045 -0.1086 -1.2034 -0.9640 0.6209
 -0.1979 -0.2054 -0.0144 1.0918 2.9532 1.9994 1.5104 1.7377 2.0273 0.4934
 0.5207 -0.6450 0.8463 -1.2630 -2.1632 -2.0682 -0.5050 -1.1809 -0.5415 0.6565
 0.1407 0.2434 0.4339 -0.2991 -0.0442 0.4345 -0.2208 0.3722 0.7407 -0.0992
 -0.9057 0.3943 -0.6438 0.6095 0.2968 0.6964 -0.1098 0.0169 -0.4349 -0.1704
 0.3833 -0.2136 0.5638 -0.6058 -1.0947 -0.0931 -0.0623 -0.9870 -0.0778 0.3211
 -1.8309 -0.1884 -0.5875 -0.5841 -1.9425 -1.6892 -0.6513 -0.5687 -1.4256 0.8750
 -2.9466 0.7242 -1.5988 0.3144 -1.3694 -2.9468 -1.6871 -0.7634 -2.7702 0.8886
 -0.4262 -1.0319 1.0097 0.3346 -0.1617 1.7450 1.2944 0.0923 -1.5456 -0.1746
 0.3552 -0.1203 0.5460 0.6287 1.5759 0.7125 0.0886 0.4987 0.9592 0.3775
 -0.5452 0.0476 0.6009 0.3551 0.9522 0.7834 0.6876 0.9733 1.5798 1.6654
 1.9158 0.0148 0.4258 -0.3824 1.2045 -0.6486 -1.0557 0.5272 1.9555 -0.6344
 -2.6868 -0.1783 -1.2323 -0.8873 -3.7418 -4.1513 -1.7221 -0.1072 -3.6538 -0.6293
 -0.1519 0.5566 -0.7110 0.7594 0.9534 1.2515 0.2197 -0.9362 -0.0180 0.2734
 0.4950 -0.0439 0.0561 0.0880 -0.0102 1.1688 0.3564 -0.3674 -0.3198 -0.3140
 -1.9894 0.0098 -0.9174 0.8853 -0.0898 -0.4072 -0.6703 -0.0683 -2.2873 -0.0579
 -1.0687 -0.2916 -1.0310 -1.0388 -4.5070 -3.2730 -1.4815 -0.2220 -3.2384 -1.9920
 0.5736 -0.7300 0.9750 -0.2791 -3.0516 1.1476 1.8134 -0.0717 -2.1466 -1.4908
 -1.6341 0.9306 -1.7736 -0.4454 -1.4445 -0.3487 -1.4134 -0.1308 -1.5302 -1.8254
 0.2810 0.1261 0.4411 -0.4295 0.3784 -0.4387 -0.4796 -0.0519 0.4665 0.5535
 0.1757 0.2309 -0.2664 -0.4198 -1.3711 -2.2452 -1.5543 0.4003 -0.9380 -0.7267
 0.9747 0.0701 1.2518 -0.4511 1.9136 -0.6217 -0.0117 -0.4030 2.7209 2.8047
 0.2169 -0.2280 -0.6744 -0.3580 -3.8198 0.3470 1.1523 -0.9482 -2.3715 -2.9702
 -0.0894 -0.4111 0.7526 0.2141 0.8429 0.8374 0.3976 0.4627 0.1160 0.9625
 -0.4438 0.3003 0.1437 -0.2253 0.4762 -0.0236 -0.2547 0.4184 0.8433 0.9991
 0.3595 0.0392 0.5728 -0.6375 -1.9994 0.9039 0.4629 -0.2411 -0.8910 -1.0326
 -0.2301 -0.1613 -0.2656 -1.1576 -3.4952 -1.6063 0.1545 -0.5547 -1.6345 -1.4920
 -1.5903 0.6883 -1.5095 0.5811 -0.2217 0.7559 -0.1583 0.7577 -1.2191 -1.7928
 1.1549 0.1762 -0.6301 -0.0958 -0.4248 2.4339 1.5346 -2.0219 0.4382 -0.0984
 -0.1368 0.3586 -0.0570 -0.0693 0.0582 0.0176 0.2937 -0.2364 0.6849 0.8849
 1.0941 0.1437 1.6716 -1.5300 -1.2724 -1.2296 0.7860 0.1006 1.9902 1.5951
 -0.9920 -0.3094 -0.2049 0.2051 -0.1466 -2.3809 -0.8669 0.3706 -1.0069 0.6349
 -1.4352 -0.4621 -2.1871 0.0434 -1.3550 0.2853 0.0768 -0.6484 -3.3439 -2.6543
 -0.2372 0.6480 0.4916 0.6447 1.1417 0.6187 -0.4155 0.8775 1.0799 0.4249
 0.3385 0.3233 0.0157 0.6019 0.4998 0.3752 0.0743 -0.0369 0.3994 0.2449
 -0.9589 0.7698 -1.1006 0.2926 0.0128 0.9098 0.3030 -0.3217 -0.1657 -0.0251
 -1.1253 -0.2872 -1.8971 -1.0213 -3.4843 -2.6079 -0.5373 -0.6428 -2.6821 -2.0756
 1.9847 0.0854 -0.4581 0.3564 0.7614 4.0185 2.0340 -1.3543 1.1680 -1.3505
 -1.6851 -0.8205 -0.1766 0.9242 1.5996 -0.8480 -0.9796 1.3484 -0.8286 1.1256
 -0.1196 -0.2731 0.0197 1.3092 1.1751 1.0249 0.4719 0.3422 -0.6242 -0.2355
 -1.1649 0.1005 -1.5113 -0.1265 -1.7395 -3.3515 -0.7779 0.4589 -1.5380 -0.8076
 0.5708 -0.2709 0.9997 0.0739 -0.8716 0.2978 0.6207 0.4579 -0.5265 -1.0775
 0.5751 -0.3270 -0.6706 0.2349 0.6460 2.3262 0.5642 -0.4879 0.7782 -1.4501
 0.7089 0.4183 0.3326 -0.1776 -0.1437 1.0642 0.5729 -0.7701 0.0398 0.4302
 0.1285 -0.2300 0.8834 -0.6767 -0.7124 -0.9288 -0.1463 0.5246 -0.0538 0.7283
 0.7562 -0.3642 0.0513 1.0132 1.2649 2.1432 1.0352 0.0073 0.1858 -0.2102
 0.3865 -0.9845 -0.7487 -0.1176 -1.2149 -0.4186 0.4267 -0.2921 -0.8914 -2.1376
 -0.9535 -0.5282 -0.2565 1.0085 3.7739 0.9631 -0.5924 0.7385 0.9297 1.7889
 1.2496 0.4666 1.9904 -1.1178 -1.3991 -1.3880 -1.2734 0.6774 1.4432 0.0127
 0.4771 -0.0420 1.1179 -0.8340 -0.2352 -0.0764 -0.2127 0.5956 0.5106 0.0200
 1.9917 -1.1554 1.1796 -0.4530 -1.0276 -0.5036 1.3518 0.6364 0.4864 -1.6477
 -0.7424 0.4750 -1.2277 -0.3698 -1.1369 0.2526 0.0938 -0.7303 -1.4858 -1.2361
 -0.7360 -0.3982 -1.2952 1.1951 2.1495 0.8395 -1.2758 -1.0890 -1.2285 -0.3490
 -0.4191 0.2201 0.6027 0.2438 1.1761 0.7541 0.7771 1.0558 1.6069 1.8137
 -0.0858 0.6452 0.0955 -0.0667 -0.3108 -0.3901 0.1364 0.4826 0.9659 0.2291
 -0.1461 0.0869 1.0664 0.5262 2.1451 0.7754 -0.6647 1.1654 1.1557 1.0319
 -0.6774 -0.8458 -1.2524 -0.2208 -0.6342 -1.6486 -1.4513 -0.4833 -2.1638 -2.0488
 1.1991 0.2600 1.8548 -0.1477 1.4287 -0.2526 -1.3246 0.5789 2.4905 1.4957
 -0.9740 1.1186 -0.9821 -0.0141 -1.1663 -0.0455 0.5696 -1.7235 -1.3633 0.7902
 -0.0180 0.9967 -0.8638 0.7384 1.3574 1.6153 0.6958 -0.7643 1.3107 0.4297
 -0.7250 -0.1749 -1.3827 0.7290 1.1194 -0.5371 -0.7401 0.1462 -1.0785 -1.9571
 0.4413 -0.1660 -0.8500 0.6648 0.9688 2.8510 1.6945 -0.5508 0.8153 -0.6065
 -0.1583 -0.3438 1.5078 -0.7727 0.0765 0.3170 -0.7789 -0.3867 0.3786 1.7955
 0.8102 0.3182 0.3705 0.1995 0.2119 -0.7225 -0.4863 0.9927 0.8975 -0.2114
 0.5512 -0.3272 -0.2986 0.3767 0.0451 0.3728 0.7789 -0.3272 -0.7792 -0.7979
 0.6796 1.0540 0.5060 0.4798 1.4725 2.0449 0.4735 -0.6614 1.5198 0.9277
 -0.1792 -0.3195 -0.6041 -0.6397 -1.3175 0.3547 -0.3053 -1.5503 -0.8660 -0.9384
 -0.8388 0.8492 0.4923 0.1331 -0.0025 -0.4862 -0.4230 -0.9177 -0.7870 2.1409
 -0.3668 -0.7061 0.1337 -0.9519 -2.1717 -0.8735 1.0997 0.9853 -0.7667 0.0316
 0.3287 -0.9071 0.0805 -0.1877 0.2232 -0.2587 0.1679 0.0468 -0.6990 0.4555
 1.2457 -0.7171 -0.5272 -0.6887 -0.2496 1.7004 0.8865 -1.7508 -0.2155 -1.4506
 -0.3246 -0.7619 -0.3440 0.9181 2.2897 -0.0521 -1.2760 0.6814 -0.2517 -0.1041
 -2.2920 1.3085 -1.0492 0.0513 -1.5959 -1.1152 -1.5938 -0.7525 -1.5823 0.9868
 1.1932 0.0045 1.5320 -0.0725 0.9903 0.4187 0.9325 0.3189 1.6460 1.0980
 0.1797 -0.3201 0.7660 -0.0871 1.0406 0.4926 0.3740 1.0435 1.1026 0.1569
 -0.2838 0.1093 0.2783 -0.6963 -0.1095 -0.3383 0.2195 0.0364 0.2771 2.0167
 -2.1224 -0.3273 -2.1952 0.0677 -1.4671 -0.8855 -1.2899 -1.5275 -3.2852 -0.8629
 -0.6159 0.1951 0.8802 -0.1575 -1.3104 0.5936 1.3972 0.7362 -0.4936 0.9230
 0.5070 0.3188 -0.2693 1.0699 0.9703 -0.6387 -0.4831 1.7058 1.4773 -1.6391
 0.0625 0.3004 1.4834 0.1038 1.0279 -0.5919 -0.6527 1.7670 2.4984 1.0693
 -1.8579 -0.4455 -1.7813 0.7678 1.7673 -0.0027 -1.2414 -0.5251 -0.7835 0.3129
 0.9485 0.2558 1.8047 -0.8336 0.5049 -0.1653 -0.9611 -0.1557 1.9047 1.3901
 0.1018 -0.0306 0.6413 -0.0881 -2.5108 1.0072 1.3913 -0.3334 -1.6584 0.0978
 -0.3286 0.2057 -0.0934 0.2566 0.7158 -0.2914 0.1403 0.6072 0.2427 0.2297
 0.2933 0.4978 -0.8055 0.4679 0.9009 0.3601 -0.4760 -0.5398 0.5194 -0.6212
 0.2656 0.4672 0.9847 0.8257 1.2400 0.0859 0.3747 1.7004 2.4113 1.1270
 -0.5480 -0.5062 0.0430 -1.8066 -3.7532 -2.2366 -1.2923 -0.4789 -1.5203 -0.3963
 0.0090 0.7334 -0.3710 1.2747 0.6852 1.8054 1.0276 1.2328 0.3560 -1.3102
 1.8758 -0.6293 0.4960 -0.6499 -0.1444 -0.0759 0.3370 -1.2477 -0.5683 -1.0237
 0.5901 0.5674 -0.5330 0.0722 -0.6731 -0.4995 -0.3195 -1.3401 -1.2168 -0.7230
 0.1706 -0.4858 0.3944 -1.5206 -2.2210 -2.4455 -2.1764 -0.8250 -0.8888 -0.0866
 -1.6331 0.8226 -1.0208 -0.0120 -0.9640 -1.0073 -0.5309 -1.2974 -1.5994 1.2614
 -1.0984 0.5583 0.1759 0.7101 0.1169 0.5965 0.3750 1.9484 -0.0734 -0.1879
 1.1331 -0.1656 0.3839 0.5159 1.2842 1.6010 1.0883 0.2051 1.1336 -0.3778
 0.4541 -0.5543 0.4989 -0.3333 0.5232 0.1998 0.3188 -0.5656 0.1800 0.9697
 1.2273 0.0144 0.9030 0.4212 0.4672 -0.2146 0.0785 0.3574 -0.4255 -0.4269
 -1.7699 0.4866 -1.5286 0.4190 -2.1086 -1.6260 -1.1067 -0.8193 -2.2918 -0.8331
 2.1503 -0.0240 1.0346 -0.4524 1.1921 1.6634 1.3530 0.2261 2.0253 0.0695
 -1.0792 -0.1533 -0.1849 -0.5878 0.8485 -0.6151 0.0940 0.3349 1.3215 1.3482
 -0.2032 -0.4509 0.9928 -0.4156 0.0897 1.1968 1.8444 0.3932 0.6345 1.3645
 -1.9481 0.6053 -0.5017 0.2438 -1.4818 -1.2769 -0.9292 -0.9799 -1.7406 0.9637
 -0.1261 -0.4685 0.8103 0.1850 -1.2326 0.6777 1.3168 0.7579 -0.7296 0.0314
 2.0504 0.7337 0.3018 -0.5354 -0.4844 1.4540 1.0871 -0.1579 1.4184 -0.9532
 0.0295 -0.1747 -0.0293 0.2349 1.6107 0.2422 -0.2824 0.2837 0.4237 0.2259
 -1.1336 0.1533 0.0238 0.2588 0.4043 -0.9811 -0.8885 0.7868 0.3043 0.5452
 0.5939 0.3502 1.4393 -0.7585 0.6127 1.1794 1.5359 0.6392 2.3693 1.4047
 -0.2536 -0.8189 -0.0429 -0.6310 -3.3393 -0.2372 0.5341 -0.7393 -3.5570 -1.6872
 0.3340 0.4120 0.3204 0.3591 3.1217 0.2954 0.0921 1.0484 3.6374 2.1408
 0.1313 -0.2864 -1.4804 0.0131 -1.1870 -2.0044 -1.2892 -0.7372 -1.2736 -1.7785
 -0.6267 0.4374 -1.3691 0.6186 0.2264 -0.8532 -1.0377 0.8714 -0.1014 -1.5491
 -1.2509 -0.2476 -0.6051 -0.3146 -3.7514 -0.2510 0.3684 -0.7021 -4.2687 -1.7257
 -0.3981 0.5520 -0.1571 0.5367 -0.0518 0.1964 -0.3112 1.2086 -0.3569 -1.3517
 0.3730 -0.0060 0.1268 0.3493 2.4767 0.7280 1.0486 0.5764 2.3657 1.8033
 0.6975 0.1546 0.5385 -0.2503 0.8079 0.2927 -0.1388 -0.0670 1.6938 0.8702
 0.6911 0.0359 0.1501 -0.4254 -1.5447 -0.4991 -0.2564 -0.8147 -1.0495 -0.7802
 -0.0618 0.5094 -1.8064 0.3217 0.4631 -0.5802 -0.1144 -0.0422 0.4501 -0.7738
 -1.3969 0.5456 -0.9386 0.0229 -0.9917 0.7622 0.1411 0.5520 -0.3900 -1.1142
 1.4403 -0.4134 0.9638 0.7738 2.1163 -0.5947 -0.3993 0.4628 1.3012 0.7009
 0.2630 -1.1255 1.2033 -1.1634 -1.3579 -1.9747 -0.3988 -0.1984 -0.6728 0.3730
 2.1356 -0.4633 1.1437 -1.0373 -0.4200 0.0705 0.6380 -0.7478 1.1194 0.1042
 -0.9121 0.6250 -0.4879 0.0589 -1.4047 1.9965 1.1022 0.4703 -0.3864 -1.3055
 1.7305 0.4632 0.2753 -0.3872 0.3761 2.1276 1.4778 -0.8738 1.3842 -0.0944
 1.1817 -0.5492 1.1748 1.0564 2.8668 -0.2725 -0.3984 1.6667 1.9974 0.4616
 -0.5180 0.0695 -0.3324 0.0287 -0.0308 -1.1780 -0.7529 -0.3449 -0.5654 0.6928
 -0.8987 -0.0023 -0.0081 -0.0308 -0.3119 0.5227 0.7420 0.1641 -0.2872 0.6326
 2.0537 -1.2383 1.7569 0.4416 2.2099 0.7339 1.0093 0.7726 2.1140 0.7121
 0.6767 0.0294 -1.7131 0.0204 -0.9968 1.1167 0.3296 -1.6378 -1.3373 -2.0703
 0.2549 -0.1453 2.1182 -0.3968 0.9449 -0.7123 -0.1981 0.9205 1.0760 1.6733
 -1.7080 0.4060 -1.2900 0.1053 -1.6893 -1.6861 -1.1820 -0.3139 -1.9550 -1.2955
 -1.4955 0.0428 -0.3848 0.6593 1.6037 -1.1229 -0.6175 0.7125 0.3568 1.2228
 0.4226 0.3370 -1.8460 0.7769 0.5450 2.1202 0.6668 -0.9075 -0.6721 -1.8338
 -0.6315 -0.1572 -0.4475 0.9901 2.6983 0.8540 0.4733 0.7572 1.3008 1.3526
 1.1234 0.1561 1.6486 -0.3056 1.2178 -0.3745 -0.5082 0.3108 1.2892 0.8336
 0.1178 -0.1943 0.9864 -0.5726 -1.0766 -0.9488 0.0897 0.4170 0.0806 0.4284
 -0.1292 0.1836 -0.8015 0.4306 -0.3293 0.4247 -0.0240 0.1539 -0.6900 -1.3508
 -0.6404 0.1313 0.3876 0.4702 2.0587 -1.3271 -1.7136 0.8771 0.3657 0.4438
 -0.1757 -0.8251 0.7251 0.5107 2.2355 1.0903 0.3342 0.6524 1.2013 1.4467
 -0.4553 1.0401 -0.8146 0.1634 -0.4226 0.6116 0.4719 -0.6296 -0.2009 -0.3011
 0.2915 -0.5533 -0.9170 -0.9891 -3.2618 0.0342 0.7953 -1.7666 -2.7029 -2.1363
 0.9877 -0.3702 0.3543 -0.1824 -0.9493 -0.1074 -0.1028 -0.3538 -0.8251 -1.3424
 0.9202 -0.7023 1.3773 0.4631 3.0738 2.1237 0.7236 0.7460 2.4225 1.7443
 1.4783 -0.4847 1.3997 -0.4318 0.5836 -1.4018 -1.0743 1.0860 1.6258 0.3187
 -0.3729 0.6179 -0.2569 -1.0062 -0.9264 -0.5094 0.3724 -0.8311 0.4763 1.1819
 -0.5185 0.3123 -0.6454 0.9130 0.0148 0.4637 0.2288 0.0325 -1.1154 -0.9743
 0.8725 -0.2421 0.5142 -0.5545 0.1117 0.1989 0.2272 -0.0855 0.8714 0.2591
 1.1021 0.4103 0.2924 -0.6641 -0.6685 1.3982 0.9505 -1.8042 0.2386 0.0448
 -0.4464 0.4526 -0.0780 0.4788 0.6595 -0.8134 -1.9175 0.2372 -0.2861 -0.1725
 0.4374 -0.4551 -0.3487 -0.1707 -0.3079 0.9821 1.3764 -0.2156 -0.3309 -0.3670
 -1.6563 -0.3553 -1.3524 -0.0949 -0.7032 -0.5876 -0.3892 0.3620 -0.8947 -0.7503
 -0.8494 0.1565 -0.2647 -0.7875 -0.8500 -0.9933 -0.4472 -0.1942 -0.4229 0.4452
 -0.3479 0.6675 0.3808 0.5822 1.9947 -0.6729 -1.9498 0.5755 1.2172 1.2581
 0.1040 0.5915 0.8419 -0.7020 -0.0622 -1.8982 -0.8871 -0.2871 1.0191 1.6769
 -0.2114 -0.3358 -0.7769 0.8425 0.1889 0.3420 0.8833 0.3033 -0.2150 -0.2923
 0.6950 -0.3367 0.1188 -0.5111 -0.4194 1.4601 1.1043 -0.3154 -0.3596 -0.8385
 -0.4182 0.1984 -0.2355 0.2322 0.8642 -0.5582 -0.4631 0.1800 0.7197 0.8509
 -1.9473 -0.1037 -1.5479 0.2750 -0.0339 -0.1301 0.1069 -0.0009 -1.2844 0.5925
 0.4621 0.3387 0.8933 -0.4293 -0.7093 1.2503 0.8365 -1.3654 -0.2331 1.1370
 0.1076 -0.2174 0.2874 1.3701 2.8412 1.1111 0.0423 1.5531 1.8214 -0.0089
 0.3835 -0.2663 -1.0189 0.2008 -0.8624 -0.3532 -0.9108 -0.8978 -1.3156 -2.1286
 -0.0701 0.1220 -1.0472 0.4601 -0.5605 0.4106 0.4206 -0.5723 -0.4269 -0.9433
 0.8186 0.4562 1.4475 -0.8341 -0.8154 0.3580 0.4763 -1.0088 0.5046 1.9060
 -0.5033 -0.0007 -0.4662 -0.0191 -1.3793 -0.7974 0.6564 -0.4073 -1.3834 -0.0004
 0.7115 -0.7357 1.0108 1.0722 1.9138 1.0183 -0.0641 1.1501 -0.0118 -1.0083
 -0.5508 0.4354 -0.8626 0.0383 0.9524 0.2469 -0.2482 0.2136 1.3264 0.3056
 0.4812 -0.3609 0.4694 -0.6591 -1.0080 -1.1678 -0.3527 -0.1187 -0.3405 0.0623
 0.9347 -0.4002 0.6134 0.4086 0.0655 0.3163 -0.0930 0.8764 0.6893 -1.0148
 -1.9446 0.4443 -0.8519 0.3547 -0.4057 0.1010 0.1837 0.5392 -0.9231 0.6752
 1.3279 0.0579 0.6035 -0.8137 0.0426 -0.8049 -1.1660 -0.6346 0.2443 -0.0662
 -0.5358 -0.5151 0.2864 -0.4298 -0.3212 -0.3960 -0.4778 -0.6589 -0.9863 0.5571
 -0.1006 -0.7998 0.0308 -0.1350 -0.3037 -0.7256 -0.3498 0.1925 -1.2100 -0.5568
 -1.7589 0.5708 -0.2462 1.4495 0.9600 1.0485 0.7717 1.0549 -0.3659 1.1203
 -0.1752 -0.4819 -0.0176 0.2803 -0.5290 -0.0543 0.6565 1.0933 -0.7722 -1.4941
 0.4276 0.7150 0.3476 -0.0471 1.5544 2.0805 0.1034 -0.7231 0.9528 0.1408
 1.0182 -0.4738 0.1455 -0.7822 -0.6450 -2.1475 -0.9589 -0.3912 0.3821 0.3369
 -0.5432 0.2174 0.0555 0.4668 0.2606 0.1738 0.2439 0.2347 -0.0690 0.1288
 -0.0161 0.2771 0.2739 0.2120 0.6326 0.1596 -0.6209 -0.4487 -0.5569 0.1614
 1.2094 0.1459 0.5462 -0.1400 -0.8993 0.3456 0.3653 0.6134 0.6425 -0.9345
 -0.5365 0.4093 0.4789 -0.0074 0.9231 0.5642 0.7235 -0.4188 1.6339 2.4685
 -1.6172 0.4991 -1.1561 0.3754 -0.8840 0.2762 -0.6619 -0.6333 -1.6014 -0.4936
 -0.1540 0.3166 0.1558 -0.3853 -0.3325 -0.4201 -0.6145 0.0882 0.5728 -0.1057
 1.3864 0.1063 0.8505 -0.8087 -1.6006 0.2236 0.4000 0.9140 0.1932 -1.2799
 0.7899 0.1134 -0.6565 -0.2204 0.0244 0.5058 -0.0079 -0.2746 0.2211 -1.7598
 -0.6045 0.5233 -1.2898 0.0787 0.7976 1.9219 0.7788 -1.5457 0.2067 1.2574
 -0.3901 -0.4527 1.1966 -0.0145 0.1419 -2.1136 -0.6364 0.8622 0.4632 1.3152
 0.0932 -0.0773 -0.5385 0.2649 -0.3063 0.8883 0.4836 -0.3975 -1.3931 -1.3512
 -0.3823 0.4138 0.1473 -0.5895 -0.7077 1.2720 0.9066 -0.7200 0.1843 0.8657
 0.3837 0.1769 0.3892 0.3524 1.3549 0.2042 0.2530 0.3966 0.9801 0.7353
 -0.8284 -0.3183 -0.7928 0.7802 -0.4111 -0.9251 -0.6825 0.3354 -2.0585 -0.8311
 -0.2470 -0.1170 -0.4094 -0.8250 -2.5555 -0.3458 -0.1610 -0.8010 -1.8565 -0.7627
 -0.3873 0.0932 -1.3210 -0.5187 -1.6172 -1.1391 -0.4502 -1.5081 -1.7793 -0.5384
 0.6730 0.8525 0.1732 -0.2869 1.0258 0.2483 0.7041 0.4698 2.8757 1.2197
 0.3041 -0.3207 -0.7000 0.1589 1.2688 1.1168 0.4998 -1.0401 0.4048 0.0938
 -0.2744 -0.5563 0.6787 0.1885 0.7324 -0.8560 -0.7051 1.3353 1.0206 1.4258
 -0.4455 0.0867 -0.3939 0.2049 -1.6754 -0.7447 -0.2618 -0.3889 -2.5194 -1.7950
 0.0799 0.0528 0.0940 0.0395 0.9123 1.5498 0.7614 0.1309 0.9394 0.1648
 -0.8287 0.3061 -1.0841 -0.4613 -1.2282 -1.6240 -0.8123 0.3524 -0.2219 0.1111
 0.6367 -0.0656 0.6732 -0.0971 0.6783 0.1132 0.4248 0.3955 0.9933 0.4756
 1.0050 -0.0980 1.7859 -0.3398 -0.1225 1.0196 0.6394 0.6839 1.1056 0.0069
 -0.9300 0.2717 -0.2361 -0.0015 -0.7526 -0.3250 -0.0721 0.4258 0.0532 0.3874
 -0.5440 -0.6282 0.2337 0.4585 0.0426 0.5448 0.6768 0.5083 -0.2725 0.0659
 1.0697 -0.5480 0.0115 -0.1217 0.5046 -1.7868 0.0345 0.4161 0.8424 0.4328
 -0.5859 -0.6623 -0.0970 1.2014 2.3586 0.7216 -0.6494 0.3243 -0.0732 0.4441
 0.5582 0.4507 1.7051 -0.6525 -0.8756 -2.8794 -1.9229 0.9908 0.9155 0.8732
 -0.2413 0.0581 -0.5666 -0.0442 -0.8225 2.6854 1.9248 -0.7888 -1.0597 -1.1597
 0.0007 0.1703 -0.7408 0.6772 1.3537 0.7075 -0.3426 -0.2493 0.4409 0.0112
 1.1556 -0.3449 1.1559 -0.3353 -0.7327 -1.6394 -0.1741 0.6690 0.9850 0.2592
 0.3120 0.1389 0.0766 0.9992 1.9633 1.1182 0.5543 0.4579 1.0242 0.1735
 -0.8022 0.9618 -1.4965 0.9623 1.1216 1.5579 0.2761 -0.7692 -0.6515 -0.4883
 0.2594 -0.0950 -0.2642 0.3044 -0.6866 -0.3901 -0.2044 -0.1059 -1.1610 -1.0617
 -0.4657 -0.0029 -0.6714 -0.3080 -1.3152 -1.5835 -1.5715 0.1223 -1.7332 -1.7246
 0.9567 -0.7967 1.8985 0.1086 1.4229 -1.5256 -0.1576 1.7682 1.9059 0.6201
 -0.0100 0.1556 0.7052 -0.9145 -0.8193 -0.9998 -1.6394 -0.3389 -0.3463 0.3561
 0.0441 0.6898 0.6467 0.2772 -0.7019 0.5102 1.3843 -0.8538 -0.6889 0.7409
 -0.6659 0.0591 -2.0082 0.4148 0.6974 1.3891 -0.0816 -0.1200 -0.2543 -1.2109
 0.5330 -0.3506 1.2354 0.1502 1.2480 0.7415 0.0182 0.0786 0.7370 1.1933
 -0.3114 -0.1894 0.4243 -0.0936 -0.6294 -2.1191 -0.5800 0.4583 -1.0036 -0.3040
 0.6454 -0.2390 0.5222 0.2846 1.2807 1.1088 0.2939 0.1239 0.3635 0.0022
 1.0674 -0.5229 0.6650 -1.6758 -1.2382 0.0338 0.7605 -0.1258 1.1250 0.8793
 0.1198 -0.1322 0.7796 -0.1447 0.1827 0.7463 0.6302 0.2819 0.3421 0.3933
 0.5764 0.2994 0.1396 -0.7140 -0.8636 0.9150 0.9652 -1.3240 0.5982 0.2016
 0.2120 0.1841 -0.2437 0.5346 0.4476 -0.1096 -0.2658 -0.5423 -1.1330 -1.4626
 -1.0070 0.9346 -0.3845 0.1380 -0.8318 0.8865 0.4928 -1.2474 -0.4036 1.1443
 -0.8373 -0.1078 -0.6770 -0.2670 -1.3488 0.5715 1.3845 0.8070 -1.4224 -0.9781
 1.2514 -0.5439 0.4913 -0.6524 0.7969 -0.7712 -0.9886 -0.1071 1.8762 0.7078
 -0.8800 0.7194 0.3358 0.4996 0.8278 0.3514 -0.5831 0.2659 0.1732 1.0010
 0.4758 -0.0139 -0.0532 -0.7295 -1.5348 0.2313 1.0493 -0.4490 -0.3412 -1.1642
 0.0352 0.4297 0.3522 -0.3606 0.8730 0.3701 -0.1349 0.1395 1.6475 1.1669
 -0.6520 0.4683 -0.2353 1.4677 2.4284 -0.9285 -0.9978 1.4245 2.0134 1.1641
 -0.3916 0.4515 -0.9731 0.8157 0.7740 1.2698 0.2508 -0.2356 -0.2416 -0.7791
 -1.6149 -0.3699 -1.5737 0.8039 0.1268 -0.5233 -0.3244 -0.0730 -1.9313 -0.3101
 0.1182 -0.3028 -0.4372 -1.3694 -1.2069 0.8106 1.1382 -1.1853 -0.4341 -0.1716
 -1.0428 -0.3136 -0.5441 -0.4165 -2.2137 -0.8243 0.1306 0.2254 -2.3140 -0.3526
 1.4056 0.1597 -0.4181 0.4139 1.0444 1.4025 0.8954 0.9091 2.2908 -1.6279
 -0.7118 -0.0242 0.6027 0.7428 1.3963 -1.5071 -1.4896 0.1081 0.2047 1.8440
 0.3378 0.4947 0.2865 -0.2452 -0.8224 0.9790 0.6627 -0.5685 -0.2622 0.4343
 -0.5891 -0.1628 -1.9392 0.7879 0.6611 1.1263 0.6720 -0.4291 -0.7941 -1.5694
 0.0373 0.2443 -0.2569 -0.2966 -0.3939 -1.2124 -0.5711 -0.3398 0.2575 0.6860
 1.7365 -0.7549 1.6400 -0.2934 -0.5315 -0.8021 -0.2970 -0.3428 -1.2247 -0.4492
 0.7211 -0.3382 0.3155 -0.3992 0.3191 1.0505 0.4448 -0.2287 0.5089 0.2865
 1.0406 -0.5496 1.2774 -0.1899 -0.2800 0.4209 -0.0057 0.6109 0.5525 -0.6841
 -1.1441 -0.0691 -2.0198 0.5096 0.3335 -0.6881 -0.7652 0.1641 0.1560 -0.6062
 0.4183 0.4377 0.8201 0.2199 -0.1075 0.5095 0.4138 1.3713 1.6052 -0.2804
 1.4394 -0.6626 -0.0567 -0.0247 2.0225 -0.6774 -0.6016 -0.3537 1.0824 0.2827
 -0.4113 0.0288 1.0730 -0.6457 -2.2932 -0.7424 -0.1923 -0.4139 -2.0408 0.1137
 -0.4104 0.3174 0.1469 0.1216 0.3201 0.1818 0.5880 0.9372 0.9286 0.9938
 0.9109 -1.0370 0.0373 -0.0861 0.9086 0.4847 -0.2220 0.0575 0.4152 -0.9286
 0.1917 -0.4752 1.1746 0.3510 0.3490 -0.6767 0.2460 0.7948 0.4322 0.8117
 -1.2832 0.8211 0.6715 0.0680 0.9157 1.3744 0.9567 0.5638 1.2136 1.4188
 -0.5973 0.3702 0.0087 -0.5348 0.0197 -1.9402 -1.3544 0.6298 1.2801 1.3134
 -0.9517 0.8286 -0.8880 0.1055 0.1012 -0.1907 -0.8508 -0.8640 -0.8354 0.0232
 1.2211 -1.1981 0.6875 -0.3676 -0.6702 -1.6539 -1.1763 -0.3258 -0.8382 -0.8230
 0.4795 0.3130 -0.6305 0.6850 0.6789 0.9582 0.3729 -0.6554 -0.8888 -0.9179
 0.1399 -0.4784 1.4938 -0.4529 1.4813 -1.4682 -0.7737 0.5838 2.1638 2.1996
 -1.2984 0.9594 -0.9697 0.3489 -1.1655 1.9288 1.4061 -0.2413 -0.9132 -0.7585
 1.1857 0.1331 0.5129 0.7092 1.0741 0.5410 0.4321 0.8625 1.2655 -0.3751
 -0.3900 0.0943 -0.0587 0.0503 1.2475 -0.7696 -1.7165 -0.3565 0.5964 0.7073
 -0.1088 0.1795 0.2894 -0.5493 -1.2440 -1.4888 -0.6838 0.4808 -0.9030 -0.7027
 0.0876 0.5066 -2.3980 0.5798 -0.7826 1.6157 0.6928 -1.2043 -1.6640 -2.1697
 0.6594 -0.0761 0.4724 -0.5541 -1.5841 -2.0980 -0.4363 -0.4319 -0.2046 0.2991
 0.1883 -0.1121 -0.0054 -0.2360 -0.6297 1.5648 1.2715 -0.8455 -0.1691 0.4754
 -1.3951 0.1835 0.7117 -0.4214 -0.6010 -1.5003 -1.1896 -0.0731 -0.6511 1.0021
 0.5073 -0.2662 1.1913 0.3929 2.3106 2.8568 1.7725 0.6006 1.9129 1.3198
 -0.7664 0.2518 -0.8589 -0.3739 -1.6722 -2.8805 -1.6975 -0.7622 -1.8487 -0.5049
 0.4151 -0.1225 -1.3508 0.1600 -0.5444 1.9377 1.0810 -0.2653 -0.8888 -1.6602
 0.8658 -0.0346 1.1703 0.1565 1.6756 0.7769 0.6023 0.4591 1.2699 0.7880
 -0.5578 -0.0574 -0.1264 -0.5435 -1.5731 -0.8113 -0.6004 -1.5013 -1.6219 0.5534
 0.5677 0.4048 -0.3990 -1.1337 -1.7972 -0.0877 1.0776 -0.8504 0.4638 -0.4919
 0.9945 -0.9563 1.4345 -0.4496 1.4182 0.9312 0.8120 1.0898 2.2724 1.3689
 -0.6700 -0.4271 0.6450 0.0768 -0.7151 -1.2643 0.3136 0.6656 -1.1435 0.0953
 -1.1545 -0.0127 -0.4971 0.2234 -0.0251 -1.2004 -1.0740 1.1610 -0.3699 0.0303
 -1.0539 0.5637 -1.7228 0.1782 -2.5211 0.9861 0.5855 -1.8524 -3.1231 -1.7859
 -0.3243 0.5734 -0.8189 -0.0885 0.9257 -1.2465 -1.6772 0.5694 0.8551 0.0605
 -0.0969 -0.4398 0.3583 -1.0848 -2.9153 -0.6816 0.8838 -0.6477 -1.4012 -0.3135
 0.8321 -0.1736 0.9193 0.1548 2.4106 0.5532 -0.0830 1.3476 3.0440 1.1531
 0.2809 0.4246 0.1406 -0.1283 1.0352 0.2171 0.2344 0.2807 1.5348 0.8892
 -1.7014 -0.0274 -0.1657 -0.0670 -1.6719 -0.5181 -0.0720 0.1476 -1.7846 0.2147
 -0.5017 -0.5525 -1.4096 0.2311 -0.2568 -1.1600 0.0553 0.1919 -0.6216 -0.7203
 -0.2465 0.6796 -0.1153 0.8958 2.0449 -1.4117 -2.0455 0.8608 1.4247 0.4750
 0.0547 0.2698 -0.6232 -0.0538 -1.3549 0.4611 0.5546 0.0439 -1.0294 -2.2307
 1.4159 0.1786 0.9445 0.1593 0.0431 0.7125 0.3369 -0.2058 0.8049 -0.2733
 -0.7614 -0.5883 -0.6189 -0.5873 -1.6944 0.7646 0.8457 0.0627 -1.3506 -0.6358
 1.7996 -0.1225 1.5722 0.0527 1.2105 0.8480 0.9928 -0.4745 2.3666 1.8292
 -1.6666 0.0916 -1.9278 0.0124 -2.0640 -1.2503 -0.4709 0.1870 -2.3640 -2.1876
 0.6793 0.3109 0.5180 0.0270 1.0419 -1.7586 -1.5590 -0.0196 1.0665 1.0433
 0.6278 -0.1133 -0.0337 0.2038 0.8651 0.0393 0.2964 0.0475 0.8523 0.4376
 -0.3832 0.4069 -0.5625 0.2755 -1.6689 0.6980 0.2130 -0.1090 -1.6128 -1.6982
 1.1220 -1.1321 0.8677 0.2155 0.8180 -1.0725 -0.5637 0.9823 0.5572 -1.0342
 1.4970 -0.2719 1.5834 -0.8450 -0.8106 0.1375 0.6103 -1.2892 -0.1959 1.1142
 0.5019 -0.1202 -1.1827 0.2431 0.5098 2.3339 1.3302 -0.9361 -0.1247 -1.3193
 -0.8962 0.1965 -0.1414 -0.3508 -0.2222 -0.3083 0.0493 -0.2377 -0.7966 0.8338
 -0.1410 0.3495 -0.7691 0.6808 0.6515 0.1978 -0.7347 0.6741 0.8649 -0.9361
 -1.5909 -0.1097 0.1537 0.0854 0.1622 -2.5027 -1.4116 1.1453 -1.2373 1.0691
 1.2983 -0.6935 -0.3062 -0.6302 -1.4416 0.4051 0.6129 -0.8132 -0.5734 -2.0215
 0.3113 -0.2956 1.7540 -0.8800 -0.8180 -1.3917 0.2707 0.0074 0.4116 1.8627
 0.3201 -0.4340 0.8463 0.4656 1.4315 -0.2831 -0.2105 0.8741 0.7382 0.6372
 0.2823 0.1584 -0.0908 -0.4417 -0.5983 1.3082 0.9447 -0.3350 -0.0093 -0.2387
 -0.2904 0.1405 -0.4006 -0.3022 -0.0801 -0.7824 -1.1018 -1.0507 -1.0876 -0.6391
 -2.3233 0.5637 -0.4403 0.7884 0.5581 0.4520 0.4304 0.9867 -0.3313 1.0375
 -0.0184 -0.7014 -0.5637 0.0858 1.7359 0.1903 -0.5999 0.2523 0.8822 0.1746
 0.1600 0.2518 -0.0244 0.6633 0.5378 1.9029 1.1157 0.3676 0.9968 -0.1749
 0.9439 -0.3872 0.5567 0.5814 1.1169 1.3800 0.2096 -1.0185 -0.5597 -0.0537
 1.4021 0.5007 1.2153 -0.3784 -1.0895 0.9489 1.2263 0.1097 1.2189 -0.6380
 -1.1608 -0.3746 -1.1080 -0.8557 -0.6781 -2.2694 -1.4709 -0.2468 -0.7051 0.0300
 -1.2902 0.4839 -0.6840 1.0701 -0.3523 0.1309 0.3296 0.6178 -1.2349 -0.7613
 0.3387 0.3075 0.4457 0.2277 0.7836 0.4557 -0.0821 -0.0231 0.3702 -0.0799
 -0.0908 0.1940 -0.5213 0.8816 1.7937 1.4154 0.4465 0.4861 1.2490 0.2524
 -0.7637 -0.0815 -1.1058 -1.1970 -2.1750 -0.2195 0.3651 -1.7013 -1.3731 -0.1337
 1.3515 0.0984 -0.3679 -0.4838 -1.7706 0.2550 0.2711 -0.2191 -0.5484 -2.1105
 0.3271 -0.1505 0.5411 -0.0534 0.8603 -1.3236 -1.7726 -0.1614 0.9960 0.8933
 0.2392 -0.2140 -0.2432 0.3210 0.7391 0.0890 -0.3764 0.2305 -0.5783 -0.5842
 -1.2337 0.2658 0.7838 0.2951 1.4645 1.4248 0.1659 0.4951 0.4687 1.7662
 -0.9305 0.2507 -1.6285 0.3841 -0.0144 0.3766 0.5245 -0.5565 -1.7367 -0.7233
 0.2318 -0.4717 -0.3676 -0.4546 -1.5992 -1.7761 -0.7775 -0.7881 -0.5549 -0.7740
 1.1610 -0.2502 -0.0421 -0.8706 -1.6559 0.8599 0.9483 -0.2572 -0.8251 -1.8478
 -0.0666 0.2799 -0.3531 -0.3272 -0.2616 0.9564 0.6269 -0.8048 -0.2049 0.1843
 1.0116 -0.3391 0.8972 0.5180 1.7971 0.5475 -0.2437 0.5004 0.9046 0.4241
 -1.4572 -0.5462 -1.6173 -0.1221 -1.5756 -1.9297 -1.0376 0.0609 -1.5659 -0.8505
 0.2722 -0.0453 0.4544 0.3491 1.9136 1.2424 0.9930 0.3658 1.8357 1.0961
 -0.8239 0.0380 0.4757 -0.3536 -1.1483 -1.5138 -0.9877 -0.8845 -1.5687 1.1466
 0.8646 0.1818 1.3803 0.2361 1.8833 1.8238 0.8492 0.4196 2.5456 1.3339
 -0.1861 1.0342 -0.7548 0.4748 -0.0417 1.5942 0.0772 -0.5384 -0.0639 -0.3471
 1.2658 -0.6437 0.9760 0.0776 1.2432 1.6183 1.2823 1.0236 2.2600 -0.0927
 -1.3000 -0.7639 -0.5990 -0.5313 -2.0867 -2.7224 -1.3582 -0.5747 -3.1268 -0.7757
 -0.2281 0.2974 -0.8494 0.2304 1.4566 0.6488 0.3417 0.2783 1.8532 0.4065
 -0.3485 -0.0609 -0.4526 0.2394 0.4086 0.3176 0.2123 0.4354 0.5091 0.1634
 -0.0723 0.4945 1.2024 0.5861 2.1247 1.3883 0.1625 0.3518 1.4399 1.6875
 0.4589 -0.7101 0.4423 -0.0495 -1.2098 -1.3761 -0.8989 -0.0154 -1.1541 -1.4126
 0.2131 -0.0825 -0.1718 0.1639 0.7823 -0.7195 -0.8128 0.3849 0.2679 -0.1211
 -1.4367 0.2838 -0.2121 0.3421 -1.6236 0.6845 0.7539 -0.1008 -2.0092 -0.3073
 -0.6424 0.3911 -0.8324 1.3656 1.8615 1.1156 -0.3521 -0.2460 -0.7907 0.1401
 0.4549 -0.0742 0.8886 0.8854 1.8229 2.6845 1.4518 0.2871 0.9701 1.4711
 -0.1233 0.1159 -0.7711 0.5114 1.8266 -1.2394 -1.8180 0.1252 0.2726 -0.1555
 -0.8382 -0.0194 -0.4681 -1.4365 -3.8608 -1.6640 -0.4336 -0.6030 -1.7693 -1.4989
 1.0857 -0.7708 -0.2543 0.6414 1.5972 -0.3090 -0.5016 -0.2076 0.1941 -0.3406
 0.5793 -0.2404 0.4675 0.0261 0.2527 -0.8259 -0.6833 0.4207 0.3626 -0.0983
 -0.1532 0.6390 -0.1068 1.0794 1.6562 2.4139 0.7689 -0.4188 -0.0285 0.5874
 -1.0029 0.1128 -0.3417 -0.2941 -1.2824 -0.1724 -0.3661 -0.9129 -2.0427 -0.6021
 0.8535 -0.0346 1.2135 0.0620 0.9581 0.7726 0.3817 0.0597 1.3759 0.9661
 -0.4914 0.4096 -1.2129 -0.3633 -2.1370 0.7201 0.4136 -0.1942 -1.7225 -1.9067
 0.8359 -0.0369 1.7949 -0.5118 0.6364 1.6312 0.8641 0.4498 1.5605 1.5462
 -0.2219 0.5833 1.0401 0.3503 1.5288 0.2919 -0.5325 1.7045 1.6278 1.3403
 1.2136 -0.3697 1.5671 -0.9151 0.1544 0.0418 0.4633 -0.8560 1.2998 1.5410
 -1.1202 -0.0183 -2.4947 -0.3965 -3.0732 -1.2670 -0.2480 -1.4789 -2.9525 -2.2703
 -0.1583 -0.4796 1.6852 0.5896 2.2361 0.5526 -0.3932 0.6274 0.7175 1.3415
 0.1418 0.1891 0.8335 -0.0503 0.3995 -0.1490 -0.0665 0.0072 0.4190 0.7260
 0.2113 0.2683 0.8778 -0.0835 0.9860 1.8803 0.8565 0.7399 1.4185 1.3713
 -0.9725 0.3016 -1.4960 -0.4908 -2.1371 1.1021 0.6903 -1.2406 -1.6259 -1.0504
 -0.8919 0.2810 -0.6112 0.6136 0.6520 0.3759 -0.2140 -0.2185 -0.9846 0.0890
 0.7079 0.1875 -0.2234 1.0682 1.8854 3.0147 1.5943 0.0820 1.6093 -0.2203
 -1.0336 1.1815 -0.7581 0.4984 0.8040 -0.3924 -0.7844 0.3667 0.7244 0.9038
 1.5005 0.9808 1.2664 -0.3034 0.4592 0.4950 0.5627 -0.0057 2.3962 1.3461
 -2.1910 0.2641 -1.1002 -0.2935 -1.2152 -2.9705 -1.5264 0.2806 -1.4808 0.5601
 -0.0966 -1.2488 -0.4209 0.1133 -1.0675 0.1924 0.4872 0.0354 -1.5013 -1.7039
 -0.9509 0.9181 -0.6849 -0.5435 -1.3273 -0.1959 -1.0072 -1.1669 -1.4547 -0.1791
 -0.6250 0.3171 -0.5312 -0.2583 -0.8955 -0.1158 0.2372 -0.3225 -0.7887 -0.0668
 0.3369 0.9647 0.3781 0.6182 1.8302 0.4902 -0.2210 0.9875 2.3735 1.3803
 -0.6064 -0.3201 -1.3273 -0.0146 -0.7913 -0.1884 -0.2797 -0.1133 -0.8884 -0.8335
 0.5925 -0.0113 0.5953 -0.6873 -0.5818 0.6096 0.5439 0.0643 0.6125 0.2020
 0.3130 -0.3743 0.1523 0.5095 2.1829 0.3058 -0.7550 0.5683 0.4266 0.4498
 1.7375 -0.3045 1.5157 0.0502 0.2834 0.9161 1.3637 0.1376 0.9638 0.7902
 0.1160 0.1319 0.7305 0.8813 1.9279 0.6608 1.2952 0.9341 1.1968 1.8465
 1.1749 -0.2749 0.5470 -0.4213 -2.2622 -0.2091 0.7866 -0.2750 -0.5493 -1.2368
 -0.9527 -0.1567 -0.9661 -0.4385 -1.0933 -1.4812 -1.9277 -0.2533 -1.6621 -1.7283
 -0.3246 0.3361 -0.4804 -0.4635 -1.3396 1.3632 1.4634 -0.9574 -0.0803 0.7794
 0.1601 -0.0445 -0.1760 -0.0194 -0.3425 0.4201 0.5808 0.1866 0.2686 -0.2993
 1.4767 0.0389 1.6912 0.6625 1.9304 1.1134 0.9609 0.5672 1.6439 1.5640
 0.3760 -0.5044 0.6079 0.6383 0.9118 -0.0301 -0.6093 0.4120 0.0959 -0.1678
 -0.6118 0.4355 -0.8291 0.4624 0.4154 -0.2078 -0.3728 0.1426 0.1021 0.2130
 0.8220 0.5234 1.6481 -0.3096 1.4373 0.6565 -0.1637 0.2899 2.8955 2.0211
 -0.6673 0.3194 0.8091 0.4113 1.4355 -0.6681 -0.3045 1.9020 1.1338 1.1456
 1.1216 -0.0222 1.4896 0.3663 1.4050 0.4376 0.5232 1.9795 1.8751 0.1323
 -1.2399 -0.0616 -0.9302 0.3807 -0.2815 -0.5095 -0.2305 0.2312 -1.8291 -0.9085
 0.0070 0.0299 -0.6407 -0.5194 -1.3296 0.6567 0.1804 -2.1177 -0.9129 -0.4100
 -0.9308 -0.2481 -0.5121 0.5869 -0.0598 -1.3455 -0.7814 1.4109 -0.6741 -0.2604
 0.1950 -0.2098 -0.1422 0.3316 0.5304 -0.2073 -0.3123 0.3634 0.0600 -0.4658
 0.1466 0.4165 1.6269 -0.1309 1.1924 -0.1809 0.1764 1.7041 1.8246 1.7329
 -0.3720 0.2672 0.4707 -1.2804 -1.6594 -1.5859 -1.1833 -0.5640 -0.9670 0.4185
 0.9977 -0.4397 1.0103 0.4947 0.8667 1.1416 0.7242 0.1744 0.3315 0.0837
 -0.7790 0.5905 -0.6407 0.5945 0.3228 -0.4222 -0.4833 -0.5455 -0.9405 1.0478
 1.7153 0.6203 0.4373 0.3823 0.6784 1.7305 1.2117 -0.3269 1.3509 -0.6673
 1.4324 0.6524 0.5667 -1.2278 0.0227 -1.2536 -0.2043 0.1439 2.1348 0.4838
 0.9611 -0.1700 -0.2482 -0.0497 -0.1226 1.9240 1.0986 -0.4407 0.4268 -1.5637
 -2.2631 -0.5290 -1.4630 0.3333 -0.9259 -0.5856 -0.6683 -0.4412 -2.8782 -0.1587
 1.7513 -0.0829 1.8780 -0.1891 0.0266 -0.1470 -0.0366 0.6276 1.2617 -0.2222
 0.6130 -0.1646 0.5728 -0.0390 0.5328 0.4333 0.1460 -0.0914 0.4709 0.0568
 1.2411 0.9227 0.2832 0.6749 1.1747 1.7083 1.3146 0.1809 1.9567 0.0405
 -0.8830 0.7632 -0.7744 -0.8305 -2.4039 -0.7217 0.4188 -0.8234 -0.2395 0.5474
 -0.4682 0.2855 0.3739 -0.0763 0.7736 0.0133 -0.4180 0.6530 0.5173 0.5445
 0.4496 -0.2626 1.6809 0.4366 0.5166 1.7925 1.5684 1.0343 0.5797 0.7773
 0.1481 -0.3367 0.1081 1.0003 2.9725 2.2491 1.3726 0.3464 0.8345 0.9611
 0.7913 -0.1700 0.1056 -0.5790 0.1729 -1.4840 0.8171 -0.0132 1.9379 1.4089
 -0.6199 -0.0950 -1.2763 0.8848 1.9894 1.2318 -0.2932 -0.5002 -0.3263 -0.1943
 -0.0942 -0.0884 0.4074 -0.0966 -1.3872 0.3248 -0.5274 0.1742 -0.7071 -1.1039
 -0.6371 0.6384 -0.4736 -0.3170 -0.1631 -0.2509 0.1499 -0.6549 -0.5835 0.6252
 -0.5007 0.2325 -0.4085 -0.1960 0.0340 -0.3171 -0.4134 -0.3419 -0.1247 0.3955
 0.9044 -0.5002 0.6213 0.4028 2.1528 1.0927 1.1295 0.6905 1.0990 0.8930
 -0.5350 -0.7095 -1.0354 0.1929 -1.8217 -1.7472 -0.0813 0.3792 -2.2870 -1.4218
 0.6391 0.6104 -0.2606 -0.0584 0.0406 1.2163 0.7104 -0.8479 0.6977 0.1185
 -0.3792 0.9801 -0.5152 0.3727 0.4999 0.3643 -0.4035 0.7940 0.2352 -0.6375
 0.7188 0.0995 0.7809 0.0327 1.9656 0.6292 -0.3950 1.1968 2.3889 0.6154
 0.3843 -1.2107 0.5395 0.3494 0.5331 -2.9651 -0.7270 1.6029 -0.0006 -0.6562
 0.4887 -0.3827 0.7795 -0.4869 0.5692 0.2391 -0.6264 -0.1466 0.9989 0.9109
 -0.7707 0.6249 -0.8818 0.4013 -0.3337 1.1067 -0.0964 -1.2529 -1.5603 -0.4028
 0.1766 -0.1680 -0.3784 -0.0811 -0.4232 0.8546 1.2940 0.1080 0.5578 -0.1157
 0.1581 -0.0749 -0.0367 -0.1378 -0.5134 -0.1934 0.1272 -0.1440 0.1687 0.0674
 0.9600 0.1214 1.1295 0.4251 2.8390 0.3770 -0.0938 1.6629 3.2662 0.8370
 0.8714 -0.5553 1.1909 -0.1992 -0.2935 -0.2746 0.1098 1.1699 0.5178 -1.2349
 -0.1614 -0.3980 0.0995 1.1463 2.0574 1.3803 0.7769 0.5591 0.2557 0.6549
 1.9451 0.2259 0.7340 -0.2314 1.0038 2.1620 1.8817 -0.5344 2.3327 0.8831
 0.9559 0.5214 0.3881 1.2051 3.0537 1.5585 0.0996 -0.5026 1.8566 1.1199
 1.0979 -0.4014 0.9125 -0.2973 -0.2138 -0.8906 -0.3134 0.0856 -0.1124 -1.6301
 -1.0849 0.5789 -0.2483 0.7608 0.8785 -0.1069 -1.0890 -0.4112 -0.3093 1.1443
 -0.5308 0.1202 0.0177 -0.8150 -1.3817 0.9088 0.7555 -0.2614 -0.3012 0.6091
 0.1848 -0.4480 -0.3077 0.9129 1.4669 -0.3531 -0.6736 0.9272 0.0702 -0.8058
 -0.2631 -0.2238 0.0015 0.4994 0.3257 -0.3265 -0.2983 0.3201 -0.5514 -0.2072
 1.2474 0.2477 0.2484 0.7748 2.3094 0.9093 0.1030 -0.6546 0.9727 0.5115
 -0.1965 0.5805 -1.4885 0.1649 0.0891 0.7011 -0.0842 -1.4071 -1.0063 -1.4393
 0.5462 0.0742 1.2005 0.1192 1.1993 0.4605 -0.4475 1.1710 1.3032 0.2180
 -0.5159 -0.2911 0.0761 1.2927 3.2593 -0.0321 -0.2124 1.5423 1.4600 1.4049
 -0.1315 -0.3674 1.2881 0.0408 1.3414 0.4582 0.1171 0.3851 0.1369 2.0129
 -0.9013 0.0849 -2.0211 -0.7507 -1.4760 0.2300 0.3892 -2.0745 -2.0777 -1.4149
 -0.1037 -0.0478 0.8356 -0.1060 -1.0180 0.7078 0.4025 -0.4007 -1.3060 0.5932
 -0.4696 0.5985 -0.5552 0.1956 -0.1917 -1.0109 -0.7961 0.8678 0.9146 0.2670
 1.2941 -0.1186 1.3168 -0.2135 1.0972 0.8721 0.0813 -0.2114 1.2115 0.2563
 0.1881 0.0596 0.3492 0.6233 0.6954 1.7103 0.5706 -0.0920 -0.2751 -0.4892
 0.0884 -0.3001 1.2897 -0.2809 1.3260 0.7682 0.6273 0.4355 1.2057 2.0078
 0.0918 -0.6923 -0.6369 -0.1926 0.3030 1.8369 1.2846 -0.9585 -0.0700 0.0068
 0.4138 0.9258 0.1550 0.3480 1.0763 1.5519 0.4108 -0.7952 1.0066 0.8403
 2.0264 -0.1143 2.1202 0.1677 1.6861 0.3953 -0.2531 0.8741 2.0611 0.3768
 -0.3572 0.9461 0.6247 0.2509 0.5322 0.4746 -0.0190 0.9502 1.5893 0.8580
 -0.7021 -0.9410 -1.7668 0.0105 -0.3359 0.5350 0.3881 -0.6359 -0.7445 -1.1298
 -1.0993 0.8906 -0.0729 -0.1279 -0.7779 0.5104 0.2512 0.7424 0.0989 0.4248
 1.5073 -0.3192 1.2894 -0.2727 -0.5224 -1.0697 0.0414 0.2369 0.4289 0.2228
 -1.1379 0.5665 -0.9578 0.3139 0.9480 0.6836 -0.1590 -0.8945 -0.4162 0.8884
 -0.4138 0.3654 -0.5879 -0.0260 0.2834 1.6287 0.3084 -0.4848 -0.4205 -0.0700
 -0.5045 0.7390 -0.4156 0.4847 0.5950 -0.2441 -0.6680 0.5178 0.7455 0.0807
 -0.9564 -0.3572 -0.6733 1.4901 2.4632 0.3807 -1.3822 0.8822 0.1379 -0.1880
 -0.2041 -0.1275 0.3079 0.5822 1.4632 1.6598 1.1318 0.1567 0.3527 1.4027
 -0.3479 0.8518 0.1879 -0.3187 0.6222 -0.1218 -0.0761 -0.5253 0.6427 1.5861
 0.8234 0.4043 -0.0682 -0.2098 -0.6662 0.2383 0.5448 -0.6173 -0.2884 0.0535
 -0.3701 -0.9046 -0.6130 0.4841 0.4063 -1.4704 -2.2167 0.0867 -1.1295 -1.2941
 1.0181 0.4584 -0.3985 0.3203 -0.2554 1.2221 0.9906 -0.1430 0.4706 -0.5979
 -0.3988 0.1868 0.7551 -0.2635 -0.0758 -1.1142 0.1050 0.8967 0.4317 0.8578
 0.1264 -0.2464 0.0063 0.4317 0.4275 1.4950 0.7244 -0.1642 0.0578 0.1828
 0.0952 0.2284 -0.2126 0.7422 1.6987 2.3673 0.7596 -0.1375 1.3066 0.7425
 1.2107 -0.1942 0.6798 -0.5266 -0.4997 -0.1374 0.4874 -0.4515 0.1656 0.3617
 0.9270 -0.0333 1.2289 -0.4413 -0.1282 0.3100 -0.9714 -0.9918 -0.3473 0.1614
 0.1685 0.3257 0.9064 -0.4755 0.2312 -0.9736 -0.7955 1.5390 1.5960 0.8894
 0.1536 -0.0041 -0.0536 0.2797 0.1449 0.8709 1.2770 0.1587 0.5901 0.4953
 0.2532 -0.1516 1.1625 0.6348 1.9022 1.0668 1.3581 1.6173 2.1665 1.5192
 -0.3076 -0.0627 0.6784 -0.5249 -1.0094 -0.2754 -1.1312 -1.4524 -1.3229 0.2420
 0.6642 -0.4019 1.1516 0.9143 2.7372 1.4705 1.0506 1.3598 1.6592 1.0193
 0.5699 0.3028 -0.8389 -1.2268 -2.5111 -1.5687 0.1437 -0.3460 -0.3322 -1.3313
 -0.4674 0.1543 0.3047 0.4571 0.9030 -0.0126 -0.8736 0.7815 0.0508 0.3385
 0.1125 -0.1748 0.5897 0.7178 1.8974 0.3594 -0.7424 0.6348 0.4584 0.9855
 -0.7934 0.1981 0.2904 0.1020 0.6328 -0.6894 0.0153 1.1464 0.9189 1.0697
 -1.9376 0.9361 -0.3194 0.0475 -0.1979 1.0347 0.2112 -0.8550 -0.5307 2.0528
 1.2421 0.7244 0.6645 0.7072 1.2060 0.6178 0.5331 -0.1684 1.6992 0.7162
 0.2414 -0.3737 0.2964 0.5622 1.0333 -0.5558 -0.3445 1.4680 0.4235 -0.3297
 0.8357 0.2460 0.1096 0.0611 0.4668 -0.8524 -0.7792 0.7773 0.5523 -0.7392
 -2.5914 0.5885 -1.5945 -0.8290 -3.1936 -0.7026 -0.4690 -1.6318 -3.3657 0.0169
 0.7537 0.5031 0.8401 -0.2615 1.2705 -0.3880 -0.7803 0.8198 1.7727 0.6989
 0.4736 -0.7143 -0.3913 0.7720 0.9061 0.4734 1.2689 0.1666 0.5016 -0.6838
 0.6586 0.6350 0.7150 0.1351 0.3901 1.3280 0.4243 -0.4959 0.8745 0.6072
 0.5241 0.6355 1.8205 0.0572 1.1778 0.7884 -0.0082 0.5327 1.8537 1.9910
 0.7767 0.0936 -0.1825 0.1192 -0.6445 -0.3110 0.0125 -0.1251 -0.5216 -1.2343
 -0.6636 0.3204 -0.6906 -0.4611 -2.5303 -0.3998 0.0989 0.0128 -1.3916 -0.2572
 -0.0098 -0.4504 0.8596 0.6328 1.5151 1.0672 1.1619 0.6184 -0.3469 0.9051
 1.3668 0.2660 1.1877 -0.4037 0.5896 0.3100 0.1135 0.1009 1.6304 0.1483
 1.5215 0.0666 1.2445 -0.4431 1.1725 1.0331 1.3741 -0.2572 2.4235 1.4085
 -0.9650 0.0455 -1.0052 -0.6141 -3.6780 -0.4398 0.3792 -0.1141 -1.6282 -1.1259
 0.8902 0.5180 0.4807 -0.2624 0.7401 0.3271 0.6438 -0.6674 1.7083 1.5367
 0.3392 -1.0780 -0.0401 0.4563 1.2121 -0.5135 -0.8662 0.6443 -0.8492 -1.6756
 -0.7003 0.2954 -0.1889 0.7838 1.1001 1.7190 0.8760 0.0280 -0.3639 0.8945
 -0.5196 1.0034 -0.1279 0.0840 -0.2468 0.4181 0.3735 -0.3531 -0.1992 1.1462
 0.2805 -0.3287 0.5190 0.1813 1.0689 1.1655 1.0637 0.0958 0.4424 0.3890
 0.4393 0.2211 0.9807 0.2273 -0.0393 -0.1579 0.3239 1.3045 1.2701 0.3697
 0.3263 0.6301 0.6518 -0.0562 0.8377 1.0034 0.2161 1.3243 2.0222 -0.0024
 -0.4342 0.3008 -0.6051 -0.6530 -0.3290 -1.0989 -0.0846 -0.6392 -0.1056 0.8315
 -0.8036 -0.0693 -0.7402 1.2405 2.1365 0.1499 -0.0763 0.5621 -0.0252 0.3432
 -0.1504 -0.2699 -0.3720 0.9298 -0.2662 -0.1708 -0.2375 0.7803 -1.0946 -1.4785
 -0.4173 -0.3970 0.2481 1.2723 1.9604 0.4946 0.6156 0.9115 0.1163 0.8493
 0.4180 0.2334 0.0899 -0.5188 0.6348 0.9007 -0.3265 -1.1668 0.8104 -0.1429
 0.5035 0.2991 0.7432 -0.0472 0.4603 0.8106 0.2372 1.0999 1.3329 0.4314
 0.7171 0.0650 1.0478 -0.6443 -0.6721 -0.0836 1.1549 1.1336 1.5317 0.9734
 -0.2412 0.1913 -0.7068 0.1541 0.5939 0.3212 -0.2735 0.1050 0.3054 -0.5926
 0.5579 0.3377 0.3822 0.0861 0.1374 -0.5460 -0.0439 0.4291 0.0428 -0.3023
 1.1975 0.5460 -0.6562 0.2088 1.1004 0.8827 0.4555 -0.9691 1.1338 0.1611
 0.2923 -0.4970 0.1212 0.4829 0.4056 -0.1808 0.5372 0.6630 0.6576 0.1144
 1.5667 -0.4752 1.4527 -0.4427 0.4535 0.6327 0.3078 0.3752 1.2738 -0.1752
 0.7340 -0.0669 0.9708 -1.1956 -1.2986 -0.3300 -0.0716 0.0006 -0.1259 -0.3299
 0.9571 -0.1029 1.2979 -0.0171 0.5885 0.2528 -0.1807 1.1114 0.7739 -0.5704
 -1.5443 0.0170 -2.0456 -0.1714 -0.8113 -0.4022 -0.6168 -1.8335 -2.0362 0.2536
 0.7459 0.6814 0.3965 0.7524 1.9168 0.9034 0.2426 0.3335 1.8545 0.9253
 0.8008 0.3369 0.3725 1.4990 2.2681 0.4950 0.5013 1.6310 1.8649 -0.1570
 0.7901 -0.1219 0.1886 0.3479 1.2297 1.2295 0.3337 -0.4899 0.8692 0.3246
 0.8849 0.0877 0.6731 0.1096 1.0066 1.4868 1.5700 0.3234 1.5555 0.4855
 0.3462 -0.8407 1.3436 0.1126 1.9521 -0.0555 0.5185 1.0437 1.6928 2.0846
 0.2404 -0.4734 0.1979 -0.1575 -0.2782 -1.7729 -1.1384 0.6035 -0.8410 -1.1369
 -0.7283 0.6808 -0.5339 -0.3630 0.5039 -1.0382 -0.9006 -0.3590 0.5186 1.0861
 -0.6311 0.8365 -1.2367 0.3450 0.3392 0.8944 0.5795 -0.6715 0.5728 0.3042
 0.3142 0.9954 -0.3496 -0.6674 -0.0918 0.4830 0.3051 -0.9972 1.1120 0.5460
 -0.5943 -0.7722 0.5847 -0.4133 -1.3019 -1.3165 -0.7688 0.5503 -0.4761 0.4654
 0.7562 -0.1957 1.1563 0.7449 2.2188 1.5596 0.9803 0.5128 1.0260 1.2783
 2.0405 -0.3614 1.5465 0.0627 1.7941 1.4584 1.0411 0.3298 1.2274 0.0782
 -0.7451 -0.1379 0.2308 -0.2495 0.3315 -1.1388 -1.0203 0.2522 -0.2278 0.9863
 0.0752 -0.0741 -0.7750 0.5723 1.5092 0.2666 0.0396 0.5038 0.3848 -0.5308
 0.1296 0.2756 0.6257 0.4605 0.9999 -1.3790 -1.4289 1.1790 0.9306 0.0484
 0.4245 0.3018 0.2485 -0.1395 -0.0404 1.2017 0.7829 -0.8019 0.4777 -0.1953
 0.4762 -0.2600 0.1196 -0.2632 -0.7051 -0.2890 0.5412 -0.5265 0.1223 0.4312
 0.3854 -0.9765 -0.2338 0.6804 0.6069 0.7503 0.6221 0.0594 -0.9344 -0.7397
 -0.0489 -0.4638 -0.4732 -0.6657 -0.6935 -1.3197 0.3206 -0.0895 0.4366 1.0540
 -0.9205 0.4411 -0.2628 0.0502 -1.7848 -2.0316 -1.8029 -0.0577 -1.9092 -1.0164
 0.1865 0.4924 1.0360 0.0703 1.4625 0.5130 0.0229 1.2608 1.9186 1.1439
 -0.0305 0.6247 0.1019 0.4156 2.7928 1.7183 0.7338 0.4294 2.6265 1.2904
 0.0877 0.4465 0.4069 0.4471 0.0251 0.6008 0.0187 -0.1983 0.3290 0.3376
 1.5432 -0.4141 0.9866 -0.3496 1.3780 0.2460 0.1487 0.2077 2.1686 0.6184
 1.0717 0.2184 0.7158 -0.4993 -0.5459 0.8188 0.9822 -1.2069 -0.1550 0.1794
 -1.2184 -0.1570 -1.7768 0.7384 0.3742 1.1352 0.3729 -0.8872 -1.9213 -0.7696
 -0.6769 -0.4702 0.2587 0.3930 0.2462 -1.4604 -0.7307 1.2274 -0.6245 -0.1477
 0.1767 -0.0939 1.3939 -0.2493 1.1200 -0.4745 -0.9056 1.2903 1.5614 0.5755
 0.3471 -0.6740 0.8939 0.5391 0.6204 -2.1556 -0.9783 1.8597 0.8560 -0.1698
 -0.0695 0.1313 0.1151 -1.1081 -3.2118 0.3431 1.1450 -1.3695 -1.9495 -0.5078
 1.1034 0.6747 0.1187 -0.1334 0.6166 0.2887 0.3422 -0.3004 1.5943 0.7594
 1.0039 -0.0590 -0.4828 0.7248 1.9487 1.2219 0.2619 -0.4399 0.8519 0.1324
 -0.4977 -0.0253 -0.1850 -0.0021 -0.7908 0.0757 0.1567 -0.2217 -1.6014 -0.2068
 -0.4834 0.0578 -0.2462 0.2876 1.1780 -1.1493 -1.0330 -0.0557 0.2007 0.8339
 -1.3693 0.0553 -0.6842 0.1335 0.1210 0.4578 0.7730 0.5094 -0.0911 0.5385
 0.4908 -0.5427 0.5754 0.2440 0.9675 1.5862 0.2180 0.5710 0.9627 -0.2451
 0.8438 0.2362 0.3703 -0.6262 -1.3825 -0.0588 0.0717 -0.3789 -0.1349 -1.1329
 0.2621 1.0018 -0.7594 -0.3492 -0.5051 -0.1489 -0.3987 -1.6151 -0.0097 0.2427
 0.8043 -0.0733 0.8049 -0.7920 -1.3519 -1.7763 -0.8595 -0.3956 -1.0356 -1.0960
 -1.6770 0.1992 -1.7265 -0.0353 -1.4296 -0.3871 0.4107 0.4390 -1.0556 -0.8725
 0.4730 -0.3910 0.8809 0.5360 1.8938 0.2465 0.8256 0.9476 1.5704 1.5915
 0.3301 -0.5376 1.6713 0.3697 2.5182 0.1833 -0.3605 1.0953 1.8552 2.0326
 0.1419 0.3065 0.3782 -0.1565 -0.0502 1.1602 0.8205 0.5966 1.2642 0.1934
 0.3360 -0.3194 0.7425 -0.5257 -0.8299 -0.5864 0.0807 -0.3194 -0.3937 0.3056
 0.9978 -0.0896 -0.2245 -0.3831 -0.6566 -1.0325 -0.5835 0.5681 0.7434 -1.1754
 -0.5592 0.5507 -0.4793 0.8914 1.5463 0.8967 -1.1231 -0.5841 -0.3220 0.2292
 -0.5941 0.1994 -1.1754 -0.1983 -0.3887 0.4041 0.5780 -0.9494 -0.6481 0.0938
 -0.4696 -0.6174 0.1059 0.2826 0.2114 0.7137 1.2867 -0.0809 -0.4731 1.2104
 -0.8494 0.3217 -1.0845 -0.4715 -1.0109 0.9255 1.3569 -1.2969 -0.8851 -0.1584
 1.6230 -0.6095 -0.1108 -0.1593 -0.7766 -0.4732 0.0023 0.3068 0.4416 -1.8201
 0.4762 -0.0033 1.0274 -0.1466 0.5290 -1.3893 -0.7144 1.3741 0.9837 0.0101
 -0.2227 0.8364 0.4023 0.8444 1.2837 0.6910 -0.5733 -0.0433 0.2467 0.4654
 0.2197 0.2537 -0.8804 0.4748 0.5195 0.0263 -0.2163 -0.1758 -0.0440 -0.5242
 -1.1447 0.2654 -0.6024 0.1481 -0.6268 -0.3694 -0.1158 0.0955 -0.9588 -0.3511
 0.7375 -0.2667 0.6426 -0.6758 0.0517 -2.0358 -0.6056 -0.0663 0.9926 0.8937
 0.0747 0.1609 0.9847 -0.6674 -0.3520 1.2406 0.4701 -0.8846 -0.0080 1.7728
 0.0000 -0.6440 -0.5391 -0.4739 -0.6589 -1.1416 -0.3109 0.4380 0.0720 -0.3727
 -0.5167 -0.0800 0.2768 0.5989 0.2652 -0.6674 -0.9573 1.7187 -0.1176 -0.8717
 -0.7937 -0.6942 -2.1657 -0.2251 -1.5187 -0.9299 -0.2961 -0.0711 -1.6936 -2.0381
 0.2467 -0.4997 0.5404 -0.6255 0.4322 -2.0716 -1.0825 0.1624 0.5301 0.7043
 0.9437 0.4942 0.3642 0.0525 0.4862 0.8615 0.8330 -0.6052 0.9890 0.2111
 0.1141 0.3057 0.5085 -0.1975 -0.1117 1.9674 1.2855 -0.8063 -0.3814 0.9806
 0.9790 -0.5616 1.6185 -0.4008 0.7200 -0.0241 0.4260 0.6293 1.6309 1.3073
 0.4598 -0.1139 -0.3281 -0.0409 -0.7336 0.8463 0.5914 -0.4308 -0.7586 -1.1504
 -0.3896 -0.3160 0.0474 -0.9420 -1.7743 -3.1900 -0.8954 0.0192 -0.7452 0.1784
 -1.6692 0.8576 -0.3815 0.5504 -0.0292 -0.2675 -0.4578 0.8631 0.1101 1.2589
 0.4022 -0.3522 0.1978 0.1623 0.1730 -1.6570 -1.0985 0.2991 0.2605 -0.5518
 1.4518 0.6270 0.4945 -0.0473 0.1548 1.7103 0.5877 -1.1115 0.4956 -0.5528
 0.9753 -0.9031 0.5980 0.2019 0.7499 -0.4624 -0.6097 0.3913 0.8595 -0.7982
 -0.2057 -0.0019 -0.3817 -0.7659 -1.5491 -1.9466 -0.6547 -0.7538 -0.5509 -0.2521
 -0.3571 -0.3992 -0.5459 0.0405 0.4294 0.1130 0.5614 0.0975 -0.4454 0.1509
 -0.7714 0.5510 -0.2247 0.5352 0.9809 1.1427 0.5390 1.2529 1.2451 0.8430
 -0.5824 0.4844 -0.2816 -0.1159 0.0650 -2.1237 -1.3491 0.4699 0.2385 0.3722
 -0.4169 0.0229 -0.3728 0.0610 0.3756 0.3663 -0.0289 0.1436 0.1613 0.0814
 -0.1906 -0.3916 -0.4286 -0.2528 -2.0962 -1.5557 0.1838 -0.1734 -1.4463 -1.6129
 1.2307 0.0840 1.0094 0.2407 -0.6633 0.7486 0.8273 0.3176 0.0164 -0.3092
 -0.1847 -0.3025 0.2382 0.4369 0.1436 0.5535 0.1725 -0.9002 -1.5990 -0.4984
 -0.9737 0.0823 -0.4886 0.6334 1.7032 2.0605 1.2876 -0.3069 0.1551 1.3323
 -0.5952 -0.1456 -0.3056 0.0530 0.2619 -0.9598 -1.4620 -1.0930 -1.6089 -0.2381
 -0.7513 -0.5998 -0.8618 -0.9831 -2.8908 -2.5590 -0.5491 -0.5889 -2.2518 -0.9321
 0.6315 -0.1662 0.3793 0.1257 0.7801 0.0880 -0.0985 0.9492 1.5254 -0.3030
 1.6113 0.2280 0.6837 -0.1783 0.1994 -0.3153 -0.2234 0.5769 1.4636 0.0877
 1.1115 -0.2087 0.6003 -0.2727 -0.8697 0.2663 1.1137 -0.6935 0.0873 -0.0437
 0.3474 -0.0065 -0.0893 1.0277 1.5719 1.5252 0.2527 -0.2468 0.3224 -0.3082
 -0.3878 -0.6549 -1.1805 -0.2648 -1.5489 -0.4611 0.1170 -0.5664 -2.4315 -2.4273
 -0.0394 0.3985 1.0868 -0.6058 0.1986 -0.5244 0.2416 1.3295 1.3253 1.2733
 -1.2482 0.1571 -0.9186 -1.0302 -1.8401 -0.0749 -0.0924 -0.5965 -1.4678 -0.5764
 0.3988 -0.0375 0.3330 1.5114 2.5589 2.3396 0.3580 1.0988 1.2329 -0.2166
 -0.9691 0.1276 -0.2558 -1.4512 -2.8074 -0.2318 0.1362 -1.3914 -1.3319 0.3779
 -0.5599 -0.5591 -0.7660 -0.4972 -2.2970 -1.8534 -0.3943 0.0399 -1.4884 -1.7251
 0.4356 -0.0053 -0.1527 0.2723 0.7561 -0.1734 -0.5990 -0.7707 -0.1729 -0.1023
 0.6438 0.1051 1.5330 0.5182 2.3146 0.3687 0.6769 0.8290 2.1996 2.0076
 -1.2217 -0.2021 -0.6130 0.0294 -0.2291 -1.1046 -0.3492 0.7715 -1.0143 -0.3320
 -0.0276 -0.1669 0.6211 -0.0787 0.8954 0.5770 -0.3385 0.0053 -0.0167 0.8306
 -0.0967 -0.4884 -1.1116 -0.3998 -0.6708 0.3272 0.0798 -0.6241 -0.4846 -1.7168
 1.0372 0.7226 -0.3086 0.3525 0.4682 0.6939 0.9495 0.1887 1.6960 -0.3002
 -0.3627 0.3440 -1.6161 -0.1657 -1.3350 0.0171 -0.0396 -0.7453 -0.1757 -0.7263
 0.9420 0.3295 1.2184 0.0281 1.7388 1.0881 -0.4971 0.0918 1.2628 1.0131
 -1.8607 0.1775 -2.0901 0.2407 -2.0378 -1.1467 -0.6196 -0.3993 -2.1598 -1.0240
 -0.1933 -0.5460 -1.3316 -0.3623 -2.0800 -1.2609 -0.5441 -0.9249 -2.3613 -2.4738
 -0.2863 -0.2975 0.6743 -0.2085 0.3407 0.5619 0.3939 -0.2567 0.0224 0.9633
 0.3797 0.1771 0.5647 0.6549 1.1747 0.4437 0.3341 0.6408 0.2506 0.0151
 1.1802 0.0081 -0.1059 -0.2042 -0.5562 0.4103 0.3706 -0.2419 0.6841 -1.3886
 -0.4329 0.8360 0.0893 0.5126 0.9364 1.5260 0.2011 -0.1418 1.0016 0.9855
 -0.5194 -0.5586 -1.7097 -0.3411 -0.5825 -1.0601 -1.3174 -1.2750 -1.3329 -0.9742
 1.0586 -0.8673 0.7157 -0.3887 0.7605 -1.1100 0.3266 0.8386 0.7550 0.4440
 0.0507 -0.9501 0.0616 0.2643 -0.0305 -1.1742 -0.6318 0.2076 -1.0700 -0.2337
 -0.1871 0.9665 0.7589 0.1891 1.6009 1.5102 0.6669 -0.1664 2.0223 2.7699
 0.5973 -0.8131 0.5287 0.4643 -0.7962 0.7306 0.3882 0.1932 -1.2925 -1.4429
 -0.5738 -0.6665 -0.9763 -1.3037 -2.2440 -1.4240 -0.4789 -0.9676 -1.5754 -1.1621
 -0.9596 0.3976 -0.9365 0.4006 -0.1405 0.1701 -0.4735 -0.0855 -0.7749 -0.5236
 0.9418 0.2601 0.7578 0.0932 1.1814 1.9914 1.4053 0.2674 1.6154 0.3357
 -0.2708 -0.3940 -0.7741 -0.6342 -0.3578 -1.4353 -0.6398 -0.6207 -0.7421 0.0059
 -0.0674 0.1739 -0.1251 -0.0144 -0.3337 0.1047 0.0005 -0.2518 -0.7729 0.4939
 -0.5959 -0.8095 0.0285 -0.7677 -1.2521 -2.0702 -1.4183 -0.6559 -0.9113 0.3014
 0.6376 0.0130 0.8718 0.4212 1.8338 -0.4622 -0.2125 1.2911 2.3093 0.3258
 -0.2182 -0.0059 1.1259 -0.7520 -0.9865 -1.6670 -1.0938 0.6682 0.1240 0.1201
 -0.1541 0.3015 0.2570 0.5932 0.5337 0.1032 0.2282 0.8203 0.2505 1.0753
 -0.8901 0.3906 -0.1235 -0.3748 -0.3247 -0.0553 -0.7896 0.0467 -0.8131 -0.3881
 -1.3019 -0.3961 -2.0674 -0.0679 -1.6967 -1.4920 -1.1236 -1.0190 -2.0250 -1.5707
 0.6339 -0.0922 0.3894 -0.5372 -0.8138 0.3268 0.3203 -0.5277 -0.0854 -0.0116
 0.2112 0.2734 -0.4986 0.4567 1.7820 0.7778 0.2165 0.2911 1.3028 0.4866
 0.0255 -0.5103 0.2398 -0.4287 -0.5094 -1.3981 -0.4000 0.1650 0.6073 0.0832
 0.2107 0.2517 1.3934 0.1920 0.8154 0.4051 0.5952 1.3287 1.8842 1.3824
 -1.8171 0.0310 -0.7506 0.5356 -1.6803 -0.9700 -1.2245 -0.7980 -3.1254 -0.9785
 0.6048 -0.1901 -0.5529 -0.3937 -0.2782 -0.9901 -0.5108 -1.2332 -1.2569 -0.7834
 -0.5186 0.7833 -1.3108 -0.4959 -2.2546 -0.4163 0.0169 -1.7381 -1.7175 -0.8024
 1.2180 0.2488 2.1154 -1.0363 -0.5326 -1.6129 -0.0669 1.7406 2.3500 1.3320
 0.0781 0.6709 -1.0400 0.0100 -0.4303 2.0081 1.1260 -1.5815 0.0723 -0.1720
 -0.4964 -1.0402 -0.4292 -0.5208 -2.2983 -1.4603 -1.0974 -0.9526 -2.8870 -1.5479
 -0.8023 0.2201 -0.1905 1.1011 1.5852 0.8572 0.1635 0.4855 0.3444 0.6346
 1.2706 -0.4050 1.1086 0.6530 2.4839 0.9658 0.3946 0.5843 2.0708 1.1041
 -0.5324 -0.3738 -0.8076 0.0078 -1.2104 -2.0568 -1.2508 -0.5624 -2.1883 -1.2093
 0.2976 0.5707 -0.2334 0.5808 0.3612 0.1230 -0.0645 0.1604 -0.2501 -0.3774
 -1.0352 -0.0368 -0.4760 -0.6892 -3.3153 0.9155 0.5569 -1.2603 -3.3921 -1.6181
 -0.3276 -0.4297 0.2392 -0.8944 -0.4231 -0.4752 0.5481 0.0790 0.8453 0.9689
 -0.5083 -0.7588 -0.6432 -0.5184 -1.7085 -0.3084 0.9782 -0.0217 -1.1779 -0.3873
 0.6183 0.9281 0.1226 0.6376 0.6572 -0.2951 0.6878 0.4014 1.4224 0.4400
 -0.6997 -0.6442 -0.3959 0.2365 0.4336 -0.3007 -0.1915 0.5702 -0.5002 0.5933
 -1.7399 0.1064 -0.8042 -0.0302 -1.5605 -0.1246 -0.7863 -0.8408 -2.0743 -0.9315
 0.6269 -0.0935 0.4513 -0.4875 -0.7876 -0.1066 -0.2284 0.0179 -0.4595 -0.4365
 -0.0235 0.1579 0.8284 -0.0734 1.1414 -0.9271 -1.0775 0.5026 0.5873 1.3185
 -0.2911 -0.4050 0.2049 -1.0774 -2.1811 -0.5190 0.2626 -0.6912 -1.2956 -0.5953
 1.1332 -0.1208 1.3709 -1.0274 -0.1321 0.3842 1.1797 0.4519 1.5883 1.1088
 -1.6566 0.7195 -1.8833 -0.4367 -2.0952 0.7293 0.1908 -0.5045 -1.3083 -1.0756
 -0.8079 -0.1128 -1.6941 0.0819 -1.3288 -2.4826 -1.6402 -0.2442 -1.6566 -1.6965
 -0.2506 -0.3114 -0.5420 -0.0273 -0.7082 -2.0173 -1.2968 1.1727 -0.0527 -1.5033
 1.3751 -0.8681 0.9317 -0.4064 0.1978 -0.2251 1.3900 0.7903 0.3430 -0.2195
 0.6492 0.0844 1.4943 0.0346 0.4962 -0.7739 -0.9279 1.2133 1.6738 0.3728
 -1.1330 0.1256 -1.8489 -0.8567 -3.4689 -0.1536 -0.4471 -1.9371 -3.3984 -1.7763
 -0.2874 0.5845 0.2544 0.1613 0.7919 0.9296 0.5395 0.0863 1.3687 1.1494
 0.2714 0.5957 0.6387 -0.2299 -0.2892 0.4585 0.5378 -0.4108 0.7903 0.9618
 -1.5987 0.2770 -2.2942 0.1021 -1.7243 -0.6279 -0.5239 -0.8049 -2.1530 -1.7615
 -0.2104 0.5067 -0.7536 0.8266 1.3148 -0.4046 -0.1093 0.8575 1.3772 0.1692
 0.3386 -0.2233 -0.9541 -0.3491 -1.3735 -0.6879 -0.2932 -0.4024 -0.4030 -0.7841
 0.9058 -0.9307 0.8825 -0.5803 -1.2303 -0.1349 0.5044 -0.6822 -0.6469 -0.5592
 1.1925 -0.2995 0.1606 -0.6738 -1.0502 -1.0245 -0.4525 -1.2241 -0.6063 -0.9525
 0.4785 0.1662 0.1164 0.2683 1.8854 -0.1686 0.1499 1.4870 2.5965 -0.2828
 0.0054 0.6344 -0.0687 0.0575 -0.3624 -0.0606 -0.0749 -1.1270 -1.0098 0.2554
 -1.1594 -0.2257 -0.7731 -0.0353 -1.3232 0.4495 0.2200 -0.2194 -0.8888 -0.1673
 0.0942 -0.0332 -0.3864 0.0479 -0.2412 -0.4424 -0.1148 -0.0654 -0.6248 -0.1444
 -0.5864 0.0175 -0.6124 0.6496 0.3180 0.4282 0.5631 0.2511 -0.8000 0.0359
 0.4732 -0.8573 -0.2262 -0.4956 -1.5189 0.1585 0.2192 -0.6502 -1.1617 -1.3112
 2.0378 -0.9214 1.2309 -0.2561 0.5035 -0.3438 0.4564 0.2401 0.7587 -0.1953
 0.1757 -0.5808 1.2634 -0.0665 0.4219 -1.9416 -0.9125 1.0658 0.7066 0.9460
 -2.1033 0.1666 -1.5722 0.1832 -0.7056 -0.9524 -1.1743 -0.3048 -2.2637 -1.0414
 -1.4349 -0.3442 -0.7191 -0.3063 -0.6863 -0.6970 0.0222 -0.4899 -1.4244 0.2424
 1.5871 -0.5727 -0.5819 0.6442 1.7611 0.6377 0.2415 -1.1736 0.0531 -1.2296
 -0.4161 -0.0629 0.3909 -0.3965 -0.6954 1.0583 1.5302 0.2954 0.1246 0.7757
 -0.6138 -0.1036 -0.7388 0.3359 -0.9437 -0.9713 -1.2985 -0.0019 -1.8347 -1.3147
 0.6327 -0.1566 1.3406 -0.5114 0.2317 -0.6460 0.1811 0.9968 1.8059 0.9986
 0.8810 -0.2192 0.9313 -0.0984 0.3970 0.5623 0.4645 1.0427 1.1816 -0.2966
 -1.3133 -0.0667 -0.6970 0.5337 0.4731 -0.4552 -1.1674 0.1010 -0.8145 -0.3277
 -0.5030 0.2063 0.3309 -0.4509 0.7381 -1.4173 -0.7367 0.7792 1.2788 1.0183
 -0.1614 0.3059 0.3972 -0.6721 -1.7169 -2.1449 -0.9383 -0.1714 -0.9754 -0.3404
 0.5961 -0.1803 -0.6330 -0.7451 -2.1908 0.9137 0.6429 -1.4484 -1.1033 -1.5289
 -0.5665 -0.2945 -1.2602 -0.1459 -1.7384 -0.7674 -0.6067 -0.3535 -1.7130 -1.9771
 -0.2564 -0.9849 0.9143 -0.2229 1.9281 0.2936 -0.0303 0.3729 0.9128 1.4566
 -0.2471 0.3125 -1.0104 0.8157 0.5075 0.0785 -0.3077 0.9702 0.2580 -1.3104
 0.2169 0.0932 0.8147 -1.2365 -1.8615 -0.5165 -0.1163 -0.5204 -0.1242 0.3777
 0.0032 0.3638 -0.5857 0.2313 -0.1472 -1.3372 -0.6823 0.0065 -0.2560 -0.4133
 0.3810 0.5319 -0.3250 0.3713 1.4192 0.3613 -0.1429 -0.1729 0.9740 0.1820
 0.2100 -0.0497 -0.2212 -0.9305 -1.8415 -0.4651 -0.5477 -1.3563 -1.4007 -0.7531
 0.6097 0.0597 -0.9156 0.5714 -0.0703 0.5962 0.5855 -1.2323 -0.6777 -1.2135
 -0.3603 0.1645 -0.6902 -0.2361 -1.5572 0.6160 1.4117 -0.9413 -1.2975 -0.7107
 -1.5762 -0.3596 -1.3045 0.4942 0.2733 -0.2059 -0.5860 -0.1419 -1.2874 -0.1583
 -0.1132 -0.4436 -0.4284 -0.7001 -1.5114 -0.8778 -0.5069 -0.8184 -1.1501 -0.8190
 -0.8074 0.5947 -1.1374 0.6393 0.4977 -0.1497 -1.5562 -0.6273 -0.4891 -0.6252
 1.9201 -0.3913 1.2096 -1.1931 -0.4328 -0.8179 0.0110 -0.1870 1.2004 0.3146
 -1.4926 0.6286 -1.4200 0.4405 -0.9020 -0.0546 0.2297 -0.4822 -1.3253 -0.1866
 0.8703 -0.5696 0.8406 -0.1549 -0.0820 0.7067 1.3485 -0.0678 0.1974 -0.0614
 0.7202 -0.3836 0.6085 -0.6407 0.2770 -0.0814 0.4876 -0.2495 0.8565 1.0757
 -1.5796 0.1853 -0.7481 -0.4411 -1.3902 -0.6066 -0.2238 -0.3952 -0.9594 0.7517
 -0.4039 -0.9932 0.2442 0.1419 0.7867 0.6094 0.4722 0.2544 -0.7659 0.0888
 -0.6122 -0.5218 -1.2698 -0.2517 -1.2154 -0.4546 0.2441 0.4977 -1.1786 -1.6339
 0.3474 -0.3212 0.3602 -0.8722 -1.6403 -1.2475 -1.1015 -0.1622 -0.5921 -0.7224
 -0.9382 -0.1836 -0.6870 -0.8354 -1.8479 -1.9114 -0.9649 -0.5107 -1.1290 -0.2250
 0.0792 -0.3593 0.2315 -0.0142 -0.4168 1.6915 0.6312 -1.5839 -1.6352 0.3879
 -0.7858 0.2237 0.0731 -0.0238 0.7708 -1.7047 -0.5620 0.4848 1.2252 1.4774
 0.6586 -0.7368 0.3841 -0.4441 -1.3415 -0.0928 0.5643 0.3366 -0.7635 -1.0314
 -0.8593 0.1221 -0.8803 0.5517 0.8389 -0.0090 -0.3715 0.5628 -0.2284 -0.8044
 -0.5117 -0.0149 0.1467 0.7877 1.4363 -0.5092 -0.4168 0.9911 0.8273 0.5143
 -0.3330 -0.1960 -0.7310 0.1064 -1.7070 -0.9401 -0.5345 0.1083 -1.5575 -1.1715
 -0.2419 0.4725 -0.4305 -0.0780 0.1892 0.0492 -0.9579 0.1461 0.7297 -0.6841
 1.0930 -0.3746 -0.0829 -0.0646 0.3458 -0.2853 -0.4019 0.1778 1.1314 -1.1483
 -0.9515 0.4583 -0.4052 -0.6244 -1.5919 -1.6857 -0.8396 -0.7323 -0.7629 0.5422
 -0.5051 -0.2513 -0.8078 -0.1133 -1.8969 -1.1503 -0.4182 -0.5871 -1.6419 -1.1123
 -2.1415 0.4402 -0.2606 0.2460 -0.0674 0.3263 -0.6185 0.8365 -0.6338 0.8502
 0.5897 -0.5629 -0.0064 0.3878 -0.7448 -0.5702 0.1557 -0.2295 -1.4361 -1.3864
 -0.2071 0.2824 -0.0470 -0.1760 0.1974 -0.9742 -0.6448 0.6639 0.9239 -0.0539
 1.3448 -0.2634 -0.0163 -0.1618 0.2820 1.1916 0.4703 -0.9406 0.4251 -0.7660
 0.9533 -0.1969 0.6371 -0.2460 -0.3911 -0.1582 -0.0455 -0.3084 -0.4487 -0.6362
 0.0776 -0.1723 0.5322 -0.2589 -1.0094 -0.1147 0.0923 0.1961 -0.6506 -0.5147
 0.2261 0.0284 -0.7365 -0.0537 -0.3035 0.6674 0.1230 -1.8803 -0.8664 0.1539
 -0.0643 -0.4902 -0.1785 0.8404 1.7501 0.4787 -0.4295 -0.8489 -0.6671 0.0906
 -0.7634 -0.1959 -0.6397 -1.2973 -3.7805 -2.4433 -0.2676 -0.4866 -2.2158 -0.6000
 -0.7689 -0.5698 -0.3704 -0.9165 -2.7877 -1.8422 -0.6927 -0.2400 -2.3154 -1.2296
 0.6282 0.8096 -0.4759 0.3984 -0.7691 1.6051 0.2495 -0.8189 -0.2950 -0.8900
 -0.3203 -0.3595 0.5104 -1.0854 -1.0845 -0.9943 -0.1758 0.3916 -0.3337 -0.1904
 0.7898 -0.1022 -0.3452 -0.4012 -0.7902 -0.6548 0.0198 -0.9626 -0.4051 -0.4690
 -1.0243 -0.1677 -0.4334 1.5340 3.0096 2.0495 0.1120 -0.0747 -0.0153 0.8549
 -0.6052 0.3289 0.0244 -0.2658 0.2618 0.5774 0.6129 -0.1412 0.5612 0.8230
 -0.5128 0.3957 -0.7288 -0.0811 -0.5401 0.3334 0.1362 -0.4705 -0.6587 -0.5547
 -1.1925 -0.5490 0.6380 -0.5203 -0.4338 -1.3213 -0.5741 0.9025 -0.2247 1.4211
 -0.8250 -0.2861 0.3811 -1.1062 -1.1731 -0.6930 -0.8051 -0.3975 -0.9795 0.5683
 -0.4377 -0.2746 -0.4602 0.0564 -1.7374 -1.4111 0.0968 0.7150 -0.8647 -1.4059
 -0.5253 0.1533 -0.9355 0.0346 -1.3664 0.2812 0.2777 -0.5188 -1.0398 -1.5068
 -0.2509 -0.0982 0.7411 0.1457 0.7811 1.1758 0.8426 0.4181 0.2611 1.5897
 -0.2972 0.5995 -1.8262 0.6676 0.0197 1.1722 0.3827 -1.1226 -0.3423 -1.4400
 -0.5368 -0.6176 0.2136 -0.0896 0.2377 -0.8727 0.0277 0.5004 -0.0880 0.5713
 0.1517 0.0521 0.4790 -0.9326 -0.6675 -0.3349 -1.2054 -0.1086 -0.2105 0.2656
 -0.0033 0.0411 -1.0004 0.0780 -0.4534 -0.2876 -0.1640 -0.1664 -0.4303 -0.6976
 0.1700 -0.1699 -0.4999 0.1242 0.0214 0.9470 0.6951 -0.3280 -0.1276 -0.3692
 -0.0777 0.6456 -0.1530 -0.0496 -1.5097 -1.3364 -1.0942 0.1067 -0.3625 -0.7955
 -1.1658 0.8576 -1.4205 -0.2237 -1.6972 -0.6621 -0.6248 -0.9340 -0.6511 -0.0634
 0.4097 -0.5560 -0.6746 0.4532 -0.6616 0.5769 0.4470 -0.4607 -2.0412 -2.8705
 -0.4306 -0.4713 -1.2936 0.3640 -0.6361 0.9394 0.2260 -0.9288 -2.2215 -1.7224
 0.0712 0.7581 0.7081 -0.1698 0.1956 -0.4746 -0.3823 1.2712 1.8074 0.8081
 0.2551 -1.1824 -0.2859 0.0426 0.3154 0.7373 0.3671 -0.5437 -1.2435 -0.4498
 0.0204 -0.0585 -0.3785 -0.8066 -1.8183 -2.4528 -1.3681 0.0878 -0.7006 -1.2122
 -0.5762 0.9721 -0.0088 0.4425 0.5506 0.8509 0.1871 -0.5534 1.1108 1.7059
 0.6666 -0.5573 1.0652 -0.0762 0.6558 -0.3790 0.0268 0.6553 0.9935 0.4668
 -0.1211 -0.3032 0.1139 -0.0538 0.5108 -0.8207 -0.7733 0.6050 0.3830 0.1492
 0.1438 -0.0463 0.0722 -0.4293 -1.4830 0.1355 0.9264 -0.9579 -1.4554 -0.1599
 -0.2282 -0.6850 -0.1950 0.7064 -0.7522 0.4818 0.6064 -0.4458 -2.1935 -0.7322
 -0.0597 -0.2117 -0.5605 -0.6006 0.2089 1.3489 0.4419 -0.6390 0.0116 -0.6521
 -0.2973 -0.2638 0.0375 -0.1837 0.4758 0.9283 -0.1223 0.0390 0.3696 -0.0382
 1.2817 0.3864 0.5246 -0.0115 0.0995 -0.2434 0.5806 -0.1091 1.0692 0.5629
 -0.6356 0.1922 0.4610 -0.0896 0.9171 -0.5464 -1.3811 0.9122 1.4734 0.6370
 0.1504 -0.1665 -0.3834 0.1730 -0.4256 0.5098 0.7873 -1.1587 -0.7299 -0.4726
 -0.4536 -0.4002 0.0875 -0.0989 -1.2263 -1.0535 -0.1699 0.2602 -1.9124 0.1763
 -0.2908 0.1714 -0.0110 -0.2831 -0.3427 -1.5256 -1.0134 0.1171 -0.3023 -0.0019
 0.4486 0.1473 0.4298 -0.0350 0.1545 -0.4095 -0.4670 -0.2952 0.4010 0.3104
 -0.9157 0.0106 -0.4315 -0.4838 -1.0507 -0.6727 0.2193 1.0101 0.0051 -0.2855
 -0.6932 -0.0045 0.9427 -0.6501 -0.9072 -0.8727 -0.7924 1.3537 -0.1380 -0.0132
 -0.6206 0.1176 -1.9300 -0.2821 -0.0645 -0.5586 -1.0015 -1.1192 0.0462 -0.4033
 -0.6548 0.4514 -1.1457 -0.2423 -0.6455 -0.8655 -1.4883 -1.0002 -0.7777 -0.0618
 0.1649 -0.3000 1.1876 -0.0285 0.7416 -0.5642 0.6533 1.3232 0.9751 1.2373
 0.0912 0.4826 -0.7229 0.0873 -0.8722 -0.1285 -0.6665 -1.9261 -1.5536 -0.3696
 -1.2078 -0.6295 -0.9680 -0.2395 -0.9381 -0.7016 -0.4739 -0.0625 -2.1708 -1.1568
 0.2718 0.5299 1.6136 -0.3587 -0.4234 -0.1238 0.3843 1.6309 1.9924 0.6397
 0.3432 0.0079 0.0631 -0.4465 -1.1070 0.1218 0.6043 -0.6837 -0.3045 -0.0742
 -0.5840 -0.0773 -0.0201 -0.5443 -1.1918 -1.0302 -0.1685 -0.3561 -1.0377 0.3232
 1.0672 -0.0460 -0.7271 1.0850 0.6538 1.0168 0.3535 -0.1718 0.1164 -1.9509
 0.3140 1.1705 -1.1499 0.0024 -0.9671 1.0637 0.4674 -1.4339 0.0661 -0.9317
 0.0670 -1.0183 0.4315 -0.3199 -0.4941 -2.0554 -1.2367 -0.3746 -0.5269 0.7553
 -0.2198 -0.2899 0.7306 -0.1549 -0.6967 -0.1388 0.1949 -0.4150 -0.3324 1.2710
 0.7570 0.3719 0.1324 1.2181 1.8496 1.2183 0.5719 0.8711 1.1734 -0.9922
 -1.1653 -0.4811 0.8114 -0.2438 -0.6725 0.4747 0.8472 0.3199 -0.8189 1.4828
 0.1474 0.1243 -0.3713 -0.0479 -0.4460 0.8221 -0.0726 -0.5108 0.1981 -1.2056
 0.4015 0.7067 -1.2545 0.1632 -0.6787 -0.5183 0.1317 -0.6918 -0.8646 -1.0481
 -0.8927 -0.2192 -0.7873 0.3114 -0.2180 -0.4840 -0.0190 0.3512 -0.9205 -0.5299
 -0.3600 0.0980 -0.2671 0.4969 -0.3487 0.8965 0.6710 0.2025 -0.2133 -0.4967
 0.4357 -0.8821 0.7917 0.2397 1.9116 1.1616 0.2810 -0.0527 -0.0833 0.3906
 -0.0283 -0.9274 -0.1145 0.9128 1.4982 1.9990 1.6217 -0.1209 -0.5564 0.5370
 -1.3612 0.0222 0.6651 -0.2776 -1.5087 -2.6625 -1.8358 0.3305 -1.5705 0.3805
 -1.4183 0.3461 -0.0695 0.4226 -0.7394 -0.8803 -0.8429 0.8320 -1.3729 -0.1193
 1.1454 -0.2847 0.2923 0.0293 1.5417 1.8228 1.0030 -0.5694 0.2923 -0.3406
 -0.9206 0.8176 -0.9410 -0.1067 -1.8467 -1.1750 -1.1538 0.8070 -0.8324 -1.3850
 -0.8231 -0.2173 -1.3926 0.4095 0.0723 0.2734 -0.6066 -1.3837 -2.0868 -0.4733
 1.1850 -0.8519 1.3112 0.2211 1.5635 1.8946 2.2649 0.9330 1.8454 0.8187
 0.7756 -0.2803 0.1876 -0.3493 -0.5344 -0.2230 -0.1247 0.1355 0.1335 -1.0269
 0.1431 -0.1826 -0.4521 0.3048 0.1215 0.5630 0.0634 -0.0948 -0.9850 -1.2535
 -0.5865 0.6269 -0.2808 -0.0792 0.9872 0.5729 -0.6943 -0.0459 1.2896 0.6208
 -0.0301 -0.0526 1.0818 1.2665 2.9148 1.5178 -0.5476 2.1017 1.6639 0.0022
 -0.7191 0.6407 -0.8196 -0.5670 -3.7011 0.2461 0.6506 -1.5525 -2.9665 -1.7402
 0.6900 0.5765 0.2131 -0.3500 -1.6039 1.3126 1.0575 -0.5104 -0.3667 -0.9155
 -0.2218 0.2046 -0.0548 -0.6556 1.2886 -0.0932 -0.3034 0.3607 2.3731 1.5535
 1.4807 0.0967 0.4063 -0.3459 -0.8360 1.0743 1.2721 -1.0095 0.3148 -0.2239
 -0.5835 -0.2988 0.6546 -0.2104 -0.1708 0.7815 0.0076 0.2059 0.0024 0.6451
 -0.3312 0.2431 -0.7356 1.3723 2.7490 0.0231 -1.2272 1.2816 0.5476 -0.9970
 -0.2595 0.0659 -0.5350 0.3569 0.7165 0.3100 -0.0381 -0.6130 -0.1232 -0.0503
 0.3508 0.1352 0.3838 -0.2523 0.7935 1.2073 0.3932 -0.0973 1.3261 0.5192
