# Supplementary material for: Estimation of simultaneous equation models by backpropagation method using stochastic gradient descent
Source: PeerJ Comput Sci. 2024 Oct 8;10:e2352. doi: 10.7717/peerj-cs.2352 (PMC11623183; doi:10.7717/peerj-cs.2352)
Supplement: Supplemental Information 2 [file peerj-cs-10-2352-s002.zip › modelo 10 20 4000 sigma 1 /MC2E_sol.txt]

 -1.0000 10.0968 0.0000 3.7626 0.0000 1.6754 0.0000 0.0000 0.0000 0.0000 0.0000 4.1222 9.5255 0.0000 0.0000 5.3136 0.0000 0.0000 9.0654 9.6600 0.0000 0.0000 3.6755 8.8962 0.0000 2.4019 8.5455 0.0000 0.0000 0.0000 0.2087
 0.0000 -1.0000 0.0000 0.0000 4.8448 0.0000 0.0000 3.6710 0.0000 0.0000 0.0000 9.5178 8.6974 0.0000 0.0000 0.0000 3.4604 0.0000 4.4468 0.0000 0.0000 0.0000 0.0000 7.8005 2.2187 9.0441 5.5231 3.2786 3.7401 9.5257 0.7395
 2.3854 5.4071 -1.0000 2.1451 0.0000 9.3485 0.0000 0.0000 1.0564 0.0000 0.0000 6.4474 0.0000 0.0000 8.5306 0.0000 6.6385 5.2128 0.0000 0.0000 7.9859 0.0000 0.0000 10.5096 3.9015 10.4974 0.0000 0.0000 0.0000 8.8226 0.3368
 1.1174 0.0000 3.3711 -1.0000 0.9230 0.0000 2.3768 0.4766 0.0000 5.8045 0.4302 2.8859 5.0573 6.2671 0.0000 0.0000 6.3868 9.1815 0.0000 6.2657 0.0000 0.0000 7.3047 1.0216 0.0000 0.0000 1.0038 0.0000 0.0000 6.5035 0.5899
 9.0986 7.0292 8.6052 0.0000 -1.0000 3.2149 3.7916 5.0303 3.3811 7.5795 0.0000 0.0000 0.0000 0.0000 0.0000 0.0000 4.9197 1.8687 0.0000 0.0000 0.0000 0.5531 5.8118 4.3767 6.9120 6.3142 6.3779 7.3774 2.2952 0.0000 0.4448
 0.0000 0.7566 0.0000 7.1939 0.0000 -1.0000 0.0000 6.8834 6.0225 9.2370 0.0000 0.0000 0.0000 0.0000 0.0000 0.0000 3.8379 0.0000 6.9954 0.4322 0.0000 0.0000 0.0000 0.3155 0.1388 0.2405 0.0000 0.0000 0.0000 0.0000 0.1332
 0.0000 0.0000 0.0000 9.2874 0.0000 0.0000 -1.0000 1.1886 0.0000 3.2904 2.9860 0.0000 4.5687 0.8157 0.0000 0.0000 0.0000 0.0000 7.8940 5.9799 0.0000 1.4191 3.8930 0.0000 0.0000 0.0000 0.0000 0.0000 0.0000 0.8445 0.2680
 0.0000 0.8203 7.5796 0.0000 0.0000 6.7036 0.0000 -1.0000 0.0000 0.0000 0.0000 5.0767 0.0000 7.5394 0.0000 0.6542 0.0000 0.0000 0.0000 8.5376 4.6984 6.6708 0.0000 8.0332 8.6741 4.0290 8.5149 0.0000 0.0000 0.0000 0.4401
 4.3579 9.1283 7.0921 3.6183 0.0000 6.8983 0.0000 8.2570 -1.0000 0.0000 9.9221 0.0000 2.9050 0.0000 0.0000 7.7760 0.0000 0.0000 7.9262 0.0000 8.8639 9.2901 1.8347 0.0000 0.0000 0.0000 0.0000 0.0000 0.0000 0.0000 0.4163
 7.6242 0.0000 0.0000 2.3898 0.0000 7.0666 4.8019 5.5819 0.0000 -1.0000 0.0000 0.0000 0.0000 2.7334 0.0000 6.2207 1.4626 0.0000 7.3365 3.3259 0.0000 0.0000 0.0000 0.0000 0.0000 9.2964 0.0000 6.3238 7.1778 8.1355 0.0408
