# Supplementary material for: Estimation of simultaneous equation models by backpropagation method using stochastic gradient descent
Source: PeerJ Comput Sci. 2024 Oct 8;10:e2352. doi: 10.7717/peerj-cs.2352 (PMC11623183; doi:10.7717/peerj-cs.2352)
Supplement: Supplemental Information 2 [file peerj-cs-10-2352-s002.zip › modelo 10 20 4000 sigma 01menos varianza/solucion.txt]

 -1.0000 8.7477 0.0000 0.0000 0.0000 1.8393 0.0000 2.8403 0.0000 3.8782 7.7339 0.0000 0.0000 0.0000 4.8030 8.3456 9.7708 0.0000 6.8047 0.0000 0.0000 8.6551 0.0000 5.3077 5.2713 8.7214 0.0680 0.0000 0.0000 0.0000 0.0234
 0.0000 -1.0000 3.1029 0.0000 0.0000 0.0000 3.6882 0.0000 0.0000 0.0000 2.8884 0.0000 6.9904 0.0000 0.0000 0.0000 6.2206 0.0000 0.4218 7.1174 0.0000 0.0000 1.2167 2.6706 0.0000 0.0000 0.0000 0.0000 2.1288 6.1657 0.0223
 8.6865 6.7009 -1.0000 0.0000 7.4342 0.0000 8.5402 3.4043 1.3124 6.2740 8.2073 9.6581 0.0000 6.0448 5.0120 0.0000 0.0000 0.0000 0.0000 8.3131 0.0000 0.0000 0.0000 0.0000 0.0000 1.3526 0.0000 0.2833 0.0000 7.0345 0.9071
 0.4809 0.0000 0.0000 -1.0000 0.0000 0.0000 0.0000 0.0000 4.5234 0.0000 0.0000 4.1691 0.0000 2.3261 0.0000 1.5138 0.3897 0.0000 2.7479 0.0000 8.6313 1.6064 5.4185 0.0000 0.0000 0.0000 0.7600 7.7722 0.0000 0.0000 0.0403
 9.4465 4.4730 6.6897 6.8807 -1.0000 0.0939 8.1932 9.2872 8.3012 0.0000 7.8512 0.0000 0.0000 5.3320 0.0000 3.3132 0.0000 0.0000 0.0000 6.1644 0.0000 0.0000 0.0000 6.6846 3.5965 0.0000 0.0000 0.0000 0.0000 3.1989 0.8410
 4.0774 2.6366 0.0000 0.0000 0.0000 -1.0000 0.0000 8.2465 4.9627 4.1424 8.6362 7.7106 2.7736 0.0000 0.2427 0.0000 0.0000 0.0000 0.0000 3.1291 0.0000 0.0000 3.5337 8.0148 0.0000 9.2548 0.0000 0.0000 0.0000 2.9802 0.1198
 5.9444 0.0000 0.0000 9.8609 5.5011 0.0000 -1.0000 0.0000 8.0541 4.7883 4.3396 0.0000 0.0000 5.9053 0.1203 7.6528 0.0000 0.0000 2.0697 6.8049 0.0000 1.2492 5.2686 0.0000 4.9101 0.0000 0.0000 5.3266 0.0000 7.9052 0.5483
 3.5731 0.0000 0.0000 0.0000 2.8679 0.0000 0.0000 -1.0000 2.2093 0.0000 0.5785 4.4547 2.4520 0.0000 3.7077 0.0000 0.0000 7.9883 0.0000 0.0000 0.4668 2.9625 0.9685 2.9547 0.0000 8.9069 0.8294 8.4558 4.9453 8.8835 0.1924
 0.0000 9.2849 0.0000 4.7888 0.0000 3.3644 6.9376 6.8585 -1.0000 0.0000 0.0000 0.0000 8.1868 2.1270 5.0795 0.0000 3.5135 0.0000 0.0000 0.0322 2.6181 7.0866 0.0000 2.9002 0.0000 0.0000 0.0000 4.2991 0.0000 0.0000 0.1230
 0.0000 0.0000 0.0000 3.4787 0.0000 8.7538 0.0000 0.0000 1.7480 -1.0000 0.0000 6.7421 2.2148 0.1488 0.0000 7.7106 0.0000 0.0000 5.1695 0.0000 0.0000 9.0557 8.5400 3.6252 4.0010 7.4235 6.8693 0.0000 0.0000 3.2859 0.8101
