# Supplementary material for: Estimation of simultaneous equation models by backpropagation method using stochastic gradient descent
Source: PeerJ Comput Sci. 2024 Oct 8;10:e2352. doi: 10.7717/peerj-cs.2352 (PMC11623183; doi:10.7717/peerj-cs.2352)
Supplement: Supplemental Information 2 [file peerj-cs-10-2352-s002.zip › modelo 10 20 4000 sigma 01menos varianza/Y.txt]

0.2785 -0.4717 1.0861 -0.5166 3.6759 0.1065 -1.8715 2.1288 -0.9578 -2.5491
 2.5747 -0.5884 -1.8060 -0.2810 -4.3823 0.3169 0.1386 -0.6311 -0.9653 2.7532
 0.4779 -0.2789 -2.8988 0.7392 -3.0521 -1.1972 1.7023 -1.8080 0.0690 0.1232
 0.4815 -0.1374 3.6454 -0.5715 2.1229 0.1997 -2.1149 1.3986 -2.1910 0.0749
 -5.7937 -0.4636 5.7330 -3.2143 13.7185 0.9165 -2.5773 6.7278 2.0503 -5.0747
 2.6422 -0.0929 -4.7555 1.6476 -4.7869 -2.2522 2.3255 -2.7439 -0.9640 -0.2725
 -3.1957 -0.8280 1.2373 0.2335 2.8657 -1.4713 1.0401 1.4779 0.2083 -0.7310
 0.1146 -0.3885 2.8096 -1.5618 4.9569 1.8279 -2.6118 2.4281 -0.3716 -1.5701
 -1.7316 -0.6658 3.9987 -1.0182 3.4311 -0.0714 -0.4078 1.9031 -0.7762 0.5602
 -5.2691 0.5391 4.9728 -1.9008 10.2198 -0.0665 -0.9081 3.8959 1.8677 -3.5075
 4.0207 -2.1266 -4.3794 2.6352 -9.8666 -0.9477 2.9138 -3.0541 -2.4048 5.3116
 1.0327 0.0196 -1.0931 0.5145 -2.8209 -0.3016 0.8585 -0.9401 -0.5859 1.7533
 3.0013 0.1376 -5.6546 0.9479 -6.6804 -0.1960 2.6698 -3.8374 1.1365 2.0575
 1.4662 0.8195 -3.7476 1.0074 -4.9912 -1.1705 1.6502 -2.8138 0.5121 0.0047
 -2.7029 -0.3572 1.2294 -0.2932 5.2870 -0.0291 -0.0200 2.0151 1.2571 -3.3012
 -1.5867 -1.5964 -0.0735 -0.5599 1.7439 1.6914 1.4609 0.7179 1.3127 1.0357
 -3.3801 -0.9724 1.8000 -1.2047 6.0034 -0.0002 -0.1458 3.0500 1.9278 -1.9757
 -2.5419 -0.0060 2.4542 0.2684 3.8858 -0.1792 -0.3534 1.5154 0.6449 -1.8762
 -1.6941 -1.1794 1.9731 -0.5877 3.9223 0.5040 -1.5079 2.9315 -1.0501 -1.7616
 -0.9858 0.9219 0.5766 0.1713 -0.3129 -0.2512 -0.2035 0.3014 -0.3932 0.1737
 -1.4122 1.1472 6.2932 -1.4384 7.7077 2.1490 -4.1609 3.1118 -0.9255 -2.3920
 1.5557 -0.4216 -4.4507 0.3113 -4.6184 -0.8469 2.3666 -1.8725 0.6614 0.7772
 -0.5832 -1.0697 1.1331 -1.2207 4.3359 -0.0639 -1.1048 3.1824 -0.2882 -1.5565
 -0.7232 0.3766 1.9872 -0.0705 3.6579 -1.2903 -0.2106 0.0816 -0.4573 -1.2902
 2.2439 -1.0898 -4.7138 1.5556 -5.0382 -2.0532 1.6208 -0.8998 -1.4584 -0.4259
 0.7077 0.1078 -1.2154 0.6025 -2.8978 -2.2051 0.8272 -0.9594 -0.3044 0.9318
 0.1902 1.1721 3.4122 -1.2891 3.4498 0.8635 -2.8919 1.5393 -0.3428 -0.3576
 -2.9170 0.9305 0.9445 -1.9566 4.5493 0.8057 -0.2244 1.7887 2.0665 -1.9020
 1.4049 -0.6168 0.0501 -0.5163 -0.4730 0.4327 -0.9542 0.3928 -0.2036 0.5522
 -2.3782 -0.1344 2.0397 -1.3746 4.3697 2.4430 -0.8397 1.8278 2.6925 -0.1703
 -1.7742 0.4087 3.7330 -0.7343 3.9880 0.7282 -1.1675 1.7514 0.1836 -0.5717
 -2.9175 -0.1121 1.0305 -0.1424 1.8771 1.2779 0.7882 0.1335 1.5127 0.4871
 0.0943 -0.7383 -0.6592 1.2581 -2.4538 -1.0584 1.2784 -0.7702 -0.9932 1.7776
 -0.9824 0.7038 1.6798 0.3513 0.7501 -0.3440 -0.2922 0.0870 -0.4908 -0.5620
 0.2800 -0.6587 -2.3708 0.3836 -3.7473 0.4371 2.0784 -1.3957 0.2728 2.4972
 -2.6173 -0.6719 4.6767 -1.7155 7.6698 0.5916 -2.5081 4.6606 -1.2553 -2.0914
 1.6754 1.4736 -2.7765 0.3008 -2.7641 -0.2922 0.4659 -2.2038 0.7195 -0.9387
 -3.1779 -0.8941 0.2228 -0.7420 5.5251 -0.0411 0.3647 2.5222 1.3886 -3.6145
 2.1931 -1.0557 -3.7304 0.0908 -3.3325 -0.5350 0.7760 -0.7764 -0.9423 0.5261
 1.2493 0.0505 0.6095 -0.5248 -1.6308 1.3998 -1.6213 0.7190 -0.9471 1.8271
 1.7285 0.4926 -5.2785 0.6477 -5.1854 0.0547 1.2390 -2.2555 0.9653 -0.4749
 0.0982 0.9598 -2.4433 -0.1098 -0.5582 -0.5376 0.6556 -1.1528 2.0418 -1.8560
 0.7139 0.0430 -0.7612 0.7566 -4.6340 -0.6404 1.3334 -1.6498 -0.2200 2.6254
 -1.9207 0.1144 1.3313 0.4485 2.4812 -0.7918 -0.7697 1.0106 -0.0104 -1.7589
 -1.1969 0.5305 -1.1805 0.5955 0.0926 -0.7069 1.3323 -1.2644 1.2402 -0.6616
 -3.2787 -0.8832 2.8137 -0.6814 4.4021 0.3689 1.0525 1.1204 1.6418 1.1037
 1.5396 0.8100 -2.7848 1.1305 -5.6860 -1.7200 1.2299 -2.5431 -0.9220 1.1116
 -1.4204 1.4747 -1.0493 -0.4003 1.9932 -0.4030 -0.3274 0.7126 1.3416 -2.4024
 2.1491 0.0252 -2.3996 1.2353 -5.6972 -1.1284 1.6149 -2.9375 -0.2985 2.4990
 0.9374 -0.3540 0.1199 -0.2860 -3.4549 0.4189 0.4439 -0.5814 -0.6620 2.8797
 -0.5724 0.3541 2.7046 -1.2879 3.8230 1.1661 -2.0499 1.8849 -0.2350 -1.2479
 -3.6120 0.6215 0.6187 0.2871 5.0612 -1.7849 0.3892 1.9417 0.8241 -3.7979
 1.2966 0.2941 -7.2793 1.2385 -7.8661 -1.7470 4.0678 -3.8658 1.9333 1.3809
 0.7395 0.8801 -3.3345 2.4155 -7.1212 -1.5063 2.8424 -4.3099 0.8346 2.8655
 -3.7046 1.1092 3.7036 -1.2611 5.2609 1.0913 -0.4879 1.6101 2.2245 -0.6916
 -5.9822 0.2329 4.5328 -2.2642 9.6570 0.8557 -1.0399 4.4418 2.9666 -3.1919
 1.4612 -0.5752 -2.4887 0.7426 -4.5951 -0.5255 1.5181 -1.2128 -0.1132 1.3670
 -1.5725 0.7501 2.5546 -0.4678 3.8651 -0.7234 -0.6185 0.9140 -0.4679 -1.5626
 2.7448 -0.5457 -4.9346 0.4820 -7.4022 0.2116 3.0604 -2.5239 0.4200 3.2698
 -2.5533 -0.4167 0.6136 -0.9875 3.0299 0.9192 0.2536 1.4120 2.2315 -0.3236
 -4.8886 0.1616 9.1964 -2.5434 13.4300 1.9297 -5.1851 5.9916 0.4976 -4.2426
 0.4110 -0.6284 0.6450 -1.4704 2.7507 1.6658 -1.0225 2.0026 0.4377 -1.1335
 -1.3982 0.0380 5.1203 -0.4515 5.8675 0.8101 -3.2049 3.7840 -1.7264 -1.4279
 -1.0539 -1.0952 -1.6662 0.4264 0.7732 -0.7594 1.1737 0.8966 0.2568 -0.6114
 1.3301 1.4978 -0.6709 0.7308 -5.1910 -0.3296 0.6225 -2.8801 0.4819 2.7111
 -4.1444 -0.5258 5.0011 -1.6791 7.5572 1.6651 -1.5113 3.7115 1.0374 -0.5557
 2.0161 -1.1974 -3.4192 1.0177 -6.4357 -0.0170 2.2804 -2.4791 -0.4110 3.3351
 -3.6697 1.8802 6.8384 -2.4247 10.3707 2.3518 -4.4943 3.3888 1.5568 -4.2979
 -1.1361 0.7990 2.7662 -1.3575 5.3348 0.5778 -1.4160 2.0883 0.8082 -2.0305
 -0.9606 0.4048 -1.7671 0.9357 0.9203 -0.4662 1.5500 -0.7522 1.1905 -1.3438
 1.0319 1.4088 4.0660 -0.5591 2.9744 0.7092 -3.5542 1.0082 -1.9208 -1.9507
 -3.6820 0.9761 6.0526 -0.9671 9.6213 0.4009 -2.9068 3.3605 0.6308 -3.7495
 -0.8770 -0.0667 -1.4996 -0.3446 -0.8031 0.4086 0.9154 -0.2222 1.3972 0.6833
 2.6941 0.0414 -1.9555 1.5497 -6.5458 -1.4009 2.1944 -3.8536 -0.8607 3.7656
 0.6167 -0.2094 0.8266 1.4308 -1.6405 -1.8785 -0.1604 0.0836 -2.7595 0.0472
 -0.5391 0.1775 1.8909 -0.9981 1.5393 0.8130 -0.6502 0.5260 0.1174 0.5412
 -2.4605 -0.9786 1.9963 -0.9186 3.7546 1.0637 0.0339 1.8006 0.6766 -1.0265
 0.5168 0.5033 -2.2656 0.7700 -2.3821 0.2570 0.9425 -0.9272 0.2041 0.3666
 -1.2226 -0.2650 -0.0656 -0.3585 3.5902 -1.0690 0.3334 1.3366 0.2457 -3.1394
 -0.1902 0.7000 0.3024 0.3484 -0.5774 -0.5694 -0.3672 -0.5477 0.0396 -0.6362
 1.7311 1.1249 -4.5530 0.0223 -2.8102 -0.6565 0.6115 -2.2491 1.1126 -1.6637
 0.4886 -0.2241 0.6850 -0.4842 3.1637 0.2860 -1.1851 1.7342 -0.6127 -2.6214
 3.4598 0.2392 -4.8858 0.5184 -7.3346 -0.2161 1.5546 -2.5295 -1.2492 2.2374
 2.6626 0.2984 -2.7233 1.2268 -6.8217 0.8108 0.5030 -2.0489 -1.0751 3.2936
 -2.4485 -0.4449 3.3238 -0.3082 6.5237 -0.8309 -1.3599 2.7585 -0.2727 -2.7243
 -2.3561 0.4790 4.7073 -1.2743 8.9954 -0.1279 -3.0075 3.6999 -0.0463 -4.3295
 -1.1232 0.6791 -0.9588 -0.1263 -0.9858 0.2546 1.3060 -1.3641 2.0700 1.1889
 -2.6881 -0.3498 0.8314 -1.0635 4.7339 -0.4532 1.0374 1.2590 2.2393 -1.3335
 -0.4969 0.4289 -0.5182 0.4669 0.8704 -0.2724 -0.0240 -0.9083 0.6459 -1.7852
 -0.9474 0.9665 -0.7637 1.0077 -1.6809 -1.1179 0.9599 -0.8571 -0.8459 -0.3171
 -1.2281 -0.4939 2.0763 -1.0607 1.6121 1.2384 -0.8022 1.3265 0.3735 1.3449
 -1.4490 -1.1932 0.5491 -1.0793 3.4354 0.3935 -0.1297 2.3571 0.2729 -1.3908
 -0.4667 0.2331 1.4241 0.0212 0.3167 1.2080 0.8854 -1.1625 0.9275 2.3298
 2.2022 -0.3922 -4.3080 0.7068 -5.3084 -0.1549 2.3156 -2.4021 1.0880 2.2067
 -1.7019 0.3333 -1.8082 0.6988 -0.2306 -0.4603 1.7695 -1.4819 2.0464 -0.2205
 -0.8822 -0.0761 2.1493 -0.9346 5.8917 0.1815 -2.0222 3.1063 -1.1132 -3.0415
 3.9473 0.2605 -8.8999 2.4681 -14.2346 -2.0893 5.1922 -7.0152 0.6596 5.0300
 -0.1687 0.1694 0.7232 0.1470 -0.5370 0.7867 -0.2586 -0.7635 0.5799 0.4655
 1.7781 -0.5044 -6.1595 1.1516 -9.2988 -0.6539 3.5698 -3.8394 0.5747 4.1607
 -4.7617 0.5519 6.2768 -1.6930 10.1344 2.4573 -2.6086 3.3971 1.3740 -2.1203
 0.2151 0.4683 -1.8330 0.3522 -0.5870 0.2079 -0.5214 -0.5257 0.6689 -1.0283
 -5.3423 0.9177 4.6665 -2.0470 10.3895 0.3913 -1.8096 3.5972 2.4942 -4.1839
 0.5992 0.9516 2.7253 -1.1530 -0.2382 2.1692 -1.1254 -0.3960 0.2484 2.8854
 2.1385 -0.9811 -5.4865 1.5242 -7.0011 -2.1003 3.0999 -2.5564 0.3590 2.5562
 -1.6174 -0.0065 -0.3517 -0.3444 0.2476 -0.2510 0.9136 0.2167 0.6719 -0.3036
 1.7701 -1.9784 -3.5741 1.3856 -5.4442 0.6262 2.7090 -1.4966 -0.4792 3.1599
 2.3321 0.4439 -2.2936 1.2738 -4.4850 -1.8877 0.2642 -1.7542 -1.7817 -0.0019
 2.8351 0.0828 -0.6981 0.5395 -3.0539 0.9620 -1.1405 -0.6095 -1.8129 1.0935
 1.5780 0.8610 2.7266 -1.3570 4.4040 0.4735 -3.7036 2.2671 -1.0065 -2.7881
 1.9951 0.0435 -1.9299 -0.4503 -2.8606 0.8659 -0.5845 -0.9840 0.0011 0.3522
 2.5331 -2.3264 -6.4815 1.4055 -8.6097 -0.3115 4.1218 -2.4965 0.0730 4.0267
 2.1688 0.3842 -1.3128 2.0589 -5.5502 -0.6443 0.5011 -2.6095 -1.3247 2.3236
 4.0347 -0.8386 -6.5695 1.1740 -9.4835 -1.2917 2.7005 -3.3730 -0.3460 2.7029
 -1.5418 0.1966 2.3551 -0.7312 3.0443 0.4655 -0.5463 1.4869 -0.3877 -0.4316
 -1.3446 2.0290 1.7487 -0.8086 4.6688 -0.1571 -2.3179 0.8124 1.4852 -4.5323
 -0.4441 0.6333 0.4978 0.8627 0.3269 -0.1777 0.1125 -1.3561 0.5009 0.3055
 -0.9144 -0.4047 -2.1882 0.0658 1.0857 -1.6569 0.9502 0.9153 0.9362 -2.6274
 1.5016 -0.9697 -1.3488 1.1655 -2.0810 -1.4325 0.7649 -0.1885 -1.8827 -0.3753
 0.9115 -1.2744 1.2977 -0.4791 2.9033 -0.5759 -1.1859 2.6842 -2.2888 -1.1555
 1.1715 -0.4172 0.2531 -1.2243 2.4252 -0.2548 -1.5632 2.0897 -0.4716 -1.6764
 2.1136 0.9690 1.2058 -0.0657 -4.4520 0.6546 -0.8725 -1.3753 -1.1282 2.7660
 -0.7644 -1.3259 0.0409 0.9018 1.2445 -1.1699 0.8185 0.5158 -0.8380 -0.4658
 2.3951 0.1601 -2.1123 1.2983 -4.9709 -0.4386 0.8515 -2.2083 -0.6057 1.8798
 3.8611 0.3236 -0.8010 0.8058 -6.6839 0.4207 -0.5683 -2.3362 -1.5245 3.8740
 -0.7832 0.9131 -0.0545 0.4988 -0.9452 -1.4899 1.5552 -1.5970 1.1501 1.0926
 2.4246 1.2125 -2.5452 -0.5562 -0.0918 -0.1064 -1.2942 -0.2392 -0.0162 -2.6300
 -3.6268 0.2607 2.3993 -0.5980 3.8995 0.5244 -0.1680 1.2209 2.2122 -0.0910
 -0.9093 0.4671 1.3584 -0.5441 1.4387 0.7647 -0.8845 0.9505 -0.4966 -0.4932
 1.8804 1.3137 1.0794 -1.4340 2.0886 1.0597 -2.3611 0.9659 -0.5020 -1.9999
 -0.6951 -0.3972 2.1869 -0.4702 2.4905 0.3407 -0.8351 2.0230 -0.4361 0.2509
 0.0233 0.4955 -2.2421 -0.2858 1.3156 -0.7398 -0.4977 0.0819 0.3629 -4.0297
 0.4054 -1.3730 1.6192 -1.0870 2.3470 1.1827 -1.1621 2.4795 -1.0962 0.2453
 3.4150 0.6048 -3.4741 1.6969 -4.9133 -1.8088 0.3351 -2.2390 -1.9631 -0.7025
 -3.1742 1.2788 2.3613 -1.0892 5.3108 0.0016 -0.8432 1.6551 1.3353 -2.7020
 -1.1675 0.0061 0.9231 -1.3232 5.5067 0.0775 -0.7281 1.6549 0.9656 -3.1365
 -1.5504 1.1659 1.9012 -0.4244 1.6541 0.0088 -0.8931 -0.0376 0.9586 -0.8946
 0.7631 0.2336 3.5704 0.2780 -0.2695 1.1336 -1.7649 -0.2608 -2.2960 1.8730
 2.3544 0.3468 -1.5811 0.9047 -5.6543 0.2864 0.4018 -2.5011 -0.4283 3.2050
 -4.4414 1.3241 5.7199 -2.4606 9.2206 1.9694 -3.0515 3.8183 2.0297 -3.3350
 0.0827 1.9089 -1.6498 -0.2590 -2.1388 -0.1222 0.7967 -2.7376 2.0052 -0.2444
 2.4239 0.4050 -2.5416 0.9410 -5.9810 -0.9572 0.7571 -3.1171 -0.7178 1.5790
 2.4171 0.7832 1.1645 0.5193 -4.1266 0.5423 -1.4661 -1.4667 -1.7406 3.2094
 -2.1518 0.2294 3.7618 -2.3432 6.7929 1.5027 -2.1460 3.3899 1.0358 -2.1089
 -1.8769 -0.7267 2.5960 -0.2094 3.1499 0.4675 0.4661 1.9713 -0.2410 1.0566
 -3.2628 -1.4138 3.7202 -0.5484 6.7331 0.2098 -0.7880 3.6492 -0.4610 -1.9593
 4.6798 -0.5797 -7.6604 1.9209 -12.1760 -1.7669 4.6508 -5.2456 -0.2041 4.8972
 -2.3639 -0.5820 0.9883 0.6887 2.3869 -0.0320 0.6650 0.5271 -0.0497 -0.5768
 3.0787 -0.1714 -5.8739 1.1232 -8.0779 -0.3722 3.2056 -3.9874 0.5497 2.8990
 -1.3997 -0.3380 0.1608 -0.8868 2.9025 -0.1730 -0.2846 1.7145 1.0950 -2.0006
 -3.0010 -1.5782 1.8520 -1.7086 7.1312 0.6009 -0.3699 3.4620 1.3145 -2.1147
 0.2684 -1.2127 -1.5427 -0.9180 -0.2928 0.7190 0.2760 1.7172 -0.6187 0.1519
 -2.1543 -0.2758 2.8591 0.6873 1.0089 -0.3385 0.6711 0.0092 -0.4424 1.9010
 0.6578 0.1695 0.4699 -0.2958 -0.0239 0.6854 -0.2793 0.0809 0.0352 0.5917
 3.3317 -2.1635 -3.8227 1.0237 -6.8055 0.3834 2.2909 -1.8984 -1.3152 3.6718
 -0.5165 0.1843 -1.2443 0.2383 -0.6309 -1.0009 1.6668 -1.6292 1.0992 -0.1396
 2.2800 -0.9593 0.7478 -0.0116 -2.8697 1.9277 -0.3632 -0.5033 -0.7504 3.6826
 -1.1652 -0.3372 -0.7580 0.8220 -1.7996 -1.2272 1.9745 -0.5306 0.5507 1.3420
 2.8343 -1.1395 -3.4767 1.9823 -6.8871 -0.9603 2.1259 -2.6063 -1.2456 3.1302
 -1.9242 -0.0248 0.4363 -1.3098 4.6934 0.0580 -0.5908 2.3193 1.4756 -2.9407
 2.4512 0.9298 0.5842 0.2724 -1.8757 0.5163 -1.3744 -1.8878 -1.2707 1.2630
 0.6283 1.1932 3.2002 -1.5242 1.9772 0.8657 -3.2567 1.1312 -1.4483 -0.5501
 -1.2703 1.4259 -0.7337 -0.9960 0.5652 0.7024 -0.0492 -0.6654 2.2488 -0.7671
 -0.2079 -1.0762 -3.0913 0.7956 -3.7732 0.4394 2.4427 -1.1721 1.2494 2.3691
 2.2334 0.8987 -3.0569 1.3499 -7.1780 0.4650 1.4447 -3.8298 0.5655 3.2373
 0.7891 -1.3448 -0.0675 1.7258 -2.3086 -1.0169 0.3124 0.4234 -2.7554 1.0948
 1.8269 -0.5073 -3.3180 0.3697 -6.4989 0.4446 2.1221 -2.5626 0.0616 3.2661
 3.7955 1.4509 -6.6181 2.7859 -11.4451 -1.0927 3.5845 -6.9511 0.8945 3.7498
 3.9794 -1.1911 -4.8155 0.3973 -7.6768 0.6128 1.2419 -1.7237 -1.3178 3.5122
 0.5968 -0.7523 -0.1308 1.3947 0.2242 -0.9468 0.4285 -0.8810 -0.9409 -0.2352
 -2.9800 -1.5345 3.2851 -1.2421 4.8204 1.6826 -0.5484 2.6564 1.0500 -0.1765
 0.7720 0.7203 -2.3919 0.3808 -0.7633 -2.2523 -0.6308 -0.1236 -1.0510 -3.1691
 1.3180 0.1514 -3.0784 1.0910 -5.2765 -0.3521 2.1429 -3.0278 -0.1775 1.9356
 0.9421 0.4650 0.1945 0.7873 -2.8221 0.7508 0.2769 -1.8387 -0.8470 2.0185
 -2.7751 -0.7593 4.1179 -1.6419 6.4161 1.3446 -1.1045 2.8259 0.7821 -0.9615
 -1.3295 -1.1955 4.2055 -0.1990 5.2148 -0.1721 -1.0920 2.7991 -2.0180 -0.4661
 1.4799 0.5350 -4.5612 0.4841 -3.7539 -0.5246 1.1154 -1.6079 0.4999 0.0168
 -1.0802 -1.9788 1.5976 -0.2642 4.7380 -0.0627 -0.7952 3.2018 -0.7123 -2.0087
 0.3362 -0.3083 -0.7881 -1.5024 0.4140 0.3265 -0.7389 1.1085 0.5437 -0.5336
 2.9436 0.1756 -2.1636 1.3889 -3.3057 -2.2305 0.3827 -1.4463 -2.1706 -0.2730
 -0.7096 0.4696 -0.6769 0.2062 -0.9317 -0.4912 -0.2697 0.3212 0.6233 -0.0650
 -2.3140 -0.1906 -1.9491 0.0764 2.2589 -1.7288 1.2089 0.8738 1.9539 -2.9098
 0.4446 0.0810 0.4916 0.2509 -1.1555 1.5889 -0.5542 0.1562 -0.5938 1.3435
 2.6827 -0.5031 -4.4576 1.4238 -7.6332 -0.4972 2.3014 -3.0713 0.6477 3.7799
 2.0375 0.5656 -7.1574 1.1428 -6.4207 -1.7590 2.9262 -3.4470 1.9650 -0.3222
 -0.1690 1.3241 1.7678 -0.3590 2.4760 0.6690 -2.4835 1.5191 -0.7480 -2.0872
 0.9188 0.1996 -1.2756 1.3946 -1.9770 -0.8705 1.1505 -1.8554 -0.0402 0.9453
 1.1579 0.4919 -0.1896 1.4902 -3.6681 -0.3092 0.2320 -1.9633 -0.6209 1.5667
 -0.4590 0.6275 3.3938 0.3108 1.7110 -0.4436 -2.0309 1.2317 -2.1008 0.3560
 0.9465 0.0894 -3.4816 0.3598 -4.5877 1.4367 1.4400 -2.1222 1.9986 1.9404
 -0.0211 -0.8497 0.1856 0.0802 -2.2156 1.1606 0.8101 -0.0877 -0.0081 3.0757
 -0.3172 1.3719 0.8882 0.1700 -0.1591 0.6245 -1.0957 -0.4519 0.3867 0.1185
 1.0538 -0.9763 -4.2865 0.6922 -4.8858 0.0482 3.2165 -2.3590 1.2337 1.8184
 2.7444 1.0065 -4.4426 1.5808 -7.3638 -0.7086 1.5765 -4.0710 0.8671 1.5924
 -2.3996 0.7952 3.4380 -1.1992 9.1566 -0.4558 -2.4376 3.3774 0.4212 -5.3643
 1.1336 -1.2761 -0.5656 0.7861 -1.5887 -0.2739 0.5366 0.1013 -1.4333 0.7430
 -4.7477 -0.3551 2.7019 -1.4141 7.1423 1.2931 -0.3305 2.6413 2.5857 -2.0202
 3.5933 -0.5185 -3.8175 0.9415 -6.3204 -0.3968 1.3935 -2.3941 -1.1279 2.4320
 0.3527 0.3508 -3.6687 -0.9897 -1.3019 0.2120 0.8055 -0.8388 1.9939 -1.4772
 0.5997 -0.6194 -4.0112 0.7183 -3.8611 -0.3690 2.3103 -1.9157 1.1288 0.7886
 0.5882 0.4676 2.0479 -0.6870 2.6648 0.8305 -1.6425 0.9755 -1.5797 -0.5723
 2.2973 -0.4386 -3.6378 1.0888 -6.8986 -0.7341 1.7169 -2.7248 0.1195 2.7736
 2.6778 -0.0417 -2.2090 0.6477 -4.6351 0.7028 0.3342 -2.2841 -0.7883 2.1338
 0.2724 1.0413 -0.3202 0.2041 -2.3193 -1.2545 1.1631 -2.0337 0.9768 1.0130
 -0.9554 -0.6397 2.5742 -0.2838 1.1040 -0.0942 -0.5899 1.9713 -1.2734 1.6408
 1.7390 -1.3888 -1.5585 -0.2002 -1.1435 0.2901 0.6897 -0.1536 -0.1588 1.1925
 0.6291 1.6169 -1.0057 1.2238 -3.1743 -0.8006 0.1306 -1.8517 -0.2179 0.4022
 -1.3788 -0.5333 -1.3160 -0.8869 2.4950 -1.5981 0.8764 1.6662 1.1383 -2.7701
 -1.0057 0.3675 0.1096 -1.0556 0.9246 -0.5818 0.1208 1.0473 0.7768 -0.3317
 0.3735 1.2042 -0.5445 -0.0185 -2.0477 1.1217 -0.2037 -0.9403 0.2720 1.0617
 -0.3230 1.3062 4.7037 -1.0286 4.7831 0.1989 -2.9620 1.6089 -1.7052 -1.4968
 -2.1528 -0.7763 2.1481 -0.7936 4.6360 1.1070 -0.5252 2.1784 -0.0310 -0.6210
 -0.5827 -0.1227 3.7543 0.0231 3.0685 -0.0568 -1.9061 0.9269 -1.0479 0.2455
 0.6270 0.0533 -1.6034 -0.8815 0.3510 0.0817 -0.3064 0.2884 0.3072 -0.8482
 3.4697 -0.3643 -8.2444 1.9604 -11.8598 -1.1644 4.5417 -4.9066 0.4058 4.2293
 2.0365 1.4931 0.4402 0.6582 -3.4568 0.2077 -1.2011 -1.5202 -1.4975 1.3370
 -4.1650 0.5150 6.0219 -2.0825 11.2041 -0.1937 -1.9044 4.5691 0.8882 -4.2462
 -2.9501 0.1949 4.0526 -0.6712 4.6535 -0.6759 -1.2181 2.3526 -0.3805 -0.8815
 -2.0493 2.0278 5.4746 -1.3830 6.7145 0.9429 -2.9862 2.0141 0.8056 -1.8778
 -0.2123 -0.1886 -0.7282 0.6721 -1.3442 -0.6934 0.9675 -0.7194 0.0235 0.6756
 0.6049 -0.7653 -1.8860 -0.3615 -3.6929 -0.1212 2.1785 -2.0891 1.3697 3.2066
 3.1990 -0.7629 -3.4608 0.2277 -3.8896 -0.5044 0.6217 -1.0980 -1.1915 -0.0617
 2.6797 -0.5577 -0.4774 2.4008 -7.0286 -0.0373 1.1418 -2.4443 -2.0250 4.9746
 1.2844 -1.1425 -7.2552 2.3511 -8.9032 -1.7723 4.5221 -3.6681 0.7077 2.3050
 -0.2390 -0.3134 1.8158 -0.9535 2.8306 1.3412 -1.1336 0.8649 1.1862 0.1590
 -0.0015 -1.4956 0.6447 0.1561 -0.5994 -0.1932 0.7738 0.1565 -0.1664 1.8977
 0.2847 -0.1204 -1.4636 1.3037 -3.0918 -1.2945 1.4546 -1.0425 -1.2952 1.5335
 1.3882 -0.6086 1.9068 -0.5723 2.6458 0.1496 -1.9122 2.0596 -2.1365 -0.8247
 1.0865 0.7476 0.4015 1.0620 -0.6444 -0.5140 -0.8212 -1.3767 -0.2783 -0.4760
 -1.6834 -0.3226 -1.1011 -0.4270 1.6042 0.0099 1.0237 0.9044 1.2315 -1.1757
 2.8960 -0.9087 -6.9094 1.4440 -12.9990 0.2645 5.3641 -6.1032 1.4257 7.6271
 -1.9357 -0.2858 0.2534 0.0018 4.3332 -1.8639 -0.1758 1.2246 0.5430 -3.9176
 1.5863 0.3776 0.4482 0.4441 -2.0198 0.6520 -0.8803 -0.8260 -1.2117 1.0069
 0.7192 -0.5166 1.6889 1.5418 -1.3989 0.3740 -0.1640 -0.6424 -1.5693 1.8174
 -1.0256 0.3976 0.5149 -0.5995 1.9177 -0.2765 -0.3811 0.7898 0.5398 -1.6146
 0.6328 -1.0959 -2.1688 1.7044 -3.7607 -1.5404 2.0584 -1.5797 -0.3695 1.4157
 -0.8960 0.2107 0.0645 -0.8039 2.9238 -0.1379 -0.5362 1.9278 0.2243 -2.5286
 0.1062 0.6266 0.6990 -0.3155 -1.8411 2.1648 0.6039 -1.8803 0.9392 3.1913
 -4.4944 -0.0488 6.1767 -1.4734 10.5170 -1.0353 -2.0191 4.3537 -0.1481 -4.1415
 1.7775 0.5737 -3.5377 0.2460 -3.5648 -1.4137 0.3642 -1.7175 -0.0326 -1.1571
 1.7560 -0.3662 -1.9612 0.2884 -1.6343 -1.9314 0.5307 -0.6297 -1.3637 -0.4645
 -1.4559 -0.8806 -2.4864 1.7548 -4.3852 -2.5359 3.5202 -1.9821 0.1145 2.3846
 -0.9719 -2.2942 -0.5729 -0.0363 0.7376 -0.7372 1.2737 1.5448 0.0310 0.3767
 2.4743 1.2310 -3.9296 0.7616 -6.9842 0.4235 0.9321 -3.3782 1.1675 2.2262
 2.7450 1.6183 1.3805 0.3056 -2.0987 0.5281 -2.3237 -0.6642 -2.5638 0.6701
 1.1749 0.3046 -1.9365 1.7866 -7.3687 -0.1960 2.2603 -4.1870 0.1528 4.4967
 -2.4095 -0.7516 1.4064 -1.0204 4.6511 0.1190 0.5093 1.4329 1.1477 -1.1645
 -0.0117 1.5169 -2.9787 0.6402 -1.7364 -0.6851 0.4367 -1.5851 1.1767 -1.7469
 -1.4276 0.2864 4.0042 -0.7947 4.8111 0.2920 -2.2590 2.7828 -1.5316 -1.9569
 -0.7620 0.9789 -1.9766 0.0504 -1.0368 -0.2186 1.4282 -1.5073 1.8813 0.0788
 -2.1931 0.5667 5.0153 -0.1557 4.4889 0.1402 -2.0192 1.6106 -0.7411 0.0644
 4.0898 -2.2274 -8.1676 1.9847 -13.9843 -0.6070 5.4890 -5.2202 0.7317 6.7279
 -1.6634 -1.0890 1.2428 -1.0798 3.4231 0.9011 -0.1504 2.7342 0.4333 -0.6467
 0.8654 0.6423 2.6723 -0.6302 1.0863 2.0921 -1.9593 0.0792 -0.9163 0.5832
 -0.8945 1.0125 1.8227 -0.9569 3.1491 1.1837 -1.1805 0.4159 1.2383 -1.5812
 -2.0867 -0.1836 4.4062 -0.8447 5.8454 -0.6459 -2.0048 2.7854 -0.5568 -1.5717
 -1.6301 -0.0743 -2.9226 -0.0733 -1.0602 -0.4043 2.4945 -1.3756 2.7369 -0.5104
 -4.4320 0.7664 5.0938 -2.0190 9.8723 2.2135 -2.7060 3.4467 1.8757 -3.3485
 -3.9859 -0.2788 3.1163 -2.2416 9.7466 1.1937 -1.4391 4.0048 2.5131 -4.4252
 1.1862 -0.7146 -1.0768 0.9515 -2.5405 0.1143 0.6047 -1.6272 -0.8024 1.7527
 -1.8766 0.1497 1.2156 -1.2669 3.9541 -0.7356 -1.6426 2.7627 0.6871 -3.1103
 -2.5511 1.2450 6.0037 -2.2453 9.7445 0.8066 -4.3415 4.1916 0.2546 -4.1286
 -0.4397 0.4907 -1.7773 0.4459 -3.0097 -0.2327 1.2684 -1.1678 1.0260 0.8934
 1.1807 -1.2288 -2.5664 1.0754 -3.8072 0.0470 2.7911 -1.8161 -0.1207 3.3491
 2.3538 -0.9276 -4.9850 1.8360 -7.9161 -2.5851 3.3753 -3.2244 -0.0896 3.2323
 0.5590 -0.6670 -2.9759 1.9368 -1.4452 -2.7716 1.2428 -0.3519 -1.5295 -1.3782
 1.4454 -1.1545 -1.6482 1.3420 -5.4156 -0.6657 1.7682 -1.6239 -2.0789 3.7111
 -2.9126 0.6812 4.1716 -0.6305 7.2110 1.2688 -2.3718 2.2272 1.1702 -2.6583
 0.5308 1.0422 0.4561 0.6401 -2.1284 -0.7120 0.1575 -2.1160 -0.1206 1.4623
 0.9178 0.5614 -1.6065 0.9609 -5.5648 0.3933 1.1026 -2.7554 0.9638 2.7078
 -1.9318 1.8519 2.1997 -1.0169 5.0780 0.0280 -2.4384 1.3958 0.3627 -3.8111
 -3.0260 0.8559 1.9207 -1.5502 6.4329 -0.1127 -1.1713 3.3117 1.6104 -3.4032
 0.4242 1.6031 1.0267 -0.3989 1.3059 0.7022 -2.3319 0.3880 0.1344 -1.5514
 1.7202 0.2403 -0.4240 0.7054 -1.4894 -0.7131 -1.0062 -0.1122 -1.6353 -0.7091
 1.0650 -0.8309 -4.7201 1.8409 -6.7431 -0.7447 3.6738 -3.3765 1.1577 3.0940
 0.1472 1.2700 2.9123 -0.1527 1.1706 1.0149 -2.0955 -0.2596 -0.7599 0.0656
 -5.0893 0.6943 6.8327 -2.6572 11.1791 1.8818 -2.6978 4.1096 2.1456 -2.9455
 2.5116 1.4505 -1.8063 -0.0298 -6.1762 -0.1718 0.6755 -2.6687 0.0405 3.3922
 2.1377 0.6781 -0.2159 0.4545 -3.8178 -0.1602 -1.1926 -0.9756 -1.8733 1.7440
 -3.5980 -0.3374 2.7391 -0.4574 4.5607 0.7521 0.3544 1.2068 1.9213 -0.8029
 -0.0748 0.9103 1.8098 0.0112 1.6294 -0.6571 -0.9000 0.2604 0.0657 -1.0628
 2.3374 -1.2866 -4.8445 1.2412 -5.5387 -0.6102 3.0746 -2.6014 -0.3680 1.8063
 -0.1038 -0.2358 -1.2606 -0.4663 -0.5629 0.1495 -0.0273 0.4410 -0.2946 -0.6737
 2.0355 -0.0146 -0.8743 -0.1927 -2.7381 -0.3271 0.8362 -1.0269 -0.3126 1.5497
 -1.2889 1.1898 4.4385 -0.1023 4.5567 -0.4277 -2.2025 1.4026 -0.5875 -1.9698
 5.3972 0.5245 -5.6326 2.9835 -13.0292 -1.1278 2.6601 -5.7393 -2.0684 5.0237
 -2.0930 -1.5128 -2.9170 0.1788 -0.6047 -1.3593 3.4051 -0.1196 1.6038 0.8462
 -3.3147 -0.8049 0.7498 -0.9508 2.9688 0.0754 1.1886 1.1939 2.1152 -0.5687
 -0.3560 0.2971 -0.6472 -0.2875 -1.4518 0.2073 2.3326 -2.0214 2.4916 2.9497
 -3.2702 0.2873 6.8329 -2.0878 9.4342 1.5959 -3.2654 4.5878 -0.5433 -1.9312
 1.6897 1.0761 -1.6906 0.5163 -5.2617 0.0076 0.8328 -2.6606 -0.1622 2.5379
 1.9759 0.6675 0.6188 1.0964 -3.4503 -0.5128 0.0487 -2.2243 -1.5506 3.0327
 0.0213 -0.6929 2.8878 0.1068 4.1790 -1.6056 -1.5264 1.9613 -1.6807 -2.1529
 0.8852 0.5431 -0.6520 0.6875 -2.5221 -1.1380 0.7907 -1.0211 -0.7055 0.9524
 0.0686 1.0567 -0.1259 -0.1161 -1.6102 -0.7046 0.1459 -0.8666 0.2651 0.4645
 2.4029 -0.0427 -1.0401 0.7281 -2.6688 -0.9619 0.0172 -1.3125 -1.4761 0.8661
 2.8394 -0.0509 -4.8439 2.0478 -10.0626 -0.4828 3.4987 -4.8696 -0.0849 5.4246
 -0.6889 -0.6882 1.1899 -0.4105 2.3939 0.1671 -0.8214 1.3595 -0.2150 -0.6399
 1.8448 0.9525 -1.8520 0.1049 -3.3313 0.0844 -0.5855 -0.6079 -0.2999 -0.1766
 1.9063 -0.5142 -4.0287 1.6100 -6.9953 -1.5409 3.0970 -3.5838 0.0997 3.0487
 -2.6089 -0.0539 5.1660 -0.3479 6.4118 0.4194 -1.9853 1.9423 -0.8706 -0.7659
 -0.1904 0.6003 2.7987 0.1361 -0.8466 -0.1613 -0.9047 -0.4973 -0.3085 2.3191
 1.9436 -1.3950 -1.7832 2.0590 -5.1512 -1.9115 2.0868 -1.8490 -2.3795 3.1364
 0.8205 1.1974 -0.1445 -0.0642 -0.6294 0.5902 -0.0910 -2.1046 0.8704 0.2482
 -0.5827 0.7995 1.1328 0.5766 0.6114 -1.7178 0.1465 -1.1198 0.1801 -0.4890
 2.3326 0.4840 0.1737 -0.7066 -2.5133 0.8869 -1.1403 -0.7188 -0.9521 1.9293
 -2.7739 -1.1463 2.1908 -1.5621 4.9907 0.2810 -0.6523 3.4908 1.1282 -0.8974
 0.6037 1.2268 -3.8204 1.2904 -3.6582 -2.3771 2.1111 -2.7777 0.5452 -0.4437
 1.2467 0.3988 1.7916 -1.2328 2.0409 0.7450 -1.3515 0.6262 -0.0145 0.3871
 1.7720 -0.1396 0.1300 0.6463 -2.6209 -0.2611 -0.5843 0.1901 -2.5102 1.5494
 4.2384 -0.1783 -5.4765 1.4567 -7.7125 -1.3448 1.1752 -2.8019 -0.8149 1.6441
 1.3949 -0.3063 0.0469 0.2233 -2.4406 1.4741 -0.3142 -1.1457 -0.7164 1.7150
 -0.1424 -0.3334 -2.3199 0.8897 -2.5216 -1.2180 2.1330 -0.7416 -0.7736 0.2894
 -0.6780 0.6313 -1.2664 -1.3497 0.8699 0.4871 -0.3386 -0.2602 2.0601 -1.7159
 -1.0477 -0.2936 -0.1181 -0.3819 1.0421 0.1456 0.8160 0.1313 0.5949 0.3327
 -2.5299 0.0169 0.7176 -1.7889 7.2401 0.2423 -1.8945 3.8120 1.1780 -5.7178
 -3.2940 1.1498 3.4018 -1.0497 3.4139 -0.1540 -1.3549 1.2328 1.7149 -0.7665
 -3.6593 -0.4154 0.2167 -1.3086 6.6312 0.0423 -0.1588 2.9152 2.6245 -4.3168
 -4.9662 0.0017 2.1404 -1.3258 7.7881 -0.9117 -0.0329 3.5624 2.1518 -3.7164
 -1.4200 -0.6731 -0.1092 -1.0508 3.0999 -0.5974 0.3288 2.1257 0.4161 -2.0538
 -1.2945 -0.7828 4.1555 -1.4498 4.2489 1.1266 -2.3031 2.8105 -0.5389 -1.1768
 -1.4050 -0.1539 -2.1929 0.6185 -0.8286 -0.8991 2.2127 -0.4252 1.1585 -0.3271
 -0.2655 -0.5156 -0.8322 0.4601 0.4868 -0.7754 0.0540 0.5812 -0.7905 -1.6994
 5.2758 0.4851 -5.1002 2.9111 -12.9396 -1.4173 2.1124 -5.5330 -2.3752 4.7259
 -3.3905 0.0628 3.0947 -1.6131 8.1018 -0.4343 -1.2498 3.1717 1.5918 -3.2685
 0.6299 0.1722 -0.1047 -0.2552 -3.2414 1.0982 0.4583 -1.7512 0.3411 3.1522
 0.7762 0.5277 -2.6193 0.2018 -4.0530 -0.0656 0.8162 -1.3007 0.0985 0.5245
 -0.2559 0.1734 0.6211 -0.4511 -0.1099 -0.2589 -0.7268 0.5140 -0.1749 0.0247
 1.2614 -0.1031 -1.9085 1.7639 -5.9306 -0.3516 2.0378 -2.8903 -0.3007 3.1786
 2.5702 0.9538 -7.3360 1.7612 -9.2503 -1.2091 2.9879 -4.4049 1.0892 1.4261
 0.6752 -0.3344 -0.4950 0.2259 -3.9502 0.1050 0.7811 -1.1197 0.0052 3.2749
 0.2594 -0.1005 -1.9160 0.8604 -0.3587 -1.1336 0.3345 -0.2826 -0.2067 -1.6460
 -1.5240 0.9048 0.7372 -1.0773 4.1588 -0.1792 -0.9218 1.7711 0.3074 -2.9136
 -2.8306 0.3996 0.7536 0.1692 2.3437 -0.4051 0.3031 0.0671 1.5621 -2.1662
 -0.7872 -0.5562 -1.5778 0.0325 0.8958 -0.2795 1.1345 0.1096 1.2274 -0.9791
 -2.2165 0.2126 1.7180 -1.1300 3.3188 0.0936 -0.3545 1.9808 0.6394 -0.7793
 1.6524 -0.9900 -4.0460 -0.1698 -3.1369 -0.6115 2.0081 -0.9586 0.6705 0.8388
 -2.1218 -0.5720 1.3492 0.4899 1.2007 0.1096 0.2819 1.1329 -0.8831 0.0820
 2.0904 0.8480 -0.6692 1.6136 -4.0699 -1.0707 0.7237 -2.7567 -0.6557 2.2988
 0.6368 -0.6349 -2.4361 -0.0562 -2.2216 -0.4816 1.5797 -0.4029 0.4361 0.9074
 -2.7690 -0.9839 -0.2133 -1.1196 5.3865 -0.3001 0.3176 2.3159 1.4883 -3.4193
 0.2994 1.2474 -1.4601 0.0422 -1.8737 -0.7532 0.4914 -1.6036 1.4775 0.1287
 1.4159 -0.1547 -1.1163 0.8543 -5.1561 0.8419 0.9914 -2.7132 -0.6019 3.6367
 -4.5495 0.1941 3.5213 -1.0351 8.3361 -1.7945 -0.4297 2.5952 1.0023 -3.8672
 -0.9064 0.3909 -1.1364 -0.4268 1.5307 -0.0461 0.8287 0.1786 1.0643 -1.4633
 0.5451 0.5228 2.9682 -0.6677 2.3618 1.2102 -1.8276 0.8531 -0.8338 0.2040
 0.1412 -0.8662 2.0865 -0.8436 0.1726 1.8090 -0.7536 0.7778 0.2819 2.5269
 0.0810 0.1364 -0.0186 -0.1687 0.0337 0.0921 0.4705 -0.5609 0.4398 0.7859
 3.4133 -0.3226 -6.5491 1.4945 -9.3469 -0.9273 3.2480 -4.3000 0.9917 3.8126
 -0.9216 1.2429 4.3402 -0.5471 4.0090 0.8197 -3.3413 1.0617 -0.4702 -1.6731
 0.9607 0.0405 -2.7623 2.1050 -3.3441 -1.9264 1.3991 -2.4772 -0.4889 -0.0319
 -1.7289 0.9890 0.5588 0.1142 1.4861 -0.1347 0.1297 -0.2746 1.5974 -1.6228
 -0.8330 0.6812 2.3172 0.3405 0.6842 0.1879 -0.2452 -0.6648 -0.5178 0.6839
 -0.8278 -0.0272 -2.7724 -0.3320 -0.2154 -1.4450 1.6531 0.1594 1.3158 -1.0013
 0.0949 0.6771 1.0271 -0.6089 0.5064 1.6553 -0.8421 0.1058 0.3001 1.2583
 1.4263 -2.2627 -1.8268 0.2197 -2.4556 -0.7285 0.9348 1.1264 -2.0586 1.4865
 -0.0169 -0.1429 1.0329 -0.3083 1.4817 -0.1647 -1.1830 1.1362 -1.1812 -1.1161
 2.0073 -1.2931 -7.9600 1.4890 -8.0593 -1.7587 4.5789 -3.6075 1.3184 2.1040
 -1.1645 -1.1631 1.3106 -0.9865 3.3548 0.7817 -0.7990 3.1263 -0.4438 -0.5321
 0.0510 -1.0347 4.1859 -0.0454 0.9823 0.5469 -1.8467 1.3854 -2.4904 1.8071
 5.1242 -2.0920 -6.9603 1.9756 -11.0138 -0.8252 3.3851 -4.0478 -1.6447 3.9933
 3.5334 -0.5184 -2.7617 1.4082 -6.4327 0.4854 0.9438 -2.4983 -1.2377 2.7251
 -1.7150 0.1594 4.3806 -0.0779 3.5332 0.5839 -1.6201 1.6243 -1.2783 0.8048
 -0.5884 -1.1006 0.3324 -0.4511 1.5040 0.6002 0.8580 1.2442 -0.0678 0.1711
 2.1907 -0.4710 -8.6174 2.3507 -9.5306 -2.2592 5.1956 -4.7941 1.4284 1.5935
 2.6318 -1.1018 -2.5749 0.5689 -4.1709 -0.8746 1.5828 -1.4741 -0.7000 2.6452
 1.6090 0.7694 1.4391 0.6065 -2.7455 0.4767 -0.8805 -1.7648 -0.7796 2.4211
 1.9609 -0.9418 -5.0808 1.4388 -7.2200 -0.9103 2.9112 -2.9189 0.6447 1.6631
 -0.4101 1.4735 0.2159 -1.8073 5.0800 -0.2873 -2.2140 1.1897 1.4754 -5.2527
 4.8744 -0.6201 -8.9051 2.3451 -11.1669 -2.4916 3.6742 -4.8917 -0.7155 2.6592
 2.7980 -0.7767 -4.1750 1.3697 -5.3403 -1.7703 1.9580 -2.0077 -1.6812 1.5386
 -1.3796 0.4261 -1.2567 -0.5115 -0.4221 0.2834 0.8198 -0.5313 1.9187 -0.5349
 2.4233 -1.3702 -3.7870 0.8838 -5.4394 -1.9500 3.1284 -2.5564 -0.0158 2.4471
 -0.6525 1.1406 4.6514 -1.0297 2.3824 1.7766 -2.9500 1.1406 -1.0832 0.7117
 -1.5053 -0.0840 -0.9466 -0.9937 2.1603 0.6506 0.3203 1.5865 1.0340 -1.2425
 -2.1470 0.6541 3.8470 -2.8404 7.0091 1.8468 -2.8163 2.9598 1.6709 -2.7720
 4.8469 -1.6447 -4.0619 1.8872 -8.7075 -0.4753 2.0375 -3.3374 -1.8899 4.1851
 -0.9974 0.7697 4.8557 -0.8722 3.2922 2.0026 -2.8173 1.4053 -0.8664 0.3441
 -0.8641 -0.1485 -2.8878 -0.5759 0.7565 -0.2331 1.2191 0.7458 1.3137 -1.8844
 -2.6836 -0.6876 0.7261 -1.0120 5.3657 0.3698 -0.1550 2.2659 2.5305 -3.2237
 4.7206 -0.4773 -4.9873 2.0622 -10.1181 -0.6667 2.8324 -4.2493 -0.9234 3.9486
 -0.9083 -0.5685 0.8899 0.0917 2.4039 -0.5940 -0.3671 1.5724 -0.2482 -1.3199
 -1.1171 -0.2053 3.7458 0.0131 2.2087 1.2206 -1.4473 1.3496 -1.3092 1.2532
 1.4592 0.1010 -1.3302 1.4409 -4.4781 -0.2960 0.7608 -2.9927 0.0615 2.6158
 -0.7126 -0.7510 -0.1594 0.1374 -0.4089 -0.1550 1.1305 0.3650 -0.5126 0.5531
 -3.8080 -0.8973 5.7123 -1.6335 6.5967 0.9962 -1.4838 3.7369 0.2165 0.5897
 -0.1141 1.1273 1.7186 0.2713 0.4967 1.2539 -1.2668 -1.0237 -0.1225 -0.0935
 2.1470 1.1761 -2.2324 0.9242 -6.6063 0.6914 1.3508 -3.4080 0.2234 3.7350
 -0.4639 -1.5063 -1.5131 0.1889 0.7474 -0.9222 2.0503 0.0627 0.4793 -0.3324
 -0.3655 -0.8939 -0.1115 -0.1857 -0.2636 -0.9286 0.6334 0.5018 -0.1356 0.7746
 -0.5144 -1.7104 -3.7087 0.8387 -2.1172 -0.4518 2.7596 -0.2272 0.4000 0.3825
 1.8361 -1.2038 -2.6328 1.4540 -4.9985 -0.2468 2.0295 -1.9982 -0.7754 2.8114
 -0.6118 0.3826 3.4282 -0.9417 4.0744 0.3482 -2.3078 1.5188 -1.2554 -1.6926
 -0.9211 0.7293 1.0140 0.2914 2.8306 -1.2169 -0.5131 -0.1264 0.4079 -2.3199
 -0.4453 -0.1789 0.9067 0.5314 0.9037 0.3380 -0.5287 0.4178 -0.7441 0.4719
 -1.1176 0.0478 -2.4450 -0.8865 1.0295 -0.1896 1.0547 -0.4326 2.3500 -1.7859
 0.8040 0.8630 2.1833 0.1772 1.0569 0.1294 -2.0936 0.4729 -2.2085 -0.7476
 -2.7408 0.4934 2.9007 -0.0847 2.6778 0.9129 0.3345 0.3117 1.4197 1.5543
 -0.2737 -0.7129 -0.7427 0.9185 -4.0790 -0.1378 1.8846 -2.0111 0.3881 3.3727
 -0.1848 0.6315 -3.3692 0.7770 -4.6827 -1.0327 1.3849 -1.8827 0.0396 0.7676
 -1.2413 -1.3550 -1.4739 -0.1583 -0.5115 0.1297 1.9740 0.0225 1.0700 0.9083
 -0.2666 -1.2705 1.7638 0.1969 -0.5950 0.7604 0.5430 0.2263 -0.9130 2.6428
 -2.2385 -0.0389 0.7265 -0.2085 -0.9785 0.5437 0.5932 -0.0208 0.8495 2.1605
 -1.9134 1.1645 4.5669 -1.7033 5.7479 1.2321 -2.8133 2.6572 0.9812 -1.3323
 -0.5080 -0.2673 -0.6205 0.9716 -1.7179 0.2270 0.7803 -0.7100 0.6568 1.2959
 -1.7735 -0.7160 3.2471 -0.6399 4.0813 0.6314 -0.9854 2.8542 -1.7239 -0.1865
 -2.0410 -0.9914 2.5287 0.4807 2.9608 -0.3659 0.4848 1.2972 -0.3037 0.4991
 3.3454 -1.3325 -1.2490 1.0663 -4.9066 0.0855 0.3163 -1.0881 -1.7965 3.0361
 -1.9185 0.0466 1.6700 -2.1077 4.3999 1.5430 -1.4855 2.3341 1.4691 -1.5741
 -2.6557 0.2186 2.0859 -2.0769 3.8548 2.1259 -0.7571 1.1343 2.6595 0.0428
 -1.6666 -0.0041 1.2241 -0.5947 4.6071 -0.8179 -1.9622 2.6667 0.1663 -3.5896
 -1.2022 -0.4934 3.9017 -1.1314 6.8062 0.4085 -3.0817 4.2800 -2.0087 -3.3383
 -2.4218 -0.1906 1.7652 -1.3349 8.6479 -1.3724 -2.4314 4.0311 0.0335 -6.3584
 -1.9342 0.7512 5.9226 -1.1821 6.2399 0.5498 -3.3889 2.4572 -0.0475 -1.9811
 -2.0056 0.0241 3.6607 -1.2394 4.4330 1.1166 -1.6412 3.0741 -0.4469 -0.5074
 -1.4325 -0.2209 3.0070 0.5183 2.7140 -0.5377 -0.0173 0.8407 -1.0148 0.4366
 -1.4872 0.2035 1.1743 -0.4754 2.9961 -0.7397 -1.6462 1.7391 -0.0352 -2.4867
 -1.7171 0.9506 0.7167 0.6172 0.3569 -1.4171 0.1880 0.0829 -0.3391 -0.4572
 -1.1633 1.8804 3.8738 0.2009 3.1537 0.3207 -2.5948 0.9666 -0.3462 -1.1954
 -0.5265 0.2342 0.4049 -0.6293 2.0948 -0.1261 -0.7830 1.2120 0.5402 -1.0308
 -2.8669 1.1011 4.7719 -0.4103 5.6268 -1.1148 -2.0551 1.8208 -0.3303 -2.2887
 -1.7142 0.3714 2.7285 -0.7114 5.4201 -0.1685 -1.0735 2.2531 -0.6874 -1.9091
 2.3409 -1.0817 -3.0664 1.0921 -4.9198 -1.0595 1.3141 -1.5242 -1.5912 2.2638
 1.8865 0.1090 -1.0061 1.6452 -4.1954 -0.3438 0.1783 -2.0676 -2.0077 1.2284
 -0.5357 0.6864 -0.3262 0.0755 2.0795 -1.5251 -1.1729 1.1247 -0.7805 -3.5255
 -0.0433 -0.2868 -5.0623 0.2579 -4.6671 0.2479 3.2014 -1.7409 2.0110 1.0655
 0.6522 -0.8331 -0.6549 0.6133 -1.8406 0.1292 1.0825 -0.8972 -0.7955 2.0325
 0.7988 -1.2500 0.5718 1.4332 -2.7717 0.1030 1.5961 -1.2803 -1.1933 4.1609
 1.9821 -0.4344 -0.8510 -0.1506 -1.8063 0.3406 -0.3886 0.6277 -1.9750 0.9748
 5.4249 -1.1806 -7.6013 2.6738 -13.4374 -2.0166 4.0600 -5.2923 -1.4906 5.2156
 2.1154 1.4836 -0.9833 -0.2341 -2.7012 1.0380 -1.5748 -0.8626 -0.8660 -0.1004
 -0.7603 -0.8521 -2.5006 0.3598 0.0847 -1.0629 1.8869 -0.4633 1.6545 -1.2296
 -1.6625 1.3999 1.7388 -1.2617 4.0588 -0.8701 -1.0814 0.8883 1.1828 -2.7107
 1.1884 0.7495 2.3844 0.5080 -1.3938 0.4654 -0.8263 -0.7704 -1.5726 3.0919
 -1.8879 0.1996 2.4001 -0.6620 7.7799 -1.0523 -2.3734 3.5000 -0.5215 -4.8452
 -1.3193 -0.0449 1.9862 -0.6292 3.3150 -0.1542 -0.3661 1.5733 0.0786 -1.3239
 0.7903 -1.2711 -0.5441 -0.9726 -0.2254 0.8748 0.1357 1.0326 0.2256 1.2735
 -0.5035 -0.4785 -2.9140 1.0159 -0.8391 -0.7723 1.7064 -0.9058 0.8546 -0.5290
 -0.0245 -1.1684 -4.5144 0.3347 -3.1024 -0.5691 2.6917 -1.1102 1.6220 0.1485
 -4.9632 1.2102 5.2841 -1.7852 8.9108 -0.1818 -2.2777 3.3310 1.6689 -3.5020
 2.7310 0.5029 -4.4803 1.6342 -5.6002 -2.0552 1.7684 -2.9733 -0.4356 0.8721
 -2.0303 -0.5598 4.4444 -1.3111 7.7315 1.8332 -1.8768 3.5811 0.0223 -0.9685
 -0.3487 -0.1372 2.4484 -1.3843 2.1508 1.6473 -1.9465 1.4329 -0.0855 0.0602
 -3.4057 -0.3670 1.8338 0.0295 3.0894 1.1552 0.8985 0.7284 2.6307 0.2599
 1.9611 -0.9406 -3.9226 0.0085 -1.8533 -1.3350 1.0471 -0.2961 -0.9211 -1.7755
 2.0503 -0.9975 -1.1666 -0.5582 -1.6868 0.9615 -0.3067 0.1829 -0.0959 1.5445
 2.5485 -0.2012 -3.4851 1.3545 -10.1439 0.4116 3.2550 -4.3767 -0.0142 6.7467
 1.0447 -0.4402 -2.0293 -0.4187 -3.6561 0.3516 0.6242 -0.7984 0.7483 1.2716
 -0.2531 -0.0996 -2.5024 0.7401 -0.8482 -2.1902 1.6874 -0.8793 0.0955 -1.6325
 -3.8961 -0.0502 5.2731 -1.8966 10.5431 0.6682 -2.2135 4.1331 0.8936 -3.7910
 -2.2358 -0.8203 1.6974 0.0918 3.7558 -0.7937 0.5013 0.6662 1.3351 -1.0697
 2.6018 -0.8421 -5.5392 1.6504 -10.1385 -0.1667 3.8010 -4.5422 0.9899 4.7523
 -2.6599 0.8724 2.3712 -1.3580 2.5035 0.4918 -0.6360 1.4062 1.6745 0.2421
 0.8550 -0.0863 -0.6418 0.8278 -3.3600 -0.5149 0.8316 -1.4151 -1.1191 1.9549
 0.0055 -0.5033 -3.6568 0.6100 -0.9863 -1.1136 2.3281 -1.2578 0.8423 -0.7068
 0.2471 0.1751 2.2691 0.3865 0.6952 0.2643 0.0074 -0.5870 -0.7446 2.0532
 -0.7919 1.3015 2.1258 -1.0330 5.3707 0.0605 -2.2714 1.6092 0.2222 -3.6067
 -1.4212 -0.1832 0.7641 -1.0325 1.8519 0.7869 -0.5913 2.0935 -0.4692 -0.5380
 -1.6165 0.4631 1.6814 0.3737 -1.2548 -0.4001 1.3718 -1.2268 0.6205 2.3797
 2.9200 -0.6990 -4.0456 1.3096 -9.0162 -0.8337 3.0416 -3.8573 -0.1899 4.6228
 -1.8654 -1.3353 3.4011 -0.6016 4.7243 -0.3651 -1.2746 2.9485 0.0682 -1.3844
 -4.3435 0.2978 4.5089 -1.6208 9.3464 -0.3668 -2.3758 4.3429 0.4284 -4.3261
 2.7455 -0.5045 -4.2301 1.0627 -6.2553 -0.4020 2.6794 -3.5978 0.5388 2.4363
 -0.7162 1.1079 1.9636 -0.6499 0.8825 0.8601 -0.7601 -0.4694 0.9829 0.9331
 -5.1954 0.1246 5.1983 -2.6572 12.7066 1.1474 -2.7108 5.4664 2.1811 -4.8533
 2.8817 0.6211 -4.3258 1.2418 -5.5851 -2.6262 1.3371 -2.2645 -1.0092 0.6127
 -1.2252 1.1949 -0.7587 0.2254 -0.0296 -0.3257 0.3727 -0.5215 1.1621 -0.7561
 -1.9743 0.0774 5.3049 -1.8114 7.7216 0.7241 -2.9575 3.9235 -0.4815 -1.8319
 0.2216 -1.4832 -0.3757 -0.1252 -1.6760 0.4119 0.4641 0.7428 -0.8343 1.8367
 2.4046 0.4408 -3.9451 1.3586 -6.2312 -1.3268 1.5399 -3.2761 0.2961 0.9114
 4.4934 -0.0266 -8.1985 0.9324 -12.4299 0.0185 4.1133 -5.7576 1.0918 4.7917
 1.0840 -2.9584 -5.5015 1.1510 -6.6596 -0.7031 4.6498 -1.5857 0.2736 3.9613
 -0.5473 -0.7094 2.9065 -0.0360 2.8936 -0.3565 -1.8198 2.3495 -2.2617 -0.9479
 -0.7801 -0.6155 6.4383 -0.6332 6.7476 -0.1165 -3.1227 4.1860 -3.0296 -1.3072
 -0.9767 -0.5280 -0.8124 1.2062 0.3013 -0.5502 1.5317 -0.6000 0.5891 0.5156
 2.2894 -0.6906 -2.2201 1.7733 -7.5393 0.0548 2.1937 -3.7586 -0.6238 4.8151
 0.0117 1.0698 5.6886 -0.4311 3.0823 0.8604 -2.8347 0.9707 -1.5232 1.1293
 -0.9107 -0.7304 0.6198 0.1476 0.6227 1.0201 0.3954 0.3646 -0.2521 1.0602
 -1.5492 -0.1615 -1.0979 0.3577 -0.3801 -0.2016 1.4593 -0.4723 1.3919 0.7811
 -0.6307 -0.2612 -1.7399 -0.1226 -0.6920 -0.3759 0.6435 0.1603 0.6253 0.1979
 0.4103 -0.2833 4.1449 -0.9753 5.4340 1.4702 -3.6529 3.4463 -2.4315 -2.6403
 1.5030 -1.0885 -1.7639 0.4108 -3.8922 0.9999 0.4245 -0.1131 -0.9569 2.6465
 0.6817 -0.6658 -0.3239 0.6664 -3.0087 -0.4884 0.9306 -1.0620 -1.1963 2.2913
 5.4747 -0.2250 -6.9922 2.8587 -11.9996 -1.8005 2.4248 -4.9608 -2.4795 3.0314
 1.4329 0.0637 -0.4256 -0.1911 -1.4996 -0.4459 0.3366 -1.2496 -0.2109 1.0694
 -0.3980 1.4338 -3.2933 -0.7755 -1.3738 1.2442 0.2912 -1.1535 3.5219 -1.4805
 -1.5918 1.7655 1.2110 -0.4265 3.0910 -0.7553 -1.4559 1.0394 0.7481 -3.6462
 -0.0085 -0.4172 3.4798 -0.2643 3.8572 0.0944 -2.2547 2.5862 -1.6954 -1.0009
 1.5255 -1.3152 -2.2247 0.1225 -2.6760 0.8249 0.8545 -0.9382 -0.2196 1.3859
 2.4033 -0.3952 -0.0137 1.9343 -4.8395 -1.4523 0.3798 -2.1773 -2.5273 2.6319
 -2.9075 -0.5523 1.7019 -1.7671 6.4953 1.3647 -1.4824 3.7011 1.3157 -3.7802
 -2.4580 0.6655 0.6189 -0.6319 3.3125 -0.5979 -0.1280 1.0012 1.7005 -2.2786
 0.8481 0.4277 2.2466 -0.8363 0.7516 1.6764 -2.0512 0.5932 -1.1902 0.1250
 -1.6408 0.0472 -0.6597 -0.2429 1.2828 -0.2504 1.4532 0.5287 1.3084 0.0701
 -2.2460 0.7648 3.7016 -1.2501 5.2135 1.2271 -2.1062 2.2553 0.3188 -1.3509
 -1.6448 0.4272 -1.0352 0.8475 -0.5128 -1.0633 0.7271 -0.8658 1.3102 -1.0348
 2.7769 -0.2916 -6.2031 1.9171 -8.9341 -1.4012 3.4901 -4.0299 -0.3773 2.6588
 -1.3930 -0.9987 -1.5832 0.6086 -0.9333 -0.8235 2.2950 -0.7623 1.3232 0.4055
 -3.5241 1.0198 2.5780 -1.0620 3.0346 0.8817 0.0425 0.3744 2.7511 0.5805
 0.1774 1.3003 -1.3668 0.8709 -0.7283 -2.0890 0.1745 -1.2692 -0.4283 -1.8658
 1.6223 0.1073 -4.8350 1.6698 -10.5033 0.8293 4.1841 -5.7198 1.7815 6.2209
 -1.7514 -0.2673 -1.5601 0.8516 0.7776 -1.1453 1.1916 -0.2904 1.4436 -2.0547
 5.1480 -0.3290 -8.1252 0.9612 -10.1673 -1.0714 2.4161 -3.9264 -1.3272 2.2084
 0.8585 -0.2954 1.4829 0.6058 0.5606 0.5518 -0.6157 -0.0860 -0.9860 -0.0660
 -0.9040 0.0659 1.7265 -0.2358 2.8016 -0.1365 -1.4777 1.9137 -0.6350 -1.6974
 -0.6377 -0.0321 -1.2190 0.1943 -1.7600 0.6857 1.4144 -1.0468 1.7568 1.2305
 -2.2394 1.1078 7.5236 -1.2186 5.7295 1.4851 -3.4267 2.7533 -1.1124 0.1483
 -0.7700 0.0050 2.0734 -0.8293 4.0085 -1.3975 -0.9064 1.7945 -0.4971 -1.8870
 -1.9267 0.0392 1.7792 -1.8611 7.4268 0.6380 -2.4741 3.0963 1.5259 -4.8000
 -2.4972 -0.0978 1.6627 -1.1513 5.9289 0.3723 -0.7478 2.3605 1.7351 -3.2044
 0.1860 -0.5802 -0.1859 0.7807 0.1946 -1.9067 -0.4283 0.4112 -1.5604 -1.1416
 -0.1685 0.2306 -0.8040 0.6210 0.3155 -1.8005 0.1374 0.4954 -0.2263 -1.8266
 -1.8107 0.5006 1.8404 -0.8616 1.7514 0.0558 0.2668 -0.4376 2.2618 0.1028
 1.6838 -3.2252 -4.3038 1.9804 -5.0932 -1.7589 2.9990 -0.4209 -2.1832 1.8229
 1.0283 1.3434 -1.8878 0.3918 -2.0526 0.4458 -0.4262 -1.2787 1.2026 -0.6655
 0.9099 1.2400 3.0923 -0.5988 2.2164 0.0520 -2.8782 0.9544 -0.5878 -0.6857
 1.0290 -1.4839 -4.1515 1.9334 -7.6451 -0.7878 3.5223 -3.0855 0.4144 4.1321
 -2.2425 0.0670 3.9768 -1.1750 5.0518 0.4814 -1.7708 2.0979 -0.0103 -0.9788
 -2.0687 0.0006 -0.3387 0.6450 -0.1945 -1.7880 1.2732 -0.4207 1.0422 -0.6215
 2.2845 0.2652 0.0469 0.8558 -4.2708 0.6867 -1.2532 -0.9318 -1.6182 2.3625
 0.3346 -0.3734 -5.6675 0.4639 -3.0268 -0.9208 2.0492 -0.7862 1.0494 -1.9160
 2.4949 0.8695 -0.6491 0.2548 -0.1244 -0.5512 -1.4918 -0.0783 -2.0839 -1.5850
 2.1129 -0.7454 -2.2925 1.9779 -6.6024 -1.8397 1.6811 -1.8826 -1.5531 3.3779
 2.5411 1.0478 -1.2995 0.3602 -2.7481 -0.3468 -1.2330 -1.0435 -1.0129 -0.8826
 -1.0101 -1.8067 -2.3477 1.5278 -4.8361 -1.2793 3.6991 -1.9960 0.3522 3.4572
 -1.9781 1.8092 0.1761 -0.4266 3.1503 -0.9163 -0.5001 0.6445 1.2496 -3.8849
 -0.3868 -1.2169 -0.4543 0.5245 -1.5454 -0.9950 1.7175 -0.6694 -0.0308 2.3157
 -0.5757 0.7198 4.0710 -1.4766 8.7299 0.6982 -4.2968 4.0709 -0.6412 -6.2018
 -4.4097 0.6132 7.2111 -2.9612 15.7841 1.3830 -5.5928 7.6523 -0.4494 -8.3021
 -2.3577 0.3683 0.7859 -1.4914 4.6742 -0.0487 -0.5595 1.6022 1.9811 -2.5072
 1.7378 0.0982 -0.5014 1.2710 -1.3053 1.0163 -1.1635 -0.8958 -1.2603 0.2201
 4.1342 -0.5736 -0.8949 1.7687 -8.8675 0.2412 0.0704 -2.7394 -2.6017 5.2376
 0.1556 1.4338 1.0987 -0.5523 3.1654 -0.3334 -2.5153 1.1074 0.0760 -3.6776
 -0.3794 0.6373 3.2438 -0.5933 6.3995 -0.5309 -3.7517 3.6518 -1.8135 -4.4749
 2.4680 1.5985 -0.4482 -0.8771 -2.1571 1.7702 -1.5698 -0.6313 0.0558 0.3668
 3.8914 -0.2908 -7.4725 1.2412 -9.1189 -2.1035 3.2552 -3.8487 -0.0206 1.7443
 1.0687 -0.6427 -2.9102 0.1837 -3.2260 -0.4698 1.8730 -1.2723 -0.0132 1.1008
 0.4098 -1.1809 0.4687 1.0555 -1.1092 -1.4783 0.7111 1.0146 -2.2563 1.5176
 2.2628 -1.5750 -5.1695 0.9625 -5.5622 -0.5219 1.6161 -0.5661 -1.9015 0.7231
 4.5846 -0.2933 -6.7991 1.1777 -10.9116 -1.5291 2.9010 -4.6790 -0.5105 3.7647
 0.7622 0.9848 -0.9075 -0.3003 -0.5635 -1.3205 -0.7323 -0.5563 0.0467 -2.1486
 -2.8456 -0.3156 3.0798 -1.1836 4.7735 0.0058 -0.9932 2.6275 0.2016 -1.5443
 1.5571 -0.5009 -1.0017 -0.4417 -1.8892 0.7897 0.0624 0.5276 -1.1663 1.4588
 1.0808 -0.1342 -1.4661 -0.0460 -0.8581 -0.8808 0.7036 -0.3343 -0.9298 0.0119
 -5.4212 -0.4548 5.1410 -2.4007 11.8341 1.0957 -1.6103 4.9941 1.8162 -4.1201
 0.2919 0.6547 0.3110 -0.0966 -0.5904 0.3417 -0.5067 -0.0786 -0.1098 0.5833
 0.8494 -1.0433 -6.1714 1.6654 -7.5898 -1.1756 3.8884 -2.8504 0.8942 2.4122
 -0.9768 0.1156 -1.0289 0.5545 -0.4928 -2.2426 0.6154 0.2023 -0.7747 -1.3071
 0.6585 0.1331 0.6325 0.1646 0.3763 -0.3867 -1.3194 0.0154 -0.8803 -1.3794
 -0.4604 -0.6031 -2.2938 0.9388 -2.5159 -0.8404 1.5688 -1.1023 0.6529 0.2035
 -2.5812 -0.7206 3.9642 -1.3390 4.8687 1.8049 -0.9394 2.6632 0.1677 0.1655
 -1.2349 -0.5058 1.0137 0.6628 1.2837 -1.6841 0.5736 0.7110 -0.6748 -0.0689
 2.0181 -0.1711 -3.2926 0.6644 -3.7589 -1.5971 0.0863 -0.6931 -1.8255 -0.5023
 -3.0951 1.1926 3.0030 -1.1729 6.1287 0.2489 -0.9765 2.0459 1.4988 -2.0990
 -1.4396 -1.6142 0.2965 0.0693 1.4509 -0.4164 0.6313 1.6299 0.3663 -0.0253
 4.8294 0.4779 -3.7789 1.7052 -8.8776 -0.8708 0.4605 -3.8138 -1.8348 3.3719
 1.4924 -0.3009 -3.8167 2.0953 -7.7743 -1.3094 2.9422 -3.5533 0.1925 3.3076
 1.5609 -1.4163 -4.4238 1.1712 -4.9944 -1.4149 3.2542 -1.8217 -0.5044 1.8731
 -0.1533 -0.8297 -0.6765 -0.0436 0.5122 -0.3802 -0.1902 1.4169 -1.3313 -0.8021
 -1.4177 0.3908 2.0924 -0.6430 3.1020 -0.0393 -1.0160 0.8141 0.2503 -1.3415
 2.0438 1.1438 -3.7130 1.1518 -6.4451 -1.5940 1.9983 -3.4043 0.2359 1.1036
 -2.5974 0.9311 2.3728 -1.2729 5.4065 0.4524 -1.2968 1.6147 1.4314 -3.0434
 -4.4851 -0.5264 5.5175 -1.5045 9.5283 0.5057 -2.7839 4.8967 0.3987 -3.3627
 3.4249 -0.8871 -2.7102 2.1351 -8.5753 0.0739 1.7179 -3.9658 -1.2732 5.1839
 -3.7822 -0.0236 3.5909 -0.5355 5.1866 -1.6334 -0.7188 2.4894 1.0479 -2.0193
 -2.2424 0.0954 1.2596 -0.1532 2.7669 -1.5321 -0.4886 1.2011 0.4801 -1.7339
 0.0502 0.7420 3.1080 -1.2549 5.1591 0.1165 -3.0921 2.6143 -0.3984 -2.5737
 -3.7713 1.3805 8.8920 -1.1838 10.9326 1.0194 -4.5115 4.2504 -1.4285 -4.1407
 -2.2785 -0.1720 -0.1836 0.0027 0.9895 -0.5565 2.2546 -0.2530 2.0456 0.4385
 2.1702 0.9818 -0.9216 0.7337 -3.4002 -0.1390 -0.7929 -1.3713 -1.2084 0.8455
 4.0805 0.2875 -1.9521 0.8856 -4.6608 -0.8742 -0.4091 -1.3272 -2.6231 1.9010
 1.0632 -1.2515 -1.3478 1.9047 -5.1877 -0.0394 1.8114 -2.1873 -1.6368 3.9063
 1.4377 -1.6224 -3.4043 1.0828 -5.2347 -0.3900 3.0009 -2.4685 -0.6973 2.8203
 1.8986 -1.4283 -2.8373 0.6179 -4.3007 0.3521 1.4399 -1.8379 0.0210 2.7532
 1.2325 0.3133 2.1574 -0.3400 0.3056 0.3714 -2.0969 0.3079 -0.9848 0.6364
 -2.2980 -1.1630 0.9034 -0.6345 3.4027 1.2244 0.1467 1.4214 0.9611 -0.6685
 -2.7500 0.1948 3.4810 -0.6309 4.1890 1.1983 -0.9612 1.7484 0.3749 -0.5152
 -2.5312 0.0552 3.8759 -1.5655 8.6669 0.0582 -1.9683 3.5016 1.4761 -3.2747
 -2.3477 -0.2290 1.1961 -1.4661 4.4637 -0.7559 -1.0551 3.5903 -0.1741 -2.8365
 -0.9493 0.1866 1.6532 -1.0903 3.7407 -0.1818 -0.8980 1.2944 0.3177 -1.3798
 -2.2161 0.6969 1.2045 -0.5045 3.6811 -0.3058 -0.0318 -0.0038 1.8377 -1.9842
 1.1494 -0.1187 -2.8643 1.0885 -0.9767 -2.2041 0.2275 0.0433 -0.7693 -2.2836
 -0.6929 -0.8577 -0.7070 -0.2221 -2.4383 1.4685 1.2863 -0.8905 0.9594 2.5733
 -1.0552 0.7259 1.6143 -0.9488 3.8543 -0.4044 -1.5969 2.3866 -0.4415 -2.6620
 1.7665 1.2510 -2.7403 -0.1316 -3.3606 -0.2637 0.7875 -2.6426 0.9507 0.4790
 -0.4612 0.4890 0.1896 -0.0492 -2.6720 0.3944 0.0974 -0.8287 0.7816 2.3100
 -1.2180 1.1088 -0.0431 0.5135 -0.6723 -0.5971 1.3159 -2.0408 1.6520 1.1106
 3.0936 -0.2887 -1.5062 1.9857 -8.1210 -0.2788 2.4695 -4.4250 -0.8241 6.2920
 2.5074 0.3453 -2.0408 1.6285 -7.0518 -0.9815 1.5970 -3.3334 -0.8129 3.5540
 -0.0730 -1.0793 -2.2349 0.5657 -0.7525 1.1664 1.0696 0.0212 0.9675 0.1388
 0.9270 0.8033 0.0987 0.2653 -3.5665 0.2513 -0.7631 -1.0794 -0.1080 1.9235
 2.3739 -1.8277 -3.6932 1.3181 -8.0203 -0.4872 2.9822 -1.6637 -1.7411 4.7580
 -0.7470 0.6846 3.6337 -1.7534 8.3988 0.4694 -3.6949 3.9046 -0.6804 -4.7221
 -1.3287 -0.4322 3.3375 -1.0840 5.0517 1.4181 -2.0870 2.8239 -0.7067 -1.3728
 1.0749 -0.4643 -1.4727 1.4108 -4.0497 -1.2296 0.8699 -1.6722 -1.6288 1.2882
 -1.4159 0.5955 3.9412 -0.6124 4.3879 0.6833 -2.3325 1.8613 -0.5839 -1.1749
 -0.2370 0.1349 1.9037 -1.6160 2.7311 1.3072 -2.3946 1.9142 0.3138 -1.7132
 -0.4183 -0.1106 -3.8742 0.1976 -1.4973 0.7704 1.4885 -1.0164 1.9465 -1.2031
 -4.8271 0.1652 7.8483 -1.3554 9.7617 1.5893 -2.5239 3.6263 0.9956 -1.3782
 1.0250 -0.3810 -2.3971 0.3873 -2.9414 -0.6878 1.3472 -1.1947 0.5650 0.7385
 0.4400 -0.8628 -0.6619 0.2259 -0.2966 -0.6106 0.4659 -0.0106 -0.6460 -0.4078
 -2.3038 1.7109 4.4489 -2.0043 7.5122 0.5612 -2.6142 1.9583 0.7168 -3.0951
 -0.7433 -1.3378 1.4184 0.4414 0.8897 -1.7364 0.5562 1.3949 -1.5335 1.2803
 1.5710 1.3074 -4.7265 0.2413 -5.0190 -0.7975 1.3831 -2.9872 1.6270 -0.3253
 -2.7325 0.6097 4.1786 -0.4019 4.3616 0.4545 -1.3938 1.4013 0.4798 -0.0216
 -0.6638 1.2777 0.2798 -0.7766 0.4365 1.2931 -1.1240 0.2501 1.0771 -0.9675
 5.5487 0.0670 -10.2903 2.1626 -15.8022 -0.0682 4.8279 -7.2461 0.7314 5.4066
 -0.8212 -0.9740 0.8336 -0.0936 -0.2415 1.2019 0.8359 0.6193 -0.1714 1.8529
 2.1302 -0.1244 -2.8863 1.2311 -6.7104 -0.9801 2.3326 -2.5559 -1.6863 3.7568
 1.3221 -0.3496 -1.9089 1.5840 -2.3652 -1.2797 0.8346 -1.6330 -0.7214 -0.0000
 0.3631 -1.7078 -1.6638 1.2810 -3.9038 -0.7610 3.1873 -1.5501 -0.7856 3.9282
 -2.6462 -0.3996 1.5584 0.0099 5.5898 -1.1955 -0.4940 2.4347 0.0533 -3.5806
 -1.1365 -0.0292 0.6535 -0.6122 -0.1412 1.1263 0.1435 0.3562 1.7561 1.2225
 0.3624 1.0485 -0.3770 -1.6802 0.5795 0.9624 -0.9870 0.0786 1.4358 -0.6481
 1.8076 -0.1030 -1.5353 -0.2196 -2.9752 -0.1679 0.6187 -1.3264 -0.3609 1.1688
 -1.2123 -0.4072 3.9192 -1.0918 5.9211 0.0484 -2.2275 2.8334 -0.5623 -1.8478
 -2.1544 1.6326 2.3724 -0.7167 6.1406 -0.4876 -1.9524 1.5595 0.6022 -4.2819
 -4.1825 -0.4639 4.2130 -1.1396 5.9700 0.3629 -0.8504 2.7313 1.2443 -1.2735
 -0.1288 -0.0182 -1.0559 -0.3704 0.3965 -0.2224 0.1258 0.1207 1.7146 -0.8222
 -0.7261 -0.6032 1.6877 -1.0474 5.0350 -0.4231 -0.7717 2.2330 -0.3934 -2.4428
 -1.3164 0.0269 0.6217 -1.5758 4.0952 0.0623 -1.3831 2.1196 1.1352 -2.9849
 0.0617 -1.7273 -3.8180 0.8687 -4.9476 0.2345 3.6503 -2.3338 1.6676 2.9587
 -0.5228 2.1876 0.8159 -0.6129 0.4352 0.0583 -1.1617 -0.7646 1.0180 -0.4971
 -1.8350 1.0921 3.8665 -1.8785 6.2890 0.7437 -3.5216 3.0313 -0.0283 -3.9316
 -0.9225 -0.2237 0.6902 -0.7765 3.4680 0.0964 -1.2682 2.1832 -1.0444 -2.4794
 -4.9653 0.5834 6.3847 -1.7184 11.7671 0.3665 -2.6742 4.5140 1.3362 -4.2661
 1.1559 1.8489 -0.7040 0.2878 -1.6159 -0.6156 -0.0995 -2.3040 -0.0068 -0.3051
 3.5183 0.3835 -4.4135 1.7954 -10.1302 0.6003 3.5950 -6.0152 0.7659 6.0559
 -2.8493 -0.2868 0.9644 -0.9241 3.7930 0.1971 -0.4044 2.4456 0.3169 -1.9174
 -3.0826 -0.0493 5.7179 -1.7604 10.2488 0.6162 -3.5652 4.9690 0.1208 -4.2479
 -0.1715 0.5608 1.1615 -0.1705 0.3984 1.4989 -0.7407 -0.0976 0.0941 0.8889
 2.2405 1.8550 0.4046 0.1129 -2.5278 0.6116 -2.0837 -1.1836 -0.7141 0.6478
 -1.4904 -0.1576 2.4133 -1.3771 1.9898 2.4394 -1.0487 1.2632 1.3521 1.1979
 2.7770 -0.1548 -2.1370 0.8396 -5.7884 -1.7249 1.0514 -2.3773 -0.9510 2.2994
 2.2299 0.2103 -4.7920 1.7561 -5.9441 -1.1681 1.0714 -2.6859 -0.3551 0.1335
 -0.4549 -1.8431 -1.7114 -0.3835 0.1900 -0.6216 1.3528 1.5106 -0.5475 0.3921
 3.0519 0.0328 -5.6663 0.0500 -5.9262 0.1860 1.7033 -2.0875 -0.1164 0.5305
 3.0056 0.9784 -5.2247 1.4845 -10.4688 1.0205 1.7992 -4.9112 0.3561 3.8713
 -1.1369 -0.6291 0.7095 0.3912 1.7165 -0.4063 -0.2267 1.1304 -1.8630 -1.5004
 -2.7577 -0.4072 6.4814 -0.7574 8.2991 1.8083 -2.8092 3.7296 -0.0833 -2.0773
 -3.6936 -0.7308 7.0156 -2.6133 10.4810 1.3122 -3.4491 5.8946 -0.5136 -3.0626
 -0.9734 -1.2701 0.1655 0.0087 2.4578 0.0472 0.0036 1.0276 0.2879 -1.3214
 -0.1208 0.1192 -1.5147 -0.2676 -1.0916 1.4519 0.3523 -0.5149 1.3130 0.1261
 -1.2328 -0.5107 2.9039 -1.0505 3.3811 0.5076 -0.6651 2.3903 -0.9299 -0.0636
 -0.8365 -0.3414 1.0179 -0.5147 2.7086 -1.1348 0.1157 1.8501 -0.6520 -1.7699
 0.2977 0.5471 5.3012 -0.4511 2.1285 0.2987 -3.0243 1.5020 -2.6325 0.7872
 2.7281 -0.2036 -5.2297 1.3080 -4.6212 -1.3967 1.6855 -1.5063 -0.8678 -0.4721
 -2.2112 -0.9010 0.9267 -0.4653 4.3022 -0.8011 0.1421 2.3576 -0.0254 -2.3725
 1.7764 -1.1097 -4.2996 0.7737 -5.8690 -0.9582 2.2250 -1.9043 0.4961 2.2421
 1.8324 1.1896 2.0538 -0.2843 0.4868 1.2565 -2.4346 0.3140 -1.4757 0.3940
 3.8103 0.0982 -3.0141 1.2869 -6.7744 0.6041 0.2532 -2.6635 -1.4358 2.5106
 -2.5602 2.0833 2.4571 -0.7277 4.8601 0.0254 -1.9278 0.5481 1.2135 -3.5416
 1.2670 0.4193 -1.1718 1.8565 -2.8816 -0.5795 0.4634 -1.3575 -1.4492 0.6011
 -0.1348 -0.9956 -0.4057 0.2971 0.0303 -1.2578 0.9120 0.1672 0.0518 -0.4218
 -1.6058 0.6613 -1.3413 0.6089 -0.8384 -1.1295 1.2902 -1.1358 1.7078 -0.7748
 -2.0375 -0.0516 3.7389 -1.4751 5.8707 0.3430 -2.1896 3.4925 -0.3899 -2.3085
 -3.1598 1.0447 1.7206 -0.0941 3.0972 -1.4740 -0.1013 0.8664 1.1482 -2.1293
 -0.4334 -0.1499 -0.9103 0.3124 2.3191 -1.6077 -0.6647 0.8340 -0.2289 -3.8149
 -1.1288 1.1422 -0.8178 0.0874 2.8849 -1.7934 -1.1529 0.7530 0.4289 -4.6439
 -1.8496 0.6818 4.7282 -1.8672 5.1325 1.8359 -2.1757 2.4588 0.5700 -0.0778
 -0.0995 0.3392 -0.9555 -0.7817 1.4680 -0.2881 -0.1627 0.4548 0.5105 -1.6683
 2.0040 1.2225 -4.0808 0.1479 -3.8341 -1.2364 -0.0262 -1.4876 0.5176 -1.8404
 4.4151 -0.0344 -6.2272 0.5737 -10.4645 -0.0949 2.0763 -3.9441 0.1007 4.0166
 -1.0338 1.5052 4.8052 -0.6014 6.4151 0.7031 -3.4042 1.5518 -0.7055 -3.3433
 -4.0492 1.2991 6.2542 -2.2854 11.8829 0.8201 -4.3776 4.8779 0.2755 -5.8202
 1.0397 -1.0228 -0.7517 0.2720 -1.4532 -0.5413 1.1483 -0.7447 -0.3277 0.6726
 1.8011 -0.8681 -3.3584 1.4420 -6.3633 -1.3327 2.4471 -2.3873 -0.6525 2.4810
 -2.5153 0.8064 2.7789 -0.6303 4.4121 0.2980 -0.0425 0.5132 1.2652 -0.6174
 2.3795 0.1750 -1.1793 0.6039 -2.1044 -0.6722 -1.7861 0.1946 -2.0056 -0.9646
 -1.5651 0.3155 4.3253 -0.4931 6.4041 -0.6714 -2.8423 2.6060 -1.5655 -3.2079
 1.7742 -0.2913 -3.2086 0.7166 -4.4236 -0.1220 -0.0055 -0.6999 -0.8888 0.3576
 -3.8773 0.7489 4.1282 -1.1154 6.0437 0.4925 -1.1802 2.3589 0.5301 -2.3261
 2.6001 0.1946 -0.8249 0.0890 0.4097 -0.9950 -1.3013 0.5141 -1.9793 -1.8187
 2.2344 -0.9427 -4.4350 0.1836 -2.9863 -1.3733 0.2297 -0.2716 -1.1957 -0.9875
 -4.5735 1.2671 8.5033 -2.0959 14.7172 0.2425 -5.3060 5.9345 0.3069 -6.5326
 -1.1053 -0.2831 3.6466 -0.4850 2.5118 2.3336 -1.3368 1.1472 -0.9407 2.1352
 -1.9424 0.6845 4.7756 -0.3114 3.9242 0.8549 -1.5561 1.1631 0.2776 0.3818
 2.7431 -0.9234 -4.4230 1.9356 -8.2875 -1.6433 3.0822 -3.0051 -1.7918 3.6570
 4.9506 -0.5700 -5.2684 1.8835 -8.7921 -0.6045 2.2751 -4.2152 -1.0698 3.0301
 2.6302 -0.3974 -5.7491 1.6082 -9.9414 -1.1602 3.0869 -4.2422 0.1101 3.5823
 -0.4949 -0.6817 0.7922 -0.8492 4.0874 0.5112 -1.2523 2.2161 -0.8568 -2.0312
 -5.6800 0.2726 7.2070 -2.6515 10.7376 2.0186 -2.2188 4.2223 2.5043 -1.9054
 -0.8260 1.5856 -0.6828 -1.2294 1.9236 0.8238 -0.9458 0.4109 2.6973 -2.8470
 -0.5152 -1.0693 -0.6884 -0.5294 -0.2927 0.0182 0.1182 0.7164 0.2516 1.0657
 1.6163 -0.6574 -2.7335 1.8090 -3.7556 -1.5659 0.8464 -1.4472 -1.4950 -0.0718
 3.3146 1.0016 -2.4665 1.6281 -7.4459 -0.5666 0.1930 -3.6882 -0.7311 2.6887
 -2.3858 0.4872 0.2691 -0.1366 1.6222 -0.5882 1.2607 -0.1780 1.5993 -0.1273
 1.2532 -1.5261 -5.5695 2.5374 -9.5002 -1.2846 4.5341 -3.8356 0.0069 5.0497
 -1.1295 -0.5528 -0.6922 -0.0407 0.0359 -0.7694 1.6238 0.1641 1.1794 0.5891
 5.4775 -0.1782 -9.0860 3.1627 -16.1369 -1.3393 5.4536 -7.5877 0.0887 6.8144
 -2.8306 -1.1600 4.7690 -1.7638 8.3017 0.8572 -2.7243 4.9288 -0.7227 -3.1340
 -1.7163 -0.5114 0.4818 0.0344 1.1933 -1.4254 1.4748 0.6190 0.5891 0.7163
 -0.0471 0.5521 2.6667 0.1164 2.9375 1.1806 -2.0825 1.1523 -0.5065 -1.8283
 -0.6638 -0.5922 -0.3939 -1.0816 1.7068 -0.4953 -0.4031 2.6651 -0.0652 -1.4145
 3.6015 -0.1089 -4.0511 1.2165 -8.9722 -0.4977 2.1252 -3.8832 0.3142 4.2452
 3.2259 0.3253 -1.7467 1.0575 -4.6384 -1.0692 0.9847 -1.7488 -1.8374 1.9468
 2.4549 0.9634 -3.9727 0.2678 -4.1073 -0.0858 0.9165 -2.1220 0.4768 -0.0430
 1.0259 -1.7338 -0.4818 0.8116 -2.4811 0.9134 1.0026 0.0968 -0.9125 3.1238
 -1.0177 -1.1113 -0.1485 -0.2623 2.5165 -0.4001 0.4983 1.6994 -0.2313 -1.9287
 -2.7963 -0.3246 -0.1650 -1.7356 6.4354 0.0261 0.1184 2.9650 2.3466 -3.7605
 -2.1669 -1.9493 3.8950 -1.8227 8.7415 0.9216 -2.1357 5.4221 -0.7457 -3.6187
 -2.4908 0.9955 3.7952 -1.8710 8.9979 0.7050 -3.0254 3.1539 0.7165 -4.5728
 -1.3548 0.4026 -1.6673 0.2135 -0.4483 -0.9437 1.5768 -0.3391 1.3913 -0.7434
 -2.0208 -0.8266 0.0440 -0.4546 0.8169 0.5346 1.2871 0.5711 0.8605 0.8299
 1.0792 -0.2609 -1.3713 0.5136 -3.1400 -1.2218 0.9350 -0.6064 -0.4287 1.4149
 1.9371 0.2467 -2.8426 0.4330 -3.7330 -1.5238 0.7268 -1.0432 -0.1602 -0.2687
 2.7512 -1.0384 -3.6647 1.8054 -6.8339 -0.4725 1.8060 -2.6905 -1.2456 3.4105
 1.4665 1.3920 -3.2877 0.8014 -6.3284 -0.0014 1.5570 -3.3232 0.8900 1.8004
 -1.6125 1.6350 4.9138 -0.7399 5.1215 0.4446 -4.1563 2.7077 -0.8067 -2.4766
 -1.9873 1.0956 1.7418 -0.4138 3.6977 -0.8860 -1.5314 1.2378 0.3490 -3.4488
 -1.8982 0.4277 1.7428 0.2773 1.8293 -0.6440 0.3660 -0.1783 0.3234 -0.3100
 2.6563 1.5322 0.1765 1.1423 -4.7560 -0.1897 -1.2879 -2.2069 -2.3141 1.5203
 -0.8208 -0.1877 0.5652 0.2349 0.8349 -0.2840 0.8341 -0.8268 1.5815 0.3208
 -4.8598 0.5144 4.9680 -1.6245 8.3802 1.1267 -1.0286 2.8160 2.4383 -1.4599
 0.8067 1.0571 0.1552 -1.3139 0.4957 0.3764 -0.8149 -0.3011 1.0355 -0.4003
 1.3315 1.2184 -5.3068 1.5089 -5.4985 -0.8950 2.2588 -3.7423 1.7605 -0.0352
 -1.1530 0.9429 -0.0630 -0.8394 5.6926 -1.7375 -0.9304 1.2843 0.8182 -5.4739
 -1.7453 0.5119 5.0816 -0.8684 5.3866 2.1649 -3.1409 2.7747 -1.2527 -1.3241
 -0.7001 -1.4978 4.4826 -1.6689 6.1614 1.6590 -2.6115 4.4083 -1.5392 -0.7891
 -2.7506 1.3076 3.0557 -2.1107 5.9108 0.5795 -1.7023 2.0964 1.9245 -2.6571
 2.7982 -0.4010 -2.0774 2.5018 -7.0774 -0.6895 1.5264 -3.5769 -2.1114 3.5422
 -0.3611 0.0523 0.7008 -0.6957 1.8212 -0.4901 -0.3425 0.4485 0.5009 -0.9756
 1.3292 -0.4905 -2.8082 1.3205 -3.3895 -1.3775 0.6068 -0.4751 -1.5469 -0.8812
 2.9974 -0.1600 -5.7637 1.3487 -10.5984 0.3446 3.5242 -5.6121 0.6798 5.1259
 -0.5277 0.7636 3.0853 -1.6936 6.4383 0.3282 -3.4985 3.3127 -0.7264 -3.9571
 1.2908 1.0459 -0.8827 0.6636 -3.4033 -0.8003 -0.1950 -1.5362 -0.6900 0.1546
 -5.2131 0.4053 6.1068 -2.1455 12.2644 -0.3277 -2.9570 5.4579 0.4141 -5.6318
 5.6647 -1.0976 -5.7145 2.3848 -12.6800 -0.8091 2.9898 -4.4210 -2.2736 6.2219
 2.9223 -0.7055 -6.8417 2.0906 -10.5684 -0.8068 3.6643 -3.9927 -0.4501 4.1134
 -0.4943 1.5739 3.6484 -1.3502 4.5034 1.3929 -2.8108 1.4894 -0.3309 -1.5681
 -2.2410 -0.1082 1.6304 -0.8313 4.3863 1.8509 -0.2300 0.8693 1.2398 -1.0006
 1.0632 0.0019 -0.8859 1.1584 -4.3772 0.7079 0.8198 -1.6166 -0.0704 3.0421
 0.3958 -0.3865 -0.6840 -0.3137 0.2033 -0.8592 0.0362 1.0314 -0.8637 -1.0597
 2.5630 1.1021 -2.8407 0.4695 -5.2310 1.0264 0.2221 -2.8487 0.4388 1.5049
 1.5004 -0.1240 -3.5047 1.2142 -5.6112 -1.8814 1.8499 -1.9504 -0.9428 0.6042
 0.7925 -0.6281 -3.1017 0.0896 -2.0408 -1.1629 1.8284 -1.0771 -0.0517 -0.5266
 0.6594 1.0183 -1.3164 -0.5128 -0.6337 -0.3654 0.0706 -0.6100 1.4510 -0.9457
 5.4308 -1.0526 -5.6749 1.3848 -10.2447 -0.8023 2.1544 -3.6759 -1.9259 3.9951
 -2.6912 1.7619 5.3799 -1.6198 6.4144 0.7238 -2.9496 1.7844 0.9378 -1.7963
 0.0790 0.4956 -0.0602 -0.3928 -1.7995 0.3324 0.6446 -1.2853 1.5546 2.0665
 -2.2893 -0.7938 -1.3526 0.1934 -0.0910 -1.7446 2.5729 -0.9524 1.8534 0.2065
 1.7811 -1.7382 -2.0424 1.3919 -4.7593 -0.9424 2.1349 -1.1618 -0.9465 3.3375
 -0.7729 -0.2962 -0.7564 -0.2884 1.5041 0.5808 -0.0256 0.8061 0.4770 -1.5893
 1.4174 -0.6043 -4.7380 -0.7758 -3.0631 -0.1380 1.6017 -1.5345 2.0614 -0.0096
 -0.8187 0.4648 1.4511 -0.5542 1.8789 -0.1817 -0.1655 -0.1826 0.9576 -0.2425
 -0.6159 0.2220 2.8198 0.4433 0.3549 0.3779 -0.8939 0.2065 -1.5766 1.2936
 4.1437 -0.7592 -4.9833 1.9172 -9.5437 -1.1595 2.5427 -3.4019 -1.2289 4.1977
 -4.4022 1.6118 5.0425 -1.8296 6.1438 1.0105 -3.0262 2.7082 1.4114 -2.3846
 -3.5320 1.3135 7.2328 -1.9248 9.1158 2.3226 -4.5103 3.4464 0.5293 -2.7945
 1.9592 0.6105 0.0449 -0.6554 1.0714 1.8138 -2.2220 0.8293 -0.4563 -1.2755
 -2.6967 -0.5279 5.6180 -0.7550 8.9232 -0.9546 -2.8519 4.8658 -2.1593 -3.2000
 -2.0954 -0.9858 4.2128 -0.5188 3.8305 1.4676 -1.1808 2.6134 -1.3410 1.1909
 -2.1795 0.1796 2.3513 -0.0377 4.2715 -1.5343 -0.7763 1.8324 -0.0927 -2.0766
 0.3115 -1.1510 0.4844 0.2400 -1.2873 0.8438 0.0578 0.3400 -0.7544 3.0203
 -1.1205 -0.0489 5.3695 -1.3391 5.9709 -0.0914 -2.6483 2.9516 -1.1127 -0.5463
 1.3003 -1.2722 -1.0582 1.5624 -3.2984 -0.6617 1.0612 -1.0819 -1.6355 2.3926
 2.5278 -1.4872 -1.7497 0.0980 -4.2794 1.1358 0.2660 -0.9882 -0.9790 2.4571
 2.6989 -1.0625 -3.5100 1.3472 -7.8931 0.0935 2.6869 -3.5311 0.4103 5.2887
 3.6673 0.4752 -2.1073 1.1806 -4.7470 -0.3002 0.4371 -2.0649 -2.0598 2.1845
 -0.5543 0.0745 1.4843 -0.3853 3.4522 -0.7264 -1.7237 1.6089 0.3408 -2.9540
 -1.6863 0.3334 0.9682 0.6826 1.5118 -1.1025 0.6491 -0.2086 0.4682 -1.1052
 0.8205 0.3623 -1.8852 0.0538 -0.3403 -0.3500 0.6785 -0.8785 -0.2605 -1.4926
 -1.3931 -1.0855 -0.2220 -0.4158 2.0838 0.4305 0.9116 0.8186 0.8062 0.0569
 -0.1554 0.7203 0.8712 -0.6065 1.0147 0.7661 -0.7434 0.8300 0.0685 0.0747
 -2.4636 0.6984 3.4313 -0.3850 5.6763 -0.8974 -1.6916 1.4909 0.7851 -3.0880
 -3.2815 -0.2872 4.1342 -0.8883 5.9238 0.4862 -1.4765 3.4569 0.3282 -1.8915
 -2.3088 1.6981 3.3191 -0.8074 5.4300 -0.3366 -1.9532 1.6204 -0.2523 -3.0082
 -2.6296 0.0045 1.7393 -0.3689 5.1538 0.0007 -0.4828 2.0559 1.3785 -3.1138
 2.1480 -0.0928 -4.7744 1.0147 -5.1455 -1.0377 2.1022 -2.4810 0.7593 0.5360
 0.5350 -0.4070 -2.0500 -0.3157 -3.9279 0.8729 1.4777 -1.6972 0.8825 2.8215
 -1.2591 -1.2249 -0.0113 -0.9181 0.7126 0.1355 1.3596 0.8061 1.8245 0.7243
 -1.1566 0.9813 1.9994 -1.7311 7.4163 -0.4720 -2.8061 2.9826 -0.1043 -4.7656
 1.7798 0.6318 -1.1606 -0.5623 -1.2433 2.0098 -1.0326 -0.0614 0.4186 0.5866
 -2.1404 -0.5080 4.2696 -0.7693 4.9281 -0.1605 -0.8241 2.6604 -0.5001 0.0267
 0.4876 -0.0321 -1.0283 0.9559 -1.7065 -0.7459 0.3417 -0.6298 -1.0462 -0.1813
 -1.5386 0.1566 4.4782 -0.2543 5.7335 0.8830 -2.7940 2.1503 -1.2142 -2.3560
 0.2033 0.5930 -0.6530 -0.4823 2.4603 -0.9957 -0.7170 1.0786 0.1365 -2.9902
 -3.7708 0.3017 7.5245 -1.7270 10.1263 1.9071 -3.3481 4.4771 0.6093 -1.9907
 -1.4385 -0.5251 -0.4751 -0.9503 2.9375 -0.2223 0.0530 1.9478 1.3878 -2.4135
 0.7938 1.0025 2.9974 -0.5551 -0.6576 0.9214 -1.2956 -0.4634 -0.3980 2.1503
 0.8281 0.6198 2.5108 0.1073 -0.4433 -0.2866 -0.1961 -1.2010 -0.8667 2.3350
 -1.3032 -0.6650 0.4359 -0.5519 4.7812 -0.3627 0.3113 2.0089 0.5012 -1.9342
 0.2375 -1.4210 -2.9938 1.6567 -7.9064 -1.1021 3.8327 -2.7236 0.0014 5.1770
 1.7141 -0.9271 0.5140 0.1983 -0.5983 0.9366 -0.6981 0.2805 -1.6642 1.1146
 0.9318 0.1868 1.5977 -0.3771 -0.5833 0.8903 -1.8145 0.7185 -1.2962 1.2325
 4.0366 0.8011 -6.0903 1.9045 -9.6800 -0.9564 2.1776 -4.6301 0.2947 1.7465
 2.4974 -1.1056 -6.1885 0.8340 -9.2477 0.4244 3.1432 -3.1853 -0.0536 3.7169
 0.3148 0.1192 2.2068 -0.2796 2.6316 -0.5858 -2.2168 2.1593 -1.9862 -0.9597
 4.1338 -0.0316 -2.8078 2.0000 -8.2523 -1.3848 1.5523 -3.4594 -1.3831 4.1014
 -0.8770 -0.7533 0.0109 0.9597 -1.8189 0.1594 1.1046 -0.7230 0.1262 2.1713
 -1.4074 -1.3314 2.3409 -0.4521 5.6059 -0.5104 -0.4815 2.4521 -0.4739 -1.3486
 -5.6417 -0.5324 5.8226 -2.0098 12.6403 0.1591 -3.3133 6.2724 1.3865 -6.0013
 3.2127 -1.1269 -5.3918 2.0707 -10.8682 -0.8540 4.1062 -5.0633 0.2812 5.6053
 1.1062 -0.3999 1.9800 -0.4800 2.7291 0.0071 -1.7355 1.5334 -1.7873 -1.4980
 3.6170 -0.0190 -5.4870 1.6889 -8.1435 -1.7007 3.0270 -3.6882 -0.8530 2.4139
 1.6293 0.2360 -0.9768 0.2986 -2.2802 0.2027 0.3678 -1.3655 -0.4513 0.6469
 -1.5009 0.2346 -1.6669 -0.6594 2.4658 -0.3784 0.6547 0.8887 1.3782 -2.4937
 -0.5940 -1.2318 -2.1113 0.0039 0.1180 -0.9105 2.3410 -0.4608 1.2048 0.1126
 -2.0930 0.0505 0.8498 -0.7407 3.7121 -0.2684 -0.2961 1.2940 1.4560 -2.2387
 -2.7867 0.6081 1.8515 -0.7141 2.3467 0.0809 0.6546 -0.2756 2.6731 -0.0811
 -1.7737 0.9308 1.0443 -0.1889 1.5758 -1.1741 -1.0728 0.6733 0.8155 -1.8789
 -0.7339 -0.6302 2.7335 -0.8472 2.2528 0.1010 -0.9980 2.5738 -0.8977 0.6820
 -2.8043 -0.1469 1.9665 -2.2177 8.6685 -0.5613 -2.2329 3.8560 1.1519 -5.5685
 0.5273 2.0527 -1.8824 0.6978 -1.8475 0.3001 -0.7802 -1.3922 0.3887 -1.9805
 -0.3980 0.8853 -2.9762 0.9449 -4.2164 -1.6044 2.9220 -2.7579 0.9113 1.2024
 2.5490 -0.3078 -6.6416 1.9454 -8.3830 -2.2591 3.0981 -3.2403 -0.9380 0.8382
 -3.5383 0.2890 4.6236 -1.4293 8.7740 1.2715 -2.4929 4.0157 1.1741 -3.2373
 -0.0616 0.0957 2.1452 -1.7547 3.2817 1.5552 -2.1157 2.3652 0.2047 -0.8539
 -1.2310 -0.9763 0.6653 -0.1681 2.1205 0.1624 0.2991 1.5905 -0.6058 -0.4044
 2.7988 -0.1587 -6.7847 0.8420 -8.0101 -1.1714 2.9541 -3.4212 1.0376 1.6308
 -0.8173 -1.1191 -2.2010 0.6292 -1.0080 -0.9895 1.7723 0.0918 0.0039 0.0779
 -5.3073 0.1135 8.3262 -2.1517 13.2116 1.0686 -3.2953 5.9035 0.4128 -4.1898
 -2.8134 0.6938 1.6910 -1.4789 4.3589 0.6307 -0.6331 1.7456 1.1030 -1.2389
 4.1031 -1.0871 -5.6058 1.9212 -12.6306 0.4382 4.1479 -5.9384 -0.0321 7.6735
 -1.4782 0.6186 -0.5633 0.3613 -0.0012 -0.4957 0.4879 -0.7406 0.9865 -0.9596
 -2.2677 -1.8537 1.6926 -0.4772 3.2548 0.1017 0.7043 2.2014 -0.7391 0.2206
 -1.7756 -0.0234 0.6997 -0.0654 -0.3286 -0.3044 0.1611 0.0562 0.2476 0.4679
 1.5164 -0.6864 -1.2927 0.2747 -3.7035 0.0159 0.7750 -0.7660 -1.1860 2.3420
 0.0792 -1.1165 2.1139 0.8618 -0.3120 0.0303 0.0088 0.4618 -2.1255 1.6507
 -1.4895 -0.0398 2.6946 0.0673 1.6241 0.1892 -0.3111 0.2387 0.0965 0.4807
 1.3317 0.1960 -0.2280 0.2772 -2.3298 -1.0796 0.3274 -0.9316 -1.8441 0.9136
 -0.0444 -1.1659 1.6046 0.0512 0.8408 0.1408 -0.8712 1.6324 -1.2389 0.9703
 2.7909 -0.5602 -3.2852 1.2102 -7.1899 -0.2595 2.0729 -2.6158 0.0351 4.5839
 -1.3607 0.1271 2.6357 0.7703 1.5395 -0.7032 -0.5975 0.4131 -0.8575 -0.2240
 4.5400 -1.1785 -6.1027 2.2849 -9.2188 -2.7933 1.8194 -2.7513 -2.8799 0.7979
 -1.3355 -0.8888 -2.0768 -0.3694 0.4068 -0.0021 0.9740 1.1184 1.1504 -0.9425
 -5.6678 1.0774 9.2586 -2.9491 15.0241 2.5852 -5.0129 5.6283 0.8192 -4.9091
 -0.5865 1.3580 0.2369 -0.6428 1.2400 0.9069 -1.1631 0.2730 1.5178 -2.0162
 -3.4175 0.1226 1.2520 -1.3203 7.1705 0.5060 -1.0723 2.9013 1.4470 -4.5134
 -0.9210 1.6434 -0.3683 0.3717 -1.4724 0.0344 0.8722 -2.0342 2.3043 0.2945
 -1.1923 -2.3560 0.9106 0.1359 0.0678 -1.1452 1.6585 1.3947 -1.4118 2.1194
 0.2224 0.2726 -0.5286 0.3044 -1.2272 0.5261 0.6192 -1.5751 0.2806 1.3733
 0.1615 -0.1723 -0.4201 1.1422 -1.5493 -1.9318 -0.2229 0.5598 -1.6651 -0.4243
 4.2520 -0.0015 -5.5586 1.6626 -7.9181 -0.9172 1.7156 -2.9170 -2.2188 1.3908
 1.1672 0.1004 3.3904 -0.2205 -0.6278 0.8823 -0.9943 -0.1512 -1.1268 3.7914
 1.2278 0.6971 -2.0896 1.1505 -5.1371 -1.6580 1.5609 -2.9483 0.8802 2.4024
 4.1857 -0.0403 -2.9278 0.9780 -6.4535 -0.1386 1.0285 -3.0637 -0.8813 3.1208
 1.9237 -1.3229 -2.3402 0.9689 -5.3929 0.8204 1.3373 -1.5687 -0.9344 3.7358
 3.6732 -0.5869 -5.6855 1.4068 -9.4414 1.1370 2.4437 -4.2084 0.0619 4.4456
 3.0514 0.2032 -5.3113 0.5872 -7.5959 0.0274 2.3101 -4.1057 1.5826 2.9275
 0.5374 -0.7599 -0.9679 0.2550 -2.9296 -0.8288 1.5265 -0.9825 0.0474 2.6088
 -1.2509 -2.0956 -0.3220 -0.1888 2.3999 0.0896 0.7163 1.8300 -0.0004 -0.5237
 1.5487 -0.4027 -0.8644 0.7617 -5.8515 0.2792 1.2609 -2.2551 0.0547 4.1487
 0.0498 0.3025 -0.6674 0.4451 -1.4937 -1.3527 1.1400 -1.4203 0.3595 1.0767
 -3.2793 -0.3383 -0.1471 -0.6992 4.5562 0.0638 0.3844 1.7757 1.0320 -2.9144
 -1.2156 -0.2594 0.3363 -0.0348 0.2529 -1.0019 1.4124 -0.4228 1.1439 0.8575
 -0.9523 0.6937 3.5774 -1.3077 3.2255 1.0815 -2.4245 1.8546 -0.2382 -0.4293
 -1.3528 0.9435 -1.0681 -0.2728 1.3680 -0.8463 0.1316 -0.7172 1.0963 -2.9049
 3.2939 -0.6268 -5.9226 1.7077 -9.4785 -0.6490 3.1928 -4.0372 -0.3919 4.0146
 0.0194 0.9554 -2.5336 0.5232 -4.3862 -0.2154 1.5739 -2.0833 1.4521 1.2086
 -1.1691 0.1258 1.8108 -0.4874 1.1586 0.9376 -0.7821 1.3739 -0.1972 0.2001
 -3.0751 1.1015 5.4423 -0.8769 7.7227 0.5460 -2.3784 2.7720 0.4308 -3.0726
 -2.6007 0.5001 3.4524 0.1804 3.8761 0.2060 -0.4844 1.0830 0.5125 -1.4824
 3.9176 0.0349 -7.1680 2.0782 -12.3857 -0.9957 3.6773 -5.8792 0.2362 4.5932
 1.5069 0.0845 -3.4041 -0.3259 -3.8289 0.5254 1.1206 -1.5755 0.6520 0.7458
 0.3568 -1.0841 0.8731 -0.9862 4.5995 -0.1026 -1.9750 3.0035 -1.0592 -3.1377
 1.0920 1.2478 0.9083 -0.1653 -3.3625 1.3568 -0.3828 -2.2625 0.2010 2.2311
 6.2883 -0.6540 -5.1883 2.3261 -12.5691 -0.9258 1.8257 -4.6311 -2.9681 6.0365
 1.1806 1.0165 1.3285 -0.3339 -0.4109 1.1596 -1.1666 -0.6381 -0.6865 0.9936
 -1.5847 0.3700 0.7544 -0.6496 0.8681 -0.3826 0.4642 -0.1526 1.0867 1.0142
 2.8048 -0.5402 -0.4209 -0.4722 -1.4354 0.0089 -1.3415 0.2879 -2.3855 0.0491
 -1.1371 0.4581 2.1254 0.0528 4.3881 -0.0653 -1.6556 1.7984 -0.5327 -2.9123
 -2.1258 -0.0911 4.5611 0.1982 3.5537 0.3453 -0.8002 0.4309 0.4431 0.5730
 4.0570 -1.7399 -5.5788 1.8387 -8.7676 -1.2301 2.6683 -3.2569 -1.0541 3.5257
 -0.3236 1.5302 -2.1298 0.4754 -2.2867 -1.0299 1.8348 -2.8628 1.8193 0.4778
 -3.3702 0.7520 4.9549 -1.0260 8.3244 0.6376 -2.8884 2.8878 0.1988 -3.9440
 -1.8971 0.3524 2.3387 -0.3229 3.5342 -0.6964 -0.9988 2.0451 -0.2316 -2.0266
 -2.4889 0.2266 2.4198 -1.9242 8.0912 0.3835 -2.3718 4.3628 0.2150 -5.2255
 4.1428 0.0289 -4.0619 0.5624 -6.3214 0.9725 0.0919 -1.8521 -1.9005 1.6304
 -1.4680 -1.2623 -1.1783 0.5822 0.4097 -1.3052 1.8999 0.3950 0.9210 -0.2172
 -1.3088 -1.0554 1.6859 -1.1569 0.8503 1.3501 0.3012 0.5440 0.8152 1.6693
 2.5362 -0.0886 -2.1617 0.3682 -6.6491 1.9035 1.0473 -3.2613 0.6052 4.7201
 0.7528 -1.9350 -2.7420 0.6361 -2.5014 -0.7616 2.0320 0.0308 -0.0743 1.4693
 -2.6259 -0.7068 -1.7161 -0.0766 -0.5591 -1.4961 2.9637 0.0170 1.5894 1.0239
 -0.2694 1.2033 -1.5558 -0.6221 -3.6343 1.2327 0.9637 -2.0372 2.7157 2.4244
 2.7232 -1.6594 -3.3371 1.8485 -9.4061 0.0784 2.5342 -3.0391 -1.3797 5.7073
 -1.8098 0.0639 1.0316 0.5969 0.7068 -0.3425 0.6298 -0.3146 -0.0989 0.8455
 -2.2965 0.4218 -1.2575 -1.5614 3.7809 0.3879 -0.8665 2.4402 1.9418 -4.4055
 3.6201 -0.2908 -5.4639 1.4250 -6.4800 -2.4684 1.8433 -2.6365 -0.7613 0.9237
 2.9166 0.3244 -3.1791 0.5266 -5.9602 -1.7193 0.9117 -2.2326 -1.6214 1.7417
 -1.5502 0.2313 3.9461 -0.7155 3.2678 0.8246 -1.4086 1.3072 -0.4266 0.1344
 2.2094 1.3102 2.1059 -0.1212 0.2986 0.0753 -2.1187 -0.2238 -2.0844 0.3182
 -0.5523 -0.6079 1.4513 0.9700 0.0644 -0.3738 -0.5511 0.7684 -1.7655 -0.0065
 -0.1597 -0.7854 -2.2439 -0.0403 -1.0988 -0.1939 1.3608 0.4768 -0.1653 -0.2803
 1.2615 -0.1762 -0.0659 -0.1015 -2.2569 -0.5342 0.8242 -1.1746 -1.1636 2.2449
 -2.3814 -0.1815 4.1988 -0.6357 5.2444 1.5571 -1.8273 2.0702 -0.0437 -0.2362
 0.3367 0.1227 0.5476 -0.5651 2.7098 0.5737 -2.5746 2.5381 -2.2109 -3.2221
 0.8594 -0.4215 -0.7909 -0.8490 0.0553 1.0243 -0.9647 1.0798 -1.3362 -1.3193
 -2.0396 1.3537 5.0343 -1.5751 4.9035 2.1152 -3.4735 2.5300 0.2632 -0.7225
 2.0315 -0.1850 -1.6904 0.0747 -6.1028 0.2401 0.9691 -1.6959 -0.7207 3.5958
 -0.7156 -0.7218 -1.9032 -0.5189 0.9653 -0.2904 1.3692 -0.4345 1.8077 -1.3239
 -0.3177 -0.0820 -2.4420 -0.0899 -1.9858 -1.3398 1.1618 -0.9361 1.4441 -0.2344
 0.6266 -0.5169 2.2159 -0.3242 0.3037 1.3674 -0.5253 0.1034 -0.6412 2.1418
 -1.1200 -0.6836 -1.0022 -0.8472 0.6879 -0.3162 0.1647 1.3852 -0.5910 -0.5852
 1.6364 0.6288 -3.8644 0.7518 -4.9987 0.3207 1.3787 -3.0177 1.1870 0.9548
 3.6078 -0.9690 -2.6377 1.4280 -6.4542 -1.2482 1.3807 -2.0092 -1.9368 2.6284
 -0.9574 0.4371 0.6203 0.4808 0.1087 0.4718 -0.9345 -0.3264 -0.2911 -0.7829
 -1.3531 -0.6527 -0.3721 0.4633 1.0117 -0.4486 1.0750 0.1166 0.8292 -0.5974
 2.5516 -1.1268 -3.0678 1.8480 -5.4913 -2.2821 2.0225 -1.5585 -2.5062 1.6616
 1.6252 0.1096 -0.6400 -0.5598 -4.7344 1.7819 0.2024 -2.1430 0.7556 4.2742
 0.8428 0.0960 -0.0823 -0.0584 -1.8859 -0.0948 0.2627 -0.5316 0.2432 1.4796
 2.3965 0.2121 -3.1931 0.7087 -4.9782 -0.4375 2.2296 -3.6908 0.9618 2.2709
 -3.0803 0.9016 2.4437 -0.0940 4.1291 -1.0144 0.3229 0.7652 1.1976 -1.2081
 1.8253 1.0365 -1.6303 1.0101 -5.3762 -0.9310 0.4383 -2.5495 0.1188 2.4724
 3.1118 -1.3668 -4.7294 2.8294 -10.2599 -0.6035 3.6783 -4.2462 -1.0268 5.5872
 -0.5763 1.1685 0.5458 -0.1965 1.3171 -0.2874 -0.0277 -0.7904 1.2991 -0.9111
 0.0069 -0.6345 -0.6043 1.5384 -1.4601 -2.3495 1.1187 -0.5133 -1.0386 1.3175
 -0.1708 -2.1597 -3.1985 0.8060 -3.2162 0.1932 2.8193 -0.6835 0.2536 2.2862
 -1.7502 0.1078 -0.6907 0.8011 -0.8592 -1.1884 1.5616 -0.0126 -0.3473 -0.3873
 0.5571 -1.3704 -0.6629 0.7825 -2.8122 0.4022 0.9499 -0.0185 -1.1079 2.8499
 0.5644 -1.0209 -1.5321 -0.6443 1.3340 -1.5144 -0.0070 1.9165 -0.6335 -1.7214
 0.9064 -0.0812 -4.0845 0.5350 -6.4020 0.0915 2.8273 -3.0224 1.8230 3.8546
 -2.2003 -0.5607 1.6797 0.3868 1.3059 -0.5400 0.4959 0.3944 0.0720 0.8582
 -0.4942 -0.2972 2.8961 -1.1326 2.0713 1.5281 -0.6729 0.6603 1.0242 1.7844
 -0.1203 1.8502 0.8297 0.2638 -0.4853 -0.7858 -1.0578 -0.3796 -0.5369 -0.9817
 -0.8745 1.3782 0.1833 -0.3622 2.9125 -1.3651 -1.0793 1.3092 0.1057 -3.5128
 -4.2179 0.6857 4.9965 -3.4771 12.5266 1.0543 -3.5448 5.5719 1.9731 -6.1298
 1.5068 0.0657 -0.3976 0.6266 -2.4886 -0.6157 0.2150 -0.9221 -1.0272 0.9206
 1.4095 -1.4701 -0.2175 0.9450 -3.1571 0.3281 0.0324 -0.6895 -1.6888 2.6209
 -5.1005 0.7051 5.6392 -0.3288 9.6551 -1.3612 -1.5803 3.4703 0.4658 -4.0677
 3.1613 0.3338 -2.2045 0.2596 -4.0415 -1.3055 -0.2362 -0.7144 -0.8013 0.4291
 3.7703 0.3556 -5.2871 0.9497 -6.9604 -0.5667 1.0821 -3.1166 -0.4139 1.0763
 -0.6211 -0.7498 -1.7546 -0.0122 -0.6584 -1.3966 1.6919 -0.0732 0.7132 0.7988
 -0.1488 -0.5164 1.0630 0.3589 1.2002 -0.0487 -0.2996 0.7925 -1.2476 -0.0718
 0.6249 0.2380 -0.0183 -0.2063 -0.9750 0.5368 -0.9679 0.3842 -1.2327 -0.2184
 0.9020 0.5992 -2.6846 0.7881 -4.7309 0.7635 1.7308 -3.0161 0.7163 1.6724
 -1.6480 1.1717 1.4219 -0.1434 3.5617 -0.3716 -1.3693 0.4248 1.0740 -2.6864
 -1.4237 0.1723 0.8172 -0.1531 0.0268 -1.0390 0.2289 0.7004 -0.2611 -0.0159
 -0.1350 -0.5195 2.2843 0.9545 1.2383 -1.2343 -0.0547 0.1680 -2.3360 0.6771
 0.1015 -0.8964 -4.5005 1.0701 -2.8136 -1.4340 2.1507 -0.8713 0.6090 -0.6488
 4.7424 -1.1887 -5.1584 0.9934 -10.3312 -1.2274 1.8933 -2.5518 -2.2883 4.4562
 -3.1092 -0.1384 1.1501 -1.9502 5.7604 -0.3970 -0.1606 3.0194 1.4172 -2.3564
 2.0030 0.2630 1.3794 0.1574 0.9646 -0.2135 -2.8841 1.8382 -2.7421 -1.7404
 0.0611 -0.1050 0.6201 -1.1173 3.2016 0.4515 -1.5383 1.8360 -0.6114 -2.6635
 -0.1518 -0.8559 -2.4448 1.4293 -3.4679 -0.6021 2.6238 -1.9081 0.0647 1.6335
 -2.2783 -0.1230 3.4741 -0.3282 4.9984 0.8191 -1.8421 2.9082 -0.7023 -1.7621
 1.0404 0.5805 -0.3664 -0.2908 -0.2463 -0.4714 -1.0374 -0.0280 -0.3779 -1.1462
 -2.2340 -1.0791 3.2724 -0.9863 5.0811 0.7632 -1.0035 3.0099 -0.6370 -1.3396
 0.2912 -0.4300 -1.0557 -0.0909 -3.0126 -0.0138 1.2345 -1.1712 0.0936 1.8885
 1.4479 -1.5483 -5.9707 2.5903 -8.2004 -2.5874 4.7873 -3.4724 -0.0703 2.7875
 1.0943 -0.0877 -5.9543 0.7253 -6.1317 -0.3700 2.8136 -2.6776 2.4002 1.0590
 -3.7659 0.1469 3.0408 -1.5031 6.5067 0.2075 -0.9663 2.6821 2.0061 -2.1659
 -0.3168 -0.5622 1.1623 0.1115 -1.9085 0.1861 0.6756 -0.0057 -0.2384 3.0935
 -2.7122 0.4798 4.0359 -1.0151 7.5127 0.3584 -2.6588 2.9889 0.3304 -3.4056
 0.4371 1.4390 1.2375 0.2097 -1.3820 0.7719 -0.7104 -1.6160 0.3845 1.4214
 -0.5429 -0.0823 -4.5544 0.8356 -1.9590 -2.0764 2.6425 -1.4495 1.2276 -1.7194
 -2.6528 0.0982 2.0266 0.3807 4.2836 -1.7139 -0.0567 1.1014 -0.0490 -3.1424
 1.6823 -0.3310 -5.1425 1.4192 -4.7900 -2.4578 1.7112 -1.8806 -0.2133 -0.6450
 0.1226 -0.4768 -2.1757 0.2520 -3.4002 0.0892 1.4728 -0.9490 -0.3284 1.8434
 0.4581 -1.0927 -0.8743 0.9312 -3.7524 -1.0867 1.5849 -0.5269 -1.6385 2.3266
 4.5351 0.1908 -4.7058 0.1705 -7.1865 -0.2705 1.0005 -2.6810 -0.5637 1.2480
 3.4076 -1.0761 -4.9457 1.6243 -6.9824 -1.1633 3.0713 -3.7145 -0.4709 2.4079
 0.5438 0.9462 1.6798 0.3245 -0.0932 0.5913 -0.3983 -1.3466 -0.4735 0.9335
 1.1584 -0.7465 -2.5383 1.6558 -6.3991 -1.4209 2.0160 -2.8998 -0.3691 2.8681
 0.0377 1.6608 0.0977 -0.2988 3.9157 -0.6495 -1.8566 0.5086 -0.0688 -4.1241
 2.1945 0.2721 1.2357 0.9696 -4.1126 -0.2446 -1.0745 -1.5201 -2.2134 2.7700
 1.5315 0.7892 -0.5610 -0.0387 -2.4304 0.9580 -0.3760 -1.4549 -0.4399 1.1226
 0.7482 -0.3581 0.5503 1.2299 -3.0240 -1.8506 0.2525 -0.2736 -1.9441 1.7528
 -0.3785 0.4585 2.1565 -0.4046 4.1576 0.4628 -1.3843 1.0038 -0.0492 -2.3763
 -1.5836 -0.7429 2.9184 -0.3539 3.8259 -1.3578 -1.2536 2.7297 -1.4170 -0.9370
 1.0585 1.5622 -1.4841 1.0502 -1.1435 -1.7879 -0.3883 -0.9917 -1.3923 -2.8885
 -1.8502 0.3659 0.7661 0.1456 1.1020 -0.6651 1.0582 -0.5226 1.6430 0.1655
 -0.0234 0.5872 0.5261 0.6890 0.2251 -0.4547 -0.0862 -0.5598 0.1508 -0.3254
 4.1220 -0.8917 -5.0273 0.6163 -8.3124 0.0830 2.0450 -2.7408 -0.5481 3.7438
 -0.9763 1.4975 0.1307 -0.2033 -0.9950 -0.6114 0.3366 -0.8975 0.8842 0.0530
 1.8934 0.1631 -1.0117 0.7213 -3.2131 -0.9328 -0.1885 -0.8154 -1.0554 0.5504
 -0.9499 0.8556 2.7276 -0.6939 3.8495 -0.2900 -1.2962 0.7022 0.3793 -0.8004
 0.7284 -1.3470 -1.5249 0.5944 -2.6226 -0.4673 1.1386 -0.2246 -0.5701 1.3414
 -1.2898 -0.6131 -3.5943 1.1427 -5.3330 -0.1088 3.3979 -2.8434 1.4582 2.6791
 -0.6806 -0.2024 0.2493 -0.7957 1.1946 1.1682 -0.5082 0.2781 0.5320 -0.4901
 0.1664 -0.2313 1.8136 -0.6645 2.5298 1.4170 -2.3397 2.3581 -1.5999 -0.9223
 -4.4771 0.3132 5.2121 -1.4765 8.3173 0.6916 -2.4622 3.5806 0.7785 -3.1227
 -2.3273 0.0829 1.5468 -0.4146 2.8044 -0.5020 -0.5827 1.9941 0.7185 -1.0456
 1.0573 -0.3011 1.3300 -1.0017 2.9182 0.1518 -1.5743 1.6604 -1.4511 -1.4515
 0.7942 0.1817 -4.0074 1.3854 -5.4700 -0.6621 3.5425 -3.0824 1.2830 2.8803
 -2.3252 0.2149 3.0415 -0.0340 3.7449 -0.7171 -0.7923 1.1297 0.0667 -1.0651
 0.3776 -1.9138 -0.1799 -0.1816 0.7670 -0.4514 -0.2273 1.7187 -1.1826 -0.2853
 -2.0848 0.7729 3.2665 -1.3363 5.6550 0.2556 -1.7887 2.5450 -0.2732 -2.4246
 -3.2332 0.6488 2.6292 -1.0063 6.0329 -1.0516 -1.8362 2.5356 1.0144 -3.8953
 2.2321 -0.0118 -4.9975 0.6903 -6.0578 0.3642 1.8845 -2.9081 0.7482 1.8085
 1.0432 -0.6821 -1.2121 0.6113 -0.8729 0.0304 -0.4376 0.4810 -1.2088 -0.4112
 3.3475 1.3583 -4.1056 1.5900 -5.6378 -2.5498 0.6691 -3.3657 -1.0419 -0.1466
 2.5944 1.0992 -0.0796 1.0808 -3.6917 0.3402 -0.8502 -2.0448 -1.5062 1.7675
 3.4792 -1.4480 -5.9137 1.1564 -8.6624 -1.5568 2.1140 -1.8635 -1.4720 2.1378
 -3.2906 -0.4627 5.0783 0.0918 4.2994 0.8165 -0.2437 1.9000 -0.4338 1.7564
 -1.2148 0.1123 3.0795 0.1744 3.3510 0.4375 -0.8265 0.4310 0.3936 -0.2765
 3.2552 1.3828 -2.8461 0.6660 -6.0940 -0.0720 -0.1965 -2.3201 -1.2586 1.1343
 -2.6874 -1.2435 4.7294 -0.7502 6.1154 1.4114 -1.3624 3.2626 -0.7950 -0.1509
 0.1247 -0.4654 1.6358 -0.0917 1.0973 0.3180 -1.0793 1.2913 -1.4611 0.2360
 -2.4888 0.0447 1.2165 -0.4977 3.3819 -1.5330 0.1415 1.0979 1.0465 -1.7167
 -1.1022 -0.5105 1.2702 -0.8651 2.0153 1.5498 -0.9359 1.6538 0.7588 0.0012
 0.0388 -0.9419 -0.1000 -0.7489 1.8597 -0.3923 -0.4543 1.2371 -0.0458 -0.7435
 -3.1861 -0.6048 3.0491 -1.7533 6.2664 1.0889 -0.8895 3.7858 1.1530 -1.1121
 0.9785 0.3820 -3.5881 -0.1346 -3.4147 -0.5286 0.8253 -1.3614 0.7489 -0.0590
 3.8472 -0.6052 -5.6452 1.6319 -10.4698 -0.0681 3.2513 -5.1677 0.3956 5.3043
 2.8392 1.2714 -1.1454 1.2077 -4.4445 -1.9295 -0.4142 -2.4433 -1.6966 1.4293
 -2.0137 -2.3865 1.2110 -1.0602 3.4497 0.0276 -0.0799 3.6307 -1.0334 -0.4609
 0.8395 0.3109 0.1908 0.9670 -4.0601 0.8082 -0.2232 -1.2215 -0.3103 3.5311
 -1.1493 0.4031 4.2602 -0.9327 4.9497 1.3769 -2.8071 2.1661 -1.1644 -1.4315
 0.5959 0.3130 -3.0908 1.0001 -4.4789 0.0044 1.7019 -2.0664 1.1695 1.2328
 3.5569 2.0858 -4.9083 2.4333 -10.5741 -1.5660 2.4632 -5.2814 -0.3663 2.9695
 -2.4546 -0.8822 3.4414 -1.1964 7.1157 0.7668 -2.2028 4.3219 -1.1015 -3.5680
 -0.8794 1.2494 2.6151 -0.9594 3.9161 0.5231 -1.9363 1.4612 0.1159 -2.2204
 -3.7030 0.7710 2.0889 -0.5557 5.4931 0.5196 -1.1401 1.9288 2.5705 -3.4138
 2.8354 -0.8062 -3.3431 1.3058 -7.9588 0.5711 2.1490 -3.0692 -0.7776 4.4206
 -3.2887 -1.2149 0.6256 -1.4992 5.9462 0.0955 0.5679 2.4914 3.0430 -2.7663
 -3.6391 -1.2363 3.2858 -1.3800 8.6741 -1.1611 -0.6098 3.6697 0.9037 -3.4587
 -3.9731 0.7823 4.4623 -2.6662 11.8725 0.7262 -3.9348 5.2965 1.2987 -6.4335
 0.3790 0.4713 0.6587 -0.7622 3.0194 -0.3202 -2.0072 1.5367 -0.5900 -3.2281
 3.5545 -0.3207 -2.3093 0.5266 -4.0233 -0.5126 0.1676 -1.6908 -1.6976 1.6584
 -0.2045 -0.0639 1.8863 -0.2043 -0.4969 0.1214 -0.2770 0.6652 -1.2877 1.8770
 1.9385 0.5892 -2.6700 1.3627 -5.7862 -0.5760 1.4624 -3.0655 -1.6198 2.1521
 -0.5371 0.5721 0.8418 -0.3996 -0.2805 1.9648 0.7814 -1.6286 1.9079 2.2786
 4.0452 -0.4685 -3.3240 1.2030 -8.3552 -0.0944 2.0857 -3.4408 -1.1667 5.1635
 -1.7078 -1.4238 1.4903 -0.9964 0.8585 1.5526 0.5496 1.8301 0.4270 1.8776
 0.1291 0.1622 0.5095 -0.3995 2.1153 0.3023 -1.4626 0.4845 -0.0788 -2.0903
 3.0306 -0.7268 -4.7228 0.3798 -6.5647 -1.0413 1.7353 -2.0726 -1.2195 2.1909
 1.8064 -0.9913 -1.7760 0.8138 -5.3313 0.3972 1.8072 -1.5893 0.2335 4.2619
 4.1596 -0.8177 -6.3873 0.6986 -9.3793 0.3328 2.4866 -3.4890 0.6885 3.4897
 3.3383 0.4508 -2.6622 1.4641 -7.0470 -1.2985 1.1991 -3.6230 -1.0405 2.8089
 -3.6941 1.6109 5.1724 -2.4850 8.6123 0.8433 -2.6429 3.1136 1.8102 -3.2298
 4.1161 -0.5417 -6.4421 2.2811 -10.3756 -0.9032 3.2683 -4.9993 -0.2703 3.9766
 -2.1473 1.4920 -0.6892 0.0016 1.3109 -0.6498 -0.1086 0.1855 2.0335 -2.0855
 -2.4428 -1.3549 0.3735 -0.3688 2.5022 0.3568 1.3169 1.7602 1.1902 0.0446
 0.9848 -0.0748 2.3754 -1.0508 1.6013 0.6894 -1.2300 0.7003 -0.8385 1.0096
 -4.4171 1.1127 4.8691 -2.6293 9.6718 1.2206 -2.8577 3.6949 1.9878 -3.6936
 -2.2446 -1.4468 4.2475 0.2761 6.5491 -1.6315 -1.4940 3.3712 -2.4339 -2.3157
 1.4720 0.0315 -1.3842 0.8848 -5.0482 -0.3840 0.8465 -1.9544 -1.0202 2.6622
 0.6662 -1.0005 -0.6602 -0.2341 -2.0733 -0.8723 1.0911 0.2996 -1.0204 2.6670
 -3.6238 0.5936 2.7260 -1.1114 5.2715 -1.2735 -0.5542 2.4211 0.7996 -1.7858
 2.6270 -0.5064 -0.9769 0.4018 -5.8717 1.3699 0.8748 -1.7220 -0.3172 4.9847
 1.2638 -0.3001 -0.9825 0.0151 -1.9543 0.0592 0.3451 -0.5697 -0.2283 1.1347
 3.3651 0.8299 -2.5105 0.7361 -4.6950 0.8208 -0.2779 -2.3603 -0.5641 1.6118
 -1.5132 -0.0272 2.4872 -0.2952 6.0395 0.6671 -2.6983 3.2711 -0.2378 -3.6679
 -0.6700 1.7851 0.3010 -0.3502 2.8601 -1.9422 -0.6623 -0.0087 0.3503 -3.3420
 -1.7612 0.5152 2.5087 -1.2467 7.6243 0.3694 -2.3091 3.5100 0.3606 -4.6289
 -0.4604 0.4288 0.6629 -0.7126 2.9595 -0.2233 -0.9353 1.3455 0.1191 -2.4685
 -0.6976 1.0198 0.6641 -1.4820 3.0678 0.6158 -0.4321 0.6075 2.1251 -2.0362
 -3.5462 0.8596 7.2770 -2.0380 11.3422 1.5203 -4.9119 5.3062 -0.1922 -4.4926
 2.8514 1.3439 -2.5270 0.3390 -5.2203 0.6346 -0.3359 -2.5220 0.2056 0.9949
 -0.5723 2.4832 3.6554 -0.7512 2.1955 1.8735 -3.1967 0.0332 0.7590 -0.3897
 0.3064 0.7454 -2.9630 0.9777 -6.1345 -0.6367 1.9948 -3.1904 1.6827 2.5789
 -2.2295 0.0821 2.6090 -2.0936 6.2797 1.4042 -2.5220 3.7395 0.7047 -3.6111
 4.2276 -0.6143 -2.5030 0.7248 -5.6792 0.4696 -0.2172 -1.3802 -2.9780 2.7678
 -2.1359 1.9561 1.8550 -1.1765 3.9230 0.0931 -1.4074 0.8434 0.9371 -2.0364
 2.8059 1.5689 -0.9160 -0.4506 -2.9824 1.6544 -1.9414 -0.9425 -0.6334 1.0214
 0.9665 0.1400 2.8646 0.0891 1.1108 2.1063 -1.6445 -0.3962 -0.3255 1.4526
 1.3651 -0.6637 -1.2836 -0.4643 -2.7641 1.4832 0.0665 0.0828 -1.3944 2.2990
 -3.3096 -1.2272 5.1836 -0.6220 6.5933 0.0915 -1.2736 3.4120 -0.8961 -1.1393
 -1.3355 0.9569 -0.2980 -0.7734 0.8845 0.4868 -0.1151 -0.0828 1.2237 -0.7910
 1.4421 0.4677 -2.3712 1.0946 -5.5221 -0.3883 0.9054 -2.3647 -0.4753 1.8551
 -3.3483 1.8092 7.4079 -2.0463 9.6896 1.7802 -4.7622 4.1330 0.3289 -3.0867
 -1.9403 1.1263 1.4059 -0.9788 2.3929 0.1202 -0.6850 0.5476 1.4068 -0.8890
 -2.3810 -0.1628 5.6093 -0.3053 5.1785 1.2735 -1.0381 1.6427 -0.4396 0.8355
 0.9546 -0.1225 -2.1752 0.8620 -2.3699 -0.8019 1.0033 -2.3503 0.5158 -0.3849
 0.1313 -0.0459 2.8061 -0.1001 -0.7789 0.8351 -1.2616 -0.2775 -0.3759 2.4990
 1.0516 -0.3276 -1.6154 0.2644 -3.5368 -0.0357 0.9553 -0.6873 -0.0856 2.0735
 -2.7397 0.5574 0.9488 -1.2125 4.2201 0.9863 -0.3575 0.9844 2.6838 -2.3647
 1.5951 -1.5130 -3.5791 1.5473 -4.2573 -2.2469 2.4536 -0.3749 -2.2350 1.7167
 -2.2346 -0.1322 2.6866 -1.6435 6.8922 0.4729 -1.5308 3.1305 -0.0471 -3.1472
 2.4297 -0.3118 -0.4472 0.7382 -2.6044 0.1479 0.5965 -1.1875 -2.0567 2.5500
 1.5662 0.3999 0.2861 -0.2028 -0.3970 1.0909 -2.0333 0.6455 -1.5974 -0.6994
 3.0730 0.2357 -0.1609 0.4362 -2.9693 -0.1333 -0.9464 -1.5197 -1.1726 0.6020
 2.2209 -0.5191 -1.9366 0.8896 -4.6833 -0.7287 0.7395 -1.6821 -0.7301 1.9760
 2.3069 -1.1756 -5.1281 1.9241 -7.2298 -1.0458 2.3749 -2.3891 -1.0062 2.4049
 -0.7678 0.3693 1.8321 -0.0510 0.5822 -1.3585 0.1173 -0.3143 0.2354 0.2987
 1.7235 0.5558 -2.5711 0.9084 -7.8923 0.4930 1.5813 -2.7040 0.0143 4.2606
 -0.4710 1.1657 -0.9322 0.4626 -1.1195 0.6112 0.6446 -1.8815 1.5893 0.1877
 0.2874 -0.1044 -1.5263 1.1309 -0.4433 -0.8210 0.6731 -0.4857 -0.7085 -1.3937
 2.8502 0.0877 -4.0077 1.4061 -6.4906 -0.6936 1.7812 -3.0128 -1.3959 1.5071
 -3.9418 0.3876 8.1531 -2.2180 11.7352 1.0616 -4.0656 5.6934 -0.4422 -3.4566
 -4.5161 0.4440 7.4667 -2.6180 12.2735 1.1085 -3.6475 5.1656 0.4831 -3.2473
 -2.4641 0.6661 2.1985 -1.1466 3.6750 0.7973 -1.6316 1.4318 1.0544 -1.9579
 -1.6426 0.7305 3.9460 0.2110 4.2721 -1.1574 -1.6368 1.4499 -0.8095 -1.9708
 0.0114 1.0173 -2.1451 -0.1799 -2.2001 -0.7153 0.0181 -1.0553 1.5171 -1.1114
 0.8938 0.9850 4.1300 -1.2693 3.2060 0.4079 -3.5204 2.3563 -2.7905 -0.5418
 1.9849 -0.6622 -5.6546 1.0757 -6.4415 -0.6482 3.0875 -3.1692 0.7668 1.5975
 -3.4925 0.4036 3.2990 0.6257 2.7913 -1.1212 0.2941 0.0150 1.4570 -0.0473
 0.2373 -0.1435 -1.2668 -0.1904 -1.3085 -0.0252 0.1753 -0.2539 0.2718 -0.8089
 1.3124 -1.3616 -4.3959 1.4622 -7.3288 -0.8212 3.7554 -2.6010 0.3130 3.8602
 -0.2393 -0.3910 -0.4535 0.4051 0.7468 -0.9940 0.5991 -0.5872 -0.2777 -0.2521
 -0.3000 -0.8591 -2.8846 -0.1171 -0.3312 -0.6539 1.5173 -0.5095 1.4632 -0.7057
 -3.0307 0.4009 0.6706 -0.6555 4.5902 -0.2323 0.6492 0.7734 1.5506 -2.3960
 -0.1323 0.4762 -2.0498 -0.1910 -0.6340 0.1975 0.1771 -0.7940 1.7001 -1.9317
 1.6992 -0.4936 -2.9894 0.8498 -4.3246 -0.1946 1.7135 -2.3195 0.3543 1.6272
 -1.8821 0.7361 0.6351 -0.5337 0.6491 1.8976 0.1454 -0.2472 2.1987 1.1010
 1.5648 -0.3458 -6.2351 0.8927 -7.5647 -0.7600 3.8450 -3.6210 1.8818 2.7908
 1.1806 0.1240 -0.9326 -0.9888 0.3541 -0.1467 -1.4067 1.5778 -1.0751 -2.0018
 5.1207 -1.5095 -8.5328 2.9065 -12.7553 -0.8212 4.0720 -4.9002 -1.6062 4.7446
 -0.6672 0.9556 3.2826 0.1674 1.9160 -0.5544 -1.4670 0.4824 -1.4372 -0.0177
 -0.8139 0.1745 -3.0382 0.3036 0.1878 -1.8326 1.1550 -0.4449 1.7281 -2.3044
 -3.0908 -0.3327 1.0596 0.3679 0.9200 -0.5885 2.1773 -0.4606 1.8488 1.5136
 0.3962 -0.6156 -1.1720 0.7620 -4.0085 -0.1289 1.5669 -2.0021 0.8886 2.9600
 1.2460 0.4180 2.2641 -0.2011 1.5466 0.2469 -2.1147 0.5533 -1.8068 -0.7340
 -4.5833 1.0885 2.3701 -0.8615 5.6149 -0.5769 -0.3076 1.7119 2.3908 -3.0929
 0.5795 -0.6011 1.1047 -0.4027 -0.7812 1.2563 -0.5032 0.2619 -0.3277 2.0501
 -0.7234 0.3643 3.4694 -0.0082 2.5425 0.1908 -1.3379 1.0204 -0.2151 -0.3603
 -1.1112 0.0780 2.8671 -2.0382 3.4541 1.5475 -1.2270 1.7436 1.1956 0.0822
 -6.6537 1.1736 6.3395 -2.2553 12.6437 1.2152 -3.7672 5.4229 2.5675 -6.3629
 2.7704 0.5793 -2.4533 2.0018 -7.4765 0.5484 1.2502 -3.4550 -0.3656 3.8541
 0.8405 0.0799 -0.8339 -0.9436 -2.2252 0.7021 0.0276 -0.4109 0.5931 1.6010
 0.0151 -0.2038 0.2247 -0.0686 0.7044 -0.4720 0.3449 -0.2213 0.4317 -0.3214
 -1.1987 0.2453 0.3649 -0.2483 2.4690 -0.4561 -0.2487 0.5310 0.0251 -1.5811
 -4.7259 0.0183 4.9574 -0.3230 5.9936 -0.8250 -0.4534 1.8964 0.5072 -0.9615
 -0.1713 0.6997 1.1391 -0.0946 -0.6918 0.5086 0.0737 -1.4560 2.1530 1.6709
 0.7142 -0.6325 -0.3140 1.3514 -3.0905 -1.1660 1.1952 -1.0190 -1.7441 1.9775
 1.1772 0.4541 -4.6621 0.0976 -1.9075 -1.0938 0.8312 -1.0772 1.0005 -2.1635
 -1.8202 -0.3035 3.1086 -1.5776 5.2272 1.7569 -2.0023 3.0314 0.6131 -0.4348
 3.9463 0.0414 -4.5240 2.8063 -10.2264 -0.9161 2.7206 -5.3035 -1.1978 4.8218
 0.0137 0.1733 6.3137 -0.6411 5.2142 0.5258 -3.3072 2.5389 -2.5042 -0.2557
 -0.4285 -0.2675 0.5225 0.0301 -1.0132 -0.0729 0.7027 -0.1278 -0.8383 2.2525
 -1.3029 0.2296 -2.8975 -0.0609 1.3936 -0.3710 0.6488 0.2029 2.0411 -3.0822
 0.5960 -0.2416 3.5175 -1.6546 5.2197 0.7959 -2.9085 3.3572 -1.6397 -1.3867
 -0.3880 -0.9553 1.2782 0.7561 -0.2427 -0.1537 0.2583 0.3470 -1.5648 1.3912
 -1.0264 -0.7879 -1.4095 0.0702 0.0430 -1.1539 1.5827 -0.1127 1.0275 -0.2865
 -1.4295 1.1639 1.9574 -0.5498 3.7881 -0.7608 -0.6190 -0.3203 1.2843 -2.2095
 -2.8515 -0.0611 3.8906 -0.7479 4.7263 0.5221 -0.8057 2.4205 -0.7258 -0.6086
 0.2843 -0.9787 -2.0302 0.1546 0.9588 -1.5234 0.5315 0.4805 -1.1953 -2.6357
 -0.0864 0.1029 -0.5170 -1.5161 2.0650 1.4652 -0.8435 2.0869 0.8297 -1.3988
 0.3486 0.3456 -2.6945 1.2041 -4.4987 -1.6441 2.3761 -2.6040 0.5803 1.2359
 -1.4008 -0.0039 -0.4774 -0.2020 1.2313 0.6449 0.6606 0.4670 1.0990 0.0758
 2.1454 0.8302 -6.5266 0.8471 -5.8054 -1.8262 2.6079 -3.4152 1.2074 -0.5705
 -1.6394 -0.1158 -1.0127 0.6700 0.5017 -0.8078 0.6357 -0.4355 1.0761 -1.5493
 -1.3679 0.4382 -0.0091 0.7753 1.9658 -1.5771 0.6023 -0.2965 -0.2451 -2.0297
 1.6105 -0.9927 -1.0232 0.8831 -0.3317 -0.8034 -0.2457 -0.1987 -2.2234 -0.7379
 -0.9026 1.6181 1.2343 -0.1715 0.8742 0.5310 -1.3049 -0.1388 0.5179 -0.9411
 0.2375 -0.0283 2.7723 0.4404 1.6347 -1.2608 -1.5057 0.8972 -2.0857 -0.1486
 1.5424 -1.0064 -0.7453 0.7583 -1.7490 -1.6410 -0.0944 0.9166 -2.7437 0.2843
 -2.1498 -0.2725 1.2040 0.4010 0.8071 -0.1326 1.2110 0.2981 0.5795 0.9642
 -1.0906 -0.9645 -1.3389 0.9210 -1.2718 -2.3607 2.0398 -0.0662 -0.5566 0.4929
 0.9921 -0.1822 1.3894 -1.1070 0.0950 0.1476 -1.2360 0.4197 -0.8169 0.5536
 -0.2007 0.8846 0.0524 -0.0306 2.1801 -0.2514 -1.2547 0.7839 -0.3274 -2.9134
 -1.8680 -1.0999 2.6343 -1.6072 7.5896 0.7999 -2.1258 4.6946 -0.4019 -3.1994
 0.3692 -1.4846 -5.3481 0.9313 -4.8764 -1.1323 2.8602 -0.9803 1.2190 0.7699
 0.2440 1.8409 2.6415 -0.2920 1.5061 -0.0313 -1.9056 -0.8835 0.3114 -0.5409
 1.3223 -1.1678 -3.0603 1.0192 -4.4116 -2.3120 3.1013 -1.8891 -0.6974 2.4413
 0.5449 -1.0921 1.4494 -0.7859 1.8324 0.6334 -1.0485 1.8666 -1.0693 0.1831
 -4.2441 1.4244 5.0703 -1.6500 8.1767 0.4022 -3.1740 3.2593 1.3349 -4.1888
 3.1258 -0.8289 -3.5878 1.2160 -6.0384 0.0177 1.9276 -2.5036 -0.7585 2.6521
 -3.9657 0.5680 3.0369 -1.4180 7.7253 0.1775 -1.6266 3.1821 1.8272 -4.0779
 2.9517 -0.2202 -4.4426 1.4435 -7.9769 -1.6486 2.2932 -2.6061 -1.2469 2.6120
 2.0027 0.2623 -1.6758 -0.2653 1.0662 0.3650 -1.0158 0.0406 -0.9512 -2.4606
 -2.1184 -0.2518 -0.1337 -0.2899 1.1240 -0.0629 0.8648 0.6093 1.6457 -0.8462
 2.6534 0.6167 -3.4846 1.5496 -7.0229 0.4593 1.2637 -3.8621 -0.0532 3.0067
 3.3717 -0.9372 -1.8290 1.6621 -7.2668 0.4573 0.6226 -2.0138 -2.3371 4.4172
 0.6281 -0.3762 -0.2631 1.3178 -3.2904 -0.8834 1.0680 -1.1931 -1.6940 2.3376
 -3.1034 -1.1718 4.3314 -1.2638 6.9372 0.3437 -0.3469 3.5309 0.4787 -0.2962
 0.6190 0.4490 -2.4738 1.2981 -4.7214 -1.9184 2.2087 -3.1672 0.8257 2.3696
 -0.3941 -0.6417 0.6508 0.4781 -0.4645 1.3880 0.0246 0.0102 0.3839 1.2522
 -0.6496 -1.2368 0.6970 -0.5832 0.6375 0.2848 -0.3900 1.8782 -0.7823 -0.2040
 -1.7138 1.5326 3.0378 -0.6584 4.2168 0.4022 -2.1328 0.8091 0.8802 -2.3698
 -0.0165 0.2054 -0.4288 1.0481 1.6093 -0.9766 0.2235 -0.8608 0.0286 -1.6944
 -3.4214 0.7998 1.9301 -2.4610 7.2453 0.6314 -1.8283 2.8706 2.5274 -4.1928
 3.3684 -0.5620 -5.2361 0.8023 -5.9677 0.4623 0.9616 -1.1446 -0.8105 0.8849
 0.7930 -0.4724 0.6239 0.4610 -2.0142 0.5384 -0.0653 -0.4096 -0.0448 1.7981
 -1.1785 -0.8975 3.2103 -1.5545 4.0364 1.9226 -1.0022 2.4658 0.0486 0.6740
 -0.5419 1.2217 2.7020 -0.1680 0.9988 -0.2417 -1.7552 0.8414 -0.9892 0.2768
 2.3398 0.2772 -2.2805 0.6108 -5.9430 0.0820 0.6452 -1.7083 -0.4099 2.8183
 -3.9094 0.6944 4.2779 -1.5561 8.8188 1.0839 -1.5827 2.5255 1.8354 -3.5082
 -5.9105 0.9194 10.9849 -2.4920 15.3558 1.5319 -4.7766 6.5626 -0.1624 -4.2351
 0.5578 0.5031 1.0269 -0.1335 -0.9828 0.3475 -0.7380 -0.7874 -0.1606 1.5483
 -0.5005 0.5686 -0.1669 -0.1363 0.3940 0.8515 -0.0907 -0.3698 0.6039 -0.4532
 -3.9776 0.4414 8.6411 -2.5508 11.4905 1.2617 -3.7935 4.7857 -0.2302 -2.0612
 -2.4211 0.6198 0.8837 0.3838 2.6305 -1.1986 -0.3923 0.7489 0.6571 -2.6047
 -2.7451 -0.7286 2.1321 -1.2283 5.5163 0.0042 -0.6326 2.4732 0.8731 -2.3652
 0.4860 -0.6755 -2.9500 1.9906 -5.5138 -1.6813 1.9271 -1.9817 -0.3387 1.8156
 -1.5494 0.2415 -0.5635 0.7498 -2.2510 1.2476 1.3650 -1.5764 1.9217 2.6490
 2.3094 0.4132 -2.0396 1.5406 -7.2523 -1.3214 1.6686 -3.8353 -0.7392 3.3338
 5.4620 0.4614 -5.7787 1.7025 -10.8318 0.8152 0.9772 -4.2256 -1.1916 3.3789
 -1.7247 1.5745 1.4953 -0.5315 3.6787 -0.9317 -0.1493 -0.2431 1.6682 -1.9905
 4.1741 -0.0652 -4.8975 0.6835 -6.1378 -0.6190 0.3590 -2.0877 -1.6680 0.3842
 -1.8492 2.1950 2.9755 -2.1035 8.0902 0.4923 -3.0156 2.2786 1.4674 -4.5924
 -2.9433 -0.5173 7.0590 -0.7876 6.6475 0.8213 -2.4556 3.5721 -0.9243 0.0122
 3.1021 -0.9639 -1.6753 0.5337 -4.2810 0.7967 0.9413 -1.4948 -1.2459 2.8691
 1.5527 0.3780 -0.6057 0.0311 -1.2381 0.5441 -0.1228 -1.2994 0.0146 0.7541
 2.6152 -2.4489 -4.7098 1.5480 -5.9362 -0.7067 2.7401 -1.6274 -1.4442 2.5146
 -4.1455 -0.9021 6.8926 -1.4842 11.4059 0.8304 -3.3962 5.8910 -1.0003 -3.9817
 2.1503 -0.4065 2.3531 0.0455 -0.5901 -0.5090 -1.3788 0.5175 -3.0625 1.6170
 1.8079 -0.9620 -5.1430 1.4280 -8.7875 -1.1286 2.7755 -2.5051 0.2472 3.1005
 1.6196 1.0826 -4.3961 1.0510 -7.4765 0.1473 1.8935 -3.7255 0.6476 2.3998
 1.3974 -0.2662 -0.9960 0.7328 -2.9886 -1.3610 0.5145 -0.9340 -0.7191 1.0526
 -2.9682 0.9785 4.9016 -1.1398 7.4241 0.9235 -2.8880 3.2315 0.7495 -3.5001
 -1.6397 1.7840 3.8326 -1.2677 5.7533 0.5987 -2.7472 1.4265 0.6026 -2.7829
 2.1561 -1.9415 -3.4770 1.1209 -3.5206 -0.6230 1.2977 -0.5764 -1.0412 0.8536
 -3.1595 0.7928 3.4913 -0.9235 5.8115 1.0423 -1.8998 1.7660 0.7528 -2.6453
 -3.2114 0.2432 -0.0788 0.0762 4.9026 -2.5452 0.7879 1.2617 0.7298 -4.3394
 -0.1452 0.8049 4.2220 -1.6711 4.6735 0.7156 -2.2017 1.7393 0.0127 -0.6974
 -3.2352 -0.0878 2.6367 -0.5610 6.1963 -0.9431 0.1397 1.5233 0.7092 -2.1066
 -4.0414 0.2315 7.0616 -1.7337 10.6079 1.3441 -3.3696 4.7897 0.1404 -2.9927
 2.3112 -0.6924 -0.6976 1.0597 -2.7019 -0.3382 -0.2052 -1.2092 -1.4784 1.3453
 1.2071 0.7421 -2.9686 0.3092 -3.5067 -0.6433 1.5381 -2.0242 1.2464 0.1255
 -1.2291 0.2233 2.9452 -0.8668 4.0498 1.7948 -2.7140 2.3345 -0.9033 -2.2898
 1.3915 0.0978 -2.7571 -0.2358 -1.7163 -0.0130 0.7345 -0.5617 0.5289 -0.5375
 1.7230 -0.2813 -3.6176 0.4266 -4.8313 0.2371 1.1553 -1.6987 0.2543 1.3414
 2.5184 -0.4088 -1.1384 0.6638 -4.9825 0.1403 0.7617 -1.6203 -1.3672 3.5610
 2.4758 1.6745 -4.5445 1.6343 -5.4503 -1.0161 1.0673 -3.4515 0.0865 -0.3099
 1.7108 -0.3346 0.0040 -0.3130 -1.1711 -0.4035 -0.3666 0.1312 -1.2942 0.4736
 0.2891 0.5373 1.8661 0.7307 3.0886 -0.7086 -2.3823 1.2837 -2.4091 -2.7371
 1.4896 0.7743 -2.0020 0.6256 -5.9252 0.1857 1.9400 -3.5859 1.1955 4.1408
 0.9039 0.2031 0.2588 -0.3766 0.1877 0.4608 -0.6388 0.3089 -0.8303 -0.2321
 1.3843 0.5533 -2.1914 1.2293 -6.0303 -1.6237 2.1065 -3.5634 0.5894 2.5306
 -2.0352 0.4269 -0.4381 0.0393 2.6424 -0.9884 0.4643 -0.0951 1.4594 -2.1766
 -2.4410 0.5006 1.3995 -0.2265 2.9917 -0.7281 0.3608 0.2947 2.0395 -1.2454
 -0.3624 0.8642 5.1335 -0.6365 4.9519 0.9204 -3.2892 2.6335 -2.5470 -1.0913
 -0.1620 -0.4128 -4.1657 0.6983 -4.6214 -1.3540 3.3346 -1.9956 1.4455 1.4553
 -1.1689 1.1043 -1.6229 0.8231 0.8248 -2.8833 0.6922 -0.0621 -0.0527 -3.2234
 2.4243 1.2842 -6.6126 0.9252 -8.0729 -0.5528 2.6803 -3.9072 2.1888 1.1098
 2.4766 -0.5676 -1.1975 0.1923 -3.8404 -0.0265 0.3173 -0.6614 -1.5696 1.7648
 2.1934 -1.6782 -5.5961 0.9250 -6.5645 -1.3601 3.5124 -2.3974 1.1779 2.8423
 2.0386 -0.1301 -3.0912 0.3237 -3.6420 -1.1658 0.7469 -0.9771 0.1599 0.0620
 -0.8575 0.1399 3.1932 -1.5462 3.9697 0.8235 -2.0303 2.7524 -0.8139 -0.1691
 -1.1775 -1.5403 1.8403 0.9557 -0.9522 -0.4671 0.6048 -0.3355 -0.9128 2.1294
 -0.1450 0.7253 1.3283 -0.5357 1.3700 0.3650 -0.7863 -0.2005 0.9851 0.1009
 -0.4500 0.0676 2.4148 -0.4113 4.0766 -0.2635 -2.5232 2.3074 -1.2852 -2.6385
 -2.0580 -0.0343 -0.4525 -0.2720 1.9076 -1.1112 0.8584 0.6150 1.5153 -1.6937
 0.3946 -0.9773 -0.4365 0.0313 -0.6363 0.5367 -0.0574 0.6750 -0.2530 0.1149
 -1.7896 -0.1960 1.4155 -0.1973 3.4490 -0.0338 -0.5660 1.1136 0.4052 -1.3097
 0.2827 0.3038 0.6362 0.0700 -0.2364 0.5614 -0.2546 -0.3206 0.3258 0.2462
 4.1420 -2.1791 -3.7447 2.2621 -8.4340 -0.5253 2.0667 -2.6221 -2.5449 4.4391
 0.2783 0.9459 0.1710 -0.2105 0.3779 -1.2032 -0.7506 0.3222 0.3318 -1.6487
 0.4844 -1.0289 -1.3226 1.0042 -1.1390 -1.2893 1.1756 -0.2064 -0.9271 -0.6728
 -5.3408 1.1479 4.4990 -1.5560 11.2436 -1.6887 -2.4471 4.2382 0.6350 -6.7381
 -1.6593 -1.3650 3.2653 0.3694 2.1727 0.8874 -0.1127 1.6141 -1.0567 2.1331
 -1.9201 0.7443 4.2926 -0.6563 4.6591 0.9853 -1.6462 1.3438 0.0426 -0.9932
 0.0020 -1.2206 -0.5433 0.0713 0.3651 -0.3854 0.6794 0.4387 0.3374 0.5164
 -2.6346 0.9020 6.1916 -1.3998 7.6846 2.4209 -3.5765 3.3167 0.1080 -1.7492
 -2.6822 0.0614 4.8070 -1.0216 7.9380 0.8670 -2.2618 2.7047 1.0007 -2.6812
 1.8884 -0.5294 -3.6037 0.6853 -3.3916 0.3054 1.1778 -1.1273 -0.6940 0.6876
 0.7551 0.2698 -0.4204 0.8495 -1.3025 -0.7206 0.2628 -1.3516 -0.7361 -0.6034
 -1.4094 0.2254 -0.2883 0.4186 0.9009 -0.6697 0.3494 -0.0009 0.2030 -1.6274
 -3.4487 1.8260 3.7043 -1.5174 7.5876 -0.9016 -2.5024 2.2652 1.0040 -4.9020
 -2.4350 -0.7137 3.5133 -1.4131 4.3652 0.7662 -1.0281 1.9057 0.2773 0.5402
 -3.6128 -0.7820 3.1935 -1.3882 5.9470 0.9761 -0.6121 2.9955 1.5842 -1.3822
 -0.0185 2.2054 5.1744 -0.3831 3.7229 0.7115 -3.9687 1.2279 -1.3925 -1.2678
 -0.2044 1.0506 1.6321 0.1647 1.1538 -1.0583 -1.2658 0.4751 -0.6965 -1.2000
 4.6323 0.2564 -6.1899 1.8822 -9.7361 -1.4360 2.1865 -4.2216 -1.5291 2.3399
 -1.2671 -0.2360 2.1197 0.6439 1.6651 0.0588 -0.4202 0.9150 -0.6683 0.3757
 2.3223 -0.4453 -4.4041 -0.1358 -4.2288 0.0782 1.4248 -1.3736 0.2702 1.3268
 -0.3177 1.0887 2.7529 -1.3510 4.0131 1.2372 -3.0417 1.7683 -0.8383 -1.9097
 -3.3353 1.2224 1.7415 -0.5961 6.2918 -0.4610 -0.5247 1.1879 1.6385 -4.0618
 1.5108 -1.1405 -5.3612 1.6905 -9.3969 -2.2602 4.6993 -3.5609 -0.3442 5.0211
 -4.7109 -0.9183 2.9639 -0.7797 6.9300 -0.8286 -0.0940 3.2162 1.7875 -2.9346
 -2.6712 0.3258 4.1764 -0.8751 6.7294 0.3320 -1.9851 3.4394 -0.2601 -2.4716
 2.1519 2.0106 -1.6069 0.4210 -5.6393 -0.0176 -0.1302 -3.3246 -0.2525 1.7621
 0.6257 0.2566 -2.6954 0.7914 -4.0417 -1.8568 2.0578 -2.2750 0.3313 0.9612
 -2.5869 0.8606 2.8501 -0.7926 6.1296 0.1186 -1.4632 2.1876 0.2536 -3.1064
 -0.0789 1.2747 3.0083 -0.6882 2.8026 0.1896 -2.4024 1.1373 -0.0450 -0.9873
 -1.2083 0.9301 3.4035 -0.3792 3.8522 -0.7532 -2.1851 0.7202 -0.4892 -2.2494
 -1.0741 -1.3157 -0.6045 0.0479 -0.9416 0.1657 2.3913 -0.6615 1.2813 2.0857
 1.2391 -0.1740 -6.3525 0.6898 -3.3096 -2.0105 2.6881 -1.4310 1.0360 -1.4539
 -3.6952 -0.1639 4.5940 -2.1114 11.7094 0.1880 -2.6507 5.1739 1.3808 -5.5282
 -0.1278 -1.2997 -1.6341 0.3681 -0.3025 -1.2729 1.0702 0.9703 -0.9621 -0.6057
 0.3167 0.7364 -0.8516 0.9178 -1.5554 -1.9392 1.2781 -1.5945 0.5148 -0.0025
 1.2699 -0.3971 -2.3490 0.5269 -2.1963 -0.7117 0.4020 -0.5544 -0.5410 -0.2400
 -0.9682 -0.2861 4.0054 -1.6687 5.9772 0.5244 -2.3381 2.9680 -0.3632 -2.4368
 1.8288 0.8192 -4.7633 0.8123 -4.5224 -2.0414 1.7433 -1.8632 0.8739 -0.6359
 3.2521 0.6908 -3.8162 1.7296 -8.4253 -2.3382 2.0042 -4.3778 -1.3146 2.5956
 -0.5602 -0.0722 0.7854 0.2557 1.2366 -1.1392 -0.6459 1.1734 -0.5451 -0.5368
 3.6891 -0.5494 -7.1954 2.9049 -9.7085 -1.9379 4.1154 -5.2624 -0.5309 2.7216
 -0.7846 0.4394 -0.6343 -1.9243 2.5678 0.9447 -0.7268 1.5411 2.0634 -2.2516
 1.0182 1.7357 0.7537 -1.5817 0.8186 1.0616 -2.4533 0.7622 -0.1844 -1.9589
 -1.6083 -1.0830 0.7007 -0.7418 3.3321 0.7510 0.5048 1.4568 0.0930 -0.8343
 2.8811 0.4897 -4.8512 0.7474 -6.6573 0.0436 2.3347 -3.2199 1.4182 2.2534
 1.4399 0.1324 -3.5097 0.6298 -3.6739 0.1495 0.3388 -1.3701 -0.7817 -0.8079
 -0.6780 0.8684 2.8308 0.1842 0.9976 -0.3300 -0.7040 0.1045 -0.6936 0.9170
 0.4646 -1.4896 -3.1995 0.8827 -1.7393 -1.6151 1.7892 -0.3044 0.5136 -0.0436
 -3.7094 0.1692 3.6245 -2.0248 9.2031 1.8678 -1.8568 3.5041 1.6043 -3.3850
 1.3037 -2.0438 -2.2981 0.7616 -0.4116 -1.3300 0.7884 1.1981 -2.1213 -1.3568
 2.3298 -0.4000 -3.2415 1.9770 -8.8603 -1.8127 3.2346 -4.5058 -0.7959 5.2024
 -2.5825 0.7873 5.9514 -0.6456 5.3170 1.1025 -2.6795 1.9095 -0.0457 -0.1478
 -0.7650 0.0221 -2.4464 0.0520 0.9568 -1.1075 1.0098 -0.3757 1.8221 -1.9729
 -0.1528 -0.7603 0.0689 0.2344 -1.2458 -0.2992 0.2333 0.2985 -1.4659 1.3348
 2.0769 -0.7079 -3.8776 1.4026 -5.0324 -0.0353 3.1802 -2.7966 0.8301 2.7702
 -0.9293 -0.4447 -1.8450 -0.3343 -1.8626 -0.0575 1.3756 0.0081 1.5982 1.0884
 1.2997 -1.5520 -1.5074 1.8692 -5.7951 -0.7422 2.4865 -2.5737 -0.8099 4.8018
 0.6966 -0.5554 -1.2152 -0.1890 0.1048 0.6147 0.2889 -0.1455 0.3837 -1.0065
 -2.3150 -0.1101 2.4296 -0.6012 4.5875 -1.6909 0.0009 1.8702 0.1875 -0.9990
 -1.1498 0.8574 0.1042 -0.3631 0.9241 -0.7497 -0.1142 -0.3241 1.0545 -1.9435
 -1.6877 0.2384 2.8472 -1.2506 4.1419 1.0528 -1.2516 2.0197 0.4223 -0.0888
 -0.5720 0.1408 -0.3913 0.2835 -2.0737 0.5917 0.9593 -1.0675 1.0474 1.6220
 -0.6959 -0.2867 1.3311 0.1817 4.4166 -0.5691 -1.1816 1.7986 -0.7118 -3.1180
 5.7296 -0.1625 -7.1587 2.0915 -13.1952 -1.6838 2.7710 -5.3075 -1.5506 5.3395
 -3.1325 0.6718 3.7829 -1.4301 7.5296 1.7435 -1.4134 2.9155 2.6980 -2.7222
 -0.7038 -0.7982 0.5900 -0.1894 3.0315 -1.3421 0.0133 1.6702 -0.7095 -1.1861
 -0.6509 1.0852 0.8364 0.0110 -0.3118 0.0394 -0.3668 -0.3150 0.7283 0.6722
 -0.8573 0.1281 1.2951 -0.4226 2.4244 -0.2150 -1.4332 1.4970 -0.0540 -2.0883
 -0.7181 -1.2234 -1.3066 0.5598 0.5142 -0.8277 0.7452 0.7172 0.2486 -0.7229
 1.5362 -0.4340 -4.4362 0.2016 -5.4837 0.3123 1.7330 -2.3506 1.7820 1.8484
 0.2655 -1.1648 3.5827 0.4490 1.7251 0.5781 -1.6010 1.3172 -1.4910 1.0043
 -2.2676 -0.7421 0.4543 -0.7660 5.1084 -0.1139 0.3506 2.0328 1.5382 -2.3050
 -0.1064 0.6099 -1.7239 -0.2233 -2.4237 0.8977 0.4064 -0.5389 0.4976 0.2543
 0.5160 0.0680 -0.2046 -0.2618 0.3584 0.3680 -0.2517 0.1186 0.6161 -0.9636
 -0.3871 -1.9615 1.0768 0.6740 0.5282 0.8068 1.0322 0.5511 -1.3779 2.0788
 -0.8241 0.1836 1.0870 1.9052 -1.1979 -0.6288 1.0768 -1.9862 -0.3287 1.3450
 -1.0351 -0.1903 2.9449 0.2695 1.1679 -1.4176 -0.4188 1.0999 -0.9917 0.8005
 -0.9670 0.8197 0.4600 0.2392 2.0981 0.1489 -1.0335 0.5360 -0.4066 -2.0685
 6.0567 -1.1934 -8.0964 3.4608 -14.2018 -1.9990 4.3424 -5.8469 -2.3376 4.9968
 0.9484 1.5801 -3.9953 0.3986 -4.8391 0.0051 1.7463 -3.7644 1.9161 0.3684
 0.3489 0.9779 -2.2343 0.8399 -1.8394 -0.9620 0.4091 -1.2535 1.3269 -1.2697
 -0.4886 -1.6359 -3.0783 0.5679 -4.8715 -1.0761 3.6658 -1.0176 1.1882 3.2564
 -0.6930 0.0865 0.0715 -0.9495 1.8315 0.4175 -0.0288 1.6004 0.2413 -0.7273
 -0.7266 0.3522 4.5972 -1.1234 5.4461 -0.0048 -2.5766 2.8229 -1.9553 -1.5957
 -0.7602 -0.5670 1.5570 0.1150 0.8915 0.4196 0.7231 -0.0204 0.2123 1.7010
 1.3846 -0.6884 -1.1414 0.5160 -2.5724 -0.3992 0.7020 -0.3623 -1.2767 1.5830
 -1.0791 1.6216 3.7161 -0.2345 3.6332 0.7770 -2.1920 1.3506 -0.1761 -0.7649
 -0.1642 -0.1050 -3.3574 0.1703 -2.2624 0.8459 1.8159 -0.9861 0.9057 0.4927
 -1.3629 0.3132 0.2213 0.3024 -0.7483 -0.0588 1.7323 -1.1617 1.1289 1.6219
 -2.2497 -0.0653 3.8595 -0.9199 5.6907 1.7212 -1.3529 2.2597 1.1498 -0.5206
 1.6569 0.1458 -3.4867 1.6479 -5.7393 -0.8729 1.9498 -2.9221 -0.3837 1.6172
 2.9276 -0.3972 -1.3047 1.0082 -4.5237 0.7289 -0.5831 -1.1455 -2.0027 2.3064
 -1.9282 -0.8491 -0.6622 -0.0387 0.2475 0.3965 1.7671 -0.1936 2.3880 0.6950
 -2.2633 1.0531 2.4709 -0.3634 3.7584 0.1110 -1.0158 0.4327 0.1974 -1.8027
 1.8184 -0.0672 -0.9268 -0.2395 -1.8543 0.7001 -0.8492 -0.7547 -0.1748 0.8049
 1.9256 -0.3453 -3.1038 1.7992 -4.0158 -0.6779 0.9905 -2.1946 -0.5921 -0.0837
 2.0870 -0.3909 -2.6238 0.4183 -3.9881 -0.0444 0.2795 -0.8463 -0.2893 0.2967
 1.9673 0.7244 -1.8120 0.4838 -3.9090 -0.7061 0.0716 -1.4726 -0.4752 0.5446
 2.0769 -1.1949 -0.7777 0.5248 -2.3918 -0.5376 0.4175 -0.1086 -1.4054 1.5129
 -0.1495 -0.4854 3.2436 -1.3174 5.6431 -0.0242 -2.1199 2.8293 -1.0270 -1.9759
 -0.4654 0.3471 2.3209 -0.7587 4.2812 0.0568 -1.6359 1.4567 -0.5574 -2.1398
 -0.2229 -0.3735 -2.3715 1.2444 -1.4091 -1.6335 1.5219 -1.2142 -0.0143 -0.2331
 -2.5503 0.0724 3.1855 -0.3568 4.0874 0.6074 -0.3751 1.2292 0.7259 -0.4159
 0.4563 0.6709 4.2990 -0.7863 3.3092 0.9942 -3.2368 1.1434 -1.4883 -0.2528
 -6.8706 2.0902 6.8338 -2.0608 14.1393 0.6394 -3.6176 4.7067 2.5636 -7.1074
 1.8022 -1.3047 -5.1742 0.8624 -4.8758 -1.7339 2.4996 -1.4643 0.3046 0.5925
 2.5926 0.3929 -5.3762 0.4236 -7.0388 0.2076 2.7429 -3.1002 1.6762 2.6354
 -1.1108 -0.5401 1.1434 0.3920 1.4098 -0.2149 0.0587 0.9994 -1.0967 -0.1887
 1.3186 -0.4373 -1.0102 0.2741 -1.3421 -0.0029 0.4885 -0.1501 -0.1220 1.1142
 -0.2940 0.1833 -1.2742 -0.3128 -2.5099 0.1016 0.9245 -0.6361 0.7574 1.7401
 1.6246 -1.0826 -3.2013 0.8887 -5.6560 0.2125 1.3344 -1.4484 -0.3169 2.4963
 1.8836 -0.7875 0.2853 1.3554 -3.1082 -0.7157 0.4465 -1.4581 -1.5189 2.7632
 0.6550 -0.5281 -1.9696 0.4663 -1.5110 -1.2329 1.8565 -0.7998 1.0404 1.6408
 -4.1059 -0.2999 6.2899 -1.7885 9.1507 0.0591 -2.7462 4.6703 -0.1872 -2.3498
 -1.8176 0.8472 1.5538 0.1631 3.1554 -1.4113 -0.2843 1.0562 0.5325 -2.0067
 0.7957 0.0480 -0.3312 0.3561 -2.4167 -0.2363 1.1135 -2.0403 0.1148 1.8026
 0.2317 1.0633 -0.9769 0.2882 -0.1444 -0.8933 0.3353 -1.1746 0.5553 -1.4598
 2.7160 0.4415 -5.2717 1.2849 -7.3616 -0.9716 2.6721 -3.8263 0.3327 1.7363
 -0.2859 -0.2512 3.5920 0.9615 1.8581 -0.0964 -1.1281 0.4909 -2.5192 0.3120
 -2.8721 0.8246 2.3531 -1.2242 4.2974 0.5559 -1.7841 2.2902 1.4155 -2.1521
 0.4502 1.7772 2.3504 -0.3685 -0.2057 0.2555 -1.6257 -0.5161 -0.7186 0.8820
 -3.6383 -0.7363 3.0549 -0.9526 9.0314 -0.9514 -1.0537 4.5207 0.8413 -4.3318
 -0.8809 -0.6327 -1.2852 0.7543 -0.2498 -1.6173 1.5970 0.9107 -0.5670 -1.2035
 2.2660 -0.1362 -0.3732 -1.2329 -1.5811 1.6210 -1.2694 0.3350 -0.3445 0.7514
 -0.5110 1.9486 2.1144 -1.3729 1.6464 0.9807 -2.0106 0.0161 1.1568 -1.2083
 3.1358 1.3558 -2.0875 -0.2720 -4.3222 2.3511 -1.4106 -1.2928 -0.1177 1.0509
 1.3395 -0.9892 -0.0773 0.1720 -2.6413 2.2739 -0.1646 -0.2878 -0.2019 2.9606
 -2.1255 -0.5408 0.0039 -1.3987 4.5618 -0.3859 0.6771 1.6448 1.6350 -2.6049
 -0.3684 -1.1793 -2.4094 0.0216 -3.1968 1.0768 2.6937 -1.2509 1.0184 2.6975
 -6.1207 0.7223 7.9758 -3.0441 15.1699 2.1399 -3.8758 5.5617 2.0345 -5.1347
 -1.7706 0.0238 -1.1167 0.6764 0.6614 -1.5059 2.1934 -1.5891 1.9008 -0.6461
 1.0511 0.6984 2.2932 -0.4026 2.3229 -0.2156 -2.0348 0.6940 -1.1217 -1.3397
 -0.4079 0.6772 4.1634 -1.7940 6.8465 0.6984 -3.7994 3.6454 -0.7065 -3.4442
 1.4663 0.1661 3.4134 -0.1797 0.1277 1.0073 -2.1231 -0.4337 -1.7158 1.4069
 0.0748 -1.7438 -2.0397 -0.4801 -0.9087 0.8964 1.6260 1.0595 0.6646 1.2680
 0.8886 0.0769 -1.4567 -0.1891 -0.7596 -1.1566 0.4080 -0.5600 0.1845 -0.6538
 -0.0221 1.2135 -0.9229 0.0545 -0.5397 -0.5931 0.3771 -0.9831 1.0297 -0.1316
 -1.5056 -0.9988 3.9447 -1.2055 7.8209 0.3684 -2.1285 3.8075 -1.1596 -2.4811
 -2.0000 0.7606 0.6208 0.4801 3.5054 -0.1569 -0.4060 0.6482 0.6113 -2.8770
 -1.2929 -0.9766 -1.8699 0.0509 1.5637 -0.6062 1.5684 0.7188 1.0007 -1.4514
 1.6977 0.4725 -6.1201 1.4204 -6.8696 -3.3916 2.8836 -3.1994 -0.1550 0.2433
 1.5419 1.2038 0.7451 -0.4247 1.0271 0.2256 -2.0555 0.4570 -0.5511 -1.2086
 -1.8306 1.0032 2.8174 -0.4936 3.8175 1.9245 -1.4896 1.6001 1.1893 -0.3717
 4.8058 -0.4709 -8.0178 2.4702 -13.3083 -0.2031 3.8101 -6.0181 -0.6809 5.0554
 4.0682 -0.6140 -7.7406 2.5788 -10.2052 -1.0877 3.1290 -4.4057 -0.3282 1.6099
 0.9344 -1.0899 -0.0472 1.2012 -3.9206 0.2947 0.9990 -1.7419 -1.0760 3.3374
 -1.1371 1.5685 3.5171 -0.1195 4.1768 -0.2946 -1.8926 0.6126 0.2041 -2.2661
 0.0918 1.4305 1.3286 -0.3379 0.1717 0.7493 -0.8037 -1.1661 0.6795 1.0892
 -1.3845 -0.4339 3.1036 -0.6359 5.4656 0.8890 -2.4112 3.0545 -0.1573 -2.6359
 2.8784 -1.0095 -5.9305 2.7024 -10.1500 -1.6276 4.3151 -4.9848 -0.2392 4.1564
 1.7571 0.0021 0.3382 -0.0388 -1.7448 -0.7390 -0.9825 -0.3569 -1.7865 0.3082
 -3.9940 -0.2232 4.5547 -0.1876 8.9281 -0.3934 -1.7088 3.3865 -0.2147 -3.3185
 0.0589 -0.9804 0.8004 -1.0542 2.2015 0.2452 -0.3623 1.7241 0.6237 -0.4515
 1.0397 0.0748 0.9390 0.1505 0.9333 -0.8728 -0.5701 -0.4456 -1.1471 -0.8178
 1.3009 0.8591 -3.7703 0.1508 -1.1614 -0.3706 0.2145 -0.5090 0.1119 -2.7591
 -1.8718 -2.0621 1.9171 -0.4055 3.9312 0.0704 0.6913 1.7116 0.4970 0.5221
 -0.1928 0.3978 1.4705 -0.6260 1.3394 0.5929 -1.0179 0.5700 -0.0531 -0.7941
 3.4690 -0.0828 -2.0233 0.7037 -6.6535 -0.2044 0.5158 -2.3741 -1.5893 3.8071
 -0.2729 1.3029 -3.7980 1.0861 -2.9170 -1.4291 1.6172 -2.6594 1.8354 -1.8220
 -0.5498 -0.1155 3.5073 -0.0891 2.7033 -1.3668 -1.2381 1.2982 -1.3678 -0.2514
 0.2608 0.7861 0.6828 0.4128 -0.7121 0.9801 -0.7230 -0.6608 -0.4779 0.3086
 0.7237 -0.0813 -0.6070 0.5183 0.0842 -0.8991 -0.2850 -0.1359 -0.4343 -2.4588
 2.3783 -0.0685 -5.4854 2.3425 -8.8081 -0.1366 2.9849 -4.1600 0.5284 3.1428
 1.7819 -0.1581 -3.7559 0.9562 -6.1548 -1.0982 2.1601 -2.7131 -0.2158 2.0977
 0.9735 0.1642 3.7206 -0.4751 1.5678 -0.0233 -2.6577 1.4507 -2.3593 -0.5270
 3.2436 -1.1062 -0.7559 0.0753 -4.0227 1.5162 0.4191 -0.7131 -0.9589 4.7707
 -2.0805 0.7250 2.1507 0.0836 3.3954 -1.4926 -0.4893 1.2402 0.4952 -1.6910
 2.3834 0.4997 0.4334 -0.1424 -2.0181 -0.7769 -1.2345 0.6458 -2.7106 0.5196
 -0.1740 0.5798 -2.3512 -0.1304 -1.7105 0.9392 0.3949 -1.1364 2.3714 -0.5529
 1.9987 -1.3362 -1.3279 0.1374 -2.0712 1.4119 -0.0899 0.0481 -1.1222 1.9967
 1.4744 0.4148 -1.1937 0.4451 -4.5987 -0.4307 1.0013 -1.8736 -0.9445 2.7757
 1.4026 -0.8426 -3.9782 -0.1838 -3.7739 0.1501 1.8005 -0.1761 0.2968 0.7982
 1.7339 -0.2945 -3.4735 0.5526 -7.8687 1.2471 2.0154 -2.9218 0.7881 3.4632
 -1.9414 -0.4198 0.8923 -0.4583 4.2200 -0.7827 -0.4369 1.7739 0.3809 -2.2736
 -5.4604 1.7561 8.6856 -2.7362 13.5501 2.3390 -4.5079 4.7328 1.9985 -4.7812
 -2.7291 0.2790 1.6291 -0.6432 3.5383 -0.3216 -0.5913 1.9008 1.4269 -2.1247
 1.0248 0.2933 -1.4104 -0.7772 -0.2236 0.1686 -0.8112 0.4475 1.3234 -2.0630
 -1.9554 0.7720 5.1609 -1.5270 7.0599 0.8756 -3.1544 2.3091 0.8291 -2.4646
 1.9970 2.2079 -2.1278 -0.0622 -3.6165 0.1265 -0.6531 -2.1828 1.0079 -0.2152
 0.2243 -0.0165 2.6571 -0.9770 3.5961 1.0965 -2.9819 2.9353 -1.0997 -2.0109
 -0.1727 -0.6924 2.7960 -0.1073 2.1609 0.4702 -1.7288 1.7227 -0.8798 0.6709
 -1.7357 -1.1518 2.7698 -1.0974 6.1172 -0.4737 -0.4061 2.9159 0.2351 -1.7085
 -1.1339 -1.9700 1.1304 -0.3084 -0.4653 0.8715 1.8696 0.1699 0.2137 3.2367
 -3.4079 -0.6175 4.0977 -0.8546 4.9406 1.4072 -1.1013 2.3485 0.4734 0.0421
 -0.5241 -0.2887 -3.0963 -0.0657 -1.0351 -0.6671 2.4933 -1.5767 1.8844 -0.5716
 2.0312 1.6368 -0.9973 -0.2358 1.3787 -0.3910 -2.0664 0.1293 -1.1893 -3.5413
 -0.1427 -0.1021 -1.9320 -0.1136 -0.0151 -0.9764 -0.0516 1.0669 -0.2367 -1.1826
 3.2742 0.3877 -3.1951 0.1186 -5.7758 0.7317 0.0045 -2.1171 -0.3462 2.2231
 -1.6559 -1.1800 3.2747 1.0902 0.7678 -0.5411 0.4583 0.2276 -0.6575 2.3181
 -1.1618 -0.4267 5.4870 -1.4980 6.3858 0.8965 -2.7379 3.3225 -0.7914 -0.5651
 -0.3417 1.2220 0.3786 -0.0656 1.3390 -0.3551 -0.9597 -1.0018 1.0808 -2.0308
 -1.2892 -0.1659 1.2259 -1.0233 4.1357 0.2065 -1.5947 2.6363 0.3333 -3.0627
 -2.4325 1.2508 0.6528 -0.3042 3.4209 0.5922 -0.5275 0.3448 1.7256 -2.4442
 5.4643 -1.7253 -8.5188 1.4474 -12.9454 -0.8689 4.0020 -4.6819 -0.2585 5.0670
 -1.5944 -0.1098 1.7997 0.8538 -0.4461 -0.0363 0.1956 0.4454 -0.8053 0.8922
 0.3375 -0.1177 -1.4650 -0.0377 -2.1079 0.3299 2.0682 -1.7922 1.3901 2.4284
 2.5695 0.6255 -2.8803 1.0662 -6.6622 -0.3398 0.5134 -2.5183 -0.6936 1.7248
 3.5403 0.0411 -4.4194 0.8616 -7.2959 1.3150 1.1776 -2.7397 -0.2046 2.9061
 -1.6151 0.7256 0.2350 0.1619 2.1114 -1.8397 0.2248 0.2903 0.1050 -2.3173
 0.7027 -0.1159 -3.6031 0.7337 -3.9582 -0.4604 1.6940 -2.1584 0.9437 -0.2496
 2.2948 -0.3258 -5.5244 0.9779 -6.9679 -0.2350 2.0843 -2.7176 0.1711 1.3011
 2.6178 -0.1287 -0.8174 0.7481 -2.6547 -1.9094 -0.5625 -0.0176 -2.1957 -0.0906
 0.9357 0.3237 -1.1633 0.3808 -2.5817 -0.8784 0.3758 -1.2620 0.5124 0.8079
 -2.9341 -0.1999 1.9514 -0.5132 5.1143 0.1796 -1.1942 2.2436 0.4591 -2.3561
 -1.8731 -1.1051 4.5763 -1.2995 6.6923 -0.2024 -1.8128 3.8036 -2.0021 -1.0903
 -1.4493 -0.8328 0.0314 -0.4963 0.6413 0.0420 0.3574 0.6908 -0.1393 0.2555
 -0.5056 -1.8794 -3.4171 0.4541 -1.1556 -0.5882 2.6694 -0.0574 0.6491 0.4861
 0.1681 -0.8237 -1.2975 1.3071 -3.7300 0.8183 1.0438 -1.1649 -0.5756 2.5245
 -1.4110 1.5331 5.5584 -0.3892 3.6433 0.5170 -3.2639 2.1827 -1.6872 -0.5203
 -2.5138 -1.2934 -4.8216 0.0679 -0.8453 -1.9306 3.6214 -0.0549 2.2608 -0.9753
 0.1967 1.3653 0.7565 0.1241 -0.3001 -0.0292 -1.1240 -0.7707 0.2367 0.2681
 1.8826 0.2701 2.2437 0.4029 -0.2545 0.4719 -2.1250 0.0561 -2.1909 -0.0866
 -0.4303 0.2679 3.7372 0.2413 3.3514 -1.3994 -1.5857 1.2418 -1.6108 -1.1394
 1.5700 0.9332 1.9704 0.4242 -0.2803 -0.4817 -1.8750 -0.5371 -1.9178 0.1706
 1.8088 -0.6949 -2.9351 0.2154 -2.8584 0.5621 1.4738 -1.3065 0.6234 1.2749
 -2.5172 0.4871 1.6245 -0.1506 2.5781 0.0870 -0.2957 0.4608 1.4909 -0.3572
 1.4311 0.0273 1.1789 0.2790 0.7056 -0.5358 -1.1173 0.0274 -2.2033 -0.2032
 2.4580 1.1063 -3.2222 1.6644 -7.3938 -1.8601 1.2756 -3.5969 -1.2959 1.8469
 1.6385 -0.8612 -2.9006 1.4909 -6.4146 -0.6060 2.3860 -2.5626 -0.4311 3.9186
 -0.3145 0.2993 -1.8518 1.0054 -4.0228 -1.6622 1.7145 -1.9154 0.2976 1.4589
 -2.0740 0.6412 -1.5788 -0.2156 0.5484 -0.0528 1.3156 -0.8965 2.5556 -1.0882
 -2.6103 0.8627 2.4498 -0.0531 4.0857 -0.6337 -0.0391 0.1797 1.2671 -1.2503
 -3.6182 -1.1189 1.5604 -0.1285 4.2645 -0.8522 1.2427 1.6989 1.3155 -1.3757
 0.6224 -1.0010 -1.3070 0.2644 -2.2767 -0.6053 1.4542 -0.3202 -0.8233 1.0570
 3.0607 -0.1306 -1.9365 1.2064 -5.9647 -0.8119 0.8740 -2.2159 -1.2068 2.7926
 -2.5190 1.0574 7.2231 -1.5479 9.6607 1.6117 -5.5483 4.5565 -0.6997 -4.2536
 2.9976 0.5551 -1.4891 1.0573 -6.3618 0.1689 -0.0981 -3.0325 -1.7038 2.4572
 1.1111 -0.4488 -2.1430 0.8632 -3.3836 -1.2819 0.5293 0.1220 -1.1576 0.3942
 -1.5373 -0.6259 3.4764 0.1006 1.9576 -0.7473 -1.0892 1.6621 -1.2930 0.8278
 0.1948 0.4569 0.2223 0.3125 -0.7753 -1.4949 -0.3745 -0.0764 -0.8088 -0.1180
 -1.8291 -1.9643 2.5367 -0.7326 2.8451 1.2695 -0.2808 2.4345 -0.2956 0.9215
 -2.9004 -1.0213 0.3519 0.3538 2.5422 -1.9861 1.9439 0.5972 0.8878 -0.1503
 -2.1046 -0.1764 2.6871 -2.1748 5.9172 0.2752 -1.8717 3.8441 -0.0076 -2.1708
 -0.7096 0.2984 0.6444 0.0189 0.8759 -0.9749 0.1964 -0.6517 0.5384 -0.6022
 -0.3212 -0.2145 0.3424 -0.6812 1.8337 0.9410 -0.8758 1.3829 0.0477 -0.7922
 0.5064 -0.7618 -6.6577 0.8201 -6.0753 -0.5953 3.2693 -2.3542 1.3447 0.9110
 -0.6148 0.2163 1.9898 0.2185 1.2923 0.8912 -0.9740 0.1167 -0.6867 0.0904
 2.9143 -0.5963 -2.0826 0.6200 -4.8556 -0.6065 1.3162 -2.2047 -0.6251 2.2773
 -0.1783 -0.4942 -0.6402 0.1934 -0.2327 -0.2794 0.2269 0.9093 -0.0342 0.2549
 1.8328 0.3314 0.3846 0.7689 -2.1614 -0.1078 -0.2506 -1.5787 -2.1061 1.1557
 -1.1033 -0.3268 -0.0762 -0.3659 -1.4538 1.4033 1.3205 -0.9555 2.1569 2.5148
 -2.4237 -0.5712 -1.7404 -0.2225 1.6973 -0.7145 1.6850 0.4209 2.1973 -0.9359
 -1.5303 0.2849 -1.8396 -0.6717 -0.4996 -0.5192 0.8847 -0.0523 2.2514 -0.2116
 -2.1839 -0.0558 0.9198 0.0638 2.8332 -0.7206 0.6208 0.6974 1.0027 -1.1243
 3.2847 0.6171 -1.7028 0.5452 -6.9685 1.0408 -0.1738 -2.2358 -1.1388 3.1764
 1.8880 -0.9370 -2.4822 1.1391 -4.8832 -1.3427 1.3559 -1.0805 -1.4877 1.9649
 2.3047 -0.1426 -2.9256 0.9336 -6.0013 -0.9628 1.3586 -2.3038 -0.9517 2.3262
 -1.2209 1.2270 0.9525 0.2914 4.0951 -1.6714 -1.2333 0.9519 0.6505 -4.5001
 -0.8644 -0.1204 0.7183 1.0711 -1.8494 0.7036 0.7957 -1.3550 0.0478 2.4647
 -4.7142 0.1844 7.2045 -2.3029 12.8372 0.9831 -4.2414 5.9361 0.4554 -5.4135
 0.0891 0.6679 0.3736 -0.7833 2.1999 -0.7707 -1.1144 0.7784 0.4241 -2.3811
 1.8727 -0.6599 -4.1789 -0.3818 -4.5804 -1.2126 1.9930 -1.7005 1.1101 1.0694
 -1.1470 -1.2520 -2.9106 0.9351 0.0128 -2.2288 2.0942 0.6221 0.9726 -2.1167
 -0.1594 0.5829 3.9023 -0.3198 4.0329 1.5407 -3.1773 2.0740 -0.4516 -1.2732
 2.2712 -0.7363 -3.5088 0.8066 -5.8122 -0.6903 2.9682 -2.6024 -0.2640 2.9538
 -0.8333 0.3743 3.3814 0.1204 5.5394 0.2852 -2.5925 1.9896 -0.7229 -3.7188
 -1.0259 -0.4192 0.8740 -0.2882 2.6101 -0.6507 -1.0701 1.8573 -0.9978 -2.5296
 1.3328 0.8869 3.0176 -0.0450 0.5528 -0.4588 -1.6350 -0.3722 -1.6584 0.9635
 -1.9068 -1.4555 1.5303 -0.2090 4.3704 0.0875 -0.3309 3.1918 -1.5276 -1.8242
 1.9182 0.4160 -5.2784 0.4814 -4.4429 -2.1102 2.0597 -3.0410 1.3730 -0.9753
 1.9075 -1.4169 -3.9934 2.1935 -9.7672 -1.2251 3.8093 -3.2214 -0.5781 5.2008
 -0.7915 1.7504 3.1585 -0.6849 2.3899 1.9083 -2.3690 0.3591 1.0192 -0.5358
 2.2455 0.1274 -1.4097 1.6537 -8.1154 -0.6426 2.3714 -3.3185 -1.5489 5.5920
 2.7225 -1.8094 -3.5150 1.2316 -4.8159 -1.9684 1.3791 -0.4629 -2.4084 0.9219
 -0.1747 -0.5763 0.4032 1.1843 -0.7919 -1.4494 1.1572 -1.1084 -1.1997 1.0986
 4.3613 -0.1378 -3.4473 0.4877 -7.1698 0.6131 0.3553 -2.2060 -1.8468 2.9083
 3.3323 -0.4832 -7.5115 1.7863 -10.3559 -2.4230 3.7364 -3.8937 -0.7910 2.6298
 -0.5610 1.1632 3.3147 -1.6942 5.6118 0.7931 -3.8228 2.3270 0.4006 -3.6290
 -1.9066 -1.5321 -0.3225 -0.9861 4.6272 -0.4994 -0.0151 3.2666 0.3533 -3.0760
 -3.5945 0.2122 8.3020 -1.3590 9.2475 1.6723 -3.9913 4.1783 -0.7204 -1.7080
 3.3007 -0.4058 -3.2206 1.5869 -7.0072 -1.1759 2.4627 -3.8568 -1.0475 3.4845
 2.2336 -1.2556 -2.0477 1.0729 -6.6887 -0.3129 1.3274 -2.3245 -1.8146 3.6680
 0.1779 -0.6153 -0.6825 0.9310 0.7973 -1.6231 -0.3684 1.1847 -2.4746 -2.4580
 -3.5601 -0.2232 3.1163 -0.3843 4.9413 0.5874 0.5037 1.6141 2.1587 0.4546
 -2.3636 -0.0303 3.9114 -1.5530 7.3681 1.1955 -2.0719 2.9676 0.1108 -2.4114
 3.2545 -1.3252 -4.9272 0.7768 -6.7754 0.3139 2.3574 -2.6014 0.0874 2.7542
 -4.7253 -0.2773 6.6651 -1.9339 13.4765 0.6351 -3.6703 5.5211 -0.0630 -5.2232
 2.0123 0.3478 0.9397 0.3593 -2.5087 -0.2920 -1.6797 -0.4880 -1.8736 0.7141
 1.0745 0.2602 -5.3071 1.8637 -5.9766 -1.3102 2.7608 -2.9300 0.9067 0.6069
 2.5382 -0.9479 -3.2320 2.6448 -7.4647 -1.1565 1.9515 -2.8854 -1.7374 3.1901
 2.7756 0.8829 -0.9704 -0.2766 -2.1629 1.0563 -1.1861 -0.8104 -1.3760 0.9202
 -3.6133 0.8339 2.3672 -1.3425 7.8432 0.8731 -1.6148 2.9962 1.4147 -4.4446
 2.5989 -0.7538 -0.5047 -0.2710 0.2749 -0.4062 -0.7288 0.6712 -1.6417 -0.1449
 -1.6927 0.1976 1.8253 -1.1965 3.7318 1.6925 -0.9654 2.1293 0.0107 -0.8897
 -3.9326 0.4961 6.9387 -2.1524 9.8456 1.7502 -3.6857 4.3476 0.5118 -2.8197
 -3.1453 0.3244 2.9416 -0.0970 4.0152 -1.2010 -0.5743 1.4564 -0.1360 -1.8890
 0.4996 -0.4898 -0.0399 0.8308 -3.3523 -0.2531 0.2707 -0.3432 -1.1827 2.7064
 -3.1990 1.7671 4.0686 -0.6730 8.5554 -0.4192 -2.2983 1.8418 1.3409 -4.4500
 0.0884 0.9518 -0.0602 1.0930 -0.7750 -0.8444 -0.5468 -1.4690 -0.8669 -1.3898
 -1.8331 -1.1895 -0.3113 -0.0036 1.8540 -0.7512 0.3827 1.9291 -0.4959 -1.6299
 1.0749 0.8092 -2.0375 0.7004 -2.2950 -0.5500 0.2017 -1.1350 0.3471 -0.3663
 1.3101 -0.3576 -3.5375 0.7239 -4.2923 -1.2813 2.6073 -1.9044 -0.4444 1.3678
 0.8558 -0.1840 -5.8989 1.8636 -6.6416 -1.9646 3.8635 -4.0574 1.3904 0.8453
 -2.5446 0.2874 3.1277 -1.3236 7.6548 0.0373 -2.3746 3.1775 1.0595 -4.0640
 1.2816 0.9710 0.3455 -0.7811 0.6401 0.1741 -1.5447 0.2483 -0.5503 -1.0063
 -2.7918 0.5447 2.7911 -2.2085 6.5679 2.1829 -1.3575 2.3177 2.9192 -1.8284
 -1.5301 0.3920 3.6724 -1.3432 2.4777 2.8816 -1.6753 0.9520 1.2357 1.2301
 -2.4745 1.3669 3.0003 -0.6073 3.8861 0.3499 -1.8323 1.1258 0.4613 -1.8124
 -1.7866 0.7713 4.9772 -1.3804 8.7921 0.6144 -3.8088 3.4301 -0.2920 -4.5199
 0.5267 0.3078 2.3083 0.8466 0.3024 0.1595 -1.3629 -0.1156 -1.8667 0.6530
 -0.3393 0.9046 0.7005 0.2830 0.0038 0.1029 -0.0976 -1.0710 0.4679 0.5554
 -2.5735 1.2375 6.2153 -2.3058 10.7998 1.9048 -4.4430 3.8955 0.8726 -3.8017
 -2.7757 -0.6611 2.3201 -0.3955 7.0661 0.0104 -1.3251 3.8397 -0.2000 -4.0730
 2.3269 -2.3909 -4.0819 1.1982 -4.5041 -1.2729 2.5994 -1.3337 -0.7110 1.7740
 -0.5891 1.1587 2.5295 -0.6175 1.6278 1.9831 -1.7322 0.3389 -0.5705 -0.2043
 -4.1557 0.3017 3.9770 -1.5959 7.0667 0.5272 -1.6278 2.8211 1.4907 -2.7222
 -0.0444 0.6874 0.9474 0.2010 0.0492 -0.1451 -0.6041 0.1682 -1.0541 -0.1683
 -1.3021 0.9232 1.7256 0.2471 0.8928 -1.7579 0.2594 -0.4625 -0.2104 -0.4304
 -0.9788 0.9602 1.2743 -1.7741 4.2039 0.2903 -2.5811 2.8284 0.6704 -3.1974
 2.7194 0.2890 -6.0410 1.3681 -7.8664 -2.7988 3.5103 -3.9389 0.1487 2.4098
 1.2383 0.2830 4.2378 0.4895 -0.6861 0.4972 -2.1148 0.5251 -2.8653 2.1790
 -2.2958 0.6065 2.9039 0.5158 3.4992 -0.4434 -1.1200 0.6991 0.2161 -1.6515
 -0.3952 1.2239 1.7965 -0.0813 1.3365 0.2075 -1.0194 -0.3552 0.2492 -0.6269
 -1.6313 -0.6369 4.0639 -0.2901 5.7532 0.3009 -2.1427 2.8246 -1.3302 -2.6551
 -2.5672 1.5479 6.3054 -1.5706 10.0726 0.0386 -4.5814 4.1265 -0.6251 -4.7334
 -1.5048 -0.2422 1.5739 0.1063 3.2698 -0.5139 -0.8693 1.3921 0.0879 -2.3726
 2.1475 -1.1628 -4.4675 2.0456 -8.0184 -0.8143 3.2446 -3.2932 -1.2221 3.7946
 1.6057 0.7563 -2.2151 -0.1296 -1.2439 0.9109 -0.4739 -0.8244 0.5589 -1.0568
 2.0718 -1.2055 -4.7055 2.4858 -9.7046 -1.9766 4.1374 -4.7826 -0.3071 4.8493
 -0.4410 -0.8954 -1.6747 -0.0882 0.4429 1.6193 1.0775 0.0479 1.2035 0.3494
 0.7621 -1.3115 1.4029 -0.3766 2.2875 -0.2814 -0.3746 1.5102 -1.9830 -0.6072
 -2.3982 0.5753 4.0234 -1.7124 9.1684 1.0270 -3.6401 4.2752 0.7493 -5.3719
 1.3788 2.5877 -0.5369 0.3296 1.0037 -0.3018 -2.3355 -0.6253 -0.3276 -3.5689
 3.7199 -0.1330 -3.8489 0.4506 -5.2857 0.3200 0.5288 -1.5113 -1.9966 1.0937
 -3.4040 -0.0023 3.5810 -1.4379 8.0855 0.5214 -1.7275 3.5493 0.9266 -3.2788
 0.1355 -0.9794 0.3818 0.9902 -0.1678 0.1682 0.5781 0.4392 -0.9267 0.9484
 0.6405 -0.1314 0.6846 -0.8657 1.3080 1.4006 -1.1860 0.2741 0.6808 0.3731
 -0.0411 0.5064 5.5230 -1.4549 6.5124 1.6618 -4.8209 4.1464 -2.5759 -2.1403
 -3.2477 1.2194 3.8199 -1.4866 7.9214 -0.4620 -2.3069 2.8160 0.5135 -4.8693
 3.9404 1.2127 -5.5357 2.3172 -11.8563 -2.0061 3.2688 -6.3877 -0.2821 4.8636
 2.0260 -0.5901 -5.3070 0.6711 -5.8083 -0.1881 2.7096 -2.5643 -0.1098 1.4541
 -1.1160 1.4150 2.6528 -1.3947 3.7322 0.2412 -1.3671 0.4602 1.2118 -1.1843
 1.0958 1.3769 0.4290 0.4264 -2.7159 -0.0512 -1.1371 -1.5905 -0.2103 0.7554
 1.5891 1.5602 -0.5381 0.5398 -1.5274 -0.7454 -0.4762 -1.5585 -0.3929 0.0475
 -0.0757 -1.6506 0.2952 0.1696 -0.7281 -0.7633 1.0779 0.6569 -0.9458 1.6141
 1.6315 0.2144 -4.9617 1.7006 -6.9712 -1.5984 3.7149 -4.1484 1.1689 2.2967
 -3.3082 -0.5202 4.2565 -0.8370 7.0104 -0.4596 -1.2013 3.1613 -0.4878 -2.5681
 -1.7062 0.4929 1.2149 0.1736 0.1693 -0.8618 0.4752 0.1052 0.7942 0.9573
 1.6027 0.7178 -3.4746 0.9433 -6.5819 0.2034 1.2233 -3.0811 -0.0481 2.7023
 3.6244 -0.5974 -3.4751 1.3218 -8.1279 -0.9100 2.3059 -3.6473 -1.2584 4.0509
 3.5626 -0.8191 -6.6835 2.1670 -11.6234 -1.4972 3.8506 -5.2241 -0.2502 4.3647
 2.1857 0.3386 1.2560 0.5088 -1.8531 -0.2933 -2.1232 -0.0588 -2.4021 0.4449
 -3.0416 0.9766 3.9090 -0.9426 4.3865 0.8105 -1.0745 1.5910 0.9054 -0.2354
 0.9118 -1.4922 -3.2726 0.1040 -1.8125 -1.2579 2.1935 -0.4167 0.7020 -0.1301
 2.4738 -0.0445 -3.9229 0.4400 -6.6575 0.1755 0.6991 -2.0349 -0.2518 1.7678
 0.8802 0.4364 1.4279 -0.7687 3.2000 0.7966 -1.9929 1.4211 -0.3917 -1.1324
 -1.8817 0.4915 0.3638 -1.5388 3.9661 -0.3065 -0.0372 1.3879 1.5911 -2.0682
 1.7168 0.0584 -3.6903 0.2207 -3.5446 -0.7424 1.2327 -1.2256 -0.1379 -0.0538
 2.7342 -1.7214 -3.2382 0.0401 -5.0813 -0.2227 0.9004 -0.6379 -1.1312 2.7398
 -1.8919 -0.5736 4.1649 -0.5326 5.5555 -0.5592 -2.0486 3.3685 -0.9704 -1.8947
 -2.1551 -0.3104 0.5329 0.7309 1.4369 -0.2738 0.9508 0.2102 0.8510 0.0130
 -3.7445 1.0097 3.9489 -1.6072 7.6659 0.1733 -2.3317 3.0700 1.0747 -4.1661
 -1.1654 -0.7911 1.6869 -0.0781 2.1189 0.4157 -0.9236 1.4420 -0.5001 -0.1917
 -1.7418 0.7013 0.2970 0.2094 1.5675 -2.2588 -0.2202 0.6216 -0.4376 -2.4070
 1.1946 1.8161 -0.8362 0.5341 -0.9281 -0.6663 -1.1857 -1.3078 -0.4081 -1.4730
 0.6459 0.4081 -2.1813 0.0350 -3.2581 0.6026 0.8651 -1.3893 1.2202 1.4353
 -2.1843 -0.9239 -2.7229 0.8055 -1.6799 -0.6104 2.6896 -1.0393 2.1893 0.2180
 1.4451 -1.0036 -4.6052 2.0971 -6.1966 -1.2776 3.0446 -2.9681 0.0015 2.5160
 0.9252 -0.1277 -0.1047 0.7894 -2.9494 -0.7491 0.1525 -1.5200 -1.2280 1.5776
 -5.0270 -0.0646 3.5035 -1.6002 9.5144 -0.8809 -0.9019 3.7783 1.9990 -3.7402
 -2.2894 0.5154 3.0711 -1.4309 3.6440 1.6281 -1.6967 2.3038 0.5401 -0.2035
 2.6668 -0.3664 -4.6292 1.9443 -8.5558 -0.8226 2.8208 -4.1582 -0.0517 3.5134
 -0.3141 -0.7731 -1.8079 0.0414 -0.9588 -1.1028 0.7980 0.5391 0.4065 -0.4454
 -3.1345 0.2636 5.5860 -1.9463 9.5603 0.5106 -3.6198 4.7636 -0.3020 -3.6120
 0.5184 -0.4015 -4.1586 0.5697 -1.8031 -1.2025 1.6125 -1.1538 0.7780 -1.4134
 -0.9402 -1.3988 0.4927 0.2876 0.8947 0.2013 0.9668 1.2643 -0.4362 0.2733
 -2.4455 0.9868 2.1197 -0.5940 3.4057 0.0865 -0.6612 1.1333 0.7477 -1.5478
 3.3230 -1.2889 -2.9669 0.2123 -4.8442 0.3944 0.7034 -0.9078 -1.4011 2.0870
 0.1992 0.4962 0.5203 0.4246 -2.7385 -0.1850 0.5043 -1.2595 -0.8171 2.1990
 -0.5165 0.3770 -0.9188 0.1028 0.7915 -1.5123 1.3110 -1.2008 1.7227 -0.8242
 -2.5016 1.1697 7.2697 -2.0216 10.7472 1.0586 -4.6481 4.3196 -1.5297 -4.3744
 0.8271 0.3709 2.8724 -0.6859 1.5445 0.3165 -2.3595 1.2911 -1.9903 -0.5766
 2.2715 1.0161 -6.4346 2.2217 -9.0398 -0.8771 3.4839 -5.2960 1.3855 2.2483
 1.9803 -0.1022 -2.7938 0.9097 -4.9543 -0.6553 0.9186 -1.6239 -0.5528 1.5599
 2.4929 -0.1736 -2.7125 1.6312 -5.2246 -1.7706 1.3850 -2.8027 -0.2747 2.4195
 1.2877 -1.0741 2.9195 0.0327 0.0110 1.2167 -1.7806 1.2438 -1.7630 1.4327
 2.8075 -0.3118 -1.6007 0.4740 -4.4920 1.2015 -0.5777 -0.7831 -1.2432 2.6184
 2.6455 2.5615 -1.3108 0.4569 -2.9919 0.5256 -1.5818 -2.4047 -0.4081 -1.1660
 2.1297 -0.8776 1.2844 -0.3081 -1.7046 1.3102 -1.0380 0.0368 -1.6470 2.5876
 -2.9699 0.5170 -0.6115 0.2955 1.3909 -1.4909 1.5210 -0.2805 2.4229 -1.5247
 1.9994 1.3083 -0.7569 -0.5501 -0.1099 -0.8837 -2.0724 0.0152 -0.5768 -1.6405
 -1.1686 -1.3878 -1.9200 0.3502 0.1223 -1.4840 1.8061 0.1483 0.2124 -0.6871
 0.9949 -1.1903 -1.1101 0.2726 -0.5777 -0.3626 -0.5630 0.5464 -1.2205 -0.9076
 0.5574 -0.0081 -0.6637 -0.1942 -1.1697 -0.8358 0.0703 -0.0938 -0.6061 0.6794
 0.9625 0.9638 2.2821 0.0146 1.0268 1.7460 -2.3642 -0.2936 -0.6730 -0.1027
 -0.0432 -0.1549 -0.7929 -0.9763 -0.3045 0.4117 0.2105 0.0998 0.8755 0.0715
 3.1075 0.6723 -6.7225 1.3226 -11.1861 -1.0830 4.1204 -5.1686 0.6947 4.7516
 -4.7377 1.1809 7.0944 -2.6017 12.9742 0.8960 -4.9428 5.9700 0.3328 -6.5047
 2.2108 1.5018 0.2860 -0.1616 -1.3420 0.3752 -2.0816 -0.8732 -0.8881 -0.4149
 -0.1976 0.0613 -1.8552 0.4998 -2.0927 0.6351 1.2554 -1.3890 1.2205 0.4132
 -2.3900 0.6042 6.4025 -2.2127 7.8551 1.9934 -3.6103 3.9752 0.0935 -1.0639
 -0.7912 1.0529 2.7341 -0.1311 -0.2806 1.2613 -1.1582 -0.3867 -0.6260 2.3051
 0.8613 0.4887 1.0357 -0.7907 -0.1528 0.7464 -1.8182 0.6654 -0.5569 0.1857
 1.2034 -0.7681 -0.3375 1.2610 -0.4740 -1.7438 -0.3792 0.0732 -2.1319 -0.9075
 3.1281 1.2147 -0.0914 1.7397 -5.9582 0.0396 0.1035 -3.0296 -2.3248 2.9033
 -1.0440 1.0331 1.6128 -0.3055 2.3791 0.3105 -1.5019 0.6438 0.5149 -1.5858
 -0.4663 1.7188 5.5260 -1.4887 5.2768 0.8178 -4.4994 2.3541 -0.9174 -2.4435
 -2.5820 0.5680 3.4266 -0.1523 4.7412 -1.1436 -1.7208 3.0458 -1.1681 -2.5141
 -1.0388 1.2011 3.6600 -1.1906 5.5053 -0.0151 -3.3998 2.5510 -0.1400 -3.4779
 -3.2195 -0.7165 3.7566 -1.4848 6.6365 0.4912 -0.4623 2.9005 1.1200 -1.1013
 -3.1022 0.2200 4.7494 -1.2417 4.6477 0.9099 -1.4044 2.3464 1.0129 0.1176
 -2.2623 1.7671 4.6032 -1.1923 5.5575 1.4270 -2.8456 1.5852 0.6633 -1.0335
 5.3260 -0.1966 -9.5429 3.0706 -13.8852 -2.5416 4.1776 -6.0684 -0.8897 3.2552
 -1.1616 -1.2995 2.0331 -1.3509 4.8214 1.0821 -1.8536 3.4958 -0.6780 -1.7801
 2.1031 -0.0023 -4.2730 0.6565 -4.9731 -1.5461 2.1044 -2.0688 0.4674 1.4787
 -0.6455 -1.1231 -0.2109 -0.4356 -0.0088 0.0830 0.6996 1.1475 0.0479 0.9327
 1.0513 0.3120 2.2357 0.1240 -0.0568 -0.6352 -0.8190 -0.8015 -1.7670 1.3798
 0.7852 0.1513 -3.9323 0.0582 -2.3154 -0.9097 2.0903 -1.0572 1.9642 -0.2269
 -1.8820 0.8921 6.2515 -0.7521 5.7593 1.7427 -2.8335 2.3767 -0.5380 -0.2284
 -1.6249 1.5219 3.2535 -1.8926 6.7180 1.3177 -3.5510 3.1212 0.9849 -3.2917
 -0.2475 -2.5248 -3.9445 0.3747 -3.0776 -1.0053 3.6792 0.1921 0.4850 2.0499
 3.0755 0.0069 -5.0097 0.7058 -5.8035 -0.3134 1.0134 -2.0378 -0.5773 0.4464
 2.7864 -1.2790 -4.3508 1.7007 -7.3335 -0.6198 2.8813 -2.8001 -0.5248 3.6826
 -2.1760 -0.5529 1.9784 -0.6311 4.0889 -0.0995 -0.3393 1.8517 0.2153 -1.2427
 -0.3957 -1.4719 1.7322 -0.4922 2.2372 0.3638 -0.9282 1.9006 -1.2905 0.1820
 1.1474 0.5164 -2.7771 1.9647 -4.9156 -2.1727 1.4722 -2.7193 -1.2461 1.1854
 -4.4678 0.6929 2.3843 -0.8507 7.7637 -0.1666 -0.9452 2.1116 2.1633 -3.8761
 3.3683 -0.0107 -6.5130 2.4923 -12.5561 -0.2219 4.3183 -5.9794 0.5129 5.6613
 -2.9412 1.9577 5.0393 -1.0478 5.4322 0.2759 -1.9148 1.2114 1.4489 -0.8508
 -2.0598 -0.7599 -1.8744 1.4150 -1.7464 -2.1351 2.4822 -0.2721 -0.2851 0.0694
 -4.3674 0.1516 6.5138 -1.6623 9.9716 0.2311 -2.3126 4.2997 -0.0077 -2.3719
 -0.4572 0.2790 0.2146 -0.8168 1.3258 0.0490 -0.5307 0.3264 1.1471 -0.9195
 -1.6054 1.9673 3.8073 -1.5354 4.5244 0.6568 -2.6894 1.2688 1.0810 -1.8267
 3.1704 0.2002 -6.4213 1.7882 -10.6050 -1.0305 2.8906 -5.4286 0.8327 2.9932
 1.1777 -0.1654 -0.1871 -0.8320 -1.6921 1.5575 -0.7987 0.7324 -0.8322 1.3715
 -2.0966 -0.6542 1.6344 -0.6263 5.1527 0.5238 -0.5212 2.3347 0.8419 -3.0872
 1.5872 -0.0212 -3.6642 1.4541 -6.1124 -1.1185 2.4860 -3.8499 1.6409 1.6758
 -1.2536 -1.0139 1.5702 -1.4212 4.1478 1.4565 -1.7775 3.2051 -0.0933 -1.4371
 -0.7585 0.0784 -3.4560 0.5777 -1.4477 -1.5375 1.4387 -0.1541 1.2649 -1.0165
 -2.2492 0.5447 -1.1971 0.4451 -1.9427 0.0371 1.2248 -1.3711 1.8644 0.5012
 0.3883 -0.2030 4.0371 -1.6346 5.8611 0.8230 -3.1221 2.8909 -1.5282 -2.4461
 0.3158 0.1119 0.3417 -0.6356 -1.3999 1.9844 -0.4364 -1.3121 1.2207 1.9432
 1.8687 0.2054 -5.1609 1.1417 -7.2972 -0.7273 3.0807 -4.0170 2.1225 2.8807
 -0.0620 -0.0422 -1.5597 1.2188 -3.9822 -0.0192 2.1585 -1.9142 0.1856 2.3808
 1.3730 -1.1134 -0.6047 1.4233 -2.3060 -2.3051 1.4440 -0.5115 -2.4636 1.3312
 -1.6215 -0.6656 6.4980 -1.3257 5.4317 2.5848 -2.9928 3.5610 -0.7960 1.4369
 -1.2173 0.1005 0.0543 -0.7756 2.7502 0.4964 -0.9752 1.7675 0.3707 -2.3741
 1.3162 -0.4146 -2.3938 1.2930 -4.5609 -1.2191 1.9290 -1.7063 -0.6316 2.0971
 1.5220 2.2080 -3.2751 0.9060 -3.8726 -1.1077 0.6703 -2.8583 0.5341 -0.5697
 2.7246 0.0622 -4.2846 1.8023 -9.2529 -1.0270 2.1571 -4.3723 -0.2215 3.6008
 -3.0631 -0.0746 1.6883 -0.1913 5.8791 -1.1226 -0.4210 1.9868 0.4161 -3.1356
 3.7900 -0.9960 -3.5127 1.2085 -5.6495 -0.5647 0.9611 -1.8710 -2.4526 1.4611
 -2.1285 -0.2842 3.0974 -1.4603 7.1333 0.5087 -1.8193 2.9847 0.3228 -2.8369
 2.0554 -1.7350 -5.3142 0.4990 -5.9067 -0.5775 3.2706 -2.1974 0.2179 2.7623
 1.4556 0.6876 -5.0997 1.0327 -5.2061 -1.2987 2.1943 -3.1392 1.2014 -0.0407
 -1.2815 1.0517 3.0296 -0.1893 2.9559 -0.9969 -0.8009 -0.5438 0.9115 -0.4317
 -4.9010 1.1057 5.8524 -1.8643 10.6991 -0.2857 -3.3829 3.5780 1.7728 -5.6867
 -1.9906 0.8350 5.3459 -1.6084 5.6662 2.3781 -2.6752 1.8595 0.3223 -0.2955
 -0.5681 0.3722 -2.2685 -0.3533 0.1605 0.0056 0.9116 -0.7366 2.5212 -1.4962
 2.3292 0.2083 -1.7440 0.3074 -3.7734 1.1141 -0.0759 -1.8742 -0.2086 0.9027
 3.0085 1.7273 -5.6163 2.0578 -7.5271 -2.0532 2.1249 -4.4588 -0.2728 0.3528
 -2.9507 0.2493 4.4415 -0.6509 8.4580 -1.3420 -2.0155 3.0818 -0.6547 -3.9865
 0.7210 -1.5380 -2.7793 1.4212 -3.9364 -2.3418 2.3672 -0.5435 -0.8081 1.5271
 3.0274 -1.0778 -4.0936 1.3735 -6.5293 -1.5754 2.5141 -2.3406 -0.8431 2.8646
 0.9279 0.5489 2.0605 -0.0230 0.1112 -0.1493 -1.4615 -0.7601 -0.7301 0.3435
 3.5142 -1.4059 -6.7625 1.4533 -9.8034 -1.2410 3.6985 -4.0923 -0.5721 3.5336
 -1.4448 0.8657 2.2094 -0.5277 3.6982 1.1689 -0.5644 -0.0944 1.3781 -1.1745
 -0.6952 0.4772 -2.6048 0.1531 -0.3552 -1.6326 1.6681 -0.8366 1.6092 -1.4818
 -1.9215 -0.9351 3.1796 -0.5751 3.4344 0.9596 -0.5823 1.9898 0.5404 0.8052
 -3.3977 0.1946 4.8880 -1.7666 8.3598 -0.0664 -2.6812 3.4392 0.9037 -3.8297
 -1.0462 -0.2994 -1.4548 0.7452 -1.4477 -0.7743 1.8393 -0.5379 0.6359 0.8263
 -3.1295 0.4084 1.6473 -0.9806 4.4675 1.2641 -0.4159 1.6095 2.5437 -1.4880
 -0.2918 0.3942 -0.5368 -0.0138 -0.3649 -0.3560 -0.1224 -1.3681 0.4912 -0.3439
 3.5511 -1.3223 -6.9441 1.3487 -11.4905 0.2752 4.5125 -4.8670 0.4119 6.3589
 -2.7480 -0.1894 4.4951 -0.9072 7.5060 0.0993 -2.5181 3.0588 0.2061 -2.9830
 -1.9460 0.0008 3.8366 -0.6666 4.0468 0.5016 -1.6969 2.7179 -1.2119 -0.0377
 -0.2430 -1.2844 -3.4469 0.1554 -1.4602 0.0032 1.6660 0.1538 0.8646 -0.4104
 0.1371 -1.6472 1.5838 0.5413 0.1453 -0.2825 -0.2399 1.3972 -2.1050 1.2004
 2.0441 0.0204 -3.2164 0.6114 -6.0620 -1.6288 2.1505 -3.5333 0.0406 2.4023
 2.1375 -0.6035 -1.3111 0.8161 -2.6188 -0.5333 -0.1485 -0.0616 -1.8320 -0.0393
 0.3399 0.7793 0.3529 -0.4381 0.8097 1.0974 -0.9627 0.1576 1.1198 -0.4741
 -0.4366 -0.6589 2.2021 -1.2068 2.8760 1.2612 -1.1757 1.3616 0.9835 0.5460
 -2.2097 -0.1970 2.8494 0.7715 3.3184 -1.6702 0.3483 1.2763 -0.7469 0.3162
 3.5422 -1.2193 -3.2578 1.4875 -6.6727 -0.3653 1.6964 -1.7249 -2.4064 3.3386
 0.9351 0.5680 -2.8773 0.6029 -3.9064 -0.8523 1.0671 -3.3298 1.4570 -0.1375
 0.4590 -1.1645 -2.0745 -0.2929 -1.1061 -0.3520 0.9665 0.0583 0.7493 0.8366
 1.6703 0.0270 -2.0069 0.4618 -2.2298 0.0994 0.4079 -1.0260 -0.1791 0.5217
 -1.1547 0.0159 3.5213 -0.1304 3.1327 -0.0923 -1.4964 1.2299 -1.3686 -0.9694
 -1.0599 0.7266 3.3786 -1.2227 4.5265 0.1353 -2.1703 2.0547 0.4991 -1.1737
 1.0002 -1.3507 -2.9497 -0.5980 -0.6028 0.1509 1.0892 0.6738 0.2095 -0.0937
 -1.5263 0.9063 1.9943 0.1750 4.4439 -0.7692 -2.0827 2.1478 -0.6864 -2.9255
 2.2102 -0.8900 -5.9204 2.0607 -7.5983 -1.5709 2.7501 -2.2229 -1.5038 1.1198
 0.6651 -1.8183 -1.4327 0.8061 -2.3359 -0.1624 1.3325 -0.9160 0.3010 0.9089
 -1.7811 -1.0795 -0.2565 0.0201 4.2113 -0.8265 0.5874 1.6565 1.0134 -3.3119
 -2.0573 0.4304 -0.2861 -0.2057 1.0063 -0.4826 0.9443 0.3076 0.4555 -0.4729
 1.2395 0.5197 -1.1818 0.2661 -6.3147 1.3309 0.7786 -3.1253 0.9732 4.1622
 -3.6518 0.0494 6.0594 -2.1197 9.6260 2.6040 -3.1357 4.1237 1.6747 -2.7638
 -3.6737 0.8028 2.5853 -0.8748 6.8379 0.2330 -1.7539 2.3408 1.3527 -3.8099
 1.4063 0.4523 -2.2805 0.9286 -4.9601 -0.3987 1.8394 -2.9825 0.3141 3.2036
 -2.2618 -0.2300 4.3168 -0.9787 7.1150 0.4979 -2.0641 3.4950 -1.2339 -2.1178
 -1.3092 0.2947 2.0612 -0.1626 2.7455 1.4490 -1.7511 1.3601 0.5919 -1.2468
 2.6481 0.9020 0.7856 0.6450 -4.3290 1.3278 -0.0234 -2.5527 -0.9176 3.8750
 -2.2323 -0.9001 1.8836 -0.0531 3.4643 -1.2225 0.4394 1.3900 0.6490 -1.1601
 -0.0583 -0.6182 -1.0193 -0.1220 -2.6128 -0.0399 2.0979 -1.1759 0.3547 2.8520
 0.2572 -0.4691 -0.3199 -0.1056 1.0227 -0.6299 0.7252 -0.3974 0.9122 0.2391
 0.9324 1.2838 -2.1194 1.1144 -5.5546 -1.8816 1.4236 -3.0686 0.0381 1.3896
 0.2698 -0.0004 4.5286 -0.4872 4.2157 -0.0973 -2.6711 2.7536 -2.6707 -1.6015
 1.4296 -0.1794 -3.2811 0.9741 -3.5659 0.5103 1.7636 -2.5325 1.1843 1.6974
 0.2276 0.0157 -2.1650 1.5840 -5.2345 -1.4649 2.9794 -2.9177 0.5105 3.4872
 -0.0733 -0.3071 -1.0650 0.0014 -2.0143 -0.8287 1.1038 -0.6163 0.8952 0.5461
 1.4607 -0.1455 -4.4269 0.8387 -5.0507 -1.0461 2.7335 -2.7834 1.3183 2.1105
 -1.1787 0.2055 3.8971 -0.2573 5.0512 -0.2813 -2.9861 2.3820 -2.1844 -2.5190
 3.0059 -1.4374 -2.0392 0.3749 -4.7669 0.3576 0.1695 -0.7624 -1.7670 2.5217
 -3.4339 0.9326 5.7064 -0.8022 9.2109 0.4512 -2.5914 3.8663 -0.1097 -3.0800
 2.2546 -2.2176 -4.4433 1.8071 -7.3865 -1.2282 3.3674 -2.1147 -1.8889 3.7352
 -0.1624 0.2440 -2.9257 1.1235 -4.9926 -1.5538 2.6925 -2.6701 -0.0299 1.7805
 -0.5750 -0.7786 0.8020 -1.2540 3.2548 1.4006 -1.4252 2.8421 0.0047 -1.4429
 0.1282 1.6321 3.2442 -1.3840 1.5682 1.3755 -2.1024 -0.2437 0.9793 0.2488
 -1.0789 -0.4118 1.5468 -1.3343 4.4277 0.0654 -1.3481 2.7134 0.9480 -2.5137
 0.7552 -1.9507 -4.6186 1.1448 -3.7771 -0.3968 3.2651 -1.0092 -0.2483 1.3473
 -0.9053 0.4303 4.7149 -0.7997 5.2490 1.0542 -2.9020 2.3778 -1.3800 -1.3491
 2.5566 -0.6748 -7.4357 1.0198 -7.1793 -1.1198 2.2695 -2.5202 0.7811 0.2449
 -0.1764 -0.6205 2.8563 -0.7384 0.3918 1.7028 -1.1711 0.8636 0.0458 2.1315
 3.1314 -0.1751 -6.3274 1.2419 -9.4081 -0.5384 3.5374 -4.5942 0.9876 3.4236
 -0.4599 -0.5311 0.3551 0.7171 -0.2566 -1.2513 0.1563 0.8201 -1.0167 -0.3041
 0.8308 -0.2747 -4.2330 0.8411 -2.2709 -2.3915 2.0995 -1.9298 0.5754 -0.8966
 2.7831 1.6929 -1.0119 0.3265 -5.6097 1.2169 -0.8593 -3.2887 -0.3234 2.5592
 -3.5606 1.4944 6.3828 -1.3017 9.0349 0.9351 -3.7170 2.6504 1.1900 -3.7271
 0.5891 0.7705 -4.4005 0.1836 -3.0660 -0.5853 1.8152 -1.5660 1.1178 -0.4526
 -0.4335 -0.8231 2.1547 0.3824 1.4937 1.2891 -0.8484 0.7248 -0.9830 0.8219
 -0.9684 -0.9619 1.2596 -1.0714 2.8736 -0.2868 -0.3800 2.0674 0.4336 -0.8599
 -0.9687 -1.9981 1.2038 -0.1708 2.5243 0.3118 0.8239 1.7667 -0.2818 0.6179
 -2.2224 -0.4024 -1.2737 0.0490 0.5071 0.7218 0.9956 0.1862 1.0276 -0.6439
 0.0789 -1.1338 -1.4402 0.2917 -1.3659 -0.5032 0.9155 0.2691 -0.1026 0.4837
 0.8542 -0.7596 -4.9102 0.3345 -4.0686 -0.0952 2.2768 -1.1020 1.3460 0.6251
 -0.0091 0.0120 2.8164 0.8499 1.8167 -0.7171 -1.2306 -0.3555 -1.2805 -0.2324
 1.5626 -1.1854 -2.6551 0.9043 -2.3079 -1.0590 0.7031 -0.6910 -0.9111 0.0853
 0.5274 -1.2378 -2.8477 0.3068 -1.5467 -0.5329 2.4799 -0.9497 0.3200 0.7775
 1.9007 -0.9263 -0.4245 -0.3337 -0.9973 0.0290 -1.2256 1.7427 -1.9999 0.1981
 2.1407 -0.4752 -4.0396 1.2235 -6.5344 -0.4129 2.2942 -3.4140 0.0540 3.3055
 1.9289 -1.3187 -5.4393 1.1002 -6.0430 -0.6571 3.6283 -2.9116 0.4551 2.0791
 -0.5008 0.6821 0.2338 -0.4780 2.4375 -0.2298 -0.8596 1.0723 0.7434 -2.2094
 -1.2429 0.9837 1.8855 -0.7039 3.6081 1.1106 -0.9886 0.0586 1.7664 -1.6007
 1.2385 -0.6208 -2.8731 1.7676 -6.2237 -0.3740 2.2031 -2.8364 -0.1032 3.2003
 -3.2285 1.8102 5.7030 -2.4752 8.2100 0.9178 -2.4924 2.9681 1.2750 -1.9258
 1.5755 -1.5155 0.9155 0.7349 -0.6233 -1.3525 -0.0727 0.5292 -2.7325 0.6932
 0.1542 0.0701 -1.4856 1.5301 -4.3976 -1.4157 1.1856 -1.8185 -0.0303 1.5639
 3.6492 0.7577 -1.2790 0.8547 -7.0359 -0.0337 0.0773 -3.2058 -1.1557 3.4418
 2.9932 0.1429 -4.8400 -0.1741 -6.6175 1.1676 1.1671 -2.1096 0.7453 2.0867
 2.2027 -0.2034 -6.2681 1.0381 -5.4131 -1.9378 2.8862 -2.9575 1.2574 0.2456
 0.5676 0.7479 1.3241 1.0031 -0.6332 -0.9971 -1.0030 -0.1833 -2.0572 0.3292
 -2.5863 0.7105 1.1083 -0.5808 5.3676 -1.2002 -0.4900 1.0953 1.3871 -4.1261
 -0.3897 -0.0977 1.1361 -0.6982 0.5404 1.8284 0.1537 -0.3719 1.1122 1.8024
 -0.3655 0.2356 1.0421 0.6807 0.4848 -0.0586 0.2160 -1.0808 0.2399 0.1644
 2.1253 0.9272 -4.4220 0.5684 -4.1456 0.2167 0.3666 -2.4164 0.4127 -0.6076
 0.0896 -1.0584 -1.6311 -0.6221 -2.0077 0.2459 1.9172 -0.2471 1.0145 2.4701
 -0.0925 -0.4071 -0.8859 -0.7632 2.0635 -1.2367 0.0138 1.3010 0.1177 -2.1605
 -3.3756 1.2274 2.2208 0.1033 3.4326 -0.2347 -0.1597 -0.3047 2.3338 -0.8333
 2.6538 -0.7423 -0.8212 0.9792 -3.7004 0.9688 0.8916 -1.6457 -1.3550 3.3453
 -0.8309 0.3018 2.3293 -0.9653 2.4603 -0.2871 -0.6076 0.5201 0.8666 -0.0401
 -2.7010 1.3070 1.2451 0.0997 5.0753 -0.7498 -0.5700 0.8496 1.1431 -3.8448
 2.5037 -0.1650 -4.0715 1.3424 -7.9798 -0.2975 1.7341 -3.2972 -0.2501 3.1273
 1.1188 -0.4992 -2.1316 -0.1211 -1.7708 1.2159 0.7787 -0.3725 -0.2601 1.3404
 -1.5689 0.2264 3.0541 0.4045 2.5004 -1.3767 0.0070 0.9835 -1.0236 0.5821
 -0.8988 0.1161 2.6262 -0.9117 3.0251 1.4155 -1.1172 1.0780 0.4760 0.4107
 -0.1205 0.0772 -0.0802 -0.5582 1.9511 -0.8064 -0.6676 1.8972 -0.1642 -1.2786
 2.2662 0.6164 -4.1760 1.5679 -6.5187 -1.2190 2.3924 -3.4370 -0.2899 1.7326
 -0.9239 -0.7523 0.9345 0.4861 -2.1477 0.7544 1.6057 -0.9264 0.4927 3.2199
 -3.8846 -0.7156 3.6129 -1.5630 6.4684 1.7019 -0.5852 2.5628 1.1324 -1.0167
 -1.6500 -2.0680 -2.5964 -0.4879 1.8165 -1.1957 2.4099 1.6173 0.6777 -0.9755
 3.0976 0.5137 -1.3143 -0.1986 -3.4180 -0.1068 -1.2935 -0.2210 -1.3020 0.3049
 -2.1452 0.3701 -1.2279 -1.0257 1.5257 1.1564 0.2161 0.4154 1.9518 -1.6878
 2.0946 -0.7771 -1.8419 1.0844 -5.7302 -1.4145 1.5492 -1.7746 -0.9898 3.1212
 -0.2105 0.4441 1.2434 -0.9819 0.0505 1.6975 -0.0287 -0.6142 0.8818 2.1959
 4.4474 -0.1642 -6.9391 1.8460 -12.1677 -1.1785 3.2428 -4.8296 -1.1104 3.9237
 3.1607 -0.1482 -2.8482 -0.3066 -4.6068 0.4102 0.1150 -1.7121 -0.6930 1.6406
 -1.2488 -0.4054 -1.4602 0.3606 -0.3970 -0.3929 1.0780 -0.2195 1.2937 -0.9122
 0.6538 1.1803 0.4133 -0.4193 2.0004 0.2551 -1.5752 -0.0419 -0.1271 -2.8900
 1.5824 -0.8835 -3.4254 0.5521 -3.5803 -0.1477 1.6032 -0.8433 -0.7159 1.8437
 -1.3624 -0.7937 0.9662 -0.0200 2.3878 -1.7540 0.1132 0.8586 0.3153 -0.4427
 1.1763 -0.1072 -2.0583 0.4569 -1.6058 -1.2463 0.6532 -0.5547 0.6711 -0.3504
 2.7904 0.4957 -1.3858 1.0788 -3.5494 -0.4051 -1.2980 -1.5788 -1.6360 0.7143
 -5.3763 -0.1509 5.8862 -2.2518 12.7982 0.4650 -3.0845 5.4324 1.7446 -5.4613
 -2.7569 1.0020 3.2416 0.0220 5.2799 -1.1879 -2.1663 2.2721 -0.2730 -3.0720
 -1.7654 -1.1722 -0.9492 -0.4101 1.8138 0.3553 1.3229 1.7680 0.4661 -0.5073
 4.8225 -0.2301 -9.0517 2.1916 -11.7511 -1.6329 3.8267 -5.6683 0.5581 3.4101
 1.1340 0.0974 -2.1724 -0.2035 -0.6157 -1.2739 -0.1933 -0.2652 0.2401 -1.4095
 1.0755 -0.0093 -3.5532 -0.4838 -1.8352 0.5841 1.2622 -0.7414 1.4118 -0.0789
 -0.7098 0.5776 1.1172 -0.9705 1.4454 -0.5937 0.1342 -0.1793 0.9971 0.0041
 -0.5740 -0.9679 1.7281 -1.6349 4.8145 0.4503 -1.4004 2.9305 -0.2976 -1.4727
 4.2978 -0.1476 -3.1910 0.5875 -6.8159 0.7969 0.9990 -2.7351 -1.0988 3.4404
 2.0806 1.1142 -3.4333 1.0033 -6.4436 -0.6320 1.6356 -3.3041 -0.0969 1.9326
 -3.5954 0.6951 4.2561 -0.7515 7.5011 0.8561 -1.7926 2.0986 1.3585 -2.4750
 -2.2560 0.2993 1.4210 -0.1454 0.8596 0.2910 0.2647 0.4645 0.4802 0.1533
 1.4488 1.0493 0.0681 0.4570 -3.0671 -0.0142 -0.5868 -1.7298 -0.1238 2.1957
 -3.6472 1.3996 3.6156 -1.2361 8.3770 -0.0131 -2.0522 2.5079 1.2267 -4.6686
 0.2150 0.2628 1.0832 0.2014 1.6039 -0.4222 -1.0965 0.8466 -0.2680 -1.7545
 -1.9846 0.8356 5.9612 -2.0756 8.2215 1.6160 -4.3121 4.2286 -0.5735 -2.9960
 4.9410 -1.3276 -8.7881 2.0720 -13.1833 -0.6641 4.2176 -5.4656 -0.2912 5.1616
 -1.4632 0.1502 0.0914 -0.7421 2.0146 -1.0066 0.9004 -0.2519 1.5675 -0.9524
 0.6669 -0.4389 0.2741 -0.4562 0.4514 1.0871 -0.5322 0.7561 -0.2888 0.1427
 2.6149 -0.5737 -4.3085 0.8426 -4.8327 -0.5208 1.7044 -2.0982 0.1401 0.8124
 4.9274 -1.5319 -8.7315 1.1524 -12.3125 -0.9620 3.9291 -4.3431 0.0369 4.0546
 -2.2945 -0.3587 6.2945 -1.9388 9.5708 3.0804 -3.3780 4.1168 -0.0075 -2.1793
 1.5668 0.8035 -1.7094 1.3294 -2.6800 -2.1484 1.0030 -2.1451 -0.1094 0.1743
 -3.3945 1.4353 2.8194 -2.3260 7.8943 1.8075 -2.3459 2.3961 2.9482 -4.0561
 -2.4089 -1.9122 2.3647 -0.2513 3.1032 -0.1305 0.5836 2.5930 -0.6357 0.5263
 -2.6811 0.2248 3.0564 -0.8446 5.6975 1.0749 -0.8670 1.7507 0.7387 -1.3754
 3.0613 -0.3998 0.2335 1.9583 -6.7365 -1.1737 1.2606 -3.3484 -1.9974 6.1020
 -2.4953 -0.3805 2.4904 -0.3248 2.0435 0.0215 -0.5477 2.0057 -0.6065 -0.1320
 -3.2147 -0.3995 2.1639 -1.2211 5.0306 1.4561 0.2651 2.2309 2.6165 -0.0806
 -1.9796 -0.6173 3.5713 -0.9913 5.4925 0.4461 -1.0502 2.3167 -0.3281 -0.3968
 -1.9916 -0.0744 -1.4189 -1.2370 3.7689 -1.3062 0.4990 2.2655 0.8789 -3.8205
 -2.1774 0.3496 2.5080 -1.2690 6.6781 0.1766 -2.5868 2.6695 0.1715 -4.1194
 3.0236 -0.0002 -1.9021 0.1586 -4.2638 -0.0054 -0.0754 -0.9264 -1.8615 2.2295
 -1.4380 0.0893 -2.1014 -0.0719 1.3451 0.0129 1.2143 0.0325 1.8611 -1.9504
 0.1977 0.4076 1.7608 -0.7652 3.7967 -0.3979 -1.5032 1.2909 -0.4218 -1.8852
 -1.3366 -0.3174 1.0679 -0.1350 3.6937 -1.9023 -0.2987 2.5650 -0.9277 -2.2284
 -2.3050 -0.3873 3.1934 -1.0791 5.4872 0.5161 -1.0187 2.5782 -0.0109 -1.4083
 -3.2453 0.2580 3.2795 -1.0477 7.3488 -0.5046 -1.6102 3.2334 0.2579 -4.2987
 2.0035 -0.1719 -5.3037 1.9370 -7.1645 -1.7330 3.7815 -4.2390 0.7743 2.5174
 1.1357 -1.4068 0.1246 -0.2843 -1.0018 0.9995 -0.0103 0.1589 0.0042 1.9878
 2.8863 -0.7455 -2.1012 1.6982 -4.7618 -1.9272 1.2499 -1.5359 -2.4140 1.8393
 -3.8947 1.1822 6.0755 -1.4595 7.7324 2.2071 -3.0957 2.9921 1.5664 -1.7710
 -0.3613 -0.9427 0.5278 -1.1189 1.6335 1.3938 -0.2994 1.9175 0.3002 -0.1509
 0.8747 -1.1463 -4.0862 0.6733 -3.9753 -1.0569 2.2749 -1.5729 0.1897 1.0301
 3.3759 0.1599 -5.3410 1.6483 -9.6847 -0.9668 2.6290 -3.8522 -0.1382 3.4832
 -1.6002 1.1510 3.1001 -0.6215 3.1024 1.9599 -2.0144 1.1968 0.1532 0.0317
 -0.1180 1.0612 -0.4112 -0.2638 0.9449 -1.1736 0.2233 -0.4912 0.7389 -1.2078
 1.0263 -0.7667 -1.5157 -0.6306 -1.4851 0.6748 0.1021 0.2683 -0.1697 1.4110
 3.1179 0.7590 -4.3944 0.6659 -5.3939 -0.0356 0.8763 -2.6725 0.1605 1.0144
 -0.4860 0.8045 3.5204 -0.4492 1.7888 1.3828 -1.8444 0.7096 -0.9848 1.0463
 -0.2564 -1.3246 -0.8703 0.3753 2.4282 -1.2657 0.2897 1.9450 -1.5228 -2.3023
 -3.7823 -0.4843 5.8217 0.0928 7.2598 -0.6164 -1.6243 3.4100 -1.2814 -2.2323
 0.5754 1.4005 0.2066 0.3512 -0.5537 -0.1937 -0.6444 -1.2277 0.4886 0.4853
 -2.1680 0.9748 1.7808 0.4485 0.7748 -0.7102 0.7409 -1.6613 1.6872 0.4970
 0.9616 0.6572 -1.6957 1.7323 -6.9106 0.2899 1.7581 -4.0593 0.2189 3.9216
 -0.9490 -0.6783 1.2326 -0.3312 3.0425 0.4134 -0.2694 1.0881 0.4745 -0.8982
 -1.3073 0.5732 -0.9084 -0.2520 2.6073 -1.2282 0.2503 -0.3121 1.5202 -2.5044
 3.5998 -0.2922 -1.3546 0.2267 -3.5431 0.5512 -0.8281 -0.6188 -2.0198 1.0172
 -5.9372 0.7248 10.4167 -3.0680 16.0304 0.5043 -4.7970 6.8411 0.8229 -5.2991
 -0.7396 0.9185 2.8148 -0.3255 4.8786 0.0658 -1.7533 1.1864 0.4513 -2.2085
 -0.9918 0.4593 5.6080 -0.7046 4.8872 0.5097 -3.4354 3.2516 -2.5028 -0.9385
 -3.2413 -0.4856 2.4892 -1.9693 7.0789 0.8541 -1.2513 4.1212 0.3081 -2.9725
 2.8939 -1.4386 -5.1794 1.2417 -7.0179 -1.4297 2.6701 -2.0973 -0.5294 2.5274
 -0.6244 0.3205 0.4720 -0.4722 1.4390 1.4544 -1.9668 1.4284 0.0853 -1.1655
 0.2825 -0.5436 0.0824 0.0996 2.0824 0.4132 -0.6100 1.2008 -0.9190 -1.5896
 -0.9632 1.2852 -0.6906 -1.2373 -0.3404 1.1471 -0.1833 -0.0928 1.9756 0.4715
 -3.5013 0.9284 5.4820 -1.3522 10.0389 -0.7843 -2.7642 3.1627 0.7610 -4.8899
 0.9837 0.6059 1.7630 -1.4990 2.7873 1.1009 -3.0692 1.7532 -0.8895 -2.4390
 -2.4231 0.4921 2.7055 -1.2268 7.7547 -0.5025 -2.2694 3.4260 0.1753 -4.8064
 1.3088 0.3699 1.6479 0.5804 1.0906 0.0395 -1.6259 -0.0788 -1.5482 -0.6995
 -0.9419 -0.9859 -3.1243 0.6680 -0.7870 -1.9293 2.4962 -0.1434 1.0151 -1.8379
 0.3077 0.3703 -0.4968 -0.3019 -1.8688 -0.8465 0.6256 -1.5033 0.0506 1.6029
 -1.2791 -0.4208 3.8355 -0.0228 3.1542 0.8862 -2.0906 2.0861 -0.9045 -0.6914
 0.9388 1.3326 0.3718 -0.2555 0.6187 0.2373 -2.5164 0.6446 -0.9614 -1.9133
 -0.2456 0.7469 3.7949 -0.9634 3.6944 0.5788 -2.5655 1.3866 -0.7577 -0.6252
 1.7540 0.1853 0.2026 -0.7642 -0.0347 2.1856 -2.1602 0.6652 -0.5927 -0.8631
 2.7140 -0.2278 -9.8549 1.8788 -10.0928 -2.1548 4.5573 -4.8077 1.8598 1.1924
 4.9620 -0.8041 -9.4120 1.6459 -12.4564 -1.3800 4.1143 -4.7542 -0.6110 3.6448
 0.5046 -0.4741 1.6283 -0.3575 1.2383 -0.5599 -0.2686 0.0580 -0.1611 0.6417
 -2.1627 -0.0765 2.2950 -2.1713 6.4298 1.5443 -1.5003 2.9941 1.3404 -2.4375
 -4.1319 -0.7335 4.0696 -1.8430 8.4080 -0.8830 -0.7784 4.1004 0.9667 -2.7245
 -1.5238 0.0512 1.3727 -0.6350 3.5550 0.1580 -2.0800 2.2096 0.2256 -2.5682
 -0.4206 0.7978 1.8561 -1.2069 2.5959 0.6003 -1.1547 0.6806 0.8914 -0.4015
 -1.9615 1.8765 3.9456 -1.4670 5.4293 1.8093 -3.7284 1.9898 1.1338 -2.5887
 -0.2329 0.0981 2.1328 -0.6153 1.8971 0.0686 -1.0660 0.7844 -0.3349 -0.4467
 -0.8369 -0.3433 1.8512 -1.1247 3.8911 1.2746 -1.8267 2.5466 -0.1490 -1.9301
 2.7714 0.5505 -4.8347 1.9919 -8.4747 -1.4536 3.1589 -4.4268 0.1237 3.9337
 0.5316 0.0309 1.9260 -1.0975 4.1397 1.8701 -3.1721 1.9992 -0.9495 -2.2479
 -0.8950 0.6411 3.1120 -0.5702 2.6589 1.1255 -1.6956 1.2846 -1.1482 0.3138
 1.2827 -0.2785 0.0194 0.8516 -2.0773 0.5951 -0.6004 -0.8417 -1.5608 1.1722
 -1.9746 0.3624 1.9041 0.1343 4.8338 0.4634 -1.0345 1.5126 1.1558 -2.3129
 0.8790 -2.2226 -4.0600 2.1047 -5.9876 -2.5811 3.2567 -1.4323 -1.9576 1.9555
 1.2614 -0.8261 -4.8237 1.1224 -3.9099 -1.4588 3.4459 -2.9104 1.6156 1.1146
 -0.9239 -1.2623 -1.9498 -0.3317 0.4763 -0.1878 1.2403 0.5584 0.7003 -0.7047
 -0.7529 -1.8073 1.5411 0.2515 3.0468 -0.2950 -0.5545 1.8914 -1.5776 -0.9960
 1.1431 0.9047 -2.0227 0.4173 -3.3720 -1.4551 1.1229 -1.5152 -0.0058 0.6399
 -2.3846 -1.1056 1.4011 -0.7279 4.7760 -0.9803 0.0499 2.1693 1.0957 -1.8989
 2.9631 -2.0131 -2.4302 0.5636 -5.9394 1.1447 1.4222 -1.8963 -0.8347 4.7296
 1.8746 0.1822 -4.2651 0.2281 -5.1377 0.3726 1.8134 -2.6572 1.5630 1.8145
 -1.6325 -0.8241 2.5616 -0.3466 5.2200 -1.2291 -0.8019 2.4265 -0.3988 -2.5950
 4.5063 -0.9492 -9.0485 3.1295 -14.7555 -1.2760 4.6179 -6.2924 0.1251 4.5276
 -1.6085 -0.1171 1.6496 -1.2469 4.3943 0.4834 -1.4440 2.9120 0.1068 -2.5317
 0.9617 1.1820 1.2913 0.0344 -1.0949 -0.4717 -1.5211 -0.0371 -0.2478 0.7653
 -2.7062 1.7425 0.6851 0.1480 2.1553 -1.2847 0.6174 -1.0121 2.0853 -2.1761
 0.2335 0.3848 -2.4939 0.0952 -0.8736 -0.6366 0.9610 -0.2602 0.5544 -1.1295
 2.7758 -2.4110 -4.6037 0.9025 -7.1972 0.2478 3.3764 -2.4321 -0.3986 4.6365
 -0.8292 0.0927 3.3545 -0.4864 2.9567 1.3417 -1.4892 1.7246 -0.3684 1.3683
 3.0475 -0.1794 -2.4169 0.7839 -4.8661 -0.2720 -0.4890 -1.3386 -2.0625 1.1660
 -1.0433 -0.3254 1.3110 -0.6980 1.6228 2.0062 -0.9470 1.4797 0.5305 0.1847
 0.7609 0.8914 -0.2146 -0.2158 -0.3354 1.1327 -0.2373 -0.8840 1.6709 0.4406
 0.3924 -0.6530 -2.8625 -0.7296 -1.5095 -0.1615 1.6416 -0.7208 1.3108 0.8557
 1.3470 1.0979 -2.0440 -1.1511 -2.4433 0.7937 0.1457 -0.8649 0.4477 0.7479
 -3.8576 1.8137 5.8357 -2.6376 11.7497 0.9518 -3.3724 4.4067 1.6852 -5.1691
 1.7285 0.2282 -1.9267 -0.7220 -2.2205 0.3107 -0.8942 -0.2767 0.0565 -0.8812
 3.3707 0.1461 -1.0595 0.9605 -4.8338 0.1277 -1.0066 -1.3632 -2.3078 1.9311
 -1.5175 0.6524 0.7374 -2.0773 1.4517 1.5992 -0.1283 1.0500 2.0462 0.8212
 1.5365 -0.1546 0.2415 -0.2414 -1.0229 1.3347 0.0052 -0.7766 0.6359 1.9018
 0.7724 -0.0205 -6.0123 0.8483 -6.3783 -0.4789 2.8332 -3.2684 2.0841 0.8153
 2.8539 -0.3157 -2.5530 0.1513 -6.2317 0.1617 0.9630 -1.7163 -1.1436 3.2024
 0.4995 0.1707 -0.5356 0.4209 -0.8363 0.8535 -0.7615 0.6074 -0.3790 -0.0619
 1.2937 0.3747 0.2273 0.4502 -1.7601 0.1870 -0.4800 -0.5633 -1.0452 1.2210
 0.1232 0.7863 1.4092 0.3110 -0.3177 0.1506 -1.0410 -0.2665 -1.2835 0.7287
 -1.4434 0.5433 2.7120 -0.5195 2.0136 1.2740 -0.8890 1.5100 0.6706 0.7866
 -2.8731 -0.3641 -2.1591 -1.2268 3.2618 -0.4197 0.4905 2.0322 1.8207 -2.9033
 -1.4736 -1.2901 1.8370 -0.5007 2.5986 0.0229 0.0335 1.6058 0.5060 0.2970
 2.7724 0.2959 -4.4887 2.4239 -10.4708 -0.1355 2.5620 -4.4960 -0.7952 4.9620
 0.5204 0.3754 -3.4757 1.1797 -3.8676 -2.3305 2.0472 -1.9339 0.2402 -0.0321
 2.7732 -1.0608 -3.6593 2.3630 -9.7343 -1.3546 3.1199 -3.5178 -1.0015 5.6972
 -0.8968 -1.0157 1.1323 -1.3123 2.7603 1.0385 0.1254 1.4176 0.7165 0.2217
 -1.6840 -1.4048 -1.5504 0.0168 2.1276 -1.1091 1.6284 0.8643 1.3495 -1.7872
 -1.1296 -0.3395 1.6701 -0.1017 1.5462 0.7634 -0.6794 0.7118 0.7164 0.0992
 -1.1137 -0.0311 1.5149 0.1872 3.3780 -1.0412 -1.4594 1.4808 -0.1847 -2.8786
 0.5624 0.7897 -0.4888 -1.1171 -0.5391 -0.5659 -0.4819 0.1217 -0.2845 -0.2260
 -1.7419 -0.1023 3.5538 -1.8378 5.6926 2.3405 -2.9248 3.0942 0.7556 -1.8584
 2.7588 -0.6308 -1.4359 0.3739 -2.7966 0.7291 -0.1565 -0.6578 -0.6507 1.3599
 -3.1012 0.2252 4.9691 -1.8023 8.1441 1.1660 -2.8827 4.1752 0.4663 -2.9672
 0.7883 1.7345 -3.8860 -0.4424 -3.7923 0.7407 1.0560 -2.3711 2.3704 1.0747
 0.2523 -1.5209 -1.2916 1.1865 -2.1807 -1.1721 1.2043 -0.1322 -1.1709 0.3740
 2.6927 -0.1378 -1.2924 0.7723 -3.0549 -0.0385 -0.5361 -0.3327 -2.3557 0.5359
 1.5290 -2.5694 -2.1697 1.8730 -3.8034 -1.1562 2.1676 -0.1894 -2.7485 2.0413
 0.3041 -0.9315 -1.2210 0.3849 -2.5632 0.5838 0.1983 0.1913 -0.5764 1.6732
 -0.1672 0.6019 0.3445 1.3828 -0.8639 -1.0136 0.6521 -1.8641 0.3024 0.8604
 2.5310 0.0688 -6.1666 0.9126 -5.7869 -2.3369 2.2050 -2.1607 0.3551 -0.6213
 0.4917 -0.7336 -5.2361 0.2923 -4.3398 -2.4551 3.3266 -1.3932 1.5319 0.5245
 1.3485 -0.9250 -4.0594 0.7010 -5.2547 -1.0726 3.3413 -1.9566 0.5474 2.0730
 -0.2022 0.6577 -3.5278 1.0537 -4.6638 -1.5416 2.8137 -2.5653 1.1849 0.8103
 4.0714 -1.0409 -6.9469 2.4257 -11.5029 -1.3533 4.2692 -5.2450 -0.2292 4.3456
 1.8045 -0.4103 -5.7770 1.4688 -7.8046 -1.5821 3.2233 -3.4438 1.1124 2.5692
 -0.4567 -0.0499 4.6354 -1.7401 6.8631 0.8058 -4.0701 4.2871 -1.1438 -2.7428
 -0.7625 -0.6542 -1.8683 0.5342 -0.1146 -0.2139 2.1242 -1.3412 2.1830 -0.2936
 -1.5077 0.2845 3.5651 -0.1892 2.4052 0.8807 -1.0137 1.3111 -0.3092 0.9102
 -4.3641 -0.8500 7.5493 -2.5222 10.3694 2.5350 -2.6517 4.9572 0.0992 -0.7973
 2.0489 -0.6473 -4.6504 1.7495 -7.0756 -1.9828 2.6465 -3.1938 -0.9903 1.5808
 -0.5174 1.5679 0.0192 0.8943 -1.4057 -0.5366 0.1513 -1.2203 0.1251 0.5848
 -1.9640 0.3638 -1.2002 0.4938 -0.2635 -0.4928 0.6889 -0.4765 1.5121 -1.1527
 -3.0219 -0.1381 5.9053 -2.1555 8.0067 2.4820 -2.5179 4.0074 0.5002 -0.2274
 4.1471 -0.8526 -1.9848 1.3899 -6.1516 -0.2481 0.3074 -2.1655 -2.0273 2.4561
 1.2567 -0.3290 -2.6850 0.8812 -3.6955 -0.2822 1.8794 -2.0575 -0.0674 2.1368
 -1.0144 -0.6522 -0.4220 1.3725 -3.4566 -0.7739 3.0901 -1.7921 0.0593 3.4241
 -1.5538 1.2826 4.0492 0.1783 3.0390 0.7573 -2.7615 1.4870 -1.1869 -0.8477
 -1.2403 -0.4652 0.4879 -0.2805 0.8762 1.0546 0.5726 0.0415 0.5398 1.2375
 -2.4106 0.7187 1.7740 -1.0971 3.9932 -0.1402 -0.0728 1.3087 1.3525 -0.9106
 -5.1950 0.6578 8.9821 -2.2395 14.8493 1.2956 -5.7007 6.7866 -0.9026 -6.2767
 -0.7659 -0.4410 1.2036 -1.1633 1.5306 0.4524 -0.0051 1.5377 0.6671 1.1084
 -1.9193 0.1699 4.4358 -0.8107 8.1331 0.8363 -2.6120 2.5722 0.4993 -2.9777
 -0.1468 1.5732 3.6495 -1.7003 5.0923 1.2006 -3.7027 2.0511 -0.6136 -1.8782
 4.7446 -0.7366 -5.0872 1.3364 -10.1767 0.1489 2.1284 -4.0165 -0.8733 4.7949
 -2.0224 -2.0025 1.0291 0.0492 4.0162 -0.8979 0.7071 2.1715 0.9630 -0.7174
 -1.8365 0.3950 -0.2730 -0.6744 1.0955 0.4037 0.7265 0.1945 1.3757 -0.8151
 0.6292 -0.2881 -2.3837 1.0293 -1.2621 -1.3044 0.3945 -0.5249 -0.1194 -1.1112
 1.6997 0.0023 -3.6169 -0.0901 -6.7802 0.6299 2.1734 -3.0294 0.9543 3.8741
 2.0578 0.4095 -1.6280 0.7969 -4.3792 -0.6183 0.5041 -1.7019 -0.9640 1.4706
 -0.5364 0.1588 2.5905 0.0856 1.6775 0.7946 -1.6595 0.9166 -0.3497 0.2902
 0.1024 -0.4397 -4.9442 -0.0852 -3.4086 -0.5602 2.3903 -1.3946 2.7306 0.6428
 3.0861 -0.1893 -7.1901 1.6340 -9.0323 -1.1441 3.9664 -4.6361 1.5932 3.3531
 -3.7627 -0.6037 -0.2950 0.9945 1.7671 -1.7781 2.7867 -0.0057 1.5243 0.0460
 -3.7568 -0.0153 3.2166 -2.1615 9.2756 0.9726 -1.2459 3.8952 1.9144 -3.4839
 3.3196 -0.3876 -6.6805 2.1075 -10.7844 -1.7353 4.6793 -4.8939 0.0600 4.2881
 -0.2858 -0.6132 -2.0335 -0.7273 0.7811 0.8539 1.0796 0.2811 1.2349 -0.0758
 3.1930 -0.0381 -4.1124 1.3736 -7.5991 -1.0530 1.9768 -2.8061 -0.3819 2.9736
 -1.0685 -0.1914 3.6110 -0.3114 3.2442 0.8807 -1.4118 1.9722 -0.9047 0.0266
 3.0677 0.0381 -3.9170 0.3905 -5.0950 -0.3168 0.7514 -2.0465 -0.4422 -0.0879
 -2.3361 0.0226 -2.1177 -0.4035 1.4705 -1.5357 0.5422 0.5798 2.1584 -3.5093
 -0.5508 1.8095 3.7849 -1.3644 6.4174 1.3735 -3.5254 1.5258 0.2954 -3.6421
 -0.9905 0.6682 1.2390 -0.8479 4.8819 0.6388 -1.6129 1.7002 1.2425 -3.0620
 -0.8798 -0.1240 1.9661 -1.3850 5.1423 1.0344 -2.4140 2.5136 -0.4646 -2.6854
 0.9148 0.9739 4.1972 -0.6159 2.0528 0.5803 -2.6099 0.9487 -2.0774 0.5603
 -0.0256 -1.6973 0.9284 0.1780 1.7126 -0.1233 -0.1737 2.0653 -1.8365 -0.7751
 1.2130 0.8495 -2.2496 1.0296 -3.0216 -1.1812 -0.1117 -1.0235 -1.0179 -0.4288
 -1.4923 0.9264 1.2750 -0.1845 3.7784 -0.9192 -0.9381 1.0438 0.3068 -3.3385
 -4.2969 0.9870 9.0352 -3.7240 15.0562 1.2013 -5.6276 6.8623 0.1584 -6.1050
 -0.5174 -0.4934 4.8986 -0.2264 4.7923 -0.1315 -2.7708 2.8962 -1.8523 -1.0931
 -1.6363 0.3641 1.9728 -2.3653 6.0185 0.3636 -2.2141 2.9057 1.3173 -3.6628
 1.5406 1.1860 -2.7956 -0.1713 -4.1079 0.2802 0.7012 -1.6117 0.2684 0.7919
 -0.2849 -0.1069 0.1063 -0.2589 0.9731 0.5563 -0.7497 0.7870 -0.0635 -1.0825
 -1.8978 -1.3210 -0.1510 -0.5133 0.1842 0.4525 1.0417 1.0584 1.0156 1.0658
 -0.3425 0.6816 4.5903 0.1113 1.7305 -0.4987 -1.9857 1.2775 -2.1926 1.0129
 -2.2120 -1.8977 1.9991 -0.5554 3.7688 1.0599 0.8995 2.5506 -0.0225 1.0572
 -0.4411 -0.0634 1.5935 -0.3950 4.2411 -0.1795 -1.1480 1.8097 0.2393 -2.4415
 -1.3663 -0.0643 1.9498 -0.9737 1.9331 0.6409 -0.9169 1.7984 -0.3270 -0.0841
 -1.2664 -0.1897 4.4527 -0.3997 4.6021 0.5773 -2.6049 2.1346 -1.2471 -1.1409
 1.3298 -0.3548 -3.1785 1.6070 -5.0088 -0.9310 2.3582 -2.7388 -0.1804 2.3719
 -1.3267 -1.5383 0.7980 -0.0016 2.3747 0.2361 0.8505 0.7769 1.1855 0.5486
 -1.1389 -0.4345 1.7064 0.1922 1.3672 0.2830 0.0421 0.4798 0.5645 0.2790
 1.7709 0.2254 -2.7824 0.7246 -4.4238 -1.1921 1.3877 -1.3061 -0.8759 1.2857
 -1.4835 1.7855 1.5524 -0.7032 2.7365 0.2473 -2.2145 0.5257 0.9263 -2.9129
 1.2469 0.1894 -4.9054 1.2052 -5.6941 -2.9614 2.3912 -3.2674 0.5637 -0.0094
 -3.0328 0.0497 5.7415 -0.6108 8.7911 0.0902 -2.7305 4.0869 -0.9130 -3.0801
 2.6477 -0.6733 -5.2686 1.5530 -7.7827 0.0181 2.7554 -3.4329 0.0559 2.7858
 -0.7717 -0.6973 -1.6115 0.9133 -0.6315 -2.3238 1.4753 0.0888 -0.7077 -0.6524
 0.2170 0.6993 4.2277 -1.3009 6.5423 -0.2426 -3.5726 1.9970 -0.4481 -3.2768
 -3.0181 -0.4134 3.3634 -0.3574 4.9090 -0.4186 -0.2482 1.4412 1.2388 -0.6935
 0.1362 0.0877 -0.6938 -0.4128 0.3239 0.1467 -0.2190 -0.1736 -0.2245 -0.9314
 -1.8374 0.5015 5.6289 -1.1209 6.6212 1.5108 -3.0980 3.3935 -0.8665 -1.1070
 -0.7372 0.6321 -1.3782 -0.0427 -1.6133 0.2563 0.6108 -1.4900 1.9423 0.6334
 0.0184 -1.2114 -2.1246 0.3788 -1.2425 -0.4073 1.6639 -0.0125 0.2740 0.5774
 -0.2671 -0.5072 -3.6035 1.5650 -6.1129 -2.0678 3.9767 -2.6540 0.7877 3.5613
 0.9428 -1.5489 -4.7663 0.6072 -3.2966 -0.5008 2.8540 -0.7379 0.7920 0.4711
 -0.9530 -0.4624 0.8760 -0.0904 1.6960 0.3130 -0.5166 1.5532 -0.6001 0.0483
 3.2861 -0.5553 -4.1427 1.0005 -8.3535 0.4267 2.1324 -3.0691 -0.1577 4.5734
 1.1006 0.6608 2.1294 -0.0411 2.9495 0.0321 -3.0647 1.3265 -1.5335 -2.1201
 0.8170 1.1583 -1.2750 -0.4329 -1.2144 0.0627 -0.9894 -0.9045 1.3513 -1.1138
 2.1343 -0.3460 -1.8865 1.0377 -4.8390 0.1146 0.7994 -1.8230 -0.4044 3.0440
 0.3920 0.0624 0.5797 -0.3480 0.2724 0.8843 -0.5875 0.6639 -0.6115 0.1758
 -0.5523 -0.5584 -1.1983 0.1375 -1.6314 -1.6507 2.1723 -0.4299 0.5575 1.2932
 -2.0018 0.7500 2.3748 -1.1623 5.3122 -0.4289 -0.7116 1.7166 1.2279 -2.2912
 1.3646 -1.6538 -5.0080 1.7150 -9.1783 -1.0846 3.9666 -3.1907 0.5447 4.8677
 -5.5137 0.6745 5.9310 -2.5671 10.0038 1.7091 -2.3516 4.9134 2.0761 -2.8426
 0.7478 -0.2521 -4.4590 0.3529 -3.7120 -0.1305 2.4044 -1.4273 1.1176 0.5409
 -1.5526 -0.8134 0.9139 -0.1028 0.6083 -1.0483 0.6832 0.5936 0.9416 1.2561
 -1.7462 -0.0153 3.1692 -1.1817 4.7555 -0.0907 -1.1288 2.1163 0.5148 -1.5520
 3.4084 0.3614 -4.2070 1.0644 -7.1128 -0.7577 0.5872 -2.5599 -0.4393 1.4487
 -1.8695 -0.5628 5.0253 -0.6806 4.7590 -0.0130 -1.6672 1.7315 -0.8131 -0.1091
 2.9985 0.1790 -4.4809 0.4712 -5.1660 -1.5358 1.7232 -1.6311 -0.2588 0.8015
 0.3528 -0.7142 -2.3709 -0.0146 -1.2882 -0.4061 1.3133 -0.0939 0.1115 -0.8162
 -1.6922 -0.1132 0.2204 -0.3817 2.3682 0.2405 -0.6722 1.4166 0.8810 -1.9292
 4.4453 0.4383 -6.5821 1.5461 -11.8040 1.0433 2.9041 -5.1248 0.0228 5.1453
 -2.6827 -0.0404 3.7348 -1.7643 5.8899 1.0870 -1.3162 3.2620 1.3966 -0.9218
 1.8980 0.3308 -1.2124 0.8042 -0.9587 -2.0340 -0.2994 -0.6247 -1.1708 -1.3761
 1.3342 1.3284 -4.7283 0.4537 -5.7984 -0.7901 1.9696 -3.5773 1.6565 0.8607
 -1.2157 0.9075 0.7545 0.3749 1.2114 0.2882 -0.4448 -0.3162 0.5124 -0.5385
 4.0296 0.7379 -2.6767 1.8631 -7.6630 -0.5803 1.0805 -3.7098 -1.8349 2.7244
 2.2638 -0.7823 -1.3208 0.7630 -3.4941 0.0011 1.1065 -1.6463 -0.7432 2.1606
 -1.3957 -0.7095 1.8740 -0.0062 1.9685 0.0142 0.7297 0.5491 1.1865 1.2112
 -4.0901 -0.5558 3.6988 -0.9401 7.8032 -0.2780 -0.6716 3.4914 0.1831 -2.2374
 2.4504 -0.3902 -3.9166 1.1977 -9.7105 0.3724 2.9832 -4.3782 -0.0912 5.9692
 0.1109 2.0269 1.7318 0.2193 1.7246 -0.1965 -2.1077 -0.2163 -0.4819 -2.1184
 0.1019 0.2412 -4.0285 -0.1612 -0.6903 -0.4121 1.7724 -1.4020 1.5971 -1.7277
 -1.4202 -0.6435 3.1339 0.1559 4.7027 -1.0239 -1.2719 2.7463 -1.7539 -1.6829
 1.3600 0.4349 1.7398 -0.3070 -0.1566 1.3413 -1.4614 -0.4515 -0.7646 1.4244
 1.2763 -0.3243 -3.3994 1.7954 -6.0665 -0.1760 1.4818 -2.2004 -0.4644 2.3559
 -3.9188 0.7450 4.9159 -0.6869 6.2705 -1.0930 -0.8074 2.1693 1.1901 -1.1811
 -4.1026 0.5851 2.9751 -2.1750 8.2279 0.6216 -1.2878 3.6696 2.3495 -3.8077
 1.7588 1.3713 -3.8560 1.2127 -4.9790 -1.1915 1.4860 -3.1836 1.0710 0.5152
 2.2912 0.6885 -2.7385 1.4065 -5.9412 0.8278 0.5745 -2.9741 -0.6082 2.1882
 1.3050 0.3622 1.3282 -1.0351 2.5381 -0.6697 -2.3502 1.3926 -1.7608 -1.9501
 1.8286 -1.1078 -1.0824 0.7497 -4.8588 0.6976 1.2568 -0.8983 -1.2244 4.3077
 -1.6127 -1.1732 -1.1604 0.1718 -2.5795 -0.8076 2.2339 0.0250 0.4617 2.5779
 -0.8469 0.7913 2.1449 -0.5655 4.5536 -0.3782 -1.1140 1.1770 -0.1117 -1.8821
 -2.4273 1.0774 3.1340 -0.5678 4.2129 0.0507 -0.7398 0.3827 1.5048 -1.8589
 0.8931 -0.9080 -1.4543 0.4878 -3.5277 -0.0627 2.0188 -1.2971 0.1784 2.5346
 1.0243 0.7451 -1.2637 1.2202 -2.9702 -2.5801 0.5241 -1.4075 -0.5982 -0.4461
 2.5053 1.3739 -2.8910 0.8388 -5.0069 -0.7872 0.5526 -2.2427 -0.3503 0.2426
 -1.3335 0.1262 -0.6585 -0.4073 1.5502 -1.4630 1.2146 0.0295 1.7519 -1.1515
 1.7020 -1.4598 -3.2382 0.2986 -3.5840 -0.0468 1.4983 -0.3046 -0.4809 1.0625
 2.4534 -0.0437 -5.0084 0.5285 -7.1916 -0.6041 2.4594 -2.8542 1.7946 2.7332
 4.6803 0.3429 -7.3635 1.5038 -10.3791 -0.8151 2.3030 -4.5180 -0.5914 2.3774
 -0.9814 -1.5561 1.8258 0.5306 0.5883 0.1730 0.4014 1.0410 -0.9052 2.0323
 1.6076 -0.2733 0.2853 -0.3520 -0.1896 0.7329 -1.2405 1.0445 -1.7109 0.1009
 2.4831 -0.3583 -4.2918 1.0587 -4.8009 -1.8538 1.1629 -1.4039 -1.2859 0.3130
 -4.4918 -0.7408 4.5809 -1.8702 10.9909 1.6056 -2.4425 5.0692 1.2996 -4.6633
 -0.3304 -0.1922 0.3136 -0.3411 -1.8047 0.4632 0.3986 0.1873 0.0538 1.6917
 1.9632 -1.1163 -6.7687 1.3041 -6.3477 -0.8889 3.8674 -2.3767 0.2532 1.1542
 -3.9850 -0.5422 0.4835 0.1811 2.3485 -0.6137 1.4192 1.0368 2.0947 -0.5757
 0.3116 -1.1568 -1.6274 0.3437 -2.5655 -1.0193 1.4053 -0.2031 -0.6634 1.2810
 0.7086 -0.9055 -4.0177 0.9220 -3.3739 -0.8254 1.9353 -1.0716 0.8971 -0.1151
 -2.4498 -0.5141 -0.5799 0.8713 2.0681 -1.5873 1.8032 0.5699 0.5661 -1.4963
 1.9842 0.7030 1.5692 0.4581 -2.0157 0.4468 -1.2670 -1.7721 -0.8336 1.9801
 -3.3665 1.0748 2.2344 -1.4416 5.3213 0.9523 -1.9095 2.2551 2.0129 -3.3427
 0.2550 0.5372 3.3835 -0.1284 4.4943 -0.4816 -2.4913 1.3898 -1.0992 -2.3090
 0.1642 0.7202 1.8255 0.4099 2.3866 0.2396 -2.1007 1.1798 -0.9784 -1.9925
 -1.4864 0.8120 2.7514 -1.2890 5.6780 -0.8606 -2.8226 3.3790 -0.7294 -3.8232
 -3.8403 -1.1649 6.0303 -2.1188 10.3177 2.1016 -3.1377 4.9863 0.2813 -2.7342
 2.7201 1.1251 -3.7370 0.5121 -4.4604 -0.2151 0.8091 -2.4596 -0.1069 0.3569
 1.2448 -0.8409 2.7870 -0.1285 1.4777 -0.2601 -2.2126 2.0357 -3.5280 0.0409
 -0.3603 0.6040 0.1352 -0.5987 0.8284 0.0636 -0.1816 -0.3703 1.2286 -0.5009
 2.0547 0.4075 -2.6311 0.8867 -5.7110 1.0632 1.4522 -3.3941 1.2787 3.4836
 -1.1428 -0.6512 -0.4255 -0.2838 2.7351 -1.3812 0.3334 1.7270 0.3637 -2.3638
 -2.0233 -0.3245 1.9195 0.7271 2.0552 -0.9312 -0.2081 1.2152 -0.5908 -0.8986
 -0.7961 -1.3688 1.2476 -1.1128 3.5451 1.0665 -0.9571 2.9019 -0.7942 -0.8888
 -2.9994 0.7830 3.0826 -1.6752 7.5764 0.1504 -1.7812 3.8780 0.5371 -3.8983
 -1.4558 -0.1948 2.9516 -0.3227 4.6042 -0.7255 -2.1262 1.9381 -0.9274 -2.0119
 0.8148 0.0695 -1.4155 0.6382 -1.4319 0.4198 0.3554 -0.9902 0.0840 0.1934
 -3.0820 0.3305 4.7130 -2.5200 8.3288 1.4114 -2.7690 4.7444 0.4767 -3.0821
 -1.3930 -0.7904 0.5428 -0.2815 2.6254 0.9319 0.3472 1.6898 1.0475 -0.2137
 1.6643 0.5876 -3.6875 0.4479 -4.2949 -0.2946 1.3741 -1.8700 0.8230 0.3374
 -3.8325 1.1429 3.0240 -0.8362 5.6979 0.4835 -0.8595 1.8268 2.1623 -1.4596
 -2.8556 -0.3202 7.7332 -1.5099 10.2046 0.5442 -3.9989 5.0105 -0.9778 -2.3805
 2.9315 -0.3294 -5.8688 0.5541 -6.6568 0.5888 2.3577 -2.4325 0.3238 1.7202
 -0.2627 -0.2650 0.0069 -0.0255 0.7915 0.8630 0.2962 0.4787 0.1568 0.2263
 -1.7402 0.7141 1.6177 -0.3793 1.7882 0.1269 -0.7926 1.1054 1.0517 -0.7221
 -1.1507 -0.8769 -0.8415 0.0078 0.0171 0.9954 0.9458 0.0873 1.3701 0.9108
 -2.0300 0.3511 1.6460 0.4349 3.0635 -1.1243 -0.6030 1.2224 -0.7960 -1.5842
 -1.3724 0.8817 1.1110 -1.4587 5.4769 0.6010 -2.0785 2.0461 1.5250 -4.0107
 2.4047 0.7493 -4.5197 1.7068 -5.6195 -1.0434 2.3031 -3.8360 0.7734 0.8672
 0.0794 -0.0407 -0.8334 -0.2693 -0.9819 0.1897 0.0435 0.3525 0.4652 -0.0594
 0.5348 -0.9291 -1.0209 0.9650 -2.6874 0.4409 1.6631 -0.8454 -0.3498 3.1522
 -2.8465 -0.1507 4.6608 -1.4733 8.0297 0.1973 -2.3778 3.8035 0.2170 -3.3893
 -1.7946 -0.4503 3.0714 -1.0069 4.4629 0.8251 -1.5151 2.1511 0.7845 -1.1201
 0.1207 -0.0581 1.1516 -0.6908 2.4365 -0.6928 -1.0671 0.9782 -0.1818 -1.9046
 -3.1966 1.0465 4.8491 -1.3607 7.2941 0.7769 -1.9477 1.8120 1.9168 -2.6773
 -2.5261 1.5426 3.7626 -1.6894 4.9424 0.2953 -1.6321 2.0759 1.5993 -1.7333
 -1.5177 0.4351 1.5035 0.7240 3.7521 -0.9161 -0.4654 0.1915 -0.4754 -2.6239
 -0.5390 -0.4140 -3.4788 -0.1989 -0.7057 -0.0299 1.3122 0.2521 0.9968 -0.5501
 0.1004 1.0200 1.3123 -0.6192 4.2718 -1.7171 -2.6244 1.8554 -0.9913 -4.4841
 0.2226 -0.5035 -1.2638 -0.6612 -0.5771 0.4814 -0.0925 1.0248 -0.1185 -0.7696
 0.0286 0.5864 3.2814 -0.7942 0.6193 1.1540 -0.7774 0.0658 -0.2855 1.7384
 2.0695 -0.4485 -1.9134 0.7173 -6.2557 -0.2084 1.6935 -2.1464 -0.8268 4.2000
 0.3778 -0.1374 -1.9709 -0.1090 -0.8666 -0.7073 0.8712 -0.0483 0.3685 -0.0731
 2.4429 0.8297 0.8286 0.5344 -1.3471 0.1630 -2.0348 -0.4186 -1.8730 -0.5722
 -0.7760 -0.1810 2.2479 -0.2985 4.2296 0.0961 -0.6612 1.4278 -0.2560 -1.1277
 0.4489 1.0729 -0.1972 -0.4178 -0.8629 0.6315 0.5790 -1.0116 1.5218 0.7956
 -0.0189 0.7321 -0.6770 -0.3759 -0.7543 0.4525 -0.9840 0.0854 -0.0880 -0.9563
 -2.3266 -0.5784 5.9524 -1.5193 7.6346 2.1969 -2.6124 3.6379 -0.1302 -0.7176
 3.2597 0.3762 -2.4099 0.0851 -4.6505 -0.1703 -0.3682 -1.1372 -1.2063 0.8034
 -0.7131 -1.9355 -1.1704 0.2944 -0.1771 -1.4254 1.1902 0.9780 -0.0932 0.0725
 1.8849 -0.8964 -3.0076 0.9085 -4.9692 1.0344 1.5999 -1.2592 -0.5611 2.0657
 0.5075 -0.3815 -0.6413 1.1653 -2.5962 -0.5679 0.8705 -1.8110 -1.0567 1.0846
 0.5709 -0.1473 0.3873 -0.2816 0.2126 0.3037 0.3106 -0.0601 0.4573 1.2500
 1.2486 1.4726 0.6248 1.0905 -2.4213 -0.0257 -0.4885 -2.2950 -1.3731 1.1935
 -2.2197 1.5087 1.3901 -0.2043 0.5095 0.6023 -0.2928 -0.0579 1.8098 0.3395
 0.3300 -0.0304 -1.4985 1.1817 -4.2415 -0.2311 1.2989 -2.1011 -0.3969 2.1707
 0.2265 0.6458 -0.0591 -0.4609 -0.9723 -0.6182 -0.1225 -0.6731 0.0619 0.4615
 -2.6036 1.1820 3.6542 -1.3422 5.0429 2.5093 -2.6834 2.4200 0.9296 -1.4409
 -2.2871 0.0418 1.8599 -0.1558 4.0393 -0.4642 -1.5635 2.4186 0.8501 -2.5235
 1.1562 1.6946 0.8538 -0.2278 -0.5362 0.6629 -1.6241 -1.0607 -0.2219 0.1590
 -2.4977 -0.1942 5.2467 -2.3928 8.1302 1.6656 -2.7682 3.4867 0.5329 -2.5295
 0.4021 0.9901 -0.9376 -1.3312 1.0602 0.3315 -0.5022 0.2587 1.1517 -0.8843
 -3.7180 0.3561 5.3073 -1.7670 8.1408 1.9748 -2.2643 2.7077 2.3279 -1.8388
 2.1424 1.2771 0.4412 0.1566 -1.2933 -0.3534 -2.3743 -0.2694 -2.4921 -1.2726
 3.3074 -0.4373 -1.9338 2.4384 -8.0616 -1.6025 2.3172 -3.7526 -2.1836 5.3193
 0.0938 -0.2036 0.6655 -0.3527 0.1360 -0.3556 -0.8230 0.0050 -0.1013 0.5811
 1.3499 -0.4627 -3.4782 0.0185 -1.1225 -2.0043 1.2784 -0.4086 0.3641 -1.7290
 1.4831 -0.3923 -1.1344 1.2319 -4.4260 0.5479 1.5924 -1.7912 -1.1690 3.6037
 -1.3772 0.1859 3.2251 -0.0708 2.2187 -0.2514 -0.4931 0.1841 0.3247 0.8040
 2.2056 -0.5872 -1.6721 0.9067 -5.6686 -0.5581 0.5796 -1.5393 -1.5663 3.4621
 0.3412 0.4842 1.3865 0.0907 -0.4207 -0.5504 -0.9808 -0.5854 -0.7749 0.7492
 -3.3310 -0.1048 3.7664 -0.9553 5.7952 1.3267 -1.3992 2.4120 0.9127 -1.5296
 -0.4523 0.8441 1.9872 -0.1532 4.6676 -1.0790 -2.0672 1.4534 -0.7395 -3.6003
 0.3003 0.2692 -0.5472 0.3184 -0.1976 -0.8418 0.1012 -1.3603 0.5485 -0.2665
 -0.4985 0.5451 2.0907 -1.6127 2.9484 1.9217 -1.4143 0.5943 2.0264 0.1378
 -2.5182 0.1056 2.0150 -1.3362 7.3862 0.7803 -2.0948 3.7271 0.3682 -4.5025
 -2.1288 -1.6257 -1.1751 0.1562 1.2401 -0.9722 1.9767 0.7843 1.7565 -0.9331
 -0.8975 1.7273 4.6144 -1.7076 4.0612 2.9398 -3.1959 1.0424 1.1651 -0.9880
 -3.1646 0.2454 3.0127 -1.2067 4.9445 0.7718 -0.1116 1.3101 1.7579 -0.8223
 -2.9465 0.3680 2.3580 -1.3450 7.0130 -0.2305 -1.9805 3.3220 1.3102 -4.9026
 3.1291 0.6640 -6.5064 1.3747 -9.6383 -0.2084 1.9074 -4.6277 1.0563 2.2082
 2.5130 -0.3080 -1.4138 0.8398 -3.5655 0.0688 0.1708 -1.8391 -0.5167 1.5245
 -4.1510 -0.1597 3.4323 0.0517 6.4376 -1.4875 -0.1946 1.5472 0.9514 -2.9917
 1.1473 -0.0223 -2.0672 0.1736 -1.4911 -1.3555 0.4573 -0.2197 -1.1573 -0.4832
 -0.6243 -0.6461 0.3173 0.1486 2.9069 -0.7113 -1.0509 1.2931 -0.2300 -2.5418
 3.1315 0.6220 -3.3597 1.5825 -9.8438 -0.9469 2.0227 -4.5028 -1.5505 4.2833
 1.7312 0.2570 -0.4447 0.1593 -0.8486 0.7209 -0.2915 -0.5244 -1.0378 -0.1551
 -0.2528 -0.5988 1.8360 -0.3258 3.7310 -0.4771 -1.2370 2.1340 -1.5511 -2.0960
 1.9518 0.5036 -1.5683 0.8653 -4.7012 -0.3834 -0.3252 -1.8388 -1.7155 0.9586
 -0.9742 -1.7621 0.0335 -1.6254 3.7289 1.0734 -0.1895 2.2089 1.8334 -1.0858
 5.2355 -1.5757 -5.7141 2.5573 -12.3487 -1.3425 3.2221 -4.0229 -2.2820 6.1567
 4.5856 0.5053 -9.3365 1.9066 -12.7213 -2.0144 4.3627 -5.9938 1.2344 3.7290
 1.3812 0.5815 -2.8994 -0.2101 -4.4052 0.8034 0.7377 -1.5570 1.7944 1.3745
 -2.2760 -0.4645 2.9362 -1.7449 6.7708 1.1525 -1.9750 4.2616 0.7613 -2.9353
 -2.2740 -1.9644 1.3490 -0.5547 2.3648 0.0849 0.6420 2.0668 -0.0744 0.2774
 0.5913 0.5716 -1.9312 0.7682 -4.8684 0.6381 2.1643 -2.7540 1.4329 2.9221
 0.1384 -0.7710 0.6796 0.7635 -2.0068 -0.1740 0.5272 -0.5449 -0.7814 2.1781
 2.4341 -0.2859 -4.9013 0.6110 -5.0316 -0.7871 1.2468 -1.9437 -0.4895 0.0928
 -1.1349 1.2263 -1.2044 0.8303 -2.1489 0.2093 0.7648 -1.6331 1.4666 0.7381
 -1.7770 1.5169 3.0075 -1.6133 4.1825 1.2390 -1.9850 0.7636 1.7728 -1.7542
 0.2370 2.0851 -1.6591 -0.9629 -2.0947 0.3339 0.1520 -1.6154 1.6215 -0.7820
 3.8941 -0.1719 -3.2735 1.1863 -6.6581 -1.8729 0.9021 -1.9660 -2.6398 2.4116
 3.8729 0.1042 -5.1886 0.5120 -7.5961 -0.4920 1.5177 -2.9344 0.1809 2.1306
 1.5086 -0.8577 -5.9202 0.3771 -5.6320 -0.4255 2.7933 -2.1563 1.3448 0.5224
 0.3943 0.1508 -1.3641 0.4913 -5.7003 0.9808 1.8529 -3.3237 1.2220 3.3768
 -0.6081 1.8139 2.3270 -1.4602 4.2745 -0.3256 -1.7458 0.5443 0.8574 -2.6188
 -2.5983 -1.3512 5.2281 -1.8038 11.2184 0.5107 -3.2077 5.4965 -0.9239 -4.7789
 1.1230 0.3833 -4.0052 -0.0459 -3.1132 -0.1457 1.5790 -2.0691 1.6644 0.0007
 -4.3500 -1.3821 6.2884 -1.8545 11.8643 1.3012 -2.9266 5.4901 1.3008 -3.9481
 -0.0782 1.3985 0.6307 0.8106 -2.1745 -0.1725 -0.1585 -2.5287 0.0262 0.5628
 -0.6207 -0.1569 2.0485 -2.3536 6.0750 -0.1215 -1.9813 2.9253 1.1608 -2.7943
 1.5661 -0.3949 -0.3287 0.6820 -4.9489 0.8469 -0.1028 -0.8182 -1.1248 3.2658
 -0.6277 0.3686 0.0577 -0.4966 0.8445 -0.1177 0.5821 -1.1935 1.8568 0.1398
 -4.6917 -0.0817 6.0026 -2.6598 13.4445 1.4114 -3.7987 5.9657 1.0942 -5.0820
 -1.3731 -0.9720 -0.9628 -0.3989 0.7068 0.5508 0.6766 0.7301 1.3783 -0.5107
 2.2769 -0.5975 -1.5024 -1.0226 0.7533 0.4880 -0.8367 1.0399 -0.5664 -0.6693
 1.7376 0.4659 -1.5756 0.1401 -2.2025 0.8891 0.0747 -1.1326 0.1709 0.7489
 1.6856 1.1302 1.9738 0.0456 -0.4341 -0.0130 -2.9169 0.4093 -1.9878 0.0075
 2.6592 -0.0881 -1.6696 2.2282 -5.6419 -1.4570 1.5721 -3.6204 -0.4393 3.3965
 1.3065 0.2674 1.8514 -1.0397 1.0783 1.0370 -3.1561 1.2510 -0.5109 -0.4000
 1.7942 -0.7794 -1.7438 0.2052 -4.5220 0.1268 0.9045 -1.1058 -0.5506 3.3990
 -1.6188 1.4178 3.8176 -1.5640 6.4907 0.8368 -2.8586 2.1632 0.1882 -2.8846
 -1.7548 -0.8419 0.3601 1.4776 0.1933 -1.2862 2.0807 -0.9177 -0.0008 1.0928
 2.2770 -0.0495 0.3137 0.5271 -1.1409 -0.5737 -0.9214 -0.9067 -1.3975 1.0794
 4.8515 0.2421 -4.7131 2.9576 -12.1464 -1.9722 2.0645 -5.3300 -2.4708 5.5580
 5.0942 -0.4924 -7.2481 2.8485 -11.2451 -2.5418 2.7114 -4.9862 -1.7998 2.2856
 3.6789 1.1371 -5.7088 2.1461 -9.1891 -1.9852 1.9872 -5.0007 -0.4137 1.0952
 1.2699 -0.4054 -1.7061 1.0701 -4.4979 0.3024 2.0760 -2.4913 -0.1397 3.3068
 0.0293 -0.3219 0.4728 -0.2670 -0.4597 0.3627 -0.2712 0.0564 0.2652 1.3770
 1.1814 1.3866 -4.3852 0.5962 -3.9518 -1.2327 1.1164 -3.0145 1.6576 -1.1165
 -1.7186 0.8362 1.8381 -0.7991 4.7840 -0.3701 -1.9395 1.8890 0.1911 -3.6283
 4.9085 -0.5401 -5.7506 2.8104 -11.4256 -1.0733 3.9282 -5.8270 -1.2506 5.5287
 5.4592 0.8793 -6.6544 2.5739 -12.6032 -1.3685 2.8043 -5.9948 -1.5868 4.3986
 2.6737 -0.4188 -3.4589 0.7209 -4.7677 -1.0277 0.9616 -1.6720 -1.3813 0.3765
 0.3422 -0.6631 -3.8855 0.7539 -4.1120 -0.4096 1.6823 -1.4222 0.6944 0.3605
 -0.2556 1.6383 2.6495 -0.4213 2.5785 -0.4223 -2.4539 0.2804 -0.6374 -1.8855
 2.2767 0.3319 -3.7668 1.6780 -5.0611 -1.8284 1.7282 -2.9080 -0.0789 0.1090
 1.7566 -0.8335 -2.8877 0.5619 -4.6449 -1.1308 1.0693 -0.9010 -0.9746 1.5986
 2.5441 0.4584 -1.0732 -0.5254 0.2314 -0.1589 -1.1536 0.3960 -1.6342 -1.7921
 -0.7059 -0.1145 2.6950 -0.9690 3.3851 1.4365 -1.7250 2.0296 -0.4931 -0.4030
 -0.9648 0.4321 0.5307 0.4445 -0.5208 0.1944 -0.3972 -0.1210 0.1987 0.5155
 -0.4387 0.3932 4.9154 -1.4740 4.0444 2.0276 -2.8506 0.9052 0.1524 0.1094
 0.9541 -1.0564 -1.3651 0.4278 -0.8372 -1.7398 -0.3416 1.4070 -2.6958 -1.1432
 3.3686 -0.8552 -6.9369 2.3307 -11.2601 -1.6250 3.6427 -4.2433 -1.1183 3.9921
 0.7475 1.7313 -2.6498 0.6168 -3.3341 -0.3844 0.8194 -2.4266 0.9747 -0.4351
 3.7764 -1.2596 -4.5739 0.9294 -7.1405 -0.3817 2.1667 -2.7957 -0.7533 3.0194
 0.0734 -1.2977 2.4575 0.2918 2.9327 -1.5710 -1.1130 2.5543 -2.9203 -1.4292
 -2.0397 -0.4595 1.0668 1.2617 0.7561 -1.2717 1.2640 -0.6163 0.5774 1.1009
 1.3075 0.4904 0.1134 -0.5213 -1.8703 0.6866 -0.4001 -0.8161 -0.0069 1.8300
 1.1026 0.9943 -2.2071 0.3069 -5.2641 1.1937 0.5952 -2.2731 0.9659 2.2445
 -0.4339 -0.5202 1.1047 1.3844 -0.0823 -0.3787 0.6353 -0.1510 -0.8482 1.1222
 2.3503 -0.2150 -5.5179 0.6991 -4.8195 -0.4469 2.1063 -2.9415 1.0870 0.2302
 -1.9906 -0.7720 0.8322 0.2479 2.7254 -1.2028 0.7016 0.8156 0.4571 -1.3026
 -1.0068 -1.5712 1.0471 -0.1147 3.7847 0.1237 -1.2961 2.7523 -1.1687 -2.2480
 0.1783 0.2279 2.2084 -1.1179 3.1972 0.1628 -2.0468 1.5504 -1.2030 -1.5964
 -4.4767 -0.7518 2.5584 -1.7710 10.0496 -0.8072 -1.3981 4.6409 1.3928 -5.3776
 -0.3902 0.4716 -1.3257 -0.9100 -0.3265 1.3902 0.0986 -0.5698 2.1715 -0.1899
 -4.4393 0.2640 5.9882 -1.5253 8.8948 1.3691 -1.8199 3.8069 0.8625 -1.7664
 -2.5509 0.9153 -1.3001 -0.4996 2.5070 -1.2966 1.4249 0.4361 1.7516 -2.3657
 -1.5801 -0.0839 4.0692 -0.7761 3.5512 1.0769 -1.8198 2.2462 -1.5289 0.3114
 -1.9695 0.7040 4.1586 -0.5631 5.9276 0.0974 -2.7736 2.3288 -0.8952 -2.5661
 -0.2225 -0.3175 0.6315 -0.0674 1.3382 -0.1716 -0.0621 0.4361 0.5813 0.0960
 -0.3239 -0.8369 -0.2662 0.4802 -0.1500 -1.2317 1.1090 -0.7323 -0.0589 0.6701
 -3.4506 1.3617 6.9009 -1.4543 6.5631 1.9418 -3.3877 2.4698 0.2459 -0.3764
 -1.2732 0.4017 0.9305 -0.3668 3.5897 -0.4964 -1.1474 0.8328 1.2987 -2.8210
 -1.1102 1.1164 4.8783 -0.1238 2.5718 0.4518 -2.7025 1.3565 -1.0871 0.1922
 3.8782 -0.5894 -2.3379 -0.1310 -4.3198 0.8487 0.2369 -1.0862 -0.7882 2.0403
 -1.5611 -0.2570 3.9946 -1.4676 5.1996 1.0592 -2.6023 2.4714 0.1915 -0.9926
 -1.9013 0.3798 4.7435 -0.7599 5.8126 0.1317 -2.2749 2.2036 -1.1080 -1.9735
 -0.6305 -1.5664 1.9347 0.0322 3.3997 -0.5336 -1.2163 2.5736 -2.1439 -1.6216
 -1.3305 -0.1489 -2.0778 0.3986 -2.2492 -0.6698 1.9732 -0.8256 2.2808 1.1761
 0.6479 -1.0976 -0.8770 0.5314 -1.4834 -0.9973 0.5795 -0.0882 -0.9596 0.4623
 1.7965 -1.2765 -3.2107 0.8524 -1.7981 -1.8080 1.6435 -0.8582 -1.4059 -0.3323
 -1.0595 -0.1770 1.6378 -0.9583 3.7203 1.0827 -1.8674 1.7284 0.8994 -1.2541
 -1.8024 1.3216 1.5352 -0.5464 2.7708 0.4801 -1.1607 0.1443 1.3578 -0.9314
 -2.4138 -0.0184 3.2482 -1.9482 6.9658 1.3710 -2.3210 3.8866 1.0015 -2.9233
 0.3734 -0.6833 -0.3375 0.7784 -2.4588 -0.4625 0.0500 -0.0835 -1.6090 1.3219
 2.1953 0.7900 -4.9037 1.5665 -5.6485 -1.7328 2.0311 -3.4560 0.3975 0.1029
 -1.4692 0.7220 -0.6945 0.3822 -0.5777 -1.9958 0.3725 -0.2869 0.8743 -1.3893
 1.1785 1.0579 -3.6192 1.3506 -4.5821 -2.3092 1.6090 -2.7727 0.2483 -0.1195
 -3.0211 -0.8994 3.4615 -1.3728 6.6577 -0.8144 -0.9995 3.8875 0.3103 -2.4533
 1.2008 0.0308 0.8029 -0.7106 -1.1768 1.0525 -1.2992 0.7827 -1.8434 1.7699
 2.2905 0.6349 0.6429 0.4633 -1.1797 -0.1774 -1.9515 -0.5895 -1.5735 -0.8229
 1.6802 0.1811 -4.3835 1.4854 -6.0557 -1.4713 2.5274 -3.7410 0.9710 1.1828
 1.6571 1.4369 -1.5128 1.0450 -5.1751 -1.2605 0.1001 -2.0117 -0.6503 1.2575
 -3.0432 1.0524 0.8354 -0.8501 4.0869 0.2986 -0.5065 1.7946 1.6879 -2.2006
 -1.7948 1.1186 1.6699 0.3665 1.3950 -1.4747 0.0591 -0.2014 0.5964 -0.2993
 2.5190 -0.7297 -5.7989 1.0399 -7.6051 -1.6105 3.5862 -3.0368 0.6655 3.4343
 -0.1910 0.4946 0.1103 -1.1423 3.0870 -0.2260 -1.5509 1.9190 0.1878 -3.0596
 2.5966 0.0628 -2.7854 1.3464 -4.9794 0.2615 0.9174 -2.8961 -1.0913 1.6501
 -0.6386 0.0323 2.1417 0.0077 3.8434 -0.9100 -1.7318 1.7149 -1.7572 -2.3336
 1.8214 0.2359 -0.1691 0.9196 -5.5584 -0.5512 1.0674 -2.4213 -1.4624 4.7245
 0.9978 -0.8852 -2.6996 0.8069 -2.6660 -1.3214 2.4581 -1.8406 -0.3304 1.3664
 -0.9841 -1.1793 -2.4769 -0.7573 1.1018 -0.8688 1.5730 1.0949 1.8205 -1.0193
 -2.2469 -0.1051 2.3745 -0.9026 2.8958 0.5818 -1.0879 1.4737 0.8406 -0.7217
 -4.3350 0.3675 3.6798 -2.3979 9.0870 1.1436 -1.0941 2.8324 3.7014 -3.0335
 -0.9147 0.3258 -0.1781 0.3610 0.6351 0.4417 0.1166 -0.3826 1.1688 -0.8325
 -1.7363 -0.0789 7.6246 -1.1450 8.7200 0.4875 -3.3401 3.8832 -2.1735 -1.4225
 1.7242 -0.2110 -2.7712 1.6898 -7.2848 -1.8583 2.9058 -3.7366 -0.3358 3.2171
 -1.4227 -0.0508 1.1176 -0.2483 1.7291 0.1814 0.2330 0.8763 0.1775 -0.3532
 -1.7285 0.6137 2.5626 0.6419 1.5815 -0.4616 -0.0529 -0.3992 0.3809 0.3268
 2.1011 -0.4577 -3.0188 0.6917 -6.2487 -0.3465 1.6958 -2.5061 -0.1460 3.4339
 0.4600 2.0406 0.0743 0.1370 0.3507 -0.1815 -0.5779 -1.3939 0.5818 -0.8370
 -0.8734 -0.0370 0.3536 -0.8481 0.7878 0.4082 0.1771 0.5103 0.5898 0.0318
 0.6592 0.2028 -2.5074 -0.0002 -0.7627 -1.0500 0.5474 -0.3103 0.0167 -1.7969
 1.8866 -0.0319 -2.1900 0.6037 -2.2327 0.5412 -0.0723 -0.8530 -0.1682 -0.2870
 1.1905 -0.1306 1.4997 -1.2388 1.0792 2.0325 -1.5110 0.7159 -0.2242 0.6887
 -4.0852 0.8779 7.0761 -1.8842 10.5544 -0.0675 -3.6812 4.7686 0.5513 -4.2556
 0.8163 0.6362 1.2058 0.0457 -0.1677 1.4173 -1.4383 -0.3028 -0.9933 0.6642
 1.7874 0.8683 -0.9034 0.1653 -0.9211 -1.3467 -1.0010 -0.3741 -1.4660 -1.3703
 -1.0621 0.4078 1.2873 -1.5468 5.1371 -0.2445 -1.3576 2.0333 0.8238 -3.2441
 1.2107 -1.1163 -4.6255 0.5042 -4.7110 -0.6510 1.7915 -1.3629 0.5903 0.6019
 1.6806 0.5302 0.5512 -0.3975 -2.3740 0.4694 -1.3368 -0.4145 -1.5149 1.3163
 1.1828 0.5352 -1.0313 0.9398 -5.2297 -0.6101 0.6081 -2.7161 -0.2764 2.6616
 -0.4770 2.0189 2.1609 -0.2886 3.8094 0.9115 -3.1431 1.2030 -0.1388 -3.7404
 0.1854 0.3587 -2.0006 -1.4077 0.5890 1.1474 -0.5019 0.8949 1.4475 -2.1592
 1.3487 0.0710 0.3696 -0.0314 -1.4038 0.5091 -0.5429 -0.2853 -0.1599 1.6990
 -1.6077 1.0556 2.2832 -1.7232 7.4255 0.0884 -2.7345 2.9074 0.3027 -4.3240
 4.1732 0.0765 -3.4730 1.4720 -10.6354 1.5022 2.1854 -4.9518 -0.7778 6.7935
 -0.3850 0.8827 1.7213 -0.2610 2.9946 -0.8528 -1.9032 1.6437 -0.4996 -2.5955
 -3.3226 0.3771 5.7286 -0.9932 5.6241 1.9008 -2.6267 2.3353 0.8731 0.0098
 -2.6177 0.2657 0.9253 -0.2128 2.6857 -1.4770 0.7906 0.7078 1.1065 -1.1476
 -4.2958 0.9408 7.9955 -2.4299 11.7243 2.8049 -4.2397 4.4084 1.3811 -3.0252
 2.0889 -0.5801 -3.1993 0.9187 -5.5538 0.0760 1.1788 -2.0415 0.1404 2.7209
 0.0606 1.1360 0.9766 -1.3127 0.6332 1.9739 -1.5574 -0.4326 1.7511 0.1513
 0.8556 0.0509 0.5898 -0.5381 -4.6163 2.5701 0.3753 -1.1219 0.2796 4.7319
 2.4098 0.4276 -3.5694 0.0663 -5.9600 1.0179 0.8429 -2.1803 0.3220 1.9677
 1.6034 -0.6884 -3.0967 0.1381 -3.0892 0.3674 1.6736 -1.6292 1.0674 1.6504
 0.1334 -0.4123 -1.3437 1.9621 -3.5782 -1.4099 2.2147 -1.5315 -0.7994 2.8905
 -1.2964 0.4287 1.9728 -1.6461 6.2752 1.1925 -2.8751 3.4460 0.1380 -4.3140
 -1.2573 0.1166 -0.6979 -0.2887 2.7004 -0.4193 -0.3815 1.3878 0.7778 -2.9921
 -1.8211 -1.5665 4.5318 -1.3396 6.7278 0.6562 -2.0480 3.7684 -0.8106 -0.9762
 1.9548 -1.1285 -3.0150 0.6724 -5.8054 -1.3233 3.0617 -2.2062 -0.7646 3.5581
 -3.7082 0.2672 5.5117 -1.4031 9.4662 -0.0925 -2.5809 3.3844 0.2817 -3.6234
 -1.6063 -0.8327 7.3230 -1.3618 8.7328 0.5731 -3.9053 4.6661 -2.7598 -1.5338
 -1.5254 0.0034 -0.8639 -0.2568 3.1416 -0.5622 0.6370 0.9485 1.6493 -2.7907
 4.2631 -0.3811 -7.9501 2.1100 -11.3509 -1.2788 4.4326 -5.9001 0.7158 3.5179
 0.3873 -0.7650 0.1284 0.3332 -0.3756 -0.9904 0.0145 0.8646 -1.2364 -0.1185
 -1.5927 -0.1254 5.2034 -2.4186 8.7084 1.1319 -3.5549 5.3917 -1.0088 -3.1098
 0.5300 -0.7563 0.6286 0.9573 -0.4419 -0.4541 0.6093 -0.5326 -0.7837 0.6252
 -2.2700 -0.2598 2.1980 -0.7602 6.5599 -1.2266 -1.7542 3.4265 -0.2674 -4.1675
 -1.2099 0.5620 -0.5430 0.6391 1.3831 -0.5158 0.4973 -0.7299 1.0229 -1.3246
 -2.4755 0.0419 3.7837 -1.2522 7.5643 0.1736 -2.1423 4.1416 0.4218 -3.1746
 0.2284 0.3917 -1.5293 -0.4198 1.0619 -0.2582 -1.1011 0.9135 0.4833 -3.3215
 -3.7466 0.2422 4.9079 -0.4429 8.2523 -0.9261 -1.8583 3.6144 -0.2586 -4.4127
 1.5973 -0.2228 -3.1386 1.6579 -3.7702 -2.1856 2.2529 -2.4839 0.2934 0.8165
 2.5371 0.2423 -2.6296 0.2710 -2.2162 0.0825 -0.2739 -0.8873 0.0596 -0.5351
 -2.9947 1.7770 1.5070 -0.2489 4.4325 -1.6929 -1.1228 1.4462 0.5406 -4.1545
 -2.0498 0.3555 1.1182 -0.6656 3.9029 0.3621 -0.3122 0.9183 1.6225 -2.1409
 0.7408 -0.0615 -0.0458 1.0067 -4.7503 0.4408 0.9446 -1.6259 0.1452 4.2863
 -0.9350 -0.4763 4.4935 -0.6926 6.3158 0.0808 -3.4883 4.1041 -3.0128 -3.1660
 1.9800 -0.6700 0.4930 -0.3805 -0.0926 -0.3540 -1.1894 0.7528 -1.9115 0.4492
 0.2016 0.7005 -1.0867 -0.8300 0.4948 -0.4484 -0.5485 -0.3615 1.8344 -2.4149
 -0.3056 0.0621 -0.9109 -1.0280 0.0018 0.1450 0.0594 0.7972 -0.0912 -0.5606
 -0.3013 0.6880 3.7932 -0.4401 3.0711 1.4219 -2.0994 0.9734 -0.4761 0.0711
 4.9361 -0.0317 -5.7667 1.6974 -10.8233 -0.7205 3.2711 -4.8040 -0.5938 4.6902
 -1.3307 0.6090 2.4481 0.1832 -0.9316 0.5509 0.1209 -0.6876 0.8826 2.4755
 -2.6963 -0.1292 5.7690 -0.4307 5.3046 1.0307 -1.6705 1.7661 0.3430 0.4768
 2.6301 0.1588 -5.2495 1.4675 -8.5473 -0.6459 2.6264 -4.1553 0.1001 2.7305
 3.4063 0.3206 -3.5363 0.5505 -7.2807 1.0922 1.2777 -2.9517 0.0803 3.1753
 1.4099 1.2703 -3.8924 0.3049 -3.3936 -1.1623 1.0153 -1.8091 1.2275 -0.7377
 -0.2255 0.5533 4.4422 -1.0418 6.5382 0.4508 -3.4263 2.8566 -1.2968 -2.7773
 2.0792 1.4232 -3.0354 1.3392 -7.4061 0.3553 1.9089 -4.2254 0.2699 3.1038
 0.5855 -0.5599 3.2610 -0.4705 1.9072 0.4099 -1.8665 0.9086 -1.6697 0.6255
 -1.9840 -0.2104 -1.8534 0.5627 -0.5349 -1.7988 2.5304 -0.8554 1.7185 0.0351
 0.1669 1.1641 -0.0937 -1.0389 0.5625 1.0182 -0.7043 -0.0168 1.2370 -1.0819
 5.4166 -0.6929 -6.8190 1.2621 -11.3515 -0.5924 2.1842 -3.4612 -1.1612 3.9295
 1.7596 -0.2892 -6.8997 -0.0866 -5.4873 0.3968 2.8732 -2.4945 1.9878 0.3801
 0.9668 -0.1754 -1.7861 0.7540 -1.8454 -0.7213 0.8419 -1.0750 -0.2011 0.1932
 -1.2804 0.3108 -0.5259 0.2864 0.2869 -0.6238 0.3486 0.9797 0.2995 -1.2672
 -1.5065 -0.3911 2.7998 -0.4547 5.6107 -0.9611 -1.6919 2.9473 -1.1556 -2.4886
 0.6888 -0.5440 -4.7528 0.3290 -4.4385 -0.4225 3.0292 -2.1171 2.1894 1.3529
 1.8245 0.3358 -2.2840 1.4046 -3.1694 -0.8060 1.1908 -2.9153 0.4122 1.1569
 -2.3174 1.2920 5.2517 -0.1340 5.9196 0.0483 -3.3560 2.4118 -1.0944 -2.2678
 -2.3713 -0.4431 -0.2620 -0.2298 4.5855 -1.1426 0.6137 1.4169 1.2567 -3.3457
 1.2162 1.4425 0.1525 -0.2593 0.6195 -0.8629 -1.7713 0.2110 -1.0958 -1.7437
 -0.2870 -1.2189 -0.5273 0.4725 0.5982 -2.2302 0.6614 1.3056 -1.0523 -0.9419
 -2.1525 0.4555 3.2815 -1.8927 7.0193 2.1057 -2.3885 2.3639 1.2971 -3.0971
 -4.7723 1.1539 8.8046 -2.1746 11.6393 2.0132 -4.3399 4.1991 1.2063 -3.6261
 -2.9941 -1.7197 -1.6735 -0.3079 2.3181 -1.0897 2.4310 1.4835 1.3654 -1.1415
 -1.1309 0.8165 5.5481 -0.2785 5.0153 0.1364 -3.4541 3.1708 -2.8140 -2.1681
 -4.1871 -0.5843 1.5422 -0.6787 3.3418 0.7137 0.9770 1.1002 2.7887 -0.2051
 -1.6999 -0.5045 4.4013 -0.3022 2.4563 1.7584 -1.0551 1.3832 -0.4032 2.0492
 0.8659 0.7331 1.5691 -1.0312 1.2633 1.3247 -2.1302 1.2932 -1.1209 -0.0009
 -0.7111 -0.2753 0.1571 0.0092 1.8699 -0.2535 -0.1211 0.8891 -0.6883 -1.4894
 1.0663 -1.2237 -1.8184 0.2114 -2.0468 -0.1983 1.7491 -0.6430 -0.5902 1.6882
 1.9058 -1.1240 -2.5584 0.5031 -5.1261 1.2138 1.5999 -1.4381 0.0648 3.1541
 -0.5151 0.1939 -3.3936 1.2660 -1.9206 -1.1120 1.8851 -1.2412 0.4225 -0.7621
 -3.1884 0.0358 3.0435 -0.4429 6.9162 0.2772 -1.9994 2.6058 0.1598 -4.1458
 -3.4292 0.2386 6.9350 -1.0866 12.3637 0.0892 -4.4280 5.4488 -1.1178 -5.3992
 3.1503 -1.9230 -3.9964 1.6956 -6.4320 -1.8320 2.2026 -1.1370 -3.0350 2.2683
 1.1319 1.2844 -0.4399 0.6719 -2.1227 0.4366 -0.6051 -2.3371 -0.2002 -0.0895
 3.3400 -1.5386 -5.7114 2.0736 -10.5586 -0.4015 3.7461 -4.1840 -0.5811 5.5581
 -0.1948 0.5704 -0.2002 -0.8266 1.3391 0.3402 -0.5564 -0.6293 1.1041 -1.6419
 1.2140 -0.3852 -2.1740 0.7716 -5.4406 0.2526 1.9205 -2.5463 0.3384 3.9572
 3.0999 0.4627 -3.8541 1.3939 -7.3280 -0.2606 1.5306 -3.2776 -0.4551 1.6593
 1.9886 1.1418 1.9727 -0.7076 -1.8857 1.9555 -1.6731 -1.1043 -0.3909 2.8637
 1.5956 -1.1126 -0.7653 1.0802 -3.6992 -1.6992 0.3126 -0.0580 -2.7910 1.5888
 1.9740 -0.3388 0.5057 0.0442 -3.2666 2.2652 -0.8337 -0.7724 -0.6891 3.5631
 0.5662 -1.2717 -1.9216 0.4938 -1.2171 -0.9453 1.0867 -0.0127 0.0209 -0.2368
 0.3935 1.6024 -1.8490 1.0271 -2.7766 -0.0140 0.7816 -2.6224 0.3282 0.4350
 -1.2388 -0.0784 -0.8370 -0.8396 1.3052 1.7578 -0.4107 1.2256 1.1948 -1.6430
 0.0013 -3.0322 -0.8076 0.2427 -0.4445 -0.1627 1.5024 1.3036 -1.2688 1.7895
 0.9558 -1.3732 -2.2278 0.1779 -2.8136 -0.8270 2.0838 -1.0618 0.0794 2.3681
 4.9026 -0.9029 -6.1078 1.2670 -9.5412 -1.2158 2.4099 -3.5768 -1.4055 2.6544
 0.1827 -1.1657 -1.4568 1.0557 -2.3208 -2.0229 1.1567 -0.3384 -1.5124 0.2735
 -0.0520 0.5691 0.0022 -0.0190 -1.1584 0.2793 -0.2379 -0.6529 0.1049 0.5918
 -0.9853 -0.2516 -0.8133 -0.5376 1.9109 0.1013 0.0281 1.7679 -0.0867 -1.9205
 4.9578 0.6267 -1.5626 0.2747 -7.0119 1.4302 -0.8543 -2.5364 -1.8202 3.6169
 -1.4617 -0.1842 1.3539 -0.6328 3.2581 -0.2820 -1.4534 2.5401 -0.0064 -2.8715
 1.8475 0.9940 -1.2310 1.2543 -2.3879 -0.9604 0.1817 -2.1369 -0.1979 0.2931
 -3.0305 -0.1743 5.6963 -1.2664 8.0606 -0.8795 -2.0031 3.8726 -0.6376 -2.4693
 3.6733 -0.2070 -5.9386 1.3528 -9.1924 -1.0938 3.5157 -4.3667 -0.4331 3.9074
 0.4828 -0.9419 0.1283 0.2682 0.0755 -0.2279 0.8109 0.1177 -1.0484 0.9695
 2.6764 -0.6559 -5.8000 0.9720 -4.8852 -1.6016 2.6937 -2.0282 0.1739 0.8641
 3.9980 -0.3982 -6.0145 2.0305 -10.0659 -0.7721 3.3913 -4.7517 -0.7599 4.2362
 -3.0278 -0.4768 5.6946 -0.4610 6.8905 -0.1945 -1.9159 3.4349 -1.2064 -1.3364
 -1.1742 -1.3195 -1.9692 1.3712 -0.3912 -1.6749 2.0347 0.1787 0.6357 -0.8150
 -2.0133 -0.6661 3.8279 -1.6257 6.1115 0.4062 -1.9676 3.3365 -0.4337 -2.2008
 0.9715 -0.6406 -2.3306 0.2712 -4.2082 -0.0277 2.2671 -1.9127 0.4039 3.3333
 -3.8336 -0.4238 6.0037 -1.3909 8.4738 1.7884 -2.5767 3.7935 -0.0464 -1.8341
 1.6967 -1.5042 -5.7498 1.6553 -6.9248 -0.7376 3.2926 -1.7792 -0.0828 2.1985
 1.1397 -0.8452 0.0664 -0.0444 -0.4456 0.9654 -0.6083 0.4304 -1.1099 1.0435
 -5.3994 1.0948 7.7843 -1.9520 10.5421 1.3367 -2.8311 3.7983 2.2594 -2.1491
 -2.3608 0.0169 3.3477 -0.7158 4.6792 1.3748 -1.3610 2.1883 0.7048 -1.1610
 2.7811 -1.6737 -6.0444 1.4504 -10.4479 -1.1444 3.8050 -3.5870 -0.1735 4.8889
 -1.6481 0.3740 0.9900 0.5024 2.1256 -1.8073 0.8077 0.1437 0.4367 -0.7656
 -0.1239 0.1419 -1.0064 0.9472 -4.0744 -0.1614 1.1651 -1.4817 -0.1802 2.0304
 -1.3139 0.8892 2.7957 0.1210 4.5428 -0.1601 -1.9928 1.6873 -0.6916 -2.6447
 -3.9385 1.8622 8.3380 -1.5952 11.5233 1.1256 -4.7413 3.7277 0.0138 -4.5241
 -2.2339 1.5018 7.3685 -0.6226 7.5735 1.1181 -3.7702 3.0699 -2.1904 -1.9375
 -3.1982 -0.4728 2.2211 -1.7221 6.4180 1.3676 -1.2236 3.4962 0.9485 -2.7630
 -0.7131 -0.3899 -1.5284 -0.6875 -1.0145 0.1572 0.9261 -0.0890 1.0975 0.3155
 0.5597 2.6670 -2.3125 1.1312 -4.5817 -1.1178 0.5110 -3.4546 0.8814 -0.5868
 -0.0124 -0.1564 2.0525 0.3065 0.2659 0.0128 -0.8909 0.5160 -2.1225 0.3808
 -3.7636 0.6607 3.1736 -1.3436 8.7909 0.5108 -1.8510 2.8251 2.0344 -4.5738
 0.6086 0.7317 -6.7182 1.6940 -7.2092 -0.5797 3.2928 -3.9902 2.1277 0.4511
 -4.0516 0.4705 5.9157 -0.7901 7.0012 0.4516 -1.6841 2.6261 0.7376 -1.2313
 0.7010 -0.6943 0.1062 0.0366 1.8027 -1.2595 -1.5446 2.8136 -2.4462 -2.2064
 2.6519 -0.9434 -2.0096 0.1139 -4.5442 1.5341 0.3205 -1.9545 -0.0280 2.6824
 -1.1735 0.4186 -2.7107 0.2863 -1.0245 -0.5598 2.1005 -1.6514 1.4119 -1.2638
 2.5944 -0.9894 -4.8241 1.4902 -7.1590 -0.2031 2.1311 -2.4144 -1.1895 2.8661
 -1.9342 -0.6192 1.4666 -1.0986 5.3474 0.9936 -1.0622 2.5111 0.7627 -2.0892
 -0.2539 0.0902 2.8021 -0.3641 4.0755 -1.2378 -1.7250 1.6468 -0.8801 -2.0429
 5.2405 -0.9512 -9.8873 1.9273 -12.5650 -1.1159 4.2947 -5.7021 0.5023 2.8074
 3.0594 -1.8047 -6.8878 1.3737 -7.5108 -1.9726 3.3006 -2.6605 -0.1722 2.0978
 0.6620 -0.8079 1.6603 1.2565 -1.2364 -1.5221 -0.2145 0.6123 -2.6677 1.4638
 -2.6901 -0.9717 2.0040 -1.3089 4.1979 1.8260 -0.2808 1.9555 1.3926 -0.7358
 -2.2306 -0.2050 2.5616 -0.5920 4.5190 0.1358 -0.7218 1.5790 1.6274 -1.0020
 -0.1420 -0.7444 -0.4894 0.5981 -1.7738 -1.0559 1.3129 -1.1823 -0.2292 1.6532
 -2.3689 -0.2981 4.1125 -0.7635 4.6049 1.0555 -1.5785 2.1480 0.3212 -0.6376
 -0.5005 0.2147 0.7525 -1.0193 -0.8062 1.3400 0.3242 0.1828 0.7470 2.6763
 0.9994 -0.4466 -1.7591 0.9861 -3.0308 -0.8387 1.0706 -0.9691 -0.7334 1.1490
 1.5187 -0.4064 -2.2024 1.0008 -4.0707 -0.5301 1.2903 -1.5535 -0.8880 2.0345
 2.8670 0.8491 -0.9754 0.6556 -6.1422 1.1124 -0.4905 -2.2118 -1.2228 3.7260
 4.6874 -1.5978 -2.9499 1.9868 -8.8115 0.0724 2.2182 -3.7861 -2.1265 5.4403
 2.8932 0.3435 -2.8380 0.5555 -8.2672 0.0998 1.1660 -2.8042 -0.6932 4.5637
 -3.9544 -0.1035 2.3591 -0.8937 3.2556 0.5561 0.7215 1.5387 2.2511 0.1301
 0.6314 -0.6990 -3.2033 -0.4094 -2.2832 -0.4078 1.8220 -0.4294 1.2649 0.6618
 1.0706 0.9461 -3.3696 1.0887 -3.4108 -1.4780 1.9187 -2.8890 0.8627 0.1752
 1.8011 1.8049 -1.5174 0.4378 -4.2752 0.4496 -1.3269 -2.0471 0.1816 0.5606
 -0.7968 -0.3132 3.9628 0.2600 0.3317 1.5060 -1.6463 0.6658 -1.2976 2.4253
 -1.0682 -0.6946 -1.4339 -0.1116 0.6200 -1.9298 0.3680 1.4542 0.3472 -1.9264
 -4.0164 0.1313 6.6025 -2.7093 10.9930 2.4442 -3.9414 5.7236 0.0718 -3.5734
 0.3888 0.4754 -0.3678 -0.9276 0.5685 0.7252 -0.5581 -0.3895 0.7046 -0.8125
 -0.0622 1.7641 1.0815 0.3654 -0.4737 -0.2038 -0.7167 -1.0594 0.6375 0.0008
 -2.0178 0.3923 5.3601 -0.8902 8.1490 -0.0483 -3.1949 3.2476 -0.6280 -3.2155
 -1.7720 1.3961 2.0330 -1.5659 4.8708 0.5722 -1.7839 1.3566 1.0164 -2.6264
 0.5160 0.1476 -2.5717 0.9826 -3.4177 -0.3657 1.8934 -2.1960 0.2233 1.6599
 -0.0176 -0.7799 1.9983 -0.0277 1.9096 -1.4841 -1.2260 1.7960 -2.3655 -0.7013
 -1.8150 0.2353 0.9940 -0.6978 2.8734 -0.5602 0.1151 0.5521 1.9539 -1.1956
 2.9291 0.0825 -2.7632 1.2878 -5.1234 -1.4577 1.0227 -2.5235 -1.0813 1.6291
 -0.6236 -1.1812 4.4677 -0.1630 5.3309 0.2292 -1.3992 2.8228 -1.5472 -0.2432
 -1.1101 -0.5067 3.2105 -2.1663 6.4737 1.2680 -2.8829 3.7081 0.6542 -2.8523
 -1.4681 0.1237 0.6079 -0.1737 1.5787 -0.5262 -0.2613 0.5962 1.2702 -1.6091
 0.1377 -0.8711 -3.0798 0.2413 -3.4925 -1.1346 1.8374 -0.3553 1.6517 1.4119
 -1.3267 0.7459 2.4551 -0.3757 3.6930 -0.1025 -2.2595 1.9584 -1.6033 -1.8641
 -1.1067 0.5562 3.0049 -1.3304 4.7397 1.8832 -1.5334 0.8804 0.8080 -0.7991
 -0.0355 -1.1168 -1.6954 1.1024 -2.3454 -1.6705 1.9348 -0.6619 -0.3731 1.0475
 3.0377 0.3388 -3.3892 1.1772 -7.0596 0.4449 1.5459 -2.5065 -0.9419 2.9578
 -0.6547 1.0464 2.8980 -0.7310 1.2855 0.0129 -1.3169 0.5043 -0.5644 0.8545
 1.4055 0.5649 -3.1265 1.3148 -7.8496 -0.1938 1.9061 -3.3623 -0.0607 3.6039
 1.2076 -0.4559 -5.3657 1.6958 -8.4766 -1.0702 3.6851 -3.5683 1.9789 3.2331
 2.6820 0.2043 -7.8221 0.8427 -7.4581 -1.0025 3.2025 -3.9422 1.4606 0.6886
 -2.5946 0.9857 5.3833 -1.9758 7.8256 1.6768 -2.6655 2.8430 1.3612 -1.0736
 -1.1363 -0.0833 1.5765 -0.9393 4.2019 0.7293 -1.4326 2.0880 0.0504 -2.1718
 -0.3466 0.0591 -4.4505 0.8476 -2.9885 -2.1832 2.0806 -1.7636 0.8244 -0.9845
 1.0026 0.6158 0.4508 -0.6732 -2.9010 1.5105 -0.5946 -0.8141 -0.2445 3.0883
 3.2027 -0.7632 -5.1092 1.6451 -9.1441 -0.9045 3.7343 -4.8959 0.5135 4.8364
 0.1691 0.7722 0.5088 0.1909 -0.8652 1.0886 -0.8266 -0.1435 -0.3238 0.6417
 -3.0622 1.0133 5.1063 -2.0107 9.0114 -0.4704 -3.6614 4.1604 -0.0066 -4.4359
 0.6405 -0.4468 0.6370 -1.1599 0.0949 0.2156 -0.3491 0.8871 -0.0617 0.9506
 0.3304 0.4766 -1.8921 -0.4332 -1.8300 1.1843 0.8128 -0.8574 1.0938 0.9173
 -2.3917 -0.2267 0.8143 -0.0470 0.0974 -0.0615 1.2183 0.0033 1.0322 1.2937
 1.7805 -1.8623 -7.2983 2.8709 -10.2555 -1.8628 5.1992 -4.1338 0.1853 4.6176
 1.3787 -0.8976 -2.4927 0.7773 -2.2656 -0.7880 0.5129 -0.5756 -0.8429 -0.3635
 1.9332 1.0608 -1.8809 -0.4002 -1.4517 -0.8298 -1.1302 -0.5137 -0.1986 -1.3691
 -2.0642 0.2994 1.6782 -0.8367 2.4325 0.6269 -0.6017 0.6211 0.3568 -1.0127
 -4.1303 0.9643 10.1335 -1.9594 12.7815 1.2558 -5.4936 5.5803 -1.0890 -3.9061
 1.3057 0.3068 -2.0120 -0.0676 -5.6309 0.9800 0.5610 -2.2463 1.1024 2.5826
 0.1682 0.2158 -0.0084 -0.5768 -0.8934 0.2016 0.1291 -1.0752 0.9422 0.9044
 -1.5325 -0.8171 4.4486 -1.4698 6.1300 2.1789 -2.4500 3.6362 -0.7678 -0.7360
 1.8477 1.0760 -5.0568 1.2058 -6.2687 -1.8737 2.0529 -3.7208 0.1177 -0.0958
 -2.3149 -0.3611 5.5598 -1.1095 5.8831 -0.0290 -2.4308 3.6635 -1.4075 -1.0423
 -1.2237 -1.0907 2.5174 -1.5806 3.1564 0.7420 -0.8564 2.7134 -0.1581 -0.3738
 0.3835 1.4188 -0.9625 -0.5522 1.0974 0.0669 -0.9792 0.0490 0.5507 -2.0965
 -2.6781 0.6652 2.7955 0.0175 3.4799 -0.8316 -0.5514 0.5161 0.5788 -1.1392
 1.9736 -0.0682 -5.2661 0.3202 -5.3498 -1.5342 2.1200 -2.6840 0.6453 0.1609
 1.7503 0.3181 0.7420 1.3081 -4.8704 -0.5095 0.1195 -2.1924 -2.2063 3.9129
 1.3964 0.5992 -3.4414 1.3154 -5.4698 -1.2173 1.9371 -2.6211 -0.1087 1.4462
 0.7020 -0.1272 0.2240 -0.3299 -0.8438 -0.3871 0.3780 -0.1948 -0.6801 0.8950
 2.8010 -0.3064 -5.6855 0.6220 -8.4228 -0.2901 3.4260 -3.9706 1.7755 3.9422
 1.9656 -0.0811 -1.2489 -0.2392 -2.0988 0.5133 -0.8335 -0.5893 -0.9973 0.8388
 1.5589 0.9375 -4.5449 0.7241 -6.1551 -1.0616 2.1286 -3.5659 1.0164 0.8161
 3.2741 0.0387 -5.6987 1.6600 -8.3715 -1.0052 1.9657 -3.7690 -1.3263 1.2553
 -0.2037 -1.1192 -0.4699 -0.6896 1.4202 0.0790 0.2419 0.1790 0.6803 -0.6577
 0.1967 0.5636 4.5501 -0.6480 4.3591 0.5010 -3.4057 2.1620 -2.4208 -1.7251
 -2.7442 1.1485 1.1031 -0.6361 3.2347 0.2253 -0.9484 0.8897 2.2261 -3.1545
 2.0350 -1.8247 -4.7600 0.6239 -6.5782 -0.6269 3.4198 -1.8622 0.5908 3.9082
 -2.1271 -0.9930 2.7594 -1.5227 5.1486 0.2242 -1.4263 3.9644 -0.9687 -1.8773
 -0.7416 -1.0356 0.5649 -2.2869 6.4745 0.4765 -2.1458 3.4145 -0.0372 -5.0378
 1.1552 -0.0867 2.0835 -1.4810 2.4320 2.7646 -2.0473 1.4036 0.0923 0.2900
 -2.5582 0.5601 3.4122 -0.7674 6.0647 0.0910 -1.3885 1.6343 1.4153 -1.5568
 -1.3366 0.5957 1.2339 -0.5925 1.7785 0.3441 -0.7702 0.0739 1.1647 -0.7378
 0.4752 0.5191 -3.3889 0.7259 -2.7149 -1.3774 0.7720 -1.5124 0.5173 -2.0543
 -3.5030 0.6368 4.8555 -0.7159 4.6276 0.9080 -1.3263 2.0385 1.1543 0.2557
 -0.3391 -0.2543 -1.1682 -0.6442 -2.9347 0.7946 1.4570 -1.1183 1.1951 2.3674
 -0.1875 0.8458 -2.9113 -1.1238 1.6108 -0.8185 0.0195 0.9735 1.3095 -3.8088
 -3.4827 1.0292 7.2896 -0.4722 8.0844 -0.4202 -2.7947 3.4104 -1.0868 -2.1207
 -2.9681 -0.0212 6.3337 -2.4057 9.6748 2.0780 -3.1253 4.5927 0.1835 -2.2070
 0.6909 0.4919 -2.6937 0.1928 -0.9458 -0.5171 0.8431 -1.7618 1.1664 -0.7269
 0.4485 -0.0824 0.0384 -0.2323 -0.6941 0.0578 0.0380 0.0224 -0.7685 1.2061
 -2.2050 -0.0338 1.6471 -0.2329 4.7615 0.3347 -0.7278 1.3973 1.8947 -2.0327
 -0.7099 1.3503 2.8926 -1.2449 4.9359 0.7026 -2.3233 1.1117 -0.0549 -2.0259
 -1.2856 0.3913 -3.0120 -0.1176 -1.4374 0.5201 1.9126 -1.9372 2.4284 0.3538
 2.6960 -0.4965 1.0876 0.4439 -3.7054 0.6321 -0.3856 -0.8539 -1.8062 4.0320
 -3.5933 0.9357 7.3736 -2.6637 9.4281 2.5781 -3.8270 3.8692 1.2389 -1.1910
 -6.0078 -0.6380 5.0553 -2.3189 11.6258 0.6603 -1.1674 5.1006 2.2766 -3.7877
 0.3548 0.4788 -1.4117 1.4155 -2.4712 -1.3422 1.1044 -1.7852 -0.9401 0.4323
 -2.8514 -0.3142 2.5560 -1.3724 6.8964 0.2869 -1.0423 3.7266 0.8630 -2.6780
 2.2749 -0.7358 0.0000 -0.6245 -0.5821 0.6047 -0.6023 0.2099 -1.0318 1.1913
 -2.6874 0.1778 5.3882 -1.9736 9.0895 -0.0379 -3.2342 4.9983 -1.4630 -3.9490
 -0.9791 -0.9493 3.0540 0.1921 3.7207 -0.6853 -1.5086 2.2824 -1.7781 -1.4841
 -4.1850 -0.2060 5.2562 -0.7143 11.0034 -1.1400 -2.3108 4.8224 -0.5390 -5.0717
 0.7455 -0.8370 -3.8484 0.3731 -3.0581 -0.8896 2.1243 -1.0289 0.6628 0.1820
 0.3106 0.3569 0.5095 0.9776 -1.9627 -0.9467 -0.2369 -0.1205 -1.9262 0.2867
 -2.1857 -1.6614 5.8782 -0.6600 6.9961 0.2535 -2.4763 4.1166 -2.4463 -0.9474
 4.2557 0.5328 -4.8772 2.3431 -9.7532 -0.0064 1.0582 -4.6670 -1.2248 2.7719
 0.4239 -0.4458 1.4682 -1.5269 3.4680 0.7580 -1.7965 2.1075 -0.5443 -1.4852
 -4.4616 0.3593 5.0186 -2.3383 11.5422 1.0768 -3.4350 5.1954 1.6086 -6.3713
 -1.1370 -0.4451 -1.3391 -0.0116 -0.5162 -0.8502 0.5486 0.4868 0.4219 -0.8719
 2.9767 -0.1395 -1.1203 0.9092 -7.1935 0.9326 0.0526 -2.9974 -0.5886 4.2573
 1.2934 -0.8523 -3.8236 1.8395 -6.0543 -1.6926 3.6591 -3.2383 0.2705 2.2565
 -2.2847 -0.5639 4.9567 -0.5944 6.3101 2.1891 -2.2660 3.0534 -0.2339 -1.5757
 -2.9607 1.0008 1.7657 -0.8392 4.3285 -0.0216 -0.5493 1.0781 1.9632 -2.8617
 1.2206 -0.5717 -0.1348 0.4854 -2.1374 0.1628 0.0675 -0.3261 -0.6376 1.7245
 1.1295 0.2325 -0.1715 0.1739 -3.4173 0.3657 0.1611 -0.6301 -1.5666 1.8282
 1.5747 0.1009 -2.6227 0.5736 -4.3359 -1.5556 1.6499 -1.5939 -0.5222 1.9656
 -0.8238 0.0571 0.0051 0.7940 1.1516 -0.9062 0.1271 0.0817 -0.4020 -0.9564
 -1.1962 0.3347 0.1984 -0.1209 -1.0173 1.0409 0.1404 0.1286 0.0565 1.0179
 -2.6567 -1.0777 -2.2189 0.2052 0.4510 -1.9970 2.7996 0.0479 1.0305 -0.6264
 1.0746 0.5144 -1.7641 1.1626 -4.4262 -0.0393 0.7830 -2.5193 0.0684 1.9539
 0.9282 -0.8679 -2.8040 1.1554 -4.1788 -1.3502 2.9993 -2.0569 1.1680 2.3775
 -2.2282 -0.1238 3.8580 -1.1962 8.2630 -0.7456 -2.3243 3.9596 -1.2962 -4.2585
 2.4642 -1.0923 -1.6968 -0.2482 -3.0054 -0.4206 0.2403 -0.3551 -1.9100 1.6801
 0.2582 0.9438 -1.3294 0.4572 -2.5070 -1.7520 1.1834 -2.1206 0.7258 1.0463
 0.1648 0.5388 1.7456 -0.5833 3.8115 -0.1734 -1.6407 1.2852 -0.5570 -2.1436
 -1.2802 0.4254 4.2163 -0.7687 4.7355 1.1502 -2.1146 1.7887 -0.4171 -0.7608
 -1.7880 0.3853 0.4796 -0.7766 3.4227 0.9139 -0.9106 1.3714 1.4831 -1.5718
 0.6150 0.6974 2.8420 -0.2846 2.9673 -0.5314 -2.4899 1.6972 -1.7508 -1.8536
 -0.3439 0.7854 4.0334 -1.9348 6.6947 1.4491 -4.0701 3.2337 -0.7356 -2.9455
 -4.2944 0.7412 8.0536 -1.4690 11.4198 -0.4359 -3.5771 4.5770 -0.4016 -3.8833
 -4.5202 0.6981 4.5781 -2.3623 9.9552 0.4108 -2.6696 4.2776 1.2442 -4.8521
 0.9282 -0.3221 1.4705 -0.7775 -0.7841 1.9322 -1.5631 0.7938 -0.4963 1.7609
 3.2530 0.3478 -4.4061 -0.6458 -3.2834 0.3769 0.5211 -1.1806 0.0554 -0.1869
 1.9407 0.8205 -1.4256 0.6286 -4.3012 -0.1953 0.9816 -2.4109 -0.1557 1.3902
 1.5270 0.0362 -4.4632 0.7926 -4.8546 -0.6557 0.9943 -1.7843 0.2599 0.7605
 -2.2261 0.2108 0.6097 0.1488 2.2294 -0.7984 1.1152 0.6207 1.3845 -0.9961
 -3.7103 0.1379 4.6253 -1.2216 7.8648 1.8733 -1.9816 2.6981 0.8977 -2.6886
 4.8169 -0.7715 -5.3648 1.6299 -7.2730 -1.9719 0.6832 -2.5383 -2.6041 0.4600
 -2.0388 0.2048 0.6559 0.2003 0.5573 0.1991 0.5321 -0.0773 0.4523 0.2348
 1.1431 0.0859 -0.4458 -0.1634 0.4054 0.7959 0.0212 -0.7807 0.6365 -0.4476
 2.8439 0.4195 -2.3112 -0.5467 -3.3474 0.0858 -0.0834 -1.4986 0.3899 1.0993
 -0.9268 -0.3279 7.3314 -1.5378 8.7062 1.1642 -4.2079 4.8642 -2.2994 -1.8850
 0.8480 0.6441 4.1519 -0.4171 3.2455 -0.1235 -3.4339 1.6815 -2.7034 -1.6333
 0.1318 0.3459 -1.7865 -1.3006 -0.1091 -0.6642 0.2819 -0.3654 1.2841 -0.6472
 -0.6902 -1.0737 -0.5165 0.5679 -2.3815 1.0404 1.5603 -1.4752 1.0831 2.5717
 -3.1165 -0.5651 1.3820 -0.9203 4.3022 1.4815 0.2119 1.7907 0.9250 -0.6327
 8.1051 -0.0125 -10.2563 4.2807 -20.4352 -2.2345 4.7678 -9.0388 -2.5543 7.5640
 -2.4199 0.3434 2.7965 -1.0217 6.6664 0.2769 -2.9918 3.9854 -0.1407 -4.6210
 3.0259 -0.4810 -3.1902 0.7195 -4.9078 -0.2567 0.6963 -1.4536 -2.0581 1.0881
 -0.0696 0.6433 -4.3839 -0.0845 -3.6745 -0.5918 1.7649 -1.8188 2.0380 0.0846
 3.1983 -0.1055 -2.9594 1.6917 -5.5611 -1.9783 0.8987 -2.6087 -1.5997 1.9452
 1.8476 -0.6738 -0.9588 0.4903 -1.3372 0.3283 -1.1697 -0.1731 -1.7802 -0.1789
 1.0546 0.1269 -2.8505 0.5928 -5.7665 -0.0333 1.4835 -2.6740 0.4867 2.9656
 0.1156 1.7728 -0.6489 -1.1435 2.8472 -0.7733 -0.9570 0.1457 1.0773 -3.6269
 -0.2340 0.4334 2.4604 -0.7997 1.3686 -0.0962 -1.9064 1.8702 -1.9321 -0.0962
 2.5423 -1.7152 -2.0850 2.1749 -5.4921 -0.2635 2.0346 -2.4731 -1.7391 3.4754
 3.4176 0.1230 -6.9682 2.0991 -9.2671 -2.8805 2.9149 -3.9543 -0.1356 1.0821
 -4.0528 -0.8353 5.2378 -1.9831 10.6636 0.1840 -2.1512 5.5602 -0.2616 -3.7844
 -0.2379 1.0434 1.4644 -0.4970 2.2763 -0.3675 -1.7559 0.1431 0.8602 -2.1510
 -0.7735 -2.0043 1.6255 -1.2193 2.7639 1.7845 -0.2346 2.4561 -0.1518 1.4140
 2.1674 0.3172 -1.4867 0.7179 -2.8626 -0.3381 -0.7005 -0.2290 -1.4000 0.2831
 -0.8825 -0.9135 -0.2992 0.2740 -0.2215 -0.2422 1.1165 -0.2429 1.3698 0.7188
 1.7304 -1.0237 -2.4241 1.2351 -4.9677 -0.8337 2.2237 -2.3827 -0.0967 3.4420
 -0.0950 -0.6478 1.4094 0.2789 1.1381 0.9337 -0.8256 1.4783 -1.2389 0.0682
 2.1111 -0.4309 -5.3119 1.6757 -5.3763 -1.3424 1.9240 -1.9700 -0.7796 -0.5911
 1.9784 1.5224 -3.0717 0.5691 -5.8789 0.5436 0.8082 -3.7293 0.2941 2.4122
 1.8323 0.0270 -1.7355 -0.0728 -4.2925 0.6938 0.4613 -2.2642 0.6950 1.9057
 -0.8516 -0.7107 0.9552 -0.4260 2.8718 0.0174 0.0532 1.0767 0.3546 -0.8641
 -2.5361 0.7917 0.2891 -0.5962 1.5657 1.1402 -0.3165 0.2768 2.4524 -0.6237
 2.2072 0.0918 0.2498 -0.2593 -1.6632 -0.6078 -0.4925 -0.4653 -0.9266 0.5109
 2.8758 -1.1655 -3.8065 0.1868 -6.2820 0.0748 1.7645 -1.5753 0.0473 2.6175
 2.1386 -0.0415 -2.0667 1.2136 -4.6158 -0.2582 -0.0558 -1.0726 -1.2358 1.5924
 -1.0327 0.6653 -2.1702 -0.9097 1.6998 -0.2380 0.1971 0.1073 1.7322 -1.9340
 2.1179 0.1274 -2.1031 1.4143 -7.0998 0.1231 1.6399 -4.0107 -0.0842 3.5356
 2.6492 -1.8321 -2.8178 1.0790 -5.7370 -0.4780 1.7883 -1.6472 -1.9508 2.9330
 0.4802 1.1555 1.2957 0.1384 1.5565 -1.0571 -1.8888 0.1142 0.4223 -1.7625
 -0.2036 -1.4854 0.1054 -0.7164 1.4021 -0.2536 0.5686 1.6108 -0.3683 0.6097
 -0.6418 0.1309 1.7517 0.2191 0.9046 0.2334 -1.1002 0.3980 -0.8253 -0.4938
 -3.9960 0.7252 5.0284 -1.7778 10.6186 -0.5808 -2.5202 4.6964 1.3478 -5.2813
 2.2606 -0.1163 0.9894 0.5398 -2.2144 0.1374 -1.5811 -0.5039 -2.2089 1.1959
 1.7118 0.1947 -1.6626 0.4003 -3.8254 -0.4517 0.4285 -1.9830 -0.1063 1.6509
 -2.6748 1.1901 3.6060 -0.7582 4.3069 0.7553 -1.3389 0.8313 2.5585 -1.4430
 -0.9020 0.5703 -0.9592 -1.0262 1.1184 0.8817 -0.2509 0.2622 2.9934 -1.9520
 -2.3836 -0.4779 5.6487 -0.3904 5.8852 0.5609 -1.9124 2.6943 -0.9471 -0.6866
 -3.6307 -0.1158 6.3551 -1.0688 8.1395 -0.2278 -2.6611 4.4253 -0.8476 -1.5089
 2.1823 0.0870 -4.5309 1.2826 -8.7718 -0.6824 3.2000 -3.9009 -0.2561 3.9237
 2.1774 1.1716 -3.0612 0.8697 -7.0277 -0.7036 1.2037 -3.1418 0.2957 2.0969
 0.4432 -1.0385 0.7496 -0.6228 -0.7991 0.9338 -0.3132 1.1265 -1.1721 2.3319
 -3.2200 0.3040 5.2778 -2.2330 9.6757 0.8632 -3.1886 4.7149 -0.6114 -3.8929
 2.5989 0.3675 -3.4721 0.5598 -6.8143 1.0242 1.5393 -3.4299 0.7770 3.0436
 3.7196 -0.9752 -6.7017 2.3968 -11.4885 -0.7101 4.5580 -5.5536 0.0302 5.4218
 -0.9360 -0.0040 2.0362 -0.4659 -0.6296 0.8820 -0.1584 0.6198 -0.1995 2.7219
 -0.0959 0.4055 -1.6331 0.6730 0.0822 -1.2505 -0.2866 0.9201 -0.6066 -2.0691
 -0.4417 1.9868 2.4871 -0.2766 0.5621 -0.2945 -1.3204 -0.4909 0.3062 0.5910
 0.3636 -1.1262 -0.6122 0.6700 -0.0623 -1.4826 0.9093 0.4363 -1.3165 0.0356
 1.0939 -0.5411 -3.3125 0.7172 -3.4818 -0.9592 1.6694 -0.9995 -0.9825 0.4103
 0.3645 -0.1429 -0.8914 0.9772 -2.3461 -0.6568 0.6226 -0.9896 -1.5997 0.7241
 4.3941 -2.1799 -6.4857 2.3676 -9.3684 -0.6354 3.8126 -3.8068 -1.6568 3.9440
 -0.6972 -0.5941 -1.3787 0.9270 -1.1407 -1.3935 1.4048 -0.5852 -0.0229 -0.3852
 3.0761 -1.5598 -2.5192 2.5361 -8.1442 -1.0314 2.4387 -3.0640 -2.4776 4.8657
 2.8364 -1.8523 -9.0166 1.9902 -11.6162 -1.9517 5.0774 -4.3363 -0.4693 3.6931
 -0.1889 1.6752 1.4669 -0.1323 1.1347 -0.0697 -1.3186 -0.3141 -0.8621 -1.2196
 -1.4281 -0.7001 -1.9381 -0.1465 0.1510 -0.0248 2.3854 -0.2706 1.7877 -0.1139
 0.5976 -0.0476 4.1309 -1.4300 3.3419 2.4132 -3.4679 2.3074 -0.9547 -0.5951
 0.9139 0.4474 -4.3972 0.6371 -1.8496 -0.5301 1.2321 -1.1749 1.1957 -1.7884
 1.1046 1.3642 -2.7422 1.2724 -3.4904 -0.6075 1.4465 -2.9305 0.8146 0.0520
 -0.8831 0.6162 0.6003 -0.5427 0.1312 0.4028 -0.5909 0.4891 -0.1296 -0.5240
 -0.7248 1.1140 3.5338 -0.7446 5.3500 0.6161 -2.7034 1.7566 -1.1203 -2.5467
 1.6011 -0.2509 -0.7052 0.3918 -2.4395 1.4636 0.0131 -0.9226 0.2091 2.3205
 1.7293 0.2171 -4.6625 1.8831 -7.0352 -0.5281 3.0997 -4.6962 1.8760 2.9680
 -4.5827 0.5768 7.0351 -1.6238 9.5909 1.3474 -2.8656 3.9808 0.2958 -2.0009
 -3.8039 -0.0895 8.5967 -2.0717 12.6596 1.4074 -5.1901 5.8994 -0.4199 -4.3407
 2.7299 -1.3866 -5.5703 0.8797 -7.8475 -0.1337 2.5474 -2.4776 0.4277 2.8103
 3.3215 -0.6162 -3.2129 1.1983 -6.5940 -0.1748 0.8203 -1.5669 -1.4438 2.3608
 -0.2646 -0.9996 -1.7886 -0.3315 -0.4617 0.6636 1.6265 -0.3624 1.3141 0.8946
 -0.7323 -1.5681 0.7862 0.6384 -0.8342 -0.2141 0.2058 0.5334 -1.5708 1.1889
 -0.2432 -1.5035 -1.6945 0.9531 0.4712 -1.0489 0.6130 0.6002 -1.3239 -1.7727
 1.1570 1.2389 -2.8580 0.1243 -2.2331 -1.1526 0.1383 -1.4149 1.2571 -1.5277
 -2.2667 -0.0602 3.2741 -1.8652 5.5191 2.0381 -1.7370 2.2587 2.1801 -1.2996
 -0.7814 -1.6043 1.1042 -0.2233 2.5613 -0.0920 -0.2332 2.2939 -0.5455 -0.5254
 0.4224 -1.5777 -2.9081 1.0331 -2.9636 -0.9951 1.9104 -0.7538 0.0058 0.5411
 0.2606 -1.5950 0.4325 0.2007 0.3384 0.5086 0.4030 1.0164 -0.4455 1.1082
 3.9434 -1.9810 -4.1170 1.2192 -5.4584 -0.9064 1.9754 -1.9466 -1.9202 2.3376
 0.0098 1.9178 1.3104 -0.3353 1.1383 0.8335 -1.8115 -0.5974 0.6671 -1.3201
 -2.6074 1.3634 3.8067 -2.0566 6.3512 0.8176 -1.8505 2.7685 0.4263 -2.2755
 1.2727 0.2694 1.0012 0.5766 0.1727 -0.1348 -2.1065 0.1466 -2.2319 -0.2592
 -2.4335 -0.7820 5.5011 -0.7479 6.4956 0.4024 -2.8025 3.8944 -1.8497 -1.6054
 1.4030 0.7718 -2.1964 1.0259 -5.3290 -0.1280 1.4701 -2.9871 0.4617 2.8427
 -0.9963 -1.0949 -0.6551 -0.0357 -1.4026 0.5787 2.2292 -0.4841 1.5020 2.5338
 -3.4940 -0.2715 0.3763 -0.2713 2.0043 -0.3763 1.6747 0.0797 2.4080 -0.2737
 0.2568 0.9190 2.7367 0.2131 -0.1412 1.3136 -1.4093 -0.9247 0.1340 1.6690
 -0.7108 -0.0248 -0.4834 -0.3756 0.3527 0.8669 0.5511 0.2677 1.7411 0.0645
 -1.5596 1.7226 5.4447 -0.3541 3.6901 1.1502 -2.4149 0.7329 0.7194 0.1445
 -2.2065 0.5764 2.4126 -0.7049 6.4131 0.0781 -1.8750 2.9395 0.3601 -4.1664
 -0.9694 -1.2330 -2.5515 -0.0705 -4.1989 -0.5027 3.1003 -0.5694 0.7428 2.9661
 3.9603 -1.0231 -2.8967 1.1668 -7.2257 -0.3527 1.0866 -2.2202 -0.9929 3.3702
 1.7447 -1.5048 -1.6896 1.7069 -3.0399 -1.1506 1.1311 -1.1404 -1.8914 1.3967
 0.7999 -1.0943 -1.9936 -0.3690 -0.3268 -0.1495 -0.0022 1.2522 -0.5521 -1.0613
 0.2782 0.2219 -1.0768 -0.4614 0.3954 -1.5112 -0.0579 -0.0969 0.3745 -1.4106
 -1.7546 -0.5071 -3.2967 -0.5240 1.3569 -1.0497 2.0503 0.2463 1.8928 -2.4526
 -0.1048 -0.4424 -2.3112 1.1477 -2.5818 -0.3077 0.9641 -0.6041 -1.1551 -0.0833
 0.4708 0.0411 0.2817 -0.3671 -1.6803 0.9277 -0.0298 -0.4882 -0.0646 1.3555
 -0.3403 1.4942 3.0703 -0.2257 1.5687 1.0458 -2.2731 0.0068 0.3294 0.0434
 -0.4135 0.1332 2.4821 -0.8492 3.1521 -0.4573 -1.6651 2.2468 -0.9785 -1.0542
 -0.4380 1.5206 0.2090 -0.1943 1.3644 0.0923 -0.5421 -0.4863 0.0890 -1.3475
 -1.5293 -0.0135 1.0318 -0.4246 2.5965 -0.3259 -0.2662 1.5468 -0.1694 -1.8825
 0.3329 0.3394 2.9749 -0.0294 0.8883 0.8078 -2.4792 0.5089 -1.6446 0.2410
 1.3774 -0.2488 -1.8795 0.4938 -2.6800 -0.3711 0.3115 -0.7500 -0.5407 -0.1593
 -2.8071 -0.1692 1.9710 -0.5569 5.3194 -0.2792 -0.4635 2.0474 1.9452 -2.0008
 1.4774 0.2963 -3.3956 0.3127 -4.4370 0.7687 1.3945 -2.5428 1.0280 2.0618
 2.7229 0.1131 0.2543 -0.0521 -1.7211 -0.3658 -1.7048 -0.6895 -2.2299 0.4261
 -3.0947 -0.7841 -0.4400 -0.4636 6.0387 -1.3433 0.5227 3.2626 0.4882 -4.3201
 3.0231 0.5350 -6.2783 1.9535 -9.4849 -0.0930 2.6321 -4.9009 1.0997 2.2027
 4.4837 -0.3097 -7.1828 2.2117 -11.7974 -0.2538 3.1448 -4.5906 -0.4117 5.2649
 -0.5480 0.3797 2.5321 -0.3160 2.6045 0.2825 -2.2613 0.7455 0.4662 -0.8414
 1.0717 -1.5679 -2.3380 -0.3098 -3.6399 -0.0484 1.4363 0.5058 -1.0103 1.9106
 0.9826 -0.8988 -1.9169 1.1524 -4.4249 -0.9980 2.3244 -2.2258 -0.5972 2.9749
 -0.1891 -1.3115 -1.7201 0.8945 0.3204 -2.3115 1.3666 0.4611 -0.9930 -1.0284
 2.4684 -0.8561 -4.2081 1.1911 -5.7549 -0.7431 2.3389 -2.1872 -0.3021 2.1062
 -2.0653 0.0788 1.4403 -0.8609 3.3123 0.2381 0.1400 1.1187 0.9289 -0.6411
 -1.2924 0.0789 4.3064 -1.2797 7.6862 0.6324 -3.9674 4.1279 -1.8404 -4.2497
 0.6664 -0.6826 -4.2255 0.0881 -2.1301 -1.2690 1.5591 -0.4803 1.2604 -1.2770
 0.4060 1.3854 4.1834 0.4088 0.1543 0.8938 -2.0248 0.0362 -1.3454 2.1470
 -2.0901 0.1254 2.0030 0.1170 4.6194 -1.4254 -0.6976 0.6692 0.1478 -3.6691
 -0.0423 1.4853 -0.2651 -0.0745 -0.0717 1.2530 -1.4323 -0.1225 0.5916 -1.2093
 -1.2341 0.2477 0.0011 -0.8184 0.6103 0.0409 1.1757 -0.7911 1.8838 1.3449
 1.9319 -2.0624 -6.3324 2.0061 -6.2918 -2.0882 2.5600 -1.1040 -2.0020 0.7217
 -1.4820 -0.0452 1.3095 -0.1593 0.7482 0.2647 -0.5215 0.7855 0.1354 0.3129
 -2.9024 -0.4028 4.7426 -1.7699 7.6615 0.3158 -2.9816 4.9171 -0.9940 -3.4409
 1.0138 1.2595 1.1939 0.0460 0.3276 0.0835 -2.4501 -0.1754 -0.9133 -1.6457
 0.0457 0.2853 0.9219 0.5970 -0.2206 -1.0380 0.1218 -0.5342 -1.1943 0.9197
 1.2112 -0.6243 -3.5482 1.8720 -6.7776 0.3107 1.8665 -2.8493 0.1082 2.3537
 1.3172 -1.0899 0.0219 -0.1547 0.4187 -0.1075 -0.1582 1.3511 -2.1687 0.1270
 -0.2505 -0.4541 1.3462 -0.0803 1.9045 1.0286 -0.9166 1.8296 -0.6062 -0.1993
 0.5840 -1.3502 0.8631 -0.1635 -0.8164 1.6079 -0.4072 1.2289 -1.5379 1.9333
 1.3139 0.2203 -1.4328 0.3515 -4.0018 -0.7553 1.2450 -1.7808 0.4863 2.3071
 -0.5014 -0.4814 0.1843 -0.3626 0.1260 -1.0674 0.1477 0.8686 -0.6280 -0.0887
 -0.2480 1.2870 -4.0564 0.8148 -4.9345 -1.1377 2.8167 -3.9124 2.6942 0.7484
 1.6464 -0.0769 -1.8833 2.0059 -8.7035 -1.2695 3.0432 -4.5394 -0.3139 5.7881
 -2.0614 0.5324 4.5402 -1.0705 7.1286 0.2970 -2.8144 3.0492 -1.1851 -3.0397
 -2.6129 0.3650 5.8597 -0.5186 7.5733 -0.1409 -2.5219 3.1664 -1.1987 -2.4123
 -2.6839 -0.7012 6.2195 -1.7459 9.8493 1.6373 -3.6668 4.7941 -0.7695 -2.7307
 2.5542 -0.4061 -6.3757 1.5358 -8.7290 -1.0488 2.9889 -3.6855 0.3878 2.4010
 2.4432 -0.6620 -0.4710 0.6069 -2.5292 -0.6332 0.0744 -0.9122 -1.7975 0.8077
 -0.4585 0.0245 4.1851 -0.5310 6.0591 0.0296 -3.4222 2.9645 -1.5009 -3.1278
 -1.8825 0.4987 1.1083 -0.8853 3.3593 -0.1192 -0.8744 0.9398 0.7904 -2.2424
 1.3056 -0.1455 1.1979 -0.0253 1.7331 0.2783 -2.3508 1.5400 -1.8557 -2.1837
 1.2786 -1.5524 -3.9037 1.6045 -5.0978 -1.3880 2.8540 -1.7543 0.0097 2.2748
 1.5955 -0.3039 -2.8365 0.5398 -1.9075 -0.1879 -0.4049 0.0206 -0.6455 -1.1491
 1.5276 -0.8184 -0.3696 0.9539 -3.4313 0.6792 0.7054 -1.0594 -0.6632 3.0307
 -2.8607 -0.1586 3.1802 -1.5983 5.8177 0.8962 -1.7396 3.3760 0.4507 -1.6952
 1.4580 -0.1276 -7.4739 1.0442 -6.5333 -0.4307 3.6121 -3.5369 2.0228 0.6282
 1.4675 -1.3153 -2.0777 -0.1837 -3.6542 0.7765 1.8096 -0.9879 0.1127 2.9313
 -1.7974 0.7467 0.7674 -0.7602 3.1201 -0.5622 -0.8811 1.1854 1.8227 -2.3166
 0.8539 -0.5516 0.2303 0.2810 -3.1629 0.7917 0.7345 -0.8831 -0.4888 4.0302
 -1.4302 0.6107 -3.3730 0.0504 -1.8623 -0.5629 2.7085 -1.8492 1.9942 -0.2476
 1.7267 -0.7159 -3.6949 1.8501 -7.4312 -0.7028 1.8253 -1.9213 -0.9403 2.6029
 -3.9772 -0.6198 2.2360 -0.9385 6.9408 -0.6240 0.4309 2.8235 2.0770 -2.3503
 -1.6657 0.6095 2.5126 -0.3403 5.0162 -1.5702 -1.8016 2.3377 -0.5140 -2.7756
 -2.8119 1.6339 5.9558 -0.4755 6.3574 0.2746 -3.5521 2.2399 -0.3846 -2.5005
 -1.2489 -0.4583 1.3148 -0.2183 2.7969 0.6129 -0.5428 0.9247 -0.2477 -1.0090
 6.1918 -0.3534 -6.8159 1.6289 -11.3846 -1.8685 1.5267 -3.8371 -1.9036 2.6186
 -3.3533 0.0557 1.8111 -0.4900 6.2310 -2.1033 -0.9333 2.6821 0.2284 -4.3610
 -1.7383 0.5741 1.2686 0.8508 1.4621 -0.9752 0.8429 -1.1309 1.0693 0.2475
 1.9217 -1.4390 -2.4283 1.1075 -4.8803 -0.9566 1.1440 -1.5359 -1.2659 2.6815
 2.3496 0.8121 -2.8117 0.0133 -6.9562 0.6868 0.8776 -3.0867 0.2716 3.7340
 2.5595 0.3722 -2.2994 1.4944 -7.6771 -1.5620 1.8861 -3.4250 -0.7221 3.3907
 -2.0630 -0.0266 1.1525 -0.8069 3.4458 -0.1846 -0.4307 1.6232 0.5575 -1.3786
 0.9510 -0.9654 -1.0718 1.1677 -3.7143 -0.1095 1.1585 -1.0905 -0.1346 1.6974
 -0.8821 -0.9383 2.9582 -0.0487 1.5808 -0.0286 0.4678 1.6580 -1.3049 1.8106
 3.0444 0.1430 -5.6394 1.2169 -8.2834 -0.3361 3.4129 -4.1607 0.9192 3.4107
 0.5494 -1.0322 -4.9109 0.3549 -4.4526 -1.6010 2.5043 -0.7406 0.3327 0.0212
 -2.0676 -0.0390 -0.3001 -1.1787 3.3794 -0.1392 -0.0809 0.7615 2.2574 -1.8601
 -1.3501 1.7046 0.4908 0.6511 0.2764 0.5680 -0.4952 -1.0725 1.0471 -0.5945
 2.1854 0.2759 -2.5011 -0.1204 -3.6432 0.7524 0.3860 -1.6951 0.3610 1.6663
 -0.0400 0.1982 0.3096 -0.8424 1.0727 1.0483 -0.7782 0.5594 0.6437 -0.6651
 1.3430 1.0446 -3.2916 0.4140 -4.0045 -0.6830 1.0102 -2.0494 0.1287 0.2889
 0.9097 -0.5461 -3.3284 0.0860 -1.8337 -0.6795 0.6906 -0.0362 0.1803 -0.4142
 -1.9783 0.1833 1.1287 -0.5838 6.0451 -0.3229 -1.0911 2.3692 -0.2697 -3.8217
 2.0105 0.1016 -0.9893 0.9453 -4.7257 0.0991 0.5898 -2.1014 -0.9211 2.4614
 -0.6633 0.0319 0.4384 -1.3869 4.8329 1.1457 -2.3841 2.9629 0.1088 -4.3319
 -1.7348 1.1068 -0.6945 0.8278 -1.1132 0.3467 0.9394 -2.0465 1.6044 0.4137
 -0.3958 -0.0975 -2.6129 0.2793 -0.2108 -1.1769 0.5933 0.3082 0.5152 -1.3747
 0.8575 -0.1200 -1.4856 -0.9368 -2.2288 0.9843 0.1466 -0.6490 0.0906 1.1100
 -0.9177 -0.3935 2.6583 -1.2662 2.1412 0.6694 -1.0680 1.9354 0.2215 0.5844
 2.0895 0.1639 -2.5951 1.1410 -5.8129 -2.7261 1.6004 -2.1927 -1.1408 2.0573
 -3.5418 0.0588 -0.6502 0.2455 0.9115 -0.1542 1.8289 -0.0149 2.3604 -0.6397
 2.5703 -1.8373 -2.3874 0.1947 -2.2378 -0.6352 0.1829 0.7553 -2.2247 0.3527
 2.1602 -0.9236 0.1145 0.8284 -4.6039 0.7687 0.3523 -1.4005 -1.2458 4.6548
 3.0840 -0.3685 -3.9759 1.4342 -8.9545 0.4491 1.3807 -2.8504 -1.0143 3.9789
 -0.2585 -0.9857 -0.9887 0.7412 -1.5350 -1.4005 1.2851 -0.2033 -1.1637 0.6851
 -0.3476 1.2890 -2.3774 0.3969 -1.9651 -0.8301 0.8132 -1.6185 1.8480 -1.3279
 1.6989 -0.9395 -4.8844 1.9261 -6.0340 -2.9934 2.8559 -1.6568 0.0118 0.9239
 1.3127 -0.0044 -3.5012 0.7419 -5.5211 -0.3834 1.9102 -2.3669 1.1058 2.2760
 2.0729 -1.4854 -2.0261 0.6900 -2.2835 -0.4776 0.7577 -0.3294 -1.6894 0.4426
 -3.9925 0.1553 2.5901 -2.4698 12.5405 -0.3737 -2.4875 5.4855 1.5796 -8.5186
 0.2392 1.2466 0.2561 -0.1657 -0.6191 0.7151 -0.5283 -0.5370 0.4210 -0.3297
 0.1180 -1.3408 0.6742 0.8309 -3.8335 1.4823 0.7953 -0.6938 -0.7359 4.5870
 -2.9286 -0.5867 3.6164 -1.6634 6.8216 0.9726 -1.3597 2.9482 0.3873 -2.5752
 0.2285 0.3823 -3.2245 0.3961 -1.7975 -1.4619 1.4509 -1.9154 0.9497 -1.4463
 -0.5529 -0.0787 0.8692 0.1355 0.3026 -0.6212 -0.7054 0.4869 -0.1771 -0.7493
 1.9855 0.0615 -2.0504 0.6844 -4.5763 -0.9419 0.4533 -1.5128 -0.3454 1.2177
 -1.6332 -1.1386 1.8007 -0.3942 2.7269 0.5653 -0.5595 2.7232 -0.2192 -0.4530
 -2.9596 0.7694 1.5148 -1.2637 4.0298 0.5461 -0.9465 1.8485 1.6971 -2.3016
 -3.8987 1.2776 6.7806 -2.6136 13.9970 1.7500 -5.2904 5.7116 0.0733 -7.6886
 0.5191 1.7907 -1.5530 -0.7992 -1.1089 -0.2518 0.3541 -1.0481 1.6234 -0.1631
 -1.2215 -1.0844 3.3325 0.8268 3.5923 -1.9988 -0.6350 2.0311 -1.8060 -0.5935
 0.7902 -0.3157 -2.6299 1.3145 -2.4921 -0.3212 1.3776 -1.2466 -0.4255 0.8572
 -4.6676 1.1834 2.2384 -1.7235 8.5510 0.8633 -1.0824 2.3681 2.6853 -5.0856
 -0.6356 -0.5238 4.0019 -1.3244 4.0022 2.0641 -1.5905 1.6973 -0.5588 0.6323
 -0.1719 -0.0871 1.9628 0.9008 0.5408 1.3087 -0.6645 -0.6390 -0.0407 1.0444
 -1.7522 -0.5210 0.7769 -0.3906 1.7547 -0.0703 -0.1605 1.1456 0.1650 -0.6789
 -1.6709 -0.9804 0.7865 -0.1819 2.2002 0.4316 0.4314 1.5038 -0.0504 -0.0447
 0.7885 1.0561 -1.6863 1.2922 -5.8570 -0.4015 2.1047 -3.4024 0.7937 3.6398
 1.1260 -0.1484 -2.5236 0.1031 -1.5802 0.2937 0.4640 -0.9622 0.6813 0.3938
 -1.0218 0.4421 1.9319 -0.3475 5.5602 -1.0540 -2.3544 2.8199 -1.8717 -4.5554
 2.8132 -0.5194 1.3566 -0.4850 1.1325 0.4391 -3.0642 2.5086 -3.3352 -1.3836
 -0.2035 0.4503 1.8051 0.2148 1.1926 -1.1388 -1.2442 0.2861 -0.9535 -0.9552
 -0.7653 0.0373 4.1033 -0.4505 4.3821 0.2771 -2.1320 1.9204 -0.9172 -0.6042
 -0.8742 -0.5073 -4.1093 1.4451 -3.6131 -2.8066 2.7296 -1.0400 0.0583 -0.3496
 -2.1244 0.7722 -2.5500 1.4235 -3.1020 -1.2337 2.6032 -2.1597 2.0208 0.6769
 2.9010 -0.7367 -0.0949 0.6248 -4.9635 0.2102 0.2539 -1.2371 -2.2366 3.9059
 -3.9165 0.2310 5.6920 -2.1144 11.8113 0.1979 -2.8592 4.2955 0.7849 -4.3953
 -1.1196 0.4809 0.9197 -0.0605 -0.4120 -1.0869 0.6332 -0.5908 0.8458 0.7971
 -0.6974 0.6162 -0.0185 -0.7203 1.5697 0.3870 -0.1882 0.2111 1.2250 -1.1320
 0.3543 2.8842 0.3486 -0.5607 1.2880 -0.3458 -2.2915 -0.5563 0.9992 -2.8308
 -1.9670 0.1966 7.4115 -0.9857 8.7817 -0.4754 -3.5546 4.1682 -2.3282 -2.7427
 4.1607 -0.3154 -8.0297 2.5943 -11.5093 -2.8731 3.4638 -4.6994 -1.5965 2.4688
 1.6016 -0.6087 2.8630 -1.0035 3.7331 1.1079 -3.0314 2.9285 -1.9496 -1.3363
 2.3419 1.1052 -4.4086 1.6776 -7.4229 -0.3111 1.4341 -3.8675 0.7200 1.2412
 2.5609 -1.3387 -6.1737 1.1559 -5.2688 -1.4047 1.9859 -1.5949 -0.5174 -0.4894
 -0.7708 -0.4051 0.1643 0.7071 0.1835 -1.1689 1.2394 -0.1351 -0.3376 0.4728
 -2.6974 0.5025 5.7524 -0.5932 6.4054 1.2343 -2.9065 2.5326 -0.1005 -1.3023
 -2.6667 0.1156 1.0732 0.3376 0.9187 0.4263 0.5751 0.1556 0.8012 1.0915
 0.3964 0.5689 -1.4035 0.0595 -1.9693 0.2536 0.0622 -1.0359 1.1186 0.3059
 -0.9301 -1.3426 -0.4209 0.5214 1.5904 -0.0891 0.4367 1.3631 -0.3487 -1.1329
 -0.1373 0.1478 5.0712 -1.6881 4.8659 1.5704 -3.4963 3.3381 -1.9753 -1.1628
 -0.6206 -0.3203 2.5428 -0.1075 2.0070 1.6736 -1.0882 1.5550 -0.6437 0.5680
 1.9579 1.6514 3.1566 0.0806 -0.0421 0.3665 -3.0930 0.2678 -1.8985 0.4255
 5.9272 -0.3171 -5.8507 2.3039 -9.9286 -2.1771 1.6964 -3.7083 -2.9340 1.3898
 4.3624 0.2137 -2.3406 0.6454 -5.8941 -0.2371 -0.3802 -2.4830 -2.3462 2.1028
 0.8442 0.3369 1.0288 0.4016 -0.2825 -0.5841 -0.4821 -0.3148 -0.6210 -0.0584
 0.7307 0.7335 -1.1848 0.5358 -1.8953 -1.5060 0.0707 -0.9708 -1.0313 0.0176
 -3.0193 -0.6505 0.7456 -0.1779 6.5539 -0.2079 -0.3911 2.5684 0.9091 -4.4640
 -2.4820 0.5675 2.8075 -1.3509 5.2966 0.8692 -1.9296 2.9097 1.1943 -2.2154
 -0.0234 -0.3449 -3.6758 0.1517 -3.5119 -0.6214 3.0627 -1.9372 1.7348 1.7177
 -1.3311 1.2693 5.7064 -0.8912 4.0888 0.9994 -2.1420 1.0953 -0.3325 0.6108
 -1.1044 -0.4065 -2.9475 -1.0338 -0.4187 0.4702 1.3848 0.5510 2.3874 -0.9900
 2.4307 -0.4453 -4.6769 1.1790 -6.8666 -1.3189 3.1982 -3.5882 0.2865 2.8241
 0.0353 -0.5132 -1.7711 0.5411 -2.0981 0.4205 0.8168 -0.7575 0.1765 0.6022
 1.0427 -0.6041 1.7752 -0.1184 2.6176 -0.2997 -1.9722 2.2303 -1.7845 -1.0278
 -1.4049 -0.9799 0.6454 -1.0027 2.5398 -0.3066 0.5221 1.2310 0.4474 -0.2281
 1.8224 -1.6131 -6.7290 1.4553 -7.4143 -1.0086 4.5261 -3.0285 0.8310 2.1132
 -0.9147 0.9496 -0.9346 -0.2069 0.2510 0.1584 -0.5107 0.4137 0.4697 -1.3091
 0.4732 1.8367 3.0308 0.1467 0.3485 0.6940 -2.4675 -0.7843 -0.6631 -0.5544
 -1.9463 1.9715 -0.3038 -0.7898 1.4633 0.3644 -0.0922 -0.4449 2.3362 -1.9515
 -2.4704 -0.4003 1.5414 -0.6495 2.4365 -0.2667 -0.3780 1.9303 0.4377 -0.6576
 1.9350 -0.4490 -0.7589 -0.3181 -2.4058 1.4954 -0.7574 0.3226 -0.9323 1.6095
 0.7239 0.5517 -2.0312 0.4932 -2.2202 -3.0936 0.4734 -0.8122 -0.6968 -1.5310
 0.8661 0.9689 -3.0041 0.5308 -1.8949 -1.6527 0.4315 -1.5566 0.1600 -1.4400
 -1.3043 -0.2974 1.1436 0.0111 1.3238 -0.3815 -0.1958 0.3941 -0.7308 -0.0682
 0.6136 0.9118 4.8190 -0.1634 1.7386 0.2459 -2.8601 1.1806 -3.0589 0.1817
 0.9377 0.1608 1.2194 0.1514 -1.8382 0.3097 0.4892 -0.7924 -0.6810 2.7840
 -1.5799 -1.4942 2.6754 -0.1008 2.3905 0.0099 -1.0930 3.0614 -1.8154 0.1454
 -0.0994 2.3610 3.6593 -1.0201 1.9626 1.2379 -2.8139 0.3115 0.1255 -0.0443
 -3.4175 -1.1971 -1.1165 -0.3521 1.9370 -0.9271 1.7884 0.8736 2.1438 -1.3226
 -5.2056 1.7038 9.8151 -2.3600 14.9979 0.7105 -5.6084 5.9770 -0.1142 -6.2183
 2.0806 0.3018 -2.0155 0.7874 -5.5334 1.4159 1.1926 -2.8095 -0.0989 3.9715
 1.4069 -1.0799 -5.5931 1.9602 -6.0522 -2.1840 3.3058 -2.3010 0.3695 1.7662
 -2.0079 1.7050 1.0343 -0.7298 1.6371 0.3114 -0.9554 0.3519 0.9925 -1.2229
 2.0696 -0.6000 -5.9922 1.1429 -8.3233 0.1947 4.1334 -4.3921 1.0233 3.9200
 1.6198 0.1368 -3.5433 1.6175 -5.5990 -0.9097 1.4817 -2.0561 -0.6881 1.7461
 1.3030 0.6053 -2.9584 0.3880 -3.7855 1.0656 1.2913 -2.9318 1.8055 1.0843
 1.7739 -0.8587 -1.9325 0.1908 -1.2474 0.5237 0.5132 -0.2360 -0.5406 -0.1585
 -0.9712 -0.0192 1.1642 -0.9045 2.2274 0.1262 0.2236 0.8019 1.3117 0.2573
 2.1850 0.6129 -1.9934 0.7595 -4.6226 -0.8122 0.4395 -2.0787 -0.8596 1.5340
 4.2178 -0.1361 -4.4678 2.2907 -9.4723 -1.8461 1.2898 -3.6075 -2.2356 2.0065
 -1.1792 -1.0328 -3.4328 0.2123 -1.0377 -2.1451 2.7060 -0.3664 1.5104 -0.8434
 0.3349 -1.2635 -4.8504 0.1298 -1.6972 -0.8744 3.0577 -1.7491 2.4932 -0.7228
 3.9801 -0.0061 -0.3698 1.2240 -3.5103 -0.7475 -1.7507 -1.0559 -3.4184 0.3955
 2.1589 -2.1308 -4.7072 1.9910 -6.6436 -1.5924 3.4693 -2.3989 -0.6181 3.1900
 2.3927 -1.3409 -5.8197 1.0275 -8.1272 0.3795 3.4015 -3.7021 1.3335 4.0010
 -0.3619 0.7696 1.9989 -0.5555 2.0908 1.0005 -1.7988 1.3117 0.1935 -1.0794
 -1.1502 1.2584 0.4393 -1.2683 3.5140 0.0215 -0.6975 0.2260 2.0804 -2.2675
 -6.8529 0.4396 9.9574 -3.4536 16.0002 2.9545 -4.2806 6.7486 2.1639 -4.2378
 1.3349 -0.3224 -2.5249 0.7591 -3.9775 0.2313 1.2052 -2.0520 -0.2079 0.9157
 -0.1956 -0.7237 3.3910 -0.3141 0.3804 1.4668 -0.7716 0.8328 -1.4349 2.6199
 -1.7455 -0.2365 1.6264 -0.6792 5.3679 -0.0872 -1.2450 2.9983 -0.1026 -3.0475
 -1.7105 -0.0254 2.2966 -2.2921 4.5666 2.3537 -1.6608 2.4869 2.3236 -1.0290
 -1.0000 -0.5619 2.3182 -0.2414 3.7476 0.1225 -2.3442 3.0820 -1.5820 -2.3276
 -1.4177 -1.0038 3.4542 -0.2196 5.0991 -0.3730 -2.2860 3.4035 -1.6714 -2.3619
 2.6487 0.7160 -3.3201 0.7350 -7.0550 -0.1926 2.1861 -3.6772 0.2040 3.2904
 -1.6710 0.4344 3.8849 -0.3198 4.6708 -0.4049 -2.2443 1.0268 -0.2038 -2.1527
 -0.7841 -0.7838 1.5809 -1.3999 3.4016 1.5357 -1.8803 2.5468 0.4110 -1.4692
 -0.0109 -1.0114 1.0193 -0.5838 -0.2704 1.1917 0.1249 0.2175 0.2981 1.8327
 -1.7188 1.2682 4.2659 -0.7850 4.4824 0.6188 -2.7303 2.1592 -1.0206 -1.3801
 3.3674 -1.4732 -4.1106 0.9330 -7.7711 0.3054 2.0284 -2.8186 -0.8610 4.2922
 -2.7033 0.3271 4.8239 -1.0434 7.7155 0.1469 -2.0441 2.7396 0.4188 -2.9056
 -0.6360 1.1120 3.2382 -0.5042 3.7695 -1.2257 -1.2613 0.7945 -0.4887 -1.0650
 2.0578 -0.6899 0.8030 0.2907 -2.2535 0.6981 -1.1483 -0.1112 -1.7255 2.1990
 -3.6249 -0.4028 5.6892 -1.5205 5.8179 1.6729 -1.2989 2.9572 1.2591 1.0337
 -0.0290 -0.6742 1.1299 -1.4324 2.8657 1.6714 -1.3760 2.1088 0.6083 -1.3001
 -3.2584 -1.3556 3.2073 -1.8288 5.8324 0.9777 -0.9958 3.9740 0.2460 -0.9204
 2.3078 0.0145 0.4776 1.1600 -3.6243 -0.0873 0.5658 -1.7067 -1.1162 2.9146
 -0.6398 0.6895 -2.7931 0.4080 -0.2205 -1.3881 0.8187 -0.2744 1.3808 -2.9687
 1.0559 -0.8128 -4.8084 -0.1457 -4.6355 0.6855 2.3882 -2.1329 2.3592 1.1340
 3.0117 -0.6830 -7.3537 1.6550 -8.1255 -1.3026 3.7956 -3.9263 0.6583 1.6648
 -0.6864 0.3711 3.0771 -0.4776 2.4846 -0.8791 -1.7967 1.3316 -0.8093 -0.8081
 -2.7391 0.3869 6.6998 -1.5967 9.5064 1.1673 -3.6007 4.3066 0.0843 -2.8152
 -0.0865 0.2369 0.4229 -0.7390 1.7587 -0.6959 -1.1485 0.8307 -0.1521 -2.1324
 -0.6493 0.3140 0.4647 -0.5737 -0.8402 1.2122 0.7188 -0.4575 0.9537 1.9611
 1.4650 0.7984 -0.9069 -0.6539 -0.4041 -0.4035 -1.2322 -0.0600 -0.3262 -1.3241
 0.0070 -0.4372 3.0547 -1.2084 6.4195 -0.0042 -3.0185 3.3529 -2.2444 -3.3661
 -0.9981 0.7818 -0.6427 0.5192 -2.2127 -1.8022 1.2635 -1.4041 0.2932 0.7793
 0.8269 -0.4319 -2.6329 1.1361 -2.3605 -0.6556 2.0214 -2.3242 1.2323 0.3489
 1.5808 -0.8849 -0.1697 0.0622 -0.9093 -0.4568 0.0367 0.1184 -1.2297 1.2212
 1.4479 -0.9635 -1.2434 0.2992 -3.4041 -0.9520 1.6585 -1.0610 -0.4671 2.6441
 0.1578 2.2727 0.6368 0.7145 -1.6982 0.5011 -1.0533 -1.1307 0.0880 0.4067
 -3.1429 0.3537 3.6106 -1.9391 7.7203 1.1961 -1.7991 3.0704 1.4922 -3.2416
 -4.1659 -0.7929 5.9335 -0.6772 8.6071 -0.3626 -2.0147 3.4648 -0.1350 -2.3211
 2.4210 -0.0786 -3.7147 0.0546 -3.4097 -1.2243 0.1361 -0.4211 -0.4898 -1.0611
 -2.3561 0.9492 2.6433 -0.6696 3.9366 0.3513 -1.4657 1.3798 0.7696 -1.8645
 2.0930 -0.3138 -4.0065 0.0627 -6.3121 1.4981 1.6808 -2.4726 1.2420 2.8143
 3.8325 -1.6924 -5.4415 1.0097 -6.0283 -0.4972 1.7425 -1.8938 -0.8209 0.8144
 1.3258 0.4629 -1.2735 0.1957 -1.3889 -0.3420 0.2621 -1.1475 0.6352 0.5385
 -1.0227 -1.2613 2.3147 0.6256 1.9835 -0.4375 -0.1536 1.5030 -2.0806 0.4678
 -2.5530 -0.3411 -0.6074 0.4343 0.6613 -0.8251 1.6425 -0.3646 1.7887 -0.3560
 0.9721 -0.9147 0.1794 1.2345 -1.9754 -0.6469 0.2509 -0.2685 -1.7087 1.2959
 -1.2258 -1.5931 2.8693 -0.6521 5.9241 0.6075 -1.1251 3.7498 -1.0523 -1.5296
 2.7224 1.4346 -1.2491 0.9311 -2.4977 -1.3145 -0.7551 -2.1085 -1.2262 -0.4171
 3.6103 0.1460 -5.3878 1.1797 -9.2181 0.5231 2.4303 -4.1988 0.1273 3.5685
 -4.2403 -0.4303 3.4090 -1.2950 5.9337 1.4725 -1.1733 3.2703 1.3645 -1.1479
 -1.5208 1.2018 0.2205 -0.9311 2.0628 0.1462 -0.3823 0.5822 1.9606 -1.4032
 2.1719 -0.0208 -1.0558 0.0301 -1.5297 -0.1353 -1.0601 0.5033 -1.1721 0.1641
 -0.5733 -0.6028 -0.1527 -0.3089 -0.0899 0.7211 0.6570 0.7227 0.5699 0.9229
 0.4195 -0.0889 -1.9511 0.7935 -0.8901 -1.1481 0.9116 -1.7980 0.9973 -1.2469
 1.3752 -0.4263 -1.5192 0.2187 -3.2738 0.3983 0.9091 -1.2026 -0.5720 1.5762
 3.4233 -0.7282 -2.0025 1.4014 -6.5568 -2.1017 1.4810 -2.0333 -2.5466 3.1870
 1.1336 -1.2591 2.3622 -0.1428 -1.3615 1.3692 -0.4468 0.5236 -1.4379 4.4766
 0.6250 -0.3699 -1.3593 1.0882 -2.0273 -1.0386 0.0820 -0.3124 -1.3334 -0.5420
 1.2441 0.3685 -4.9971 0.4372 -4.4857 -0.3470 2.6242 -2.9072 1.8636 0.3634
 -1.5164 0.1707 4.9154 -1.3771 7.8844 -0.3434 -2.3859 3.1249 -0.7333 -2.3476
 0.1029 1.8143 -0.4776 -0.3698 -0.4807 0.7741 -0.6216 -1.4720 2.3454 -0.6469
 0.9924 1.0235 -3.5582 0.4554 -2.3166 -1.2685 1.1317 -1.2870 0.9479 -1.7075
 2.7576 0.6647 -0.2923 0.7153 -2.0348 -0.7168 -1.2334 -0.4920 -1.9845 0.3454
 -4.3146 -0.3801 4.7759 -1.4543 6.8353 0.7293 -0.9321 2.9062 0.6059 -1.0651
 -4.8885 1.9753 5.2439 -1.4718 9.1821 0.3576 -2.8536 2.4229 1.6234 -3.7877
 1.0561 0.7011 0.8075 -0.0247 -2.6436 0.6292 -0.6425 -1.2805 -0.5983 3.0022
 2.3251 -0.4846 -4.0029 0.6211 -6.4541 -0.1304 2.2979 -2.2151 0.6263 2.5209
 -2.3016 -0.1961 3.7396 -0.3388 2.5363 0.1502 0.3016 1.0473 -0.0859 1.3719
 -0.3782 -0.9020 2.3252 -0.0482 3.6649 -0.0182 -1.6455 2.5180 -1.9304 -1.1516
 -2.4474 2.3961 1.5639 -1.5781 5.2713 1.2996 -1.7879 1.4833 1.7528 -3.7008
 0.6944 0.4826 -1.1185 0.1186 1.7628 -3.0479 -0.5387 0.8011 -0.6211 -3.8535
 -1.4629 -0.4263 1.5225 0.2745 0.2417 -0.2946 0.2657 1.2269 -1.2663 1.0961
 -2.5249 0.7801 5.3648 -1.5316 8.2091 1.8172 -3.5213 2.9009 0.4613 -3.7598
 -0.8612 0.8661 1.2223 -1.6968 4.7424 0.6653 -2.6460 2.8211 -0.3232 -4.3488
 -3.8965 0.2482 7.1475 -2.0325 9.6770 0.0505 -3.0434 4.1364 0.0751 -2.5908
 0.7348 0.3212 -5.6378 0.9025 -8.2405 -0.0842 4.9274 -5.7025 3.8532 4.4143
 -3.4794 0.0714 0.5651 -0.3562 4.0093 -1.0439 1.0076 1.1062 1.9993 -1.6974
 -1.9374 -1.1518 2.6391 -0.7520 5.8719 0.1306 -1.9641 3.7580 -0.0182 -2.2525
 -3.9922 -0.0669 4.3830 -1.3557 7.9610 -1.0289 -1.2757 4.0073 0.8870 -2.9320
 -2.7221 -0.0129 5.8728 -1.2729 8.6808 0.6272 -3.2210 4.6894 -1.2548 -3.3744
 1.0109 0.4905 -0.2251 -0.4885 -1.2337 1.9341 -0.8938 -1.0550 0.4166 0.9082
 -3.0762 0.1904 2.2504 -0.4953 5.4648 -0.8839 -0.0636 1.8275 0.6619 -2.6282
 -1.2434 0.5700 -1.0024 0.6001 0.0456 -1.6933 0.3090 -0.4503 0.5548 -1.6407
 -2.1927 0.0958 3.8539 -1.2619 4.1802 -0.2509 -2.0623 1.7627 0.4989 -0.8143
 -0.5572 1.8942 -0.0920 0.4150 -2.5049 -0.8128 0.5212 -2.6420 1.6235 1.1392
 -3.4166 0.0469 4.5006 -1.9140 11.2010 -0.2862 -3.4666 4.4203 -0.0661 -5.9484
 -1.4359 -0.8523 3.4716 -1.4328 5.7712 0.8064 -1.2844 2.7855 -0.6875 -1.5129
 1.7304 -0.0308 -0.4693 -0.9545 -1.0065 0.4980 -0.9289 0.4854 -0.0686 -0.3355
 -4.5118 0.6943 3.8972 -1.4741 7.2093 1.1690 -1.3535 2.6678 2.3100 -2.5891
 -0.3909 1.7837 1.6588 -0.1121 1.4426 -0.5465 -1.8027 0.1351 -0.1954 -2.2178
 2.4344 0.7369 -3.9436 0.0972 -2.6379 -1.1336 -0.0992 -1.5822 0.2992 -2.3214
 -1.1254 0.1430 1.0248 -0.4975 1.4170 1.1049 -0.5117 0.2062 1.2818 -0.6075
 -0.0656 -1.0872 -2.4331 -0.0364 -1.1703 0.5838 1.2406 0.0825 0.6241 0.0802
 -0.1407 0.8851 0.3050 -0.4231 0.9935 -1.1734 -0.5708 0.3025 0.3908 -1.0601
 -1.8746 -0.4269 -0.0973 -0.5283 1.7873 -0.3731 -0.0194 1.5593 1.4051 -0.9988
 -0.0043 -1.7973 -0.3252 0.6766 1.1276 -1.9080 0.9083 0.8070 -0.9143 -0.6463
 -1.5266 -0.6708 1.5151 -0.0209 1.3112 0.7694 -0.5297 1.0429 0.1950 0.3300
 0.9631 1.1088 0.0705 0.5613 -2.4389 -0.6022 -0.3100 -1.7542 -0.8740 0.1783
 -1.8432 0.0215 1.6823 0.4343 1.7030 -0.4079 0.6405 0.5307 0.0239 0.0203
 -1.6970 1.0456 6.2632 -1.7519 8.1540 1.6669 -3.8094 3.1673 -0.4229 -2.4774
 -1.4374 0.8220 0.1116 0.1667 1.5893 -0.8199 -0.0397 0.4743 0.8852 -0.5982
 -1.4442 -0.0543 1.7279 -0.4621 2.0875 0.8917 -0.7136 1.2793 -0.3141 0.0158
 0.2182 -0.0166 0.0148 -0.1859 -2.6371 0.3744 0.7281 -0.6314 0.1821 1.9175
 2.0761 0.0259 -2.7632 0.6999 -3.3092 -0.7985 -0.5207 -0.4509 -1.9994 -1.2120
 -2.5923 -0.9652 5.0973 -1.1071 6.0732 2.0460 -1.8744 3.3859 -0.7628 -0.0598
 -4.1148 0.2665 6.2893 -1.8839 10.1010 0.5682 -2.5576 4.4855 0.7293 -3.2884
 2.0678 0.4718 -2.5862 0.8595 -4.4741 -0.4775 0.9715 -2.6155 -0.0156 1.2766
 -1.3247 0.4573 2.1227 -0.8156 6.0922 -0.1225 -1.7465 1.6042 0.7783 -3.2326
 0.5551 1.4076 1.4506 -0.4308 -0.3970 0.9047 -1.4336 -0.5053 0.2175 1.1200
 -2.5479 0.7263 4.8003 -1.1254 4.7036 0.6157 -1.6957 1.4996 0.8378 -0.2711
 -0.7897 -1.8687 -1.3207 0.6592 -0.2319 -0.6664 2.5230 0.7092 -0.2128 0.4186
 -0.7209 0.5174 3.0648 -0.0993 0.1253 0.2695 -0.5002 -0.1694 -0.0325 1.6572
 -2.1080 1.5283 2.9935 -1.7467 3.5921 1.8373 -1.0450 0.2807 2.3872 -0.4264
 -2.8134 -1.4283 -1.9717 -0.0307 1.4385 -1.6694 1.6996 1.5633 1.2989 -2.0693
 1.2277 0.1308 -4.7816 0.9155 -5.0459 -1.5932 2.3969 -3.0588 0.8418 0.1742
 -0.5582 0.5864 3.4920 -0.4593 2.4197 0.0236 -1.9006 0.3125 -0.5342 0.1989
 -1.7742 -0.9762 1.4030 -0.2150 0.7093 0.3712 0.7469 0.6542 0.4627 1.8440
 -1.6206 0.8877 1.3596 0.0065 3.1665 -0.4782 -1.0122 1.3173 -0.0133 -2.7215
 2.5167 -1.1387 -2.7037 1.6578 -8.3888 0.6786 2.2332 -3.2033 -0.5942 5.3283
 -1.6211 1.8425 3.6854 -2.0285 5.4246 1.8603 -2.0037 0.8763 2.0572 -0.9723
 -0.1459 0.9366 0.3349 -1.2330 1.1865 0.7384 -0.5857 0.3990 1.3147 -0.7938
 -0.3696 0.2493 1.1047 -0.9158 1.4638 0.7416 -0.6278 0.9299 1.1192 0.3871
 1.1518 -1.1127 -3.1100 0.4056 -3.4706 -0.8046 2.6525 -2.1592 0.6694 2.0850
 -1.4895 0.3523 -0.5097 0.0859 2.8722 -1.0700 0.2160 0.3283 0.4500 -3.2234
 2.0420 0.5190 -4.7357 1.2360 -5.7463 -0.2572 2.5194 -3.6442 1.1182 1.9055
 -1.5309 -1.1848 -1.6310 -0.6106 2.3956 -0.6308 0.8466 1.4160 1.0300 -1.9027
 -1.2857 -0.6805 -0.5244 -0.9027 0.5441 0.0950 0.7624 1.0171 0.9607 0.5653
 -1.5003 -0.7769 -0.0716 -0.7868 2.5456 0.0190 0.5364 0.6599 1.4290 -0.9426
 0.1947 -1.2033 -3.0687 0.9538 -4.0369 -0.2257 1.8210 -0.6627 -0.1707 1.8210
 -5.7915 1.2563 8.1726 -3.0834 12.4029 2.2649 -3.5174 4.7835 2.7008 -3.3965
 1.7043 -0.2045 -0.6173 -0.7030 -2.1979 1.8097 -0.4475 -0.2100 0.0603 2.4108
 -0.1450 0.1967 -0.6383 0.3457 -1.8991 0.6645 0.2591 0.0569 -0.6045 0.8554
 2.6753 0.5207 -5.6114 0.8448 -6.8688 -0.2898 1.8398 -3.2312 0.8561 1.2499
 -3.9374 0.2115 7.7653 -1.3568 10.8795 1.1757 -3.8280 4.7869 -1.0312 -3.6647
 -0.1932 -0.5588 0.4411 0.2148 -1.6125 0.8758 1.1267 -1.6655 0.6211 2.5283
 -4.4968 1.2694 6.5579 -2.1178 9.5407 2.1718 -3.5275 3.8305 1.0317 -3.1487
 -2.2424 1.4475 1.0090 -1.2039 4.6724 -0.8045 -2.2430 2.3146 1.1136 -4.7770
 0.4956 0.5776 -0.4900 1.9164 -5.0447 -0.6401 1.3821 -2.6565 -1.2438 3.0139
 1.0878 -1.2090 -4.6295 0.9915 -5.1127 -0.7671 2.7365 -1.4666 0.5491 1.3683
 -3.3310 1.2420 7.2546 -1.6493 8.5405 1.0640 -4.0948 3.9528 -0.3892 -2.8120
 0.3042 0.6067 0.3519 -0.2182 1.7025 -0.1806 -2.0923 0.6008 -0.1127 -2.1602
 -1.4907 -0.0781 2.8075 -0.0468 4.8192 -0.8629 -1.1213 2.0835 -1.2938 -1.7125
 -2.7480 -0.1121 6.0509 -0.5976 7.6990 -0.1092 -2.4315 3.3197 -1.1239 -2.0230
 2.9752 -0.4400 -2.9260 1.2684 -6.7259 -0.4687 1.6198 -2.6014 -1.8081 3.3198
 4.1135 -0.2103 -7.1655 1.7817 -9.3126 -1.5618 2.1870 -3.3157 -1.1537 1.8203
 0.3502 -0.4795 -1.1781 0.6867 -2.1648 -0.2030 0.8529 -1.5214 1.1266 1.2041
 3.6749 0.2583 -4.1254 0.7173 -5.9531 -0.8723 1.5576 -3.4384 -0.4776 1.6142
 -0.5525 2.6288 2.6936 -1.1675 4.0371 0.1707 -2.9544 0.8061 1.4042 -3.1007
 1.3870 -0.8311 -3.1188 -0.0936 -4.0125 -0.2247 1.2264 -1.3052 -0.7303 1.4376
 -2.1487 -0.0321 3.7758 -2.0400 5.9495 0.7804 -2.5576 3.9127 -0.2923 -2.3300
 1.7070 -2.4865 -4.1795 1.2962 -6.3610 -0.8569 3.2471 -1.7616 -0.5305 2.8451
 3.8150 0.1305 -4.2391 1.2083 -9.2304 -1.1275 2.3808 -3.9378 -0.6512 4.0395
 1.4766 -0.0182 -0.8156 -1.2478 -1.1860 2.0375 -1.3631 0.5861 0.0647 0.8626
 -0.7584 -1.2814 0.4897 1.1469 -0.9901 -1.0028 1.3566 -0.0157 0.4030 1.8354
 -0.3930 -0.1041 -1.8051 -0.0770 -4.1611 0.5219 2.1103 -2.0598 1.4283 3.0407
 -0.9353 -0.1394 -2.3830 0.1780 0.4060 -1.2944 0.7448 0.1762 0.1962 -2.6793
 -0.6455 0.2774 1.7353 -0.0529 2.5517 0.2456 -0.5451 0.7768 -0.1652 0.2188
 -1.0981 0.8056 1.8473 -0.2542 2.2090 0.9666 -1.1028 -0.1421 1.7667 -0.6984
 3.9393 -1.1295 -3.6547 1.3392 -5.7756 -1.1953 1.1652 -2.4180 -1.7314 1.5285
 -1.8461 -0.7321 4.7611 -1.6276 5.5492 1.4016 -1.6059 2.9094 -0.5478 0.2828
 2.4000 -1.6143 -1.4854 1.3097 -4.2237 -1.5143 0.5952 -0.7344 -2.4446 2.2279
 -0.4023 0.2411 -0.1179 -0.3364 -2.2037 1.2249 0.6047 -0.4957 1.1180 2.3266
 -2.5494 0.7278 1.7704 -1.6221 4.4947 0.6798 -0.9101 1.7968 1.4962 -1.3329
 -0.8561 0.5006 0.1088 -0.3049 -0.2565 -0.4766 0.4987 0.1743 0.3184 0.1925
 1.3935 1.0337 -2.8464 0.3297 -4.0541 0.2208 -0.1358 -1.7462 1.1830 -0.1948
 0.8023 0.2074 -2.5757 -0.1663 -4.5863 0.9353 1.7776 -2.2450 1.4057 2.2740
 -3.6751 0.2458 1.6512 -1.0164 4.4087 1.4556 0.3259 1.2887 2.9507 -0.6926
 1.5736 1.4329 -0.3945 0.3349 -4.1233 -0.7414 0.1011 -2.7470 0.5028 1.9293
 1.1042 0.1821 0.3482 0.1727 -2.4200 0.1559 0.4139 -1.3920 -0.2206 2.5417
 0.7757 -0.6551 -5.2905 0.1011 -3.3290 -1.0115 2.5772 -1.6822 2.4191 -0.2666
 1.8794 0.7697 -2.1569 -0.2437 -1.5603 -1.4687 -0.4163 0.0269 -0.7414 -0.7282
 1.1163 0.4436 0.8837 -0.6639 2.7844 0.0013 -2.1288 1.9671 -0.9568 -2.6846
 1.4775 -0.7161 -6.0674 1.9112 -6.8455 -1.8012 3.1561 -2.3089 -0.2008 0.8040
 -0.9755 1.0350 0.5530 -1.7919 4.1302 1.1663 -1.2740 1.4728 1.7323 -2.5694
 1.0495 0.0938 -4.2670 0.1216 -3.6816 -1.1823 2.3020 -2.1659 0.5799 0.4711
 2.9170 -0.9472 -4.5129 1.6706 -11.5452 -0.5382 3.9987 -4.3387 -0.0237 6.7756
 -2.0428 1.9400 5.8113 -0.3368 5.2370 0.5964 -2.8862 0.5530 0.3750 -1.2689
 -1.3959 0.1374 1.5800 0.0748 4.1674 -1.5202 -1.1781 2.7871 -1.0208 -3.4728
 1.6368 -0.4417 -5.0900 0.4032 -7.8618 0.0062 3.2608 -3.2770 0.8646 4.1054
 2.1413 0.8070 -2.2654 -0.1312 -3.3252 0.3581 -0.3677 -0.7435 0.2603 0.0020
 1.8151 -0.0607 -3.4529 0.4315 -4.2524 -0.0809 0.6796 -0.9515 -0.0352 0.8193
 0.2446 0.0611 3.5661 -0.7663 3.9253 0.5687 -2.7461 2.5450 -1.7532 -1.6744
 -1.7730 -0.5190 1.2565 -1.9410 3.0485 1.2789 -0.4392 1.6184 1.5356 -0.3242
 -0.7652 0.6352 1.2808 -1.0136 2.1008 -0.1796 -0.7149 1.1602 0.3608 -0.2171
 2.1575 -0.2268 -1.8307 1.9566 -5.6832 -1.7621 0.6449 -1.7692 -2.0306 1.7508
 0.5044 -0.0127 -0.1867 0.0384 0.0086 -0.2655 0.0323 -0.7053 0.5392 -0.7106
 0.2774 -0.2779 2.6811 0.0343 0.4266 0.8323 0.0825 -0.1071 -1.1352 2.5496
 -3.0440 0.3401 5.6463 -1.1864 8.4355 0.1076 -3.2987 4.0656 -1.0042 -3.2805
 -1.3609 -1.8708 -3.1555 0.0776 0.9124 -1.5128 1.1727 2.0675 0.5314 -2.2900
 0.2023 -0.4208 3.3132 -0.0565 0.6552 1.1500 -1.3890 0.8343 -1.7728 1.0770
 0.0413 0.3500 -0.9231 0.5152 -2.7541 -0.5958 0.6882 -0.8368 -0.0459 0.6557
 -3.1092 -0.3243 1.6779 0.1290 5.3551 0.3186 0.4509 1.4778 1.0359 -1.9368
 -2.9888 0.1537 0.3675 -0.8431 3.2550 1.1269 -0.0090 1.2395 1.9686 -0.8534
 1.1827 1.5309 0.2623 -0.6346 -0.2653 1.5517 -1.3541 -0.9122 1.4228 0.0023
 1.4178 0.6154 -4.7863 -0.2620 -3.8080 1.2587 0.8418 -1.7523 1.6495 -0.2758
 1.3155 -2.3198 -2.3248 0.8580 -3.2932 -1.5738 2.0220 0.3411 -1.9006 2.3522
 1.8388 0.6248 1.7706 -0.9983 0.6647 0.7036 -2.1460 1.1981 -1.7522 0.0581
 -1.1859 1.1270 1.0885 -1.5036 5.7002 0.5745 -2.6714 2.5082 0.0769 -5.1481
 -0.1738 -2.0357 -1.0787 0.7437 0.7156 -1.9276 1.4259 1.3787 -1.2949 -1.1193
 1.4301 0.1097 -1.7555 0.5746 -3.6011 -0.6032 1.5921 -2.0105 -0.7095 1.6520
 0.8604 -0.9605 1.0370 -0.5999 0.4000 1.4426 0.1338 -0.0472 -0.6588 2.5123
 3.4624 -0.4310 -10.3266 2.1976 -12.0786 -2.0865 4.8373 -5.6703 1.5594 2.2485
 -2.9167 1.8188 4.4577 -1.7730 8.3379 0.3614 -2.4805 1.7591 1.7521 -4.1053
 2.6085 -0.7203 -3.3001 0.7182 -8.5645 1.1384 1.1178 -2.4287 -0.8177 4.4336
 0.8448 0.4511 1.7099 -0.6101 -0.3536 1.4763 -1.6043 0.4478 -0.2959 1.0738
 -2.7753 0.5113 3.8278 -2.1861 8.1944 0.5160 -2.6752 2.9553 1.4062 -4.3838
 -0.6565 0.7087 -1.2161 0.0125 -0.3534 -0.4553 0.0152 0.1167 1.2126 -0.6126
 -5.2805 1.5203 3.4739 -0.7469 6.9147 0.1804 -1.1591 1.7563 2.4237 -3.6948
 0.0983 0.7122 -2.2142 1.3502 -5.6846 -0.3990 2.4716 -3.2136 1.2063 3.3473
 0.8956 0.0103 -0.8508 1.5322 -1.7643 -0.4023 0.3434 -0.4450 -0.6084 0.7309
 -1.0263 -0.8049 0.5578 0.5296 1.1033 0.9860 0.5891 0.2132 0.9840 0.7373
 2.5118 -0.3774 -2.3728 -0.2505 -3.5407 0.3885 0.3060 -1.3385 0.2142 1.4635
 -1.2515 -0.6030 0.7809 0.3252 3.1461 -1.2924 -0.1514 1.8353 -0.3125 -2.5634
 -4.2485 0.6872 2.4260 -2.6598 9.0846 0.6289 -2.2825 4.4417 1.8014 -5.6106
 -1.2125 2.7289 4.4206 -0.4561 3.0522 0.7032 -2.5076 -0.4852 0.3562 -0.3919
 -1.7712 0.8958 1.7326 0.2214 -0.0588 -0.8453 0.3184 -0.2294 0.6518 0.8888
 1.9175 -0.5047 -7.0129 0.7346 -6.4098 -1.6142 4.1762 -3.3298 2.2076 1.5400
 3.4559 -0.7124 -2.5768 0.6767 -6.4176 -0.0374 1.0778 -1.8419 -1.8623 3.9071
 -0.5006 0.0474 1.5617 -1.2648 2.5475 0.9726 -1.6909 1.3931 -0.0998 -1.3087
 -0.2350 -0.3884 0.2132 0.2748 1.4462 0.4351 0.2117 0.3820 -0.2311 -0.2507
 3.4180 0.7355 -0.6791 1.3402 -1.5940 -1.0008 -1.8423 -0.6860 -3.0263 -1.6334
 0.9195 -1.0542 -4.1618 0.4542 -2.7049 -0.9520 1.5832 -0.8423 0.0239 -0.4901
 0.2366 -0.2888 -1.4343 1.3031 -3.9417 -0.7864 2.6871 -2.3742 0.3662 2.1736
 -1.7867 1.9755 5.6225 -2.1823 8.1101 1.6163 -4.5405 2.7461 0.0100 -3.1331
 -1.2413 -0.2162 2.0586 0.0302 3.8821 -1.2485 -0.6983 0.8392 0.1426 -1.5890
 -1.3181 0.6652 3.7723 -0.6829 5.3207 0.6883 -1.7691 2.5228 -0.4104 -1.2650
 0.7333 1.1553 0.3036 -0.1126 -2.6029 1.4781 -1.1296 -0.9495 0.2691 0.4358
 -1.4954 -0.7125 -1.2764 -0.2113 2.4178 -2.1628 1.1289 1.4400 0.2360 -1.8170
 -2.5576 0.1572 2.6613 -0.0545 4.7059 -0.8881 -0.7997 1.9432 -0.2605 -1.6793
 -1.2568 0.8294 5.8014 -0.9396 4.3202 2.1442 -2.2140 1.6059 -0.3620 0.0896
 -2.1174 -1.5250 4.1622 -1.4434 6.7371 2.0539 -1.9152 4.4246 -0.3194 -1.1636
 1.8770 -0.3326 -7.1570 1.1208 -7.8189 -2.0982 4.2155 -3.5773 0.7380 1.8695
 -3.0758 -0.0882 4.7943 -0.4465 5.8203 1.1479 -1.9699 2.4161 -0.7871 -1.9328
 2.8969 -0.3788 -7.0522 2.2457 -10.5318 -3.2273 4.6391 -4.8410 -0.3589 3.2307
 -0.1654 0.3264 2.2848 0.3240 1.6590 -0.3424 -1.3843 1.2165 -1.1296 -0.1876
 -1.7588 1.0258 -0.0737 -1.4549 1.9643 0.7125 -0.1086 -0.0898 2.1064 -1.5412
 -1.5272 0.5997 4.4055 -1.6825 5.2973 0.9101 -2.2461 2.4492 -0.3630 -1.4021
 3.4309 -0.8966 -3.4307 0.7180 -5.0561 -0.0346 0.5869 -1.6772 -0.5775 1.4181
 -3.1108 -0.3539 -0.9220 -0.2769 1.9283 -0.3320 1.5541 0.3933 2.5209 -1.2639
 2.7034 -0.9140 -3.7647 1.7542 -6.5248 -2.2337 2.5537 -2.7505 -1.3904 2.8260
 -0.6728 0.2901 -0.4500 1.0163 -2.1556 -1.3379 1.3831 -0.7094 -0.9987 0.8576
 0.4307 1.6711 -1.9075 0.0556 -4.9240 0.1600 0.9012 -3.2204 2.1190 2.4427
 -1.4583 1.7047 0.3780 0.1842 -1.0075 -1.1165 0.2797 -1.3852 1.5968 0.3947
 0.4406 0.2426 1.1090 1.2365 -2.8078 0.0104 0.2300 -0.7200 -1.9295 2.4433
 -2.4892 0.8809 4.0380 -0.3688 5.5503 -0.4176 -1.7732 2.2125 0.1754 -2.1872
 1.0514 1.2001 -0.6502 -0.1356 -1.9237 -0.6322 -0.4091 -1.2144 -0.1327 0.0860
 -0.7438 0.9719 -1.3334 0.5010 1.5989 -1.8033 1.0339 -0.7860 1.0642 -2.5136
 -5.3890 0.5614 7.3725 -2.7370 14.0241 1.1960 -4.4131 7.1353 -0.2162 -6.1200
 1.2216 -0.6610 -1.1074 -0.7223 -2.2967 2.1287 0.3655 -0.2905 0.8161 2.4641
 -1.1328 1.6066 2.0531 0.5114 1.2567 -0.0515 -0.6182 -0.6902 0.6845 0.8506
 1.5754 -0.0399 -4.2711 0.1725 -5.5609 -0.6965 2.4938 -2.8615 0.7782 2.4361
 -0.7568 -0.8176 1.1964 -0.1606 3.9788 -0.8446 -1.9273 2.8352 -0.6587 -3.3088
 -4.7338 0.7705 6.9526 -2.3272 12.9045 0.2754 -3.5686 5.4127 1.5111 -5.1884
 -0.4595 -0.0992 -0.5592 -0.9200 1.5110 0.3490 0.4625 0.9607 0.0885 -0.8354
 -3.4129 0.9554 2.7550 -1.4407 7.9210 0.4728 -0.9427 2.8700 1.9602 -4.3839
 -4.4382 -1.3588 7.3597 -1.1503 9.7385 -0.0737 -2.0034 4.8706 -0.5842 -1.6409
 0.9124 -0.5992 -4.3041 1.4497 -4.0981 -1.2777 2.0159 -1.5746 -0.2684 -0.0192
 2.5903 -0.6724 0.1678 -0.0628 -2.1088 1.3306 -0.3522 -0.5494 -0.8794 2.2161
 -1.0650 -1.8574 -3.4836 0.8624 -2.1286 -1.5550 3.6775 -0.8964 1.7073 1.0784
 -0.4533 -1.2206 0.8736 1.1117 0.0157 -1.5546 0.2865 0.4555 -1.1883 0.1862
 2.2324 -0.9568 -2.3959 0.8329 -7.0372 -0.2265 2.1841 -2.2398 -0.9553 5.0644
 -1.5478 -0.2961 -0.0299 -0.7160 -0.8485 0.0514 1.6478 -0.9076 2.6087 2.1678
 -0.7025 1.0294 -0.1923 -0.2814 1.0342 -0.7696 -0.8512 -0.0566 0.6565 -2.7190
 -0.6159 -1.4283 -0.2999 -1.0772 0.2315 2.1677 0.1160 1.7708 0.5980 1.5035
 0.1432 1.0866 1.2582 -0.9750 1.5793 0.9367 -2.1861 1.7402 -0.7890 -1.4199
 -5.1945 -0.0444 4.9826 -2.8690 11.3104 1.8571 -2.7156 4.6794 2.4886 -4.3224
 0.2759 -0.5698 0.2902 1.6753 -2.6095 0.9725 0.8457 -1.3231 -0.7865 2.2445
 -4.4080 0.1002 2.4623 -2.1157 6.8892 0.7651 -0.9406 3.2925 2.8235 -2.4519
 -2.3772 -0.3590 3.0982 0.1822 2.6453 -0.0227 -0.5101 1.4570 0.0908 0.5500
 1.0192 0.9571 -1.6570 0.1030 -0.6799 -1.1263 -0.3170 -0.3691 -0.7065 -2.3493
 -4.7476 0.0868 4.7485 -1.7299 10.4452 -0.0844 -1.6819 4.1090 0.1636 -4.5185
 -3.1536 -1.0125 5.3196 -1.4832 9.5185 -0.3779 -2.4009 4.9633 -1.4133 -3.5566
 -0.1292 -0.3422 -3.7095 0.8482 -5.3042 -1.8706 3.5780 -2.9920 1.9995 2.8081
 -2.6619 -0.8293 -0.3431 0.3009 3.4495 -0.0768 1.1018 0.9349 1.5005 -2.1253
 -1.6897 0.0765 1.3060 -1.5498 4.1521 1.3931 -0.7058 2.2893 1.4649 -1.5129
 1.2423 -0.7713 -4.2243 0.8639 -5.3051 -1.1733 1.1170 -0.2582 -1.1986 0.3475
 -3.1321 1.5699 5.6011 -1.9257 6.8818 2.0931 -3.8825 2.9414 0.6998 -2.4354
 -1.7780 0.7648 1.4156 -1.0932 5.9051 1.0446 -0.9765 1.5608 2.2671 -3.1159
 3.7000 -0.5870 -3.2090 1.2369 -7.3182 -0.8489 1.3429 -2.5165 -1.9764 2.7766
 -0.8108 0.1074 -0.5462 0.2500 -1.0865 -1.0046 0.8716 -0.7569 -0.6632 -0.0979
 -1.2372 0.3508 1.8436 0.2822 4.0999 -2.6279 -0.5703 0.8462 -1.0132 -2.8421
 -3.6156 -0.4461 0.6279 -1.2654 6.4040 0.6110 -0.4118 2.9488 2.0387 -4.1221
 3.7867 -1.3553 -6.4044 3.0270 -11.5323 -2.2531 4.3964 -4.7033 -0.6022 4.8711
 -0.6447 0.5602 -1.5020 -0.5228 1.1813 -1.4011 0.4141 0.0013 0.9420 -2.5381
 -2.2286 0.2469 4.6344 -0.1083 6.7143 0.5489 -2.2256 2.8166 -1.5596 -2.6124
 2.2549 0.0488 -4.4965 1.0924 -6.1464 -2.3385 2.5930 -2.4982 -0.7103 1.9653
 3.9061 -0.1606 -2.9160 0.3042 -5.1970 0.3482 0.6674 -1.8151 -1.4795 2.8906
 0.0025 -1.7998 0.9621 0.3367 -1.0487 0.2617 1.3428 0.1935 -1.3231 2.8316
 2.5676 0.0623 -4.9844 1.8094 -8.8207 -1.5106 3.1144 -3.7817 -0.3157 3.4169
 -1.4180 -1.4458 3.6460 -0.5088 3.9930 -0.0632 -0.9498 2.2962 -1.3463 0.8162
 -2.3493 -1.5726 -1.3878 -0.6423 2.5054 -0.6410 2.0561 0.8289 2.1176 -0.9738
 0.4681 0.0467 -3.2814 0.2576 -3.1223 0.1166 2.3217 -2.2450 1.9925 1.8888
 -3.3643 0.2585 2.8973 -1.9170 8.6446 -0.4712 -1.6751 2.8309 1.3473 -4.5180
 0.5027 -0.2626 -0.4220 -0.3403 -0.5528 0.4271 -0.0305 0.8811 -0.8790 0.6145
 3.9441 0.6417 -5.7916 2.2799 -10.7714 -1.1383 2.8968 -5.0601 0.0546 3.4365
 -2.1520 0.8891 3.2136 -0.9571 5.4218 0.9431 -1.4633 1.1469 1.0030 -2.5253
 -0.3766 -0.5989 -2.0580 0.1307 -0.7722 -1.6775 1.1153 0.3786 0.5111 -0.8875
 -0.0827 0.3027 -1.3855 0.1623 -1.2970 -1.0851 1.8845 -0.9509 0.7050 0.4830
 3.0294 -1.1263 -1.4030 1.1783 -4.1256 -0.0846 -0.1791 -0.8230 -2.2265 2.0600
 -1.0047 0.9186 -0.4013 -0.7699 1.4595 -0.8304 0.4964 -1.0023 2.3652 -0.7282
 1.1673 0.6223 -3.8727 0.8543 -3.5781 -1.9141 1.3058 -2.3398 0.1974 -0.4341
 -2.5545 0.1316 3.6410 -1.0092 5.2837 1.2071 -1.8390 1.9676 0.0284 -1.2858
 -1.5470 0.2910 4.5690 -0.6687 4.3945 0.7608 -2.0794 1.9641 -0.5575 -0.5159
 -1.4229 -0.0230 1.4850 -1.0549 3.2612 0.4066 -0.6852 2.1456 0.5477 -0.7623
 0.1667 0.0806 2.1243 -0.5073 0.0938 0.2945 -1.0706 0.6901 -0.0226 1.5561
 -3.8122 -0.1923 4.5979 -2.1423 11.1018 0.5765 -2.7252 5.1116 1.0191 -5.4833
 -2.3621 0.8496 3.0461 -1.0728 4.7876 0.4519 -2.2222 1.6856 0.1577 -2.7794
 -0.3729 -0.1952 -2.8419 0.2379 -1.3168 0.4402 1.1112 -0.2332 1.1018 -0.6667
 -0.6570 0.1577 2.0169 -0.5638 2.7430 1.4276 -1.0266 1.3372 0.1826 -0.0295
 0.9791 -1.7671 -0.1882 0.4699 -0.0162 -0.9969 -0.1846 1.2059 -2.3105 -0.2731
 0.2206 -0.6035 -0.6336 0.4275 -0.1608 -0.0344 0.3237 -0.2000 -0.0166 -0.1843
 -0.6829 0.3175 -1.2985 0.4798 -1.8792 -0.6601 0.9943 -0.0894 -0.2457 0.2090
 0.5566 -0.6226 -1.3976 0.7990 -2.1607 -0.5126 0.7670 -0.8593 -0.2940 0.2670
 3.3525 -0.0691 -2.6910 0.8147 -6.0094 0.0652 0.8910 -2.7999 -0.4759 2.1222
 1.0787 -0.0884 -2.8174 1.2815 -4.4826 -1.5167 1.8190 -2.5636 -0.1695 0.9606
 -0.2958 -0.4173 -0.3144 0.9960 -2.0716 -0.2752 0.7340 -0.5867 -0.9046 1.8935
 -2.5298 0.8824 1.9639 -1.5765 4.9747 0.5189 -0.7708 1.8329 2.1276 -2.1765
 1.7083 0.1019 -1.3625 -0.6194 -0.6017 -0.2714 -0.3079 -0.0552 0.1436 -1.0259
 -1.6469 -0.7754 4.7970 -1.4134 6.6758 0.1919 -2.0532 3.2748 -1.3167 -0.9408
 -1.1531 0.9932 0.4133 -1.0329 3.4890 -0.3012 -1.8886 1.6519 0.8168 -3.7687
 3.2237 -0.3064 -6.2797 0.8438 -7.3520 -0.4403 1.9883 -2.7458 -0.1879 0.9493
 -1.4877 -1.2197 1.2518 0.7590 0.6781 -1.4345 1.1730 0.6721 -0.7157 1.4816
 -2.3421 0.3475 6.5576 -2.1081 8.6556 1.3233 -3.6604 3.8203 -0.2051 -2.3032
 -0.6194 -0.0398 2.9827 0.0958 1.3989 0.7984 -1.3183 1.3154 -0.7184 0.0549
 0.9104 0.2378 -0.1113 0.9470 -3.3878 0.5057 0.3588 -1.5732 -0.8415 2.9565
 2.4518 1.1597 -1.4342 0.2789 -1.7433 -0.0620 -1.3356 -0.8674 -0.4829 -1.3032
 1.9450 -0.7559 -0.5250 0.2936 -2.3690 -0.6547 -0.0081 -0.0903 -1.4864 1.2685
 -0.8786 0.4540 4.7819 -1.7825 6.4752 0.8408 -3.0165 2.8435 -1.5431 -1.9568
 0.2263 1.0113 1.7136 -1.0206 1.8742 0.2475 -2.1351 0.9878 -0.5316 -1.2506
 -0.7134 -0.3303 1.0852 0.4066 2.6439 -0.0910 -0.7628 1.3593 -1.1791 -1.0290
 0.8303 0.2045 -0.9170 -0.7780 -0.6471 0.2776 0.2227 0.1173 -0.3074 0.2015
 -2.7896 -0.2114 4.4400 -0.9610 4.4470 1.2559 -0.6679 2.4155 0.1522 0.9239
 -0.7982 -1.1575 -1.0370 1.1101 0.4339 -1.6432 0.8902 0.3239 -0.1612 -0.8522
 1.8969 -1.8274 -4.6841 0.8796 -5.5020 -1.8583 4.0713 -2.2643 -0.5922 2.4739
 -2.0080 -0.4588 0.7733 -0.0527 1.6131 -0.1628 0.3032 1.0306 0.2675 0.0625
 -2.2124 -0.6319 2.7526 -0.2470 3.9672 0.5005 -0.5574 1.5080 0.1459 -0.7163
 -1.0061 -0.8141 4.2976 -0.6019 3.6356 0.5121 -2.1534 2.4003 -1.5357 0.1815
 0.6747 -0.7677 -2.6291 0.0558 0.0519 0.5637 0.8348 -0.2555 1.2256 -1.2779
 1.2851 -0.8690 -7.0585 1.9817 -8.2415 -2.7648 4.6449 -4.3053 1.3996 1.5599
 -0.7818 -0.3997 2.3599 -0.0734 2.9257 -0.1562 -1.5200 1.4320 -1.2335 -0.8857
 2.5724 -1.0163 -2.8116 1.5440 -6.6851 -1.0830 1.8453 -3.1670 -0.9486 3.6588
 0.1112 -0.9841 -2.1648 -0.0371 -2.5363 0.4614 2.3694 -0.9308 1.2096 1.6423
 -7.2755 -0.1388 6.4609 -2.5446 15.0909 -0.2857 -2.3714 6.2232 2.0500 -7.1820
 3.8796 0.1113 -4.7769 1.1493 -6.6501 -1.1297 2.0840 -3.7950 0.1347 2.0956
 -0.5947 -0.3990 -1.5838 -0.1750 -1.2916 -0.4806 0.7830 0.0975 0.8794 0.0862
 0.4404 0.2103 -3.4357 0.8531 -3.2973 -1.5898 1.8316 -1.9685 0.0535 -0.6884
 -0.8340 -2.0065 -1.8319 0.0269 -0.0570 -0.1119 1.9591 1.2222 0.3585 0.7139
 -0.2006 -0.2059 -2.3639 0.2584 -0.5303 -0.6017 0.8851 0.0987 0.5305 -0.4588
 -2.7887 0.2805 2.7237 0.1466 3.2181 -0.4637 0.0009 0.7160 0.3573 -0.0728
 3.1419 0.3592 -2.9231 1.4764 -4.8107 -1.0403 0.5470 -2.0491 -1.3688 0.6136
 -3.4696 -0.5458 4.3855 -0.7086 6.1880 0.8622 -2.4210 3.8253 -0.8452 -2.0129
 0.0029 -0.2412 -1.7075 -1.2311 2.8910 0.7295 -0.8607 1.6938 0.5440 -3.0626
 -1.5324 0.6830 1.3824 -0.9537 4.6835 -0.8893 -1.4006 1.8302 0.3916 -3.3317
 0.3911 -1.0344 0.2467 0.5409 -1.2220 1.3411 -0.2904 0.3677 0.1649 2.3408
 -1.5056 0.8614 2.6824 -1.4966 6.9061 0.1090 -3.1711 3.5085 -0.1176 -4.8709
 1.0320 0.7123 0.5075 0.0265 -0.1293 1.4980 -2.0556 0.2978 -0.9427 -0.1165
 0.4109 0.5172 -1.2604 1.1778 -6.4001 -0.2407 2.5705 -3.5891 1.3071 4.5666
 -2.2782 0.5433 3.7818 -0.1298 7.3568 -1.6188 -2.3573 3.1309 -0.9138 -4.7030
 -3.8175 1.6249 8.7109 -2.1752 11.4107 1.4372 -4.5631 4.7251 -0.3235 -3.2227
 1.4501 0.5350 -2.4531 0.7268 -2.8591 -2.3169 0.9313 -1.6321 0.3646 -0.7486
 -0.6116 -1.3709 -1.7608 0.6746 -2.6055 -0.8250 2.5041 -0.4976 -0.5332 1.8931
 -4.4734 -0.2430 5.8536 -1.3510 10.0964 0.0947 -1.8387 4.1208 0.4537 -3.6030
 1.2059 -1.8749 -3.0901 1.4044 -5.1024 -2.0825 2.9105 -1.5313 -1.1227 2.6992
 -2.3713 0.7338 0.3461 0.4158 1.0212 0.2844 0.5576 -0.4518 1.7514 -0.3724
 -0.3754 -0.2397 2.6215 -0.1250 3.1874 -0.6844 -1.9694 1.7220 -2.1858 -1.6192
 0.9259 -0.2320 0.1868 0.8284 -2.0202 -1.3724 0.4304 -1.2303 -1.1282 1.6823
 -3.5396 0.5492 5.0698 -1.6663 8.5688 0.8212 -2.4069 3.6169 1.3484 -3.2089
 0.5192 -1.3503 -1.5842 0.0333 -0.1499 -0.8035 0.0679 1.8024 -1.0251 -1.3059
 2.4686 0.3497 -3.8732 0.0005 -6.4893 1.2712 0.6526 -2.4521 1.1859 2.9462
 3.1358 -0.9469 -7.8888 2.3549 -10.8789 -2.4451 4.0298 -4.2592 -0.6935 1.6158
 0.3281 -2.0563 -1.1081 1.2641 -1.5935 0.3735 1.7170 0.3551 -1.1344 1.2175
 2.4474 -0.5728 -0.7608 -0.5275 -0.4683 0.8997 -1.6033 1.2304 -1.6249 -0.9886
 1.7810 1.6526 -1.4183 0.3695 -2.0329 -0.3147 -0.7516 -1.4565 -0.6369 -0.9705
 -2.7190 -0.3136 0.5580 -0.5533 4.3205 -1.1346 -0.1598 2.5783 0.9803 -3.1892
 1.0877 -0.6816 -4.2066 0.9262 -4.0850 -0.2662 2.0790 -2.1045 0.8746 0.8929
 0.5307 0.2272 -3.6238 0.5775 -4.0880 -0.5270 1.7575 -1.3472 1.1946 1.3730
 0.5352 1.0585 -3.0723 0.8827 -3.5533 0.1059 0.9747 -2.2287 0.9452 -0.3449
 1.1080 -0.4885 0.0765 -0.3436 2.1965 -0.3195 -0.6658 1.2822 -1.3335 -2.0022
 -2.8156 0.4543 5.2648 -2.4228 8.8804 2.6302 -3.1486 3.9196 1.6504 -2.7371
 2.3579 -0.6510 -5.7939 -0.4320 -5.6475 0.0882 2.0120 -1.9499 0.6999 0.7119
 -0.5982 1.9534 5.9319 -1.3143 8.2392 1.2496 -5.8557 3.2739 -1.8658 -5.4205
 -0.1127 0.2020 -0.9470 0.3042 -0.2789 -0.7852 -0.2952 0.4427 0.0410 -1.4676
 0.3693 -0.6094 -0.4709 0.0844 0.0652 -0.8741 0.4533 -0.3223 -0.9348 -0.9809
 0.7136 0.2775 -3.6604 0.6275 -1.7674 -1.8483 1.5957 -1.6129 0.8961 -1.5288
 0.5296 -1.6795 0.7498 -0.1756 0.5967 -0.6451 0.6063 0.8771 -1.1575 1.1891
 -3.8789 -1.0697 3.7115 -1.9449 9.3801 -0.0726 -1.4826 5.0752 0.1343 -3.5435
 -0.7767 -0.6666 0.3037 0.1568 2.9787 0.3755 0.3371 0.6368 -0.4240 -1.3131
 1.4807 1.3780 0.4830 0.6251 -3.5889 0.1344 -0.7635 -1.9384 -1.0062 1.6429
 -2.6771 0.9202 1.9020 -2.3356 5.4886 -0.1650 -1.6095 2.6135 1.0352 -2.9421
 -0.0965 0.1118 0.7691 -0.3194 1.1925 0.1942 -0.9069 -0.4439 0.0266 -1.3437
 -2.4341 -1.5169 1.4341 -1.2993 6.3045 0.8503 -0.1291 2.4954 1.4537 -1.7903
 -0.7529 -0.7138 -0.3159 0.5637 -1.8813 0.4789 1.4602 -1.2924 1.2708 2.6762
 2.2978 0.2029 -2.0225 0.4092 -4.5334 0.2807 -0.3375 -1.8912 -0.8618 1.5841
 0.6918 -0.1823 -1.9905 0.6874 -2.4022 -0.7920 1.5584 -1.3751 -0.2205 0.2807
 -2.8581 0.2649 4.5296 -1.2236 6.6894 1.1484 -1.6671 2.9615 0.2074 -1.0949
 -0.4121 0.3402 1.2859 0.4014 0.1842 -0.1693 -0.1617 -0.3822 -0.5146 1.2720
 0.1510 0.4162 2.5051 -0.5579 4.0990 -0.2263 -3.0874 2.4408 -2.0246 -2.7418
 3.3129 -0.4192 -2.4752 1.1674 -5.1130 1.2018 0.8397 -2.1549 -1.0379 2.7015
 1.5467 1.2176 0.8958 1.0649 -1.5389 -0.5707 -0.3889 -2.0494 -1.4375 0.9017
 -2.5504 1.6612 6.4776 -0.8838 7.9336 1.4995 -4.0938 1.3140 0.3933 -2.9943
 -1.6812 -0.2893 2.7229 -0.1046 3.8895 0.8342 -1.2364 0.7524 0.0149 -0.7923
 -0.1188 0.8495 -0.4952 -0.6896 -1.2314 1.0725 -0.0759 -0.7853 1.4136 1.3209
 -0.1422 -1.9611 -3.2118 0.2945 -2.1761 -0.5592 1.8295 0.0341 0.8199 0.2981
 -1.2405 -1.4219 -3.0402 0.4507 -2.0987 -1.4149 2.9564 -0.4893 0.4305 0.7993
 -1.7959 -1.1929 2.9703 -0.5336 3.5940 0.1867 -0.4650 2.1007 -0.1709 -0.0110
 2.6185 -0.2529 -1.6473 -0.6942 -1.7640 -0.1355 -0.5233 0.1510 -1.1918 -0.1005
 -2.2049 -0.4817 4.3736 -1.3989 6.2005 0.7791 -2.1358 3.3005 0.3458 -1.1765
 0.0631 -0.0318 3.2846 0.5709 1.3396 0.0738 -0.9063 0.7304 -0.8393 1.6458
 -4.3029 -1.0987 2.5825 -1.3400 7.7306 -0.1472 0.0820 3.8155 1.7747 -2.2783
 -0.2200 -0.6228 0.7256 1.5871 -1.7950 -0.8779 1.0759 -1.0468 -0.9403 2.6330
 2.0399 1.3778 -3.8399 0.8128 -7.0963 0.0558 1.0881 -3.7645 1.1911 2.0107
 -0.3452 0.8709 -2.6438 0.6600 -1.6960 -0.6622 1.0142 -0.5376 0.7510 -1.0771
 -1.5867 -0.2709 1.1640 -0.3520 2.0873 -0.4424 0.4909 0.4882 0.1552 0.3412
 -1.7671 -0.5242 -0.2164 0.9664 -0.7906 0.0037 2.0427 -1.3909 1.0601 1.5158
 -0.9878 0.1017 2.0828 -0.9576 1.5224 1.0388 -0.7511 0.1540 0.9363 1.3771
 -4.3351 0.4804 2.5029 -0.8899 5.5408 0.9871 -1.5386 2.4440 1.8844 -3.0334
 -1.7476 -0.2488 2.2249 -0.6295 5.2080 -0.9443 -1.6921 2.2979 0.7350 -3.4089
 0.9169 -1.1642 -3.0953 1.5283 -5.2386 -0.5665 2.9887 -1.4598 -0.5386 2.8942
 -0.2097 1.1742 -1.8506 0.5740 -3.2313 -1.1658 1.3499 -2.2181 2.0522 0.6480
 -2.2366 -1.1097 -0.8064 0.0416 1.5043 -0.8814 1.5194 1.1770 0.9620 -0.0650
 -0.2466 0.5579 -0.2512 -0.1606 1.5866 -1.6693 -1.0544 0.5590 -0.7472 -2.6594
 -0.0787 -0.6289 2.7110 -1.1107 4.7808 1.2005 -2.4968 3.5374 -1.9287 -2.0353
 -2.9062 2.0752 4.7478 -1.0248 7.0935 0.4467 -3.1999 1.8833 0.1477 -3.7930
 -0.3356 -0.0511 3.3885 0.2242 0.6531 0.3973 -0.7665 0.3457 -0.7760 1.6189
 1.0600 -0.8052 0.4636 0.8698 -0.0773 -0.8253 -0.2544 0.5377 -2.1680 0.0831
 -5.2900 -0.7452 8.1518 -2.4990 14.6714 1.8603 -3.7424 6.8670 0.6044 -4.8457
 3.4030 0.6018 -4.3433 0.8945 -8.2251 1.0023 1.2362 -3.4842 -0.4470 2.9176
 1.6979 -0.9396 -2.7436 -0.5895 -3.4032 -0.3097 1.2302 -0.2952 -0.1170 0.9082
 2.3993 -0.5709 -2.5966 1.2372 -5.8265 0.2854 1.9325 -2.7082 -1.2619 3.3864
 -0.8142 -0.7656 0.1894 -0.3340 3.8509 -0.9528 -0.3131 1.1606 0.0147 -3.1166
 -1.6979 0.2236 3.8945 -1.7411 7.1012 0.1592 -3.6939 3.4566 -0.6198 -4.1665
 -1.1197 0.5396 1.9411 0.2419 0.6929 0.7060 -0.4217 -0.2452 0.3473 0.8492
 0.5522 1.8363 0.6688 -0.4476 1.3628 0.8797 -2.7697 0.4291 0.2377 -2.1526
 0.8204 -0.0985 -2.6356 1.5982 -4.9114 -1.1652 2.3793 -3.3707 0.8094 2.0681
 2.6167 -0.6373 -2.3985 0.8290 -4.5563 0.5305 1.1823 -1.7124 -0.8274 2.3494
 2.8139 -0.3562 -5.3332 0.5900 -5.5476 0.0832 2.1011 -2.5385 0.5676 0.8850
 1.9757 -1.7093 -4.6235 1.7096 -6.4919 -1.6025 3.1421 -2.7063 -0.3033 2.5529
 -1.0519 0.2831 -1.2938 0.3012 -1.4900 -0.3571 2.5326 -1.2824 1.3100 1.7846
 7.4879 -0.6137 -9.6493 3.4703 -17.5220 -1.4314 3.9713 -6.8264 -2.0361 5.7019
 -3.0182 0.2656 -1.5944 -0.1797 2.4401 0.1886 0.9097 0.1057 2.5375 -2.3371
 -1.2523 0.0497 2.0325 -1.5742 4.7857 0.3388 -1.8667 3.1266 -0.6113 -2.0831
 6.5318 -2.1579 -6.6576 2.3025 -12.4374 -0.7557 2.9670 -4.4180 -2.8441 4.8709
 -1.4711 1.8226 -0.6837 -0.6878 -0.2554 0.3531 0.1472 -1.3258 2.8041 0.0846
 -1.6983 -0.3063 -0.6723 0.1099 2.3947 -1.1851 1.3720 0.0168 1.6289 -1.9837
 1.9435 -0.1914 -3.8584 0.6466 -7.0837 -0.1787 1.8259 -2.6152 0.9679 3.0426
 -1.3703 -0.6251 2.3094 -0.6365 0.7143 0.4557 0.8562 0.1062 1.4382 3.0930
 2.3102 -0.7800 -1.6055 -0.3317 -2.1261 0.1010 -0.0966 -0.3403 -0.4409 0.5180
 1.0944 -0.5721 -2.1928 0.4625 -2.7888 -1.0852 1.2605 -0.9687 0.1984 0.4920
 2.4217 -0.9938 -3.6100 0.5909 -4.0666 0.3719 1.7332 -1.3262 -0.4343 1.0522
 1.4376 -1.7228 -0.6264 0.9401 -3.7225 -0.3388 1.5824 -1.8230 -1.3436 3.2580
 -3.3256 -1.1362 5.4407 -1.4424 8.2318 0.9836 -2.5383 4.6948 -1.2282 -2.4209
 -0.5009 -0.9845 -0.0439 0.5363 -0.0616 -1.1975 -0.0287 0.8027 -0.8782 0.2368
 0.0299 2.2062 1.1090 -1.1331 1.8907 0.7763 -1.8754 0.0729 0.7564 -1.5775
 1.1449 -1.5424 -5.7479 0.3485 -5.4503 -1.8271 3.1707 -1.3336 1.2228 1.2310
 -2.1297 0.6364 -1.4738 -1.0392 1.6671 0.6427 0.9857 1.2338 2.9444 -1.3465
 3.0213 0.0343 -4.5022 1.6693 -9.1002 0.7413 2.3540 -3.5547 0.4041 4.3873
 -1.8808 -1.4731 1.0167 -0.1713 3.1130 0.5811 0.4832 0.5508 1.0686 -0.4829
 1.7095 -0.7314 -2.2632 -0.1678 -3.2670 0.4869 0.9151 0.4278 -0.6033 2.0428
 -2.3000 0.1528 3.1825 -1.1439 5.1621 1.2408 -1.2116 2.0975 1.0158 -1.3719
 -1.0039 -1.4520 0.5928 -1.0097 2.2650 1.2091 -0.8064 2.3879 -0.5403 -0.2641
 -3.6801 -0.3961 -0.0484 0.0181 2.0347 -0.1800 2.1564 -0.5697 2.2637 0.3162
 -0.9614 -1.2699 0.2263 -0.5531 1.0109 1.0743 0.3544 0.7927 0.0437 0.8891
 1.1498 -0.1059 2.5552 -0.8196 1.4576 1.4231 -2.8854 2.0942 -1.8066 -0.6644
 1.7556 -0.5468 0.6641 0.2499 1.5562 -0.9381 -1.9399 1.2165 -2.5421 -2.9522
 -0.2719 -0.5162 -2.2994 -0.2375 -3.5078 1.1728 2.6140 -1.5472 2.6145 3.3611
 -4.4958 -0.2754 1.4993 -0.4967 5.4521 -1.7648 1.0722 1.9342 1.6256 -2.9432
 1.6729 -0.7780 -2.3378 -0.3407 -1.7580 0.6471 0.1449 0.1544 -0.3403 0.2152
 -2.6497 0.8089 2.5221 -0.9608 5.8196 -0.4876 -2.0259 2.7840 0.3070 -3.9967
 2.4651 -1.2769 -4.6382 1.2202 -5.2920 -2.1302 2.7425 -2.0067 -0.2379 1.7204
 -4.0623 0.2719 2.3547 -1.4201 8.5348 -1.1653 -1.3568 3.5436 1.2578 -5.6017
 -0.2317 -0.2328 -2.2056 -0.1240 1.0261 0.6819 0.0340 0.4045 0.6340 -1.8927
 -1.7570 1.8403 0.5343 -1.0551 2.3684 0.4650 -0.7117 -0.5151 2.4903 -1.5932
 0.5542 -0.0618 1.5377 -0.5650 0.8126 -0.0761 -0.4653 0.9160 -1.4588 1.2206
 -0.0166 -0.7997 -0.3475 0.4591 -0.3381 0.3629 0.2905 0.6666 -1.1604 0.2162
 -0.4505 0.7535 0.3552 -0.3837 -0.0955 -0.3458 -0.2649 -0.0091 1.2388 -0.5341
 2.4234 -0.7599 -2.9072 0.5629 -3.0224 -0.0924 0.2507 0.1107 -1.8768 0.3817
 -1.1235 0.5200 -0.6872 -0.7932 2.6817 -0.0883 -0.4736 1.1432 1.0913 -1.8979
 -0.7282 -0.8712 -1.9949 -0.2488 -0.4297 -0.6951 1.2692 0.3209 1.1484 -0.5151
 1.8281 1.1074 -2.7202 0.5681 -6.1714 1.0748 1.3853 -3.4017 0.3964 2.7436
 1.7141 -0.9007 -1.5439 1.3197 -4.1141 1.0511 1.7206 -1.7105 -0.7074 3.5001
 -0.2777 -1.0619 0.6382 0.5553 -2.0486 -0.3656 1.6499 -0.7089 0.0441 3.4223
 -3.0500 0.7420 2.4726 -1.2539 4.2366 -0.4628 -1.1626 2.1127 1.0942 -2.1951
 -2.1342 -0.0642 3.7417 -1.5842 7.9088 0.3932 -2.1546 3.3823 0.1539 -3.7671
 -2.6446 1.2415 6.0038 -2.0991 8.5660 1.9762 -3.6154 3.3170 0.1292 -2.0215
 -0.6835 -1.1428 1.0555 0.6645 3.4083 -1.7199 -0.1617 1.9096 -0.8449 -2.4430
 -3.7627 0.3204 0.1728 -1.5658 5.7032 1.1054 -0.6112 2.6574 2.0020 -4.1971
 0.0229 0.5261 -0.5740 1.2210 -2.2466 -1.1104 0.4433 -1.3399 -0.5261 -0.1975
 -1.4366 0.5975 2.6816 -1.2664 6.2982 -0.5880 -1.9248 2.0278 0.5088 -3.0301
 1.6143 1.4642 0.8944 0.9710 -1.4369 -1.2358 -0.7922 -1.6058 -1.0935 0.5088
 -0.1861 -1.3877 2.1483 -0.6007 2.8319 -0.2372 -1.2575 2.8778 -2.3705 -0.7499
 -1.3174 0.2106 4.1910 -1.0477 6.1180 0.3366 -2.1132 2.2915 -0.6218 -2.4729
 -2.7986 0.6047 1.5352 -1.3039 5.1461 -1.6317 -0.7239 1.8401 0.8494 -3.4914
 1.2469 1.0733 2.7386 0.5880 -1.9079 1.4036 -1.2527 -1.7598 -1.1484 2.7538
 -3.1332 1.2117 3.6850 -2.1897 8.5599 0.9140 -3.3252 4.0302 1.3828 -5.0832
 2.8098 0.5728 -2.0354 2.0863 -5.9034 -0.6187 1.4461 -4.1243 0.0044 2.7710
 2.9233 -0.5304 -5.0858 2.7463 -10.4625 -2.0559 3.2756 -4.4883 -1.8893 4.4854
 0.5372 0.5880 -3.7162 1.1316 -4.4311 0.0458 1.0959 -1.8314 1.5327 0.1216
 3.8265 -1.0447 -3.9551 1.4343 -6.5434 -1.7408 1.8955 -2.7022 -0.8258 2.3070
 -0.5484 0.5515 3.4743 -1.3317 3.0572 1.5133 -1.5128 1.1935 0.0376 0.8169
 -0.2874 -0.6148 2.1927 -1.4974 4.9054 1.6218 -2.2264 3.4642 -1.4256 -1.7501
 -2.9062 1.9673 4.6104 -2.0045 6.2049 1.1229 -3.2746 3.2767 0.1460 -2.8864
 -2.4254 0.2245 2.0023 -1.4426 8.5613 -0.2543 -1.7754 3.6204 0.5084 -5.0425
 1.8179 0.6328 -0.1736 1.2837 -3.6156 -1.4344 0.5438 -2.5211 -0.5952 2.0119
 1.3541 -0.4646 -3.6347 0.2450 -3.9428 -1.0839 1.7577 -1.8996 0.0924 0.8447
 3.1562 0.2862 -4.0625 1.2567 -8.5555 -0.2563 1.5275 -4.3534 0.2503 3.3574
 -1.4068 0.0999 3.5185 -1.6238 7.0505 0.7036 -3.3496 3.3959 0.0800 -3.5894
 -0.0118 -0.0994 -1.3619 -0.4619 0.0426 0.2587 0.7995 -0.2346 1.5413 -0.5356
 0.8875 0.4971 -1.6315 0.7585 -2.0309 0.2165 0.6063 -1.6115 -0.3191 0.2739
 0.0303 -0.0807 2.4350 -0.9921 2.4383 1.3689 -2.3240 2.5690 -1.4477 -0.2488
 0.8273 -0.7434 -1.3490 0.6096 -3.3551 -0.3909 1.6014 -1.9186 -0.3993 2.5623
 3.1360 0.6110 -4.8395 1.3100 -7.3042 -1.9528 2.1974 -3.8794 -0.1932 1.8251
 2.1062 1.2881 -2.5029 0.5671 -3.1498 0.2364 -0.7405 -2.0352 0.2879 -0.6781
 0.6387 -0.4044 -0.9609 1.4170 -2.9499 -0.5169 0.3904 -0.2694 -1.3868 0.6513
 -1.0114 0.4074 3.3623 -0.3170 2.7930 1.4826 -1.9008 0.7276 -0.1811 0.3170
 -0.1432 -0.1213 3.7761 -1.7044 7.7158 1.5037 -3.5213 3.9946 -1.2403 -3.9969
 -0.2149 0.2258 3.9225 -1.1082 5.7851 1.5752 -3.1887 3.0003 -0.8767 -2.0853
 -2.6717 0.9464 0.5527 0.8821 1.7573 0.2160 0.6037 -0.8345 1.2466 -0.5567
 -0.8132 0.2836 0.7468 -0.0144 0.9917 -0.7144 -0.0746 0.9865 -1.0680 -0.6279
 0.2216 0.8698 -0.5506 0.1238 -1.4683 0.2391 -0.0321 -0.6314 0.3644 0.4761
 -0.0920 -1.4658 -0.3041 0.7487 -0.0122 -0.7947 -0.0469 0.8694 -0.8323 0.4641
 -0.8727 0.9307 2.7300 -0.9567 5.1809 -0.1997 -2.3011 1.5913 -0.3606 -2.8731
 -4.7125 0.3976 5.5551 -1.7942 9.5623 0.9872 -2.1081 4.0327 1.5384 -3.3752
 1.6221 2.0557 -1.5645 1.0057 -2.6166 -1.4819 0.2216 -2.9423 0.2078 -0.4225
 -3.0410 -0.2592 -2.5998 -0.6290 2.6261 -1.0089 1.9031 0.9134 2.5148 -3.0588
 -0.1888 -0.5919 -1.5795 -1.0896 2.1157 0.2546 -0.5261 2.5215 0.6019 -2.4275
 -1.5631 0.7042 -0.7548 -0.5352 1.1960 -0.1509 0.1556 0.5202 1.9762 -2.0003
 1.4585 -0.2974 -1.9899 -0.8097 -0.1110 -0.3796 0.0478 0.7286 -0.3065 -1.1687
 -1.4085 0.4970 -1.3050 -0.3319 1.3598 -0.4018 0.6962 0.3454 1.8342 -1.2393
 3.8134 0.0166 -2.0105 1.2908 -5.5442 -1.2610 0.2525 -2.1367 -2.3235 1.9277
 -2.7303 0.8365 6.2069 -2.0512 8.7002 2.6233 -3.3868 2.8949 0.9851 -1.9385
 -2.9589 -0.5767 3.8780 -1.5288 8.3939 0.1298 -1.7772 3.4233 0.2746 -3.3812
 1.6343 0.9376 -0.2911 1.3181 -5.4420 -0.2620 1.2410 -3.5353 -0.7382 4.3161
 0.8993 0.9007 -3.2270 1.6006 -2.8081 -1.8763 1.0801 -2.0244 0.4878 -0.5824
 2.1710 -0.0815 -5.6730 1.4747 -8.0185 -1.8536 3.1475 -3.6925 0.1407 1.6897
 1.6359 -0.0954 -2.2621 0.5507 -4.4088 0.8225 0.4353 -1.9343 -0.2423 1.7232
 0.4668 0.7615 -0.8529 -0.2097 -1.2127 0.5726 -0.6608 -0.6041 0.4281 -0.5187
 3.3077 -2.4144 -6.7172 1.4775 -8.9686 -1.0564 3.5794 -2.3696 -0.7268 4.4887
 0.9260 0.3278 3.2725 -1.0482 0.7831 1.7571 -3.1121 1.1004 -1.6198 0.3999
 -1.5095 -0.1029 0.3008 -0.1937 -1.9104 1.1941 0.8901 -0.5392 1.3017 2.6357
 2.9304 0.8480 -1.2328 0.4115 -5.3501 0.3384 -1.3853 -1.2964 -1.7871 1.6796
 -3.0735 0.5890 3.9633 -2.0204 7.7534 0.9274 -2.2713 3.8085 1.0626 -2.5751
 1.8998 -1.3012 -1.8933 1.6395 -3.4127 -0.8838 1.4815 -1.4257 -2.2742 1.4883
 -0.1883 -0.5522 -3.0822 1.1402 -2.5804 -1.5185 2.1755 -1.3384 0.7720 -0.3312
 3.0397 0.3267 -1.1941 -0.2598 -3.1594 0.6831 -1.1011 -0.4227 -1.9806 1.2511
 0.4694 -1.4491 0.0614 0.2891 -0.2207 0.5279 -0.3911 1.2991 -0.9244 0.4650
 4.4900 -0.3541 -2.0191 0.6965 -7.6223 0.7232 -0.2885 -2.4313 -1.5074 3.6961
 -3.3988 -0.7927 0.0071 -0.9941 3.4065 -0.2533 1.5902 1.5213 3.1032 -1.4834
 -4.2159 1.2108 4.9403 -1.8423 8.6045 0.0124 -2.9366 3.4363 0.5554 -4.1753
 -2.3809 -0.0562 3.3662 -1.1441 7.3895 -0.4137 -1.7067 3.1788 -0.1957 -3.0529
 -0.0269 0.2283 1.7492 -0.4629 1.5698 -0.6716 -0.3983 0.7380 -0.0618 -0.7556
 2.6884 1.2123 1.3100 0.0334 -3.5485 -0.0002 -1.4264 -1.2449 -1.6478 1.7681
 -2.0942 1.1054 2.0520 -0.5441 6.5499 -0.1220 -2.2624 2.4397 -0.0307 -5.0574
 1.5806 0.4127 -1.0695 1.0649 -1.1673 -1.6931 -0.6714 0.1573 -1.5899 -1.5962
 -3.2595 1.4631 3.4768 -1.3668 9.8557 -0.8369 -2.9326 3.0881 1.0222 -6.6291
 -2.0389 0.2810 1.7233 -0.0550 4.3004 -2.3098 -1.0127 1.6588 -0.5617 -3.2357
 -2.3067 -0.0143 0.8890 0.2174 0.5848 -0.9756 1.0869 -0.9464 1.5605 0.6522
 2.8252 -0.1911 -6.0786 2.6675 -9.7744 -0.6219 3.8390 -4.7272 -0.1337 3.4683
 0.4872 0.5435 -0.4057 -0.9869 1.0504 -0.1941 -0.2147 -0.1383 0.8973 -0.6064
 -0.2135 -1.2846 2.4066 0.7366 -0.9007 0.2533 0.4484 0.1698 -0.6164 3.2897
 -2.2182 0.3840 2.0048 -1.0089 5.1069 0.5282 -1.5251 2.1991 0.3381 -3.1638
 1.7003 -0.8005 -1.7027 -0.0177 -2.6304 0.3973 0.0866 0.7286 -1.8797 0.8558
 -1.7920 0.1055 6.2539 -0.4461 5.0099 1.3202 -3.2058 2.5280 -1.5573 0.3353
 -0.9136 0.4131 -0.3361 0.1106 1.6124 -1.1964 -0.4115 1.7670 -0.5917 -2.7947
 0.4135 -0.0774 2.3779 -1.4055 3.0149 0.9165 -3.1746 2.3940 -1.2495 -1.2577
 -3.7594 0.4460 4.6030 -0.6329 4.8600 0.5052 -1.0736 2.0797 1.4885 0.3891
 -2.5508 0.2127 1.9314 -0.6309 4.0049 -2.0653 -0.1386 1.5472 0.5620 -1.8978
 1.6656 0.0150 0.3975 0.4787 -2.7509 -0.4852 -0.0129 -1.1708 -1.5956 1.8716
 -0.0422 0.5053 -1.5525 0.7484 -2.2854 -1.2095 0.9050 -1.6471 0.9384 0.7477
 -0.9582 -0.3671 3.1066 -0.9711 3.5153 1.8308 -2.0846 2.3382 -0.3318 -0.0636
 0.8350 -0.8454 -0.1256 -0.4782 1.3732 -0.3711 -0.4658 0.8196 -0.5872 -0.9100
 5.5515 -0.0136 -3.2914 1.8217 -7.5930 -1.3092 -0.1631 -2.9182 -3.2484 1.3174
 -0.6700 1.6971 3.4739 -0.6677 3.5833 -0.0903 -2.6311 0.6672 -0.2726 -1.6945
 -0.5410 1.4808 1.9608 -0.6454 1.4329 0.9084 -1.1595 -0.2254 1.1360 -0.0050
 2.7238 0.1014 -4.9028 1.1937 -8.1842 0.1272 2.6293 -4.1869 0.5632 3.3101
 0.9506 -0.1259 -0.5556 0.7709 -3.6111 0.6667 0.6452 -1.1025 -0.7623 1.9864
 -4.0389 -0.6153 2.8205 -1.1593 6.2926 0.4977 -0.1876 3.2450 1.8264 -1.2260
 0.8665 -0.7093 -2.5541 0.2524 -3.7731 1.1534 1.1751 -0.4912 -0.4167 2.8021
 0.8440 -0.2256 1.2235 -0.1215 -1.3225 0.6416 -0.4280 -0.9127 0.0321 2.4056
 -1.0443 1.0591 1.7547 -0.9030 2.8800 0.9939 -2.1435 1.7572 1.0303 -1.8060
 -2.6956 -0.9775 2.4570 -1.1596 6.7378 -0.0915 -1.3220 4.0348 -0.0128 -2.7655
 -4.7249 -0.3465 3.3576 -0.8305 7.0663 -0.6695 -0.2758 2.9423 0.4398 -2.2644
 -2.0920 -0.2183 3.5824 -0.0796 5.2082 -0.8580 -1.4615 2.5814 -1.3703 -2.0492
 -4.3484 0.1467 4.7953 -2.5153 12.0104 0.5908 -2.6732 5.3781 2.2975 -5.2103
 -0.3200 1.5588 -1.5832 -1.3437 1.5604 1.3851 -1.3144 -0.1868 2.5007 -3.1785
 2.1151 -0.2974 -4.1174 1.3158 -5.7802 -1.5463 2.7073 -2.7835 -0.0162 1.4980
 0.8121 1.1063 -3.9240 0.6142 -3.9533 -1.4886 1.8076 -2.1425 0.5285 -0.6580
 -2.0997 -0.1334 3.1034 -0.7460 7.2284 -0.8998 -0.9940 2.4414 0.0930 -3.1391
 -1.8829 -0.6242 3.6620 -1.6636 6.4969 1.5715 -1.8757 3.4538 0.1009 -2.2379
 -3.0248 -0.0269 1.9819 -0.3321 5.0808 -0.9805 0.0604 1.9877 1.3106 -2.5286
 -2.4042 -0.4940 3.0403 -1.1281 7.9685 0.1898 -1.4964 3.7037 0.6736 -3.3599
 -1.1318 0.4008 5.2492 -1.2375 7.4571 -0.4100 -3.6209 3.8825 -1.3899 -3.5403
 1.6435 -0.9929 -0.2722 0.3896 -2.8642 1.1872 0.1747 -0.7885 -0.7313 2.6176
 -0.9197 -1.1446 -1.0668 -0.0796 0.9023 0.7816 0.9369 0.8773 0.5714 0.0385
 0.4584 0.0963 -0.8680 -0.2807 -0.0011 1.0916 -0.3057 -0.1830 0.2697 -0.8323
 -0.9985 -0.5340 -1.8473 -1.0874 0.7355 1.1021 1.4342 -0.4595 2.8224 -0.0740
 0.5705 0.2300 -0.7691 1.1360 -1.0746 -1.3071 0.5677 -0.2608 -0.9372 -0.2403
 1.4190 -0.5793 -2.6527 0.8308 -4.1310 0.3758 2.4258 -2.7096 1.0208 3.3436
 -1.6875 0.5358 3.0705 -0.5359 4.6427 -0.3133 -1.8654 2.4586 -0.8833 -2.2472
 1.8173 -0.4519 -3.4278 1.3833 -4.4655 -1.4657 2.9915 -3.2721 -0.1510 1.9875
 0.3092 -0.4578 0.8479 -0.5584 2.3913 -0.3647 -0.8221 1.5442 -0.2839 -1.2419
 -2.9207 0.7947 6.1112 -0.9921 9.7491 0.1907 -4.3801 4.3387 -1.0397 -5.1583
 -3.2393 0.6909 5.6763 -1.8804 9.7932 1.2803 -3.0542 4.0275 0.9166 -3.0518
 -3.4463 0.6912 2.0015 -0.9883 5.2124 1.2340 -0.2159 1.2263 1.7783 -1.6362
 0.5181 0.6670 -1.7344 1.1462 -3.6309 -0.3262 0.9555 -2.8151 0.3315 1.1488
 -0.7950 -0.1419 -1.0592 0.4992 -0.4305 0.4391 0.5966 -0.6707 1.3052 0.1131
 -0.8630 -0.6649 1.7403 -1.1544 0.9241 1.1017 -0.3492 1.3331 -0.1082 1.5340
 1.4261 0.3299 -1.0762 -0.0922 -3.2225 0.6531 0.4211 -0.9466 0.1870 2.3354
 -1.2023 -1.0735 -1.8388 -0.1223 1.1198 -1.5456 0.9470 0.9732 0.7604 -2.3148
 2.9543 -0.3152 -5.4472 1.1158 -6.2261 -0.3395 2.1088 -2.8671 0.3276 0.9739
 0.1770 -1.9279 -3.4279 1.2751 -2.4859 -2.3645 3.4384 -0.3354 -0.1244 1.3511
 0.3481 0.9667 -2.3770 0.7131 -2.5941 -1.9141 0.3764 -1.3746 0.4830 -1.6633
 -2.6196 -0.8018 2.5506 -1.0987 4.7842 0.2136 -0.3928 2.5887 0.9741 -1.7658
 3.2072 -0.1382 -3.1857 1.7609 -3.5667 -1.4768 0.0802 -1.6840 -2.2589 -0.8638
 -3.1134 -0.5809 1.7411 -1.3861 5.4567 1.1218 -0.7856 2.5990 1.5003 -1.7609
 0.4550 -1.0788 -1.0896 1.1351 -4.8913 -0.5158 1.4474 -1.4549 -0.2065 3.2736
 -0.9331 -0.9146 0.6262 -0.3737 1.1030 1.9592 0.3138 0.6763 0.8144 1.7852
 -0.2664 1.4362 0.8416 -0.2062 2.2184 0.1856 -2.2695 1.1799 -0.3226 -2.3568
 0.0060 -0.5947 -0.5787 -0.1037 2.0519 -1.1019 -0.3644 1.0353 -0.2271 -1.9827
 1.5179 -0.4802 -2.3943 0.4470 -3.0732 -0.9749 1.2197 -0.9045 -0.8822 0.2300
 4.9826 -0.1869 -4.8123 0.6997 -8.4122 1.2721 0.7235 -2.4278 -1.8340 3.4235
 1.4258 -0.3129 -2.5206 1.2827 -4.8488 -0.0563 2.0309 -2.7137 1.0041 2.1163
 0.0891 0.3386 -1.9475 0.0011 -0.5815 -0.4680 1.1584 -0.7645 1.3503 -0.5647
 2.0055 -0.1482 0.0528 -0.0718 -1.6479 1.0709 -0.2387 -0.2083 -0.2924 1.8673
 2.6515 0.6599 -5.0002 1.0967 -7.5184 -0.2853 1.3635 -3.2325 0.0526 1.8366
 0.2800 0.8821 0.6310 0.5663 2.0259 -1.3161 -1.8218 1.4683 -2.2553 -3.0172
 -2.2381 0.5484 -1.9438 0.4098 2.4434 -2.9735 0.7952 1.0241 0.7488 -4.5567
 0.6804 -1.4685 -0.8594 0.3510 -2.6034 0.2438 1.3588 -0.1784 -1.4930 2.6670
 -0.8078 1.1314 -0.3975 -0.9591 1.3454 0.7669 -1.5378 0.3602 1.2650 -2.2216
 -0.7675 1.4937 0.7104 -0.5193 0.6780 -0.0733 -0.7989 -0.7749 1.9065 -0.9341
 -1.9642 -0.7837 -0.6187 -0.2158 3.4960 -0.2619 0.4919 1.6356 1.6517 -2.9968
 -4.3892 0.1037 4.7520 -1.6599 9.4884 -0.1187 -2.1641 4.4097 0.2941 -4.1050
 1.4169 0.8176 -0.4753 0.2712 -1.6797 0.7056 -0.4265 -0.7284 -0.2085 0.8565
 1.1837 -0.0692 -0.8400 0.1695 -3.5698 0.2780 1.3834 -1.3341 0.0116 2.8163
 0.0370 -0.2105 -0.4501 0.8812 -2.1333 0.1637 0.7418 -1.0640 -0.3731 1.1035
 1.2572 0.4222 -3.5496 0.6424 -6.0763 -1.4674 2.9440 -2.7948 0.1623 2.5151
 1.2211 -0.1824 0.2100 -0.2221 -0.3265 -1.5074 0.2724 0.2656 -0.9064 -0.0711
 -0.9627 0.5550 3.0246 -1.5183 5.1901 1.7441 -2.5811 2.0476 -0.1497 -2.5674
 -0.3452 0.6490 0.3785 -0.2277 -1.6155 0.1644 0.4909 -0.7805 0.0151 1.3953
 -0.6428 0.4622 3.8764 -0.7055 4.7821 -0.6563 -1.4690 1.4247 -0.8596 -0.3747
 -0.3966 1.4861 0.5433 -0.2234 -0.2227 -0.2970 -0.1056 -1.1548 0.5850 0.3213
 -0.0339 0.6418 1.0975 -0.0573 3.2139 -0.7538 -2.2005 2.4422 -1.9699 -3.7868
 -0.9292 1.1670 4.1039 -0.6792 3.3464 1.5486 -2.3116 1.0591 0.1424 -0.3542
 -1.1489 0.8243 4.4182 -0.6132 6.2650 0.6054 -3.0294 2.1400 -0.2497 -2.0558
 -0.7699 0.4221 0.4654 -0.0512 0.5369 -0.8925 -0.5510 0.4339 -1.1735 -1.1784
 -0.1121 0.5521 -0.3556 0.0210 0.1897 -0.3748 0.1060 -0.3925 0.8014 -1.6177
 2.6549 0.9018 -5.3043 0.8975 -6.7625 -2.3117 2.8615 -3.6962 0.7305 1.4474
 -1.8193 1.9286 5.5245 -0.6634 5.2384 1.3541 -3.6471 0.9962 0.5902 -1.1109
 -0.4043 -0.6326 0.8632 1.4376 -4.2814 0.4309 1.5640 -1.6671 -0.1524 4.7945
 0.3704 0.5765 -0.2014 -0.4922 -0.5178 -0.3302 -0.2860 -0.7523 0.8452 -0.0757
 -0.6631 -0.2243 2.4309 -1.3243 1.4369 1.4375 -0.9096 1.1529 0.3218 2.1214
 1.4155 0.0327 -6.5955 1.1608 -6.3849 -0.4245 2.9360 -2.8512 2.0163 0.9522
 -0.7351 -0.6887 0.5529 0.6592 3.1079 -2.8386 -0.7996 2.0177 -1.4194 -3.7974
 -2.1147 -0.6160 1.8101 -0.5988 5.4643 -0.1801 -0.5189 2.7890 0.6850 -2.4190
 -3.5532 0.5423 1.1890 -1.0565 5.0948 0.8194 -0.5887 1.4682 1.4736 -2.3099
 -2.6081 0.7783 2.6962 -1.5411 7.4727 -0.7552 -2.5246 3.6163 0.1174 -4.8958
 0.0834 -0.6313 1.2166 1.4957 -1.3887 -0.1295 0.8643 -1.1231 -0.9680 2.7190
 0.5254 -0.7304 -5.9873 0.1447 -5.1676 -0.3370 3.1386 -2.1594 2.1260 0.7711
 7.8021 -0.4765 -8.9295 2.8001 -16.2962 -0.3788 3.2869 -6.5281 -2.5333 6.3446
 1.9328 1.4283 -0.4386 0.7394 -1.1823 -1.3677 -1.1306 -1.3423 -0.8694 -1.4530
 2.9140 0.2147 -1.7960 1.9479 -6.7435 -1.2756 0.9763 -3.3225 -1.1626 3.0888
 -4.0181 1.1653 1.3248 -0.8357 6.0547 -1.2708 -0.9125 2.3018 1.4334 -4.5708
 -0.4905 -0.2165 2.0983 0.0924 0.6188 -1.1286 0.2770 0.7785 -1.0725 0.6979
 0.8402 -0.8111 -2.6019 0.5348 -2.6432 0.3011 1.6353 -1.5016 1.6039 1.4125
 -0.7037 1.0316 3.2644 -0.6952 4.5121 0.4667 -2.7460 1.1107 0.0916 -2.5735
 0.5064 -0.3747 -1.8833 0.4901 -0.7557 -0.3089 0.2799 -1.0205 0.6996 -1.3353
 0.2772 -0.3834 3.7399 -0.9104 3.0159 2.9930 -2.7482 1.9521 -0.6015 0.4213
 -2.5968 0.6915 3.4988 -1.7374 7.3215 1.3634 -2.4278 3.6278 0.2842 -3.9552
 -3.6610 -0.2768 4.8147 -1.6905 9.6445 0.7318 -2.9951 4.3017 0.4151 -4.4198
 1.5328 0.8864 -2.6969 0.8332 -2.6876 -0.6658 -0.4061 -1.0804 -0.5137 -1.3573
 0.3403 -0.2357 -2.1007 1.4419 -3.4994 -1.3645 1.5138 -1.3189 -0.1525 1.8951
 0.7406 -0.6199 -2.2541 0.5842 -3.5870 -0.6486 1.0297 -0.1484 -0.2230 1.3572
 2.4591 -1.3749 -5.6657 1.2096 -7.6950 -1.5676 3.2616 -2.8460 0.1814 2.3666
 3.6812 -0.9894 -4.7555 0.8738 -6.4641 -0.7501 1.6378 -1.2853 -1.4074 1.3909
 2.0378 0.1823 -1.6590 0.5840 -3.0933 -0.1672 0.2201 -1.7425 -0.3230 0.7910
 -2.1135 0.9608 8.1606 -1.2708 9.8069 1.0982 -5.4665 4.3974 -1.2589 -3.9085
 0.4006 -0.8980 -1.5054 0.2301 -3.0801 -1.7959 2.8002 -1.1682 -0.0244 2.1121
 0.3742 -0.5920 0.5362 0.6437 -0.1458 -1.8290 0.5961 0.0239 -1.3861 -0.0177
 2.5998 -0.5641 -1.7710 0.3281 -5.7651 0.5174 0.8422 -2.2447 -0.4235 3.0509
 1.9007 -0.9596 -6.7712 0.9650 -8.3646 -0.9350 3.2637 -2.5823 0.0596 2.0731
 -0.6982 1.1442 6.8041 -1.2408 6.3730 1.0900 -4.1395 2.9273 -1.7490 -1.2843
 -0.1747 -0.7218 -3.2539 1.0323 -4.6842 -0.9524 2.8657 -2.2748 0.4460 1.8242
 -2.3353 1.1142 4.8999 -0.9556 8.1095 -0.6829 -1.8559 1.8549 0.5870 -3.3024
 -0.6720 1.3277 2.7306 0.5730 0.6106 0.1400 -0.9003 -0.2345 -1.1678 0.9803
 4.6251 -0.5882 -6.2184 2.2993 -13.5400 -1.1856 4.0575 -5.9846 -1.5188 7.0478
 -3.0426 -0.5248 6.0006 -1.2777 5.6873 1.1705 -1.8520 3.3437 -0.8499 1.0001
 -1.2331 0.6870 0.3434 -0.9103 5.5076 0.7374 -1.8058 1.9383 1.2797 -4.2842
 -2.6373 -0.4600 -0.3950 0.4538 2.8081 -1.2845 0.7710 1.5218 0.2274 -2.8334
 2.9684 0.2978 -4.6356 1.6607 -6.7670 -1.1854 1.6146 -3.1805 -0.8279 1.7437
 2.1097 1.2855 -1.9409 2.1033 -7.3311 0.1529 1.0676 -4.7612 -0.6951 3.5178
 2.6280 -0.0621 -3.8608 1.3949 -6.7270 0.0547 1.4656 -3.0626 0.8902 2.6006
 -0.7919 0.9284 -0.9408 0.7920 -2.3891 -0.2509 1.1691 -1.3962 0.1884 0.6124
 -3.4142 0.7632 4.3176 -0.6994 8.1518 -0.4298 -1.6185 3.1576 0.8345 -3.8744
 -2.5612 0.9891 6.8334 -0.8497 5.0196 1.7251 -2.6125 2.2614 -1.0452 1.3950
 -0.5819 0.3035 4.4433 -0.4694 3.5344 0.1436 -2.6291 1.8313 -1.7428 -0.7079
 -2.6113 -0.8970 1.0043 -0.5876 2.9177 1.0922 1.1524 0.6652 1.8192 0.4025
 1.3041 -1.3801 -3.2065 1.4982 -4.6335 -0.4174 2.4468 -2.1220 0.1477 2.1345
 0.1772 -0.9206 0.7790 1.1989 -3.0022 1.5949 0.8059 -1.2279 -0.3635 3.6043
 -4.5135 0.6929 3.2743 -0.7799 6.9170 -0.7118 -1.1043 2.4035 1.5176 -3.7134
 0.4872 0.7408 2.0821 0.3392 -1.9641 0.0390 -0.8820 -0.6503 -1.1295 2.5136
 -0.8648 -1.1720 0.5857 -0.1395 -1.1701 1.3186 1.2278 0.1495 0.0260 2.7393
 -4.7429 -1.5767 2.3438 -0.4802 6.9472 -0.9020 1.2409 2.7032 2.3785 -2.1485
 1.2551 -0.1429 -0.2583 -0.3061 -2.1727 1.0826 -0.2199 -0.5504 -0.3687 1.7294
 -0.2947 0.6566 3.1041 -0.9945 3.6205 0.8919 -2.9178 2.1558 -0.7556 -1.4352
 -1.3961 -1.1447 0.0101 0.2208 0.3801 -0.2877 1.1375 -0.3839 0.8331 0.7143
 -3.0364 -0.4826 5.1073 -1.7702 10.1249 -0.4061 -3.0955 5.1278 -0.9775 -4.7952
 0.3438 -0.9226 -0.8997 0.0816 -1.2767 0.1407 0.9310 0.0594 -0.4155 0.9654
 -5.4962 1.0373 5.0463 -2.0649 11.6995 0.0939 -3.0768 4.1629 2.3964 -6.1380
 -0.7587 1.2342 0.0802 -0.6948 1.2606 0.1865 -1.6511 1.2596 0.3974 -2.6103
 -0.2655 -0.0415 1.3489 -0.9439 4.2115 -0.2638 -1.4622 2.2928 -0.1324 -2.8772
 0.5258 -0.2331 -1.7687 1.2476 -5.6349 -0.4681 2.4834 -3.5142 0.7579 3.8617
 -1.2133 1.7305 2.6832 0.2888 3.3884 0.5515 -2.1636 0.6844 -0.1746 -1.7771
 -0.7271 -0.5963 -0.5690 0.7366 -0.9569 -1.5470 1.4090 -0.3392 -0.5128 0.1129
 2.5154 -0.2458 -3.1901 0.9540 -7.8987 -0.3180 1.4237 -2.3402 -1.0061 3.0510
 -2.2401 1.6046 -0.2651 0.3646 1.8935 -1.8244 0.5406 -0.2963 0.7853 -2.4959
 -1.8302 -0.0764 -0.5846 -0.1669 3.4742 -1.7092 0.5328 1.1884 1.1323 -3.2348
 -2.9834 1.2274 4.3302 -1.4142 9.1281 -0.1520 -3.1154 3.1532 0.8298 -5.5969
 1.8464 0.3195 -2.2663 0.4990 -3.2610 0.6512 0.0331 -1.8602 -0.4786 0.4546
 -2.4264 -0.9979 4.1231 -1.4411 6.7814 1.6597 -1.9076 3.2716 0.0682 -1.2411
 -2.4133 0.5309 2.6650 -1.0495 4.2405 1.6207 -0.7819 1.1743 0.9024 -1.1153
 -1.7307 1.0463 4.3409 -1.0197 6.1305 0.4364 -2.5566 1.7908 0.2937 -1.8570
 -1.1031 -1.5538 2.1339 -0.5960 4.8444 0.2781 -0.4591 2.9092 -0.9419 -0.4520
 -3.0740 -0.2209 2.5994 -0.9803 5.8222 0.7532 -1.1351 2.6608 0.7120 -2.1050
 1.0602 -0.9765 -5.5134 0.5288 -5.5365 0.0572 2.5698 -1.4248 0.9137 1.0891
 -3.2746 -0.8616 5.5299 -2.0304 8.9221 2.5741 -2.5670 4.6478 0.6242 -1.5145
 1.0337 -1.9491 -7.3983 2.2815 -8.5227 -2.5984 5.5786 -3.1836 0.2896 2.6540
 2.1316 0.5640 -1.2296 -0.0044 -2.3603 0.7675 -0.7539 -1.0749 -0.9266 0.1480
 1.7547 0.1087 -2.5822 -0.5209 -5.8762 -0.1185 1.1168 -2.0780 0.5254 3.3977
 -1.2554 -0.3168 4.4861 -0.8538 4.3916 0.1986 -2.0881 2.2544 -1.5930 -0.1711
 -2.2552 -0.7048 0.3189 0.1968 5.5287 -1.4630 0.6485 2.0825 -0.1162 -3.1039
 -1.1665 1.1026 -1.0137 0.3391 -1.6181 0.0414 1.3878 -1.3246 1.3715 0.7507
 2.2488 -0.3764 -2.1133 0.7083 -4.7216 -1.2714 0.8240 -1.2981 -0.4855 1.7995
 0.0725 -0.7224 0.5256 0.0826 -1.3010 -0.4130 0.5291 0.2486 -1.1433 2.1156
 0.1461 0.1921 3.7395 -0.8659 3.9727 0.4386 -2.7902 2.4220 -1.7674 -1.6445
 -0.3477 -1.8794 0.5286 0.4720 -0.7687 -0.5926 0.6216 1.0549 -1.8388 1.7603
 -2.1672 -0.1948 0.9608 0.0818 1.1866 0.4269 0.3556 0.2541 0.8503 0.3418
 2.9618 -0.6986 -3.2191 0.1274 -5.9178 0.8217 1.0918 -1.6670 -0.5689 2.5733
 1.5529 -0.4019 -4.4654 0.9006 -3.5589 0.1330 1.6114 -1.1691 -0.3026 -0.2458
 2.6910 1.4074 -3.7494 1.1294 -4.7154 -1.6079 0.8258 -3.3910 0.2430 -0.0715
 5.2554 -1.7112 -7.2790 2.1676 -13.0176 0.0271 4.2630 -4.9345 -0.9598 6.6512
 -5.9100 0.3645 6.4296 -2.9177 13.4178 1.3816 -2.6772 5.6188 2.7577 -5.1142
 -3.4084 -1.2755 2.6335 -2.1788 8.3110 1.9386 -0.4836 4.5375 1.3798 -2.0216
 -0.1953 0.8422 0.6515 -0.4103 4.5827 -1.7819 -2.3803 1.6218 -0.8116 -5.6288
 -2.6651 0.2709 2.2672 -1.6120 5.5803 0.6004 -0.8250 2.3013 1.1237 -1.1204
 2.6472 1.4936 -2.1435 0.4802 -4.3613 -0.2586 0.3429 -2.5543 -0.1396 1.0868
 -2.0805 0.0135 -0.8894 0.9644 -1.4796 -0.4196 1.1418 -0.7289 0.7686 0.4188
 -0.0999 -0.8625 0.8576 -0.4290 -1.4318 0.4503 0.3049 -0.3231 -0.3626 2.5509
 -2.5317 0.7006 5.6171 -2.0950 9.0969 0.5500 -3.8133 4.4708 -0.3293 -4.1704
 -0.2443 0.2270 -0.9837 0.2981 0.2991 -0.6007 -0.2016 0.0807 -0.0057 -1.5015
 -3.4041 -1.3884 2.9618 -0.9212 8.8863 0.0155 -1.0357 4.5108 0.5318 -4.3215
 2.5548 0.1598 -3.7430 0.7350 -5.9081 -0.7840 2.4025 -3.0411 0.4617 2.5566
 -2.0409 0.4367 4.7255 -1.1068 6.4697 1.1259 -3.0046 2.6370 -0.4328 -2.4245
 -2.5805 1.6319 6.9020 -1.9118 10.6934 1.8463 -4.8525 4.4433 -0.2553 -4.4231
 -2.3011 -1.6245 2.1327 -1.2894 4.9365 0.8340 -0.6921 3.7951 0.2900 -0.7104
 2.2936 -0.2807 -6.9298 2.2762 -8.7929 -1.7741 4.4680 -4.5928 0.1899 2.2144
 1.2693 -1.7857 -0.8191 0.0864 -1.6961 0.2684 0.5885 0.5616 -1.0643 1.6334
 -1.8245 0.4213 2.2080 -0.2757 3.2648 -0.0695 -0.9920 1.3537 -0.3489 -1.7078
 -2.2492 -0.2154 0.5013 -0.9780 3.8933 -1.2461 -0.0148 2.2785 -0.1441 -2.5231
 -5.1801 0.0546 7.7994 -1.7103 12.1856 0.4072 -3.8289 5.2305 1.1398 -4.4584
 1.3258 -0.8167 -1.8056 0.0873 -1.6133 0.1423 0.7520 0.3571 -1.1415 -0.1154
 -1.6950 1.2031 2.3546 -1.6045 5.1723 1.2988 -2.8625 2.7965 0.8935 -3.0341
 -1.4579 0.1679 -0.5856 -0.1592 0.2414 0.8328 1.5547 -0.9495 1.4683 0.6930
 0.7456 -1.1156 -3.2671 1.2489 -6.7255 -1.1163 3.4177 -3.6290 0.5785 3.4225
 -0.8990 -0.5261 2.3354 0.1111 1.0109 1.1598 -0.4956 1.0621 -0.7282 1.4264
 1.2753 -0.9638 0.7825 -0.4655 -0.1057 0.7681 -0.6898 0.9304 -1.1148 1.0369
 -0.2979 1.3311 1.6285 -0.6920 3.1849 0.7423 -1.8789 0.9970 0.6679 -2.5191
 1.7516 -1.7306 -2.4220 0.6533 -3.5171 -1.6550 1.9957 -0.1154 -1.8803 2.0687
 -3.5088 0.6311 4.8293 -1.4820 9.0707 -0.4170 -2.8399 4.3133 -0.0101 -4.2141
 -2.6669 -0.1968 2.7358 -0.3190 4.3636 -1.5066 0.0636 1.6620 -0.5916 -1.4135
 -2.1971 0.1386 0.3933 -0.5668 1.7059 0.0910 0.0927 0.5344 1.6071 -1.2567
 -0.5984 0.7512 4.0776 -1.6951 5.0429 1.4966 -2.9514 2.3778 -0.8150 -1.3569
 3.1383 -1.3419 -3.9602 0.4914 -5.0326 0.2632 0.6195 -0.1230 -1.6168 1.7195
 2.6156 -0.0787 -2.4956 1.5571 -4.3817 -2.3390 0.4946 -1.6821 -2.2700 0.0577
 -2.2324 0.3710 1.8094 0.1809 1.6912 0.5320 -0.4064 1.0269 0.7507 -0.2917
 1.0470 0.8269 2.2155 -1.4356 2.1640 0.4983 -2.6480 1.5774 -2.0543 -0.7815
 -1.7018 0.3532 -2.4143 -0.1152 -1.5016 0.1661 1.9736 -1.2994 2.4536 0.8510
 5.1911 0.5914 -4.2065 1.7045 -10.0172 -0.6913 1.1545 -4.2500 -2.1149 3.8809
 -1.2776 1.0910 0.6402 -1.0934 1.7821 1.5754 -0.9187 -0.0945 1.7336 -1.1459
 -0.4677 0.5850 4.5630 -2.0966 5.3644 1.4705 -3.6044 2.6481 -1.0298 -1.6624
 0.7580 -0.4795 -2.4722 -0.2063 0.1792 -0.6907 0.2994 0.1480 0.3218 -1.8703
 -3.5412 1.1163 1.4029 -0.4164 2.8088 -0.5865 0.0999 0.8725 1.7196 -1.5151
 -3.5608 -0.1296 6.7369 -2.3601 9.8775 2.4563 -2.9998 4.5249 0.9223 -2.1582
 -1.0161 1.1777 -1.8709 0.1150 -0.1615 -0.4189 0.6688 -0.9151 1.9230 -2.5018
 1.0282 -1.0403 -3.3296 0.3824 -5.5201 -0.1919 2.5157 -1.4755 0.5185 2.7377
 -2.3189 0.4270 3.5973 0.2132 5.5007 -2.1820 -1.3498 1.7515 -1.3283 -2.8280
 1.4655 -0.9222 -3.6047 1.1091 -4.2094 -1.0899 2.1893 -2.3094 0.1064 1.7936
 0.7463 -0.3758 -0.1178 -0.1467 -0.5509 -0.6699 0.3723 -0.0340 -0.5038 1.0055
 -2.6481 -0.3299 3.6954 -1.2394 7.0989 0.4208 -2.2840 3.5277 -0.5691 -2.2341
 -1.0789 0.1967 3.3436 -0.4958 4.4175 0.2170 -2.2379 2.0660 -2.0223 -2.0282
 -1.2511 1.3593 0.6248 0.2025 0.4160 0.1979 0.4437 -0.9918 1.2827 0.2879
 -0.4663 -0.8188 1.3148 0.9497 0.9681 -1.2335 -0.0039 1.0111 -1.6639 -0.3212
 -0.6480 -0.5113 -0.3835 0.2084 -2.4936 0.8783 1.6270 -0.8086 1.0601 2.6674
 -2.0275 -1.2065 1.7016 0.2719 2.5499 -1.8167 0.0818 1.5222 -1.4567 -0.7938
 -1.6876 -0.2289 2.7132 -0.6137 2.5057 0.5846 0.0750 1.2381 0.5381 1.0781
 0.0192 0.3211 -0.0800 0.5152 0.1986 -0.1740 -0.7034 -0.4229 0.1316 -0.7518
 -1.2523 0.1874 2.5877 0.3056 3.5215 -1.2259 -1.3827 1.4189 -1.0845 -1.4458
 -1.0716 -1.8404 -3.6836 0.2691 -3.4364 -0.2988 3.8450 -1.7706 1.8959 2.5734
 -1.7739 -0.7378 0.4186 -0.4889 1.5506 -0.0781 0.7492 1.3259 0.1965 -0.2163
 4.9009 -0.3721 -3.3767 1.2734 -8.8175 -0.2892 1.2168 -3.0574 -1.8477 4.1824
 -0.9302 -0.2945 -0.2528 0.3064 1.3914 -0.4659 -0.1547 1.4925 -0.0675 -1.6724
 3.8266 -0.4148 -3.1177 1.9338 -8.7153 -0.3723 1.5239 -3.1240 -1.8161 4.4009
 4.8754 -0.0300 -3.8490 0.2599 -8.2669 0.6973 0.9201 -2.4361 -0.9977 3.4873
 -0.7500 0.9280 2.1463 -0.7131 2.1215 -0.0845 -1.2790 0.3247 1.0335 -0.4048
 -0.5229 -1.5704 -3.5928 -0.0725 -0.8144 0.2467 1.9129 0.8882 1.5951 -0.2524
 1.2477 0.4066 -1.1669 0.5763 -4.0949 0.8510 0.0672 -2.2089 0.2270 2.1527
 -0.4921 -1.5442 -1.5033 0.0216 -0.8752 -0.4506 1.8040 0.6207 0.3521 1.3403
 -0.2265 0.1891 -2.3010 0.6413 -1.5917 -1.2516 0.9842 -0.8301 0.9087 -1.2008
 0.1285 -1.0050 -0.0690 1.0970 -1.2754 0.7415 0.5023 -0.2337 -0.9103 1.2918
 -1.4778 0.0971 -0.7647 0.6754 -1.5206 0.2905 1.3171 -1.5678 1.6981 1.9890
 0.2456 0.1844 2.0985 -0.6539 0.5440 1.6465 -1.4133 1.3374 -0.9955 1.4968
 -0.9137 0.7241 0.3142 0.0997 1.3883 -1.1407 0.3646 -0.1667 1.6435 -1.1583
 -1.4569 -1.6836 -0.9732 -0.2345 1.2356 -0.3033 2.0075 1.1802 0.8577 0.5044
 4.1061 0.2370 -3.4930 -0.2210 -6.9348 2.2935 0.0952 -2.8356 0.0880 3.5789
 0.5122 -0.2347 0.3869 -0.3381 -0.9254 1.8805 0.1945 -0.3962 0.6466 1.8972
 -0.5718 1.2986 3.4722 -0.2618 3.8951 -0.1906 -3.2168 0.8184 -1.1804 -2.3200
 1.5964 0.4449 -0.6303 0.9728 -1.8124 -0.5728 -0.5544 -1.2106 -0.0546 -0.6610
 0.3512 1.0902 -2.3340 0.2158 -2.8272 -1.5265 0.9370 -1.7768 0.6264 -0.0725
 0.7545 -1.8948 1.7506 -0.1622 3.6876 0.2865 -0.7839 2.7462 -2.6670 -1.3763
 -2.3772 0.1083 0.8425 0.2084 2.4684 -1.7383 -0.2681 1.1052 0.5407 -2.7431
 -1.4880 -0.4769 1.1796 0.1398 0.2877 0.1323 0.6178 0.7970 0.3309 1.5152
 -1.6848 -0.5227 1.0314 -1.9216 5.0224 0.6464 -0.8158 3.2902 1.0528 -2.4768
 -0.0262 0.3629 0.9850 1.0542 -1.4398 -0.3920 0.1475 -0.4425 -1.8240 1.6367
 0.6912 1.2933 -0.9652 -0.1907 -0.4289 -0.1278 -0.7500 -0.5152 0.1164 -1.0995
 -0.5634 0.7388 0.0423 -0.6652 2.3187 2.2439 -1.4064 1.1540 0.4590 -1.8724
 0.3967 0.9507 3.7886 0.0274 1.1283 0.2590 -2.5800 0.1966 -2.0494 0.1716
 0.7693 0.9334 -2.6512 1.7310 -4.2378 -1.5311 1.3369 -2.7051 -0.3053 -0.1076
 -4.8062 0.6441 6.4548 -1.1890 11.1010 1.2785 -3.6996 4.8560 0.9265 -4.9178
 -0.3124 0.1355 -1.0081 -0.9568 1.6639 0.8847 -0.0701 0.5628 1.6395 -0.5753
 -0.8470 0.6154 2.1858 0.2894 -0.1204 -1.0808 -0.0685 0.2884 -0.5968 1.2760
 -2.8597 0.3395 2.8533 -0.8767 4.8214 -0.2993 -0.6912 1.6559 1.6550 -2.1582
 0.1109 -0.6107 1.6266 -0.3110 2.7489 -0.6959 -0.3265 1.1412 -0.8317 -0.1685
 4.0396 0.4566 -4.1817 1.2454 -6.4223 -1.0336 -0.0142 -2.3182 -1.5348 1.1983
 -1.3149 -1.2773 2.3888 -0.9470 5.4193 -0.1694 -0.8845 3.5134 -1.3649 -1.9896
 2.1602 0.0059 -2.8493 2.0702 -4.9170 -0.9734 1.9428 -3.5798 -0.2470 1.7467
 -1.6509 -0.7671 -2.6958 0.0161 1.8658 -1.0947 1.1915 1.0070 1.7471 -2.8305
 -1.0353 1.1087 2.0158 -0.6235 2.9979 0.6885 -1.7782 0.5720 0.1984 -1.6501
 0.5260 0.2225 0.2916 0.1286 -0.6874 0.1075 0.0237 -0.4329 -0.5106 0.3705
 -0.7828 0.9473 3.8260 -0.8470 2.0430 1.6001 -1.4485 0.5853 0.0044 1.7817
 -0.3499 -1.1958 -1.9068 0.4073 -4.0505 0.0045 1.9199 -0.2942 -0.3654 2.6583
 -1.8175 -1.0442 0.2064 -0.1484 3.8121 -0.7684 -0.2302 2.1513 -0.2400 -2.4879
 2.2775 -0.9217 -0.3064 0.4866 -3.2592 0.7431 0.1635 -0.7284 -0.8601 2.6271
 -2.1770 0.1026 4.3065 -0.5540 3.6313 1.5785 -1.1600 0.6981 1.6162 0.9001
 -2.7748 0.2374 3.3200 -1.8512 6.7022 1.7221 -2.1734 2.6924 2.0298 -2.1427
 -3.4098 0.2575 5.6048 -2.1622 10.2552 1.2763 -3.0940 4.8541 0.6730 -3.3999
 -0.5341 -1.3748 -1.2669 -0.1281 0.7219 -0.8159 1.4632 1.0034 -1.0704 -0.5990
 1.9114 -0.6735 -1.1387 0.2055 -3.6315 0.3573 0.2914 -1.7073 -0.5965 2.6378
 -0.0715 0.8634 2.6002 -0.5952 1.9027 -0.2615 -2.0489 1.2716 -0.4817 -0.9303
 -1.2662 -0.7775 -1.8257 0.2774 1.5664 -1.0712 1.1811 1.3498 1.0691 -1.6030
 -1.5748 0.4449 5.1656 -2.2194 8.5062 1.8968 -4.0538 4.6550 -1.4080 -3.6661
 -0.3028 0.4660 1.4360 -0.5032 2.3242 1.2425 -1.5320 0.1502 0.4643 -1.2543
 0.7772 0.3786 0.3229 -0.6679 2.1232 0.5113 -1.4029 0.8560 -0.1366 -1.5788
 -2.5169 -0.6068 4.6538 -0.0202 5.2371 0.2371 -1.1485 2.8811 -0.8080 -0.0688
 -0.9582 0.6176 0.7580 -0.6549 0.4745 0.4666 0.3493 -0.4272 0.3450 0.2504
 2.2672 -0.8574 -4.1173 0.7977 -7.5889 0.7004 1.9141 -2.1076 0.1222 3.1087
 -1.1868 0.8810 0.9247 -0.2354 2.6172 0.5352 -0.7948 0.4945 0.7685 -1.9640
 -1.9972 -0.7859 2.8371 -0.1843 4.0358 -0.1969 -0.8964 2.2592 -1.6783 -0.7065
 3.0850 0.2699 -1.6826 0.2583 -6.8960 0.2168 -0.0049 -1.8490 -1.3012 2.9731
 2.5621 -0.6042 -4.1006 2.1535 -6.9635 -2.1255 2.5862 -1.9244 -1.3619 2.0593
 -1.4366 -0.4967 1.9887 -1.0811 4.2452 0.9574 -1.3121 2.4488 0.2452 -1.3003
 -3.1714 1.8318 2.5548 -0.8553 4.5464 0.0489 -1.7035 1.4041 1.6052 -3.3448
 1.5988 -0.6062 -2.5704 0.5205 -5.8462 0.7167 1.7497 -1.6526 0.4397 2.8240
 2.1561 0.2026 -2.9190 1.4447 -7.6016 0.6694 2.9758 -4.1436 0.3356 4.7082
 -1.1455 -0.6241 2.3252 1.0722 1.6695 -0.8617 0.0991 0.7710 -2.0857 0.1686
 -0.3962 -1.3499 -2.9254 0.6928 -2.1646 -1.5330 2.6449 -0.3972 0.0096 0.1250
 -0.5904 -0.1961 0.6926 -0.9386 3.7298 0.0307 -1.3449 1.6629 0.7166 -2.8849
 -0.3837 -2.2227 0.9586 0.5964 0.5413 0.1069 0.9619 0.4525 -0.4376 1.6320
 -0.6771 -0.0569 0.2529 0.3153 -0.2408 -0.2651 0.7386 0.0636 -0.7082 -0.0257
 -0.9438 0.6374 2.9789 -1.0031 4.2982 0.6620 -1.4859 1.7235 0.0293 -1.5185
 0.0076 0.5780 -0.1909 0.2222 -0.4966 -0.5190 -0.8429 -0.1470 0.5165 -0.8354
 1.5651 0.2891 -6.0826 0.8546 -6.3775 -1.9732 2.6534 -2.0761 1.0563 0.1067
 -0.6259 -0.8640 0.2626 -0.6208 1.6317 0.7625 0.3243 1.4046 0.0687 -0.0576
 -0.1840 0.4351 1.8259 0.2396 2.6397 -1.9912 -1.1288 0.6841 -1.6071 -2.4919
 1.4862 0.1851 -1.9755 0.1024 -1.8604 0.1973 0.4322 -1.3249 -0.4067 0.3522
 1.5774 0.8613 -3.0226 0.5588 -2.4824 -1.2921 0.5801 -2.0951 0.2768 -1.1493
 3.2890 -0.5548 -3.8752 1.1072 -6.6490 0.3236 1.3340 -2.0791 -1.4505 3.1924
 -2.4809 0.7078 2.3989 -1.5674 5.5014 -0.0501 -1.9068 3.2614 0.6996 -3.1633
 -3.0986 0.7542 5.3875 -1.8770 11.2334 0.8184 -4.0746 4.6214 0.2602 -5.8354
 2.0511 -0.2929 -3.0246 -0.4158 -4.7853 1.2882 1.1601 -1.6623 0.9165 2.2838
 0.1642 -0.8440 4.2726 -0.7307 1.9101 1.4800 -2.0732 1.1713 -1.3503 1.6698
 0.4675 -0.3366 1.2552 0.6386 -0.8768 1.1275 0.2675 -0.5451 -1.3848 1.6604
 -2.2513 -0.5305 -0.7544 -0.3281 5.3720 -1.5009 0.3846 1.8656 0.9835 -4.7216
 3.1023 1.3695 -1.7374 0.0208 -1.6283 -0.0571 -1.5754 -0.9220 -0.6807 -1.1300
 0.0928 0.5028 -2.4443 0.8808 -4.5231 -0.2605 1.3907 -2.1828 1.4957 1.4335
 -0.8989 -1.1534 0.2310 -0.9761 4.0030 0.9563 -0.9449 2.3278 0.0767 -1.8271
 1.2718 -0.6449 -3.5436 1.1913 -2.9379 -1.9371 1.5738 -0.6206 -0.7322 -0.7541
 2.3932 -0.0097 -0.8249 0.6998 -1.6132 -0.5726 -0.5741 -1.0887 -1.5785 -0.0190
 0.5765 0.3271 0.4370 -0.1931 1.4085 -0.9114 -0.8332 0.7196 -0.4855 -0.9920
 4.7732 -1.9511 -5.0173 2.8105 -9.8997 -1.6223 3.0271 -3.2371 -2.2681 4.7961
 -2.2666 -0.3642 2.7503 -1.3180 5.9175 -0.3598 -0.6668 2.2547 0.4908 -2.4756
 -2.2555 -0.0265 -0.5075 -0.9869 3.9659 -0.0462 0.2031 1.7120 2.2728 -2.7623
 -2.3703 -0.6471 1.1959 0.4146 3.3414 -0.1779 -0.0849 1.5685 -0.2975 -1.4531
 0.7752 -0.6331 0.5835 1.2914 -1.9425 0.8727 0.3255 -0.7979 -0.6019 3.2547
 2.7792 0.5021 -3.1489 1.4355 -8.1304 -0.4594 1.2489 -3.5245 -1.1300 2.6668
 0.2274 -0.6019 -3.4749 0.0210 -1.1494 -1.6557 1.0626 0.1402 0.6516 -1.4667
 -1.4805 0.8844 5.5579 -2.3474 6.1839 1.7374 -2.6316 2.3654 0.5322 -1.2317
 1.3182 -1.1682 -1.0686 0.4745 -1.8800 0.2145 0.3279 -0.4987 -0.0242 1.3156
 2.9469 0.1771 -3.6536 1.4045 -7.3448 -1.2427 1.9866 -3.4860 -0.2434 2.6456
 2.7044 -0.5214 -4.8986 0.9420 -5.4333 -0.4066 1.6806 -2.2742 0.4819 1.2125
 2.3189 1.0630 -0.7785 0.4595 -2.6486 1.5366 -1.0985 -0.8114 -0.7467 0.8949
 1.6179 -1.1466 -2.5515 1.7666 -3.5259 -0.7898 0.9246 -1.6228 -1.6464 0.8518
 2.3923 0.5704 3.4070 1.2331 -3.1287 0.0425 -1.3579 -1.6475 -1.9731 3.8787
 -0.2957 0.0112 -2.5986 0.6471 -2.9392 -1.0692 1.7301 -0.9439 1.3888 -0.2414
 -3.0222 -1.3218 5.2423 -0.5519 6.1954 1.4180 -1.0129 2.9428 -0.2678 -0.3152
 0.0989 -0.6515 -4.7692 1.2295 -5.7576 -2.9999 3.4851 -2.3246 1.2923 1.0326
 -1.4449 0.8601 -0.4568 -0.8088 2.5497 0.0668 0.0534 1.0326 1.6747 -2.1864
 -1.2488 0.4033 1.3062 -0.0171 3.3949 0.1366 -1.3855 1.5802 -0.2135 -2.7908
 -3.0170 -0.2077 -1.1662 0.3199 -0.9122 -1.3170 2.4082 -0.8549 2.3391 0.3352
 -3.4071 1.2279 7.0349 -1.6117 9.8141 0.8599 -4.1791 4.4247 0.0611 -4.1979
 -1.4387 -0.4398 -0.3137 0.7046 0.8142 -0.1893 1.1144 -0.3481 0.4272 -0.8782
 2.4001 0.5379 -1.2380 0.4230 -3.0323 -0.5993 -0.7361 -0.8414 -1.0869 0.1335
 1.8847 0.1287 -3.6079 2.0515 -6.8389 -1.8910 2.6228 -3.0237 0.3531 2.5555
 1.5262 1.0667 -1.7912 0.2643 -6.0831 1.6355 0.5071 -2.1741 0.6170 3.3081
 -0.7575 0.9465 3.3307 -0.9048 2.6893 0.8539 -2.1366 1.4655 -1.1132 -0.7046
 -1.6029 0.8302 3.1528 -1.4308 2.2031 1.9779 -1.4342 1.0037 1.6516 0.9822
 -1.6303 -0.9045 6.1070 -0.3939 6.7936 0.2628 -3.1283 3.9302 -1.7972 -1.1988
 0.4497 -0.8284 2.8777 0.3742 2.3641 0.5332 -1.8967 2.0476 -2.0342 0.3582
 0.5728 -1.6021 -0.0138 0.3216 -2.4050 0.7804 0.1506 0.5723 -0.8964 2.2527
 2.2148 2.0215 1.2379 -1.0031 -2.7716 2.5791 -1.8120 -1.3285 0.3038 2.0601
 0.7938 0.1666 0.7431 -0.3455 -0.0656 1.1071 -0.4083 -0.7125 -0.0374 1.3201
 -3.3311 -0.2410 2.0818 0.0077 6.2435 -2.0255 -0.7038 1.9567 0.6235 -4.1813
 0.8448 -1.2542 -0.1762 1.5983 -1.6021 -1.7114 1.0838 -0.1112 -2.5824 0.1463
 -0.2383 0.1031 3.1299 -1.4607 3.4664 1.7253 -2.2952 1.9946 -1.2267 -1.2754
 0.9527 0.0310 -3.8443 0.5798 -3.8198 0.2187 1.9017 -2.2465 1.8647 1.2651
 -0.3677 -1.2527 1.8849 -0.7365 3.1423 2.2651 -1.0936 2.2698 0.1090 0.2883
 2.3360 0.1571 -3.8189 1.3771 -7.7083 -1.8907 1.6280 -2.5982 -0.6620 2.0119
 1.6535 -1.2944 -0.0923 1.3593 -1.8785 -0.6995 0.9324 -0.5143 -1.7242 1.7269
 1.8575 -0.2791 -1.7081 0.4438 -2.4336 0.3537 0.0263 -0.8672 -0.9112 0.7831
 2.9333 0.5029 0.7336 0.6564 -3.0591 0.6214 -0.8546 -1.2094 -2.4419 2.8331
 1.1092 -0.4340 -2.2989 0.2516 -2.7896 -0.7117 0.8440 -0.4653 -0.4081 0.3067
 0.5630 -0.3699 -0.8277 -0.1243 -2.5764 -0.2911 1.1145 -0.9330 0.3252 1.7329
 3.2286 1.7223 -3.2812 1.1407 -5.1266 -1.1766 0.7915 -3.0281 -0.8364 0.6435
 1.2570 -0.1486 -2.8677 0.4387 -1.6014 0.2630 0.5094 -0.6420 -0.6511 -0.4147
 -1.7489 0.1846 3.7134 -2.2165 8.3039 1.3807 -3.1959 4.0407 1.2427 -4.0437
 3.0547 0.2938 0.1567 1.0460 -2.3310 -0.2567 -1.6263 -1.0945 -2.1986 0.3438
 -0.8346 1.6753 5.7004 -0.6107 6.2237 0.2081 -3.6282 1.6062 -0.9047 -1.8452
 2.2753 0.2071 -3.6461 0.8833 -5.8073 -2.1087 1.4551 -2.3608 -0.2745 0.8890
 -2.2762 -0.7243 2.5171 -1.6313 4.5296 0.4944 -0.6733 3.1536 0.5855 0.2718
 -1.4761 -1.4783 1.0644 -1.4790 5.0579 1.5807 -1.2370 3.4765 0.4193 -1.9147
 0.6205 1.0132 0.6462 -0.7023 -0.3441 0.4581 -0.2416 -1.0622 0.3718 1.4352
 -0.8728 0.3404 2.6817 -0.6267 2.1866 1.3978 -1.9141 1.5228 -0.5581 -0.3319
 -3.3372 0.0048 5.8854 -0.7027 8.1435 -0.3999 -2.4691 3.4460 -1.0903 -2.7615
 -1.1557 0.0723 3.8213 -0.5094 6.0134 -1.1301 -2.4316 2.6047 0.0319 -2.7037
 -0.5125 0.5653 0.3788 -0.7040 0.7810 -0.1718 -1.2944 1.0215 -0.7915 -1.5817
 -0.4610 -0.7802 -1.0704 0.4675 -0.1297 0.5334 1.0208 -0.3621 -0.0164 -0.1223
 2.3964 0.8153 -2.7582 1.9617 -6.4968 -1.0674 0.5542 -2.9560 -1.8350 1.5170
 3.2077 1.2147 -4.4230 1.8379 -11.5331 -0.1573 2.9258 -5.9933 0.1424 6.2691
 4.4956 0.1279 -5.7073 2.7529 -12.8771 -2.4217 3.6536 -5.9786 -1.3627 5.6573
 -1.4045 0.4707 -1.8931 0.0053 -1.0749 -1.8239 1.5197 -0.9822 1.8955 -0.6024
 0.7880 0.6636 3.2472 -0.9100 3.0555 1.2986 -2.9194 1.6146 -1.6082 -0.9759
 1.8706 -0.6588 0.1960 -0.5663 -0.9114 1.0055 0.0537 0.1576 -0.5922 1.8727
 -0.5562 0.8435 0.4722 -1.1614 2.1704 1.6349 -0.9921 0.2646 1.4437 -1.1018
 -1.9869 -0.0423 2.0026 0.7894 1.9257 -0.5886 0.8277 0.5030 -0.2303 0.3066
 0.5831 0.1574 0.7097 0.2469 2.1592 -1.6734 -1.3119 0.5808 -1.4896 -3.0795
 -1.7567 0.2258 2.4725 -0.1346 4.3955 -0.0801 -1.0235 1.5782 0.0734 -2.3599
 -1.3002 1.5797 4.7413 -1.9034 5.1575 2.4626 -3.7734 2.7827 -0.0268 -1.5865
 5.9116 0.1543 -7.8962 1.6714 -11.9978 -1.0405 1.6867 -4.8851 -1.1391 2.3476
 1.4826 -2.2423 -3.6425 0.0599 -4.6970 -0.4439 2.3381 -0.7994 -0.1848 2.6345
 2.5701 0.2756 -6.1889 0.5129 -8.3895 0.4995 3.0503 -3.7159 1.8888 3.0061
 -1.9597 -1.1176 5.1161 -1.8299 7.9886 2.1010 -3.0034 3.9604 -0.5177 -1.3726
 1.5031 -0.1213 0.0618 0.0895 -2.2062 0.8794 -0.1747 -0.9885 -0.2922 1.5142
 -1.6815 1.3238 2.3626 -0.8614 4.2283 -0.5658 -1.8496 1.2860 1.1569 -3.6450
 -1.3215 1.4280 3.5548 -0.3142 5.4315 -0.4342 -2.8107 1.5020 -1.1117 -3.5345
 -2.9714 1.0688 7.3965 -1.5401 8.2646 2.2126 -3.7187 2.5961 0.7342 -1.5480
 0.6951 0.0852 -5.3164 1.1011 -6.1516 -2.8369 3.2336 -2.6320 1.0248 1.2375
 -1.3714 1.7064 -0.8093 -0.1711 1.4174 -0.4669 0.1574 -0.4576 1.3299 -2.3387
 -1.3296 -0.3294 1.0978 -0.4853 2.8994 0.6356 -1.3305 1.7622 0.0567 -1.8679
 2.0644 -0.0928 -2.7635 -1.1469 -3.4363 0.6131 0.0300 -0.0847 0.2819 1.1618
 -3.6809 0.2852 2.0937 -0.9411 6.2581 -0.3391 -0.4678 2.8449 1.6567 -3.3777
 2.7999 0.5975 -4.7845 1.1522 -5.6583 -0.6318 0.9000 -2.6523 -0.0063 0.7514
 -0.2012 -0.0206 2.2752 -0.0485 0.4557 -0.0248 -1.0894 0.3986 -0.5571 0.8242
 -3.8718 0.3554 2.6542 -0.9783 8.3570 -2.4059 -0.6969 3.4498 0.7811 -5.2412
 1.2588 -0.4698 -0.9883 -0.7577 -0.4410 0.1258 0.1636 0.1568 0.0378 -0.5124
 -2.4758 0.3442 0.0200 -0.2602 0.7946 -0.8307 0.4531 0.5147 1.1633 -0.2560
 3.7981 -0.2073 -6.8902 1.2518 -7.1752 -2.0237 2.5762 -3.3215 -0.2515 0.4190
 -2.3173 -0.6074 3.1935 0.2638 4.3975 -0.9492 -0.9548 2.1126 -1.0496 -1.7738
 1.4709 0.5251 -0.1224 0.2378 -1.5098 -0.9384 -0.6925 -0.4197 -1.3765 0.1815
 -4.4102 0.7837 6.7981 -1.6563 10.0800 0.6356 -3.3081 4.2123 0.0911 -3.6922
 -3.6754 1.5706 4.6907 -1.8677 5.8124 2.3175 -1.5496 1.6676 2.1432 -0.2792
 -4.5792 -1.0354 3.2813 -1.5580 8.7136 -0.1738 0.0351 4.0107 1.9212 -3.5463
 -3.3877 1.1710 7.7895 -1.4989 10.6521 1.4057 -5.2555 4.3226 -1.6980 -4.7194
 0.0274 0.9701 0.4170 -0.7448 1.1935 1.2709 -0.8512 0.1413 1.8854 0.2256
 -2.0737 1.7009 1.0267 -0.7845 4.1311 0.4877 -0.7714 0.2961 2.3966 -2.5948
 -1.0105 -0.8710 -2.5198 0.6753 0.3732 -2.2169 2.2992 -0.1186 1.1100 -1.4050
 -1.8511 -1.0941 -0.5617 -0.3668 1.9458 1.1679 1.5682 1.3648 2.2179 0.5700
 -0.4664 0.0898 -2.0249 0.1261 0.4890 -0.4751 0.2763 0.0936 0.7361 -1.8489
 1.6967 0.5838 0.6756 0.4193 -2.4074 0.5483 -1.0236 -0.6573 -0.4339 1.6187
 -0.1368 1.0066 0.8035 -0.4691 -0.0999 0.3953 -0.7109 -0.5851 -0.0111 0.2018
 1.9620 -0.3460 -3.7067 0.6550 -3.6634 -0.6331 1.1650 -1.3031 -0.0716 0.3038
 -5.3385 0.7396 3.3910 -1.6245 8.3786 0.4019 -0.2132 2.8287 2.5287 -2.8362
 -2.5502 0.0258 4.8056 -1.5259 8.5247 0.8765 -2.5052 3.6041 0.0714 -3.3042
 -0.4246 -0.0470 2.1798 0.4165 2.6442 -0.3526 -1.7258 1.5697 -1.6424 -1.3825
 2.2786 -1.3306 -6.1175 1.2636 -5.9818 -0.7852 3.2295 -2.5964 0.6645 2.0286
 -1.0732 0.1085 -2.4747 -0.0809 -2.4707 0.7585 1.7153 -1.6554 2.0943 0.5261
 -2.4856 0.3383 0.7437 -1.2396 6.0373 -0.6412 -0.5880 2.2250 1.9571 -4.6042
 4.1125 -0.8579 -9.5054 1.4222 -10.7922 -1.6370 4.0103 -4.3482 0.6318 1.8552
 1.0926 -0.7700 -0.8854 0.3226 -0.3605 -0.0209 0.8029 -0.4138 -1.2153 0.6151
 1.6000 -0.9387 -0.1281 0.3487 -3.2488 0.4211 0.2644 -0.7667 -1.5659 2.9516
 -3.1762 -0.2716 4.4987 -1.3667 9.1864 0.7737 -3.3490 5.0704 -0.3652 -4.0875
 0.6533 -0.2066 -0.3549 -0.1052 2.0442 -0.9200 -0.4454 0.4676 -0.9699 -1.9229
 -1.2597 0.7484 0.1202 0.6525 0.7706 -0.4082 -0.3982 0.1154 0.5868 -1.3591
 -3.0022 0.6414 1.9837 -0.2129 2.7208 0.3359 -1.0215 1.0268 1.4395 -1.3169
 2.6493 -0.8877 -5.3827 2.1744 -8.2036 -2.4732 3.1412 -3.2535 -0.9157 2.2291
 1.1525 -0.5285 -2.6912 0.5834 -4.9081 -0.9629 2.0996 -1.8096 -0.5861 2.4349
 -4.0171 -0.7250 4.0290 -2.1645 8.1192 0.4592 -1.1401 4.2493 1.5484 -2.1504
 -4.8398 -1.3184 3.1423 0.1181 7.8878 -2.3418 -0.4547 3.4772 0.1446 -3.7547
 0.3160 0.3154 0.1268 -0.0780 0.5598 -2.0471 -0.2262 -0.1032 -0.6820 -0.9919
 -3.3027 -0.9393 1.2705 -1.6598 6.2345 0.5136 -0.2492 2.2930 2.0604 -2.6227
 -1.2217 -1.6217 -2.5089 0.6712 -2.7420 -1.0868 3.1384 -0.3359 1.2606 2.1114
 3.1136 -0.0723 -4.3132 1.3116 -7.2877 -1.1318 1.6361 -2.6145 -0.4306 2.0410
 -2.1328 -0.0372 0.9129 1.3922 1.2124 0.1236 1.4711 -0.7717 1.1991 1.1531
 -1.9376 -0.3397 6.7890 -0.5408 6.6961 0.5439 -3.1406 3.4885 -1.9299 -1.3218
 -1.9615 0.1526 1.2044 -0.2672 0.9325 -0.3752 1.3601 0.3716 0.9397 1.1802
 2.9791 0.7507 -6.8167 1.2610 -8.2102 -0.2061 2.6625 -4.4931 1.6435 1.8191
 -1.5549 0.8918 0.3451 -1.6354 2.8152 1.0327 -0.3722 0.6150 2.5459 -1.4318
 -0.8746 0.8569 -1.5723 -1.3245 3.0311 -0.2407 -0.7084 1.3806 2.2130 -4.4175
 0.9022 -0.4538 -0.6295 1.0714 -2.2351 -1.1592 0.9906 -0.5962 -1.1873 1.1372
 -5.3737 0.1705 6.9411 -3.0279 14.4287 2.0060 -3.9959 6.5156 1.3963 -5.8702
 3.7917 -0.4812 -8.4550 2.0804 -12.7990 -1.1072 4.3154 -5.4061 0.7077 4.8036
 -1.9656 -1.1575 1.1959 -0.2840 2.2617 -0.0806 0.2568 2.1334 -0.8137 0.6692
 -2.7956 0.6864 7.4909 -1.9635 10.1454 0.7335 -4.7407 4.7597 -1.2214 -3.9561
 -2.1318 -0.3385 2.3848 0.3228 2.8193 -1.2631 -0.0167 1.5934 -1.0839 -0.2753
 -1.3309 0.7195 1.5732 -0.8599 4.9766 -0.0578 -1.5000 1.9243 -0.5023 -3.0387
 0.9803 -1.6210 -1.9136 -0.8362 0.2067 -0.1790 -0.0740 0.8979 -0.5011 -1.2596
 0.3724 -0.2119 2.1616 -0.9677 4.4299 0.8078 -2.1090 1.7425 0.3116 -2.0345
 -2.7532 -1.5512 3.0049 -1.2691 2.9382 1.1022 0.8119 2.0210 1.0270 1.6376
 -2.6474 -0.2585 1.4268 -0.3283 1.0679 0.1806 1.3304 0.0053 2.3156 1.5026
 -2.7525 0.7281 4.3829 -1.9349 8.1969 2.5044 -3.6750 3.9862 0.9279 -3.3194
 0.3472 -0.2833 -2.1221 1.3392 -0.9886 -2.1700 1.5899 -1.1542 0.6708 -1.6917
 -1.1347 0.0638 -3.2631 -0.0050 -2.9285 -0.4392 2.4449 -2.1421 2.8108 1.0831
 4.3831 -1.0575 -5.8473 2.2228 -11.2997 -0.7732 2.8444 -4.4745 -1.0297 4.8983
 2.4173 0.6883 -4.3782 0.9043 -6.6663 -0.3845 1.6950 -2.6953 0.8875 1.7831
 2.0293 -1.1388 1.5977 -0.2893 0.9179 0.0459 -1.7142 1.7323 -1.9531 0.0403
 -2.1267 -0.1195 5.3129 -0.6111 6.2412 0.5604 -3.3770 3.7573 -2.0283 -2.0545
 -2.3107 -0.7335 -1.2874 0.2051 3.5071 -1.5172 1.2785 1.1520 1.0861 -3.0602
 1.5423 -0.3287 -0.7992 -0.0665 -4.3947 1.2669 1.3538 -1.6396 0.0616 4.1266
 -1.8974 -0.5206 1.1862 -0.6321 3.3037 -0.5532 0.2889 1.9786 0.2085 -0.6632
 1.9635 -0.5820 -0.0675 -0.0029 -3.1222 0.3827 -1.0150 0.0506 -1.7166 1.9340
 -1.7913 0.3116 3.1612 0.1717 0.7664 0.2744 -0.1458 0.7392 -0.7501 2.0356
 -2.9138 -0.8560 4.4582 -1.1810 7.0757 1.3794 -1.0422 3.4278 -0.4563 -1.6163
 3.6116 -0.6064 -3.4727 1.9984 -7.4483 -0.3098 1.3130 -2.9577 -1.3711 2.8174
 -3.6754 -0.2089 1.8424 -0.6040 6.4243 -1.5348 0.3763 2.0126 0.8199 -3.2559
 -0.8871 0.1343 1.8273 0.4913 1.9634 -0.5949 -0.4910 0.6876 -0.5421 -0.3710
 -0.7540 0.0673 0.0322 -0.3576 0.1621 1.1916 -0.9578 1.0196 0.0869 -0.4955
 0.2271 -0.7131 -2.0913 0.4540 -2.6434 -0.3625 2.4761 -0.6567 0.3586 2.3051
 -0.9348 -0.5785 -0.0177 -1.1458 4.5113 0.0045 -0.8741 2.5573 0.1010 -3.1945
 1.2043 -0.4708 -0.2765 1.1442 -2.3782 -1.4774 0.7652 -0.6443 -1.0289 1.8775
 -1.3830 -0.1311 -0.4339 0.3727 -1.4521 -0.9048 0.7326 -0.1003 0.5643 0.4287
 -3.9702 0.7913 6.5228 -1.9457 9.6298 0.9219 -2.6478 3.5903 1.3859 -2.2735
 0.4970 -0.3999 0.3565 0.0699 0.6163 0.3022 -0.8974 0.9179 -1.0255 -0.3933
 1.4808 -0.8527 -1.5782 1.4429 -6.0432 -0.6742 1.6160 -2.0473 -1.1618 3.3378
 1.4240 0.4721 -1.2611 -0.2848 0.4942 -0.3459 -0.7874 0.6513 -0.7464 -1.4737
 0.3055 1.3225 2.8874 1.0196 0.0800 0.1752 -1.0607 -1.0768 -1.1034 0.8414
 1.3043 0.3340 -3.5780 0.4393 -4.9779 -0.3792 2.3211 -2.5014 0.6233 2.2713
 2.4893 -0.0283 -2.4037 0.4680 -3.9300 -0.8300 0.6104 -1.5128 -0.8541 1.3099
 3.8283 -0.2152 -6.5940 2.8272 -9.7720 -2.8566 3.0913 -4.9157 -1.1434 1.7120
 2.6377 0.5655 -2.6470 1.7785 -8.1935 -0.9833 1.6269 -3.8283 -1.3053 3.2532
 0.3963 -0.7128 -1.2044 1.0792 -1.9139 0.1019 1.3132 -1.0521 -0.0229 0.9952
 -2.1268 1.1222 2.2567 -1.5589 5.7036 1.4496 -2.1309 1.4806 1.6812 -3.3517
 0.7617 -0.4850 0.6771 -1.2614 2.9544 0.1586 -1.0773 2.2345 -0.6957 -1.7086
 2.8374 0.5724 0.2742 0.3318 -2.7219 -0.5621 -0.9826 -0.3365 -2.7795 1.4543
 -3.0357 0.3232 1.0980 -0.8387 7.7321 -0.5371 -1.0210 2.8663 1.5144 -5.6326
 -3.1687 -0.2169 4.6662 -1.1339 7.5270 0.9025 -1.2819 3.1035 0.7253 -2.2486
 1.3477 0.3719 -4.0489 1.1381 -4.6625 -1.5813 1.9848 -3.0245 0.3872 0.3127
 0.0926 -0.2969 -2.0817 0.9440 -0.9536 -2.5327 1.4750 -0.4744 0.3330 -0.7640
 -0.2035 1.2153 3.5016 -1.0019 4.7228 1.4998 -3.8405 2.1154 -0.1601 -2.7222
 -1.8445 -1.4661 0.0306 -0.8302 1.5332 0.6556 1.1868 1.9224 0.5004 1.0918
 0.2735 -1.4123 -0.6326 0.5618 -1.0226 0.7471 1.3741 -0.4023 -0.3942 2.2573
 -1.4832 0.6044 3.2405 -0.8548 8.2727 0.4040 -3.7211 4.0563 -0.5543 -5.6318
 -3.8078 -1.0847 6.1531 -2.0434 9.7819 0.5297 -2.0003 5.0131 -0.5405 -2.2467
 1.6564 -0.3186 -1.6623 -0.4250 -1.1020 1.0527 -0.9373 0.0217 -0.3447 -0.8793
 -0.7001 0.2560 2.0305 -1.3475 4.3053 1.7716 -1.7547 1.8465 1.2455 -1.4752
 -1.0282 1.4364 0.8123 0.1824 1.7712 -1.0891 -0.9187 0.3942 0.1199 -1.8083
 0.1905 -0.1254 -1.6443 0.1754 -2.9528 -0.8681 1.3348 -1.1673 0.0701 2.1305
 0.6826 1.5664 -0.7697 0.2706 -1.7127 0.1251 -0.0619 -1.8830 0.8319 -0.0470
 0.1807 -1.9323 -1.0151 0.1875 -0.2173 0.7513 0.8456 0.7726 -0.1147 0.1220
 -1.7332 0.8895 2.6648 -0.8748 5.3368 -0.1209 -1.4757 2.0532 0.1151 -1.9628
 -1.2357 -0.9147 0.6319 0.4909 -0.2252 1.1210 0.8727 -0.0770 0.4121 1.5918
 1.5213 -0.3523 -2.8044 1.0061 -4.9662 0.4787 1.5795 -1.8713 0.1360 1.7557
 -1.8622 0.3347 3.9881 -0.1770 3.5502 -0.3258 -1.2887 1.9895 -0.7771 0.0197
 1.8986 0.3640 -1.0194 0.9576 -3.2474 1.2988 -0.0482 -1.6539 -0.7343 1.5736
 0.5683 -1.5662 -1.6162 -1.0267 -0.1451 1.2763 0.7647 0.3941 0.9739 -0.0291
 3.6916 1.3222 -0.6141 0.8139 -7.3847 0.7817 0.4443 -3.8089 -1.4612 5.0441
 -0.9018 0.1703 0.7388 -0.1630 1.5557 0.4781 -0.1866 -0.2627 0.1571 -0.3391
 0.5911 0.5477 -1.7316 -0.1126 -0.3189 0.5036 -0.5114 -0.3464 0.7502 -1.6161
 0.3896 0.1606 1.0788 0.7439 -1.1049 -0.2208 0.3671 -0.8896 -1.2388 1.5283
 -1.2461 0.6142 3.1479 0.3309 4.0286 -1.7594 -0.5580 0.6652 -0.8145 -0.8562
 -0.7544 -0.5203 -2.1503 -0.4410 -0.2192 -1.1112 1.4205 -0.2882 1.4303 -0.7067
 0.1741 0.4634 -0.5760 0.1923 1.7771 -0.4472 -1.8536 1.4354 -0.7865 -3.7418
 1.5470 0.3598 -1.1579 1.2201 -4.1255 -1.3536 0.9673 -2.5850 0.1414 2.4998
 0.9763 0.9319 -0.0701 0.5002 -2.2627 1.1422 -1.1436 -1.7622 -0.1437 1.0945
 0.3746 -0.2638 -0.3190 -0.0572 0.4126 -0.0615 -0.7214 1.2660 -1.1313 -1.3336
 0.0543 -0.7888 -2.7857 -0.0361 -0.1752 -1.0674 1.5237 0.3746 1.0270 -1.2268
 -1.7047 0.1482 1.3970 -0.9755 1.7931 1.2586 -0.7116 0.5933 1.0888 0.1403
 0.7851 -0.6014 1.2063 -0.8584 1.0222 0.0316 -1.0258 1.5866 -1.5186 0.3632
 -0.5340 1.1434 -0.3090 0.6942 -2.0582 0.0588 0.1879 -1.9197 1.0652 0.5214
 -2.0008 -1.6955 -1.0158 -1.1239 3.0275 0.5646 1.1353 2.4081 2.0182 -0.9160
 -2.1773 -0.2334 1.4511 -0.0339 3.4223 -1.0068 -0.2981 1.2881 0.6817 -2.3355
 4.2442 0.5621 -4.1825 0.9934 -6.2654 -0.3539 0.8151 -3.1292 -1.2028 0.9762
 -1.9991 -1.4891 1.7332 -1.4884 5.4422 0.6362 -0.8006 3.4230 0.3044 -1.7769
 -2.2393 0.4360 4.9119 -1.1190 4.9979 2.4804 -2.1377 1.8137 0.3182 0.1787
 1.7823 1.5452 -0.2766 0.1026 -1.6996 -0.5759 -1.0815 -0.5193 -0.4629 0.1073
 1.3936 0.2963 1.0377 -0.3940 -2.0017 0.7153 -0.7337 -0.2411 -1.3246 2.3333
 -1.1179 -0.0298 0.4898 -0.6197 0.9547 -1.4462 -0.2738 0.9654 0.2061 -0.9327
 -1.9708 -0.8942 1.4294 -1.4306 7.5089 -1.0528 -1.6595 3.8917 0.0106 -5.0529
 -0.6455 -1.2790 1.5594 0.2879 0.9140 0.3349 0.0980 1.2268 -1.0007 1.4223
 0.1873 -0.5338 0.8992 -1.1360 2.1615 2.2282 -1.6344 1.6172 0.3575 -0.8168
 -0.7506 -0.2837 -1.3714 0.1321 -1.0219 -0.0886 0.0138 -0.0185 -0.0241 -0.4479
 1.4175 -0.7043 -1.4967 0.6550 -2.7048 -0.5337 1.4764 -1.4899 0.1756 1.0861
 3.7444 -0.6240 -5.6536 2.8654 -14.0449 -0.5874 4.4097 -6.4273 -0.2102 8.0107
 1.4648 -0.1175 -4.6254 0.3061 -2.9338 -0.6922 1.0248 -1.0673 0.3944 -1.2318
 -4.0045 0.1065 6.3211 -1.2221 10.9320 0.7663 -2.8711 4.2225 0.5169 -3.1701
 1.0331 -0.7329 0.7601 -0.3430 0.3756 1.9584 -0.4748 0.5541 -0.3324 1.3794
 2.2745 -0.1271 -4.3834 -0.3670 -4.7082 -1.1280 1.3120 -1.6201 -0.5452 0.4988
 2.4711 -0.1675 -3.2428 1.4837 -5.5567 -0.3662 1.4361 -2.4658 -0.9312 2.0174
 0.5369 -1.2846 0.1739 0.4975 -0.0060 -1.3511 0.4919 0.1436 -1.2127 0.1363
 1.6408 -0.3676 -5.0968 0.9890 -4.4646 -0.7508 2.5214 -2.2487 0.6066 0.4447
 0.0448 0.1607 0.4805 0.6594 0.3480 -1.6788 -0.0559 -0.4002 -0.0749 -0.8041
 -0.3386 -0.3127 0.9980 -0.1673 0.4649 0.7287 -0.3808 0.6557 0.6772 0.5886
 -0.7373 -1.0308 -2.0762 0.0337 -1.7025 -1.7911 3.1973 -1.2313 1.2201 1.1817
 0.4275 0.7932 -1.8976 0.8709 0.3510 -2.2147 -0.1299 -0.2670 -0.4947 -3.0307
 -3.4654 1.4036 2.6808 -0.4660 5.1602 -0.7505 -1.0318 1.4621 1.4990 -3.1514
 -3.6217 -0.6014 2.0467 -1.2429 5.6273 -0.1115 -0.0307 2.9002 0.8462 -2.7434
 0.1673 -0.0915 -0.3668 -0.0630 -1.5501 -0.5476 0.1758 -0.1242 -0.1317 0.8189
 -1.2189 0.1374 1.4280 -0.5691 1.6559 -0.2638 -0.4372 0.6236 0.1042 -0.4336
 -0.7817 0.6060 4.1852 -0.9144 5.6433 0.9519 -3.0040 2.2101 -0.8785 -2.3023
 -0.8769 -0.6873 -1.6373 0.4807 -2.2181 -0.6091 1.8372 -0.7219 0.0598 0.7595
 0.6096 -0.7591 0.9468 1.4780 -3.7127 -0.4109 0.5520 -0.4050 -2.3375 3.6963
 -4.4870 0.0541 3.5744 -2.1970 8.8440 1.4593 -1.4937 3.6642 1.7756 -2.9122
 -1.7113 -1.1835 0.5177 -1.4520 3.8700 0.8367 -0.5325 2.3260 1.1270 -1.9087
 0.6624 -0.8818 -3.1793 0.4202 -6.4852 -0.1413 3.1296 -2.4264 1.6019 4.0505
 4.2808 0.5882 -2.9847 1.6790 -6.7794 -0.9507 0.6178 -2.8745 -2.4559 2.5233
 -0.2759 -0.9209 -0.7254 0.4445 0.7281 0.5792 0.3754 0.8202 -0.3838 -0.6799
 -0.2617 0.4770 -0.7861 -0.3861 -0.1959 0.2605 -0.2567 -0.6182 1.4145 -0.3755
 -1.9190 0.1560 1.1132 -0.0788 3.0708 -0.7825 -0.3294 1.4358 0.3341 -2.1406
 -1.8562 -0.6378 3.9140 -0.7349 4.8313 1.5377 -1.5999 2.8318 -0.3440 -0.4065
 0.3696 0.2395 -0.7026 1.2697 -0.7392 -0.5075 -0.4726 -0.0756 -1.0724 -0.8254
 1.7686 -0.0834 1.1645 0.3253 0.3581 -0.7610 -1.2477 -0.1360 -2.4808 -0.4434
 -0.1788 0.4867 4.5054 -1.1781 2.1691 1.3486 -2.1412 0.9622 -1.0949 1.0909
 2.2355 -0.3921 -1.4218 0.1506 -2.8849 -0.0117 -0.3330 -0.4178 -0.7596 0.9610
 0.6366 0.3932 -3.3809 0.6847 -3.2701 -0.6841 0.9837 -1.7376 0.1898 -0.0615
 -0.7510 0.1452 1.0997 0.9499 -0.1497 -1.5616 0.2410 -0.1217 -0.2193 0.1296
 -1.1305 0.1688 3.5630 -0.7589 3.8704 0.1840 -1.7118 1.3717 -0.0478 -1.4398
 -3.2141 0.4824 4.5803 -1.0969 7.7366 1.0939 -2.0365 2.5698 0.6451 -2.9229
 0.8775 0.4881 -0.3951 1.1237 -2.7162 -0.6263 -0.0232 -1.1904 -1.4767 0.8017
 -1.7054 0.3510 -0.1466 -0.5078 2.0890 -1.0313 0.3324 1.2177 0.8481 -1.2214
 2.0212 0.4937 -1.1323 0.8080 -1.7440 -1.1145 -1.0264 -0.8901 -0.2261 -1.0034
 1.0369 -1.5598 0.8941 0.9864 -1.7911 -0.1011 -0.4754 0.9758 -3.0052 1.4116
 -4.1064 -0.2374 5.8960 -1.8971 10.0577 1.7824 -2.4851 4.2400 0.7534 -2.7450
 -0.3116 0.5129 0.6925 0.7149 1.5642 -1.2731 -0.6622 0.5511 -1.3592 -1.5967
 0.4638 -0.1490 0.3238 -0.1629 -0.2176 -0.2178 -1.1322 0.8136 -0.7563 -0.7829
 -2.0724 0.1141 2.0212 -1.9929 7.3330 0.7317 -2.6935 3.6931 0.9404 -4.9007
 -0.2635 0.4697 0.9230 0.0567 -1.6449 1.0798 -1.0920 0.5531 -1.0295 1.4011
 2.5506 -1.1194 -4.5267 2.9142 -7.5820 -2.6384 2.7702 -3.2982 -1.7544 2.5369
 0.2086 1.0956 -3.9045 -0.8913 -1.5351 0.2974 0.8289 -0.9981 2.3455 -1.1914
 -3.6530 0.5298 5.4549 -1.7152 10.9813 0.3503 -3.9402 5.2914 -0.0299 -6.5286
 -2.3154 0.5842 3.9620 -1.9571 6.0239 0.8942 -2.0796 2.3643 1.1528 -2.3556
 -1.7872 -0.3794 5.0409 -2.2718 7.4070 2.4321 -3.4710 4.8008 -1.0051 -1.7449
 -3.6668 -0.7231 3.8144 -1.6204 8.4760 -0.5992 -1.2970 3.9984 1.2061 -2.9172
 -0.0794 -0.9255 -1.1120 1.0247 -3.0412 -0.5038 1.8286 -0.9810 0.0674 1.8727
 0.9884 1.1740 -2.2472 0.9955 -2.1321 -1.1360 0.9314 -2.1445 1.1150 -1.0560
 -2.9067 0.2919 3.0569 -1.1260 6.5088 -0.8728 -0.5440 1.8031 1.1412 -2.8143
 0.4665 -0.8713 -4.6424 1.0254 -4.8792 -1.7127 3.2894 -2.0762 -0.0331 1.6389
 -0.2917 -1.2126 -1.0263 0.4662 -0.2384 -0.1135 1.6040 -0.0031 0.3545 1.1424
 -0.8893 0.3784 2.0341 -1.9332 4.8817 0.2109 -2.2486 2.0415 1.1964 -2.7006
 0.1805 -0.9094 -1.5321 0.5860 -0.8287 -0.7859 1.4762 -0.3515 -0.2266 0.5256
 0.4128 -0.0082 -3.7400 1.5156 -4.8872 -1.3649 2.6038 -2.6850 0.6109 1.1041
 1.2408 0.3396 0.9113 -0.0551 -1.2171 0.4434 -1.3525 -0.1481 -1.4967 1.2545
 -2.7769 0.0772 4.6629 -2.0764 8.7111 0.1412 -2.3989 4.1373 -0.2709 -3.3178
 0.2599 0.4032 1.2303 -0.3726 -0.6309 -0.2675 0.4434 -0.7131 0.4885 1.8856
 -2.8526 0.7452 2.8457 -1.5903 6.9589 0.6380 -1.6667 2.5272 1.1704 -3.5471
 -2.1191 0.9943 -0.6624 0.3079 1.0994 -2.2219 0.7324 -0.8480 1.5486 -2.1227
 2.3865 0.6523 -1.7649 0.2294 -4.5792 1.7387 -0.0446 -1.9648 0.2331 2.1511
