# Supplementary material for: Estimation of simultaneous equation models by backpropagation method using stochastic gradient descent
Source: PeerJ Comput Sci. 2024 Oct 8;10:e2352. doi: 10.7717/peerj-cs.2352 (PMC11623183; doi:10.7717/peerj-cs.2352)
Supplement: Supplemental Information 2 [file peerj-cs-10-2352-s002.zip › modelo 10 20 4000 sigma 01menos varianza/MC2E_errores.txt]

 -0.8253 0.2004 -2.4118 0.4976 0.7002 -1.0838 0.3809 -0.0210 -1.2096 -0.2026
 1.4390 -0.5525 -0.8140 -0.7149 -2.3467 -0.8093 -1.4023 -0.4911 0.5753 1.5158
 -1.2184 -0.3634 -1.7008 0.2075 -1.1211 -0.7247 1.3221 0.1907 -1.6700 0.4238
 0.4628 -0.5026 -0.2737 -0.1320 -2.2991 -0.7054 -0.9126 -0.1172 0.0907 0.4864
 0.3566 -0.4028 -2.1536 -0.4272 -2.8321 -2.1044 -0.6601 -0.3208 -0.5326 1.1357
 1.5127 0.0120 2.8550 0.4305 1.1366 1.5543 1.0703 0.5962 1.2505 -0.0846
 1.0876 -0.0690 -0.2567 0.4543 0.7324 0.4044 -0.2360 -0.2214 1.0700 -0.1204
 0.1737 -0.3401 0.8825 -0.4476 -2.2106 -0.7357 -0.9790 0.1802 0.1202 -0.5918
 0.8543 -0.0193 0.0804 0.1924 -0.0897 -0.3526 1.4815 0.2680 0.0285 0.6062
 0.4000 -0.6176 -1.5457 0.2257 0.0824 0.2346 2.5944 0.2046 -1.1919 0.8467
 1.8570 -0.3601 0.1454 -0.5762 0.2079 1.3179 -1.9934 -0.6753 1.2205 -1.3922
 -0.6587 -0.1966 1.5672 0.2896 -1.1399 -0.4540 1.4069 1.1565 -1.7979 -1.2377
 0.0081 0.0562 -0.9898 -0.2655 -0.4641 0.1061 -0.6546 -0.4656 -0.3377 -1.1660
 -0.9183 -0.1781 0.2786 -0.1275 -1.1155 -0.1610 1.0384 0.4189 -1.4495 -0.5498
 0.3756 -0.3945 0.7038 -0.1806 -1.5434 -0.0374 0.7641 0.5082 -1.4062 -1.6056
 -0.6195 -0.0545 0.7379 0.4252 3.5018 0.8710 2.5397 0.6011 1.3202 1.5143
 0.5901 -0.0395 1.4920 -0.0729 2.1062 1.7490 0.4799 0.2092 0.7140 -0.1438
 -1.2870 -0.2510 -0.7224 -0.0780 -1.8741 -1.1577 1.0346 0.1921 -1.7624 0.4023
 0.8438 -0.2931 0.6921 0.1236 2.9731 1.3970 1.8306 0.4422 1.0394 -0.2080
 0.1221 0.1307 -0.1958 0.2627 2.7212 0.8592 -0.4751 0.1859 0.2636 -2.1611
 -0.2292 0.2289 1.3682 0.3893 0.8658 -0.3639 -0.5766 0.5221 -0.1067 -1.1098
 0.0385 -0.7549 -1.2397 -0.2158 0.2681 0.6195 1.9491 -0.3128 -0.1423 0.3843
 0.3462 0.1719 -0.2645 -0.0004 0.8025 -0.4099 -1.1786 -0.3037 0.8334 -0.4682
 -0.7653 0.0403 -1.7786 0.1441 -0.6936 -0.7947 -0.0374 -0.3480 -0.6300 0.1057
 0.0427 -0.4471 -0.4725 0.3181 1.1708 0.5664 1.3226 0.1187 -0.5429 -0.9081
 -0.3487 0.8331 0.2770 -0.6461 1.2271 -0.0338 -0.5979 -0.3229 0.7634 0.2090
 -0.0586 0.3057 0.9146 0.3708 0.7496 0.2702 0.4664 0.2071 0.1495 0.0774
 -0.8887 -0.1451 -2.1706 0.1946 -2.0659 -0.7351 -0.5829 -0.2468 -1.9502 -0.2241
 0.6407 0.5091 1.4045 -0.1606 3.1194 1.2748 0.6599 0.0774 1.1758 -0.8565
 1.3829 0.0582 0.7066 -0.8666 1.8545 0.4965 -1.9935 -0.7538 2.3406 -0.7364
 -0.2225 -0.7901 -1.0850 -0.0311 -2.0708 0.2633 -0.9785 -0.1886 -1.3001 0.8755
 -0.8323 0.9039 -0.7006 0.3578 0.8431 0.0171 -1.2531 -0.0416 -1.3951 -1.6742
 -0.3323 -0.2467 -0.6450 -0.2230 -1.0021 -0.5056 -1.9674 0.0188 -0.6286 0.0435
 0.1678 0.1193 -0.6905 -0.2782 -0.5656 -0.2207 -1.6607 -0.4678 0.0309 -0.5684
 -0.5140 0.0649 -1.2954 0.2298 0.4655 0.7788 -1.8891 -0.2347 -1.2398 -1.1371
 0.5137 0.3405 -0.2351 -0.0345 0.1587 -1.9587 -0.6640 -0.0874 1.8043 1.1324
 0.0635 -0.2044 -0.2991 0.1610 0.2450 0.5164 0.3870 0.0150 0.2324 1.0230
 0.7284 -0.1711 -0.3541 -0.3174 -0.7277 0.1060 -0.8974 -0.5471 0.6614 -1.1409
 -0.1405 0.1584 -0.6756 0.4668 1.6313 -0.5287 -1.5088 0.1365 0.6921 0.7488
 -1.6455 0.2375 -0.9658 0.4022 -1.9987 -2.1968 -3.1195 0.5961 -2.1681 -0.0101
 -1.2061 -0.0559 0.0573 0.2116 -2.8093 -0.5953 -0.5789 0.2539 -2.0475 -1.7667
 1.1042 -0.6774 -1.2810 -0.0118 -0.4725 -0.5067 -2.6469 -0.6199 2.1443 0.4594
 -0.2345 -0.4102 0.4864 -0.3857 -3.0682 -0.8932 -0.6172 0.1521 -1.0536 -0.9856
 0.4902 -0.0229 0.6834 -0.1130 -0.5840 -0.3206 -0.7126 -0.0384 0.3753 -0.5243
 0.1217 -0.2610 -0.3913 -0.1106 -1.5917 -0.8470 -3.4542 -0.4457 0.7981 -1.0319
 0.1030 -0.3138 0.3494 -0.8128 -0.1774 -0.3802 0.1791 0.2865 0.2777 0.9050
 0.3362 0.3516 1.5453 -0.0807 0.4870 0.6984 0.8227 0.1370 0.4425 -0.5243
 -0.5336 0.2569 -0.2152 0.1599 0.3106 -0.2160 -0.5684 -0.0064 -0.7418 -0.1893
 -0.2678 -0.4401 0.1032 -0.9792 -1.9266 -0.8850 -2.6339 -0.0320 0.5342 -0.2568
 -0.5768 -1.6376 -2.0142 -1.0232 -6.2929 -2.1552 -3.0410 -0.3761 -0.9782 0.0415
 -0.9373 -0.4376 -2.6306 -0.2172 -1.1970 -0.9100 -0.3986 -0.8085 -0.1160 1.0119
 -1.5853 0.2495 0.9259 -0.9048 -2.1112 -1.1385 -2.4812 0.2610 -1.4170 -1.0741
 -1.5948 -0.4104 -1.9177 0.2305 -1.8200 -1.0795 0.6741 0.0931 -2.0879 0.3306
 -0.5073 -0.3160 -0.2969 0.2294 -0.6660 0.0316 0.3213 0.2867 -1.1294 0.2935
 -1.6448 -0.2581 -0.8980 -0.7174 -3.6110 -1.8135 -2.1667 -0.1943 -1.6907 0.2268
 -0.0982 0.1281 0.7492 -0.2474 -0.9083 -1.3225 1.1541 0.4970 -0.7423 -0.9946
 0.7812 0.1212 0.8398 0.4628 2.2113 1.0088 2.4341 0.1385 0.8303 1.1232
 0.5692 -0.3770 -0.2435 0.1046 -2.1054 0.1933 -1.0409 -0.1487 -0.5948 -0.0238
 -1.2774 0.0768 0.2874 -0.8600 -3.5687 -2.8413 -0.0629 0.1221 -1.5278 -0.4779
 -3.4260 0.1566 -1.6626 -1.1156 -5.4298 -3.6285 -0.7374 -0.0864 -3.8983 -1.9472
 -0.3249 0.7010 -0.2012 -0.3557 -2.2997 -0.5163 -1.8245 -0.4350 -1.4114 -1.1338
 -0.5779 -0.4865 -1.4730 -0.2613 -5.4841 -3.0138 -0.3379 -0.2606 -1.7515 0.5498
 -1.2367 -0.0631 -2.9863 -0.2862 -2.5858 -1.4136 -2.5673 -0.6578 -1.3984 -0.8539
 -1.0407 -0.2012 -1.2450 0.0449 -1.0306 -0.6419 -0.9932 -0.0266 -0.8136 -0.5470
 -1.6810 -0.3115 -2.0105 -0.2224 -6.2435 -2.8714 -1.4364 -0.1921 -3.2282 -0.3100
 -0.0406 -0.5528 -2.1111 0.0856 0.5082 -0.2218 0.6987 -0.0596 -0.5860 0.7122
 0.1507 0.2917 0.5096 0.6494 3.2808 1.6049 0.8147 0.4207 0.6268 0.4997
 -0.6479 -0.2813 0.1292 0.2810 -0.4937 0.0192 0.4951 0.3452 -0.5410 -0.3699
 -1.0108 -0.6258 -3.1347 0.2070 -4.1303 -1.8182 0.7113 -0.0597 -3.3992 1.0034
 -1.0694 -0.5837 -5.8064 -0.0885 -6.5930 -3.5759 -2.1128 -1.2453 -3.3951 0.3364
 2.1385 -0.6014 1.0373 0.6374 -0.8081 0.8979 1.9788 -0.0552 0.7517 0.5216
 -1.1926 -0.7236 -2.2737 0.2382 -3.3657 -0.3505 0.9081 0.1543 -3.5680 -0.1285
 0.8204 -0.0442 0.0657 -0.8954 -2.4543 -0.9287 -1.9674 -0.8214 0.4742 -1.2878
 -0.1544 0.0830 -0.3771 -0.8985 -1.2944 -0.8389 -1.2918 -0.6962 0.3887 -0.5186
 -0.4041 -0.8305 -2.1254 -0.1576 -4.0432 -0.7289 0.4205 -0.4877 -2.0820 -0.4083
 0.9755 0.0975 1.1033 -0.2456 -0.0770 1.1465 -0.7330 -0.0180 -0.5532 -2.3877
 1.6712 0.3131 2.3603 -0.3876 2.7164 1.3694 0.5702 -0.1883 3.3042 0.0247
 -1.0847 0.0841 -1.5931 -0.2088 -0.6829 -0.5380 -0.7701 -0.4946 -0.5514 0.2728
 1.3422 -0.6292 0.3743 0.2231 -1.7685 1.8098 1.2579 -0.0465 -1.3572 -2.4883
 2.0618 -0.8229 0.7719 -0.0200 -3.8863 2.0063 -0.4504 -0.2669 -2.4408 -3.3564
 -0.7203 -0.0920 0.7778 1.2582 3.6914 3.3306 3.0395 0.9605 -1.3847 0.2203
 0.7294 -0.2133 -0.1779 0.2005 -0.1999 1.1611 0.8970 -0.4379 -0.2142 -2.1956
 -1.4126 -0.1890 -1.7477 0.5775 -1.5672 -1.4829 -0.5797 0.3960 -2.5210 0.4605
 -1.3821 0.2105 -1.9983 0.2069 -1.9993 -2.4263 -1.5382 0.0389 -1.6946 0.2787
 -0.7863 0.2062 -1.3765 0.3879 0.1286 0.2886 0.2068 -0.2405 -1.5591 -1.5671
 0.7710 -0.3730 0.4957 0.7385 1.2575 0.9311 0.9815 0.0958 0.3008 -0.1179
 -0.8384 0.8158 0.7561 0.3659 2.9829 -0.4735 0.9870 0.5591 0.5942 1.5913
 -0.6218 0.4166 -1.3074 -0.1956 -1.6994 -1.8190 -2.2523 -0.4113 -0.0224 -0.1188
 0.5823 0.0699 0.6510 1.0717 4.5583 2.7588 2.3843 0.0523 0.6579 -1.0791
 0.7373 -0.6559 1.0925 1.9216 3.2866 3.5716 3.5564 0.4991 -1.0363 -1.6159
 0.7150 0.4814 0.4898 0.1792 3.3687 1.7167 -0.6959 -0.6822 3.0471 -0.4514
 0.3109 0.4153 -0.4996 0.7151 3.4908 1.7805 0.0977 -0.3621 0.4681 -0.1143
 -0.0686 -0.9770 -1.4640 -0.4501 -3.5936 -0.2039 -1.9121 -0.3838 -1.0201 -0.9107
 0.7498 -0.9724 -0.7515 -0.7245 -3.4154 -0.3907 -1.2853 -0.3608 -0.4144 -0.3523
 0.7931 -0.0773 -1.1173 0.1992 0.8073 0.8354 -1.9789 -0.8012 0.9407 -0.4533
 -0.4955 -0.1574 -0.0909 0.5600 0.5894 2.0140 -0.5059 0.2118 -1.5693 -0.2087
 1.1282 -0.2799 0.5200 -0.4165 -0.7123 0.1155 -0.3561 0.0072 1.1326 0.9413
 0.7604 -0.3893 -0.0758 -0.6710 -2.5772 -0.9811 -0.7490 -0.2634 0.3434 0.2316
 0.4803 0.4290 -0.1331 0.9084 3.4294 2.9844 -2.0947 -0.3066 0.5605 -0.1126
 -0.6642 0.1047 -1.3251 1.3585 4.1055 4.4377 -1.3607 -0.4636 -0.5627 -0.1933
 -0.1321 1.0967 0.7435 -0.4572 2.7176 -0.4492 -1.7318 -0.3911 2.4550 1.3871
 1.5207 0.1549 1.3694 0.5593 0.6520 2.1230 -1.8206 -0.1439 0.7046 -0.3891
 -2.0552 0.1764 -1.2599 -0.4239 -1.6314 -2.1986 -1.1052 -0.2211 -1.0761 -1.3621
 -1.4628 0.0624 0.0953 0.0735 -0.9517 -0.9747 0.8686 0.4455 -1.9182 -1.5370
 -0.0237 0.1862 1.0180 -0.0244 -0.3332 0.3085 -2.2396 0.0196 0.0801 -0.7908
 0.9037 -0.0235 1.5476 0.3210 -0.2183 1.1184 0.1106 -0.2623 1.1243 -0.9458
 -0.2009 0.1813 1.7432 -0.2232 1.1607 -0.4395 2.0371 0.7078 0.5548 -0.3935
 -0.7880 -0.1274 -0.0627 0.3964 -1.2515 -0.5333 1.6657 0.6514 -2.1187 -0.2828
 1.3418 0.0422 2.8877 0.1179 0.0215 1.2325 -1.8020 -0.1376 2.5410 -0.2846
 1.2551 0.8317 2.6591 0.0774 0.5085 1.5508 -3.5803 -0.9398 3.3793 -1.2689
 0.9219 0.1754 1.5281 -0.2045 -2.0669 -1.0992 -0.2187 0.3543 0.5933 1.6925
 0.1358 -0.2962 2.1913 0.6252 1.3021 1.2989 1.0279 0.5122 1.2602 0.6701
 -0.8127 -0.1941 -3.2749 -0.7245 -4.2462 -2.1585 -3.0804 -1.0114 -1.9432 0.3617
 -0.4086 -0.5104 -3.2483 -0.0327 -1.8894 -0.6080 -1.3640 -0.7788 -1.3767 0.4457
 -0.4918 -0.4013 0.1624 -0.0887 -2.5408 -0.8642 -0.3910 0.0602 -0.5375 0.6913
 -1.9418 0.3073 -1.5641 0.6191 1.7792 -0.1108 0.2268 0.0605 -0.2546 1.9186
 -0.6491 0.0936 -1.6686 -0.1094 1.2524 -0.7549 0.6259 -0.0279 -0.1651 1.1998
 0.7158 -0.5392 -0.7458 0.3036 0.1612 1.3321 1.2740 -0.2138 -0.3526 -0.2815
 -2.1207 0.1812 0.2967 0.1509 0.0874 -0.7699 1.2000 0.4427 -0.3863 2.6187
 -1.5337 0.3932 0.2200 0.2818 0.1661 -0.9536 0.1090 0.1159 0.8405 3.9534
 -0.1496 -0.7004 1.0850 0.2342 0.0659 -0.0984 4.0476 1.1163 -0.2341 1.3680
 -1.9457 0.4128 -0.4228 -0.0841 0.6206 -0.0132 0.7501 0.0342 -0.4114 1.4659
 -0.1746 -0.5479 -0.6566 0.0779 -5.0773 -1.5864 -1.7427 0.1462 -2.2893 -1.7668
 -0.3163 0.0433 -0.1484 -0.1363 -1.8108 -0.4328 -2.5034 -0.1583 -0.9380 -2.1828
 -2.0223 -0.1430 -1.6278 0.0545 -2.2915 -1.2675 0.0282 0.1689 -2.1803 0.3788
 -0.0072 0.3735 -0.4759 -0.7612 -2.3697 -1.0601 -2.7566 -0.6776 0.8717 0.1016
 0.8543 0.2032 0.3129 -0.5021 -0.3795 -0.4830 -1.7003 -0.1238 0.5375 -1.2638
 -0.5153 0.5174 -0.0102 0.5244 2.6453 0.9541 -0.4992 -0.0270 0.1800 -1.1289
 -1.7567 0.3483 -2.2065 -0.3663 -3.2977 -2.6173 -0.8538 -0.2717 -0.9452 1.5462
 -1.3388 0.2371 -0.3012 -0.3232 -3.9991 -1.6772 -0.0061 0.1626 -1.1750 1.9556
 -0.8242 0.3704 -0.5781 -0.2927 2.7773 0.4735 2.7004 0.0891 0.0901 -0.0283
 0.4778 0.6964 0.0029 -0.3144 -1.1914 -1.0485 0.0158 -0.5996 1.0522 0.7250
 -0.8307 -1.1290 -1.6494 -0.1577 -2.1722 -0.1440 0.6067 -0.1644 -1.5521 -0.4424
 0.0553 -0.5514 -0.6587 -0.3123 -1.8859 -0.6532 -0.9060 -0.4884 -0.0055 0.1661
 0.0372 -0.0495 -1.1985 -0.6040 -2.3789 -0.9529 -0.3481 -0.7486 0.0323 -0.3222
 -0.1023 0.2593 0.5814 -0.6035 -1.0191 -2.2550 0.5864 0.0118 1.2488 0.9606
 0.5778 -0.3944 0.4629 -0.2775 0.2635 -0.6635 0.2710 0.1571 0.8085 0.0056
 1.0652 0.0962 0.2090 -0.4833 0.7556 0.5103 -2.2833 -0.7582 1.9187 0.2598
 0.6118 0.1903 -0.3149 -1.1409 -1.5673 -2.0482 0.5337 -0.6189 1.6939 0.5853
 0.1893 0.1114 0.2813 -0.6296 0.0830 -1.5276 3.7167 -0.1099 2.1081 1.4008
 2.3005 0.9883 1.0725 -0.1969 2.9359 0.9154 0.3285 -0.6123 2.2182 -0.7110
 0.2451 0.1196 -0.3598 0.2201 2.1831 -0.3805 1.6398 0.2629 1.4297 1.8615
 -1.6410 0.4881 -1.5742 0.0550 -1.7818 -0.4303 -1.4378 -0.4011 -2.8828 -1.7559
 -1.6685 0.0992 -1.2107 0.3107 -2.6957 -0.8267 -1.1172 0.1748 -3.2156 -0.5038
 -0.3650 0.4517 -0.9900 0.1889 0.4902 -0.8850 0.0432 -0.0794 -0.2874 0.0414
 -0.7644 -0.0660 -1.0850 -0.1657 -0.9805 -0.9094 1.4332 0.3778 -1.7986 1.3849
 -1.2363 -0.1354 -1.0302 0.0492 -1.0101 -0.5371 -0.7195 0.3843 -2.2110 -0.3616
 0.0238 0.2700 2.1367 0.2141 -1.2855 -0.0594 0.1368 0.5598 -0.8531 0.0625
 0.0051 0.5849 -0.0782 -0.0977 1.3695 -0.9698 1.9959 0.3770 -0.5126 0.6876
 -0.2718 1.2059 -0.8810 -0.2255 4.3417 -0.2182 2.5314 0.0435 0.5454 1.4783
 1.9837 -0.1046 1.7180 1.1629 4.5113 2.0738 0.9629 0.8361 1.6774 0.9813
 0.4146 0.3249 0.8700 -0.6225 2.0459 0.1797 0.2321 0.1639 1.5822 0.0874
 1.5292 -0.5402 -1.1202 0.3357 -2.4037 0.2611 -1.5669 -0.9218 0.3414 -0.3206
 0.4425 -0.8490 -1.3353 0.0219 -3.0524 -0.2865 -0.5863 -0.5631 -0.1228 -0.4165
 0.9313 -0.2950 -0.3132 -0.0374 -0.1281 0.3514 -0.9260 -0.1368 0.5561 0.0019
 1.1737 -0.2804 0.5646 -0.0604 0.0018 0.2268 1.2053 0.1702 0.5194 -1.2247
 0.3514 -0.5732 -0.6031 -0.2718 -2.4739 -0.5709 -1.1690 -0.3597 -0.3723 -1.3801
 -0.5726 -0.8403 -0.7855 0.6250 -0.5176 0.1945 2.0693 0.4377 -0.6872 1.5156
 1.9704 -0.4896 0.2471 0.3387 1.4338 1.0440 0.7843 0.3849 0.8122 -0.2559
 3.9295 0.2824 2.2607 0.0280 3.1531 1.2850 0.2388 0.0011 3.5594 -0.3992
 1.2237 -0.4513 3.3388 -0.1824 2.7581 3.0226 0.9492 0.7334 1.5982 -0.4864
 0.8350 0.3980 1.3100 -0.5053 1.6243 -0.8856 0.6903 0.1696 1.6120 0.1169
 -0.7801 -0.1732 0.7072 0.6694 0.4769 1.6398 0.2269 0.4819 -1.4625 -0.5845
 -1.7375 0.2954 -0.9502 -0.0606 0.1626 -0.1505 -0.2298 -0.0289 -1.4533 -0.7170
 -0.0880 -0.0143 1.1526 -0.1004 0.5144 0.0657 -0.0980 0.3269 0.1338 -0.9882
 0.2491 0.0558 0.1973 -0.0353 3.8708 1.0658 1.3737 0.0832 1.0063 -0.1909
 -1.5615 -0.1117 -1.4432 -0.0275 -0.7511 -0.8524 -0.6838 -0.0233 -1.6529 -0.5321
 -1.1976 0.3802 -0.6753 -0.4134 0.9447 0.3232 0.2410 -0.1872 -0.0774 -0.7293
 0.3485 -0.1561 1.8119 -0.1254 3.5416 1.4542 0.6179 0.5381 1.2512 -1.4910
 1.9064 -0.2616 4.0776 0.3649 6.7343 3.0161 3.3441 1.4250 2.5638 0.1463
 -0.7145 0.6711 1.8261 0.2538 2.0837 0.3018 2.1056 0.4433 0.2621 0.1614
 0.0173 -0.1441 -0.3575 0.0717 0.5844 -0.4903 0.3842 0.5176 -0.4865 0.9378
 -0.5896 -0.0921 -0.8035 0.1827 -0.7340 -0.0145 -1.0219 -0.4720 0.3812 0.1126
 0.4408 0.1464 -1.2944 -0.1380 -1.9804 -0.8764 -2.0738 -0.8393 0.3361 0.0307
 -0.8176 -0.0784 -1.1785 -0.0823 -0.5420 -0.8156 -0.5116 -0.1653 -0.5469 0.5803
 0.8014 0.4380 0.4822 0.0805 0.7524 0.7379 -1.5962 -0.0608 -0.1726 -0.9708
 0.0862 -0.1817 -1.2427 -0.2900 -3.6061 -0.6929 -2.2684 -0.6357 -1.2630 -0.9486
 1.2179 0.8033 0.2357 -0.5229 0.6377 -0.7337 -0.4455 -0.8641 1.9663 0.2180
 -0.0877 0.3445 0.4292 -0.3250 0.6666 -0.0356 -1.0440 -0.1693 -0.1883 -0.4677
 -0.4158 0.2256 1.4277 0.2936 3.4741 1.4451 0.7852 0.7968 -0.0366 -0.1389
 -0.6729 0.0855 -2.2892 0.5803 0.2371 -0.2895 -0.3843 -0.1441 -0.2922 2.1402
 1.6243 -0.4858 1.8984 -0.3520 -0.6549 1.1206 1.0171 0.2827 0.0079 -1.5783
 -1.2182 0.4721 -0.7871 -0.3414 -0.9140 -0.8746 -1.4241 -0.4605 -0.0966 0.4583
 -0.1055 -0.2238 0.1820 0.1675 -1.1772 -0.1513 -0.4366 0.2232 -0.5699 -0.0486
 -0.0422 -0.0590 -0.4995 -0.2081 -2.7272 -0.6007 -1.1657 -0.1922 -1.2377 -0.7074
 1.0856 -0.6782 1.0787 0.4479 0.0722 0.6571 -0.1398 0.3405 0.7953 -0.0103
 -0.7043 -0.4280 -0.9381 0.4275 -1.8216 -0.8198 -0.6402 0.0990 -1.0876 -0.5079
 0.4815 -0.0121 -0.0085 0.7122 0.8692 0.1928 0.1117 0.5487 -0.3935 1.3636
 0.1457 -0.3705 -0.4381 0.5790 -2.2734 -0.4050 -1.0796 0.2632 -1.3212 0.0652
 0.9593 -0.0657 0.9655 -0.2387 0.1241 0.4570 -0.3627 -0.1952 1.0559 -0.1143
 1.1478 0.1154 1.8673 -0.8022 -0.2979 0.2453 -0.9449 -0.1984 2.0871 -0.9925
 -0.0516 -0.0658 0.7101 0.8992 3.2188 1.4755 3.1170 0.6334 -0.6322 -0.2303
 0.1458 0.1179 -0.3781 -0.3154 -2.6005 -1.5712 -0.6950 -0.2832 0.0802 0.6408
 -0.4744 -0.2928 -0.0744 -0.1398 -1.0239 -0.1701 0.3182 0.0182 -0.6269 0.0045
 0.4357 -0.3743 0.3760 0.1882 -0.5099 0.3541 1.2714 0.0331 -0.3208 -0.2781
 -1.6554 -0.2008 0.0028 -0.0083 0.1766 0.3668 0.1397 0.3970 -1.1703 0.0635
 -1.1797 -0.3625 -1.7368 -0.3475 -2.0528 -0.3487 -1.4556 -0.4447 -1.3162 -0.2862
 1.1508 -0.7455 2.0755 -0.2184 0.6660 1.6079 1.0432 0.5310 1.1682 -0.6729
 -0.3658 -0.8872 -0.0188 -0.0290 -1.3291 0.6363 0.4638 0.1893 -0.6727 -0.4821
 -0.3002 0.1203 0.6082 0.3378 0.5401 0.1163 1.0673 0.3967 -0.3803 0.5988
 0.3050 0.4657 1.7013 -0.2150 1.9781 -0.2339 2.9393 0.2841 0.9166 1.0633
 0.2239 -0.0345 -0.9738 0.5904 2.1350 2.0887 -0.9290 -0.2031 -0.0937 -0.3064
 -0.5257 -0.2645 -0.3148 0.0351 -0.6161 -0.6427 1.3116 0.3931 -0.5756 0.7426
 -1.0606 0.1854 -1.1690 0.0085 -0.5504 -0.8143 -0.3870 -0.2136 -0.7605 -0.0036
 -1.1041 0.0211 -1.2024 0.6144 1.2931 0.6483 0.3922 0.1866 -0.9856 0.1454
 -0.8153 0.2787 -1.2664 -0.4197 -2.6083 -1.6498 -1.4901 -0.6942 -0.5095 -0.3683
 -0.4043 0.2721 -0.3356 -0.2300 -3.0833 -1.2181 -1.2968 -0.4700 -1.0719 -1.1508
 -1.7674 0.6062 0.0353 -0.1583 2.5179 -0.6658 1.2106 0.2035 -0.0434 0.0734
 -1.9268 0.4822 -1.4627 -0.1806 -0.6498 -1.0582 -0.4486 -0.3393 -1.2390 -0.6171
 0.6269 -0.1805 0.2128 0.2021 -0.0076 0.9918 1.0371 -0.0247 0.0102 0.3769
 0.3125 0.0420 -0.7228 1.0762 1.0711 0.9479 1.5268 0.5635 -1.2923 1.3783
 1.0627 0.2564 1.9787 -0.1778 1.1799 1.0353 -1.5359 -0.3229 2.4872 -1.1871
 -0.3959 0.0395 -0.7409 -0.4077 0.4147 -0.4383 0.1303 -0.0994 0.1227 -0.2784
 0.1735 -0.0590 -0.9381 -0.3732 -1.1175 -0.6523 -1.3955 -0.4781 0.1911 -0.0853
 0.6109 0.1154 -0.0555 -0.5143 -0.2317 0.0416 -2.3018 -0.7397 1.4365 -0.8274
 0.0523 0.0028 -0.9325 -0.0315 -1.9371 -0.9377 -0.3080 -0.3427 -0.6562 0.6865
 -0.4219 -0.4881 -1.9012 0.3937 -1.7096 -0.5648 -0.3458 -0.1943 -1.2227 0.8618
 0.4792 0.3127 -1.6581 -0.4484 -1.8112 -1.1398 -2.1907 -0.7769 -0.2065 0.7404
 0.2374 0.1396 -1.9971 -0.2145 -2.4551 -1.2633 -2.2977 -0.9319 -0.1278 0.4564
 0.1844 0.2770 0.9926 0.4923 2.5569 1.3750 1.7076 0.2588 0.7871 -0.1218
 2.4864 -0.4824 2.7705 0.0857 2.9763 3.0507 1.9209 0.1822 2.8786 -1.3159
 -0.9845 0.2761 0.2307 0.1171 0.4324 -0.4794 0.1497 0.1603 -0.1173 1.7333
 0.6226 0.3573 0.1360 -0.4770 0.3767 -0.5437 -0.4766 -0.3151 0.7012 -0.6154
 0.2394 0.0020 0.6425 -0.2206 -0.9316 -0.4361 -0.0964 0.0848 -0.2065 -0.4021
 -0.1703 0.3795 0.7118 -0.1887 -0.1924 -0.8315 -0.4185 0.0166 0.2679 0.3514
 0.5408 -0.2655 0.4155 0.3458 -0.6941 0.7686 0.9652 0.2100 -0.7329 -0.3902
 0.0799 -0.2064 0.3527 -0.0987 -1.4637 0.9502 -0.3127 -0.1003 -0.9132 -1.2006
 0.8684 -0.4340 1.1441 0.1974 -1.1285 -0.4256 0.0617 0.5723 0.3393 -0.6666
 0.8824 -0.3144 1.1502 0.1133 -1.5073 0.2872 0.0739 0.2634 -0.3282 -0.4982
 0.9502 0.3149 0.9631 0.1074 2.9770 1.7719 0.7789 -0.1840 1.6911 0.5949
 -0.4367 1.1288 1.9058 0.3188 6.5174 1.7553 2.3859 0.4348 1.5446 0.3355
 -0.6439 -0.1017 -0.6641 0.1223 -2.5741 -1.0273 -0.6173 0.1518 -0.9908 0.8334
 0.5777 -0.1520 0.1236 0.3024 0.0028 -0.1012 -0.1446 0.2900 -0.4606 0.0553
 -0.1243 -0.3656 -0.5513 0.3351 -0.6042 0.0014 0.7751 0.2343 -0.9443 0.2728
 -0.3499 -0.3956 -0.6992 0.3143 -1.9442 -0.4557 0.2130 0.2888 -1.4000 0.8805
 0.3325 -0.1473 0.5473 0.4972 2.1691 1.5538 1.8982 0.1627 0.3142 -0.1497
 0.0512 0.1079 0.0287 0.3794 0.9503 0.3232 1.2049 -0.1922 0.4078 -0.0673
 -0.6373 -0.5018 0.0922 -0.3144 0.8033 0.6645 1.7426 0.2469 -0.5558 0.2071
 -0.2961 -0.4081 0.4981 0.3696 0.8792 1.0405 2.2692 0.4258 -0.6333 0.1299
 0.9014 0.5202 2.0627 0.4700 2.2788 1.2524 0.8017 0.3588 1.2607 0.3787
 0.3205 0.4867 -0.9890 0.5739 1.3937 -0.1577 -2.5603 -0.1502 1.1378 1.5742
 -0.1613 -0.2016 0.1182 -0.5505 -0.1555 -0.5662 1.3034 -0.1615 1.1402 0.1955
 0.5796 -0.7158 0.9142 0.1747 0.0218 1.3878 0.8172 0.4509 -0.3851 -0.7696
 0.7536 -0.1762 0.7925 0.0414 0.0460 1.5834 0.9927 -0.0587 -0.6303 -0.9947
 -0.1926 -0.3576 0.0600 -0.0628 -0.2706 0.3799 0.9750 0.1530 -0.0418 -0.7613
 -0.4460 0.5192 -0.3566 0.3138 2.6725 0.7196 -0.6044 -0.1436 0.7546 0.1325
 0.0312 0.1923 -0.6200 0.4376 0.8335 1.2245 -0.3904 -0.1464 -0.5415 0.5747
 0.0346 0.6162 0.2234 0.2011 -0.6088 0.3579 0.3759 -0.1891 -1.5453 -1.2011
 -1.7812 0.3611 -2.1980 0.3522 1.3030 -0.4767 -1.3997 -0.1777 -0.4854 0.0760
 -0.8203 -0.0681 -0.5853 0.3151 2.6431 -0.3604 -0.1488 0.3352 1.7339 1.8758
 0.8661 -0.4039 2.5308 -1.0419 -0.3024 -0.2751 -1.0208 0.3110 2.7133 -0.1080
 -0.8940 0.8324 -1.0374 -0.2997 1.1073 -1.1187 0.4906 -0.1780 -0.4740 0.5032
 -0.5391 0.1097 0.3042 0.1882 1.0954 0.6436 0.9044 0.0626 -0.3472 -0.6670
 0.0303 0.1802 0.0729 1.0181 2.6181 1.1805 1.3604 0.1749 0.3056 0.0344
 -0.8658 0.5147 -0.8849 -0.2577 1.5976 -0.4660 -0.0144 -0.4402 0.3593 -0.0111
 1.4538 0.2606 1.5745 -0.4320 -0.0293 0.4334 -1.2172 -0.3541 1.8597 0.0066
 0.8758 0.0528 1.2376 0.2952 0.4918 0.6907 -0.4232 -0.0103 1.5674 -0.3394
 1.1306 -0.4853 -0.6196 1.1404 1.7517 1.3643 0.7482 0.0059 0.9265 0.8362
 1.0725 0.2927 -0.0238 -1.4258 -1.9085 -1.1820 -3.5983 -1.1614 2.3663 -0.6725
 0.5192 0.5767 1.9807 -1.7695 -1.1040 -0.4375 -0.8504 -0.4153 1.2643 -0.4269
 -2.0099 0.5241 0.2593 -0.8600 -1.0148 -2.7456 1.7071 0.4108 -1.0886 1.1789
 2.0808 -0.1223 0.2931 0.0201 -0.5194 0.1072 -0.4462 -0.1855 0.8193 -0.0635
 -0.7394 0.2105 -1.7870 0.3829 0.0089 -0.3155 -1.5439 -0.4442 -0.3438 0.5031
 0.1160 0.1112 -0.0648 0.0545 2.3016 1.5973 -1.4081 -0.3138 1.2339 0.3036
 0.6597 0.3364 -0.5600 -0.1314 -0.9112 -0.5554 -2.1677 -0.4773 0.1108 0.0092
 -0.9353 0.0355 0.3813 0.5424 0.2604 -0.7202 0.9604 0.7320 -0.4789 1.2388
 -0.7265 0.2114 0.2615 -0.2379 1.8433 0.0272 0.5427 0.0181 1.0397 1.3448
 -0.0865 0.1777 1.5767 -0.2417 2.4969 2.1794 -0.7375 0.1194 0.9586 -0.9810
 -1.1023 0.2455 -0.0259 0.0264 -2.0473 -2.7811 -0.3802 0.5964 -1.3510 0.7651
 -0.4178 0.4269 -0.3489 0.6984 -0.5918 -2.6385 2.1350 0.6366 -0.7656 1.6028
 -0.5209 -0.2442 -3.3300 0.0902 -3.4341 -2.3025 -0.0152 -0.1036 -2.5035 1.1177
 1.1477 -0.4967 2.3991 0.3581 2.4740 2.1325 2.5294 0.9139 0.3848 -0.5876
 0.5619 -0.0725 0.4982 -0.5327 -1.7882 -0.2814 -2.1736 -0.3940 0.7059 -0.5218
 0.1802 0.5906 1.9136 -0.4340 -0.0049 -0.5723 -1.2753 -0.0758 1.6346 -0.3286
 1.1179 -0.5390 1.4468 0.1122 -0.7394 0.3325 0.4875 0.4355 0.4261 -0.1455
 0.2023 -0.3742 0.0360 -0.5296 -1.1894 0.4675 0.9135 -0.1312 -0.0353 0.6079
 -0.2673 0.6076 0.1883 -0.2758 -1.1998 -0.9707 -0.5730 -0.0853 -0.3729 0.4414
 -0.4097 0.6491 0.4130 -0.1989 0.4138 -1.3484 -1.1470 -0.3319 1.3926 0.4826
 0.4383 -1.2642 -0.9917 -0.2655 -4.1175 0.0163 0.9702 0.1529 -2.0552 0.4171
 1.9062 -1.0826 0.2218 -0.0886 0.1797 2.7321 2.2798 0.2015 -0.4447 0.5831
 2.1472 -0.6809 1.3844 -0.4362 0.1017 1.4086 1.3702 0.0181 0.8643 -2.1262
 -1.4229 0.1298 -0.9799 0.5643 3.0500 0.4382 0.1131 0.3890 -0.0224 0.1228
 -0.2196 -0.0058 1.1506 -0.0496 -1.0256 -0.4372 1.6174 0.3149 -0.7242 0.3854
 -0.3035 -0.0795 -0.0633 -0.0627 -1.2442 -1.0883 1.1850 0.2078 -0.3199 2.2137
 -1.2679 -0.2660 0.0317 0.2324 0.9508 0.5247 1.6718 0.5323 -1.2331 0.0665
 -1.0743 0.6476 -0.3453 0.3129 1.5633 -1.0809 0.9837 0.2310 0.1167 -0.3061
 1.6607 -0.3600 1.2190 0.0716 -0.1516 0.5154 2.3433 0.1547 1.0423 0.8736
 -0.5102 -0.1061 -0.8773 -0.2044 -2.0839 -1.0207 -0.6460 -0.0294 -0.8930 2.0276
 -1.4811 -0.0031 -0.5923 0.4774 0.6872 -0.1554 1.8348 0.4268 -1.5116 -1.9684
 -0.5232 0.6836 1.7947 0.8263 5.2878 0.9814 2.0676 0.8808 1.1124 -2.5206
 -0.3807 0.3953 0.4684 0.5985 4.7703 1.2635 1.9216 0.3856 -0.1413 -0.8415
 0.7472 0.3557 0.3319 -1.1662 -1.3628 -0.2666 -2.9944 -0.9898 1.3401 -0.7755
 -0.9669 -0.2385 -1.6596 0.7532 -0.4039 0.0785 1.3683 0.2883 -1.8425 0.9523
 -0.5146 -0.1083 -0.2065 0.3403 -1.0799 -0.1172 1.4996 0.5198 -1.3133 0.1876
 -0.0501 0.2924 -0.5940 -0.1867 -0.5131 0.1443 -0.5481 -0.5652 -0.1950 -0.5757
 1.7142 -0.1039 -0.2763 -0.6994 0.5016 0.8165 -0.3971 -0.7382 1.3925 0.7574
 -0.3819 0.1841 0.6326 0.7665 3.6616 1.6937 3.2054 0.8607 -0.3957 0.2791
 -0.2747 -0.2940 0.2728 -0.1745 -1.9727 -1.2989 0.6183 0.4267 -0.2918 -0.5071
 1.0825 0.1085 -1.4323 -0.5523 1.2586 1.3431 -0.9390 -1.3136 0.9544 -0.2701
 1.1833 0.1843 -0.9786 -0.9536 3.0989 1.2497 -2.0833 -1.3524 2.7133 1.6027
 1.5543 -0.0952 0.0467 0.3547 0.7421 2.2038 -2.1507 -0.4236 0.1116 -0.4948
 -0.2858 0.2117 0.7484 0.4181 -1.3841 -1.5785 0.3608 0.4788 -0.7949 0.4975
 0.4511 -0.0064 -0.0716 -0.2997 0.8433 0.7156 -0.5995 -0.4568 1.4515 -0.9565
 0.4452 -0.0087 -0.0652 -0.3858 2.2565 0.4289 1.3703 -0.3506 1.9214 -0.1989
 0.7402 0.1391 0.2239 0.3258 0.5284 0.3272 -0.0371 -0.1835 0.6387 0.1707
 0.2785 0.4050 1.9368 0.8103 1.5593 0.2125 0.9520 1.0149 -0.2721 -0.9777
 1.0306 0.2649 0.3220 0.0116 3.5286 1.4232 -0.1293 -0.3526 2.3559 -0.1865
 -0.5230 -0.0260 -0.9219 -0.6942 0.6357 -0.5530 1.5936 -0.3432 0.2164 0.6368
 0.6035 0.6541 1.1005 1.1384 0.4886 0.3724 -1.7763 0.4285 -0.5360 -1.2712
 -0.2410 0.8976 2.1066 0.5816 -1.6887 -1.4680 -2.5871 0.9559 -1.0162 -1.4029
 1.2337 -0.3374 3.1975 0.6929 0.7560 2.0136 0.5933 0.6160 1.0655 -1.2036
 0.1890 -1.0898 -0.7454 0.2807 -1.5893 1.2029 1.6704 0.3090 -1.6269 1.0080
 0.0252 0.7889 0.5305 -0.4574 1.9215 -0.5761 -0.5011 -0.2685 1.5019 0.0525
 -0.0833 1.0659 -0.0389 -0.2208 2.7970 -0.2926 -0.9203 -0.1415 0.6890 -0.0653
 1.0534 -0.1576 1.4225 0.3023 0.9277 1.8092 1.0663 0.2802 0.2600 0.2760
 0.2339 -0.9799 -0.9220 -0.1920 1.5771 0.9658 0.2879 -0.0704 1.3250 1.3265
 0.9923 0.7920 2.2629 -0.3178 2.8046 0.5690 -0.5612 0.0647 2.0536 0.0168
 -0.2516 0.6981 -1.2787 0.1778 -0.1683 -1.1809 -1.2751 -0.0552 -1.0464 -0.7079
 1.4693 -1.4351 1.1400 0.1385 0.0691 2.2861 0.5368 0.0292 1.4603 1.2223
 1.4188 -2.0072 0.4477 -0.5724 -2.1523 0.6197 2.0584 0.0146 1.2407 2.2475
 -1.8451 -0.1276 -0.5991 0.5906 1.5329 1.0505 1.3716 0.2561 -0.8472 1.5877
 -0.5316 0.3719 0.8972 0.3285 1.5843 0.9489 1.7461 0.2337 -0.2306 -2.0154
 0.0532 -0.0082 -0.6169 0.1387 -1.3796 -1.1038 -1.5251 0.1444 -0.5504 1.1003
 1.9093 -0.3440 0.8490 -0.0597 -0.5921 -0.1772 -1.3463 0.0211 1.4048 0.3946
 -0.2826 0.1342 0.8828 0.7586 2.2507 1.1219 1.5458 0.4828 0.4269 0.2051
 -1.0424 1.0375 1.3032 -0.7234 -0.5999 -0.7718 -1.4050 0.1033 -0.9126 -2.0625
 0.6469 -0.1171 1.2579 0.3301 0.2898 -0.0059 0.6652 0.5908 0.2802 1.4318
 2.3676 -0.9066 0.7376 -0.2962 -0.1709 0.7811 -0.6476 -0.1745 1.6816 -0.4299
 -2.6254 0.9329 1.3879 0.2027 0.6994 0.2326 1.0895 0.7523 -2.2278 -1.2691
 -3.5954 1.1099 0.3072 0.3708 0.5504 -0.1675 2.4440 1.0900 -4.4696 -1.8553
 -0.7961 0.7276 -0.7471 -0.1705 -1.8143 -0.6857 -2.0016 -0.6495 -0.1627 -0.1425
 1.1539 0.4136 -0.5228 0.1145 2.8342 1.4543 0.4803 -0.9148 1.5971 1.0930
 0.4169 -0.8036 1.0983 -0.3334 -1.9287 -0.0829 0.4834 0.4919 0.0673 -0.5847
 -0.4206 -0.5508 1.6124 -0.0214 0.3662 0.4615 1.5452 1.0365 -0.6119 -0.2388
 0.4653 0.2305 0.3356 -0.2452 1.6615 1.2715 0.2744 -0.4131 1.3716 0.7446
 1.0410 -0.4976 -1.1623 0.2460 -1.8087 -1.2823 0.3869 -0.4173 0.4614 1.7738
 -0.6007 -0.4864 0.1452 0.1139 0.2093 0.2623 1.2175 0.6480 -0.3759 0.4100
 -1.5582 0.0821 1.0853 0.2579 1.2305 0.3452 0.8886 0.9350 -1.8263 -1.1604
 0.9588 -0.1313 -2.2013 0.1630 -1.2301 -0.5444 -0.0032 -1.1597 1.3589 2.1530
 2.7380 -0.5521 -2.4644 0.1406 -0.3895 0.5595 0.0462 -1.7036 2.6062 1.1625
 0.6275 0.1191 0.0980 -0.2698 -0.2735 -1.0915 0.3100 -0.4097 2.1414 1.4499
 0.7181 0.6603 1.3922 0.9804 2.1058 1.2785 -1.2481 0.5149 0.4918 -0.1417
 -1.8318 0.1864 -0.8734 -0.2635 0.4271 -0.9808 1.4970 0.1284 -1.2060 -0.1729
 -1.4060 -0.0352 -1.4222 -0.0773 -0.9093 -0.9398 0.4183 -0.0619 -1.3884 -0.0895
 0.0560 0.8351 0.9777 0.3066 1.4408 -0.4073 0.1553 0.2015 0.9119 0.4855
 -1.2119 -0.3197 -0.4438 0.3228 -0.2680 0.7575 0.0854 0.7921 -2.3106 -0.4864
 -0.7242 0.4056 -0.3766 -0.6775 0.6161 -0.7529 0.4998 -0.3406 0.7487 -0.3648
 0.0021 -0.4904 -1.5178 -0.0948 -1.9372 -0.1316 -1.0133 -0.5923 -0.5972 0.0404
 -0.3198 0.5972 0.8535 0.3003 1.4308 0.6762 0.1141 0.4762 -0.0714 -0.1398
 -0.9740 0.9850 1.2791 0.6977 4.3752 1.5189 -0.9100 0.8026 -0.2190 -1.1620
 -0.6043 0.4057 0.2877 -0.1404 0.4039 -0.4317 1.1394 0.4704 -0.5843 1.1002
 1.7374 -0.7526 2.5683 -0.2358 1.6102 1.8211 1.1576 0.0905 3.2256 1.0534
 0.0757 0.2389 -2.1614 -0.1318 -1.6512 -0.7730 -1.6235 -0.6985 -1.1229 -0.1883
 -0.2631 0.1058 -1.9769 -0.2666 -1.6077 -1.1474 -1.8660 -0.6448 -0.4305 -0.3651
 1.1156 -0.3013 0.6121 -0.0941 0.9921 0.7598 1.0597 0.0425 1.5571 1.7559
 0.7648 -0.2741 0.4502 -0.7106 -0.3810 -0.1183 -0.1143 -0.6878 1.6987 -1.3895
 -0.0872 0.6154 -1.3407 -0.1967 -0.1772 -1.5572 -1.1603 -0.3683 0.0680 0.5145
 -1.1956 0.0944 -1.0253 0.1794 -1.2894 -0.8603 -1.6129 0.0157 -1.2014 -0.7903
 1.7421 -0.1170 1.4947 -0.3609 1.8285 0.7404 1.4246 -0.3262 3.2477 0.7543
 2.6273 -0.4146 1.9735 -0.7876 0.0112 0.7309 -1.0429 -0.7148 3.7906 0.4005
 0.6069 -0.0862 -0.0335 -0.0002 0.4903 -0.7866 0.7714 0.1565 1.3741 0.2934
 -3.0427 1.1633 0.1283 0.1407 2.0979 -1.0790 1.1413 0.7023 -1.2449 0.8578
 2.0307 -0.4178 1.6500 0.1671 -0.3595 1.1229 0.1459 0.0729 0.5627 -1.1227
 1.4964 -0.2094 1.2893 -0.2511 -1.3798 0.4917 -0.1988 -0.1692 0.0588 -1.0031
 -0.6423 0.5000 1.3997 0.1076 2.1280 0.1155 1.6629 0.7607 0.2160 -0.1028
 -1.2711 0.7580 -1.0776 0.1189 0.9292 -0.5676 -0.1332 -0.0404 -1.5694 0.5436
 2.3383 -0.5515 1.9523 -0.1774 -1.1552 0.9781 0.2953 0.2691 0.3034 -0.5285
 0.3831 -0.3855 -0.5285 -0.6902 -2.6545 -0.6173 -1.1201 -0.6668 0.1020 -0.0225
 -1.2406 0.8593 0.5212 0.4136 3.2164 0.1838 1.3071 0.7596 -0.4678 0.9599
 -2.6316 0.6506 0.6003 0.6618 0.5885 -1.0276 1.2188 1.2956 -2.5310 0.9622
 0.0595 0.1953 0.2148 -0.6925 2.0856 -0.0587 0.4797 0.0907 0.9683 0.0678
 2.0303 -0.0742 -0.4183 -0.7073 -2.1037 -0.5482 -0.2599 -0.9899 1.7761 1.4286
 -0.5983 -0.2997 0.4280 0.7364 2.4467 1.5328 1.7131 0.6575 -0.6136 0.1506
 -0.4281 -0.3704 0.0355 1.1467 0.8459 0.9343 1.9159 0.7601 -1.5859 0.2283
 1.2976 0.0208 0.2847 -0.4628 1.4168 0.3071 1.3800 -0.3107 1.9377 1.0832
 2.0441 -0.6266 0.3734 0.4670 -2.1864 0.9463 -0.8448 -0.1006 0.0362 -0.3682
 -1.0338 -0.4628 0.2928 0.9438 2.5856 0.6910 2.5648 1.1687 -0.7266 -0.2357
 -1.1530 0.2067 -0.4500 0.5552 -1.6827 -0.8360 0.3612 0.3595 -2.3389 -0.2088
 2.4437 -0.2598 1.3796 -0.3402 0.0857 0.7726 0.3227 -0.2472 2.2995 0.3944
 1.3282 -0.9252 -0.7241 -0.4767 -3.0356 0.1104 0.3347 -0.5933 0.5522 0.7755
 0.0389 0.3708 -0.2549 -0.1549 -0.2077 -1.5275 -1.0940 0.1158 -0.0467 -0.4077
 0.3108 0.3587 2.1838 0.7056 2.5989 0.7686 3.3240 1.1038 -0.0590 -0.0050
 -0.9715 0.1568 -1.2053 -0.0049 0.2099 0.2574 -1.9672 -0.4021 0.0253 -0.4364
 0.2328 -0.3456 -0.1826 0.1437 0.4794 2.0248 -0.1706 -0.3232 0.0768 -0.5715
 0.0789 0.6204 0.9405 0.4431 2.4586 0.4211 0.9045 0.6377 -0.1271 0.0025
 0.0972 -0.4865 2.1676 0.4917 2.5955 2.3250 3.0689 0.7417 0.4474 -0.5309
 -0.3054 0.0348 -0.9926 -0.7880 0.6291 0.9044 -1.3622 -0.8470 0.1510 -0.5738
 1.2459 -0.7571 -0.4344 0.1998 -1.1477 1.3819 0.8687 -0.3587 0.0452 0.1188
 -0.1956 0.3453 2.0595 0.4839 3.8259 1.0305 3.1242 1.0695 0.4193 0.2111
 -1.5745 0.7445 0.4790 0.3431 2.5550 -0.3763 1.9941 0.6475 -0.5281 -0.8733
 0.7444 -0.7869 -0.1679 -0.3810 -1.1477 -0.3051 -0.5227 0.1336 -0.0067 0.0007
 1.4836 -0.3321 0.5515 0.1768 4.1713 2.4346 2.4354 0.0305 2.0384 1.0073
 0.5969 0.3320 0.7788 -0.7083 -1.7845 -0.7998 -1.6753 -0.6711 1.1949 -0.3835
 -0.1374 0.7555 0.9734 0.1346 1.3707 0.3613 -0.3759 -0.3304 0.9454 -0.7760
 1.7577 -0.5181 0.9942 -0.0882 1.8891 1.2743 0.6791 0.0394 2.2517 0.5071
 -1.5007 0.7912 -1.1612 0.3998 2.4227 0.5863 0.0703 -0.3188 -0.3055 0.5784
 -0.1140 0.8423 0.0984 0.1544 -0.9798 -1.7886 -2.2283 -0.2915 0.2266 -0.8062
 -0.9290 0.4863 0.6131 0.7354 2.7428 1.2644 1.1140 0.3952 -0.3155 -1.0459
 0.1801 0.0090 -0.8411 0.0841 2.1936 0.6168 0.0481 -0.0953 0.8994 0.9676
 1.5612 0.0398 -1.1348 -0.4644 0.8130 0.4417 -0.7456 -0.9918 1.8027 1.0748
 -0.7576 -0.1831 0.6029 -0.1073 -1.1250 -0.1760 0.6260 0.4711 -1.8828 -1.4954
 0.5576 1.0757 2.3067 0.2227 4.8668 1.7495 0.4895 0.4051 1.5238 -1.1561
 -0.9988 -0.0277 -0.8748 0.5853 -1.2459 -1.2423 0.7012 0.4920 -1.4067 1.6170
 -0.1638 0.0595 -1.1122 0.3474 0.2586 -0.1964 -1.0186 -0.2462 0.4004 1.9826
 -0.7225 0.6120 1.4055 -0.0170 2.3900 0.3141 0.5386 0.5406 0.0017 -0.4664
 1.5139 0.4718 0.3753 -0.1472 -0.2640 0.1658 -2.1718 -0.7755 2.0595 0.2409
 0.6874 -1.0404 -0.6662 -0.1639 -1.8380 0.0862 -0.4385 -0.0593 -0.1451 1.6170
 0.7021 0.1257 -0.8690 -0.1545 1.4071 0.6010 -1.7303 -0.8577 2.1086 0.9815
 1.0845 0.4828 1.9268 -0.5512 1.2046 0.3476 -0.5498 0.0030 1.7151 -0.8444
 1.2955 0.4594 3.1156 0.4857 0.9694 1.2499 0.7471 0.7742 -0.1127 -1.3226
 0.1078 -0.4477 -1.4719 0.3017 -1.1154 0.2333 0.3229 -0.3544 -1.2756 -0.2627
 1.9783 -0.0033 1.5258 0.1213 2.5785 1.1473 0.3048 -0.1422 2.8863 1.6038
 -0.2027 -0.6082 -0.9469 -0.2827 -1.8072 -0.0735 -0.1958 -0.0695 -0.2391 -0.0056
 -0.0638 -0.0349 0.9203 -0.3401 -1.4387 -0.3802 -0.8620 0.2282 0.3288 -0.2095
 0.6196 -0.1166 -0.5446 -0.0989 -0.5641 -0.5465 -0.4285 -0.3298 0.7421 0.8704
 0.1285 0.0146 1.6856 0.1426 1.1809 0.0137 0.9617 0.5994 1.1472 1.1556
 -2.0697 0.0275 0.1061 0.1457 -1.7511 -0.9382 0.0728 0.7267 -2.2533 -1.5924
 0.2634 0.6538 1.9920 -0.2289 -0.6279 -0.2653 -1.0750 0.1483 0.2261 -0.3412
 0.1798 -0.0451 0.4006 0.1757 1.1239 -0.4383 1.2271 0.3777 0.4234 1.2591
 1.0150 -0.9449 0.8636 0.8535 2.8386 2.2837 2.9268 0.5018 1.1720 1.4860
 0.0076 -0.0454 -0.3090 0.6505 -0.1226 1.3931 -0.5582 -0.0824 -1.1814 -1.1650
 -0.4890 0.2783 1.9837 0.3518 1.8664 0.9413 0.8992 1.0731 -0.3171 0.3749
 -0.5699 0.5461 0.1941 -0.6155 0.5498 -0.9477 0.3971 -0.2740 0.7380 -1.0026
 -0.8919 0.0558 -0.3330 -0.5664 -0.3318 -1.6572 1.1889 -0.0910 0.5631 0.9973
 -0.1459 -0.0421 0.6903 0.0839 -0.0576 0.1377 0.3180 0.5203 -0.7560 -0.3350
 -0.5174 0.0594 0.2676 -0.2490 0.2827 -0.0121 1.5088 0.3106 -0.0350 1.1139
 -0.4229 -0.3331 -2.5363 -0.8485 -1.1679 -1.3726 -0.6326 -1.1746 0.5752 0.7124
 -0.0559 -0.5799 -0.2179 0.4475 -0.7331 -0.5196 1.7836 0.3697 0.0926 2.0702
 -0.0660 -0.2613 0.1861 0.0167 -0.0646 0.6736 0.4839 0.4664 -0.9362 -0.0845
 -0.6961 0.7362 1.4957 0.1527 2.9763 2.2066 0.7620 0.3621 -0.4575 -1.0622
 0.3904 -0.1637 0.4584 0.3359 0.7316 1.2241 -0.7202 -0.3277 0.9453 -0.4644
 0.5263 -0.2972 0.6828 -0.3077 0.5034 0.0657 1.4986 0.0052 1.7580 0.8574
 0.1689 0.3258 -1.5987 0.0443 -0.1144 -0.8987 -0.8359 -0.4107 -0.3934 1.0509
 -0.7463 0.4823 -1.5610 -0.2660 -1.3346 -1.4207 -0.2960 -0.1666 -1.5424 0.6270
 0.0566 -0.2428 -0.1854 -0.0523 -0.0772 -0.1689 0.6983 -0.0316 0.4165 0.0931
 -0.0030 0.3671 -0.0454 -0.0069 0.7200 -0.6369 1.1503 0.0361 0.5804 0.2396
 -1.4057 0.7915 -1.4984 -0.0592 -2.1612 -2.0446 -2.6147 -0.0718 -2.2397 -1.0527
 -0.4983 0.1090 0.5464 -0.2376 0.2548 1.0367 1.8629 0.3275 -0.8860 -0.3076
 0.0770 -0.0881 0.3296 -0.1231 0.8612 -0.2033 0.5737 -0.0042 0.9246 -0.6874
 1.1918 0.3881 0.2971 0.3306 1.9795 0.1120 0.0318 -0.5841 2.8473 1.0134
 -1.5413 0.3870 -0.7810 0.1484 -0.1046 -0.4899 -1.6982 -0.1252 -0.3862 0.6203
 -1.3862 0.8196 -0.6058 -0.1603 1.5641 -0.9729 0.4459 0.1838 -0.2075 0.6768
 1.0034 -0.5661 0.6481 0.2543 -0.8719 0.3991 -0.7829 0.4386 0.0307 -0.7934
 1.7456 -0.4552 0.4572 0.0226 -0.5474 -0.0569 0.3760 0.0165 1.0465 -0.5582
 -1.1499 0.2877 -1.2774 -0.0950 0.4857 -0.7899 -0.9067 -0.0116 -0.6239 -0.0520
 1.2511 0.0802 0.4750 -0.3009 2.1802 0.8465 1.0112 -0.1427 1.3426 0.4892
 1.8430 -1.2136 -0.3544 -0.4706 -3.1430 -0.5448 -1.1647 -0.4826 1.0513 0.0152
 1.0954 0.5254 0.8655 0.3782 2.2692 0.4827 1.9225 -0.2529 1.6054 -0.0309
 -0.7621 0.3854 -1.1894 -0.3741 0.8245 -0.6226 -0.9242 -0.3146 -0.1652 0.5654
 -0.5282 0.4412 0.5252 0.0642 1.8985 0.3847 -0.5045 0.4276 0.6683 1.5476
 1.0127 -0.0531 1.0494 -0.6346 -3.4971 -0.2738 -0.4764 -0.4982 0.3054 0.1529
 1.6598 -0.0230 -0.0432 -0.5641 -0.8289 -0.6347 -0.9005 -0.5357 1.4312 0.3502
 -0.7751 -0.4125 0.4603 -0.4319 0.9492 0.0340 0.6728 0.2059 0.3741 -0.5298
 -0.6239 -0.0815 0.2329 -0.0172 2.8860 0.7157 0.9961 0.5235 -0.0293 -0.3260
 1.0902 -0.1265 0.1079 -0.6397 -2.1142 -0.6546 -1.5558 -0.5823 0.7101 -0.4235
 0.4658 0.3481 1.1587 0.4074 2.2211 0.4087 0.6109 0.5983 0.5461 -0.3139
 -2.7075 0.0476 -0.6757 0.0711 -0.4391 -0.9082 -0.0196 0.7878 -3.1204 -1.1401
 1.1650 0.2726 0.7644 0.5684 4.2424 2.4044 1.1733 0.2104 1.0568 1.0257
 1.0748 0.0312 0.8081 -0.1882 -1.8639 -0.5325 -1.3233 -0.0719 0.0045 -0.7869
 0.7071 0.0584 1.7563 -0.6383 -0.8909 -0.9217 0.2630 0.1145 1.8542 0.1458
 -2.0338 -0.0503 -1.4445 1.1477 0.1960 -1.2578 2.0281 0.7870 -1.5632 1.5835
 0.2933 -0.0395 1.7139 0.1239 1.5451 0.3057 1.8346 0.8384 -0.0276 -0.1116
 -1.7600 0.6224 -2.0279 -0.3684 -1.6519 -1.9505 -1.9851 -0.4317 -1.8024 -0.0547
 0.2346 0.2534 -0.2368 -0.3866 -0.7816 -0.4434 -1.8428 -0.3630 -0.1691 -0.8677
 -0.7228 -0.1933 0.1230 0.3896 -0.6122 -0.4670 0.9351 0.6022 -1.6281 -0.0435
 1.4010 -0.4009 1.4185 -0.2370 1.6130 1.4835 0.7627 0.0518 1.3490 0.2581
 0.2309 -0.5063 -2.5853 -0.6922 -4.0717 -1.4337 -2.5283 -1.2408 -0.4963 -0.5178
 1.7607 0.2305 3.2782 0.4245 3.3047 2.2721 0.6819 0.4875 2.4339 -0.5846
 0.2028 -0.7699 0.8024 0.3289 0.1502 0.6939 1.9599 0.5670 -0.4566 0.2940
 -1.2539 0.2063 -0.4693 -0.2460 1.0654 -1.2735 2.1828 0.4726 -0.4253 1.6765
 0.3648 -0.2299 -1.1233 -1.1105 -0.1714 0.6571 -0.9385 -0.9007 1.2307 -0.0159
 0.4469 -0.3141 0.2714 0.1080 0.9842 0.9938 1.3516 0.2259 -0.1881 -0.0079
 0.4947 -0.5613 -1.7375 -0.2201 -4.3264 -1.9678 -2.6906 -0.5596 -0.4237 -0.1174
 -0.0080 -0.4177 -0.4830 0.1989 -1.6055 -0.8877 -1.0199 0.0899 -0.4546 0.0055
 0.1540 -0.5790 -0.5568 -0.0265 -0.7851 0.9222 0.2642 -0.1510 -0.7665 -0.3139
 -1.1111 0.4468 0.4992 0.4497 1.6796 -0.2103 0.4038 0.6473 -0.5729 -0.2200
 -1.0934 0.0443 -1.1810 0.1922 -2.3297 -1.2886 -1.5349 0.0476 -2.1397 -1.1582
 0.1878 0.1923 1.7618 0.1622 3.9573 1.4377 2.0618 0.4150 1.9032 1.5476
 -1.1547 0.0605 -0.5969 0.2750 0.5428 0.8482 0.5454 0.1419 -1.4870 -0.6676
 0.3143 0.1670 -1.0932 -0.3514 -1.1736 -1.1792 -0.6082 -0.1569 -0.1896 -0.0436
 0.1976 1.2685 1.5445 -0.2885 0.9620 -1.5970 0.0955 -0.0523 0.9738 -1.1324
 0.6017 0.1881 1.2125 0.3550 1.7581 1.5594 0.8984 0.1455 0.1182 -0.9732
 -0.9633 -0.6053 -0.1978 -0.4922 -2.2003 -0.6919 -0.1255 0.2717 -1.4816 -1.0121
 -0.8584 -0.5293 -0.4491 -0.2861 -2.0281 -0.2026 -0.5241 0.1131 -1.5170 -0.4365
 0.0614 0.2586 0.6702 0.2990 0.8072 0.7388 0.6467 0.0331 -0.2102 -1.3264
 0.6133 -0.3997 -0.6067 -0.5259 -0.9410 -0.1578 -1.1132 -0.5463 0.9484 0.6046
 -0.3156 -0.9053 -2.0649 -0.1801 -3.0337 -0.7815 -1.9670 -0.5680 -1.0654 -0.2567
 -0.2805 0.7160 0.7167 0.1536 1.0077 0.1276 0.3480 0.3059 0.1684 0.8536
 0.8276 0.2194 -0.1195 -0.1151 0.3033 0.2793 -1.0930 -0.7759 1.2393 -0.6256
 1.2536 -0.2197 0.8127 -0.3288 0.8495 -0.1956 0.7791 0.1178 1.3828 -0.6759
 0.8681 -0.7220 -1.6765 0.4702 0.2522 0.0048 0.1407 0.1471 0.0110 2.7172
 1.6495 -0.0060 1.5542 0.5856 2.3320 2.4794 1.4880 -0.0250 0.9615 0.0874
 -1.7431 -0.0671 -2.5323 -0.1281 -2.5232 -1.9038 -1.0445 -0.3169 -2.3343 -0.6529
 -0.9870 -0.0472 -1.2751 -0.1336 -2.3228 -1.2935 -0.5158 -0.2925 -1.2974 -0.8401
 0.3612 0.0024 -0.6234 0.4276 1.1951 0.9840 -0.3235 -0.3415 0.4103 0.6588
 -0.3817 0.4771 1.1944 -0.0984 -0.5370 -0.5183 0.4174 0.4252 -0.7966 -0.9277
 -1.6625 0.0125 -0.8636 -0.3712 -2.6287 -1.1400 -1.8310 -0.1340 -2.0053 -1.7125
 1.0946 -0.1383 0.7090 -0.0668 1.0701 0.0380 1.1204 0.0451 2.2967 1.1530
 0.2304 0.2282 0.6257 0.3932 0.8158 0.6540 -0.2008 0.1363 -0.0684 0.3674
 0.2954 0.0291 0.7947 0.0200 1.7445 0.9603 1.0299 0.4222 -0.7925 -0.4301
 0.0622 -0.2400 2.3635 -0.2466 -0.4820 0.8955 -0.1337 0.8579 -0.4177 -2.6431
 0.0746 0.1962 1.1824 1.2550 3.5912 2.4873 1.1979 0.6168 0.3321 0.3374
 0.2125 -0.3699 -1.8199 -0.3784 -3.6016 -0.9870 -2.2225 -0.7369 -1.1326 -0.9639
 -0.3963 -0.1888 -1.9474 -0.0312 -1.7894 -0.6112 -1.1322 -0.5511 -1.1416 0.0779
 0.4784 0.1791 1.4593 0.2814 0.3636 1.1876 -0.5381 0.1815 0.2402 -0.5369
 0.3337 -0.5646 -1.2997 0.3535 -0.3901 -0.1242 0.9466 -0.1177 -0.1503 1.3030
 -0.2654 -0.3823 -1.9941 -0.2053 -4.1450 -1.4325 -1.4075 -0.7686 -1.3429 -0.1441
 -0.6551 0.5869 0.7062 -0.3634 2.4787 -0.1649 1.2356 0.4505 0.7163 0.7217
 0.6715 -0.2799 1.1500 0.3935 -0.1565 1.1415 0.7268 0.2646 0.2086 0.3030
 0.7418 -0.4091 0.2939 0.7237 0.1042 1.0580 -0.0525 0.2916 -0.4618 -0.8891
 -0.4499 -0.0943 -0.4853 -0.4325 1.3924 -0.8212 1.4659 -0.3716 1.0167 0.4315
 1.0743 0.1774 2.0201 -0.1394 2.5809 2.2923 0.3963 -0.2590 2.7067 0.4999
 -0.5459 -0.3779 -0.6628 0.3066 -1.7857 -0.5092 -0.8543 0.1040 -1.4606 -1.3080
 0.0140 -0.1447 -0.3627 0.0930 -1.6100 -0.2274 -1.3009 -0.1045 -0.6879 -1.1167
 0.0630 -0.1336 0.8046 0.1826 0.9555 0.4943 1.1746 0.0686 1.0797 0.9279
 0.2020 0.1240 1.2181 0.0070 0.9798 1.7084 0.7172 0.2497 -0.4890 -1.3879
 -1.4207 -0.3313 -2.0552 0.4709 -2.7889 -0.7934 -1.2251 0.0570 -2.5726 -0.4965
 0.9052 0.3336 0.3488 -0.4066 0.3968 -0.9127 -0.1248 -0.1319 1.2564 0.3092
 -0.1998 0.1010 0.9195 0.2792 1.7704 1.2149 1.9492 0.2577 0.3500 0.2516
 0.3618 -0.4432 0.9326 0.1356 1.2147 2.0950 0.5697 0.0865 0.1976 -0.7861
 -1.3165 0.6508 -2.2388 0.2870 -1.7088 -1.0991 -2.4905 -0.1043 -2.9293 0.1243
 -0.9674 1.0775 1.2412 0.3467 2.5759 -0.3324 0.8652 0.3403 0.9696 1.2715
 -0.3897 -0.5610 -0.9573 -0.1570 -2.1469 0.4066 -0.8208 -0.3871 -1.5726 -0.6536
 0.1485 -0.3171 0.1455 -0.1277 -0.4077 0.4218 -0.0086 -0.2206 -0.0324 -0.2700
 -0.7828 0.5084 0.0479 0.0759 0.4483 0.1795 0.5524 0.0862 -0.6638 0.7643
 0.0213 0.1587 -0.2004 0.4576 2.3761 0.1620 0.4086 -0.1568 1.4513 0.3058
 0.5134 -0.5380 -0.3362 -0.4833 -2.4563 0.2141 -0.8767 -0.7075 -0.0202 -1.1027
 0.6125 -0.1432 0.5732 -0.0201 0.8862 -0.1650 0.8863 0.5215 0.3148 0.4820
 -0.3950 0.5466 -0.6661 0.3238 2.0013 0.2615 0.1735 -0.1866 0.8923 0.9583
 -1.5626 0.5725 -0.9001 0.4365 0.6535 -0.5807 -1.2787 -0.0951 -0.5031 -0.1360
 1.9161 -1.1846 0.3693 -0.2448 -2.7102 -0.3453 -1.6482 -0.3379 1.7736 -1.0441
 1.7303 -0.0149 1.1103 -0.2964 0.0450 0.6931 1.3647 -0.1518 1.6882 2.2219
 -0.7109 0.0902 -0.5410 0.5043 -2.0385 -0.0642 -0.8071 -0.1768 -1.8581 -1.1624
 -0.7410 0.1325 -0.4548 0.4518 -0.7805 0.0964 0.1912 0.1553 -1.6743 -0.1819
 1.4561 0.1388 1.2431 0.1270 0.5565 0.6482 1.4005 -0.1092 1.4739 0.3893
 -0.2283 0.2774 -0.3252 -0.3936 0.4551 0.2524 -1.9171 -0.1939 0.3033 0.4440
 -1.8699 0.4819 -1.3467 0.5751 -0.0749 -0.9439 -0.4803 -0.0173 -1.7732 -0.2474
 0.0765 -0.2167 0.2882 -0.1080 0.7956 0.1470 0.5403 0.4046 -0.0616 -0.5205
 0.9092 0.3736 0.8779 -0.4492 0.9371 0.1285 -0.9137 -0.2737 2.0479 0.4396
 0.8143 -0.1727 -0.3543 -0.5813 -2.6229 -0.2925 -2.0754 -0.7784 0.6711 0.6143
 -1.9499 0.1184 0.6840 -0.5369 0.8246 0.2195 1.5404 0.4401 -1.7923 -0.4308
 -0.8150 0.5149 1.1507 0.7696 3.7322 -0.1614 2.9981 1.1954 0.8259 0.8943
 0.4199 -0.4326 -0.6921 0.4032 -0.7500 1.1957 -0.1326 -0.5099 -0.0773 0.3997
 0.7351 -0.3369 -0.1932 0.2782 -0.4464 0.8791 -0.0125 -0.3529 0.5198 0.1522
 0.0949 0.2428 0.7640 0.5699 3.8205 1.3105 2.2891 0.5457 0.9489 1.1696
 0.1758 0.0417 0.9441 -0.2511 -1.9062 -1.6474 -1.0128 0.1471 0.6747 -0.3745
 0.7574 -0.4970 -1.4116 -0.2733 -2.7724 0.1527 -2.3963 -0.8425 -0.0725 0.1794
 0.2657 0.0256 0.3896 -0.3026 0.2696 0.0489 0.0019 -0.0554 0.1187 -0.6879
 -0.1705 0.2866 1.0197 -0.1887 0.8868 -1.0724 0.3869 0.4591 1.0924 0.9366
 -1.9555 0.2207 -0.6364 0.4000 -1.0582 -2.0572 -0.1299 0.6148 -1.0514 0.4498
 -0.9899 0.1825 -3.0753 0.5992 -3.0304 -1.9489 -1.8488 -0.5038 -2.0486 0.0284
 2.0447 0.1683 1.2345 -1.2954 2.8896 1.5407 1.4139 -0.6803 3.2279 1.0517
 -0.8165 0.3963 0.2218 0.5685 0.3443 0.7055 -0.2409 0.0341 -0.6092 -0.4003
 -0.6769 0.3829 0.3705 0.2137 1.7424 0.6025 0.2919 0.1361 0.2480 -0.1579
 1.6408 0.3983 2.1653 -0.2081 2.6202 1.9656 1.0730 -0.0484 2.0112 -0.0489
 -1.4120 -0.5130 -1.4561 -0.4143 -1.5199 -1.3234 0.6878 0.1802 -1.3535 1.3595
 -1.0058 0.1809 0.8511 0.2077 -0.6180 -0.6744 -0.0990 0.3923 -0.5105 -0.8975
 -0.2304 -0.0723 -0.8843 0.3698 -0.2085 -0.3459 -0.8362 0.1150 -0.7430 -0.1852
 0.3724 -0.1419 0.3719 -0.5663 -0.7554 -0.4231 1.0399 0.2294 -0.0886 0.7072
 -0.0138 -0.4756 -1.3550 -1.2608 -2.6414 -0.9821 -0.7686 -0.8205 0.2050 0.7240
 1.1357 -0.8679 -0.5230 -0.3989 -1.9494 0.5476 -1.5236 -0.4704 0.6077 -0.6236
 0.4921 1.4173 2.3627 0.8845 4.1336 -0.2338 2.0476 1.0988 0.6254 -0.0771
 0.1850 0.0220 -0.3613 -0.1368 0.2603 0.1128 -0.6572 -0.6208 1.5340 0.9935
 0.3812 0.2453 -0.0318 -0.1693 -0.0031 -0.0272 -0.7137 -0.4349 0.9180 0.6190
 0.6403 0.5225 1.7939 0.7223 4.2553 0.9782 1.9473 0.6373 1.8338 0.9667
 -1.0387 0.1471 -1.4298 -0.4033 -2.9847 -1.9160 -1.0362 -0.1110 -1.6940 -1.1825
 -0.6030 -0.2381 -1.8922 -0.4494 -1.4871 -0.9501 -0.6533 -0.6490 -0.3381 1.2900
 0.2165 -0.4797 0.0714 -0.2660 -1.0710 0.3387 -1.1403 -0.1639 -0.2098 -0.6936
 -0.7246 0.0064 -0.7652 0.3040 0.5750 -1.0813 0.9990 0.5085 -0.5574 -0.1892
 -1.7369 0.7549 -0.9914 0.0011 -1.2257 -2.8764 -0.5595 0.2667 -1.6880 -0.9258
 -2.1777 0.4718 -0.4849 -0.0627 0.2540 -1.4949 -0.7985 0.2250 -0.7963 -1.0008
 3.4298 -1.1837 1.4063 0.1789 3.4503 3.2388 2.3140 0.2294 3.1574 2.0347
 -0.3433 0.6073 0.8985 -0.1140 -0.0506 -0.1589 0.1314 0.1332 0.0361 0.4543
 0.1912 0.1567 0.8584 0.1482 0.0586 0.0260 0.6141 0.2911 0.2317 0.4969
 1.0895 0.0484 1.3259 -0.1124 2.9470 1.7712 0.9072 0.2245 1.7498 1.2137
 0.6760 -0.4171 -1.3198 -0.5397 -1.2266 -1.0191 -0.4158 -0.6111 0.5038 -0.2294
 -0.8705 0.4087 -0.5059 0.0607 -2.0900 -1.3503 -1.0523 0.0548 -1.3466 -0.8278
 -1.1802 0.0933 -0.4522 -0.0378 -1.2923 -0.9589 -0.6888 -0.0011 -1.1896 -0.5785
 0.7223 -0.2121 -0.4584 -0.9314 0.6587 0.2961 -0.7052 -0.5459 1.0120 -0.3332
 1.6104 -1.0061 -1.7219 -0.7909 -2.2630 -0.3357 -0.8518 -0.7684 0.6305 0.7754
 -0.2044 -0.2957 -2.4560 -0.7552 -4.1531 -1.7910 -2.8521 -1.0360 -0.9087 0.6860
 -1.0477 1.0044 3.5118 0.5423 5.6573 1.6581 2.2209 1.5657 0.5043 -1.9007
 0.7355 -0.1734 0.2508 0.2339 -0.0859 -0.0172 1.7186 0.1021 0.6199 1.3247
 -0.0859 -0.1978 0.0157 0.1180 0.8148 0.1828 1.2534 0.2308 0.5124 0.8797
 0.1754 0.6106 2.1477 0.0833 2.8217 0.0448 1.2239 0.5801 1.6735 -0.0023
 -0.1895 0.1166 0.0272 0.1381 -0.6416 0.3000 -0.3108 0.2685 -2.0694 -1.2774
 0.7284 -0.6691 -0.7190 -0.4018 -0.6935 -0.3341 0.0450 -0.4667 1.1244 0.5539
 -0.8919 -0.2487 -2.2076 -0.1942 -2.6290 -1.3546 -1.8640 -0.4920 -1.1514 0.3606
 0.3262 0.5470 1.1191 0.1208 -0.0692 -0.7271 -0.4571 0.2942 -0.4966 -1.3047
 -0.3598 0.3194 1.9406 0.3106 -0.1017 0.3946 0.9262 0.9356 -2.2416 -2.7328
 -0.0582 -0.2304 0.4905 0.1243 -3.6540 -0.9343 -0.2133 0.3706 -2.1439 -1.4647
 0.8235 -0.0699 -1.4012 -0.5900 1.8499 -0.5646 -0.8680 -1.0013 3.0771 2.4045
 0.5140 0.2542 1.2867 0.1734 2.7470 1.6649 2.6012 0.4214 0.4358 0.3107
 -0.3007 0.4360 0.1249 -0.3982 1.0214 -0.1640 0.1493 -0.0511 0.5954 -0.1835
 0.3027 0.0373 -0.2069 -0.4085 1.6284 -0.1500 0.7853 -0.0682 1.4398 1.9575
 1.0583 -0.8656 -0.1639 0.5614 -0.6352 0.9834 0.0232 0.0287 -0.1562 -0.7217
 -1.0226 0.4572 0.2051 -0.0170 -0.2364 -0.2703 0.1258 0.4107 -1.7867 -0.9851
 -0.9088 -0.1493 -1.2988 -0.4376 -3.1254 -1.8306 -2.1304 -0.2645 -0.9507 -0.9278
 0.9305 -1.0671 -0.4651 0.5014 -0.6527 1.0182 0.5739 0.2278 -0.5277 0.7577
 1.5023 -1.0971 -0.8127 0.5884 0.8323 2.0291 1.7146 -0.3440 0.2293 0.5845
 -0.6615 -0.9896 -1.9975 0.3844 -0.6066 0.2382 1.5292 -0.0191 -1.0826 0.5950
 -0.4532 0.9766 1.6400 -0.3320 -1.1961 -1.0040 -1.7766 0.5761 -1.1316 -0.7521
 0.8653 0.4708 0.8632 0.5292 3.9965 1.2048 1.7041 0.1871 1.9536 0.3403
 0.7929 0.2768 0.2429 -0.1945 0.7214 -0.5190 -0.0430 -0.1664 1.0487 0.4049
 0.2197 0.4834 1.2258 -0.1669 0.2241 -0.6611 0.2364 0.5126 0.0465 -0.4514
 -1.1235 -0.1234 0.0909 0.2013 1.1406 1.3994 -0.2615 0.1805 -1.0596 -1.0166
 1.5216 -0.5517 -0.3793 0.2398 -1.0094 0.3519 0.3550 -0.3848 0.5980 0.1218
 -0.9344 -0.3434 -1.8384 -0.6631 -2.9012 -1.9934 -1.3040 -0.4743 -1.0742 -0.1185
 -1.3737 -0.0875 0.3174 0.2782 0.3774 0.7620 -0.2951 0.5410 -1.3479 -1.9518
 -1.2368 0.5514 0.6997 1.0310 2.5288 2.2987 -0.6261 0.4807 -1.6417 -1.9036
 -0.6580 0.5873 -0.2367 -0.1886 -0.1204 0.8168 -1.2443 -0.4551 -1.2696 -2.0403
 1.0451 -1.2965 -0.2789 0.0006 -1.4986 -1.1680 1.6852 0.2399 1.2928 1.5479
 1.0496 0.4114 1.2357 -0.1457 3.7430 1.4243 -0.0182 0.0627 2.2789 0.7694
 0.2553 -0.1687 0.4246 0.1926 0.8145 0.1848 0.4701 0.4883 0.0101 0.4764
 0.6355 -0.4948 -0.3791 -0.1907 1.2291 -0.4432 1.2194 0.1410 1.5215 1.0690
 -0.3259 0.2955 -0.7234 -0.0720 -2.0002 -0.7130 -2.1183 -0.7372 -0.1590 -0.4065
 -0.5779 0.0330 0.5636 0.5577 2.0010 1.5722 0.9190 0.5599 -1.0330 -0.6149
 -0.8179 -0.1215 -1.4873 -0.2779 -3.6881 -1.5280 -1.2183 -0.1346 -2.5426 -0.8907
 -0.0995 0.0636 -1.1283 -0.5434 -0.9452 -0.6654 -1.3505 -1.0740 0.9068 0.0497
 1.4917 -0.2991 0.3873 -0.2061 0.1519 0.9634 -1.5939 -1.0946 3.0240 0.3466
 1.7578 0.0149 0.5738 0.4869 0.1625 0.6105 -0.2053 -0.5634 1.4083 -0.0540
 -2.9798 0.2804 -1.4061 -0.5593 0.3322 -0.7019 0.2453 0.5679 -2.7742 -0.7307
 0.7060 0.4580 2.1702 -0.1579 1.4350 -0.2155 -0.0245 0.4675 1.7153 0.3747
 0.1623 -0.2105 0.5365 -0.3051 0.2832 0.1521 0.1768 0.1523 0.3323 -0.5073
 -1.0141 0.4474 -0.0865 -0.4104 0.3535 -0.6596 -0.7515 0.2566 -0.9810 -0.7075
 -0.8644 -0.1389 -1.2125 0.2126 -2.2519 -1.0729 -1.4068 -0.1501 -0.8739 0.9428
 0.8092 -0.0318 0.5686 0.0601 0.9589 1.1848 -0.1269 -0.4388 1.2269 -0.3330
 0.5706 -0.8011 -0.9612 0.2224 -2.5769 0.0041 -0.0200 -0.2056 -1.2508 -0.8701
 -1.3099 0.5151 -1.3996 0.3341 -2.2962 -1.5933 -2.1715 -0.0500 -2.0627 0.3211
 -2.4934 0.8899 -0.1456 0.2926 -0.1609 -1.1568 -1.2842 0.4378 -1.6197 0.9973
 0.0722 -0.2493 1.0832 0.9294 1.3993 2.5615 1.0563 0.6694 -1.1941 0.6067
 1.3382 0.1020 -1.3416 -0.9463 -2.8354 -2.2606 -2.2947 -1.2736 1.2876 -1.1745
 0.1848 -0.2252 1.0104 -0.1769 0.6125 0.0515 1.7958 0.5140 0.3022 1.4421
 -0.2196 0.2129 -0.0327 -0.1880 0.1717 -0.3015 0.3858 -0.0011 -0.3078 -0.3106
 1.0213 -0.3292 -0.3869 -0.4331 -1.5915 -1.1980 -1.0478 -0.3993 0.7041 -0.3398
 -0.1584 -0.2825 0.1679 -0.3966 -2.6542 -0.3802 -0.1421 -0.1208 -0.5268 -0.0987
 -0.7984 0.4422 -0.0471 0.3585 1.3367 -0.0097 -0.5817 0.1268 0.1065 0.5350
 -0.2372 -0.2156 -0.1542 0.4292 0.2720 1.6118 0.6721 0.0155 -1.5270 -1.3444
 1.1923 -1.0337 -0.0615 -0.2750 -3.2851 -0.2703 -0.5419 -0.2880 0.6335 0.1300
 1.0058 -0.6213 -0.5264 -0.6069 -4.5189 -1.3353 -0.8730 -0.6927 0.9333 1.3994
 -0.4445 -0.0487 0.5793 0.5646 1.3681 0.9459 0.2741 0.1328 1.3257 -0.1788
 0.0260 -0.3001 -0.4522 0.2153 -0.6531 -0.3096 0.0358 0.4498 -1.9030 0.0551
 0.2504 0.1450 1.1234 0.1792 0.5564 0.7159 2.4450 0.5021 -0.6644 -0.1328
 0.7925 -0.1199 0.0482 0.4264 -0.5725 0.5953 0.4014 0.0604 -0.7659 -0.0024
 -0.4862 -0.2981 -0.1898 -0.0540 -0.8039 -0.0858 0.2010 0.4587 -1.9287 -0.4639
 -0.9162 0.1851 -0.7636 0.2186 -0.5498 -0.9416 1.4272 0.0021 -0.8355 0.3587
 0.5890 -0.0639 0.3477 -0.3625 -1.4947 -0.1534 -1.0124 -0.3376 0.8554 0.6175
 -0.2240 0.0593 -0.8727 0.7946 0.8998 1.0763 -1.0879 -0.3468 -0.1247 -0.6729
 -2.3041 0.2788 -0.3698 0.0558 0.3269 -0.6884 1.3640 0.4490 -1.7874 -0.3794
 -1.4080 0.3386 0.5360 0.0786 0.4489 -0.6095 3.1473 0.7203 -1.2473 0.3014
 -1.1146 0.7827 -0.5061 -0.8549 1.0606 -0.6782 -0.9962 -0.7440 1.4174 1.1961
 -0.3947 -1.0010 -1.0489 0.4642 -2.0474 -0.0120 -1.2153 0.3632 -1.5946 -1.3528
 1.8455 0.0203 1.5126 0.5708 3.6929 2.5568 3.4446 0.1121 1.3882 0.0913
 1.0019 -0.4023 1.5385 0.6277 1.7269 2.3016 1.7075 0.4069 0.2108 -0.6478
 0.1798 -0.5599 -0.4924 0.3280 -1.7801 0.2751 0.0547 -0.0083 -1.2048 -1.1054
 0.0020 0.0661 -1.6124 0.0893 0.1548 -0.0188 -0.5684 -0.3395 -0.1136 0.4300
 -0.0967 0.2191 1.2900 0.1118 -0.2410 -0.1523 2.0315 0.4862 -0.2300 0.2621
 0.1482 0.0101 0.2107 -0.1381 -0.6797 0.8371 -2.2731 -0.5450 0.6014 -0.2079
 0.1511 0.0815 -2.5111 -0.3234 -1.9102 -1.0328 -1.6638 -1.0641 -0.0637 0.4320
 0.5754 0.0617 -1.9678 0.1465 1.0174 0.0907 1.0680 -0.4668 0.6866 0.9034
 0.5718 0.8608 0.6869 -0.2429 -2.5269 -1.8279 -0.7908 -0.1830 -0.0760 0.8639
 -1.4988 -0.3548 -1.1222 -0.9302 -1.1017 -0.6873 -1.8686 -0.5154 -0.5021 -1.5424
 1.5276 0.6010 2.3214 1.1267 6.3094 3.8341 2.4497 0.4859 1.4207 -0.0852
 -0.2344 0.2917 0.4603 0.5290 3.2564 1.8211 1.0261 0.0818 0.6275 -0.0031
 -0.6864 -0.1605 -0.7442 0.2240 0.7263 0.7322 -0.2742 -0.1542 -0.6601 -0.7300
 0.6853 0.1591 0.9793 -0.3090 0.7535 0.0379 -0.9271 -0.0773 1.2796 -1.0241
 0.0675 -0.1073 -0.7828 0.5643 1.6045 0.7839 2.1965 0.1652 -0.0524 1.2350
 -1.2999 0.2827 -0.1025 0.0549 -1.7436 -1.4872 -1.3719 0.0541 -0.3257 0.4514
 0.4636 0.0927 0.3770 0.0186 -0.7843 -0.3985 -1.1937 0.0257 0.0592 -0.8381
 1.3310 0.4982 1.3459 -0.1003 2.9071 1.1329 -0.3853 0.0334 1.7812 -1.0856
 0.3997 -0.9011 -0.4266 0.5630 0.1254 -0.3408 2.2974 0.7867 0.4437 2.0543
 -1.6476 0.5394 -2.4910 -0.5237 -4.8500 -3.2038 -3.7017 -0.8690 -2.5732 -0.5729
 1.7676 0.3283 2.4772 0.8920 6.1720 3.3856 0.5699 0.2490 3.6981 0.6392
 -0.0381 0.6205 -0.1087 0.1150 1.2444 0.2520 -1.6754 -0.4751 1.3351 0.6358
 -0.6077 0.2379 -1.3065 -0.0529 -1.1593 -0.5433 -2.7485 -0.6487 -0.3077 -0.6144
 -0.3431 0.0303 0.0376 -0.2964 0.5714 -0.7415 -0.1969 0.0721 0.2775 0.6960
 0.7449 0.3895 0.9427 0.0435 3.0254 1.4810 0.3953 -0.0461 1.6124 -0.7060
 -0.9713 -0.2968 -1.3868 -0.5448 -3.2392 -1.6215 -0.5918 -0.3382 -0.6228 1.4832
 0.0373 -0.5382 0.0634 -0.1313 0.0101 0.2260 0.3739 0.1645 0.0720 0.1738
 1.0716 0.0447 1.4001 -0.0286 2.6656 0.4046 0.0742 0.2154 2.0473 0.6287
 -0.0016 0.2723 1.7148 -0.9803 2.4301 1.3672 2.0714 0.2064 0.6281 -1.1992
 -0.0994 -1.2075 -2.7139 0.1638 -6.4356 -2.1612 -2.4777 -0.2178 -2.4360 0.0823
 0.7071 0.7609 3.4418 -0.2482 4.2535 2.0292 0.4974 0.2840 2.8898 1.1224
 0.5762 0.2434 1.3732 -0.3510 -0.5588 -0.3729 -0.8146 -0.0702 1.5417 0.7934
 -0.0068 -0.2395 -0.2526 -0.3439 -2.6272 -0.8632 -1.8757 -0.3731 -0.1396 0.0095
 -0.6466 -0.1167 -0.5410 -0.1052 -2.2572 -1.0968 -1.0967 0.1374 -1.4613 -0.0739
 0.9049 0.5353 1.3914 -0.1403 3.3932 0.5389 0.1736 -0.0930 2.6181 0.4521
 -0.7927 0.2897 -0.3351 -0.2826 -2.3690 -1.6634 0.6362 0.0049 -0.9983 -0.3132
 -1.4289 0.1598 -0.6366 -0.0406 -0.7693 -0.6870 -0.7600 0.1493 -1.5722 -0.6769
 -0.4116 0.0033 0.6622 -0.0358 -0.1674 -0.0955 -0.2897 0.5870 -0.6905 0.3370
 0.1248 0.9612 -0.5991 0.4217 2.9537 -1.1711 0.5711 -0.2301 1.0964 0.3801
 -1.2095 -0.8928 -0.3431 -0.5059 -3.5032 -0.1779 0.2673 0.0609 -2.4457 -1.9635
 0.1361 0.6289 1.9406 0.3802 1.1907 -0.3169 2.0589 0.5886 1.0949 2.4534
 -0.2003 -0.0077 1.3110 0.0176 -0.1279 -0.2175 2.4756 0.6342 -0.2654 1.2647
 -1.2407 -0.2582 -0.6729 0.1289 -2.6766 -1.0989 0.2012 0.2763 -1.8948 0.2705
 0.3612 -0.5895 0.1058 -0.3502 -2.0027 -0.3875 0.5997 -0.0796 -0.3635 -0.5102
 0.6069 0.2490 1.2646 0.1048 0.7895 0.3299 0.2110 0.4611 0.2718 1.0121
 0.1718 -0.1915 -1.6618 -0.0446 0.2930 -0.7226 0.9591 -0.2681 0.2361 0.7972
 0.3302 -0.3100 -0.9137 -0.4216 -2.2902 -0.9152 -1.1302 -0.5953 0.0728 -0.0915
 0.0630 -0.3940 0.2270 -0.1498 -1.6438 -0.5734 0.6439 0.1166 -0.1184 -0.0687
 2.5122 -0.4790 0.8736 -0.1296 0.4417 2.0683 -0.7661 -0.0469 0.6871 0.5905
 -1.8479 0.2609 -2.8097 0.2304 -1.8130 -1.2615 -0.3787 -0.6927 -2.5722 -0.9820
 -0.0220 -0.0661 0.1485 0.1557 1.5770 0.2211 2.5192 0.5223 1.2068 2.4226
 -0.8632 -0.0619 -1.1321 0.3125 0.9967 -0.2854 1.8909 0.3461 -0.3607 0.9160
 -0.5528 -0.3373 -1.1656 -0.1429 -1.9996 -0.3978 0.4733 -0.2801 -1.1246 -0.1129
 -1.0310 0.1263 -0.9095 0.2594 0.2959 -0.0377 0.7527 0.1116 -1.6125 -0.4585
 0.2370 -0.4977 0.9540 0.3170 0.2024 0.1456 1.5618 0.7082 0.4026 0.4501
 0.4979 0.2426 0.2671 -0.2240 0.7181 0.4188 -0.7001 0.0059 -0.0831 -1.2735
 -0.1561 0.0410 0.4205 0.0623 -1.4258 0.0025 0.5118 0.1660 -1.5436 -0.5538
 -0.5874 0.0966 -0.3118 -0.0297 0.1186 0.2221 1.3506 0.0022 -1.1254 -0.0414
 0.5894 -0.1674 3.7476 0.7640 2.2710 1.4989 2.3773 1.3108 0.5292 -1.6599
 -0.0128 -0.2225 -2.9771 0.2796 -2.2347 -0.3557 -3.6816 -0.9028 -0.9092 -0.3837
 1.0957 0.8152 2.3578 -0.7649 3.2201 0.6779 2.7099 0.0465 2.5667 -0.0253
 1.2971 0.4149 1.0246 -0.8205 1.7822 0.7578 0.4042 -0.5087 2.0177 -0.5822
 -0.5686 0.3010 -1.0361 0.1114 0.1105 -0.4514 -0.1731 -0.2513 -0.3459 -0.5121
 1.1559 -0.2177 -0.3817 0.1592 -0.6421 0.9437 -0.7437 -0.4645 -0.0120 -0.7194
 0.0088 0.1673 0.7332 -0.5291 1.3426 0.8492 1.8746 -0.0680 0.3295 0.0364
 0.9747 -0.2413 0.6139 0.0860 1.1945 0.1503 -0.0943 0.0225 1.2419 -0.1535
 0.1842 -0.4913 -0.6859 0.7906 -0.2579 0.8073 0.9902 0.1179 -0.8308 0.1114
 0.9002 0.1339 -0.1832 0.5396 0.6596 0.8982 0.3934 -0.1809 0.1305 -0.4672
 -1.7282 -0.2299 -1.9761 0.1100 2.8525 0.6347 0.6491 -0.1382 0.1664 1.9553
 0.2831 -0.3767 0.9758 -0.4464 -2.2873 -0.2279 -2.5121 -0.2175 0.4494 -1.7615
 1.3746 0.8545 1.0685 0.4268 5.2148 0.4379 2.8073 0.3881 2.1562 1.6068
 0.8991 0.6675 1.1372 0.4412 2.7531 -0.0349 1.0598 0.3962 0.9408 0.4173
 0.6499 0.0732 -0.4555 -0.2508 0.2276 -0.1356 -1.4633 -0.4709 0.8618 -0.0398
 0.1197 0.0360 0.8459 0.5630 1.4934 1.1017 0.0364 0.2388 0.2496 -0.5497
 0.2648 0.7200 -0.1638 0.7048 2.0783 0.0795 0.9005 0.0663 0.0789 0.0971
 -0.5945 -0.1525 0.0632 0.0321 -0.0019 0.4507 -0.5439 0.3483 -1.3117 -0.2272
 -0.2244 0.0167 -0.1428 0.0694 1.4629 1.3318 -0.4868 -0.1983 0.4159 -0.6838
 0.4914 -0.1107 0.2444 0.5070 2.7009 1.4062 0.0646 0.1211 1.3213 0.1002
 -1.1016 1.1013 -0.7257 -0.8365 -2.4123 -2.3622 -4.8147 -0.7001 -0.1065 -1.5097
 -1.3516 -0.0769 -0.3131 -0.1340 -2.6534 -0.8874 0.5613 -0.0636 -2.1970 0.5497
 2.3720 -0.1556 2.0328 0.3213 4.0614 2.4262 0.9662 0.7871 2.0417 0.4621
 1.5718 -0.6342 1.0596 0.3971 1.5424 1.9654 0.6921 0.5557 0.6140 0.6890
 0.4200 0.0179 1.2076 -0.0311 -0.5167 0.0792 -0.2268 0.2753 -0.1381 -0.4271
 -0.1911 -0.0308 0.0479 0.0207 0.3114 0.7164 -0.4875 -0.1238 0.1219 0.3381
 1.9192 -0.4750 0.8534 0.2011 2.3679 2.1687 0.2292 0.0060 2.0754 0.6304
 -0.1878 -0.2996 -0.2752 -0.0051 -2.1197 -0.6178 -0.7539 -0.0990 -0.4562 -0.5987
 0.1514 0.6365 0.6195 -0.2145 0.4279 -0.1992 -1.2399 -0.4973 1.1741 -0.2013
 0.1299 0.4621 1.4958 -0.4324 1.3761 0.7612 -0.9779 -0.1018 1.2839 -0.3320
 0.9254 -0.6334 -0.2938 -1.0656 -3.6903 -2.8115 -1.0750 -0.5788 1.4949 1.3794
 -0.8796 -0.3131 -2.2541 0.8995 -3.3044 -0.4545 0.0514 0.0070 -2.9878 0.2870
 0.9363 0.0697 3.6891 -0.1786 4.8740 1.5211 1.9652 0.9629 2.9016 -0.7417
 0.0546 0.0854 2.6980 0.1198 2.3646 1.4996 1.8389 0.7471 0.7587 -1.2916
 -0.5180 -0.4113 -0.4293 0.3048 -0.4368 -0.0882 0.6417 0.2524 -0.7546 0.5341
 -0.7153 0.2529 0.0331 0.1016 -1.0318 -0.6018 -0.7858 -0.0067 -0.3317 0.0134
 -0.2358 0.5218 2.4482 -0.0707 2.8700 0.7602 0.5653 0.6765 1.1425 -0.8705
 -0.4898 -0.1946 -0.6561 -0.2008 -1.0890 0.0199 0.3192 -0.2079 -0.9287 0.0716
 -0.6030 -0.0489 -1.1121 0.2694 -1.1862 -1.3448 -1.3472 0.0961 -0.3379 1.6191
 -1.0410 0.2775 -0.7483 0.1815 -0.9407 -2.0042 -1.1535 0.0524 -0.0558 1.2937
 -1.8039 -0.1831 -0.4640 0.0072 -3.3144 -1.1373 1.5996 1.0213 -4.6305 -0.0806
 0.6752 -0.5153 -0.0703 0.0055 0.3987 1.6258 0.4821 -0.5074 1.0949 -0.9136
 -0.8386 0.5002 -0.1533 -0.4063 1.9447 -0.4723 0.1637 0.0747 0.0692 1.2970
 -0.6233 0.3665 -0.9851 0.0978 1.9362 0.0739 0.5048 -0.3272 0.5918 1.4060
 -0.3712 0.0122 -0.1269 -0.2170 -0.2937 0.4503 0.0046 -0.1823 -0.5792 -0.6274
 0.1738 -0.1834 -0.1002 -0.3341 -1.0972 -0.2215 0.4178 -0.2414 0.3525 0.9141
 0.0552 0.0872 -0.1300 -0.2497 0.5643 -0.3472 0.2344 -0.2478 0.8571 1.6817
 -0.6125 0.1354 -1.1181 0.5333 -0.9243 -0.3766 -0.3646 -0.0917 -1.1008 -0.2884
 0.4732 -0.4363 1.2983 -0.7729 -2.8469 -0.0513 0.2523 0.0601 -0.0775 -0.4308
 -0.0298 -0.4470 -0.3119 -0.8281 -3.0365 -0.8735 -0.4565 -0.1371 -0.3465 0.5642
 1.2425 -1.1219 -1.2207 0.4520 -1.6617 0.6866 2.3773 -0.2007 -0.6281 -1.1244
 -1.1711 1.1211 -0.1813 0.0463 2.9620 0.0481 -0.4382 -0.3203 0.6346 -0.0884
 0.6087 -0.0784 -0.0702 0.0369 -2.5652 -1.1180 -1.0299 0.1467 -0.5898 0.0075
 0.0545 0.4448 -0.3344 0.0070 -0.7606 -0.6435 -2.2517 -0.0899 0.2020 -0.0872
 -0.0734 0.2577 -0.6200 0.2218 0.4167 -0.5151 -0.0882 -0.2310 0.3535 -0.0210
 -1.0680 0.3220 -0.6506 0.2696 0.0919 -0.8567 0.5580 0.2531 -0.8363 0.3001
 -0.3533 0.1773 0.2276 0.2178 -1.0843 -0.7160 -0.0511 0.4993 -0.8593 0.0735
 0.5035 -0.3345 -0.1766 -0.1714 -0.1392 0.6042 -0.5629 -0.4172 0.8431 0.0165
 -1.0137 0.2517 -0.2702 0.4153 0.9637 -0.6729 2.9392 0.3925 -0.9329 0.3986
 -0.8025 0.2420 0.1933 0.0073 -0.6607 -1.4295 1.7556 0.4094 -0.8239 -0.5612
 -1.0552 0.4569 -1.0758 0.4723 4.5736 1.9948 0.4058 -0.1042 -0.4509 -1.3297
 1.0249 0.1583 -0.8151 -0.0967 -1.4211 -0.9107 -2.7803 -0.5818 1.1581 1.3432
 0.2661 -0.7747 0.5693 -0.2064 0.2083 0.2230 1.6762 0.3338 0.3536 0.0994
 0.7004 -0.4391 0.9522 -0.6226 -0.6954 -0.6628 0.0450 -0.0255 1.6317 0.3103
 -0.1562 -0.0122 -0.8636 -0.1031 -0.0717 -0.2569 -1.4244 -0.2148 0.2697 0.5707
 0.9746 -0.1228 -0.3363 -0.5180 0.1305 0.0721 -0.0986 -0.4881 1.3355 0.3041
 1.2337 -0.4931 0.9272 -0.3812 0.2244 0.6267 1.9325 -0.1380 1.4097 0.2744
 -1.1113 0.5022 0.0667 -0.0302 0.1889 -0.8639 -0.8048 0.1471 -0.4220 -0.3164
 0.4888 -0.0468 -1.8306 0.1950 0.9984 0.9965 -0.1012 -0.4493 -0.0573 0.5489
 0.4268 -0.3169 -1.6783 -0.1103 0.5403 0.3957 0.6457 -0.4582 -0.2954 0.7127
 1.1204 0.5346 -0.4181 -0.1378 0.5533 -0.0585 -4.7479 -1.0942 2.0412 -0.8108
 0.3342 -0.4270 2.2314 -0.2867 -1.2044 -0.0349 0.7556 0.7087 0.2041 -0.0659
 -1.1672 0.4655 -0.4852 -0.1351 0.6187 -0.0414 0.7913 0.0754 -1.5525 -0.7192
 -1.5912 0.3979 -0.4407 -0.2052 -0.4032 -1.1073 0.8794 0.4185 -1.8028 0.4637
 0.3364 0.0376 1.3359 -0.4450 -1.3729 -0.4930 -0.5766 0.0471 0.2893 -0.7968
 -0.4100 0.5459 0.5374 0.0997 1.2450 -0.5722 0.1488 0.3957 -0.0922 -0.3044
 -1.2730 0.6955 -0.3858 0.5585 2.4856 0.2184 1.4172 0.4643 -1.1976 0.0230
 -0.1214 -0.2858 -1.2274 -0.4556 -2.1544 -1.3343 -1.5164 -0.4457 0.1158 0.8580
 1.2265 0.3396 1.8835 -0.0314 2.1535 0.8541 -0.7681 0.0265 2.1750 -1.6843
 0.4357 0.2992 0.6653 0.3070 1.1359 0.5494 -0.8521 0.2208 0.1964 -1.8663
 0.4634 -0.3017 1.7614 -0.3070 -2.4432 -0.6705 -2.2431 0.2538 0.2659 0.4018
 -1.3769 -0.1454 -0.4425 -0.0177 0.3412 -0.5186 2.8596 0.4435 -0.9458 0.7979
 1.7947 -0.0929 -0.1324 0.3716 -0.3968 0.6495 -0.2969 -0.4801 0.5230 -0.2867
 1.2703 -0.3824 -0.5204 0.0749 -1.7978 -0.0865 0.4565 -0.2859 -0.2365 -0.1444
 -0.2755 -0.1604 -0.1118 0.2063 -0.6105 -0.3153 1.6383 0.2267 -0.9206 0.8536
 1.4449 -0.4870 0.3969 -0.2470 -0.5010 0.5889 0.2230 -0.1663 0.5938 0.5522
 2.0979 -0.2380 0.2206 -0.1057 0.7525 1.1283 -1.0379 -0.6051 2.1383 0.1085
 -0.4520 -0.0047 0.4911 -0.3929 -2.1641 -1.0127 -0.1161 0.2477 -1.0991 -0.6565
 0.6998 0.0510 1.5180 -0.2206 2.2232 0.9448 0.9484 0.1278 1.1520 1.0978
 1.5239 -0.4442 1.3339 -0.3262 1.2703 1.4254 0.0874 -0.2813 1.5416 0.0334
 -2.2505 -0.7459 -0.6990 0.2315 -4.0562 -1.5521 1.0744 0.7515 -3.1461 0.9526
 -0.0364 0.3896 -1.4731 -0.0372 -0.0774 -0.1337 -0.0461 -0.4001 -0.5135 -0.1959
 0.4027 -0.2898 1.1017 0.8217 2.3085 2.0674 0.8068 0.6176 -0.0326 -0.3502
 0.4266 -0.1657 1.0608 0.4924 2.5988 1.7906 1.9781 0.4624 -0.0413 -0.7757
 -0.3532 -0.1578 -0.9717 0.5443 -0.0669 0.5569 0.4589 0.2222 -1.1837 -0.3062
 -0.0281 0.1016 1.5985 0.5828 1.0612 0.9834 1.9394 0.8058 -1.0238 -0.8325
 0.2685 0.3473 2.5484 0.1427 2.4024 0.9416 1.0810 0.7024 0.6195 -0.5427
 -0.2061 -0.4080 -1.2296 0.1159 -0.9729 -0.7121 0.9736 -0.0976 -0.6978 0.3733
 -0.5891 0.0993 0.4991 0.8752 -0.6784 0.2526 0.5291 0.8405 -1.8210 0.1410
 -1.1387 0.3658 0.7236 0.8492 0.3565 0.5976 0.3634 0.7886 -2.3397 -0.4363
 -1.8956 -0.3328 -3.0285 -0.4081 -3.3243 -1.5683 0.3012 -0.5867 -1.9202 -0.0957
 1.3759 0.0284 0.2621 0.0596 1.6565 0.3397 -0.6045 -0.2305 1.8762 -0.4293
 -0.2123 0.0728 0.7867 0.0034 1.8213 1.2794 -0.2666 -0.0782 1.0571 -0.2945
 0.3446 0.2293 0.3674 0.3012 2.7674 1.5277 -0.1448 -0.1362 0.7596 -0.3992
 0.3771 0.0270 -0.0401 -0.2642 1.5320 0.4049 -0.8404 -0.4703 1.8500 -0.6605
 0.8199 -0.3662 -0.0684 0.4234 1.9481 1.9709 1.4186 -0.1623 0.6957 0.4257
 0.1792 -0.2172 -0.0396 0.3209 0.7234 0.5891 0.9771 0.1188 0.0981 1.3070
 -0.0432 0.0756 -0.6416 0.0098 0.2496 0.5662 -0.3199 -0.1088 -0.8056 -1.0327
 0.9079 -0.7762 0.5213 -0.2080 0.5560 1.3173 1.4047 -0.2082 1.6573 0.2678
 0.5796 -0.8542 -0.9822 0.2326 -0.8379 0.6937 -0.3240 -0.3997 1.0247 0.6316
 -0.0836 0.6541 -1.7280 -0.5354 -0.7344 -1.1657 -1.0026 -1.0712 -0.0021 -1.0226
 -0.2622 0.0435 0.5128 -0.2788 1.7219 0.1529 -0.8820 0.2629 0.5280 0.1022
 -0.0459 0.6021 0.7047 -0.1556 -0.3386 -0.1981 -0.4669 -0.3027 0.3931 0.3715
 0.7855 0.2935 1.3076 0.1097 1.0034 0.9598 -1.0483 -0.0744 0.9799 -0.3538
 -0.3384 0.6698 0.1509 -0.4436 0.2074 -0.7130 -1.4074 -0.2306 0.1750 0.0775
 -0.2296 0.7037 0.6058 0.4395 2.7083 1.1922 -0.5556 0.0696 0.5340 -0.5762
 0.2831 0.1372 1.2253 0.2574 0.2238 1.0708 0.9193 0.3060 -0.2077 -0.4202
 0.7140 -0.0595 0.0087 0.2259 0.5712 0.2302 -0.7961 -0.2568 0.8852 -0.7102
 -1.6772 1.1960 0.2594 0.0400 2.7142 -0.2063 0.8023 0.1948 -0.4589 -0.2964
 -1.7122 0.8550 0.4173 -0.4276 0.9989 -0.2380 -0.5421 -0.0603 -0.2570 -0.7203
 1.1409 0.0517 -0.7940 0.3513 0.2661 -0.1972 -1.3851 -0.2653 0.4936 0.2869
 -0.3926 -0.0721 0.0283 -0.4602 -2.4221 -1.5140 -1.6540 0.0544 -0.6032 -0.3912
 0.5987 -0.0998 0.3818 0.6521 -0.6468 0.4127 1.3988 0.2761 -0.3699 1.2898
 0.3864 -0.1149 1.4884 0.3446 0.3579 0.8782 0.8691 0.2921 0.3102 0.8441
 0.4660 -0.3585 0.0310 0.2274 -2.5611 -0.8360 -0.6846 0.1869 -0.6794 0.6072
 1.6848 0.0715 1.5215 -0.1848 1.1178 1.0394 -0.0702 -0.4481 2.4834 0.8095
 0.7455 0.0748 0.8499 0.2977 2.4154 1.2868 2.0612 -0.0523 1.4158 0.5212
 -0.1021 -0.0570 0.0596 -0.0347 0.2251 0.5831 -0.8890 0.0166 -0.2458 -0.0066
 2.3830 0.0224 0.1939 -0.0832 -0.4625 0.4439 -0.6062 -0.7101 1.7705 1.1159
 0.8796 0.2531 -0.5553 -0.2275 -1.6679 -1.2015 -0.6676 -0.7761 0.7060 1.2626
 1.3763 -0.6447 2.0765 0.0390 0.0042 1.8864 0.2744 0.5094 0.1690 -0.9540
 -0.5017 -0.5577 -0.6051 -0.2862 -2.6629 -1.1244 0.4755 0.1298 -1.4707 0.1262
 -0.0400 -0.1784 0.7197 0.5077 2.6108 1.6475 2.2933 0.4599 0.7595 0.5380
 -0.9063 -0.0183 -0.2555 0.4576 0.5298 0.3626 1.1494 0.3578 -0.4038 0.8748
 -0.1777 -0.7771 0.7225 0.0430 -0.7062 0.8596 2.0765 0.5191 -0.8363 -0.2234
 -0.9560 0.4314 0.8763 0.6661 1.6169 0.0593 1.0807 0.8878 -0.4327 1.1864
 -0.1282 0.6136 0.2882 0.4901 3.0972 1.1471 0.4589 0.2380 0.6156 0.7217
 -0.1324 -0.1118 0.4086 0.1766 -1.8202 -0.2276 -0.5463 0.0911 -0.6551 -0.4315
 0.7397 -0.0741 2.9061 0.7892 2.7046 1.9466 2.5957 1.2483 0.2176 -0.0887
 0.2357 -0.2748 0.4046 0.6653 -0.2604 0.5650 1.4419 0.7952 -0.9094 0.5793
 -1.1168 -0.0994 0.5133 0.6371 1.1668 0.4878 1.8073 0.5592 -0.8710 -0.1996
 -0.5536 -0.2386 -0.8618 0.1812 -1.6017 -0.1043 1.0068 0.0735 -2.0863 -0.8280
 -0.4694 0.8245 0.1441 -0.4194 3.5363 0.1264 -0.0415 -0.3332 2.3366 0.1791
 -0.0718 0.3793 -0.2561 -0.3863 0.6889 -0.1729 0.0459 -0.4063 1.3873 0.3463
 -1.2261 0.4150 -0.9752 0.1521 1.3374 -0.1002 0.8909 -0.1239 -0.5777 -0.4790
 0.8316 -0.3290 0.3845 -0.4417 -0.1995 0.4099 0.7637 -0.2323 1.6596 0.9820
 1.2406 0.1431 1.3624 -0.1881 1.7464 0.5713 -0.5708 -0.1569 2.7520 0.3705
 -0.3198 -0.3686 -0.4309 0.1232 -0.9315 0.2970 0.9505 -0.0554 -0.5840 0.6073
 0.0205 -0.1541 0.5347 0.2368 3.4231 1.7432 2.1388 0.1623 1.4876 0.9331
 0.4047 -0.3462 0.8372 -0.0809 2.0483 1.3368 1.8613 0.1282 1.3270 -0.2837
 -0.1542 0.1142 -1.1615 0.0223 -0.3763 0.8395 -0.6155 -0.6235 -0.6293 0.2761
 0.2875 -0.1426 -0.8661 0.4035 0.8865 0.8905 0.1883 -0.3676 0.0102 -0.8502
 1.2413 0.8584 1.0722 -0.7201 0.6855 -0.8162 -1.1908 -0.4090 1.9922 0.8429
 0.3626 0.6839 0.4905 -0.2795 0.9589 -0.7545 -0.0413 -0.1960 1.1061 0.6708
 0.9065 0.3439 -1.1542 -0.1643 0.1339 -0.0689 -2.0026 -0.8556 0.9244 0.0482
 -0.1410 0.9118 1.7296 -0.0263 2.1845 0.1623 2.4032 0.3428 0.3300 -0.0226
 -0.0767 0.4358 1.6887 -0.3465 1.4365 -0.2265 1.1124 0.4028 0.8833 1.0817
 -1.0722 0.3016 -1.2342 0.2810 0.0351 -0.4214 -0.2923 -0.0907 -0.7455 -0.1566
 0.3494 1.1347 1.5864 -0.2032 2.3000 0.8998 0.2455 -0.1804 1.0382 -0.2784
 0.4233 1.0364 1.3524 -0.1508 3.1294 1.2017 1.2053 -0.2085 0.7622 -0.1737
 0.7378 0.3434 1.1375 0.5046 0.5586 0.6221 -0.0140 -0.0667 0.9043 -0.4455
 0.1209 0.2203 0.0378 0.1957 1.8511 1.1362 -1.4194 -0.2665 0.5781 -0.6758
 1.0818 -0.3940 1.5943 0.5403 -0.1153 -0.0304 1.8256 1.0345 0.0060 1.1946
 1.1370 -0.1702 0.7247 0.1208 0.4618 0.2661 0.9180 0.4021 0.5745 0.9265
 0.9463 -0.0217 1.5603 0.2458 0.2933 0.4854 -0.6062 0.3098 0.7905 -0.3749
 1.3229 0.0583 -0.4931 0.7041 2.5316 0.9203 1.5395 -0.0181 1.2706 1.8009
 0.3452 0.0923 0.3196 0.1838 -0.5617 -0.3517 1.5048 0.3955 -0.3787 1.0575
 0.9005 0.0496 0.0899 -0.5433 -0.1441 0.1246 -0.8841 -0.6985 1.4597 0.0718
 1.8657 0.0992 1.3505 0.6687 1.9684 0.8363 1.3854 0.1938 1.8480 1.5666
 1.4394 0.1506 0.1714 1.2100 1.9808 0.9570 0.3776 0.2468 1.0520 1.2410
 0.5875 -0.1726 0.7242 0.1825 2.1042 1.5943 1.4045 -0.0006 1.1945 1.4773
 0.1908 0.0968 0.4997 -0.1062 -0.7114 -0.2821 -2.1281 -0.2232 0.6855 -0.1451
 -0.1732 -0.6868 0.7411 0.0324 1.9224 1.4067 3.1149 0.8303 -0.1698 0.0896
 0.3997 -0.2170 1.4873 0.0842 1.9763 1.0897 2.0486 0.6562 0.5171 -0.1930
 -0.2295 -0.4438 0.4946 0.0999 0.2777 0.5704 1.1499 0.3666 -0.0762 0.7207
 1.0618 0.1661 2.0543 0.1458 3.5955 1.9482 0.5526 0.5469 1.8515 -0.5363
 1.3913 -0.2524 1.3342 0.2170 1.7556 1.6718 2.9725 0.4115 0.6685 0.0907
 -0.5449 0.3942 0.1978 0.2541 0.2928 -0.8295 -0.1273 0.3713 -0.3552 0.3883
 0.6530 -0.1553 2.3440 0.4388 3.6884 2.6783 2.5379 0.9475 0.9507 0.8096
 0.7239 -0.4482 2.0451 0.0030 3.2152 2.2997 0.6477 0.6230 2.2867 0.1951
 -0.5319 0.7010 1.0833 0.3558 1.8396 0.5614 0.5444 0.4298 0.2932 -0.0062
 -0.6362 -0.2157 0.2842 -0.0664 -2.0821 -0.6565 -0.0671 0.1681 -0.8834 0.7848
 -0.6116 0.8565 -0.2813 -0.2845 2.5781 -0.0359 0.3084 -0.3026 0.5533 -0.9122
 0.0650 0.3015 0.3864 -0.0846 2.4764 0.6765 1.1821 0.0648 0.6389 -0.1375
 -1.2009 0.2923 -0.4204 0.1024 -0.0829 -0.3327 0.2216 0.0712 -0.9122 -0.1667
 1.0310 0.4563 2.3011 -0.4408 3.3099 0.7043 1.2164 0.0566 2.7719 0.3427
 0.1607 0.4976 0.9899 0.6975 5.2639 1.8101 2.2373 0.4221 1.2794 -0.0094
 0.9552 -0.5809 0.3148 -0.2821 -1.0645 0.5399 0.4965 -0.0918 0.2690 0.4383
 0.5000 0.5777 2.0924 -0.0211 3.9182 1.2428 2.1692 0.1973 2.3756 0.1161
 -0.8751 0.9987 1.8111 -0.6951 1.7869 -0.6810 0.6395 0.0216 1.3096 0.0096
 0.9525 0.0143 0.5155 -0.3020 1.4124 0.2553 0.7279 -0.3423 2.4842 1.4953
 -1.3394 -0.2117 -1.3407 0.1688 -2.0860 -1.0357 0.6233 0.0881 -1.4789 0.4410
 1.4278 0.3232 -0.3483 -0.1186 0.7083 -0.1809 -1.8166 -0.5892 1.3027 0.5183
 0.6392 0.3466 0.2432 0.2249 1.3979 0.4306 -0.3960 -0.0318 0.6222 0.0091
 0.4689 0.0690 -0.7373 -0.2409 -0.5502 -0.4689 -0.5480 -0.5715 0.9412 0.3316
 -0.5852 0.4999 0.0189 0.5464 1.2673 -0.2364 0.4516 0.5535 -0.6809 1.4794
 1.6804 0.4864 1.3506 -0.0890 3.6049 1.8727 -0.6426 -0.3344 2.6050 0.2198
 -0.7295 0.3129 0.7278 0.4614 1.2039 0.1945 1.6490 0.6000 -0.7928 -0.6650
 0.4672 0.7761 0.2642 0.1226 3.3925 0.4845 0.8449 -0.0544 1.5510 1.7455
 -0.6044 0.3472 -2.0566 0.1920 -1.2969 -2.2675 -0.7003 -0.1472 -0.4416 2.5946
 0.0110 0.7581 1.8594 -0.0466 1.7637 0.3735 1.4736 0.5280 0.1670 0.4054
 -0.7779 0.1241 -1.7518 -0.4843 -0.5494 -1.0218 -0.7918 -0.6045 0.2126 -0.1043
 1.7229 -0.4238 3.0116 0.2231 0.0715 1.5774 0.8242 0.7971 0.2146 -0.4732
 1.1932 -0.2813 1.6166 0.0922 0.5879 1.0531 0.3358 0.2579 0.9351 -0.0078
 0.2596 0.2605 0.6630 0.0170 0.1942 0.0836 0.2003 0.1636 -0.2380 -0.0922
 0.7618 -0.6459 0.1853 -0.2149 -0.3823 -0.0900 -0.2779 0.2031 1.4134 0.3924
 0.8947 0.3861 2.6991 0.3138 2.3067 0.6353 0.5004 0.6580 1.4539 0.3713
 0.5874 -0.1242 -1.0268 -0.0773 1.1725 0.7464 0.0352 -0.5179 0.9579 0.6033
 1.0845 0.2621 1.4216 0.1798 1.6391 0.1886 -0.2710 0.4172 1.8113 0.6714
 0.9173 -0.6185 0.8433 -0.6306 -1.8492 -0.2884 -0.2789 0.2939 0.4324 -0.4361
 1.5552 -0.2479 0.9346 0.3365 1.8130 0.7702 2.2445 0.2667 1.6027 1.2528
 -0.3893 0.4736 -1.2109 -0.6318 -0.6361 -1.8227 -2.1617 -0.5196 0.3190 -0.3020
 -0.2148 -0.5468 1.3714 0.7806 1.8039 1.8935 3.6793 0.8345 -0.6263 0.2255
 -0.4701 0.0332 0.8281 0.2191 1.4391 0.6580 1.3283 0.5365 -0.2136 0.1368
 0.5523 -0.2718 0.2910 0.3864 0.4861 0.3920 0.9303 0.2477 0.4078 0.4957
 -1.1371 0.4933 0.7346 -1.0595 0.9239 -1.1753 0.4685 0.0808 0.5770 -0.4427
 -0.0874 -0.3920 0.7024 0.0998 0.9671 0.6636 1.5219 0.5696 0.3455 1.5864
 0.3384 0.5838 1.4114 0.0963 1.2175 0.5187 -0.6110 0.1279 0.3940 -0.9116
 0.7057 -0.1145 2.2347 -0.6337 2.0489 0.5203 1.8956 0.4580 1.9583 0.5276
 -0.9540 0.0962 0.2820 -0.5881 1.4958 -1.1822 1.9295 0.3420 0.3556 -0.4675
 -0.4732 0.2832 0.7578 0.2199 3.9547 1.1474 1.3665 0.6527 0.7510 0.2847
 0.5345 -0.3172 -0.3006 -0.5972 -2.7590 -1.6214 -1.6552 -0.1379 -0.3802 0.0354
 -0.8883 0.4750 -1.0384 0.5213 2.3624 1.4250 0.5717 -0.1773 -0.3229 0.0438
 -0.1329 0.1593 -0.2725 0.0488 0.4266 0.2117 0.1755 -0.1964 0.1745 0.3697
 0.0175 0.0670 0.6420 0.0135 1.3375 0.9389 0.5806 0.1543 0.1935 -0.2491
 0.1098 0.4050 -1.4717 -0.2548 -2.0491 -2.0607 -0.6538 -0.2969 -1.1440 0.6865
 -0.8755 0.4461 0.2397 -0.1756 0.3300 -0.5300 0.8505 0.2363 0.1018 -0.0450
 1.0631 -0.3239 0.8812 0.1626 0.9388 0.8227 0.9142 0.0474 1.2393 1.0149
 -0.6274 0.6654 0.6726 0.0957 1.6547 -0.4361 1.9404 0.5568 -0.7288 0.5214
 -0.6945 0.2911 -2.6958 -0.3008 -0.9491 -1.5679 -1.7433 -0.3476 -1.5589 0.2671
 1.6132 0.4773 1.6925 -0.8392 1.3917 0.3662 -0.2254 -0.4723 2.5337 -0.2444
 -0.5354 -0.6706 -0.0312 0.0117 -2.2890 -0.6747 0.7280 0.5970 -2.1353 -0.6705
 1.1345 0.6575 0.4088 -0.0783 1.3426 0.2764 -2.0431 -0.8267 2.7557 0.0192
 0.2197 0.2345 0.1118 -0.0091 0.5554 -0.0546 -0.1508 -0.0510 0.7639 0.0498
 -0.1937 0.3175 -0.0034 0.1006 0.9782 -0.2008 -0.1952 -0.0926 0.4962 0.0383
 2.3142 -0.9249 1.5413 0.4677 -1.1959 1.7555 1.8331 0.5368 -0.7104 -0.7754
 0.0195 0.2836 -1.1107 -0.4447 0.7091 -1.2330 -0.1712 -0.4518 1.3434 0.8880
 -0.4593 0.2319 1.0820 0.3825 1.0146 1.1775 1.2671 0.5698 -1.0203 -0.0572
 2.3422 -0.3805 0.8690 0.2480 0.9045 1.6087 1.7469 0.0431 0.9007 0.1907
 2.5116 -0.6810 1.7073 -0.3240 -2.6741 0.3711 -0.8277 0.0221 0.1348 -2.0896
 0.3700 0.3655 1.3845 0.6615 1.7122 0.0461 1.7783 0.8355 -0.1975 1.0186
 -0.9580 -0.5597 -1.7312 0.0435 -1.2501 -0.2944 0.2647 -0.1190 -1.6552 -0.8174
 0.3438 0.3678 1.5601 -0.1913 1.0895 -0.0497 -0.3023 0.2413 1.4650 1.2046
 0.2579 0.0748 0.3639 -0.1425 0.4010 -0.0902 0.0974 0.0059 0.7475 0.5730
 0.2899 0.0589 -0.0579 -0.3006 -0.0791 -0.1031 -0.8897 -0.1588 0.5545 0.3907
 -0.2193 -0.4453 1.2399 1.1303 4.9116 3.0462 3.8266 0.9592 -0.0547 -1.0457
 0.3353 0.3391 0.2395 -0.4924 -0.0372 -0.8339 -0.9815 0.1081 0.1046 -0.1625
 1.0339 -0.0482 0.6963 0.2904 1.2391 1.0376 1.6076 -0.1697 1.4268 0.4569
 0.5666 0.1043 2.2261 0.8822 5.2869 2.7996 2.9585 0.9134 0.9036 -0.6494
 -0.6352 -0.7220 0.5445 0.8532 1.6579 1.3591 2.8753 0.9696 -1.7700 -0.4577
 1.1444 -0.8336 0.8148 0.4364 1.1786 1.9741 1.6472 0.5792 0.4163 0.4084
 -0.3027 0.1380 -1.2646 -0.1964 -1.1332 -0.1800 -1.8769 -0.6627 -0.9025 -1.7293
 0.0653 -0.1520 1.2248 0.0734 -0.6593 -0.1597 1.6456 0.6828 -0.3173 1.1103
 -0.0163 0.1406 0.4585 -0.0763 0.1649 -0.2064 0.3307 0.2540 -0.0450 0.1231
 0.2025 -0.0211 0.8934 -0.0592 -0.4583 -0.2770 0.5496 0.3716 -0.0530 -0.2604
 -0.3797 0.7136 -0.8456 -0.0221 3.6117 1.7538 -1.8949 -0.8426 1.2249 -0.4466
 0.6366 -0.4870 0.4081 -0.1464 -0.2069 -0.7830 0.4075 0.4218 0.5904 -0.0296
 -0.3198 0.6196 0.5466 0.4484 3.5658 1.2484 0.8634 0.2558 0.6882 0.5724
 0.6747 0.3781 0.5815 0.1039 4.3063 1.9150 -0.0852 -0.1860 2.2386 0.3873
 -1.1007 -0.0714 -2.0200 0.4706 -0.2132 1.1945 -1.6559 -0.3945 -1.8385 -0.9849
 -0.3086 0.4526 1.6406 -0.0802 3.1866 1.2374 1.6656 0.3027 1.0526 -1.1768
 -0.3855 -0.2015 -1.5519 0.2273 -1.3293 -0.9680 -2.8771 -0.3882 -0.4592 -0.4047
 0.0039 -0.1425 0.4554 0.0676 0.9382 0.4869 2.9511 0.3282 0.1002 0.6040
 0.4879 -0.1568 0.4536 0.0436 0.1409 0.3353 1.1432 0.0996 0.1300 0.2548
 -0.3149 -0.2300 -0.2802 0.1230 0.5246 0.1783 1.1869 0.1431 -0.3060 0.6411
 0.9180 0.7569 1.1406 -0.1165 -0.5627 -0.7384 -3.5757 -0.5072 1.9663 -0.0568
 -0.0789 -0.2440 0.5601 -0.3858 -0.2886 0.5163 1.1198 0.2575 -1.4007 -0.6080
 1.4476 0.2985 1.3423 -0.2039 1.5600 0.7628 -0.3870 -0.2375 2.4219 0.4526
 0.5198 0.7142 1.6806 -0.0505 1.4280 0.1380 -1.3488 0.1251 1.4937 0.0924
 -0.0980 0.1671 -0.8689 -0.2475 -1.0654 -0.9035 -3.6983 -0.9003 1.5180 -1.1215
 0.2975 0.6498 -0.5378 0.0820 1.9667 0.1520 -0.2801 -0.5069 0.8196 1.1225
 0.0770 -0.5414 0.3216 -0.6753 -3.7804 -0.1014 -1.9430 -0.2883 -1.0704 -0.8537
 0.1354 0.6042 -0.0293 0.1386 3.4552 0.9071 1.4097 -0.0587 0.8323 -0.0114
 0.1589 0.1296 0.3724 0.2742 1.5988 0.7260 1.0525 0.2200 -0.0221 -0.1026
 0.3124 0.2330 0.4413 -0.0478 0.5634 0.6937 0.4418 -0.0754 -0.0408 -0.7264
 -0.0816 -0.6949 0.9678 -0.0699 -2.2267 -0.6842 0.3637 0.5511 -0.2296 2.0850
 0.1435 -0.0602 -0.6417 0.7477 0.1425 0.1721 0.5859 0.0858 -0.9686 -0.8027
 0.3143 0.3586 2.0143 0.1494 2.1082 0.4406 1.6923 0.5673 1.0663 1.0725
 0.6718 -0.3341 1.5712 -0.0796 -0.4746 0.0909 1.1121 0.3405 0.7625 1.6172
 -0.2612 0.1677 0.2172 -0.7561 -3.0575 -0.9727 -1.6692 -0.4645 -0.6434 0.7467
 0.8458 0.0208 0.7496 0.4810 0.2642 0.3469 -1.1140 0.3877 0.7228 0.4180
 -1.4783 -0.2261 -0.7435 0.6284 -2.8082 -1.1447 0.9053 0.2810 -2.6093 -0.2251
 1.0725 0.4474 0.1325 0.0288 2.8670 0.2467 -1.4858 -0.2204 2.4084 0.2504
 0.1368 0.0109 -0.1809 0.1498 1.8471 0.5589 -0.1349 -0.0181 0.8986 0.0469
 0.3480 0.0510 0.0273 0.4154 1.8214 0.4617 0.2644 -0.0334 1.0173 0.2582
 -1.7558 -0.1461 -0.1888 -0.0453 -2.1708 -0.7525 2.1991 0.6027 -2.1429 0.2519
 0.2593 -0.5113 -0.9902 0.1954 1.2712 1.5245 -0.9913 -0.2832 0.2903 -0.3867
 0.6752 0.0342 0.8623 0.1663 1.3834 0.8189 1.9746 0.3793 0.6088 1.1300
 -0.9288 0.0324 0.5022 0.3509 0.3842 0.2457 2.7069 0.8222 -1.2026 0.4799
 -1.0507 -0.3910 -0.8870 1.0092 -4.1661 -1.5329 0.8700 0.6506 -2.9895 0.6037
 1.4918 -0.4455 3.0556 -0.5619 0.6277 1.6062 2.4252 0.2787 1.6440 0.0277
 -1.0653 -0.5925 -3.2398 0.1940 -1.8690 0.0413 -0.6852 -0.6194 -1.5607 0.5413
 1.3891 0.0624 2.6403 -0.7219 0.6650 0.3306 -0.6532 0.2623 1.6710 -0.1063
 0.0836 0.2748 0.5359 -0.4472 0.4790 -0.2072 -1.3274 -0.1452 1.0135 -0.2125
 0.3744 0.1225 0.8907 -0.2219 1.1160 0.9447 -0.5258 0.0421 0.5880 0.0215
 -1.1528 0.1959 -2.9940 -0.1780 0.3799 -1.5765 0.6225 -0.6525 0.4400 0.6063
 -0.3571 0.4624 0.8492 -0.2855 -0.4830 -0.1448 -1.9871 -0.2311 0.2472 -1.3211
 0.2990 0.2724 1.0040 0.3155 2.8050 0.9217 1.8962 0.4094 1.1415 0.2692
 0.1043 0.1516 -0.9568 -0.0572 1.7180 0.1446 1.1466 -0.3787 1.3686 0.4856
 0.0225 -0.9850 -0.9431 -0.2257 -0.4318 1.5937 1.9628 -0.3594 -0.1876 0.0508
 -1.8629 0.8095 -0.4737 1.1011 2.9362 0.0084 2.9083 0.7766 -1.7230 1.0079
 0.7948 0.5854 1.2206 -0.4159 -0.8049 0.5385 -0.7987 -0.6748 0.5842 -2.1267
 -0.9852 -0.1776 0.4480 0.4045 -0.3466 -1.0522 1.5967 0.9523 -1.2833 0.8342
 -0.1714 0.0563 0.0267 -0.2470 -1.1788 -1.3378 -0.4934 0.1065 -0.1423 0.4807
 0.2763 0.1661 1.1844 0.1075 -0.2696 -0.2743 0.4641 0.2366 0.4585 -0.0239
 1.1205 0.7638 -0.2317 -0.9754 0.4408 -0.3566 -2.1222 -0.8224 1.2115 -0.7500
 -0.9559 -0.2056 -1.4169 0.0408 -2.0450 -1.7159 -1.4386 -0.2514 -0.5536 1.4819
 0.7909 0.4327 0.8805 -0.2713 3.4072 0.8763 0.6619 -0.0662 2.2618 0.5012
 0.7710 0.8418 0.9001 -0.4578 2.7527 0.2686 -0.5107 -0.2453 1.6884 -0.2558
 -0.4670 1.4512 0.5721 0.0846 2.9791 0.5351 0.8994 -0.3312 0.1430 -1.5213
 1.4480 -0.3220 -1.3366 -0.0353 1.1896 1.1345 -1.3255 -0.7032 2.3982 0.7054
 -0.0810 -0.0050 -1.0726 0.9714 1.4883 0.0231 0.6779 0.0199 0.0525 1.7002
 -0.1293 -0.6226 -1.0856 -0.3078 -1.3570 0.2880 0.7936 -0.0468 -0.9880 0.0647
 -0.5060 -0.4574 -0.6400 -0.1039 -2.0253 -0.7149 0.4495 0.2150 -1.3150 0.4733
 -0.6208 -0.2602 -0.8884 0.2278 0.2999 0.0646 0.8764 0.1898 -0.4591 1.3738
 1.6246 -0.1046 1.5106 0.3414 0.2013 -0.4811 -0.0158 0.4678 0.8726 -0.0967
 -0.8596 -0.3540 -0.6811 -0.5240 -4.1498 -1.0922 -1.2627 -0.0206 -1.9276 -0.3525
 0.1048 0.5639 0.6938 -0.0526 1.7722 -0.6755 -0.8584 0.2427 1.2583 0.5879
 1.1811 0.0152 0.9125 0.1748 1.0471 -0.2818 -0.3382 0.3235 1.3503 0.7458
 1.7696 0.0680 -1.1658 0.7732 2.5092 0.6688 -1.3047 -0.5789 2.2750 2.1416
 0.5788 0.9070 3.2272 -0.8117 2.8070 0.1044 -0.1445 0.2445 2.5404 -1.2758
 0.0650 -0.2338 0.2504 -0.0042 -0.3934 1.2976 -1.4448 0.1158 -0.1223 -0.1109
 0.8048 0.4797 1.4514 0.0504 0.7250 0.8230 1.6599 -0.1036 -0.0777 -1.7146
 0.3445 -0.1921 0.4773 -0.1471 -0.8227 0.4989 1.4005 0.0088 -0.7064 -1.0241
 0.5632 0.2457 0.9931 -0.2778 -0.4675 0.4312 0.2961 -0.1442 0.2226 -0.8101
 -0.5001 -1.0256 0.1486 0.2787 0.6138 1.1963 1.1694 0.8930 -1.4077 0.3951
 0.1189 -0.2688 0.1502 -0.1406 -2.0849 -0.5810 2.3399 -0.1177 -0.8117 -0.4349
 0.2528 -0.3855 0.0018 -0.7626 -1.1289 -1.3594 -0.9331 0.1535 0.9235 0.8205
 0.0004 -0.5237 1.1853 -0.2751 0.1579 0.3830 0.7879 0.7232 -0.2056 0.2203
 1.1397 -0.0950 3.5735 -0.3047 0.9834 1.8285 -0.7613 0.7182 1.3130 -0.8709
 0.3428 0.1234 0.1818 0.0735 0.2866 -0.7361 1.2747 0.2427 0.0255 2.3798
 0.3022 0.2367 1.8953 -0.5021 0.2316 -0.5840 0.9544 -0.0823 1.8563 -0.4544
 1.0309 -0.1163 -0.6897 1.3056 3.5045 2.1438 1.5867 0.0539 0.3354 1.1931
 -0.0815 0.1045 -0.8414 0.7038 1.8062 0.8359 1.1409 -0.0267 -0.5340 -0.0736
 0.4732 0.1283 0.0578 0.4795 1.9162 0.3053 1.7282 0.1032 0.7303 0.8300
 -1.1716 0.1500 -0.0983 -0.4439 -0.5889 -0.5680 -0.6406 -0.1227 -0.5097 -1.9245
 -0.7623 0.1335 -2.2793 0.9245 1.8214 0.7868 1.2564 0.0293 -1.5595 0.6186
 -1.0277 0.0085 0.1348 -0.7266 -1.8425 -1.9298 0.4843 0.4464 -1.2697 -0.4584
 -0.7748 0.0696 -0.0127 -0.2190 -0.6611 -0.7921 0.8455 0.1705 -0.6980 -0.5589
 -0.4103 0.0578 1.9284 -0.0522 1.2070 -0.2457 3.1210 0.4516 0.8539 1.0945
 0.1098 -0.5294 0.0516 0.6396 -0.9559 0.5113 0.8751 0.9039 -1.3098 0.0435
 -1.4921 0.4664 -1.9764 0.2368 0.4004 -0.9203 0.6661 0.0510 -1.5234 2.3303
 1.1915 0.0684 2.1188 0.4829 3.1193 3.1652 -0.7447 0.2107 1.5456 -1.0348
 1.2085 0.0232 0.7545 0.1789 1.6604 2.0379 -0.9594 -0.2408 1.1352 -0.6262
 0.3399 0.0952 0.2222 0.2000 1.9391 1.4039 -0.1693 0.1525 0.3691 0.3347
 -0.4220 0.1535 -2.0511 -0.3699 -1.4054 -1.4768 -1.6349 -0.8620 -0.4342 0.4582
 2.6904 0.0133 1.7222 -0.0320 1.4279 2.6397 -0.8449 -0.5445 2.2620 -1.5988
 -0.5758 -0.4829 -2.3065 -0.0742 -2.1059 -1.6105 0.2840 -0.1187 -1.6811 0.0931
 -0.3643 0.0131 -1.8473 -0.0202 -0.6062 -0.8233 -0.6180 -0.4103 -0.6324 0.4902
 -1.5855 0.3993 -2.4105 0.5544 0.2182 -0.3937 0.8516 0.1398 -1.9793 1.8379
 -0.0492 -0.3332 0.2127 -0.6677 2.5268 0.3131 1.1603 -0.1745 2.2596 -0.6811
 2.2394 -0.2171 1.5626 -0.0805 -1.7196 0.9163 0.1483 -0.0766 0.8372 -0.9223
 -0.0137 0.4563 2.1400 -0.1070 3.1683 0.5779 0.3578 0.0020 2.7006 0.4771
 0.2711 0.2043 1.8065 0.3040 1.8835 0.8253 -0.1946 0.2460 1.2383 -0.3261
 0.9976 0.1789 2.1791 -0.1865 1.5369 0.6976 0.2881 0.0640 2.0114 -0.6092
 0.3991 -0.2316 -0.2121 0.1608 -2.9270 -0.2299 -1.6065 0.0830 -1.7804 -0.6986
 -0.3862 0.4733 1.5099 0.8124 4.5273 0.8609 0.8380 0.6092 1.4608 0.5205
 0.0880 -0.3315 -1.0165 -0.2483 -1.3728 -0.1031 -1.0210 -0.1650 -1.2142 -1.7713
 1.0711 -0.1004 0.6891 -0.2000 -0.9596 0.3754 -0.8761 -0.1248 -0.0071 -1.2820
 2.5934 -0.0698 1.5361 -0.3976 0.1993 0.9170 -0.0191 -0.5246 2.7933 -0.9989
 -1.0601 1.4201 -1.0860 -0.7338 0.8928 -1.5454 -1.7646 -0.5812 -0.3869 0.0487
 -0.0873 -0.0698 1.1584 0.5801 4.7539 1.2335 3.5424 0.7151 1.4992 0.5684
 -1.0465 0.6866 -0.4291 -0.0860 -0.6023 -0.9420 -0.5435 0.0268 -0.7047 2.1636
 -0.3231 -0.0166 0.2005 -0.0446 -0.2258 0.3782 0.2908 0.1032 -0.1061 1.2835
 -0.7861 0.3145 -0.2790 0.1168 1.7154 -0.2979 0.6504 0.2332 0.1314 1.6050
 0.2511 -0.9499 0.5278 0.2946 -0.7656 0.7847 1.4922 0.2971 -0.2507 -0.5273
 0.3906 0.0611 0.6198 -0.4097 -0.5364 0.9722 -1.3474 -0.2649 0.3750 1.0632
 0.2359 -0.2376 -0.3415 -0.0409 -0.1169 -0.1826 -1.0406 -0.1527 -0.1731 -1.5184
 -0.3196 -0.3019 0.1193 0.5084 1.0407 0.2192 0.7017 0.3539 -0.2083 -0.0033
 -0.5684 0.6197 1.0636 0.2906 5.0542 0.5506 2.3741 0.5744 1.1777 1.0361
 2.4812 -0.5676 0.2111 0.3290 -3.3444 -0.6962 -1.4722 -0.0230 0.2025 0.3880
 -0.1547 0.7809 -0.3366 -0.2148 2.4168 1.0291 -0.9944 -0.3283 0.2911 0.3357
 0.9553 -0.3024 0.8134 0.0917 -2.0158 -0.6606 1.2315 0.3379 0.7679 0.6201
 -0.4506 0.1892 0.2744 0.3048 -0.9757 -0.4539 0.6494 0.2750 -0.3196 0.2234
 0.4992 0.0135 0.1181 -0.2422 -1.3402 -0.3021 -0.7377 -0.0528 0.0397 0.0073
 -1.8398 0.3599 -1.1690 0.0796 1.1611 0.5465 0.3512 -0.0602 -1.6235 -0.4717
 -0.3966 0.1979 1.4196 0.4765 -0.7763 -1.0035 1.3369 0.6191 0.1600 0.1868
 -0.6981 -0.3515 -1.2990 0.1453 -1.6780 -0.1064 -2.0889 -0.1129 -1.7504 -0.6387
 -0.6868 -0.0807 -0.7606 -0.2987 -0.9119 0.2689 -1.4126 -0.2801 -1.0091 -0.4059
 0.8282 0.2309 0.0888 -0.0729 0.1535 0.5364 -1.1662 -0.0308 0.2848 0.4880
 -0.5409 -1.2187 1.5176 0.4082 1.2026 1.7880 2.7970 1.3243 -0.9916 -0.5161
 2.2751 0.2291 2.6010 0.0687 0.3616 0.2197 -0.2410 0.0071 2.4205 -0.4632
 -0.7383 0.0684 0.1001 -0.2229 3.3199 0.2684 3.0672 0.3590 1.0457 1.0915
 0.4625 -0.0823 -0.0580 -0.2576 1.0047 0.4264 1.5194 -0.2462 1.1611 0.9058
 0.3614 -0.1474 0.8043 -0.1176 0.8037 -0.1196 1.5672 0.2250 0.9769 0.2168
 1.1911 0.3298 -0.3330 0.0113 -1.4872 -0.1499 -1.7974 -0.9094 0.7650 -0.4119
 -0.0969 -0.2542 -0.8018 -0.3822 1.1322 0.6589 2.1893 -0.2283 0.6191 2.1856
 -0.3733 -0.5399 -0.5829 -0.0468 -3.8018 -0.6717 -2.0969 -0.2083 -1.3948 -1.2600
 -0.0717 0.0779 0.0133 -0.0704 -1.7195 -1.0046 -1.0086 -0.2601 -0.0899 -0.8032
 1.2809 -0.2923 2.5115 -0.0207 0.9983 0.4631 1.2457 0.5751 1.7094 -0.3714
 -2.0926 0.4891 -1.2726 -0.4529 0.8782 -0.4110 -0.1613 -0.4090 -0.8113 -1.1395
 -0.0277 -0.4266 1.0926 0.5363 2.5101 1.5959 2.9271 0.9290 -0.0433 1.8865
 0.2877 1.1241 -0.2391 -0.4854 1.9468 -0.4870 -0.5846 -0.4186 0.9749 -0.2553
 -0.2142 0.8480 0.6219 0.1748 2.3668 0.1455 0.7926 0.2376 0.3134 -0.0023
 -0.5532 0.3186 -0.5619 0.0439 1.3040 0.1133 0.5887 0.1278 -0.5839 0.3637
 0.5194 -0.2442 1.0538 0.6441 0.8440 1.1013 0.8242 0.4628 0.2333 0.6216
 -0.0718 1.0876 0.6316 0.2550 1.3249 -0.3633 0.2410 0.1682 0.1513 -0.9112
 -1.8753 -0.4096 -1.9486 -0.0347 -2.7492 -1.1227 -0.8679 -0.2904 -1.9594 -0.1997
 -0.5741 -0.2997 -1.1439 0.0108 -1.1446 -0.3079 -0.0944 -0.1645 -0.9592 0.9512
 -0.9679 0.0518 0.0494 -0.0467 1.9351 0.5691 2.0144 0.3358 -0.6179 1.1187
 0.7370 0.5870 -1.5753 -0.2806 -2.2423 -1.3516 -2.8168 -1.1181 -0.0777 -0.1385
 -1.1116 0.3414 -0.3407 0.2814 0.9699 0.0634 0.2138 0.3264 -0.2332 -0.3232
 3.0075 -0.0600 2.2089 0.0874 1.6464 0.8868 0.6008 0.0493 2.3433 0.3804
 2.0105 -0.1502 0.9820 -0.0457 1.7602 1.0194 0.4607 -0.1174 2.3063 0.7208
 1.0461 0.0042 0.4473 0.0064 0.2443 0.1020 -0.6092 -0.1392 0.9831 -0.5532
 -1.0771 -0.0462 -0.3296 0.1763 0.8365 0.2732 -0.1271 0.1915 0.0045 0.4463
 2.3680 -0.4219 0.5363 -0.2007 2.4122 1.1149 0.9990 -0.3840 3.1792 1.5326
 -1.0814 -0.0005 -2.1613 -0.2852 -3.8740 -1.3114 -2.0089 -0.7416 -2.0777 -0.5345
 -0.7407 0.0224 -0.5947 0.0934 -1.2905 -0.6431 -0.8952 0.0586 -0.8046 -0.8642
 -0.0468 0.3601 -0.9005 0.2368 -0.2527 -0.6275 -0.9916 -0.1085 -0.1501 -0.3725
 0.7114 -0.6932 0.4388 0.6792 -1.4562 0.1333 -0.5303 0.5606 -0.6291 0.2233
 1.2802 0.2757 0.6691 -1.0372 0.6972 -0.0348 -0.2135 -0.8747 2.6467 0.1825
 0.0404 -0.3683 1.9485 0.8465 3.6216 2.0220 2.6923 1.4301 -0.3267 0.2381
 -0.1444 0.3537 1.7728 0.2419 2.8370 0.8201 1.2492 0.8615 0.4922 -0.0895
 0.3176 -0.1351 0.7248 -0.1377 1.4812 0.5850 0.4726 0.2319 0.5216 -0.0367
 -0.3492 0.5160 -0.0266 -0.8710 -0.8010 -1.1034 -1.0302 -0.6613 1.0812 0.0057
 -0.6279 0.7902 2.1698 0.3559 2.9008 0.8632 0.7843 1.1067 -0.6572 -0.7172
 -0.7539 -0.2246 -2.0776 0.0505 -2.5397 -1.7721 -1.7219 -0.4638 -0.6156 -0.2024
 -0.0881 -0.1777 -0.7862 -0.5693 -0.7328 -0.6537 -0.7311 -0.6008 0.6631 0.0643
 1.1686 -0.3204 0.6376 -0.5651 0.7076 0.2968 -0.1377 -0.2884 1.9189 0.1738
 0.2517 -0.6923 1.9203 -0.2629 -0.6423 1.9719 2.1554 0.3136 -0.6829 -0.8348
 -0.6824 0.7989 0.0909 0.6594 1.1100 -1.0285 0.3591 0.6808 -0.9710 0.9831
 -0.1704 -0.0778 0.5091 -0.1645 2.2304 1.1705 0.2717 0.0476 1.0429 -0.5975
 0.0784 -0.0923 -0.0921 -0.1942 0.9616 -0.2589 0.0186 -0.0707 1.2814 0.8743
 -0.3899 0.1657 0.2069 0.1803 0.1078 0.0756 -0.0713 0.2123 -0.6711 -0.1253
 -0.2224 0.3767 -0.7585 -0.0439 -1.1373 -1.7752 -0.0668 -0.0014 -0.4421 1.1370
 1.1004 -0.6043 -0.2604 -0.1920 0.4441 -0.2301 -0.0174 -0.2311 2.2617 1.1077
 -0.2307 -0.1969 -0.6005 -0.6917 -2.4460 -0.4472 -1.1857 -0.4381 -0.8097 -0.4622
 -0.6613 0.4272 -0.4295 -0.0684 -1.6951 -1.0495 -0.7764 0.0240 -1.5879 -0.3278
 -0.9005 0.4677 0.5929 0.0522 0.5979 -0.4732 0.3203 0.5685 -1.2020 -0.2919
 -1.5556 0.7317 -1.0157 1.0738 1.5875 0.0938 1.9288 0.1159 -1.3891 0.1290
 1.9030 -1.0817 0.5382 -0.2559 -0.5230 1.0237 0.3438 0.0567 1.3985 0.4925
 -0.8333 0.7522 -0.6955 -0.4699 0.4870 -1.5015 -1.8366 -0.3826 0.6637 0.0009
 -0.5498 0.3534 0.2252 -0.5279 -0.2190 -0.9830 -0.8613 0.0417 0.0033 -0.1740
 -0.0415 -0.3344 -0.5821 -0.0051 -0.5026 -0.2581 -0.4643 -0.1152 0.2013 0.1235
 1.0272 -0.6203 0.3197 0.0488 -0.7588 0.5483 1.0732 0.2947 -0.1291 0.3794
 -1.6109 0.5807 0.5524 -0.5348 0.5763 -0.6166 -0.4883 0.4836 -0.9872 -0.5178
 -0.0120 0.0281 0.1779 0.3904 -1.8798 -0.5288 0.7312 0.0941 -1.3895 -0.6521
 0.9465 -0.7321 -0.4353 0.2643 -1.5078 0.0676 0.1353 -0.0413 -0.0615 0.2091
 0.9811 -0.6215 -0.4984 0.0344 -1.5262 0.0423 0.0266 -0.1558 0.1479 0.4062
 1.3440 -0.0886 -1.1631 0.2064 0.7918 1.6051 -1.7506 -0.9636 1.5339 0.7650
 -1.4159 0.5579 1.5394 -0.1589 2.5419 0.0012 1.8550 0.7875 -0.3149 -1.1641
 0.3927 -0.1749 -0.7382 -0.4664 -3.0262 -1.8310 -2.0678 -0.2131 -0.1219 0.8611
 0.3770 -0.2048 -0.1708 -0.3673 -1.3701 -1.2923 -0.0190 -0.0329 0.1905 0.3329
 -0.6058 0.1389 -0.2813 -0.3767 -0.2985 -0.5479 -0.5554 -0.0698 -0.1102 -0.2615
 -0.2908 0.0179 0.6855 0.1030 2.3110 0.6921 1.8451 0.4007 0.1754 -0.9399
 0.9003 -0.2937 -0.4889 -0.4717 -2.5589 -1.6134 -0.5307 -0.4802 0.3758 0.2846
 0.1196 -0.6808 -1.2219 0.7351 0.4531 1.3718 1.0681 0.0143 -0.7770 0.5810
 -1.0243 -0.0461 -0.0987 0.0761 0.9340 0.5340 0.3914 0.2486 -0.7960 -0.7111
 -1.2458 0.0127 -0.2733 0.1525 1.1590 -0.0432 0.1585 0.4405 -0.5993 -0.7094
 0.9754 0.6846 3.6025 -0.0044 2.3322 1.0916 0.0797 0.3490 2.1856 -0.9171
 0.5098 0.1328 -1.9747 -0.2857 -0.2595 -0.7256 -0.9115 -0.8525 0.3750 1.2617
 -0.3182 -0.6261 0.5836 -0.2377 -2.6726 -0.9781 0.9285 0.6092 -1.4104 -0.4487
 -0.1011 -0.2595 0.0769 0.0538 -0.8375 0.0988 1.1181 0.3902 -1.3572 -0.2393
 -0.0573 0.0384 -0.6403 -0.1892 -1.6692 -1.0102 -0.5608 -0.2451 -0.4138 -0.0297
 0.1415 0.3741 -0.8665 -0.1266 1.8704 0.3022 -0.7146 -0.5090 0.6501 0.1717
 -0.0609 -0.2682 0.5570 0.1774 -0.2500 0.7138 1.8104 0.6018 -1.8165 -0.3131
 0.0127 0.3562 0.8774 0.0819 1.5329 1.4600 -0.6046 -0.1588 0.5813 -1.6760
 0.0080 0.2764 -0.6427 -0.3072 -0.4685 -0.4766 -1.1915 -0.6639 0.3333 -0.3784
 0.4704 0.0530 -0.5788 -0.8285 -1.1221 -0.4793 -1.3422 -0.8013 0.7195 -0.2890
 0.0311 0.0197 0.4595 0.3205 1.6887 0.3917 2.1492 0.2503 0.6228 2.8387
 0.5553 0.0076 0.8238 0.3289 -0.5680 0.0777 -0.9572 0.4251 -0.3801 -0.8815
 -0.7887 -0.3385 -1.1177 -0.0041 -0.4562 -0.0933 2.0596 0.0478 -1.5119 -0.2771
 0.0921 -0.3049 -0.4249 0.3148 0.6039 0.4786 0.7479 0.0763 -0.2600 -0.7600
 -0.1650 -0.3123 -0.7340 0.2299 -0.8968 -0.2270 0.0932 0.1926 -0.8802 0.0427
 1.2903 0.1904 1.1147 0.1041 -0.4165 0.2375 -1.5587 -0.0178 0.5824 -0.5875
 -0.3730 -0.3774 -1.2430 0.6706 1.2573 0.3730 0.3424 0.1322 -0.1610 -0.6345
 0.5621 0.3878 0.4818 -0.0009 1.4751 0.3485 -0.4415 -0.4907 1.4382 0.6583
 0.2915 0.0320 -0.0605 0.1982 -1.0490 -0.1700 -0.8554 -0.0089 -0.5431 0.1159
 -0.0480 0.2560 0.4144 0.3960 -1.1957 -0.5336 0.1906 0.3308 -1.5084 -0.2897
 0.4690 0.3141 1.5507 0.4500 0.3641 1.2690 1.7303 0.5463 -0.3374 0.2430
 -0.3205 -0.7491 -0.3441 -0.2577 0.4853 -0.2634 0.1319 0.0684 1.0183 0.3417
 0.3848 0.2706 -0.9430 0.3397 0.6822 0.8554 -0.2365 -0.4072 -0.6839 -1.2136
 0.1106 0.0925 -0.2324 -0.1431 1.2862 0.7475 -0.9356 -0.3281 0.3053 -0.7006
 -0.5443 -0.2169 -0.5685 -0.1376 -0.3853 -0.2724 -0.6187 -0.0821 -0.1580 -0.6680
 -0.7695 -0.6289 -0.1377 0.3460 0.4616 -0.3580 0.1965 0.5586 0.2038 0.9132
 0.3578 0.2478 0.2508 -0.8834 0.9715 0.9308 -1.8253 -0.7763 1.0723 -1.0753
 -0.0298 0.1811 0.4471 0.5579 -0.4590 0.3232 -0.3910 0.3596 -0.6146 1.0866
 -0.5747 -0.5548 -0.5602 0.2406 -0.6775 -0.2839 -0.3838 0.2772 -0.1739 0.1625
 -0.0021 -1.0454 -1.0937 0.6108 -0.0476 0.6781 0.5767 0.3312 -0.3598 0.6450
 1.7565 0.0261 1.8716 0.3901 4.2362 1.9911 3.8371 0.1086 3.1270 0.8705
 -2.3927 0.6804 -1.4856 -0.8320 -1.7432 -2.2301 -2.4786 -0.2394 -1.9052 -0.6445
 2.2580 -0.1541 1.5718 0.5248 1.9980 2.4897 -0.1482 -0.2064 1.4488 -0.8434
 0.1922 0.1912 0.2522 0.1278 -0.5326 -0.1491 -1.6001 -0.1689 0.0697 -0.4495
 -0.4656 0.2185 -0.6382 -0.5699 -0.9529 -1.0390 -1.4351 -0.4251 -0.3452 -0.5848
 -0.9762 0.1660 -0.0617 -1.1244 -2.2431 -0.6485 -1.0626 -0.3587 -0.9578 -0.7354
 -0.3877 0.5656 0.0385 0.3958 -1.2845 -1.6581 -1.6281 0.0535 -0.7343 -0.1183
 0.2445 -0.5003 0.8000 0.0431 0.1932 0.4242 1.3470 0.2391 1.2528 0.4838
 -0.4240 0.1035 0.1520 -0.8984 -1.1211 -0.3157 -0.2946 -0.3753 -0.0676 -0.6606
 -0.3175 0.3646 1.5809 -0.7931 0.5055 1.1183 0.0652 -0.1957 0.1270 -2.0102
 0.1623 1.2047 1.5049 0.5059 6.3960 2.4928 2.1699 0.3905 1.2933 1.0241
 0.1331 -0.3934 -2.2209 -0.6852 -5.3185 -3.5367 -3.1929 -0.7552 -0.3622 0.0186
 -0.0484 0.0214 1.4512 0.9637 2.8861 2.1532 0.5875 0.5558 0.0958 0.1879
 -0.1280 -0.5116 0.0412 0.1536 -1.4514 0.0935 -0.3068 0.1296 -0.5567 0.5053
 -0.5107 -0.1134 -1.2985 0.0830 -2.5986 -1.6527 -1.7125 -0.0809 -1.2764 0.0556
 -0.6814 0.2101 -1.4405 0.2908 -2.5142 -2.5019 -0.0452 -0.1181 -1.2773 0.1098
 0.7991 -1.2050 -0.1760 0.0912 -2.5298 0.8951 0.2473 0.1034 -0.7167 1.1395
 -1.4404 0.7405 -0.1356 -0.4618 2.0840 -0.3847 1.1215 -0.0212 0.3072 0.5505
 -1.1773 0.4102 -1.7606 0.3985 -1.0890 -2.0772 -0.4867 -0.0520 -1.2836 0.4588
 -0.6597 0.5702 -1.6282 0.6544 0.2313 -1.5078 -0.4587 -0.3844 -0.1403 1.2342
 3.5394 0.5033 3.7261 0.3332 4.2766 2.5658 0.9898 0.0259 4.3660 0.6126
 -1.2610 -0.8152 -1.3895 -0.5652 -4.0816 -1.7847 -0.6640 0.3243 -2.7310 -0.6409
 0.0826 0.0694 0.9251 0.1372 0.5703 1.3203 -0.3320 -0.2062 0.8683 0.4851
 -1.4883 -0.0706 -0.7310 0.0332 -1.6177 -0.7738 -0.1049 0.1464 -1.2898 -0.2467
 0.3217 -0.7364 -0.0399 -0.3986 -2.5510 -0.0781 -0.3396 -0.0056 -0.8785 -0.6770
 0.0945 -0.8224 -1.8800 -0.1470 -1.4598 0.2831 -0.6887 -0.1945 -0.8544 0.4711
 -1.4131 0.1683 1.1600 0.3606 0.3535 0.4667 2.0850 0.6249 -1.4555 -1.5800
 -0.0716 0.5669 -1.9038 -0.2287 -0.5234 -2.3320 -2.1852 -0.4879 0.9622 0.8520
 1.2149 -0.7645 -0.4448 -0.4439 -2.0545 0.5901 -0.9248 -0.3421 -0.0460 -0.0168
 0.8603 -0.5321 -0.3303 -0.1675 -1.5888 0.8226 -1.8081 -0.1348 -0.0911 0.4121
 1.0678 0.3223 4.1251 0.8212 6.7155 3.0801 4.3702 1.3822 2.4531 1.8971
 -1.4732 -0.5728 -2.7037 -0.3761 -3.7981 -2.2129 -1.2048 -0.3201 -2.4100 -1.6862
 -0.8854 0.6307 0.3506 0.2327 0.3561 -0.5211 0.2827 -0.0563 0.5396 1.1135
 -1.1010 0.0579 -2.0757 -0.5431 -1.4352 -1.7261 -1.3793 -0.6696 -0.0657 0.2746
 -1.5867 -0.0353 -1.3032 0.2777 -0.8112 -0.9991 0.3572 0.1380 -1.7445 -0.6607
 -0.2156 0.2253 1.2101 -0.3402 -0.3668 -0.3487 -0.3542 0.0550 -0.0098 -2.3746
 -0.3690 0.1266 -2.7885 0.0632 1.0734 -0.1046 -0.0692 -1.0134 0.7561 1.3190
 0.9644 -0.4159 0.6817 -1.0469 -1.3406 -1.1751 -1.0656 0.0839 1.1331 -0.0213
 -0.2102 0.2312 1.7815 0.2585 0.6624 0.2638 1.6340 0.5756 -0.4852 -1.6292
 -0.2056 0.0552 2.1495 -0.1635 -0.0002 -0.3782 1.2225 0.4884 0.6721 -1.3375
 -0.5606 0.6218 0.8095 0.3125 5.0549 0.9784 1.4005 0.5884 2.2513 1.7790
 -0.5046 -0.3840 -2.5256 -0.5263 -3.2795 -1.0806 -2.2986 -0.8729 -2.1419 -1.5484
 0.0059 0.2328 -0.5797 -0.2482 -0.2962 -0.7040 -0.0715 -0.3495 1.0305 1.8021
 0.0407 0.2546 -0.5079 -0.7073 -2.7669 -1.5026 -1.6294 -0.4928 -0.6504 -0.4847
 -0.3496 -0.2109 -2.4043 -0.3355 -1.6388 -0.5782 -2.3111 -0.8338 -0.6434 -0.2597
 -0.0950 -0.1592 -1.4717 0.0201 0.0231 -0.3869 -0.1765 -0.4889 -0.3288 1.0313
 0.4646 0.8044 0.5037 -0.0828 0.0562 -0.0455 -2.5906 -0.2131 0.4401 -0.7589
 -0.6863 -0.0549 0.5882 -0.4050 -1.1239 -1.4896 1.4279 0.6712 -1.4607 -0.4754
 -0.4101 -0.2625 -2.2245 0.5123 1.1367 0.4139 0.1261 -0.3106 -0.3290 1.4376
 -2.2729 0.1049 -3.3509 -0.0552 0.7381 -1.4141 -0.2513 -0.3046 -1.0892 2.1205
 2.5094 0.8617 3.7417 -1.2870 2.2734 0.9726 1.2358 -0.3720 3.9249 0.5003
 -1.3057 -0.3970 -2.8907 0.4190 -3.3639 -1.9722 -3.7409 -0.3018 -2.3686 -1.5746
 0.2781 0.4245 0.9525 -0.3643 0.5790 -0.6055 1.0372 0.2252 1.0182 0.3861
 -0.0948 -0.4841 -0.7929 0.3650 -1.4453 -1.0723 0.2824 0.3546 -0.8556 0.1825
 -0.6292 0.1208 -0.7246 -0.2373 -2.6048 -1.7377 -2.7874 -0.2537 -0.5230 -1.2149
 -0.3582 -0.0695 -0.4041 0.5082 -2.0179 0.0410 -1.8038 0.2804 -1.9064 -1.0198
 1.2818 -0.5716 1.3477 -0.2241 -0.1057 -0.3808 0.2065 0.0768 2.2152 1.0226
 -0.0070 -0.6119 -1.7510 0.2799 -1.2530 -0.0548 0.9650 0.0439 -1.8596 -0.0242
 0.1149 0.2982 0.5566 -0.1347 -0.7742 0.2786 -2.4142 -0.1212 0.0711 -1.6994
 0.2418 0.3025 -0.7761 -0.9222 -4.1331 -2.1177 -4.0503 -0.6266 -0.1693 -1.4790
 0.4194 0.7733 1.9224 1.3684 4.4921 0.0630 4.5172 1.4410 0.5531 2.4524
 -1.0315 -1.0463 -2.1295 -1.0309 -5.2470 -1.5201 -4.5409 -0.8846 -1.4629 -1.4267
 0.6830 0.1183 0.4476 -0.1302 1.8504 -0.0404 1.9996 0.1834 1.1859 1.1681
 -0.3607 -0.5143 -0.5293 -0.4008 -0.7080 0.4074 -0.1328 0.0044 -0.9488 -0.7866
 -0.7237 -0.6394 -1.4425 -0.5813 -3.4397 -1.7109 -1.6270 -0.3072 -1.1448 0.3634
 0.8521 -0.8446 0.7761 -0.3763 -0.8376 0.7868 0.4537 -0.3392 1.1674 -0.6505
 -2.0790 0.1766 -0.0594 -0.0748 -0.2137 -0.3690 1.1656 0.7542 -2.3405 0.4397
 0.6628 -0.2921 0.4054 0.2552 0.4824 1.6026 -0.0951 -0.0060 -0.5561 -2.4312
 0.4395 -0.2438 0.6569 -0.4349 -0.3615 -0.7430 0.2456 -0.2371 1.3872 0.7360
 0.4203 -0.6380 0.1432 -0.6833 -1.9811 -2.1210 0.4694 0.0111 0.5484 0.3391
 2.2264 -0.7385 1.1606 0.1758 4.2226 3.3663 2.5996 0.5382 2.3833 1.3357
 -3.3925 -0.0777 -2.9132 -0.5034 -7.2469 -4.3732 -3.6325 -0.3176 -4.2648 -1.6546
 0.5090 0.2618 0.5370 0.0797 2.2280 0.3911 0.9306 0.5193 0.4498 -0.0926
 -0.5312 0.2968 -0.4063 -0.1122 -0.6547 -0.8465 -0.7200 -0.2996 -0.6787 -1.4190
 -1.9063 -0.1971 -1.6957 -0.2171 -4.4037 -2.2154 -1.4773 0.1148 -3.1016 -1.0676
 -2.6641 0.7829 -1.5358 0.3998 0.4112 -0.8242 -0.0601 0.1994 -2.5038 0.2272
 0.9461 -0.1852 -0.3944 -0.1773 -1.8730 -0.5147 0.4783 -0.5184 0.3618 -0.3060
 0.3249 -0.0320 0.3330 0.3109 2.3448 1.5203 -0.3604 -0.2664 0.5753 -0.8507
 -2.2023 0.2402 -1.7501 0.2219 -1.6090 -1.4605 -0.7222 0.4295 -2.7999 0.8334
 -3.1342 -0.1745 -3.3168 0.0531 -2.2825 -2.1961 -1.2016 0.5341 -4.2190 0.0640
 0.6235 1.3183 4.1383 -0.3074 6.8352 1.4100 2.2962 0.6053 3.3947 -1.7348
 -2.0512 -1.3053 -5.7398 -0.6182 -9.5493 -4.1359 -4.0127 -1.1720 -3.9765 0.1094
 1.9931 -0.1304 2.2121 -0.2329 2.3007 1.6025 1.3537 0.1346 1.8581 -0.3899
 0.3021 -0.3522 -1.3349 0.1572 -1.1045 0.1692 -1.2057 -0.3922 -0.6453 0.3458
 -0.4251 -0.8308 -2.6658 -0.4705 -4.0306 -1.7223 -0.9964 -0.6521 -1.2644 -0.5807
 0.7806 -0.4191 -2.1129 -0.2590 -3.1934 -1.0731 -3.1797 -1.0487 0.7868 0.3114
 0.2529 0.1967 0.5372 0.4036 2.5112 1.2403 1.7937 0.2769 -0.1633 -0.0279
 -0.6494 0.1113 -0.5697 0.4526 -0.4239 0.3713 -2.5366 -0.1147 -0.9315 -0.0635
 0.4784 -0.7248 -1.1235 -0.6453 -3.2208 -1.4015 -1.4544 -0.5756 0.7813 -0.5553
 0.4923 -0.8542 -1.9427 -1.3164 -5.6630 -2.3757 -3.8744 -1.1633 -0.0565 -2.4401
 1.0710 0.5724 -0.2402 0.0233 4.0858 0.2293 0.4065 -0.2016 2.0977 3.0532
 -1.2907 -0.6459 -1.8784 -0.7029 -8.0660 -2.0817 -1.8274 -0.5284 -4.6163 -3.2223
 -0.3886 0.2588 0.9044 0.7108 3.2052 0.9287 1.4244 0.7686 -0.2942 0.2264
 -0.2066 -0.3151 0.4640 0.3256 -1.4352 0.4140 -0.8436 0.2819 -1.0205 -1.3291
 -0.6614 0.0916 -0.8651 -0.1747 -2.1671 -0.3362 -0.8028 -0.2651 -2.4129 -1.7960
 -0.3955 0.0648 1.4420 -0.6363 -0.9770 -0.4690 0.0451 0.2231 -0.0755 -0.8220
 0.8412 0.0861 0.3325 0.4997 2.4703 1.4993 -0.2179 0.0456 0.9872 -0.3166
 -0.2031 -0.4720 0.1771 -0.3403 -2.8502 -0.6492 -1.7352 -0.3017 0.3195 -0.0820
 -0.9358 0.4071 0.1738 -0.7855 -0.2668 -0.8763 0.7737 -0.0546 -1.0714 -0.6944
 -1.0575 -0.0337 -0.7197 -0.6380 -2.6397 -1.7403 -0.5566 -0.1073 -2.7616 -1.5073
 2.7264 -0.0692 4.5112 0.2838 0.1396 2.1989 1.1995 1.1805 0.3766 -0.8252
 -1.3753 -0.8357 -4.1934 0.7701 -3.3513 -1.2522 -0.3721 -0.7156 -3.1848 -0.7919
 0.7870 -0.2817 0.3068 -0.1270 0.6401 0.9089 -0.8408 -0.1782 1.2120 -0.0028
 -1.0822 -0.3277 -1.0683 -0.1945 -0.3640 -0.4288 -0.5734 -0.4112 0.0214 0.2229
 0.6483 -0.5890 -1.3650 0.7132 -1.4747 0.3927 -0.7544 -0.3941 -0.9599 -0.6749
 -1.1787 -0.0515 -1.6348 0.2635 -1.4047 -1.4994 0.6079 0.0651 -1.6018 0.9369
 0.4952 0.1214 1.2868 -0.1871 1.9360 0.7572 -0.8716 0.0406 1.8099 -0.2005
 -2.1929 0.1628 -0.9727 -0.2423 -2.3021 -1.7382 0.2279 0.0317 -1.7776 0.6463
 0.6294 -0.0886 -1.2455 0.7039 -1.4460 -0.2857 0.1386 -0.0594 -1.7325 0.0632
 -0.2810 -1.0057 -3.0240 1.0294 -4.8250 -0.4406 -1.3183 -0.0875 -4.3420 -0.6428
 0.3369 -0.8225 2.1975 1.0110 5.3907 2.2339 5.9999 1.2452 1.9139 1.2893
 -0.7728 -0.3658 -2.7399 0.1088 -2.5788 1.0681 -3.8591 -0.9353 -2.5124 -2.2562
 -1.1085 0.4079 0.3664 -0.1280 0.4970 -1.0663 -0.7633 0.2285 0.3201 -0.3305
 -1.7450 0.5509 -1.9596 -0.4355 -2.7794 -2.1151 -2.8691 -0.5643 -1.6085 -0.2710
 -0.7953 -0.3743 -0.6778 0.4034 0.1378 1.2871 -1.4008 -0.0052 -0.9787 -0.9612
 0.3453 -0.3997 -0.8663 -0.1365 -1.7110 0.2778 -0.5342 -0.1785 -0.7640 -0.6926
 -1.0329 0.3352 -0.0608 -0.2600 -0.6399 -1.4443 -1.1202 0.0776 -0.0693 0.8104
 -0.1948 0.0054 -1.9382 -0.1688 -3.1667 -1.3422 -0.3275 -0.5833 -1.1162 0.4052
 1.0697 -1.0082 0.3260 0.5769 1.1756 2.3433 0.4607 0.3274 0.2191 -0.9752
 -0.3820 -1.3124 -0.8682 0.3291 -1.5978 1.5989 -1.3763 -0.1523 -1.0670 -2.6490
 -1.4695 1.2713 -0.6287 -0.2649 4.5590 1.7474 0.1637 -0.2279 -0.0742 0.1754
 -0.4223 -0.1397 -0.6823 -0.0073 -2.6794 -1.1339 -3.9131 -0.8403 0.4188 -1.8794
 0.6318 -0.1427 -0.1763 -0.7630 -2.6382 -0.6591 -0.2443 -0.4431 -0.2350 0.6550
 1.2303 -0.4805 -0.1931 -0.5278 -4.2271 -1.3021 -1.0191 -0.5563 0.0022 -0.0673
 -0.5937 0.2073 -0.1610 -0.4645 -1.6796 -0.6726 -2.3905 -0.7074 0.1746 -0.8600
 -0.3531 0.0797 0.0285 -0.0091 1.1582 -0.4282 -0.0574 -0.0372 0.7337 -0.9044
 0.1049 -0.3084 -0.2682 -0.4745 -3.3866 -1.2803 -0.0329 -0.0588 -0.7116 0.6987
 0.4186 -0.0794 -0.2953 0.2229 0.4673 0.1028 0.7972 -0.0085 0.2963 -0.2837
 -1.5374 0.4134 0.0507 -0.2307 2.6758 0.3553 -1.1197 -0.1261 0.7219 -1.3218
 -2.7101 0.5706 -2.0793 -0.5821 -1.0022 -1.3340 -3.3319 -1.0519 -0.8893 -1.4783
 2.5674 0.8634 1.1991 -0.0728 0.7267 -1.0603 -2.4145 -0.7829 4.1454 -0.0173
 -2.2521 -0.2846 -2.5410 -0.4934 -4.7321 -1.9474 -3.4072 -0.6098 -2.5780 1.0351
 -1.4515 -0.1131 -1.0268 1.0593 -0.5854 -1.2230 0.9404 0.9359 -1.9442 -0.0125
 -1.7213 -0.3941 -1.0862 0.6964 -0.4608 -0.4302 1.7124 0.8327 -2.5507 0.1847
 -1.6670 0.1170 -2.1895 0.1069 -3.4414 -2.3684 -1.8960 -0.2966 -1.5572 1.2456
 -0.1732 0.1736 -0.9271 -0.4803 -0.7115 -0.3353 -1.5382 -0.4684 -0.4835 0.2292
 -1.0576 -0.2604 -1.0486 0.3023 -0.6691 -0.9708 1.4677 0.4414 -1.3199 0.0720
 1.2310 0.1061 1.3560 -0.1445 2.3100 1.9381 1.2264 -0.1193 0.9197 -0.4727
 -0.3516 0.5909 -1.2616 -0.7564 -2.6154 -1.9515 -3.6084 -1.0491 -0.0052 0.5869
 -1.5191 0.2321 -3.9134 -0.3211 -7.0053 -3.9026 -6.2937 -1.3070 -2.2028 0.6013
 1.1785 -0.3878 2.6282 -0.1630 2.0813 1.5617 2.0596 0.8591 1.1106 2.3135
 -1.6506 -0.3771 -1.8849 -0.0889 -7.9917 -3.0679 -2.4785 -0.3038 -3.2726 -0.8358
 0.7552 -0.7723 -0.7849 -1.1279 -0.4125 0.8679 -0.5548 -0.8503 1.4102 -0.2400
 -0.0607 -0.3246 -1.4492 -0.6064 -1.1070 0.0569 -1.2400 -0.7476 0.0762 -0.9897
 -0.0461 -0.5857 -0.7708 -0.4483 -4.6466 -0.9940 -0.7411 -0.2209 -1.2700 -0.0663
 -0.2237 -0.1629 -0.3635 0.3489 -2.6820 -1.4506 -1.6290 0.1915 -0.9957 -0.6251
 0.5821 -0.0826 -0.8238 -0.6465 -0.0423 0.5828 0.0777 -0.6194 0.2284 -0.6529
 0.2804 0.3798 0.7885 0.9640 2.8978 1.0011 0.5201 0.4404 0.3645 0.1232
 0.2099 -0.5920 0.1429 0.3568 -4.6881 -1.4775 -0.4329 0.4520 -1.7189 0.4837
 0.1045 -1.3532 -0.3536 -0.5415 -8.6145 -1.9939 -1.8137 -0.1222 -2.3113 -0.4777
 -1.0677 0.1238 1.3524 0.6757 0.9331 -0.0271 2.6100 1.3187 -1.1712 -0.0807
 -1.9110 -0.9014 -3.5691 -0.4073 -4.0165 -2.2064 0.0464 -0.6095 -1.6467 0.6651
 -1.0296 1.3155 0.7811 0.0013 0.3195 -1.5733 -0.4565 0.1858 -1.1360 -1.6765
 -0.2355 0.6529 -0.0967 -0.2308 -0.1417 -1.0895 -1.2920 -0.3306 0.0300 -1.0724
 -1.1512 -0.0191 -0.7316 0.1162 -0.5376 -0.9641 1.7046 0.1432 -0.8862 -0.2499
 -0.5653 -0.9306 -0.9999 -0.5240 -1.4428 -0.1506 0.0647 -0.0750 -0.4713 0.2035
 0.3690 0.5837 0.1575 0.5361 1.1772 -0.2351 -0.3573 0.0877 0.1949 -0.7919
 1.1989 -0.3540 1.3897 -0.1000 1.4273 2.0729 -0.1570 -0.0980 1.6180 0.3931
 -1.3578 -1.0794 -0.9596 0.0743 -1.2570 0.1095 2.3518 0.4493 -1.4055 0.2454
 -3.9799 -0.6322 -3.3424 0.1916 -3.0834 -2.4958 1.7251 0.4321 -4.0356 -0.2273
 1.4126 -0.2727 0.2990 -0.7352 2.0550 1.5633 2.4480 -0.6815 2.1168 0.7308
 -2.7266 0.6710 -3.8907 -0.7304 -2.8555 -3.0846 -3.4888 -0.8164 -2.2915 -1.2822
 1.7227 -1.1501 -1.7278 0.3157 -1.5418 0.4407 -0.5678 -0.4106 0.1086 1.9331
 0.2390 -0.5749 -1.2608 0.2460 -2.0736 -0.4262 -1.2710 -0.1101 -1.0254 0.9729
 -0.7508 0.1825 -2.7748 -0.2242 0.0857 -0.7452 -1.4150 -0.7227 -0.3135 0.3889
 -1.9658 0.5959 -1.3101 -0.3052 -2.3875 -1.9673 -1.2191 -0.1702 -2.2751 -1.4300
 1.3330 -0.7220 0.2309 0.1268 0.5544 1.5167 -0.5043 -0.0383 0.7131 0.5494
 -0.5449 0.6872 2.1949 0.2507 1.4299 0.4159 1.2530 0.5343 0.1369 -0.3615
 -1.7370 0.8045 -1.9791 -0.5908 0.2249 -1.0580 -0.8492 -0.7625 -0.8836 -1.2913
 -1.4671 0.1298 -5.3768 -1.1277 -4.1269 -2.3585 -3.9624 -1.8926 -1.7579 -1.0971
 -0.7652 1.4342 0.2755 0.9750 4.3067 0.0383 0.6073 0.6416 -0.1456 -0.4330
 1.7392 -0.3856 -1.3463 -1.2628 -5.1583 -2.6510 -3.6236 -1.3217 0.7289 -1.0320
 -1.0683 -0.0966 1.8460 0.2463 0.4178 1.1360 0.1506 1.0508 -1.2648 -2.5234
 -0.4263 -0.5061 0.8462 -0.0511 -2.0823 0.2049 -0.2527 0.4056 -1.2323 -1.4352
 0.9238 0.2170 0.3513 -0.5999 -1.3585 -1.0034 -2.8602 -0.4693 1.0295 -1.3476
 0.9343 -0.5641 -1.8916 -0.1766 -2.9471 -0.9748 -1.3347 -0.8539 -0.2732 0.4168
 -1.3094 0.2137 1.4228 0.2351 0.4882 0.1011 -0.1704 0.6813 -0.7758 -1.3376
 0.4046 -0.1022 -0.6149 0.2820 0.6938 0.4852 1.0887 -0.1773 0.6184 2.1594
 1.1461 0.3914 -1.9078 -0.2545 -1.3596 -1.6992 -3.3178 -1.1318 1.1354 0.1573
 0.6035 0.3508 -1.0495 -0.4668 -3.5432 -2.7454 -4.1632 -0.8612 0.0010 -1.9216
 3.6064 -0.7298 1.3933 -0.4739 1.3390 2.0588 -0.8136 -0.6424 3.9786 1.1635
 -0.8035 -0.6331 -0.1591 0.6083 -2.9652 -0.7915 0.7588 1.0189 -3.9392 -0.6342
 -0.5558 -0.1517 -1.5145 -0.5599 0.4158 -0.8256 -0.2073 -0.9693 1.5290 0.7488
 -1.1756 -0.0724 -1.3026 -0.1639 -0.4123 -0.7664 0.4932 -0.3529 -0.5052 0.0365
 0.0992 -0.5169 0.4652 -0.2728 -1.2468 -0.6432 0.1825 0.2487 -0.5554 0.4265
 -0.3752 -0.2208 0.7014 0.3924 -0.8070 0.8303 0.2911 0.5543 -1.9985 -1.4896
 -0.6329 -0.2639 -1.7887 -0.5418 -1.4914 -1.0942 -1.0146 -0.7339 0.2262 1.0788
 0.5513 0.4332 1.7040 0.2163 1.4479 1.2271 1.1632 0.3863 0.5627 -0.4752
 1.1469 -0.5930 1.8312 -0.0133 -1.4419 0.5264 -0.4267 0.6540 -0.5008 -0.4729
 0.6834 -1.3028 -0.1265 -0.1750 -3.5304 0.0667 -0.5579 0.1465 -2.0508 0.0299
 -0.6399 0.8288 4.3955 0.5140 3.4327 1.2872 2.8307 1.6450 -0.5042 -1.0261
 -0.0340 -1.4301 -1.4843 0.4538 -2.3588 1.3206 0.5520 -0.0341 -2.2055 -1.3767
 -1.6078 0.9341 -1.7073 -0.0657 -2.3444 -1.7900 -3.0474 -0.2491 -2.4978 -0.0753
 -0.9187 0.4266 -2.2919 0.0081 -1.7371 -1.0939 -2.3424 -0.5314 -1.5108 -0.1886
 -1.4226 -0.4514 -1.3429 0.3646 -2.5357 -0.6089 0.0193 0.5106 -3.1188 -0.4562
 0.1899 -0.4706 -0.4310 0.2734 0.3630 0.8516 0.4223 -0.2659 0.3473 -0.3155
 -0.9095 0.4747 -0.6656 -0.1442 -2.5641 -1.4640 -1.2532 0.0034 -1.7255 -0.5552
 0.5862 0.1871 0.4468 0.2049 3.9394 0.6308 1.8773 -0.0043 2.6215 1.3866
 -0.8991 -0.7297 0.5018 0.4942 -0.2055 0.5070 2.2335 0.8362 -1.4666 -0.4278
 -1.2941 -0.6948 0.2083 0.8939 -2.6691 0.9060 1.5018 0.9147 -4.1501 -2.3034
 1.0330 -0.6244 -0.6586 0.5134 1.4016 1.3326 2.2355 -0.2099 1.0567 2.5368
 -1.3285 0.3219 -0.9757 0.2046 0.7836 0.8863 -0.8246 -0.5342 -1.0822 -2.3131
 2.6399 -1.2566 0.7254 -0.2344 -4.2791 -0.1977 -0.0987 -0.3298 1.1719 -0.1632
 2.0494 -0.5149 1.3931 -0.2547 -2.1388 0.4407 -0.4135 -0.2948 0.9399 -0.8162
 0.2283 -0.5472 -0.9435 -0.3520 -1.7633 0.0940 -0.3320 -0.6169 -0.0974 -1.2302
 -1.0874 0.4886 -0.6246 0.0984 0.4168 0.1787 -1.4822 -0.1957 -0.9156 -0.4506
 1.0944 -0.8046 -0.5185 -0.0600 -1.8087 -0.2199 0.9476 -0.2667 0.3704 0.4853
 0.3541 0.8274 1.2144 -0.3615 2.5390 0.7336 -0.1439 0.1016 0.9041 0.4981
 -1.8935 0.1382 -2.5184 -0.0908 -0.2287 -0.3845 -0.7521 -0.5449 -1.2774 -0.1296
 -0.5431 -0.6396 -2.4395 0.5021 0.3743 1.5896 0.3674 -0.9244 -0.5145 -0.5036
 -0.3793 0.8122 1.6084 0.3966 2.8850 1.6826 0.8455 0.5554 0.1436 -1.0556
 0.6820 0.3814 -1.0710 0.2201 -1.0415 0.3709 -2.8448 -1.1734 0.2297 -0.0348
 -3.0092 -0.0340 -0.5926 0.7116 1.9657 0.1909 2.6735 1.1531 -2.8019 0.0388
 -1.5611 -0.1284 -0.1587 0.8622 1.6465 0.5597 1.9935 0.8002 -1.6725 0.5023
 -0.9414 0.4779 -0.9307 0.1955 0.2893 -0.0712 -0.5508 -0.2779 -1.2537 -0.6837
 0.7462 -0.0854 0.0301 -0.1791 -1.8510 -0.5217 -1.7452 -0.5668 0.9910 0.0881
 -1.3145 0.2693 -0.3128 0.3419 1.5654 0.6344 1.0197 0.4762 -1.4076 -0.5787
 1.5767 -0.0020 1.9128 0.1882 1.1483 -0.1756 1.1240 0.4220 2.2172 0.7020
 0.9409 0.4842 -0.2539 -0.5156 -2.2073 -0.8213 -2.5955 -0.9783 0.5641 -1.0957
 -0.9621 1.1062 -0.9011 0.2819 0.3245 0.4746 -3.3774 -0.8719 -0.4786 -1.3477
 1.0752 0.1553 0.2630 -0.2297 3.3898 0.0652 0.1584 -0.5448 4.0971 1.4407
 0.2911 -0.2933 0.9077 0.9496 -1.7517 0.7948 -1.1903 0.3444 -0.7638 0.1796
 1.2686 0.1052 -1.1121 -0.6660 -1.6865 0.6003 -1.4797 -1.3819 0.6680 -0.8899
 0.6458 -0.0623 -0.3468 -0.2877 -0.7396 1.1792 -0.8448 -0.6729 0.1920 -0.5320
 1.1772 -0.3422 -0.5384 0.2837 -1.5636 0.5630 -1.6996 -0.4634 -0.0291 -0.0587
 -1.0025 -0.1144 0.0866 0.1537 -0.8189 -0.3344 0.6346 0.4238 -1.0179 0.6167
 1.5355 -0.0020 0.2361 -0.1978 -0.0038 0.6967 -0.6829 -0.7328 1.4753 -0.5550
 -0.8885 -0.1508 0.1687 -0.0775 2.7278 0.3714 1.5195 0.7729 0.2374 1.2442
 0.0894 -0.3694 0.0114 0.5880 -0.4858 -0.2682 0.2903 0.3797 -0.5259 0.8904
 1.5995 -0.2256 0.5689 -0.0039 -1.8168 -0.1051 -2.3841 -0.7581 1.9144 0.8774
 -0.5738 1.0063 1.0823 -0.6223 0.6889 -0.6684 -1.3889 0.2918 0.0103 0.6888
 -1.2539 -0.5997 -0.0732 0.1035 -0.4984 0.5775 0.9321 0.0919 0.0444 0.8774
 0.6783 0.5210 1.2902 0.9212 1.7576 0.6216 0.6285 0.3006 0.2557 -0.3510
 0.2800 0.5290 1.1872 0.5546 1.4299 0.3836 0.7363 0.0798 0.7517 -0.3254
 -0.3225 -0.3080 1.0061 0.3372 0.3479 0.8296 0.2151 0.4265 -0.1693 -0.5591
 0.1687 -0.1034 -0.1565 -0.1485 -1.3027 0.1467 0.8567 -0.2552 -0.5571 0.0383
 -0.2078 0.3243 0.8917 0.6920 1.8611 0.8333 0.3605 0.5166 -0.2648 0.1363
 0.5174 0.4764 0.9454 -0.9086 -0.5818 -0.7017 -0.4781 -0.2768 0.8131 -1.0450
 -0.0848 -0.4977 0.5971 -0.0488 -0.8423 1.2583 0.6934 0.2735 -1.0430 -0.4294
 -1.3899 -0.1100 1.2667 0.3375 -1.1930 0.3274 1.5394 0.9093 -1.7763 0.9738
 0.9619 -0.5564 0.4070 -0.1249 -2.2071 -1.9948 0.3505 0.2924 1.2120 0.9997
 -2.1667 1.0707 -1.3707 -0.5358 -0.6209 -1.5959 -0.4798 -0.5965 -0.4339 0.4591
 0.6550 -0.7358 0.0109 0.5204 1.5667 2.2594 0.2524 0.1326 0.5361 1.2559
 0.1231 -0.1481 -0.5032 0.2798 1.4492 0.9769 -0.0218 -0.0877 0.5988 1.7016
 -1.2575 0.0938 -0.9667 -0.1881 -0.2964 -0.3506 -0.2514 -0.2974 -0.3844 0.4528
 -0.3742 0.2504 -0.5539 0.6056 1.7735 0.3691 1.3371 0.0952 0.0818 0.2335
 0.5808 -0.4370 0.3557 -0.0020 -0.3105 0.9703 -0.3481 -0.0679 0.5490 0.2891
 0.3339 -0.0227 -0.3910 0.2819 0.7235 -0.9022 1.1229 0.2707 0.1171 1.0163
 -0.7902 0.3178 -0.1371 0.3741 0.9530 -0.0941 1.0970 -0.1046 0.1223 -0.4484
 -1.3124 -0.0907 -1.4697 0.2292 -0.6642 -0.8482 1.3370 -0.1207 0.0234 1.0588
 -1.0958 -0.3261 -0.0593 -0.5530 0.4995 -0.0058 2.3134 0.6541 -1.2608 0.3531
 0.4558 0.4386 -1.7711 -0.3243 -2.0883 -2.3973 -1.6951 -0.8348 1.0133 1.4592
 -0.5417 0.6000 2.0888 -0.1915 0.9495 0.5829 -0.0218 0.2146 0.6402 -1.3182
 0.1032 0.4233 1.7528 -0.2070 0.0955 0.1724 -0.4068 0.1769 0.8514 -0.8091
 -0.6455 0.4414 -1.2085 -0.1411 -1.8588 -1.4334 -1.5766 -0.4420 -0.4835 0.1972
 0.2964 0.1865 -0.6825 -0.2699 1.9117 0.4314 -1.5203 -0.4159 1.7078 0.2179
 -0.7994 0.3342 1.0389 -0.0018 0.5535 0.0154 0.8118 0.2419 -0.0701 -0.1919
 0.7105 -0.4117 0.3899 0.0216 0.1000 1.2807 0.1225 0.3466 -0.5636 -0.5295
 -0.2283 0.3132 -1.5941 -0.0690 0.8566 0.1882 -1.4458 -0.6679 0.4485 0.9879
 -1.0209 0.8074 -1.8640 -0.8841 0.8249 -1.4174 -1.2340 -0.8028 1.0299 0.4786
 -0.4213 0.4439 -1.2160 -0.1005 -0.3143 -1.5048 -0.1989 -0.2006 -0.4352 -1.2601
 0.4821 -0.3070 0.5738 -0.4280 -0.2441 -0.6618 0.2542 0.4806 0.5407 0.4634
 -0.1644 0.2856 -0.9948 -0.0039 0.6540 -0.7752 0.6225 -0.4356 0.9782 2.1872
 0.0719 0.0794 0.0449 -0.2076 1.0341 -0.4937 1.3830 -0.1562 1.1622 1.6567
 0.2271 -0.2683 -0.3757 -0.3179 -1.3846 -1.0011 -0.2865 -0.1515 0.5456 0.6204
 -0.0217 0.5100 0.9746 -0.6801 -0.1942 -1.3960 -1.8699 -0.0672 1.2481 -0.3010
 0.0017 0.1658 -0.9172 0.0066 -0.2703 -0.3730 0.2709 -0.3652 0.2739 1.2443
 0.3606 -0.0937 1.3097 0.1538 1.6829 0.6804 1.0888 0.2415 0.8541 -1.2421
 0.0018 0.2874 0.3487 -0.1825 -1.0089 -1.3363 -2.4959 0.0108 1.0804 -0.4875
 0.4021 0.6928 -0.8497 -0.9177 -0.9297 -3.0632 -2.9915 -0.5106 1.6936 0.3835
 0.2530 -0.3834 -1.9952 -0.3563 0.5044 -0.8276 -2.3604 -0.4499 0.6832 0.1244
 0.7903 -0.1020 1.8134 -0.6241 0.3708 0.2794 2.5639 0.3694 0.0658 -0.6963
 0.0288 0.3272 0.2054 0.1627 -0.6520 0.0326 -0.3771 0.3130 -0.6652 0.3570
 -0.1342 0.4393 0.2193 0.2214 0.1763 0.2609 0.6784 0.3735 -0.8862 0.3183
 -0.2351 0.0875 0.7663 -0.3047 -0.6920 -0.2095 1.0352 0.2595 -0.8510 -0.3013
 -0.3460 -0.2942 -0.5111 -0.5029 -2.3675 -2.0579 -0.3681 0.1684 -0.5732 1.2970
 0.1863 0.2005 0.2255 0.1569 0.4120 0.0130 -0.0445 0.1658 0.2138 -0.0008
 -0.8464 0.1840 -1.2588 0.0670 1.0800 0.1965 -0.7909 -0.2212 -0.6771 0.6217
 -0.3588 -0.4406 0.0844 -1.1172 -1.6827 -1.5199 -0.1162 -0.0369 0.4110 0.9923
 0.7526 -0.6212 0.7299 -0.9094 -2.6379 -1.7631 -0.4417 0.4757 -0.3243 0.4377
 -0.9205 -0.0472 -0.2248 -0.9764 -2.6782 -2.2863 -3.9414 0.0901 -0.7368 -1.9457
 0.3215 0.1013 -0.0330 1.0434 2.4621 1.2396 2.8065 0.5048 -1.3065 0.2208
 1.3350 -0.3667 1.5865 -0.1796 1.0907 0.3521 2.1105 0.1102 2.4353 0.2756
 2.1651 -0.3651 1.6383 0.1208 1.6886 1.4436 2.2324 0.1062 2.1431 -0.0689
 0.3871 -0.0866 -0.2090 0.4329 0.3915 0.3023 1.4968 0.0780 -0.2780 0.1017
 -0.6226 -0.5042 -0.7600 -0.0661 -3.2170 -1.1149 0.7703 0.4704 -2.3255 -0.4718
 0.3718 -0.0745 0.6256 -0.3103 1.4764 0.1520 0.5989 0.0089 1.5472 0.3652
 1.1335 0.0265 1.3347 -0.0829 -1.9186 0.3376 -1.5235 -0.1953 0.0060 -1.2121
 -1.9246 0.2275 -1.5330 -0.1717 -3.3910 -2.8561 -0.1599 0.4241 -3.0798 -0.2042
 -1.2094 -0.7288 -0.3955 -0.0378 -2.1398 -1.3895 1.7950 1.0041 -2.8750 -1.0840
 -0.5339 -0.8874 -1.1658 -1.0162 -6.0076 -2.8692 -1.5712 -0.3051 -2.0507 -0.4468
 2.4114 -0.3864 1.6152 0.6737 3.4689 4.0571 0.9297 0.0013 1.4159 -1.1391
 -1.8091 0.7891 -0.8584 0.0149 3.5386 -0.3591 0.8908 0.4119 -0.5027 0.8633
 -0.6361 0.5654 0.9829 0.5747 5.1709 1.8131 2.1598 0.7089 0.2001 0.3601
 0.9893 -0.1201 0.6558 0.2848 1.9482 2.1096 0.9497 0.1056 0.3811 -0.5164
 0.3811 -0.4307 -0.5247 -0.0543 -0.2443 0.6308 1.8889 -0.1932 -0.6459 -1.0539
 -0.4879 0.5759 0.1966 -0.3310 0.5900 -0.7592 -0.3484 0.0943 -0.0531 0.1454
 -0.0060 -0.5193 0.8495 0.5997 0.7514 0.8835 2.4160 0.4673 -0.1030 0.7951
 1.8878 -1.0286 -0.7178 -0.4761 -2.6070 0.4020 1.0821 -0.5301 -0.1888 -0.6320
 0.0170 -0.6761 -1.9010 -0.3379 -1.3433 0.3033 0.5589 -0.4683 -1.7227 -1.5313
 -2.7539 -0.8274 -3.5315 0.4873 -5.8954 -2.2767 -0.4423 0.4141 -5.9227 -0.9760
 0.3299 0.5752 2.5806 0.8236 5.8400 2.6562 1.0077 0.4153 2.3138 -0.5917
 1.9093 0.1345 0.2121 -0.7121 -1.2013 -0.6714 -2.1373 -0.6266 1.9044 -0.2907
 1.5602 0.3518 0.6930 -0.1139 1.5894 0.8341 -1.2955 -0.4430 2.3571 0.1985
 0.0229 0.3173 0.7629 0.4482 3.1977 0.9566 -0.1990 0.1689 1.2707 -0.4544
 0.5485 0.4090 0.0301 0.7155 2.3326 1.9268 0.6831 -0.1165 -0.8597 -1.1946
 1.0335 -0.3294 0.2053 -0.0498 -1.0718 -0.3087 0.1826 0.0017 0.3583 0.2266
 -1.8069 0.1997 -1.8487 0.3804 0.9044 0.2578 -0.2255 0.0856 -1.2786 0.2799
 -0.8216 0.2577 -0.0991 1.1128 2.9484 1.3113 1.8813 0.7278 -1.8419 -1.6358
 -0.0845 0.2355 -0.9678 0.6800 0.5703 0.5307 -1.3587 -0.2254 -1.4351 -2.2398
 -0.6220 -1.2783 -3.8803 -0.3621 -4.6014 -0.8483 -2.4870 -1.1126 -1.8051 -2.1859
 0.4214 0.5135 0.8255 -0.0246 1.6994 1.1832 -1.2638 -0.3873 1.6121 1.6868
 0.0237 -0.1471 1.3615 -0.0039 0.9066 -0.5789 1.1641 0.8423 0.2122 0.1464
 0.1853 0.2562 1.7646 -0.0010 1.8611 0.0672 0.3127 0.4763 1.3482 0.5867
 0.2297 0.1999 0.4690 -0.4269 0.4050 0.2199 -1.5869 -0.3655 1.2346 0.7302
 1.9931 -0.2343 1.1727 1.0065 2.2672 2.8021 -0.5728 -0.0636 1.4014 -0.5853
 -0.2651 -0.2357 0.4567 0.2778 1.0207 0.6975 1.3547 0.5870 -0.6518 -0.2833
 0.5637 0.3565 -0.3913 -0.9005 -0.8250 -1.2172 -2.6813 -1.0331 2.3364 -0.5047
 1.9108 -0.3406 -0.3243 0.1237 1.8703 2.5453 -1.6056 -0.9100 1.7515 -0.5938
 1.4840 -0.7688 0.1522 0.2291 -0.3361 1.9494 -2.1894 -0.4925 0.4382 -0.9176
 -1.0250 0.4594 -1.1078 -0.6256 -2.4911 -0.7102 -2.6417 -1.0017 -2.0111 -2.7670
 0.2258 0.2795 2.0443 0.4087 -0.9895 -0.2376 0.4254 0.5415 0.5323 0.9888
 -0.3136 -0.4234 -0.4546 -0.1625 -0.7061 0.1398 0.8315 0.2684 -1.2902 0.2282
 -0.1917 -0.0563 0.3022 -0.3138 -0.1954 -0.3897 0.6131 0.2678 0.0953 1.1758
 -0.2447 0.2715 1.0894 -0.0238 -1.8094 -1.1123 -0.1932 0.3130 -0.4663 0.2939
 0.0905 0.0205 2.2730 0.4957 2.9724 2.5026 0.1931 0.4309 1.2070 -0.0863
 0.0044 0.0488 -0.3504 -0.0913 0.7808 0.3566 0.0640 -0.2565 0.2840 -0.4552
 -0.6398 0.5054 -0.1720 -0.4612 -1.2231 -2.1698 -0.9629 0.0338 -0.1945 1.0965
 0.1396 0.6367 2.5305 0.5075 1.3740 1.2457 -0.9105 0.3942 0.1734 -1.1917
 -0.9555 0.0245 1.5792 0.6713 -1.1902 1.0476 -0.5759 0.4693 -1.8950 -1.2823
 -0.1093 -0.5062 -2.5277 1.0551 -3.9287 -0.8863 -2.8626 -0.4716 -2.3933 0.0628
 0.1258 -0.3329 0.7414 -0.0406 0.8504 0.6986 3.5645 0.2389 0.9477 2.2534
 -0.3955 0.0190 -0.5318 0.0970 -0.3717 -0.5470 -0.4275 -0.0096 -0.5091 -1.2003
 -0.0769 0.0639 0.3184 -0.0667 -0.4745 -0.6128 1.1655 0.2258 -0.2857 -0.0451
 -0.3554 -0.5811 -0.7985 0.0788 -0.9419 -0.2305 1.7335 0.1860 -0.5776 1.3349
 -0.6566 0.4921 0.7804 0.1314 0.1269 0.3020 0.0453 -0.1312 0.3139 1.1033
 -0.0680 0.2836 -0.1725 0.1347 0.6120 -0.0733 -1.0417 -0.1415 0.1910 -0.1732
 0.3198 -0.6743 -0.5284 -0.0736 -3.3112 -1.1619 0.2204 0.3542 -1.4260 0.5452
 -0.2835 -0.6219 -0.5795 0.5148 -0.7306 0.2908 -0.2610 -0.0557 0.2173 2.0590
 -1.4040 -0.5229 -2.1138 0.5528 -2.0776 -0.2242 -0.4186 -0.4413 -1.0823 1.3112
 -0.4931 -1.3346 -0.5515 0.1989 -3.6392 1.1864 -1.8934 0.0771 -1.7964 -1.3756
 -1.3907 1.1432 -0.6507 0.2894 3.0735 -0.4758 1.5392 0.2505 0.1686 0.5926
 0.4736 -0.1826 -0.5237 -0.4437 -0.1253 0.2820 -0.8123 -0.5238 0.1658 -0.3317
 0.4203 -0.0519 -0.1718 -0.0110 1.6344 0.4776 1.2967 -0.0751 0.4811 0.3377
 -1.0412 0.3913 -0.8228 -0.1006 0.6538 -0.4220 0.3437 0.0819 -0.3583 -0.6889
 -0.1053 0.3169 0.1902 0.2751 -0.5484 -0.0580 0.9291 -0.0470 0.3606 1.6783
 0.7117 -0.2423 0.4980 -0.1750 -0.9987 0.1513 -0.7565 -0.0720 0.2693 0.0778
 -0.4281 -0.5612 -0.0060 0.0146 0.0408 0.3193 2.3474 0.4402 -0.7801 -0.9441
 -1.6610 0.3407 0.3439 -0.2421 -1.7029 -0.3018 -0.1921 0.1636 -1.1717 -0.2316
 -1.3412 0.4759 -0.9215 -0.3201 -2.4869 -0.5660 -1.5360 -0.6049 -0.8905 -0.3417
 -2.4202 0.2320 -0.8871 -0.2797 -2.0920 -1.0461 -0.3761 -0.5521 -1.2991 -1.2084
 2.6646 0.3537 0.4212 -0.8286 2.3783 0.1951 -0.5676 -0.8651 4.2354 1.0068
 -0.2061 0.2096 0.2835 0.5610 -0.8376 -0.1411 -0.6553 0.2848 -1.3352 -0.8601
 0.5889 0.3242 0.5534 0.1326 2.0594 0.8402 0.2419 0.1698 0.5584 -0.5930
 1.2664 0.2867 -0.3593 -0.6797 0.3121 -0.5740 -0.8853 -0.8636 1.8863 0.1268
 0.1545 0.2277 0.5220 0.1867 1.4477 0.3537 2.0598 0.2193 1.2653 1.2833
 -0.7525 -0.1597 0.4257 0.2460 -0.4392 -0.0980 0.8165 0.4473 -1.0110 -0.0960
 -0.4264 0.4379 -1.3407 -0.0688 1.7944 0.3153 0.0154 -0.4819 -0.2723 -0.7623
 0.2367 0.3048 -0.4275 -0.3314 -0.7442 -1.1673 1.2235 -0.7425 1.3853 1.3002
 0.0070 0.3781 -0.8948 -0.1585 -1.1691 -1.6873 -0.4479 -0.6835 1.2673 1.0625
 -1.9563 0.5079 -4.6271 0.1104 -3.9214 -2.5866 -3.1884 -1.2643 -2.1644 1.5567
 1.2143 0.8123 3.7365 0.1024 3.5748 0.6786 1.9035 1.1335 1.1786 0.1374
 -0.3457 -0.8966 -1.2502 0.2431 -0.4623 0.1536 -0.5574 -0.0393 0.0107 0.4918
 0.9496 -0.0851 0.8139 0.0773 1.6945 0.6739 -0.3266 0.0161 1.4578 0.0728
 0.3911 0.2320 1.0495 0.3924 0.5975 0.1465 0.0593 0.5687 -0.7145 0.0930
 0.1854 0.7267 0.5642 -0.3244 3.5432 0.1933 1.2979 -0.0599 2.2197 0.9529
 -0.3889 -0.1725 -0.9012 -0.0658 -0.4026 0.1257 0.2555 -0.2474 -0.3090 0.2678
 1.5086 0.2304 0.3496 0.2060 0.1970 0.6842 -2.1035 -0.4238 0.5541 -0.8701
 -0.3157 0.5842 -0.8315 0.3556 1.4566 -0.1068 0.6413 0.2182 -0.4024 1.1731
 -0.7014 0.1925 -1.1416 -0.1380 -0.3424 -0.8923 -0.4421 0.0599 -0.4210 1.3874
 1.4171 -0.4296 0.2729 -0.3018 -4.6317 -0.4346 -1.9956 -0.4561 0.0859 -0.8166
 1.5804 -0.8143 1.2613 0.6043 2.4646 1.6818 3.1397 0.9453 0.9133 1.4153
 -1.7620 0.3954 -0.4378 -0.7969 -1.8044 -1.1816 -1.9621 -0.3209 -0.9997 -1.1917
 -0.1673 0.0963 1.2243 -0.0578 0.5883 0.5649 0.0941 0.3464 -0.3005 -0.0261
 1.0996 -0.9455 0.8917 0.2870 -0.0686 1.3987 1.2687 0.4829 0.2381 -0.0606
 1.2607 0.7483 1.1659 -0.4212 2.6044 -0.1839 0.2926 0.0420 2.3360 0.9009
 -0.0410 0.3807 -0.0211 -0.0053 0.0923 -0.1942 -0.4862 -0.2499 0.0971 -0.5817
 1.1969 -0.6480 2.1589 0.4901 0.4585 1.8961 0.7066 0.5527 0.2711 -0.2447
 2.2355 -0.2255 1.7150 -0.2112 1.4274 1.0236 0.5883 -0.0154 2.7874 -0.2692
 0.4817 -0.0114 0.4208 -0.6822 -0.8674 -1.2196 -0.4742 -0.0595 1.3187 -0.4438
 -0.3250 -0.2912 1.4788 0.1977 0.9585 0.7119 3.5199 0.5058 -0.3244 0.1918
 -0.1833 0.1810 1.8433 0.1307 3.6960 2.1777 2.1717 0.7361 0.1579 -1.1389
 -1.0878 -0.0032 -2.8790 -0.4097 -3.8220 -3.6096 -2.3788 -0.7182 -0.6304 0.8880
 -0.7695 -0.1468 -0.7499 0.1857 -0.7182 -0.9215 -0.2995 0.1396 -0.2383 0.3853
 -1.3815 0.2607 0.4326 0.1363 2.0825 0.7573 1.1006 0.3299 -0.5961 -0.8324
 1.4515 -0.0476 1.9939 -0.0422 1.8745 0.2957 1.3739 0.7509 1.5382 0.7840
 0.3947 -0.1002 -0.2597 0.0867 0.5570 0.0819 -0.3478 -0.1670 0.7183 0.6296
 -1.2897 -0.1471 0.2693 0.6530 1.1054 1.2503 1.5605 0.5575 -1.2598 0.1810
 -0.0666 0.5048 2.1098 -0.0430 4.3075 1.0266 2.4125 0.6911 1.0012 0.2519
 -0.3052 0.1263 0.0244 -0.5957 0.5293 -0.9034 1.1247 0.1429 -0.2605 0.4006
 -0.5136 0.4495 -1.2516 0.7344 1.6647 1.4637 1.3265 -0.0849 -1.4614 0.5620
 0.7457 0.6095 0.3498 0.0449 3.2813 0.4361 0.1659 -0.4456 2.3205 0.3314
 -0.3448 -0.5344 -1.2275 -0.7250 -4.8193 -1.5966 -1.5940 -0.1454 -2.3033 -0.2697
 -0.5259 -0.0595 -0.8507 -0.7262 -1.5029 -0.8545 -1.0646 -0.3251 -0.3306 -0.0834
 0.4515 0.3890 -0.8559 -0.1825 -0.1137 -0.2025 -1.3828 -0.8212 0.6434 0.3227
 0.0820 -0.2644 1.3531 -0.0408 2.1693 0.7242 2.1083 0.8343 0.2538 0.1133
 -0.3870 0.0744 0.4303 -0.0846 -0.2564 -0.1476 -0.6190 0.2286 -0.1106 -0.2268
 -0.3146 0.3469 -0.9777 0.0013 -0.2909 0.1701 -0.5900 -0.7545 0.4453 0.4032
 0.8876 0.2266 0.2286 0.3506 1.0683 0.5086 0.3024 0.1657 0.2594 0.7139
 0.7726 -0.1043 0.0518 0.2503 -0.9788 0.0943 0.5811 0.2811 -1.4413 -0.6492
 3.0394 0.0849 2.3917 0.5720 2.6912 3.0982 0.8624 -0.3539 2.7957 -0.8587
 0.2968 0.4006 0.5578 0.1079 1.3092 0.2728 -1.3584 0.1826 0.5448 0.7380
 -0.2550 -0.5801 -0.2902 0.0949 -2.4717 -0.9711 1.5421 0.2652 -1.5237 -1.4198
 -0.5771 0.2462 -0.8545 -0.2316 -1.7741 -1.9396 -0.7535 -0.1502 -0.5896 -0.2703
 0.5457 0.0210 0.7173 0.3317 -0.5323 -0.0069 -0.5528 0.2439 -0.0283 0.0813
 -0.0333 0.2191 0.0777 -0.2807 1.5561 0.0658 0.5949 0.0491 0.4684 -0.4288
 -0.0350 -0.1106 0.1499 -0.3589 -1.1160 -0.7013 -0.0658 -0.1149 0.2030 -0.0060
 -0.3517 0.5593 -0.5086 0.0626 0.5003 -0.7404 -1.0059 -0.3104 0.9682 0.7450
 1.3705 -0.3047 2.0530 0.2939 1.8683 1.8431 1.5255 0.5085 1.2738 -0.2825
 1.4257 -0.7512 1.1441 0.5807 1.9731 2.2614 1.8165 0.3942 0.5628 -0.8796
 0.5709 0.5419 2.7524 1.0002 6.9834 3.1909 2.5191 0.6736 2.3540 1.2063
 0.4997 -0.4800 1.2670 -0.2978 -0.7697 -0.6078 -0.3028 0.4087 1.2819 0.2261
 -0.3210 -0.3350 -1.8175 0.2832 0.5864 1.3456 0.9466 -0.2908 -1.7819 -0.4015
 0.3429 -0.5483 -1.0149 -0.2202 -1.7287 -0.2991 -0.1054 -0.1416 -0.8266 0.3130
 -0.1055 -0.4606 0.1527 0.0319 0.1356 0.2763 0.6255 0.2659 0.4173 0.5796
 0.9916 0.1358 0.3345 -0.0997 0.3852 0.2010 -0.1443 -0.0910 0.2531 -0.3241
 -0.4996 0.0419 -0.4911 0.0678 -0.9753 -0.4995 0.5591 0.1631 -1.3240 0.1312
 0.2018 0.0525 -0.1878 -0.5784 -0.5653 -1.0063 -1.1163 -0.1911 1.3356 1.2474
 -0.2836 0.2923 0.9659 0.2102 3.3836 1.3314 1.8864 0.3382 0.6782 0.3234
 -0.3807 0.2707 0.6928 0.4326 3.4813 2.2247 0.5789 0.1557 0.0259 -0.9107
 0.3687 0.6591 1.5859 0.2770 2.9035 1.5654 -0.2623 0.1009 2.0029 1.3348
 -0.7625 0.0631 0.7560 -0.6471 -0.5652 -0.4305 2.0577 0.2354 -0.9038 0.2909
 1.1780 0.2597 0.4234 0.6741 0.5101 1.6994 -1.4120 -0.3370 -0.0148 -2.2636
 -0.1374 -0.1500 0.2460 0.0919 -0.5459 0.0278 0.2682 0.3275 -1.0811 -1.4882
 -0.3857 0.4640 0.4757 -0.3564 -0.1479 0.1047 0.6952 -0.1181 -0.5807 -0.4462
 0.3910 -0.3501 0.4883 0.5821 0.7328 0.7199 0.3872 0.5408 -0.1909 -0.0481
 0.3875 -0.3116 -0.5527 0.2336 -0.2807 0.2359 0.2409 -0.0373 -0.1556 -0.2575
 -0.9291 0.1948 0.1056 -0.6216 -1.1190 -2.1829 -0.1141 0.3174 -0.0861 0.3913
 0.8757 0.5002 0.5620 0.1391 1.3607 0.9293 0.0402 -0.2397 0.8567 0.4971
 1.4415 0.3586 1.3961 0.2939 0.7616 1.6003 -0.8795 -0.4784 1.0502 -0.3210
 0.9713 0.4434 2.5145 -0.1782 1.6570 0.1872 1.3892 0.2599 2.8523 1.4276
 -0.7216 0.2097 -1.9610 0.7838 -0.2651 -0.9680 0.8552 0.1566 -1.5802 0.3612
 1.4484 -0.3873 1.6399 0.6557 2.3456 2.8153 0.4036 -0.1452 1.4916 0.3239
 0.2776 -0.3249 -0.6472 0.0445 0.3764 0.7929 0.3052 -0.3441 -0.0169 -0.1747
 0.3455 0.1157 -0.8192 0.7667 0.6492 -0.1688 0.8636 0.0177 0.0896 0.9135
 0.2109 -0.3239 0.8539 -0.1947 0.5597 1.2684 0.4007 0.0408 0.0804 -0.6019
 -0.0844 0.0212 -0.0419 -0.1165 1.1438 0.5367 -0.1535 -0.0767 0.3047 -0.5011
 -0.0567 -0.2565 -0.9175 -0.7352 -1.8234 -1.5708 0.5254 -0.1009 -0.5530 0.5519
 1.1456 0.0354 1.6536 0.5910 2.2100 1.1927 1.2552 0.4245 1.5395 0.7382
 0.2938 -0.1109 1.5143 1.1534 1.4524 1.7142 1.3973 0.6249 0.1364 1.0967
 -1.0999 0.5237 0.0184 0.0602 2.3952 -0.9061 2.1841 0.5890 0.8147 2.7070
 1.9130 -0.5197 0.3551 -0.4750 1.1942 1.8815 -0.4148 -0.5146 1.7793 -0.6732
 -1.8452 0.4472 0.2268 0.9122 1.0712 0.8494 -0.8730 0.4696 -0.9496 0.2948
 -0.5841 0.3099 -0.2511 0.4737 0.0909 0.3820 -1.3727 0.0204 -0.9585 -0.8218
 0.7800 -0.2199 0.7353 -0.1119 1.8450 1.5877 -0.0848 0.0853 1.0548 -0.1526
 -1.0956 0.4579 -0.5206 0.3351 0.6598 -0.5839 -0.2647 -0.0352 -0.4142 0.0307
 0.1675 0.3236 0.1149 -0.0580 -0.1086 -0.1708 -1.0841 -0.2541 0.1368 -0.2539
 -0.2666 -0.0722 -0.9851 -0.0015 -0.7669 -1.0654 0.3740 0.2823 -1.4003 -0.8812
 -0.3456 0.1448 1.0232 -0.0027 2.9495 0.9289 1.1006 0.3976 1.2934 0.9382
 -0.9898 -0.0678 0.0137 0.2150 1.5459 0.9300 0.5377 0.1723 0.8730 1.0639
 0.9387 0.3754 0.7172 -0.8712 0.6177 -0.5712 0.6535 -0.0229 1.8238 0.4328
 0.1905 0.7929 2.5676 0.2314 3.0374 0.8812 1.0872 0.4414 0.4737 -1.1325
 0.4320 -0.0606 0.1971 -0.6661 -1.9797 -0.3915 -1.0663 -0.8504 1.9238 1.0132
 0.8894 -0.4326 0.5470 -0.1777 -0.8886 0.5795 -0.8813 -0.3842 1.0538 -0.1384
 0.3720 0.5499 1.9594 -0.2528 1.6879 0.2349 0.6159 0.0827 1.2658 -0.5373
 0.6479 -0.2103 -0.6005 -0.2735 -1.3982 0.2049 -1.2853 -0.5507 0.1545 0.5156
 0.0922 -0.2753 -0.1102 0.2433 -0.9354 -0.1150 -0.4292 0.1682 -0.3423 0.3065
 0.7108 -0.5667 -0.8793 -0.2631 0.1819 0.2504 -0.4645 -0.2322 0.1419 -0.8734
 0.2478 0.6900 0.9602 -0.5903 0.8780 -0.5073 -0.1120 -0.1707 1.4977 0.3527
 -0.1084 1.0397 1.1618 -0.9914 0.7349 -0.5725 -0.0352 -0.6233 1.8377 0.2717
 1.1339 0.4179 1.6587 -0.2270 2.9310 -0.4323 2.5421 0.4795 1.8230 0.4730
 0.7767 -0.3478 -0.4600 0.7043 0.9516 1.1929 0.1163 -0.0286 0.1220 1.6779
 -1.6064 0.9227 0.0831 0.0408 -0.2217 -1.6214 1.2426 0.2544 -0.8231 1.3474
 -1.5827 0.2927 -0.1174 0.3076 -0.4041 -0.5331 0.1019 0.3797 -1.5138 0.1486
 0.0621 0.0787 -0.2925 0.4071 0.8257 0.1960 0.8572 0.1251 -0.3757 1.6613
 -0.4483 0.1338 0.8358 0.2902 -0.3854 -0.4943 0.3702 0.4311 -0.3010 -0.3453
 -0.6525 -0.2995 -0.1599 -0.1457 -0.5847 -0.0055 0.0453 0.1691 -0.2383 -0.2824
 -0.5615 0.1367 -0.0765 -0.0684 0.0087 -0.1639 -1.7385 0.0475 -1.0993 -1.7455
 0.3939 0.1593 0.0291 0.0977 0.2503 -0.9409 0.9277 0.2774 0.6220 1.3579
 0.5692 0.6412 -0.0367 0.3695 0.2535 -1.2821 1.3560 0.1155 0.5282 2.3914
 0.8688 -0.0421 0.4334 0.1919 3.1240 0.9887 1.5439 0.6488 0.3951 0.6604
 0.3534 -0.0927 2.1723 0.3180 0.5454 1.8011 0.5754 0.6208 0.0105 -1.2673
 1.1923 -0.2948 -0.7147 -0.0835 -0.6823 0.0440 1.3590 -0.2967 0.8907 1.7405
 0.5348 -0.2704 -0.5476 -0.2615 -2.0660 -0.0459 -0.2354 -0.5671 0.1300 0.5353
 0.8575 -0.1940 1.1479 0.2820 0.2473 1.1676 0.6433 0.3709 0.4603 -0.3240
 -0.0845 -0.2820 -0.8425 -0.2734 -0.1908 0.0289 0.7049 -0.2091 0.1965 0.9644
 -0.8297 0.2778 -0.8094 -0.4222 -0.7450 -1.1897 -0.4557 -0.3120 -0.1934 -0.1490
 0.6186 -0.6288 -0.2713 -0.0521 -2.8177 -0.0302 -1.5290 -0.3517 -0.9548 -0.6000
 0.3319 -0.2450 0.5593 -0.1115 0.6812 0.3259 0.9285 0.4299 0.2752 0.2708
 1.5351 -0.5731 1.4848 0.2930 1.9395 1.9178 2.4553 0.7830 0.9586 0.7364
 1.4001 -0.1883 2.0319 -0.1112 2.2054 1.3136 0.5405 0.4783 1.2054 -1.4971
 -0.6470 0.2049 0.0205 0.0143 2.5734 0.0723 1.3618 -0.1955 1.6612 1.1317
 0.5715 0.4524 2.0237 0.1560 3.9253 1.3497 2.7517 0.7219 1.2671 -0.7015
 -0.3599 0.3409 0.5562 0.4566 0.9243 0.2961 1.5381 0.3452 -0.3767 -0.1259
 0.0205 0.1168 1.0423 -0.0117 2.8490 0.8419 1.9388 0.0987 1.5193 0.2571
 0.0386 0.5688 0.8298 0.0518 0.0462 0.0286 0.3493 0.1066 -0.5156 -0.8027
 0.6765 0.1100 -0.2811 -0.1841 -1.5104 -0.4281 -0.4464 -0.3130 -0.3504 0.0962
 -1.4477 -0.4650 -0.7451 0.7027 -2.0500 0.0495 -0.1932 0.4532 -2.7826 -0.7777
 0.5709 0.1636 1.3129 -0.3496 1.6496 0.4350 1.5094 0.1440 0.7697 -0.7340
 0.3647 0.4889 2.4648 -0.1834 5.2968 1.5189 3.0120 0.5782 2.4090 -0.7867
 0.1617 -0.0341 1.0255 -0.0101 2.4842 0.9453 1.0769 0.3410 0.3729 -0.1498
 -0.2494 0.9260 -0.3309 -0.2132 -0.0101 -0.2115 -1.2199 -0.3376 -0.2230 0.7306
 0.7007 0.3741 -0.1320 -0.0303 4.6486 0.5429 0.5706 -0.1670 2.5649 1.1294
 0.2234 -0.0505 -1.0209 0.2031 1.6884 0.5308 0.1419 -0.2496 1.2182 0.8944
 -0.2638 0.8273 -0.2551 0.0026 1.6138 0.0034 -0.4555 -0.1373 0.1049 0.6233
 0.8680 -0.4140 -0.2597 0.4162 1.4139 0.7176 1.1133 0.0146 1.2188 0.9672
 -0.0940 -0.3879 -0.2448 0.7193 0.1462 0.2003 0.7598 0.5227 -0.5613 -0.0227
 -0.6074 -0.5460 -1.4859 -0.1410 -2.2056 0.1840 -0.7830 -0.7103 -0.7260 -0.4522
 0.4308 0.2451 -0.0518 0.4243 2.0016 0.6660 0.9564 0.1649 0.0054 0.4830
 0.2561 0.9350 -0.3580 -0.0111 3.8609 0.1134 -0.2045 -0.2934 1.4641 1.2600
 -0.2208 0.0143 -0.3896 0.3854 -0.3831 0.1854 -0.9745 0.1644 -1.1997 -0.1921
 2.0860 -0.2552 1.9308 0.2681 -0.0837 0.3208 1.3680 0.2339 2.0714 0.4351
 0.8772 0.5740 1.6561 -0.4841 1.4998 0.1427 -1.5494 0.2360 1.3011 -0.3046
 -0.2324 0.6337 0.5789 -0.4623 0.8397 -0.5395 -1.6515 -0.0735 1.1542 -0.4360
 1.8622 -0.1869 1.3453 0.1354 -0.2016 0.3510 0.0163 0.0690 1.6516 0.2896
 -0.2301 0.3449 1.2041 -0.0923 1.7338 1.2272 -0.0506 0.2735 0.0537 -0.6311
 -0.5134 -0.1986 -0.3436 -0.4454 1.0548 0.4580 -0.6664 -0.2225 0.6908 -0.3506
 -1.7553 0.5917 -1.8648 0.0607 -1.3669 -1.4956 -2.0748 -0.5279 -1.1443 -0.4886
 1.7368 -0.3033 1.6235 0.4201 1.0489 2.1452 0.4416 0.2590 0.5658 -0.6968
 2.3128 0.0137 2.4471 -0.0144 0.4629 0.7791 -0.8303 0.4025 1.5673 -0.2188
 0.1026 -0.5176 -0.0069 0.0180 -0.8981 -0.0290 -0.6468 -0.0002 0.4931 -0.3920
 -0.9809 -0.0342 0.4444 0.3817 3.9980 1.3256 2.8042 0.8426 0.1363 1.3113
 1.6463 -0.4864 2.4516 -0.2209 -0.2081 0.1300 1.7368 0.5843 1.0728 0.3837
 0.6797 0.0116 0.4741 -0.6454 -1.2693 -1.4612 -0.2898 -0.1288 0.9457 0.9698
 -0.3794 -0.1476 1.3141 0.1794 2.4050 1.0866 2.4319 0.7977 0.2608 0.5717
 0.1372 0.1360 -0.1237 -0.0361 0.5641 -0.8363 -0.5197 -0.1841 1.4357 0.3883
 -0.4066 0.7738 -0.0597 -0.5965 -1.3168 -1.7351 -2.0002 -0.5378 -0.0021 -0.5254
 0.3478 -0.2248 -1.5226 -0.5183 -3.2392 -1.4012 -2.6100 -0.8526 0.3061 0.6973
 -0.3866 -0.0259 1.0761 0.6131 3.3394 1.2077 1.3394 0.5393 0.9857 0.0497
 -0.0392 -0.6023 2.2241 0.2866 2.3693 0.9183 2.9976 1.1415 0.7915 0.5411
 -1.4525 0.2736 -0.4440 -0.4641 -0.4765 -0.7613 -0.6401 -0.1873 -0.7962 -0.1250
 -0.2200 0.7428 -0.3747 -0.5250 1.2151 -0.8251 -1.3588 -0.3850 1.6309 -0.3481
 -0.8533 -0.2956 0.4570 0.7451 1.3921 1.3990 3.5657 1.0972 -2.3487 0.3925
 -0.2176 -0.2243 0.4607 0.3150 -1.2404 -0.2536 1.9417 0.8052 -1.9343 0.4535
 -0.3433 0.4392 -0.1951 -0.0597 1.1682 -0.0033 0.3479 -0.0807 0.3774 0.1455
 -0.4791 0.0353 -0.1192 -0.4299 -0.8812 -0.4236 -0.6916 0.0288 -0.5736 0.6353
 1.4008 -0.5486 0.2675 0.2300 -2.6847 0.0624 0.7688 0.0892 -1.0456 0.7741
 -1.0109 -0.0846 0.1621 -0.1098 -2.3237 -1.2668 -0.1023 0.4146 -1.4170 -0.3898
 -0.5413 0.4492 -0.3784 -0.4669 0.2686 0.0513 -1.6020 -0.5314 0.5436 0.5440
 -1.8349 0.3744 -1.2379 -0.3436 1.2213 -0.3209 0.1788 0.0670 -0.9837 0.1598
 0.0716 0.0992 -1.2188 -0.0857 -3.2082 -1.4693 -1.2151 -0.5543 -0.9977 0.2106
 1.1979 0.3014 0.8572 -0.8109 -0.0244 -1.2051 -0.7760 -0.3002 1.8294 0.6423
 1.7115 -0.0746 1.0559 0.4673 2.1515 3.0233 2.0545 -0.2961 0.7475 -1.2058
 0.9828 -0.6349 0.2387 0.4740 0.9439 1.7662 2.8396 0.2163 -0.0674 -0.4964
 1.4519 0.2277 1.1400 -0.1537 0.6646 0.4501 0.4187 -0.2085 1.3690 0.2778
 -0.1228 -0.1645 0.1323 -0.0547 -1.7277 -1.3570 0.1758 0.2641 -0.2985 -0.3215
 -0.0412 -0.7298 1.0001 1.3114 1.0273 2.4507 3.4266 1.0803 -1.7499 -0.6610
 -0.8902 -0.4905 -2.1707 -0.3424 -2.0191 -1.3989 0.0381 -0.3115 -0.8567 0.5848
 0.4721 0.3325 0.8799 -0.0351 -1.5949 -1.0698 -0.6020 -0.0056 0.4402 0.1712
 1.9013 0.3421 0.6833 -0.5947 -1.3789 -0.3899 -0.8264 -0.7717 1.1890 -0.7514
 -0.2609 -0.5469 -0.7636 0.3936 -0.9128 -0.1466 0.3677 0.2757 -0.8203 0.1107
 0.0524 -0.2506 0.7766 0.3371 -0.8115 -0.4249 1.4685 1.0201 -1.6214 0.4846
 0.4097 0.7528 1.0339 1.1238 6.5269 2.6210 1.2398 0.1597 2.0509 0.1191
 -0.1163 0.5703 0.1785 0.4552 4.8190 1.9732 1.0535 -0.0242 0.8622 -0.7327
 0.6728 0.0029 1.4249 0.6007 2.1028 1.2704 1.9528 0.6821 0.2125 0.4617
 -0.8328 -0.4007 -1.5510 -0.3373 -0.4033 -0.6723 0.3726 -0.0710 -0.7746 0.5165
 -0.1599 0.1625 -0.1825 0.2015 4.2918 2.4866 1.0143 -0.5526 1.6580 -0.5786
 -0.5246 0.3069 -0.7631 -0.4197 -1.3953 -0.8320 -0.9070 -0.2660 -1.0532 -1.1844
 -0.2889 -0.5262 -0.4338 0.1832 -0.0060 -0.0732 1.6655 0.3829 -0.2645 1.6085
 -0.1746 -0.2720 -0.3266 1.1129 1.9127 0.2913 1.5672 0.8581 -0.4222 1.1094
 -0.5402 -0.0887 -0.2068 -0.5119 0.0707 0.1709 -0.3685 -0.2254 0.0162 -0.8760
 -0.0012 -0.9406 -0.2994 0.2726 0.3995 0.7722 1.8066 0.4831 -0.3917 -0.3658
 0.9509 0.5195 1.1715 -0.1219 2.9496 1.4657 -2.5067 -0.3701 2.9031 0.8974
 0.8400 0.5528 0.0466 0.0656 2.1353 0.4731 -2.8512 -0.5789 2.3494 0.1966
 -0.1643 -0.1150 0.2847 0.3957 2.8139 1.2174 0.7959 0.3169 0.9152 0.4115
 0.4203 0.3370 0.2678 -0.4564 -1.4515 -0.3619 -0.6904 -0.2896 -0.8302 -1.5614
 -0.2932 1.5023 -0.2277 -0.0598 2.5720 -0.2326 -3.1046 -0.7804 1.8019 -0.0052
 0.7362 -0.2846 -0.6965 0.0799 -0.6548 -0.5300 -0.5191 -0.2877 0.2649 -0.2076
 -0.1665 0.2776 0.6988 -0.3015 0.4560 0.4192 1.0427 0.1157 -0.2437 -0.9246
 0.7529 -0.3697 1.0441 -0.5277 0.5000 1.8792 -0.2435 -0.0713 0.6130 -0.9190
 -0.2569 0.4787 -0.3939 -0.2121 -0.7393 -1.1088 -1.0866 -0.4252 -0.1989 -0.3949
 -0.5025 0.5158 -0.1502 -0.5850 1.7925 0.3956 -0.1976 -0.4286 0.0949 -1.4190
 0.1939 0.4823 2.9973 -0.3661 -0.0218 -0.8960 -0.2775 0.4823 1.9411 0.8734
 0.2745 0.0132 1.8797 -0.5306 -0.9299 -0.6540 -1.9945 0.2413 1.1759 0.3525
 -0.0812 0.6150 0.8176 -0.8027 1.3966 -0.2383 -1.0599 -0.3601 1.6936 -0.2963
 1.1913 -0.5220 0.1288 0.7226 0.4109 0.8536 1.3577 0.1619 -0.2459 0.2346
 1.6673 -0.1733 1.3631 -0.2723 -2.0863 -0.7358 -2.1363 -0.1271 1.9337 1.6889
 -0.7742 -0.2969 -0.6805 0.0510 -0.3992 0.0439 -1.2039 0.2018 -1.3412 -0.6437
 0.7958 0.3123 -0.0471 0.1828 1.9731 0.0766 0.9406 -0.2576 1.3549 0.4241
 0.6188 0.7183 2.2982 0.2402 1.5752 0.5861 2.0008 0.1068 0.6658 -0.7592
 0.8135 -0.4448 -0.1347 0.2434 -1.6992 0.2364 -0.2587 0.0214 -0.7342 0.3184
 -0.1110 0.3893 -1.9604 0.2484 -0.6556 -1.7236 -2.8884 -0.4561 0.0377 0.2113
 -0.6562 -0.2008 0.2893 -0.1595 -1.0069 -0.7668 3.1593 0.5502 -0.8982 2.6700
 -1.3913 -0.3379 0.0876 -0.2967 -2.9853 -1.8865 1.1148 0.5984 -1.5158 1.1635
 -0.2198 0.4307 -0.3930 -0.1837 -0.9715 -2.0551 -1.0363 -0.0101 0.2908 1.1375
 -0.0781 -0.3034 0.5327 0.6533 1.7428 2.5073 0.5503 0.4120 -0.9074 -0.7527
 -0.8905 -0.4577 2.2542 -0.0686 -1.1790 -0.2492 3.0767 1.3429 -1.1987 0.8058
 -0.7314 -0.2864 -0.9339 -0.4484 -2.3316 -1.4433 -2.2705 -0.3977 -0.3407 -0.9615
 0.7146 0.1132 0.6153 0.2507 1.8271 1.3342 -0.1934 0.2700 0.2559 0.0812
 0.3276 -0.2686 -1.3099 1.3696 1.9667 1.7799 1.4541 0.2369 -0.6992 2.3304
 -1.3707 -0.4533 -0.7523 0.5404 0.3782 -0.0755 -0.0593 0.5412 -0.6716 -0.5422
 1.4008 -0.8718 1.1265 -0.5849 -3.1498 0.5266 -1.5590 0.0139 -0.1142 -0.3983
 -0.9475 0.1659 -1.2099 0.4199 0.4075 -0.6369 2.0662 0.4216 -0.8820 0.4110
 -1.8221 -0.3006 -2.6406 -0.2352 -2.9951 -1.9874 0.7863 -0.0434 -2.3468 0.3481
 0.2888 -0.6412 -0.0469 -0.2691 -2.2731 -0.6568 0.1588 0.3506 -0.6411 0.5900
 0.7078 0.2480 1.3584 0.1257 1.6484 1.3923 -0.0273 -0.3887 1.6424 -0.8604
 -1.6993 -0.0848 -2.1766 0.1103 0.2149 -0.8851 2.7421 0.0709 -1.0470 0.9863
 -1.4648 -0.0794 -1.8103 -0.6634 -3.4192 -2.2425 -2.1276 -0.3920 -1.8404 -0.1726
 1.4877 -0.1991 2.4345 0.0882 1.2452 1.3250 0.8824 0.3491 1.6074 -0.5253
 1.0657 -0.0120 2.5026 0.1802 2.2171 2.6930 -0.0437 0.2328 2.0063 -1.4742
 -0.7368 0.1769 -1.0061 -1.4052 -1.1152 -0.9316 -2.1191 -1.0449 0.6709 -0.4770
 -2.0502 -0.3218 0.2079 0.5115 -0.9854 -0.9568 1.8601 0.9216 -2.2261 -0.6979
 1.7152 0.2445 0.3662 -0.9792 3.0919 0.7253 0.6552 -0.7472 3.3854 -0.2538
 0.3252 0.1104 -1.3170 -0.7094 -0.7716 -0.9145 -0.4896 -0.6708 0.1719 -1.2231
 -0.9055 -0.2029 0.0106 -0.2251 -0.1895 -0.8480 1.5345 0.4184 -0.6960 -0.8800
 -0.7017 0.4747 -0.5180 0.5564 1.3027 0.3636 -0.3561 -0.0811 -0.1558 1.4494
 0.2974 0.7610 -1.4051 -0.6475 1.3212 -0.4039 -1.3264 -0.8789 1.2037 -0.7172
 -0.4498 -0.4984 -1.5246 -0.2446 -5.1378 -1.7961 -1.3225 -0.2293 -2.4705 -0.7375
 -1.2720 0.1554 -0.1126 0.3657 2.2399 0.3930 1.1958 0.4339 -0.3452 1.0357
 -0.9493 0.8463 0.6741 -0.3439 3.9692 -0.6205 0.5495 -0.2504 2.8465 1.4754
 -0.4924 0.6801 -0.8234 -0.0668 -3.5785 -2.8081 -1.7977 -0.2660 -1.7340 -0.1995
 -1.1771 -0.3506 -3.6764 -0.3730 -2.0505 -0.4834 -1.1765 -0.9541 -1.5450 0.5242
 0.3196 1.1253 1.2491 0.1432 3.3645 -0.4561 -0.4646 0.4578 0.7282 -0.1906
 0.5063 0.2206 -0.3312 0.0386 0.8997 -0.3613 -0.7344 -0.1112 0.0961 -0.5567
 -0.2591 0.1742 -1.8212 -0.3926 0.2163 -0.5946 -0.5587 -0.5626 -0.5203 -0.1460
 0.4603 -0.0725 0.5054 0.0217 -1.4330 0.1574 -0.9551 -0.0537 0.6927 0.5518
 2.2700 0.2990 1.5776 -0.3301 1.3440 -0.0967 -0.9104 -0.2076 2.1386 -0.3568
 -0.6793 -0.8327 -1.5383 0.2597 -2.4851 -0.3096 0.5037 -0.0068 -2.0187 -0.6962
 0.2575 0.2155 -0.2925 -0.3196 -0.8624 -0.2350 -1.4088 -0.3900 0.4674 -0.0767
 -0.7049 0.8876 -1.2002 -0.5583 -1.8630 -2.2247 -2.6676 -0.3083 -0.4901 1.9521
 1.4141 -1.5084 -0.6504 0.4961 -2.9470 0.8471 1.2469 0.2609 -1.2910 0.8493
 -0.5133 0.6183 -0.8533 -0.2554 -1.9536 -1.8149 -3.1704 -0.5508 -0.2458 -1.9966
 2.7847 -1.0113 1.7643 -0.0379 -0.7982 1.2754 0.0734 0.3309 1.0861 0.6621
 0.9692 -0.5834 0.5695 0.0859 -0.5914 0.7569 -1.0390 0.2305 -0.4543 -0.7066
 1.0551 0.0495 -0.0811 0.0959 -1.2063 -0.2649 -1.9544 -0.1649 -0.3222 -1.1802
 -0.8106 0.1026 0.6205 -0.2852 0.7914 -0.6365 1.4568 0.2647 1.0921 0.8266
 1.0273 -0.5787 2.2062 0.4900 1.1835 1.6797 1.8944 1.1079 -0.7105 0.3897
 -0.9604 -0.0586 -1.6229 -0.0774 -0.7390 0.1242 -0.9727 -0.5065 -1.4146 -1.3684
 0.4452 0.1176 1.0332 -0.1297 0.1677 -0.4969 0.8587 0.1118 1.0076 0.2988
 2.0310 -0.8004 2.0685 -0.4263 -2.8592 -0.9574 1.5317 0.5326 1.2895 0.1407
 -1.5621 -0.1002 0.4095 0.5406 1.9565 1.3984 1.9417 0.6788 -1.2672 -1.9882
 1.0637 -0.7056 -0.2914 -0.6728 -2.0720 -0.3497 -0.6919 -0.5822 0.4693 0.7555
 -1.7039 -0.2850 1.4423 0.6659 1.8592 0.5971 2.4473 1.5486 -1.4301 -0.9818
 -0.5711 -0.4731 0.5995 0.2653 -0.4053 0.4112 0.2092 0.4792 -0.8867 -1.1236
 0.5501 -0.8685 0.5628 0.2146 -0.3417 0.8855 0.3179 0.2906 -0.1341 -0.2407
 -1.6826 0.6332 -2.0761 -0.5374 -0.1087 -2.2016 -0.8377 -0.2891 -0.1599 1.2908
 -0.4991 -0.5648 0.5139 0.7691 1.0758 1.5636 1.8486 0.8051 -0.9525 -0.7109
 0.3380 0.1496 -0.6830 0.0047 -1.2980 -0.1675 -2.1396 -0.7407 -0.2233 -0.9117
 -1.1856 0.0113 -1.4718 0.1636 0.5636 -0.8335 0.1062 0.2960 -0.6576 1.1945
 -2.7177 -0.1927 -1.5275 0.1428 2.6763 -0.7623 3.6122 1.0552 -1.6443 1.0862
 -0.1969 0.5508 -2.2052 -0.5336 1.2818 -0.2655 -2.1539 -1.4525 1.5108 0.0517
 -1.9594 0.0547 -0.4239 0.7901 -2.0409 -0.8349 0.0352 0.9444 -3.5387 -0.8465
 0.3037 -0.0750 -1.0451 -0.7884 -0.5714 0.6485 -0.0546 -1.0283 0.1907 -0.0847
 -0.7664 -0.1568 -0.9205 -0.0455 -1.4391 0.2343 -0.1351 -0.4265 -1.4397 -0.1147
 -1.7204 -0.0010 -0.5371 0.2136 -0.6202 0.1850 -0.2639 0.2256 -2.1445 -0.8614
 1.5497 0.0496 0.3121 -0.9884 -2.5946 -1.6285 -1.0342 -0.4568 1.1256 -0.2233
 0.0711 0.2949 0.0733 -0.2321 1.5156 1.4014 0.4201 -0.6265 0.6969 -0.5873
 -0.5308 -0.3750 -0.5686 0.4340 -1.4591 -0.1877 -1.5591 0.0536 -0.8980 0.1707
 0.8448 -0.0661 0.6034 -0.9057 -1.4354 -0.3595 -0.9717 -0.3714 0.9018 -0.9439
 0.5839 0.5868 -1.4798 -1.2589 -1.1647 -0.9702 -2.5318 -1.1353 0.3062 -1.7160
 0.6668 0.7284 0.5482 0.0178 -1.8096 -0.8681 -3.2780 -0.2639 -0.2371 -0.2219
 0.3669 -1.1753 -2.0985 -0.5123 -1.8825 -0.1186 -0.6784 -0.8249 0.6835 0.0205
 -0.1244 0.9003 0.1723 1.0332 0.1772 -0.2359 -0.3925 0.2281 -1.0572 -0.7383
 -0.5205 0.1045 -1.1620 0.6384 -1.3416 -0.1707 -0.8188 -0.1752 -1.3215 -0.5346
 -0.4269 -0.1105 -2.0319 -0.1198 -2.4104 -1.1458 -2.1532 -0.8574 -0.2262 -0.0374
 0.0908 -0.3272 0.7264 0.2687 0.6589 -0.4166 2.5366 0.8685 -0.7976 0.2347
 0.0877 0.8573 -0.0970 0.7230 1.1984 0.1556 -0.7396 -0.2063 0.1878 0.4007
 -0.7700 -0.4522 -0.2919 -0.3710 -2.9482 -0.3493 -0.9127 -0.1226 -0.9561 -0.5003
 -0.5714 0.1498 -0.1981 0.0717 0.3725 -1.2545 0.8719 0.2486 -0.5069 0.2876
 2.0141 0.0085 1.2208 0.1872 -0.0238 -0.6567 -0.1941 0.0985 0.7817 -0.7709
 2.0040 -1.2847 2.3702 0.4120 -2.1310 1.4051 2.3010 0.5764 0.3206 0.8320
 -2.6036 1.0244 -1.2224 -0.4456 -0.6302 -1.9274 -2.1986 -0.1478 -1.8532 -1.6455
 2.3141 -1.1637 0.6127 0.2787 0.8444 2.6806 0.6487 -0.1994 1.9531 1.0444
 0.6068 -0.3993 -0.1891 -0.0916 -0.2102 1.0086 -0.5447 -0.4725 0.8818 0.0507
 -0.7427 0.0632 -0.7999 -0.3198 -2.2999 -1.0438 -1.5187 -0.2978 -0.8392 -0.1618
 -0.5477 -0.5040 -1.5383 0.0955 0.6865 0.4610 -0.0865 0.2509 -1.0908 -0.6063
 1.6987 -0.5964 1.1494 0.2314 0.4127 1.6023 -0.0229 0.0243 1.6997 1.2253
 -1.2530 0.2167 -1.0899 -0.0905 -2.2376 -1.4098 0.1565 -0.3450 -1.3237 0.1294
 -0.4916 -0.4677 -2.0897 -0.0698 -1.2826 -0.5564 -1.3728 -0.0256 -1.2121 0.1749
 -0.2236 -1.1134 -0.2678 0.7540 0.4706 1.6118 0.6581 0.9288 -2.0835 0.3893
 -2.9608 0.0381 -0.5791 1.1887 2.7734 1.3452 3.8930 1.1676 -2.5858 0.2845
 0.8912 -0.6051 -2.6081 -0.5668 -4.7547 -2.4457 -3.4540 -1.1506 0.1755 0.7934
 -1.5642 0.8793 2.2168 0.4701 3.0170 1.2424 1.3301 0.8883 -0.5228 -1.3313
 -0.8580 0.6257 0.5851 0.2155 0.5730 -0.1046 0.2022 0.1375 -0.3063 -0.1582
 -0.4140 -0.2722 -0.9692 -0.0877 -2.6046 -1.2427 -0.6405 -0.1402 -0.8508 0.1484
 0.7658 0.1293 0.8935 -0.7480 -0.2672 0.0767 -1.7571 -0.5319 0.8388 -2.2991
 -0.6746 0.4446 2.5867 0.0958 2.0237 0.8682 2.3113 0.7562 0.3099 -0.1015
 -0.0120 -0.0956 -1.7343 0.2739 -1.8865 -0.2414 -0.2747 -0.4466 -1.0970 0.5453
 0.4284 -0.1849 0.9629 -0.7598 -1.7245 -0.5865 -1.1570 -0.2011 0.3079 -2.1217
 -0.5983 -0.3319 0.8987 -0.1606 -0.8412 0.8575 -0.5919 0.0722 -0.7251 -2.7037
 0.4733 0.6386 -1.8796 -0.7417 1.3191 0.3545 -2.1973 -1.6963 2.6431 -0.1146
 -0.2791 -0.5003 1.2050 -0.1756 -3.5846 -0.1173 0.5386 0.7367 -2.9346 -1.5673
 0.3048 0.0553 -2.0877 -0.1719 0.4620 -0.7381 -1.1381 -1.0105 1.9947 2.2690
 0.4382 -0.1122 -0.7674 0.0803 -0.3457 -0.1705 -0.2494 -0.3943 0.8156 1.4782
 -0.1962 -0.2544 -0.6032 -0.1881 -1.7309 -0.2605 0.3383 -0.0975 -0.9981 -0.0994
 -0.6434 -0.0449 -0.8456 0.3871 -0.5871 -0.8558 -0.9908 0.1393 -1.3928 0.1889
 -0.6546 0.3592 -1.5714 0.1973 1.6312 -0.4827 0.8581 -0.2951 0.7557 2.1036
 0.8503 -0.0632 1.0095 0.2374 0.8510 1.2481 0.6875 0.0345 0.7935 -0.8182
 -1.1723 -0.0733 -1.6454 0.1259 -0.7357 -1.2422 0.0519 0.0197 -1.6264 0.5793
 -1.2023 0.3597 -1.6647 -0.1120 -0.4621 -0.8778 -0.8791 -0.8061 -0.6040 0.3522
 0.4060 1.3086 0.8923 -0.2967 1.1684 -1.6534 -2.6790 -0.3232 2.0949 0.3540
 -1.3935 -0.8850 -2.3984 0.8604 -0.7384 -0.3017 1.7697 0.1313 -1.8180 0.0435
 0.5359 0.7150 2.1055 -0.4010 -1.0422 0.1219 -0.3729 0.2717 -0.1924 -0.3277
 0.2956 0.2622 1.5630 -0.0338 0.2726 0.7040 0.9839 0.3000 0.2439 -0.1911
 -0.3168 0.0221 -0.9428 0.3534 -0.0839 -0.2651 0.3375 -0.0196 -0.6817 -0.4518
 -0.3685 -0.9132 -1.1521 0.1134 -3.7899 -0.0009 -2.0973 0.0174 -2.0097 -0.6017
 1.5859 0.5718 1.4926 -0.5265 0.1390 0.5433 -0.2761 -0.1959 1.4693 -0.1149
 -0.2307 0.2459 0.0114 0.2254 2.6242 0.6826 0.3840 -0.0491 0.8892 0.4877
 -0.4778 -0.4695 -2.0631 0.0533 -3.3935 -0.7080 -2.7333 -0.2565 -1.8518 -0.8401
 -0.4274 0.0794 -1.6804 0.4181 -3.5624 -0.8810 -2.9660 -0.3493 -2.0132 0.1301
 1.3217 -0.7343 1.0682 -0.3104 -1.9246 -0.5489 -0.0628 0.4153 0.6615 1.9433
 -0.8056 0.2912 -1.6351 -0.5737 -0.1354 0.9322 -2.4240 -0.9779 -0.8728 -1.6275
 1.3995 -0.5335 1.3315 0.6959 1.2194 0.6555 4.1260 0.5456 1.3364 1.6326
 0.2455 0.1035 0.2328 0.3710 2.2143 0.3440 1.9744 0.1272 1.2003 1.0122
 0.9281 -0.1170 0.1870 -0.0604 0.6134 1.2978 -0.1836 -0.3845 0.3831 -0.3136
 -1.7556 -0.3665 -0.7666 -0.3999 -2.2221 -1.3950 -0.7283 -0.1634 -0.8324 -1.3222
 1.0625 0.0379 1.8553 0.5759 3.4266 0.5219 3.1136 0.7139 2.0554 1.1585
 -0.0880 0.3784 0.0024 -0.1188 0.1259 -0.2211 -1.6073 -0.1499 0.5185 0.3084
 -0.2328 -0.5350 0.0779 -0.5417 -2.0636 -0.7742 -0.9755 -0.3747 0.2054 -1.4531
 1.1061 -0.9393 1.5110 -0.1483 -1.9497 0.8210 0.6896 0.0074 0.7801 -0.7192
 -1.1766 -0.3709 1.4595 0.1548 -0.8704 -0.1397 3.2567 1.2834 -2.0553 -0.4809
 0.2141 0.5049 -0.3759 0.0976 -1.4774 -1.9171 -3.2940 -0.6997 0.9631 -0.8945
 -0.4133 0.3744 0.8240 0.5307 4.6719 2.8901 3.1450 0.7053 -0.4771 0.4309
 0.5397 0.3964 0.7364 0.0307 2.0113 1.3331 0.6772 0.0775 0.5072 0.2877
 -0.0844 0.3009 0.7985 0.6107 1.6004 0.6437 0.1258 0.3437 0.1348 -0.4008
 -1.8111 0.2799 -3.2176 -0.6925 -3.5249 -2.2766 -2.3142 -1.0692 -2.1227 0.3852
 0.1363 0.0482 0.6063 -0.0414 3.1765 1.8857 1.5317 0.4401 0.2310 0.8091
 0.7972 -0.1518 1.2089 -0.3699 -1.3077 -0.5277 0.0319 0.0268 0.9136 0.3544
 -2.1090 0.2203 -2.3657 -0.1640 -1.9635 -1.7589 -1.2109 -0.2440 -2.5640 0.1192
 -2.7843 0.4979 -1.2557 0.3932 1.7787 -0.3694 1.5913 0.3455 -1.7094 0.6016
 -0.3549 -0.1066 -1.9944 -0.1746 1.5012 0.0853 1.9848 -0.4981 0.0566 0.3385
 -0.9682 -0.8455 -1.7418 -0.3584 -3.2096 -1.2671 -2.3807 -0.0528 -1.3927 1.6991
 1.8840 0.7709 1.6430 0.2915 4.2959 1.3236 0.3401 -0.3437 3.8725 -0.4814
 1.2039 0.2865 1.6445 0.2641 2.3038 0.6356 0.7438 0.1743 2.0434 0.1129
 -0.1161 -0.3386 -0.7581 -0.0807 0.4167 0.2478 -1.0182 -0.1987 0.8225 0.9533
 0.2774 -0.2566 -1.4953 0.1297 -5.0875 -1.8357 -2.3296 -0.3889 -1.7352 -0.8115
 1.1508 0.5112 2.1296 0.0580 2.2088 0.4885 0.6170 0.1997 2.0013 -0.9253
 -0.4729 -0.0889 0.3531 0.2611 0.0996 0.2420 2.3909 0.5516 -1.2517 0.7494
 -0.0298 -0.5672 -2.4305 -0.0402 -5.0111 -1.7056 -3.1646 -0.5962 -1.6675 -0.7568
 0.0490 0.2373 -2.8131 -0.4788 -2.1990 -1.5755 -3.7134 -1.2140 0.7596 0.2702
 0.7295 0.9252 -0.4503 -0.0208 1.7149 0.3516 -1.8719 -0.4913 0.4310 -1.2568
 -1.3406 -0.2627 0.1260 -0.7196 -5.8128 -2.1930 -0.8491 0.1709 -2.6055 -1.9187
 1.3541 0.6046 2.1745 -0.1480 4.7233 1.7742 0.4884 0.1570 2.6107 1.7267
 0.0343 0.1170 0.8126 0.0095 2.7640 0.9278 0.9496 0.3486 1.0164 1.2662
 -0.6333 0.4514 0.8546 -0.6923 -1.5439 -1.0045 -0.9956 -0.0919 -0.2014 -0.6946
 0.5676 -1.1267 0.3163 -0.0290 -1.3306 1.1824 1.4718 0.1105 -0.6945 -0.6777
 0.4966 0.0277 0.7134 -0.0049 3.1557 0.9952 1.3045 0.1893 1.2467 1.5717
 -0.2540 -0.0938 -1.2144 0.4500 1.1404 0.3607 0.8909 0.0433 -0.0734 0.1246
 0.2815 -0.6517 0.8154 -0.4360 -2.2445 0.4755 0.6362 -0.1019 -0.7711 -1.2959
 2.1974 0.1073 3.2774 -0.8854 -1.6785 0.2638 0.3512 -0.1715 1.2411 -0.9786
 2.3021 -0.4511 1.5890 0.1633 1.1917 0.9074 -0.9150 0.0420 2.2559 -0.0280
 -1.3514 -0.5864 -3.3003 -0.0174 -2.6727 -1.7718 1.5567 -0.4897 -2.0822 1.0390
 0.6813 0.3194 2.5188 0.4483 1.0406 0.2362 0.8507 0.9957 0.7898 0.8343
 0.3984 0.3749 1.3869 -0.1412 0.4486 -0.0780 0.2394 0.2546 0.7914 -0.1374
 0.2091 -0.1881 -0.7256 0.1275 -1.8762 -1.1709 1.2649 -0.0619 -0.4514 1.4064
 -2.3055 0.3747 -1.6729 0.6561 0.9341 -0.0353 -0.0397 0.1650 -2.3215 -0.9686
 0.5213 0.3563 1.8816 0.2000 0.6891 0.7272 0.3636 0.5897 -0.1296 -0.5829
 0.7531 0.3696 0.5525 -0.6245 2.0730 0.5418 -1.0075 -0.5417 2.0766 -0.6778
 -1.7995 0.2216 -1.8251 0.9649 -0.1427 -0.2230 0.7651 0.1185 -2.7479 -0.1856
 -1.7721 -0.3401 -1.3964 1.7356 1.8469 -0.2789 3.2048 1.3054 -2.2376 1.9622
 -1.5355 -0.2155 0.8719 0.2129 1.0391 0.3969 0.2415 1.0310 -1.0233 0.0245
 -0.1709 0.1717 -1.6703 0.2193 -1.7121 0.6200 -1.0779 -0.3446 -2.5569 -1.7625
 0.3553 -0.5885 1.2935 -0.1638 1.8989 0.9836 3.0099 0.5554 1.4985 1.5171
 0.3500 -0.0938 0.5074 0.0441 1.1874 0.0230 1.5539 0.2176 0.8014 1.0994
 -0.1227 -0.2541 -0.2010 0.5132 0.3103 1.0620 1.5077 0.4918 -1.3437 -0.1671
 1.7337 -0.1574 -0.4927 -0.6129 -1.7802 0.7074 -2.6972 -1.3979 1.2065 -0.6193
 0.4644 -0.4754 0.4775 0.2332 2.3512 0.6550 1.8295 0.2843 1.6606 0.8879
 0.1333 0.5945 0.6844 -0.0922 0.4700 -0.9784 -0.8550 0.0796 0.4505 0.4251
 1.4626 -0.4672 -0.6522 0.1830 -0.9102 1.8302 -1.3396 -0.7909 0.5522 -0.6363
 1.2737 -0.5836 0.0432 -0.8165 -0.1220 2.5320 -0.9945 -0.7507 0.9662 -1.1953
 -1.3912 -0.1482 -1.9408 -0.6550 -2.8703 -2.1926 -1.9096 -0.5339 -0.3301 0.1101
 2.5957 -0.4565 1.6946 0.3985 1.4428 2.0633 0.5584 -0.3939 2.1434 -1.5038
 -1.8046 1.0380 -0.5008 -0.2407 2.1171 -1.1262 0.6575 0.2286 -0.2623 0.0299
 -0.1508 0.2483 0.3438 -0.0054 0.8589 0.3183 0.5770 0.3311 -0.4072 -0.1511
 1.0452 0.0503 0.8052 -0.0257 2.6775 1.4328 1.0135 -0.2933 1.9757 -0.8321
 -0.7890 0.3346 1.1106 0.8695 0.3814 -0.2074 0.1169 0.7195 -0.9490 -0.2617
 -1.7974 0.6818 -0.7385 -0.4364 1.4624 -0.6751 -1.2769 0.0255 -0.3414 0.0496
 1.3076 -0.7064 1.2513 0.1471 -1.4312 0.8291 0.9672 0.4009 -0.4553 0.6773
 -0.6702 0.4668 0.9341 0.5133 1.8659 0.4086 -0.4360 0.1831 0.7326 -0.8043
 -1.2882 1.3607 0.7653 0.2364 3.1883 -1.8878 -0.3583 0.0252 1.7130 -0.9746
 -1.3705 0.1893 -2.1121 -0.8902 -3.7920 -2.9792 -1.9839 -0.6105 -1.4109 0.0735
 -0.3720 0.3057 1.1207 0.9776 3.6951 2.9603 1.1691 0.5263 -0.9631 0.3228
 1.4413 0.1408 -1.0245 -0.8121 -0.1545 -1.6355 -1.8618 -0.8432 2.3654 0.9714
 0.6417 -0.0539 0.1728 -0.0391 1.0995 -0.1382 0.2317 -0.0584 1.4874 0.0679
 -0.0523 0.7779 0.0994 0.1540 2.8786 0.5555 -0.4234 -0.1126 0.7593 0.5281
 0.1722 -0.9003 -0.9240 -0.0864 -1.1139 0.9567 0.2146 -0.2456 0.1198 1.2168
 0.9870 0.1408 -0.0510 -1.0218 -2.4136 -2.3146 -2.3915 -0.7176 1.7338 -0.0629
 -0.7748 -0.3038 0.7881 0.7661 1.6247 1.1025 2.9486 0.9330 -0.9693 -0.5544
 -0.2038 0.0686 -0.7783 -0.3953 -0.8220 -0.0408 -1.5218 -0.6624 0.4159 1.5138
 1.1420 -0.3689 -1.7093 -0.8738 -2.1606 -0.1379 -2.5344 -0.8960 0.0438 2.6226
 -0.2919 -0.4064 -1.8986 -0.3412 -4.4258 -2.3777 -1.1275 -0.2475 -1.8278 -0.2219
 0.6166 -0.0250 0.7077 0.8730 0.6840 1.6336 -1.0399 -0.1622 1.0588 -0.0143
 0.5283 0.0200 1.9291 -0.5018 -0.1679 -0.5513 0.2497 0.8084 -0.2430 -0.5343
 -0.0354 0.1821 0.5944 -0.2847 0.9912 0.3085 -0.0102 0.1491 0.0669 -0.0585
 1.2385 -0.0957 0.9533 0.2076 -0.4293 0.3292 -1.4123 0.0606 0.9992 0.3904
 -1.1448 0.7791 0.9605 0.0284 -0.0498 -0.3105 0.6974 0.1623 -0.7707 -1.0822
 -0.7355 -0.3363 -0.0260 -0.1783 -1.7367 -1.5175 0.7979 0.7107 -1.9955 0.5765
 -0.0904 0.2998 -1.1492 -0.2026 2.5016 1.0898 0.0888 -0.7642 1.0353 0.1897
 -0.4640 0.3478 0.9745 0.1943 -1.9799 -1.0434 -0.1748 0.3732 -0.8332 -0.1456
 0.0336 -0.0946 2.8867 0.6967 -2.9171 -0.8659 0.7356 1.3849 -1.6490 -2.1296
 -0.4668 -0.7688 -1.3410 -0.1301 -2.2525 -0.7272 -0.0564 0.1496 -1.6840 -1.0366
 -0.4801 0.2405 1.2338 -0.2526 1.7696 0.9393 0.3029 -0.0892 1.8054 0.9850
 0.3063 -0.8123 -0.0137 0.0877 -1.0186 -0.4346 1.8177 0.5869 -0.9487 0.0693
 0.4999 -0.0784 0.3931 0.0988 -0.8135 -0.4062 0.0651 0.2029 -0.1272 -0.1921
 -0.4674 -0.3949 1.2053 -0.1135 0.0636 0.0809 1.3105 0.6316 0.2528 0.4612
 0.7621 -0.0484 -1.5442 0.1507 0.3496 -0.1797 0.5418 -0.7248 1.2408 2.0954
 -0.0635 -0.7968 -0.8084 0.0226 -2.4758 -0.2284 0.9262 0.2421 -1.9469 -0.8582
 0.6298 0.9765 0.5229 0.0479 0.7936 -0.3493 -2.0747 -0.3393 0.9479 -0.5266
 0.1194 -0.6236 -0.6786 -0.1548 -0.2641 -0.0263 2.0318 -0.0983 0.6048 1.6381
 -0.3703 -1.3408 -1.8456 -0.2920 1.4512 1.1431 3.6805 -0.2570 0.4975 2.1082
 -0.3400 -0.1672 -0.8134 -0.3439 -1.2451 -0.0955 -0.7302 -0.3906 -1.3162 -1.8401
 -1.2044 1.0655 -0.1566 -0.1711 -0.3636 -1.6845 -0.2561 -0.1025 0.1790 1.6244
 -1.2234 -0.3017 -1.5060 0.1419 0.1985 0.2472 0.2279 0.2906 -2.0710 -1.2117
 -0.5390 -0.4687 -0.6856 0.1360 0.3570 0.0217 0.4230 0.3146 -0.4624 0.3207
 -1.0934 0.3510 -0.5912 -0.3397 -0.1410 -0.5943 0.9357 -0.0941 -0.8644 0.4297
 -0.0353 0.4607 1.0249 0.2680 1.2603 0.7700 -0.2695 0.4317 -0.2001 -0.4567
 -0.1809 -0.1448 -0.6942 0.1438 1.1338 0.7426 0.8838 -0.1720 -0.5980 -1.5082
 1.3084 -0.6055 1.1612 0.1377 -0.1945 0.3921 0.1630 0.2526 1.2898 1.5237
 -0.3666 0.9193 0.7480 -0.0285 1.5142 0.5286 1.2835 0.1878 -0.7064 -0.7911
 -2.0504 1.8847 -0.9216 0.1644 0.8865 -0.6197 -2.0811 -0.1179 -2.3681 -2.5354
 0.0447 -0.1464 -1.0920 0.4958 -1.0955 0.0933 -1.3835 -0.3270 -1.3765 -0.9775
 0.5532 -0.1336 -0.5794 -0.2613 -1.0573 -1.4118 0.4020 -0.1254 1.4340 2.0976
 0.2058 0.0072 -0.9791 -0.5151 -0.6487 -0.5750 -2.6167 -0.8377 0.5307 -1.5853
 -0.8996 0.1566 -0.8645 -0.5072 -0.7785 -0.9745 -1.5935 -0.2599 -0.2091 -0.8838
 0.0068 0.2179 -1.7354 0.1616 -0.6675 -1.2586 -0.7090 -0.2634 0.1026 0.2926
 1.1073 -0.2587 1.1719 -0.3456 1.7242 0.3366 0.8471 -0.1128 2.8356 0.5032
 -0.1886 0.2688 -1.6179 0.2960 0.8954 0.1189 -2.3375 -0.5857 -0.1805 -0.6716
 -1.3179 -0.0218 1.2281 0.0555 0.4923 0.2448 1.7361 0.9559 -1.1725 -0.1959
 1.7894 -0.0548 -0.1069 0.5431 2.4913 0.6928 0.6433 -0.3234 2.3829 0.9694
 3.3975 -0.9383 -0.7541 -0.2113 -0.6369 -0.3258 -2.1098 -1.3023 4.4173 1.3964
 0.4383 -0.6431 0.1182 0.4257 -1.2243 1.4648 -1.2823 -0.1264 -0.8699 -0.9037
 0.3097 0.2724 1.6082 -0.6305 1.0552 -0.1206 2.3474 0.4919 0.8207 0.0534
 -0.5629 0.0057 -0.9051 -0.1610 -2.2333 -1.3560 -2.6579 -0.2541 -1.1369 -0.2968
 -0.1778 0.0840 -1.0029 -0.6465 -2.4053 -1.9416 -1.8830 -0.5484 -0.0947 -0.0631
 1.1893 -0.2002 0.8151 -0.5400 0.4031 0.6295 -0.3146 -0.1572 1.1966 -0.3456
 -1.7729 0.7722 -0.3038 -0.1542 1.5699 -0.8882 -0.2313 0.4421 -0.8942 0.6161
 1.2134 -0.2947 1.0745 -0.1256 -1.8227 0.5836 -2.5002 -0.2835 0.2914 -0.9776
 -0.7016 0.0588 -1.9252 -0.2898 -0.2485 -1.2720 0.1590 -0.5517 0.4949 0.6914
 -0.0337 0.2844 1.3790 -0.0193 3.4148 1.4528 -0.3638 0.5822 0.9224 -0.0822
 -2.0073 0.4704 2.3128 -0.1372 0.8548 0.5786 -0.1154 1.3645 -2.4470 -0.8309
 -0.8622 -0.1704 0.3656 0.3393 -0.6720 0.8507 0.0211 0.0431 -0.8999 -0.9345
 0.2891 0.3135 -0.3215 0.1370 2.8223 -0.4251 2.1169 0.2667 0.8057 0.6559
 -0.4899 -0.8552 -1.1419 -0.0209 -4.7179 -1.1669 -1.7040 0.0396 -2.0849 -0.3312
 -0.2612 -0.4097 -0.7325 -0.0107 -3.1343 -1.0195 -0.4957 0.2162 -2.0610 -0.1564
 -0.5626 0.3131 0.6598 0.2263 0.9734 -0.6225 0.6460 0.5493 -0.3682 -0.2317
 1.2634 -0.3582 -0.2453 -0.6507 -2.5175 -1.3433 -1.3444 -0.4013 1.0906 0.0677
 -1.0741 -0.4443 0.3752 0.4953 -1.5242 -0.2094 0.6531 0.5393 -1.5242 0.3262
 0.4024 0.5481 -0.1313 -0.5372 -0.4578 -0.4964 -0.8650 -0.3470 -0.1247 -0.3104
 0.2422 0.1686 1.0420 -0.6441 0.1645 -1.1578 -1.1474 -0.0917 1.9214 -0.0361
 -0.0541 -0.7307 -1.5341 -0.0755 -3.1291 -2.1347 -0.3609 -0.4133 0.5254 0.7757
 -1.2389 0.1696 -1.6898 0.2235 -1.0801 -0.2373 -1.1309 -0.5704 -0.8018 0.6336
 1.4923 -0.0110 0.7282 -0.2228 2.2000 1.2273 -0.1957 0.1019 1.1235 -0.3919
 -1.5742 -0.6344 -1.1564 -0.1318 -3.3808 -0.7227 0.2830 -0.0173 -2.5568 -0.9829
 -0.2272 -0.7800 -0.5555 0.2061 -1.7265 0.0755 0.6983 0.1980 -1.3637 -0.8986
 0.6779 -0.5225 -0.5262 -0.1732 -0.8912 0.4237 -0.2108 -0.1544 -0.2727 0.3833
 -1.2947 -0.2223 -0.3577 -0.2279 0.0106 -1.2993 0.9174 0.7109 -1.0940 -0.0185
 -1.5886 -0.2962 -2.0207 0.0689 -2.2767 -0.3341 -0.1808 -0.3122 -1.8641 0.4731
 1.2749 -0.2898 0.8912 0.4004 0.1144 -0.0388 0.7745 0.3419 0.5537 0.0698
 -1.3253 0.0013 -1.0516 -0.5078 -2.0867 -2.0409 -0.4915 0.2633 -1.5023 1.1841
 -2.3205 0.1208 -2.0549 -0.6706 -1.6396 -1.3253 -0.8830 -0.0698 -2.3347 -0.1524
 0.0991 0.2512 -0.1628 -0.1259 -2.1440 -0.4223 -1.3627 -0.5122 0.1045 0.0391
 0.2563 -0.0260 1.3419 0.0961 2.5395 -0.0856 -0.2063 0.6162 1.3846 -0.8465
 -0.9333 0.0883 -2.0173 -0.0343 -2.0544 -0.4339 -0.2795 -0.7466 -1.8932 -0.7337
 -0.8673 0.0508 -1.3572 -0.0505 0.0939 0.2612 -0.3523 -0.3994 -0.9721 -1.0900
 -0.5148 0.0520 0.5195 0.3498 0.2805 0.0745 0.2663 0.4221 -0.6633 -1.1435
 -0.8171 -0.2396 -2.3329 -0.7652 -2.3737 -2.0342 -1.7877 -0.4235 -1.0158 -0.5091
 -0.1380 0.4020 -0.7145 -0.2494 -1.6658 -0.7216 -0.7262 -0.7068 0.0479 -0.7496
 -0.4985 -0.4617 0.0758 0.1422 1.6626 1.1785 0.9109 0.5377 -0.4874 0.0145
 -0.5115 -0.4845 -1.5135 -0.3787 -3.9711 -2.2422 -0.7886 0.0374 -1.3009 -0.4182
 -0.3308 0.0160 -2.4313 -0.5614 -3.6478 -3.2770 -2.9460 -0.7830 0.0203 -1.0094
 -0.5306 0.0244 -0.2170 0.1736 -0.0245 -0.6836 0.6929 0.0608 0.4941 1.0960
 -0.2596 -0.2257 -0.1023 -0.7797 -0.9205 -0.3904 -1.0827 -0.0931 -0.4279 0.2227
 0.3962 -0.0461 -1.2138 0.6405 -0.9519 0.3899 -1.1784 -0.4490 -0.6062 -0.5714
 0.2552 0.2354 -1.0213 0.1296 -1.0121 -0.3128 -2.3149 -0.6589 -0.2290 -0.6717
 -0.2419 -0.2973 -1.3734 -0.3372 -0.0592 -0.0803 -0.7367 -0.5353 0.3558 0.5159
 0.5177 -0.1658 -0.0960 -0.6209 -2.7552 -1.1726 -1.1806 -0.3441 -1.0253 -1.5421
 0.0310 0.1876 -1.0436 0.2201 0.6693 -0.3202 -0.2122 -0.2762 0.3439 0.9867
 -0.4058 0.3656 0.0127 -0.3698 -0.1448 -0.5038 -1.0793 -0.2999 0.3083 -1.1575
 -0.3596 -0.4359 -0.9970 -0.7343 -1.3824 -1.0079 0.4940 -0.2024 -0.7347 -0.8975
 -0.1239 -0.4993 -1.1459 -0.9265 -2.8602 -1.4353 -1.4809 -0.3113 -1.0998 -0.1597
 -0.0586 0.2440 0.2143 -0.4672 -0.2685 0.0894 0.5313 -0.1350 -0.0716 0.3830
 -0.5484 -0.0645 -0.0076 0.1768 -3.5657 -1.5202 -0.4302 0.3544 -2.3702 -1.0154
 0.0288 -0.2931 0.1002 0.1548 0.6708 0.8717 -1.2921 -0.0925 0.7972 -0.3368
 0.4580 -0.4554 0.1435 0.2606 -1.3075 0.3408 -1.1084 0.0665 -0.1467 -0.0853
 -0.7206 0.4797 -0.0390 -0.1948 -1.2858 -0.9682 -1.7556 -0.0028 -1.0320 -0.9979
 -0.0703 -0.7615 -1.0079 0.6276 -1.6264 0.0829 0.5674 0.3396 -2.4204 -0.5489
 0.3948 -0.0248 0.4394 -0.0738 -0.2073 0.3006 -0.9146 0.0499 0.3151 -0.1266
 0.2531 0.0537 -0.5736 -0.1965 -1.2006 -0.7836 -0.8706 -0.4140 -0.2435 0.6302
 -0.8623 0.1819 -1.9529 0.1389 -0.9714 -1.1218 -1.3186 -0.1537 -1.9992 -1.2004
 -1.0269 -0.3661 -1.2624 0.2036 -3.7238 -1.9943 -0.9612 0.3815 -2.9670 -1.5402
 1.3219 0.3289 1.5301 0.3881 0.9701 0.5915 2.2356 0.1845 0.7034 0.0678
 -0.2398 -1.1331 -1.7228 0.2802 -1.5451 0.3357 1.0295 -0.0590 -1.2553 0.3676
 -1.0198 0.3713 0.1512 -0.5265 -1.1519 -0.8846 -1.6202 -0.2430 -0.0350 -0.2537
 -1.3614 -0.2406 -0.2248 0.0603 -1.2866 -0.2576 -0.1861 0.2016 -1.0704 -0.1555
 0.6917 -0.6742 -0.4044 -0.1845 -2.0932 -0.6650 -0.2433 -0.2245 0.1808 0.5114
 -0.5764 -0.7040 -1.0313 0.4282 -0.7268 1.3657 -0.8885 -0.0155 -1.8514 -1.7070
 -0.4558 -0.0897 0.2935 -0.2532 0.3452 -0.8111 0.2700 0.1428 0.8079 0.1049
 -0.0263 -0.3554 -0.0202 0.4497 -1.6757 0.0430 -0.0340 0.4790 -1.4283 -0.1791
 0.8510 -0.7924 -1.0712 -0.2002 -2.2745 -0.1507 -2.6562 -0.4911 -0.2601 -1.1697
 -0.2180 -1.2124 -2.2729 -0.2699 -2.9903 -0.1721 -0.8258 -0.5308 -1.6148 -0.8296
 0.8439 -0.1744 0.5733 0.8419 4.1031 2.4522 2.5838 0.5182 0.6699 1.0539
 -1.0753 0.4755 -0.5008 -0.0718 -0.1926 0.2899 -0.9232 -0.2463 -1.1533 -1.9763
 -1.0733 -0.0302 -1.8444 -0.1047 -3.4782 -2.5434 -1.2717 -0.2014 -1.2487 1.1275
 -1.2294 0.1114 -1.7653 -0.4113 -2.2238 -1.4183 -1.0699 -0.6294 -0.7516 0.2153
 -1.2980 -0.0280 -0.2562 0.1943 -0.6955 -0.0126 0.7376 0.5341 -2.1399 -0.5829
 -0.8650 0.0958 -0.8637 -0.1983 -0.4373 -0.2201 -2.2555 -0.6863 0.1118 -1.5537
 -0.7862 0.2161 -0.8277 -0.4990 -1.1200 -1.0000 -0.5254 -0.1767 -0.9865 0.4272
 0.3927 -0.5097 0.6914 -0.0529 0.2122 1.2049 1.3022 -0.0551 0.2755 -0.5997
 -1.1278 -0.3381 0.0004 -0.1546 -1.8734 -0.4199 -1.3288 0.2001 -1.7929 -1.6348
 -1.7362 0.2746 -1.3571 0.1359 -2.2202 -0.7946 -2.1281 -0.2498 -2.9006 -2.4426
 -0.4412 0.5035 0.5282 0.1006 4.0537 0.8594 -1.1720 0.1502 2.2497 -0.4720
 2.1238 -0.0163 0.5873 0.0998 -0.6292 1.0524 -0.0069 -0.9045 0.9536 -0.0667
 -0.6118 -0.5344 -1.5808 -0.4877 -3.5471 -1.5297 -0.5122 -0.0801 -1.2535 0.1308
 -0.6672 0.1533 -1.8062 -0.1384 -2.3727 -1.8618 -1.4315 -0.4238 -0.6222 0.1895
 0.7800 -0.2778 -0.4211 -0.0302 -0.8094 0.4239 0.2795 -0.5559 0.2943 -0.4918
 -0.7754 0.2019 -1.5139 -0.2197 -3.3526 -1.3556 -3.1444 -0.7682 -1.3301 0.3275
 0.0059 -0.1261 -0.9287 0.0795 -2.0700 -1.5241 -0.8229 -0.0337 -0.4430 -0.2512
 -2.1420 0.6791 -2.0492 0.4763 1.9087 -0.9052 -0.7872 -0.0120 -0.7459 0.1602
 -0.8050 -0.4803 -1.8114 -0.0060 -4.1898 -0.8543 -1.1925 -0.5208 -2.3937 -0.2925
 1.1345 -0.7269 -1.2725 -0.0425 -3.6388 0.2403 -2.0446 -1.0775 -0.6436 -0.4425
 0.4096 0.6368 0.9229 -1.5563 0.3852 -1.6036 -2.7503 -0.7310 3.0044 0.5934
 0.0368 -0.0742 0.8588 1.8258 2.0084 2.5494 1.7012 0.9831 -1.6336 0.3344
 -0.5341 0.0092 -0.6522 -0.5361 -1.4831 -1.2350 0.5788 -0.1687 -0.6805 -0.8820
 0.6806 -0.3349 0.1032 -0.4559 -1.8972 -0.3901 -0.1698 -0.2076 -0.1126 -0.2756
 0.0536 0.3415 0.5375 0.4781 1.6364 1.2809 0.6580 0.1131 -0.5311 -0.4147
 -0.7217 -0.6440 -1.1561 0.3507 -4.7435 -1.4660 -1.4385 0.0666 -1.7372 0.2169
 0.4736 -0.5499 0.2392 -0.4685 -0.4888 0.5260 0.6860 -0.0518 -0.1547 -0.2984
 1.4380 0.0182 -0.4212 -1.1869 -2.5567 -0.8247 -3.7731 -1.2087 1.8205 -0.0892
 -1.2940 -0.3895 -1.8727 0.5937 -3.1268 -0.4666 -0.9909 -0.1149 -2.5885 -0.7622
 -1.4912 -0.1589 -0.1849 1.0731 -1.3328 0.5703 -0.4240 0.5692 -2.8267 -0.9780
 -0.8049 0.2769 0.0384 -0.2214 -4.0159 -3.3144 -0.4055 0.6890 -2.0840 1.3514
 1.1491 -0.5172 1.6166 0.4552 2.5951 3.5120 1.1772 -0.1843 2.3875 -0.0172
 -0.6468 -0.0012 -2.6806 0.1149 -0.4731 -1.2153 -1.0774 -0.2641 -1.1752 0.0608
 -1.2037 -0.0662 -0.9157 0.4118 -0.0170 -0.8922 0.4247 0.4493 -1.2595 -0.1794
 0.9140 -0.1748 0.2996 0.5685 1.1909 1.3288 -0.1720 -0.0493 0.9128 0.2370
 -0.3813 -0.6095 0.0331 -0.5221 -2.5778 0.3811 1.7665 -0.2329 -1.1533 -0.3487
 -1.3906 0.2965 -1.1063 0.5055 0.5855 -0.8306 -0.3909 0.3031 -1.4050 -0.8405
 -0.6383 0.0726 1.2159 0.1336 -1.6513 -1.7522 0.6308 0.8192 -1.1374 -0.0767
 0.6286 -0.3833 -0.1097 -0.2492 -1.7579 1.1638 -0.1542 -0.7966 -0.0816 -0.9341
 0.5616 -0.7041 -0.4749 -0.0421 -1.7279 1.5148 -0.0525 -0.8607 0.3363 -0.1444
 0.8599 -1.6385 -0.3842 -0.0035 -3.6742 -0.0086 3.1205 0.6485 -1.8457 0.4152
 -0.9125 1.6058 1.8808 0.1568 4.4720 1.0822 0.8860 -0.1009 1.6030 0.4178
 1.0402 -0.4103 0.0141 -0.5194 -1.9797 -0.0445 -2.3489 -0.3538 0.1361 -1.4384
 0.4073 -0.3683 -0.9337 -0.7147 -1.2005 0.0954 -1.2893 -0.5728 -0.0039 -0.5710
 0.1129 0.1767 1.7289 -0.0045 1.8081 1.4550 0.5021 0.1901 0.9295 -0.0752
 -0.5851 0.7058 -0.7991 0.9431 0.6677 0.5214 2.4671 -0.0711 -1.8238 -0.3411
 0.9379 -0.5398 -1.0870 -0.7014 -1.5912 0.0500 -2.3479 -0.8591 0.7932 -0.2629
 -0.5685 -1.0470 -1.9178 0.0226 -2.1618 -0.0839 1.3371 0.1040 -1.7610 1.2661
 -0.1863 0.6310 0.5721 1.0615 1.0731 1.3229 1.4018 0.0159 -1.1742 -0.2278
 -0.7890 0.9786 0.9961 0.7884 1.1028 1.2118 1.3694 0.0143 -1.3084 -0.4055
 -1.1611 0.1212 -0.2438 0.3472 3.1188 1.4364 3.5150 0.4798 -1.3556 -2.2179
 0.4371 0.6040 -1.0932 0.4210 0.6509 -0.8889 -1.4400 -0.4638 2.0973 3.3809
 0.1360 -0.3521 1.0480 0.0245 -1.0820 0.0888 0.7319 0.2664 -1.1155 -0.9662
 -0.3923 0.3243 0.4303 0.1334 -0.8442 -0.8483 -0.5128 0.1372 -0.9439 -1.1823
 -0.5106 0.4226 0.0921 0.2551 0.5269 -0.4173 0.3934 0.0211 0.4480 1.1628
 1.6293 -0.2194 -1.1151 1.0962 3.1246 2.4774 -0.1937 -0.4475 1.8397 0.8873
 -0.9063 0.3011 0.8502 0.1474 -1.3726 -0.8648 -0.5116 0.4336 -1.6708 -1.2335
 -0.9126 0.3147 -0.3018 -0.0943 -0.3744 -0.2985 0.0180 -0.0282 -0.9980 -2.2347
 0.7938 -0.3564 -0.7564 1.1762 2.1093 2.3392 0.0114 -0.1777 1.0568 1.3456
 1.0976 -0.1866 -0.8534 1.2007 1.8185 1.8596 0.5339 -0.4551 1.7025 2.1266
 1.3864 0.6189 -1.5464 0.1327 3.6588 1.5565 -1.6166 -1.2397 1.7287 -0.6421
 1.1443 0.0409 3.1624 -0.7943 0.1678 0.3005 0.9303 0.6121 2.3120 0.6780
 -1.6039 -0.4768 -2.5238 0.9932 -1.1049 0.0430 -0.0919 0.1731 -2.7090 0.4289
 -0.1498 -0.7335 -1.6401 0.1913 -1.1939 -0.0110 -0.6687 -0.1743 -0.6517 0.8591
 0.1990 0.0437 -0.0158 -0.1601 -0.0565 0.0706 0.0994 -0.1097 0.5984 1.0418
 0.5413 0.6601 2.9720 -0.3471 4.2808 1.9755 -1.4306 0.0472 3.3263 -1.0619
 -0.4889 -0.9153 -2.6329 0.1184 -2.4363 -0.7511 -0.7497 -0.3669 -0.9335 1.1283
 1.1096 0.0067 -0.9320 -0.2793 0.7467 0.1570 -0.5802 -0.9756 1.2908 0.3058
 0.0165 0.7155 2.6034 -0.3906 3.2508 1.6937 -0.5134 -0.0631 2.7948 -0.5372
 -0.1532 0.7018 2.3064 -0.1321 3.8115 1.7584 0.0441 0.2497 2.5458 0.0863
 1.9553 0.2916 2.2224 0.5865 1.6101 1.6226 -2.9227 0.1295 1.3615 -0.8364
 -0.9489 0.5682 1.1612 -0.2681 2.8012 -1.5082 4.1336 0.7782 1.0998 1.6835
 0.5951 -0.3037 -0.0766 -0.4806 -1.9814 0.7801 -1.9097 -0.7666 0.3994 -1.7749
 -0.5973 0.0405 0.5800 -0.2439 -1.5979 0.0396 -0.8297 0.0551 -1.0733 -1.7734
 0.4158 0.2875 1.3048 -0.1356 0.9560 -0.0370 1.5513 0.2765 1.0315 0.1441
 -0.2084 0.7343 1.2206 -0.5344 0.4625 -1.3863 -0.5238 -0.0951 1.6728 1.9217
 -1.0988 0.1832 0.0593 -0.4426 -2.1023 -0.3719 -1.1935 -0.0838 -1.5605 -1.9787
 0.2634 0.3381 1.1351 0.7345 0.1105 0.9604 -0.8337 0.5206 -1.4378 -0.8002
 0.0024 1.0434 0.8898 -0.2524 1.0353 -1.1977 0.6224 -0.2978 1.9079 2.3969
 0.5966 1.0313 1.7943 -0.7643 1.6529 -0.9078 0.7285 -0.4303 3.2026 1.8807
 0.1700 -0.8830 2.2641 0.2043 0.1861 1.1004 0.2967 0.7165 0.7790 0.7724
 0.5329 0.4138 -1.3365 -0.2874 1.1466 -0.3688 1.0700 -0.0430 -0.0992 1.3305
 -0.5347 0.5319 0.4694 0.2146 0.2942 -0.2468 0.4729 -0.2440 -0.3067 -0.0387
 -0.0474 -0.1451 -0.9221 0.0296 -0.7801 -0.5158 0.1701 -0.4905 -0.0474 0.3998
 0.5812 0.2367 0.5285 0.1261 2.3412 0.7179 2.0711 0.2071 0.8641 1.0810
 -0.8153 -0.1732 -0.7080 0.2282 -2.8821 -1.7095 0.2880 0.6935 -1.6901 2.0148
 0.1208 -0.2443 -1.1887 -0.0254 -1.2328 -0.8714 -0.0140 -0.5996 0.0292 0.2585
 0.9065 -1.1229 0.7470 0.5159 0.3738 1.4834 0.8668 0.2377 1.2516 0.3113
 0.2159 0.0755 -0.0411 0.5366 -0.4759 -0.5653 1.2695 0.6685 -0.3330 2.6060
 0.2161 0.5249 0.5317 0.5023 0.7911 -0.5934 2.0382 0.8039 -0.2770 2.7031
 -2.9265 0.2585 -0.6402 -0.1305 -1.7799 -1.0508 0.6498 0.3316 -2.3668 0.4900
 2.7472 0.0176 2.7981 -0.0028 3.1205 1.1677 1.4178 0.4503 2.6631 -1.4574
 -0.4106 -0.2204 -1.8217 0.8615 -1.1446 0.3221 -0.8977 -0.0402 -1.3682 1.4643
 -0.6694 0.0775 -0.9654 0.4554 -0.9506 0.3803 -0.9134 0.0278 -1.9280 -0.1435
 1.0238 0.2813 1.2691 0.3351 2.4488 1.1826 0.9413 0.3725 1.0780 -0.0217
 0.6128 -0.7529 0.6965 -0.6282 -1.0956 -0.0547 2.8021 0.2589 0.6301 -0.2456
 -1.0995 -0.0209 -1.5486 0.2854 -1.0567 -0.0537 -1.3916 0.1030 -2.1012 -0.1721
 -1.6777 0.6455 1.0126 -0.3518 1.3288 0.9781 0.7623 0.1022 -1.0693 -0.5866
 1.5061 -0.3770 2.4817 -0.4403 2.2665 1.3268 3.5354 0.5668 2.5289 -0.1144
 1.7689 -0.6197 1.8329 0.0212 2.5078 1.4622 3.3342 0.7532 2.4506 0.4672
 -0.6684 0.1984 -2.7896 -0.3309 -3.3180 -2.4076 -0.8669 -0.9859 -0.1964 0.9006
 0.3901 -0.0499 1.3284 0.1987 5.4807 1.7134 2.0942 0.7014 1.3842 0.7205
 0.9015 -0.2886 1.8117 -0.3010 -0.4487 1.2333 0.2477 -0.0170 1.3898 -1.1299
 0.9562 -0.3800 0.6672 -0.0583 -0.3249 0.5246 -0.2663 -0.3209 1.5420 -0.5956
 1.2070 0.0222 1.7877 -0.0156 3.1915 1.4559 1.2517 0.2413 2.1437 0.1233
 -1.3217 0.9764 -0.8814 -0.0702 3.7035 -0.4518 2.4482 0.0834 -0.2124 0.0522
 1.0108 -0.4891 0.4697 -0.4767 -1.8539 -0.0522 -0.9407 -0.4392 1.0819 -1.1916
 0.1560 0.4666 -1.4382 0.5207 -1.1734 -1.3406 -0.8312 -0.6089 0.5531 1.1645
 -0.6030 1.2087 0.4485 -0.0421 5.7225 0.2576 3.0664 0.2787 1.2067 0.8415
 -0.1161 1.0035 1.9821 -0.4812 6.4799 1.1808 3.1846 0.3877 2.1746 -0.1759
 0.2645 0.2062 -0.6588 -0.3882 -0.4511 -0.7493 -0.1537 -0.2765 0.3267 0.2602
 -0.0403 0.3520 0.4689 -0.0035 0.6623 0.0632 -1.9453 0.2817 -0.1385 -0.9423
 -1.1442 0.7260 0.0273 0.0439 2.2470 -0.3179 1.9623 -0.0373 0.3064 1.1910
 -1.1403 0.5037 0.3382 -0.0560 1.5699 0.2874 0.7135 0.0800 -0.4458 0.3381
 -0.0498 0.4790 1.1198 0.1534 2.4786 0.7163 0.7404 0.4527 0.4692 0.3737
 2.4280 0.2614 -0.5603 -0.0663 1.2412 0.5653 -2.1348 -0.6819 1.6322 -0.0569
 -1.1722 0.3175 -0.2172 0.1330 0.2770 -0.2069 0.9973 0.1656 -1.4077 0.4403
 0.7624 -0.3326 0.6853 -0.1052 0.2996 1.1672 0.0716 0.0406 0.7235 0.7192
 2.5066 0.4494 0.5730 0.1107 2.2883 0.8963 -0.9762 -0.2638 2.0157 0.7151
 1.1074 0.9077 -0.4080 0.1587 3.0313 -0.4912 -1.3758 -0.2231 1.7602 1.0178
 1.3818 -0.0091 1.3419 -0.1285 0.6405 0.5066 1.1924 0.1904 0.7059 -0.4664
 0.5959 -0.6174 0.6776 -0.5068 -1.6150 -0.7254 -0.8887 -0.0822 0.8929 -0.1032
 0.6355 0.3844 -0.9235 0.3661 -0.0385 0.1387 -0.8455 -0.2313 0.0133 1.2045
 0.3048 0.1232 -0.8233 0.3361 -1.2576 -0.4502 -1.0138 -0.2460 -0.0433 0.5539
 0.6128 -0.1200 0.5190 0.0560 0.5162 0.2248 0.0355 0.1411 0.9423 0.5926
 2.0395 -0.4726 3.7344 0.2025 1.9726 1.8532 0.7225 0.9206 1.4336 -1.1485
 0.3614 -0.2111 -1.0144 0.5758 -1.5331 0.3217 -0.5205 -0.2203 -0.8542 0.0682
 -0.2244 0.3948 1.7103 0.0122 1.5919 0.0813 1.8203 0.4543 0.8125 -0.4701
 2.4885 -0.4234 4.3960 0.2776 3.4069 2.4050 2.1729 1.2012 2.5070 -0.5832
 3.3968 -0.6750 3.9442 -0.3376 0.4479 2.1125 0.6490 0.6764 1.9757 -0.4815
 0.2689 -0.1751 0.5959 0.7127 2.3603 1.3231 1.7999 0.6296 -0.2258 0.2136
 -1.9390 0.0203 -0.5196 -0.0671 -1.8474 -1.0854 0.3962 0.5266 -2.8173 -0.0909
 1.4876 -0.3195 2.2373 0.0021 1.7269 1.0188 1.0932 0.3657 2.6157 -0.2349
 0.3331 -0.3524 0.6886 -0.1392 0.2792 0.3966 0.5613 0.1493 0.9472 0.2757
 -0.0993 0.0978 1.0169 -0.2502 0.6923 0.1660 0.8882 0.2538 0.4140 0.2366
 -0.7614 -0.3742 1.1087 0.4053 2.0091 1.5347 2.4145 0.7910 -0.9053 0.4764
 0.8548 -0.2613 1.3848 0.0440 1.3118 1.6739 1.1052 0.0284 1.3046 -0.6165
 -0.0893 0.2255 -1.0970 -0.0042 1.5420 -0.0117 0.6251 -0.2456 0.4442 1.7080
 -0.2390 0.0080 2.0868 0.3628 4.2883 2.3141 3.7742 0.9819 0.0238 0.5355
 -0.2989 -0.2466 3.2803 0.9985 3.7817 2.0916 5.4682 1.7015 -0.8241 -0.0191
 0.7337 -0.0717 1.0656 0.0952 2.2776 1.9620 0.2607 0.0393 0.9479 -0.6843
 0.2467 -0.5159 -1.4711 0.0393 -3.1668 -0.6264 -0.2518 -0.4919 -1.0668 -0.4687
 -1.2276 0.5923 0.5233 -0.4060 3.4151 -0.0393 1.4788 0.2836 0.7039 0.9533
 -0.8318 0.5057 0.2674 -0.3275 0.7870 -0.5029 0.5306 0.0331 -0.0597 0.0882
 -0.1475 0.2250 -0.1938 0.0064 0.5690 -0.5710 0.6629 0.0828 0.2413 0.5620
 0.0378 0.2492 0.1096 0.4699 -0.4431 1.1952 0.4138 -0.1777 -1.0418 -0.5608
 -0.6997 0.6626 0.3990 0.3846 2.5986 0.7049 0.8902 0.0706 0.2191 0.4787
 0.9020 0.3693 1.4004 0.0364 0.5719 0.2939 -0.4492 0.2113 0.8592 -0.6057
 0.6354 0.4970 0.5685 0.7498 1.9981 1.6287 1.0141 0.0275 0.1600 0.1437
 0.2988 0.0717 -0.6119 0.7247 3.0218 2.9530 2.1183 -0.1686 -0.2725 0.6354
 -0.1713 0.4912 0.7025 0.1500 1.7461 0.2000 -0.4966 -0.0114 0.9868 -0.0936
 -0.3394 -0.0656 -0.4693 0.2195 0.7979 0.7740 0.5388 -0.0244 -0.7120 -0.8151
 1.1001 0.5348 0.2224 -0.1658 -1.1829 -0.7411 -0.7225 -0.2657 0.1505 0.3604
 0.6168 0.0834 -0.6127 0.0576 -0.9028 -0.5277 -0.1016 -0.2227 -0.0893 0.6785
 0.4550 0.0037 -0.2991 -0.1343 0.1648 -0.0655 -0.2506 -0.0868 0.3223 0.2708
 0.2445 -0.0071 -0.4693 0.8067 1.9077 0.8590 0.4245 -0.1721 1.4057 0.5958
 0.7634 0.1798 -0.0981 0.1894 0.0924 0.3901 -1.0796 -0.2772 0.9664 0.8020
 0.5003 -0.2731 0.8783 -0.0998 2.0813 0.2098 1.3157 0.2306 1.8685 0.8202
 1.0334 0.0298 0.7441 0.5081 3.7173 1.6627 0.4080 -0.0069 2.7079 0.7602
 1.4564 0.8598 2.1099 0.7605 4.4368 2.3507 -0.1165 -0.1541 2.8600 -0.9800
 -0.3646 0.0370 -0.6888 -0.1508 -0.7587 -0.7759 -1.6661 -0.1877 0.2224 1.1968
 0.3152 0.1757 -0.3241 0.1264 0.7772 0.5532 -0.9922 -0.4114 0.4401 -0.4312
 0.8033 -0.6390 0.6124 0.5200 1.4098 0.4367 1.6530 0.7135 1.0294 0.6927
 0.5667 -0.2474 0.8689 0.2050 0.6081 0.7006 0.8836 0.3921 0.2009 -0.1691
 0.0920 0.0527 0.4860 -0.1276 0.7760 -0.2585 0.0140 0.1620 0.6352 -0.3337
 0.0605 0.5096 1.0155 -0.4744 2.1897 1.2162 -0.7557 -0.2545 1.3857 0.2279
 0.2425 0.0332 1.6208 -0.1213 1.1137 0.2351 0.5127 0.3676 1.4881 0.2891
 -0.2441 0.5168 0.9028 -0.2492 0.4458 0.4568 0.5325 0.2684 -0.9417 -0.2082
 -0.0547 0.7727 1.6475 -0.5822 2.9343 0.5902 -0.4662 0.0424 2.2038 0.5249
 0.3278 0.3944 0.7973 -0.0074 4.6602 0.8355 -1.0262 -0.0986 3.6152 2.1705
 -0.1548 -0.1132 0.6896 -0.4652 -2.6051 -1.1124 -0.2802 0.1299 -0.2894 -0.1167
 0.0717 0.0275 0.1481 0.0948 -0.1327 0.0160 -1.6497 -0.1051 0.3420 -0.0787
 -0.2717 0.0572 1.1552 -0.6132 2.0013 1.3208 1.1518 0.2143 0.1314 -0.7775
 -0.1435 0.0015 0.4837 -0.0234 1.7885 0.7376 0.9272 0.1709 0.5436 -0.2728
 -0.0133 -0.0301 -0.0986 -0.2858 0.1324 -0.2588 -0.1782 0.0188 -0.0045 0.0437
 0.0857 0.6465 0.9777 0.0766 -0.0609 -1.3238 -0.1631 0.1097 1.1598 0.8949
 -0.6698 0.2945 -0.2077 -0.3389 0.6235 -0.6848 0.9498 0.0686 0.2744 1.1611
 0.7649 -0.2716 -0.1397 0.6386 0.2322 -0.2348 0.7666 0.2055 0.5614 0.2497
 0.2329 0.5390 0.9354 -0.1893 -0.4980 -1.6198 0.1478 0.1916 1.0272 1.4041
 -0.3551 0.7617 2.0230 -0.9063 -1.4957 -1.3919 -1.6971 0.2855 0.6833 0.6905
 -1.8540 -0.1652 -2.3604 -0.0701 -1.0141 -2.2795 0.2482 0.1035 -0.9103 1.0318
 -0.3106 -0.2293 0.5940 -0.2420 -1.5518 -0.1400 -0.3238 0.0240 -0.4556 0.1673
 0.0360 0.6294 -0.0809 0.3030 0.8348 -0.7607 -0.1688 -0.1130 0.1174 -0.2553
 0.1921 0.4249 0.1940 -0.0671 0.5482 0.1360 -0.4581 -0.1535 0.0839 -0.0858
 0.0181 -0.0416 -0.0907 0.0703 -1.1629 -0.5173 -0.4006 0.1473 -0.6057 -0.4289
 0.0697 -0.3984 -0.2457 -0.2158 -0.4131 -0.2328 1.0948 0.2587 0.0915 1.9495
 0.4235 0.2610 -0.0437 -0.1503 -0.3332 -0.5531 0.2872 -0.0768 0.0173 0.3542
 0.2343 -0.1839 0.7641 -0.2551 2.1294 1.8517 0.7145 0.1352 0.4930 -0.1449
 -0.1024 -0.4785 -0.0482 0.0190 -0.4074 -0.4569 1.7674 0.6716 -0.2253 1.6261
 -0.1600 -0.4287 0.1549 -0.3049 -2.2467 -2.5005 2.4381 0.4844 0.2512 2.2115
 -0.9293 0.1322 -2.4180 -1.2264 -2.7691 -2.4394 -3.0037 -0.6788 -0.4985 -0.5860
 -1.0479 0.0002 -0.5278 0.1512 -1.1838 -0.8189 0.7466 0.1488 -1.1629 0.3492
 1.3404 -0.5415 0.1257 0.0759 -0.1804 1.1493 -0.2196 -0.0738 0.3857 0.8755
 0.8942 -0.1540 0.8937 0.3234 0.0874 0.5631 0.3417 0.1873 0.4996 0.1882
 0.2836 -0.4397 -0.0884 0.0544 -0.5670 0.3627 0.4325 0.0154 -0.2774 -0.1604
 0.0020 0.3264 1.4719 -0.1558 0.5280 0.0451 2.0649 0.4455 0.0045 -0.7756
 0.8645 -0.2529 0.5311 0.1183 1.4436 0.5921 1.4326 0.3013 0.9773 0.1870
 0.0048 0.6681 0.9130 0.2000 0.7892 -0.2846 0.0522 0.0364 0.3411 -0.7300
 0.5090 0.0957 1.2569 -0.5703 0.9886 0.3855 2.1983 0.2257 0.5306 -0.8853
 -1.0899 -0.0864 -1.1378 -0.2511 0.0738 -0.3293 2.8524 0.5357 -1.8128 0.5751
 0.2473 -0.0861 -0.5424 -0.9580 -3.7921 -3.1796 -1.9375 -0.3688 -0.2830 -1.1482
 0.1252 -0.0792 -0.9343 -0.1100 -0.4676 0.0137 0.3779 -0.3518 -0.0354 0.2913
 -0.3277 0.0548 1.9681 0.4216 1.0995 0.7680 1.1341 0.7505 -0.2020 -1.1513
 -0.0933 -0.2141 0.7125 0.2659 1.2169 1.0170 1.1489 0.4055 0.1789 0.2071
 -0.8199 0.1076 -0.4860 0.1912 0.0832 0.0558 -0.1451 0.0772 -0.9733 -0.6570
 0.7266 0.1158 -0.4498 0.2148 2.7931 0.6215 2.2811 -0.0803 1.1887 1.0520
 0.1783 0.2007 0.8794 -0.1368 2.5407 0.9530 0.7146 0.2652 0.5347 -0.4552
 0.3446 -0.3397 -0.9796 0.2071 0.4616 0.2494 -0.3527 -0.1090 0.5343 1.6329
 0.2164 0.4761 -0.6220 0.3194 3.2689 0.0501 1.4050 0.0368 0.6165 0.3124
 1.4766 0.3428 -0.0696 -0.2588 1.8615 -0.1145 0.7171 -0.3949 1.5910 -1.5120
 -0.4193 -0.9434 -1.5605 -0.0909 -3.5836 -1.1104 0.1336 0.3815 -3.3974 -0.1895
 0.5027 0.3271 0.6254 0.1387 1.1860 0.5369 0.5294 -0.0645 0.5240 -0.4140
 -0.5881 -0.1040 -1.5807 -0.1328 0.9245 -0.0332 0.0912 -0.4503 0.5674 1.2209
 -0.7847 0.3010 -0.6448 -0.0696 1.1306 -0.3521 -0.3155 -0.1498 0.5559 0.1344
 0.6260 -0.1107 -0.2343 -0.1684 -1.0138 0.2775 -0.8291 -0.5099 0.1926 -0.2743
 0.7008 0.4951 0.5773 0.2419 2.9377 1.1804 -0.6904 0.2662 0.7866 -0.5226
 0.4952 0.1838 0.4312 0.0403 0.9383 0.0111 -0.4519 -0.0280 0.6152 -0.1606
 -0.4106 0.1665 0.9730 -0.2652 -0.6015 -0.2622 -0.7806 0.2966 0.0285 -0.8650
 2.2332 -0.0864 1.2867 0.0897 1.6532 2.1848 -0.6556 0.0020 1.0832 -0.5933
 1.8380 0.2258 1.2553 0.0372 4.3375 1.8150 0.4396 0.0816 1.5676 -0.0696
 -0.5091 -0.9740 -1.3986 0.3960 -2.6801 0.2003 -0.3444 0.2631 -2.7580 -2.5146
 0.6137 0.0069 0.2183 0.3070 1.7510 0.8088 0.3196 0.0913 0.8882 0.5773
 -0.3952 0.7241 0.0087 -0.2247 -1.1945 -0.9003 -2.0539 -0.1922 -0.4284 -0.6286
 0.2674 0.3111 -0.3085 -0.5936 -0.7176 -0.9154 -1.4709 -0.5363 0.7394 0.2398
 -0.8059 0.0980 -0.4010 0.4715 -0.0239 -0.4873 -0.5432 0.2942 -0.6583 0.0898
 2.0776 -0.2447 2.5762 -0.2635 1.6968 1.2063 0.3307 0.0802 2.6548 -0.2356
 0.1976 -0.2165 0.2877 -0.0098 0.1654 0.1873 -0.4394 0.1940 0.2161 0.2508
 -0.0737 -0.0470 -0.1835 -0.4842 -0.3091 -0.9460 0.6800 -0.3221 0.7039 0.8091
 0.5589 -0.1513 2.4985 0.5936 2.6467 1.3164 1.1988 0.8171 1.1980 -0.6624
 1.0424 -0.1644 1.8232 0.7419 1.6461 1.4754 -0.6909 0.7486 0.2114 -0.7185
 -1.2207 -0.4404 -2.2569 -0.1865 -0.8164 -0.0998 -2.0108 -0.8191 -0.9850 -1.7737
 0.3721 0.1192 1.4726 -0.0297 1.0318 0.8694 0.0681 0.2586 0.5764 -0.2982
 0.7380 -0.5768 -0.0982 -0.2117 -1.4372 -0.9943 -0.1060 -0.1448 1.0968 0.9088
 -0.1427 -0.0522 -0.0853 0.0506 -1.1886 -1.3655 -0.0498 0.3340 -0.4016 0.6421
 -0.1289 -0.3098 -0.6144 -0.5554 -1.3260 -0.4403 -1.4189 -0.4235 0.5074 0.1639
 -0.3857 0.3049 1.9368 0.4683 1.7840 1.2555 2.3618 0.8804 -1.1908 0.5842
 -0.5610 -0.1363 0.1006 -0.1287 -0.9076 -0.5133 -0.1876 0.1777 -0.4285 -0.3484
 -1.0762 0.3112 -1.3181 0.2264 -0.9269 -1.0371 -0.3548 0.2447 -1.9901 0.3243
 -0.1392 -0.0565 0.6965 -0.1229 1.2060 1.5753 0.9060 0.0595 -0.2335 0.7311
 0.6507 -0.7330 2.0823 -0.0378 0.5906 1.8659 1.1103 0.3016 0.6102 -0.1998
 -0.3603 0.4055 -0.7643 -0.3311 -3.8028 -0.5558 -3.8894 -0.9422 -2.1061 -1.8220
 -0.5673 0.0385 -0.1092 0.1153 0.5039 -0.6883 0.1538 0.1762 0.5140 0.6721
 -1.4596 0.0897 -0.1638 -0.2525 -0.8093 -0.4477 0.4757 0.4941 -2.1127 -0.2724
 -0.0570 -0.5551 -0.2814 -0.3560 -1.0989 -0.2136 0.7781 0.1708 -0.5415 0.0957
 -0.8848 0.3967 0.0471 -0.3279 -1.5189 -1.4983 -0.3636 0.0043 -0.7573 -0.4988
 0.0321 -0.3400 -0.8981 0.9350 0.5864 0.6939 0.6760 0.1759 0.0388 0.7893
 -0.7606 -0.0561 -1.0862 -0.2592 -1.1252 -0.9647 -0.3471 -0.2192 -0.6263 0.1834
 2.3920 -0.6745 1.4879 -0.3829 -0.9475 1.1335 0.8809 -0.2409 1.2867 -0.9073
 -0.3906 0.4880 0.2113 0.7870 -0.2681 -0.2148 -0.0479 0.2109 -0.5472 -0.1644
 -2.6993 0.6268 -1.1957 0.6474 0.4899 -0.8538 0.0868 0.2870 -1.8540 0.2633
 -0.2521 -1.0610 -1.1985 1.1385 -4.2098 -0.6218 -1.2371 0.1268 -2.1058 0.2561
 0.0202 0.1162 0.1018 -0.6359 -0.9170 -0.3003 -0.4149 -0.1984 -0.0553 0.2518
 0.5149 -0.1685 -0.7456 -0.1155 -1.2829 -0.7498 0.0281 -0.4372 0.2347 -0.4159
 -0.5035 0.2221 -0.1501 -0.0220 0.1787 -0.3777 0.6017 0.0839 -0.7814 -1.0045
 0.1864 -0.4861 -1.4835 0.0252 -1.9654 -0.7240 0.4460 -0.1740 -0.8591 0.8972
 0.1883 0.2466 1.0283 -0.6668 2.3419 1.2462 0.0155 -0.2894 1.9327 -0.5912
 -0.4547 -0.0024 -1.2397 -0.1997 -1.7166 -1.1800 -1.3131 -0.2709 -0.8272 -0.2766
 -1.1010 0.3234 0.5492 0.9732 3.7179 1.1643 2.6174 0.8473 -1.1074 -0.1221
 0.6445 -0.4383 -0.3368 -0.2834 1.1986 0.8552 0.2752 -0.4284 1.9932 1.3993
 0.7930 -0.2229 -1.4312 -0.7184 -2.5700 -0.4242 -2.3804 -1.2434 1.0491 0.5374
 -1.8056 -0.8922 -1.0105 -0.1934 -2.6106 0.9673 -0.2129 -0.0767 -2.2106 -0.6541
 -0.3344 0.0726 -0.1983 0.2787 -0.4488 -1.1962 0.4863 0.2944 -0.2807 0.0596
 0.1280 -0.0370 -0.1179 0.1576 1.0547 0.8759 0.6239 0.1472 -0.6229 -0.2736
 0.6623 -0.1914 -0.8594 0.1033 0.1176 0.4405 -0.2579 -0.3763 -0.1226 -0.0348
 -0.4211 -0.1525 -0.2228 0.2321 -0.2525 0.2343 0.1140 0.3009 -1.0632 -1.1082
 -0.2544 1.1283 0.3139 -0.1171 1.0677 -1.4899 -0.5852 -0.2214 0.9624 0.8093
 0.3951 -0.3106 -0.0045 -0.2843 -1.4766 -0.2407 -0.3619 -0.1574 -0.2484 -0.5818
 1.2908 -0.1176 -0.1948 0.0597 0.9384 1.8866 -1.1865 -0.6464 1.1523 -0.0959
 -1.0755 1.0784 0.8419 -0.2111 0.7224 -0.8632 -0.4089 0.1824 -0.1061 -0.5132
 -0.9613 0.5722 0.8299 0.0132 -0.3029 -1.4594 0.0268 0.3992 -0.4020 -0.2925
 -1.3869 0.8842 -1.1946 -0.1620 -2.3686 -1.3908 -0.6619 -1.0156 -0.9978 -1.0285
 0.3231 -0.3927 -0.5107 -0.4788 -0.2849 0.5068 0.2412 -0.2036 -0.0109 0.2147
 0.1987 -0.0364 -0.2635 0.3296 0.4836 0.1403 -0.8921 0.0397 0.3739 -0.5951
 0.0969 -0.0206 0.4408 0.3230 0.7419 0.5256 -0.9741 0.2662 -0.0301 -0.8885
 0.3038 -0.0422 -0.2562 -0.3566 0.7498 0.1929 -0.4663 -0.5230 1.0391 -0.4341
 1.2882 -0.4888 -0.0938 0.1495 -1.4640 -0.1356 -0.0149 0.1983 0.0644 1.7168
 -0.6884 -0.0912 -0.5534 0.2296 -0.4388 -0.2278 0.1209 0.1983 -1.2656 -0.3816
 0.2562 0.5163 2.0917 0.3254 2.0656 0.5776 -0.1758 0.3088 1.4525 -0.5626
 1.5324 -0.3144 -0.3583 -0.2240 -0.6013 -0.5210 0.5314 -0.4297 1.4494 1.8725
 0.5293 -0.5084 -1.0881 -0.3534 -1.4783 -0.3413 0.6031 -0.3096 -0.0429 1.4476
 -0.4911 0.0763 -3.6733 0.6970 -1.0298 -1.2056 -1.9019 -0.7151 -0.3663 2.2392
 0.3570 0.4534 1.2715 0.2333 0.5036 0.1746 0.8705 0.3304 -0.3432 -1.3659
 -0.3497 -0.1611 -0.2176 -0.3892 -0.1814 -0.2606 -1.6549 -0.2385 0.5178 -0.0896
 -0.3576 -0.2825 -0.3951 -0.3344 -0.3728 -0.3991 -1.3333 -0.2313 0.6888 0.0180
 -0.4812 0.4528 -0.3925 0.0735 -0.7194 -0.6468 -1.3932 -0.0788 -1.0293 -0.2086
 -0.0805 -0.3447 2.1077 0.1544 1.3462 1.0093 2.7208 0.9550 0.0803 -0.8476
 -0.3813 -0.3014 -1.4067 -0.0630 -1.1421 -0.4111 -1.4821 -0.3124 -0.3876 -0.4141
 -0.5276 -0.1476 -0.6467 -0.0469 0.5681 -0.1399 -0.1216 -0.0435 0.5542 1.9608
 -0.2854 0.1987 1.4326 0.3601 1.2664 0.8017 1.8909 1.0031 -0.8910 -0.2666
 -0.5392 0.3175 0.6615 0.3321 0.4358 0.0454 0.9007 0.5767 -1.0391 -1.1737
 0.9386 -0.2088 1.6105 -0.7297 -1.7857 0.3522 -1.8804 -0.0792 1.0657 -1.2891
 0.4453 -0.5698 -1.1243 0.5407 1.5761 0.8787 0.4441 -0.0433 0.4289 1.1398
 -0.8280 0.2177 -0.1408 -0.4470 -2.7724 -1.5529 -1.3844 -0.1239 -1.1552 -0.3350
 -1.2120 0.3060 -0.7313 -0.4555 -2.4870 -1.6136 -1.4491 -0.1360 -1.4122 -0.1982
 0.5701 -0.7303 -0.3003 0.1897 -1.7935 -0.1814 -0.7117 0.0646 0.0005 0.1341
 -0.9132 0.3854 -1.2179 -0.2504 2.6730 -0.1320 1.1024 -0.3440 0.5581 0.5973
 -0.4258 0.0597 -0.3979 -0.4730 -1.6852 -0.8933 -1.6877 -0.3192 -0.3393 -0.8842
 -0.3483 0.3479 0.7071 -0.3518 -1.8849 -0.7558 -0.2394 0.1397 -0.4855 -0.3553
 0.8205 -0.2884 0.1302 -0.0123 2.2571 0.8515 1.4004 -0.1384 1.9254 0.2731
 0.5043 -0.4537 -1.1743 -0.2214 1.4025 0.1771 0.0583 -0.4430 1.5974 0.5862
 -1.0048 0.2785 0.6366 -0.3056 0.6315 -1.5295 1.8701 0.2352 0.4501 0.6420
 0.2653 0.2563 1.5626 -0.2386 0.3489 1.3757 -0.8467 0.1026 0.0439 -1.6293
 -0.3882 -0.5895 -1.5512 0.2020 -3.1503 -1.2997 0.1314 0.0145 -1.4978 0.6993
 0.0281 -0.5642 -1.2863 -0.0274 -3.6079 -1.3138 -0.1713 -0.2402 -1.1814 0.4646
 -0.8414 -0.1382 0.6512 -0.3021 -0.4035 0.3849 0.8337 0.2712 -0.9893 -0.7757
 0.4042 0.7593 -0.6674 -0.2122 0.1037 -0.9907 -2.7255 -0.4089 0.4652 -0.3376
 -0.1484 -0.1150 -0.4778 -0.1060 -2.5110 -0.8637 -0.4998 -0.2200 -1.2302 0.1009
 -0.0944 -0.2754 -0.8996 0.0254 0.3277 -0.9437 1.8598 0.0252 0.6876 1.2882
 -0.7057 0.8384 0.0777 -0.2136 2.4169 -0.0630 -0.9230 0.0328 0.3085 -0.2049
 -0.5370 0.7401 0.8205 -0.4094 0.1039 -0.3317 -1.6693 0.0765 -0.7105 -1.2208
 -0.9559 0.0981 -2.6048 0.1468 -1.6729 -0.8621 -0.4201 -0.0677 -2.3493 1.2689
 0.3629 0.0839 0.5494 0.3606 0.6185 -0.1369 0.8312 -0.1716 0.9472 0.7503
 -0.3991 -0.3045 -0.4164 -0.1069 -1.1087 0.4304 0.6355 -0.0085 -1.2953 -1.0945
 -0.6457 -0.2946 -0.5467 0.1011 -0.6960 0.3477 1.0246 0.1728 -1.4307 -0.5316
 -0.5544 0.2467 -1.3029 0.2708 -0.7272 -0.5716 0.2897 -0.3684 -0.8586 0.1009
 2.4140 -0.6649 2.1797 -0.3592 -0.9061 0.4304 0.2570 0.1613 1.6749 0.0015
 -0.6455 -0.5159 -1.2257 0.6668 -1.6301 -0.0845 0.1730 0.2943 -1.7952 -0.1061
 -0.4238 0.4005 -0.6987 -0.3378 0.6624 -0.0029 -0.0658 0.0178 -0.5639 -0.1452
 2.0668 -0.1175 1.3021 -0.3753 -1.2971 -0.1624 -0.7325 -0.2995 1.4088 0.1136
 1.8695 -0.6275 0.7576 0.0772 -2.0944 -0.1605 0.5908 -0.1146 0.4674 0.5085
 2.0593 -0.5035 1.5882 -0.1724 -0.7095 0.8627 0.4302 -0.0155 1.4058 -1.8685
 -0.7708 0.0230 -0.4899 0.4842 0.1954 0.9235 0.0674 0.2382 -1.3884 0.9571
 -0.3289 0.2205 -1.1055 0.2053 0.9770 -0.2558 -0.1980 -0.3562 0.0667 -0.6677
 0.2133 0.1613 -0.6430 0.0693 0.4551 0.3827 -0.0007 -0.4609 0.1565 -0.8309
 0.5732 -0.1400 -0.8342 0.2400 -0.3397 0.5323 -0.8625 -0.3041 0.0664 0.1550
 -1.0124 -0.1794 1.2646 0.7609 1.3152 1.2083 3.5760 1.1805 -2.3895 0.1530
 0.0155 -0.2614 -0.3992 -0.3374 -0.3702 0.6574 -0.2454 -0.4427 0.1860 -0.9608
 1.6855 0.0320 1.0967 -0.1456 0.5714 -0.1230 0.0156 -0.1904 1.7269 -0.5947
 -0.4689 -0.4049 1.0664 0.7564 0.8324 0.7611 2.4880 1.1643 -1.4620 0.4131
 -1.6433 -0.3624 -0.4284 1.0088 1.1782 1.0707 1.8809 1.0853 -2.4443 0.0640
 -0.7405 0.1609 0.3060 0.2488 3.9520 1.0152 2.4716 0.4038 0.2329 0.5139
 0.8946 -0.0558 1.3661 -0.0612 -0.1418 0.4429 0.2837 -0.1372 1.6014 -0.7916
 0.6225 0.0938 -0.3412 -0.1467 -0.0723 0.5274 -1.8084 -0.4763 0.2597 -0.0895
 0.5094 0.2312 -0.0158 0.3302 0.9631 0.8285 -0.7967 -0.2370 0.1288 -0.1013
 0.5004 0.0553 1.5690 -0.0314 1.2598 0.9351 0.2600 0.1301 1.0839 -0.6786
 0.5769 -0.2459 -0.6016 0.6908 1.3729 2.0412 1.3669 -0.2538 -0.0590 -0.2795
 -0.5919 0.6560 -0.6670 0.1313 0.2545 -0.5436 -0.6686 -0.3249 -0.3518 -0.3369
 -0.0271 -0.1532 0.4796 0.2519 1.8487 0.9881 1.1076 0.5542 -0.4806 0.5871
 0.2231 -0.2885 0.2479 0.0736 0.8309 1.7758 1.4902 -0.0861 0.0012 -0.4321
 0.8655 -0.1142 0.2675 -0.4836 0.3473 1.4043 -0.2917 -0.8054 1.4711 -1.2862
 0.2711 0.4338 -0.6267 0.2787 0.0113 0.5014 -1.9923 -0.1970 -0.4291 -0.4721
 -0.7474 0.5122 -0.0713 -0.0513 2.5391 0.0884 1.3597 -0.0036 0.4504 1.2754
 0.4513 -0.1225 1.3985 0.3257 -0.5084 0.1222 -0.2691 0.3626 0.1268 -0.4652
 0.7528 -0.1919 1.1573 0.3333 0.2927 1.1285 -0.2513 0.1929 0.5787 -0.0575
 -0.3990 0.2563 0.1129 0.1044 1.2713 0.2373 0.4616 0.0183 0.2567 0.8328
 0.5798 0.6846 1.0244 0.3009 4.2350 1.9734 -0.1512 -0.3001 2.0022 -0.7071
 1.2667 -0.3413 -0.1572 0.2613 -1.1141 0.7330 -0.7398 -0.2547 0.0557 0.7140
 0.1237 -0.1627 0.3930 0.1687 -0.0720 0.4015 -0.4311 0.2175 -0.1744 -0.9503
 -0.0542 0.7884 0.3655 0.4142 3.0302 0.7177 0.3639 -0.2000 1.0232 -0.4215
 -0.3941 1.0344 0.3220 0.3816 2.1119 -0.0988 -0.2075 -0.1525 0.2258 0.1489
 1.6048 -0.5096 1.9637 -0.0003 0.0870 0.7939 0.0192 0.0348 2.0488 -0.2351
 1.1046 0.3528 0.6235 0.1792 -0.0948 0.4775 -0.0766 -0.0123 0.1070 0.2635
 -0.7508 -0.4612 -0.4137 0.0924 -0.0078 0.4255 0.9758 0.1570 -0.6237 0.8349
 -0.5572 -0.0595 0.8365 0.1854 0.8824 0.6524 0.9566 0.3270 0.1142 0.4238
 0.2653 0.1116 0.1469 0.1915 -0.7893 0.1788 -0.1644 0.0438 -0.1518 0.2000
 1.3008 0.5833 1.6212 0.0582 2.2771 1.1769 -0.7935 -0.2387 2.2157 0.9395
 -0.2394 -0.2234 1.3432 0.4338 0.9196 0.9935 1.0587 0.5742 0.0542 -0.4612
 -0.5459 -0.1390 -0.3831 -0.2745 0.3790 -0.2658 -0.4808 -0.1572 0.4491 0.0279
 1.4923 0.1954 0.3998 0.0939 1.2960 1.0644 -0.9889 -0.4142 1.6614 1.1876
 2.0919 -0.4459 0.8445 0.4111 -0.5501 1.6561 -0.1794 -0.0954 0.7396 1.2984
 -2.4696 0.1940 -0.6498 0.2004 1.1745 -0.5578 0.6759 0.6153 -1.4825 0.8533
 2.2093 -0.4275 2.9705 0.4422 2.3557 2.5210 3.5934 0.4833 1.7664 0.3423
 -0.9012 0.4342 -0.7199 -0.0348 -1.2041 -0.5633 -0.4900 -0.2028 -0.8984 -0.5500
 -0.5936 0.3417 -0.5041 -0.0959 -0.3615 -0.3015 0.0491 -0.2453 -0.1110 0.5424
 0.8648 -0.1376 1.4896 0.0301 1.0089 1.1133 1.8850 0.1120 0.9177 0.1736
 0.9356 0.0877 2.7788 0.6012 0.7085 1.3585 1.7922 0.7896 0.6004 1.2721
 -0.7265 0.1923 -0.4982 -0.2110 1.2656 0.3258 0.6021 -0.3579 0.5801 0.6606
 -1.4957 0.3887 -1.5088 -0.3687 -2.0391 -2.0527 -2.3277 -0.2633 -1.1161 0.0253
 1.2403 0.1061 3.4039 0.3912 1.2044 1.6495 1.8668 0.8107 0.8025 -0.0377
 0.6897 -0.0919 3.9338 0.7436 2.6333 2.8669 4.0040 1.1157 0.5063 -0.6706
 -0.0743 0.0388 -1.3090 -0.7806 -2.9528 -1.4764 -2.2935 -0.7878 0.1156 -0.1754
 -0.4043 0.5248 1.1539 1.1131 5.9183 2.8403 3.5724 0.8343 0.2288 0.7347
 0.4980 -0.0167 -0.9104 -0.0965 -0.2403 -0.6441 -0.4965 -0.5648 1.2293 0.8210
 0.6830 0.2261 0.3662 0.0200 0.0470 0.0736 0.6318 -0.1242 0.6207 0.3717
 -0.5034 0.4188 0.1526 0.6512 2.8355 0.9478 1.8256 0.3734 -0.1348 0.7508
 -0.7673 -0.2032 0.4623 0.6179 2.4715 0.8949 3.0046 0.6648 0.7720 1.7253
 0.2298 0.7903 -0.0070 -0.0182 -0.1062 -0.4792 -1.0294 -0.2904 0.1496 -0.0121
 0.7014 -0.5474 -0.1144 -0.6845 -3.8634 -1.3439 -1.0111 -0.3420 -0.3740 -0.3088
 -1.2495 -0.1971 -0.5927 0.8570 3.0312 0.5549 2.4980 0.6697 0.5455 1.9933
 -1.4268 0.4641 -1.4205 0.8188 5.3552 1.1365 2.1289 -0.0013 1.2549 2.2144
 0.4084 0.0686 0.6779 -0.3159 -1.7181 -1.0705 0.7442 -0.0226 -0.1021 -0.0175
 0.8638 0.5620 0.2792 0.1803 4.0991 1.4337 -1.2077 -0.4461 3.2019 0.5300
 -0.0323 0.2390 0.3471 -0.1753 0.0065 0.0573 -0.3191 0.1783 -0.2803 -0.0976
 -0.0036 0.0227 0.3544 0.3519 2.2823 0.5827 1.3580 0.4027 0.7431 0.7183
 0.4792 0.2095 -0.3532 -0.0459 1.6758 0.1981 -1.2948 -0.3293 1.9676 0.4453
 -0.0492 0.9642 0.5936 -0.8443 2.5734 0.4171 0.6149 -0.5525 1.9787 0.4539
 1.3443 -0.4114 0.8208 0.2395 0.5037 0.5756 0.9335 0.1498 1.4020 1.1315
 -1.8263 -0.3716 -1.6131 0.3906 -1.4608 -1.3066 0.9346 0.6200 -2.5599 -0.0509
 -0.3350 0.8085 -0.1555 -1.1783 0.8523 -0.2395 -1.7951 -0.6680 1.5205 -0.2614
 1.0014 1.2373 0.8462 -0.9184 1.5074 0.2434 -3.0248 -0.8870 2.9433 -0.1251
 0.4258 -0.3553 -0.0735 0.6581 0.2380 1.0940 2.3514 0.4267 -1.4857 0.4360
 1.7144 0.8541 3.7937 -0.9281 2.4225 0.7172 -0.1874 -0.0297 3.3508 0.5127
 0.2287 -0.2099 -0.1152 0.0535 -0.4113 -0.5803 0.2180 0.0790 0.5478 0.3275
 0.1543 0.2553 0.3274 -0.4922 1.4851 0.0675 -0.4667 -0.1442 1.3681 0.1033
 0.9169 0.4700 2.2822 -0.9462 0.7736 -0.1289 -0.2571 -0.0334 1.9321 -0.0678
 1.9699 1.0847 1.8509 0.0999 2.3574 -0.2519 1.2442 -0.0575 2.4183 1.1609
 -1.0223 0.1762 0.4544 0.0165 2.0440 0.3028 0.9795 0.5951 0.0175 0.1642
 0.0220 -0.4385 -1.7614 -0.6813 -2.3132 -0.2458 -1.5323 -0.7983 -0.6821 -1.1521
 1.6746 0.7622 1.9457 -0.4985 -0.4106 -1.5671 0.6526 -0.2450 1.9359 0.6061
 3.1240 0.4290 4.6683 -0.2021 1.0486 0.1755 2.7552 0.4313 3.1092 1.4430
 -0.4169 -0.2740 -0.8190 0.8128 2.4408 1.2654 0.1960 0.2470 0.1561 -0.7678
 0.9653 0.2674 2.6639 0.8376 1.0416 0.4708 4.0657 1.1618 -0.0883 2.3912
 -1.2020 0.0149 -0.8849 -0.3024 0.2978 -0.6835 -0.6239 0.1150 -0.4147 0.1536
 -0.3837 0.4484 -0.0890 -0.4017 0.3293 -1.6208 -0.8996 -0.0083 0.9101 0.3359
 -0.1924 0.0644 0.3616 0.4915 -0.0655 -0.8397 1.9014 0.7399 -1.0366 1.4472
 1.7777 -0.4619 1.7334 0.8813 3.9076 2.1349 2.9042 1.1622 1.4528 1.9602
 -0.3298 0.3221 -0.7974 -0.7092 0.0964 -1.4388 -1.1635 -0.4970 1.2342 0.2501
 -0.8999 0.3657 -1.1727 0.0488 -0.8482 -1.6077 -1.9251 -0.1956 -0.7042 -1.3040
 0.2969 -0.6461 -0.0199 1.0407 1.3793 1.0375 3.3063 1.2927 -1.3933 2.2213
 -0.4389 -0.4653 0.8516 1.7776 4.0882 2.3196 6.2023 2.0603 -1.7277 2.8624
 0.6196 0.5250 1.0259 -1.2608 1.8192 0.6583 -2.1865 -0.9470 2.6639 -0.9185
 -0.0604 -0.6658 -0.1237 1.1869 3.6216 2.1338 3.8876 1.0832 0.3611 1.6718
 0.8581 0.1398 0.4956 -0.8447 -2.4186 -0.9337 -0.9498 -0.4374 0.2014 -0.9862
 0.5137 -0.3131 0.1248 -0.5826 -1.6434 -0.7943 -0.1650 0.0943 -0.3084 0.5392
 0.0908 -0.7052 -0.7056 0.2552 0.2141 0.7962 1.0902 0.3769 -0.2576 0.3967
 1.0673 0.1211 3.7109 -0.1757 4.6424 2.7308 2.8938 0.8558 2.2790 -0.9120
 0.3502 0.2604 0.0545 -0.7087 -1.7260 -1.5986 -0.9086 -0.0806 -0.1254 0.2237
 0.1467 -0.7362 -1.6688 -0.5402 -3.1976 -0.7263 -2.7017 -0.6292 -0.7367 0.1883
 1.0030 -0.3691 2.0887 -0.0813 2.8885 2.5267 1.9301 0.5148 1.4574 -1.8816
 1.7790 -0.0135 2.3023 0.0087 4.9904 3.9359 2.9650 0.0824 3.0762 -1.3673
 -0.4716 0.7988 0.3181 0.2761 -1.4505 -2.1823 -1.3975 0.2424 -0.9177 0.7802
 0.7132 1.0091 2.1248 -1.1534 5.9065 1.8345 1.0201 -0.5053 4.1582 -1.2788
 0.1013 -0.2916 -0.1265 0.8036 -0.3713 -0.0375 1.8580 0.5914 -1.5897 0.4767
 -0.0422 -0.3510 0.4340 0.1747 -1.0670 -0.3960 1.6000 0.5958 -1.4234 -0.7598
 -0.0836 0.5179 0.8706 -0.7337 2.1575 0.0722 0.3487 -0.2844 1.4862 -1.3621
 -0.2582 0.9779 0.5251 0.1417 4.7980 0.1098 1.4774 0.0451 1.7998 1.1622
 1.0625 -0.6592 0.8233 0.2427 -1.4405 0.1364 1.8189 0.5655 -1.0132 -0.0293
 -1.7433 -0.2462 -0.4689 -0.0172 -3.6918 -1.9282 -1.7137 0.3728 -2.3838 -1.6599
 -0.6156 1.0114 0.0440 -0.2669 5.0278 -0.1162 0.5196 -0.3977 2.1868 0.2711
 0.5486 1.9440 2.0650 0.0749 8.8909 1.1301 1.4298 -0.2190 4.5292 0.6650
 0.1531 -1.5726 -1.2967 0.2027 -3.4092 -0.2261 -0.0061 0.4031 -1.0973 1.5646
 1.6898 1.7995 1.8530 -0.1889 3.9305 -0.6358 0.1453 -0.3527 2.6432 1.6516
 0.1485 -0.6353 -0.6113 0.4738 0.8637 1.8348 0.2813 0.1330 -0.5678 -0.4852
 -0.3619 -0.4519 -1.3300 0.2170 0.9738 0.7862 1.0691 -0.0593 -0.7466 -0.3000
 0.6464 0.6373 -0.3177 -0.0574 0.7628 -0.6083 -0.5108 -0.3652 0.1646 0.8449
 1.7494 0.2907 1.0328 -0.0730 0.8352 0.8262 -0.8687 -0.0230 1.1025 0.9715
 -0.6125 -0.5658 -0.5794 0.7159 1.7435 1.5016 2.1519 0.5619 -1.2454 -0.4940
 -1.4159 -0.8553 -3.2514 -0.7566 -4.2398 -2.0872 -1.7580 -0.8662 -1.5535 0.1921
 1.2804 0.6621 -0.0784 -0.1447 -1.0134 -0.4270 -3.1712 -0.4122 0.1548 0.8293
 3.0060 0.7481 2.3324 0.1340 2.4615 1.4378 -1.2313 0.0890 2.4106 2.4791
 -2.1303 0.0715 0.2639 -0.8231 -0.5840 -0.8069 1.0032 0.2586 -1.0948 -2.1759
 2.4897 -0.8187 1.8134 1.2420 1.1539 1.7423 1.3435 1.3335 0.6103 2.3554
 0.1694 0.4511 1.2811 -0.3467 1.6929 0.8446 -0.5120 -0.4247 1.2896 -1.7260
 0.7676 0.4434 0.6851 -0.0688 0.9341 1.2215 -1.0033 -0.3842 0.2916 -1.6618
 1.6283 -0.6492 1.2556 0.7740 -0.8486 1.1882 0.2117 0.7324 -0.5538 0.0210
 0.8975 -0.3812 2.6480 0.3672 2.0482 0.6213 1.9005 1.0576 1.7661 0.0087
 0.3618 0.4035 0.0570 -0.3632 2.2085 1.3823 -1.1848 -0.7166 1.0871 -1.6336
 -1.2000 0.3095 -1.1075 -0.3275 -4.7268 -1.6249 -1.8120 -0.3828 -3.3595 -2.1156
 0.9737 -1.0377 1.9427 0.5139 -1.2315 -0.2635 0.8265 1.0930 0.7291 0.1029
 1.5140 -0.7173 4.7305 0.9491 2.2316 1.4570 3.5235 2.0842 2.0680 0.7090
 -0.7853 0.6922 -3.2677 -0.6089 -0.8357 -2.5042 -1.1255 -1.2793 -0.2910 0.7407
 1.1854 -0.8375 5.1950 -0.1348 4.3051 3.9867 5.3188 1.3799 1.9387 -1.2763
 -1.5129 0.4458 -2.3812 0.3530 0.4871 -1.7512 -2.4559 -0.2524 -0.2435 1.5870
 0.2660 -0.1275 -0.3387 0.6807 0.9822 0.0596 -1.1197 -0.0150 0.6381 0.4045
 -0.0421 -0.7283 1.6015 0.2448 2.3672 2.1509 2.6011 0.6315 0.5136 -0.6985
 -1.0313 0.1333 0.0327 -0.5186 2.2866 0.5562 1.7356 0.2023 0.1409 0.9767
 0.2525 0.5227 -0.0897 0.3183 0.7119 -0.5044 -2.2108 -0.2827 0.9262 0.1457
 0.9756 -1.0544 -1.4700 0.6851 -2.4907 0.3016 0.6127 -0.3885 -1.0518 -0.2194
 -2.0365 -0.3221 -0.1723 -0.7508 0.7610 0.3860 2.2738 0.3062 -1.1402 0.3347
 -1.5427 0.0052 0.8844 -0.7834 4.6713 1.3950 4.5402 0.4925 1.0481 1.6469
 1.1942 -0.1482 -0.6610 0.2661 -2.6064 -0.3702 -2.6659 -0.0389 -1.2723 -0.6266
 -2.1224 1.6392 -0.5688 0.4427 6.5355 0.2029 3.0406 -0.0299 0.5218 1.1425
 0.8592 -0.4894 0.6457 -1.1855 -5.0955 -0.9787 -3.1129 -0.4547 0.0319 -0.3596
 -0.2419 -0.3448 0.5860 -0.3827 -1.4202 0.7708 -1.2008 0.0589 -0.5847 -0.0958
 -1.8504 1.0322 -1.1093 -0.0638 2.1780 -0.1946 -0.4216 -0.4670 -0.4554 0.1106
 0.7217 0.8152 0.2785 -0.0030 -0.7923 -0.7979 -0.2303 -0.1972 -0.0534 -0.5542
 0.0714 -0.6291 0.1996 -0.1221 -2.4994 -0.1796 -1.6530 0.1278 -0.3194 0.8266
 -1.0336 -0.1948 -0.4993 0.6633 0.9491 2.1796 -0.2018 0.2197 -2.1178 -1.5166
 -0.8262 1.1022 -1.9675 -0.0229 -1.6493 -2.1032 -1.2114 -0.6963 -1.1857 -0.8182
 -0.1648 1.9105 -0.5255 -0.0776 1.3158 -1.6081 -0.2020 -0.4345 0.2278 -0.0693
 1.2007 -1.3236 2.1148 -0.0433 -0.0404 1.3309 1.4327 0.6249 0.8175 -1.2682
 2.1693 0.6419 -1.3005 0.0490 0.6049 0.2073 -3.9497 -0.9818 2.2559 1.3050
 -0.9484 -0.2204 1.2578 0.1375 -1.9663 -1.4736 3.4222 0.7399 -1.7454 -0.0705
 -0.8649 0.1671 0.1886 0.1433 -2.0055 -1.3606 0.6818 0.0771 -0.5936 -0.0720
 1.3178 0.3146 -0.6894 -0.1473 -1.7564 -0.9462 -3.0381 -0.8005 1.3080 0.4955
 2.0754 -0.7077 0.9137 0.5615 2.0690 1.7946 2.0772 0.2509 1.3298 1.0817
 -1.5764 -0.2290 0.3551 -0.2526 -2.4051 -1.2934 1.0929 0.4679 -1.2003 -0.3399
 0.7479 0.1493 0.3584 -0.0086 0.1667 1.0690 -1.4132 -0.9487 1.3156 -1.0823
 2.6651 -0.7377 -0.1996 0.1425 -0.6158 1.0214 -0.2487 -0.5510 1.2811 0.8263
 4.7550 -0.6460 1.9444 0.1723 1.9617 1.9498 1.3816 -0.1483 3.7272 1.6419
 -3.6733 0.4110 -2.0908 0.0415 1.2701 -0.8338 -0.1827 0.2624 -2.5503 -0.2272
 2.2873 -0.3319 5.0653 -0.4800 1.8477 0.7182 0.5587 0.9604 3.8114 -0.4333
 -1.1065 -0.3856 -3.5861 0.6984 -0.0494 0.6697 1.7690 -0.1449 -2.7787 1.2603
 -0.9977 -0.2163 -2.3009 0.1234 -0.7254 -0.2336 0.4480 -0.3069 -1.1977 1.4032
 0.1539 -0.4805 1.3234 -0.0573 -0.5350 -0.2799 0.3481 0.6632 0.3977 0.5104
 -0.4376 0.3021 1.6604 0.5355 3.7415 2.2130 1.4285 0.8622 -0.0278 -0.9161
 -1.7860 0.0664 -3.1536 -0.2851 -1.7451 -1.9162 -0.0429 -0.5825 -1.4558 0.9679
 -1.3938 0.4215 -0.9932 0.5606 0.2544 -0.3316 -1.5762 -0.0341 -0.7124 1.1532
 -1.1823 0.0146 1.2946 0.6633 2.9105 1.0692 0.6963 1.1996 -0.5147 -1.2317
 -0.6319 0.1507 3.6604 1.1180 6.8049 2.9194 3.7177 2.1783 0.1624 -0.5451
 0.6509 0.0517 -2.3665 -0.8988 -5.6103 -2.1585 -4.9111 -1.5607 -0.2905 -0.7451
 -2.2020 0.1002 0.3390 -0.2906 1.7620 -0.8422 3.2515 0.9485 -1.2539 2.1271
 1.7329 0.3532 1.0608 0.0728 1.6785 1.7916 -1.0475 -0.5818 1.8621 -2.8586
 0.4666 0.3323 0.5866 -0.1555 -0.4257 0.1165 -0.6350 -0.1930 0.4022 -1.4359
 -1.2198 -0.0191 -0.1937 -0.4285 -0.6982 -0.6950 1.3532 0.2124 -0.9542 0.3882
 0.3595 0.3336 0.1690 -0.2851 2.1172 0.0372 -0.9544 -0.5686 2.4960 0.4351
 0.6922 0.2659 -1.0416 -0.4787 -2.0761 -0.9054 -1.7623 -0.6482 -0.2197 -0.9220
 0.1624 -0.3942 -0.1329 -0.4332 -3.4162 -0.6426 -1.8684 -0.3312 0.3415 0.4644
 -0.2082 -0.1530 -0.8612 -1.0115 -0.1968 -0.4728 -1.7302 -0.8858 1.5479 0.2423
 0.7207 0.0644 0.5075 -0.8500 3.2152 1.1456 -0.0492 -0.6667 3.0808 0.4418
 -0.7578 -0.4923 -0.5566 0.1223 -2.9506 -2.1270 -1.0024 0.3526 -1.3091 -0.1975
 -0.5759 0.2210 -2.3033 -0.0482 -2.6495 -1.7833 -0.8734 -0.1777 -1.6031 -0.1157
 0.7451 0.3820 1.0893 0.1580 4.5752 1.1828 -0.0539 -0.2355 2.6090 0.8699
 0.9126 0.0022 0.7095 -0.0955 1.9851 0.5099 1.4232 -0.0863 1.6439 0.7977
 -0.4898 0.3155 -1.6921 0.0025 -0.7898 -1.3875 -0.0810 -0.2941 -0.5698 0.0634
 -1.0310 0.6260 -0.3665 -0.3606 -0.4578 -1.7288 -2.5190 0.0307 0.1000 0.8653
 1.5055 -0.4011 1.4258 0.1664 0.6399 0.6487 1.3011 0.1983 0.7355 -0.2972
 -1.1116 0.1971 0.6470 -0.4040 -0.9510 -1.2043 2.1575 0.2750 -0.3818 0.4530
 -2.3924 0.8113 -1.8290 -0.2578 -3.0993 -3.7316 -3.3167 0.0123 -1.9816 -0.1361
 -2.1310 1.3271 -1.0913 -0.1060 0.5624 -3.1420 -3.0769 0.2545 -0.2077 0.4278
 -1.5510 -0.8219 -2.1303 -0.6044 -3.5075 -1.0196 -0.7178 -0.1436 -2.3745 -0.1667
 1.9916 -0.4366 0.9492 -0.6207 0.4609 0.4539 0.8912 -0.3392 2.1208 -0.8706
 -0.5669 0.3419 0.5466 0.2423 -0.9096 -0.0723 -2.3755 0.4127 -0.9524 0.5745
 0.0334 0.3380 0.6584 0.5533 1.1439 1.0963 0.6147 0.5538 -0.9573 0.1748
 1.3969 -0.2016 -0.0261 -0.2818 0.0996 0.4235 -0.4619 -0.3054 0.8373 -0.4255
 1.2129 -0.5493 1.1810 -0.8929 -4.2021 -1.4117 -0.1229 -0.0688 0.1619 0.3317
 -0.2993 -0.1908 0.4560 0.6775 1.8015 1.8990 1.4057 0.6051 -1.3090 -0.2343
 -0.1121 0.2586 -1.4042 0.1793 -0.2586 -0.1823 1.7854 -0.2177 -0.9854 1.2815
 1.7740 -1.2951 -0.4620 -1.1931 -6.3052 -1.3630 -0.7887 -0.6248 -0.2549 0.4249
 1.9066 -1.0895 -0.0895 -1.7372 -5.5866 -2.2011 -2.3632 -0.6365 1.2685 1.1126
 -0.2336 0.1567 -0.4750 -0.3014 -3.6306 -0.8844 -0.2399 -0.5178 -2.0496 -2.2240
 -1.3534 0.5429 -0.4457 0.3901 3.1131 -0.1689 0.2396 0.5903 -1.0675 -0.1372
 0.8690 -0.8802 1.5559 -0.3359 -2.7659 -0.3526 0.8095 0.1518 1.1332 0.2397
 1.4557 -0.5086 1.3159 0.2531 1.4568 1.4172 1.1182 0.1495 1.8220 -0.0615
 0.3617 0.0417 1.1924 0.3450 1.8045 0.8522 0.6820 0.4645 0.0492 -0.6835
 -2.1479 -0.2703 -1.3325 0.6314 -0.5419 -1.3527 2.9455 0.9903 -2.7232 0.7008
 1.1196 -0.1062 1.1413 0.4148 1.1610 2.0362 0.4270 -0.1678 0.8362 -0.9981
 1.7770 0.0318 1.0653 0.6168 2.6366 1.8603 1.4360 0.1790 1.4575 -0.6307
 -2.2864 -0.0991 -0.2844 0.9252 -0.5283 -0.5333 3.3568 1.3032 -4.1721 -1.3249
 -2.8610 -0.0741 0.0930 0.1296 -2.8887 -2.8853 2.4022 1.5407 -4.2707 -1.0635
 -0.8117 -0.5362 -3.3210 1.0789 0.1642 -0.2192 -0.3732 -0.2586 -1.3405 0.7081
 1.5436 -0.5840 -0.2825 -0.4999 -2.0029 0.1718 -2.5672 -0.5448 0.6590 -0.7074
 -2.4482 0.4370 -0.8125 0.0771 0.6089 -0.4977 2.9775 0.4345 -2.2957 0.9267
 -0.4243 0.6102 1.5135 -0.0215 3.0792 1.4998 1.5610 0.2125 0.2221 0.1388
 0.0428 -0.2899 -0.2381 0.2307 0.7195 0.7848 -0.0670 0.0278 0.0638 0.2146
 0.7605 -0.3072 -1.5938 -0.6590 -0.5355 0.8053 -0.3234 -0.8478 -0.0478 -1.0878
 -0.2651 0.4239 0.7246 0.5935 2.9608 1.4340 0.4112 -0.0051 0.8738 0.4250
 1.4814 0.2504 2.5545 0.1171 5.6820 2.9122 1.8786 0.2120 2.8256 -0.0993
 0.5777 -0.8315 -3.4316 -0.0333 -0.0161 1.2316 -0.6968 -1.2459 0.1954 -0.2135
 -0.2427 -1.2558 -4.6107 -0.5015 -2.7582 -1.0198 -0.0174 -0.9092 -1.5454 0.2673
 1.1323 -0.1435 0.9943 -0.7652 -1.0828 1.9454 -2.6238 -0.6165 0.2635 -2.2994
 -1.9297 -0.1661 -0.2175 0.1100 -0.7475 -1.7825 -0.8998 0.7154 -1.0649 -0.8304
 1.4692 0.2470 -1.0755 0.2531 -0.6709 0.3543 0.2459 -0.7530 0.1731 -0.1205
 0.7539 0.4437 -0.0538 0.6756 1.1785 0.1866 0.1237 -0.0637 0.8612 0.9345
 -0.5523 0.1710 0.0591 -0.0385 -0.5195 -0.3345 -1.2724 -0.0534 -0.2386 -0.6208
 -0.0355 0.7210 0.0287 0.4049 2.2893 -0.6121 -1.0450 0.0079 0.7509 -1.5218
 0.6104 0.3034 1.0335 0.1707 0.6315 1.1270 -0.4644 -0.1461 0.9259 0.6348
 0.1638 0.8814 1.3594 0.5316 3.4169 0.8955 -0.2390 0.3362 0.9858 0.7128
 -0.3181 1.1583 0.6704 -0.1369 1.6307 -0.0251 -3.3773 -0.3208 0.5896 -2.8770
 -0.8200 0.6397 -0.8171 -0.3473 -0.4921 -0.9413 -2.8929 -0.1961 -1.5663 -4.0337
 -1.0768 0.3030 0.2970 0.7617 0.2811 -1.3646 0.0175 0.1691 0.0206 0.0136
 -0.9296 -0.5316 -2.2734 -1.2841 -4.9539 -1.7765 -2.2977 -0.8820 -1.7613 0.0950
 1.3149 0.0617 1.3908 0.6355 4.8213 1.9982 0.9741 0.3498 2.4952 -0.1433
 0.9070 -0.1636 1.3351 0.0357 1.9994 1.4962 0.6016 0.2312 1.8217 0.7353
 -0.3477 -0.1253 -0.7080 -0.3276 -1.5985 -0.9830 -0.8924 -0.3280 -0.0058 0.4318
 1.6642 -0.6245 0.3675 -0.4653 -0.6353 1.1924 -1.6358 -0.4403 0.6315 0.7230
 0.2206 0.1635 1.6231 0.4174 1.2425 0.5000 1.4868 0.3335 1.2302 1.0930
 1.3467 -0.3273 1.5142 0.0062 0.5206 0.7785 -0.0631 0.2110 1.9335 1.0237
 1.6101 -0.6209 0.1077 -0.2308 -2.0581 -0.2681 -1.9545 -0.6620 1.1525 1.3643
 1.3683 -0.9013 -1.5844 -0.4125 -2.1904 -0.7934 -3.0808 -0.9810 0.6824 -0.1803
 -0.6676 -0.5490 -2.1543 -0.3131 -2.9163 0.2829 -1.8068 -0.4827 -1.7522 1.6497
 -1.0825 -0.0021 -1.3038 0.2686 -5.1482 -2.5405 -0.6695 0.1050 -3.3761 -1.4767
 0.5123 0.4343 1.7426 -0.4028 3.4310 1.5158 -0.4737 0.0258 2.0298 0.1323
 -0.0196 0.6922 2.0047 -0.2239 2.2262 0.3270 1.4019 0.2947 1.2152 0.1350
 -0.7071 0.0391 -0.6632 -0.1280 -2.1060 -0.9819 -0.5276 0.0595 -1.4006 -0.0808
 -0.8011 -0.0337 2.0745 0.8816 -1.1206 0.1745 0.8057 1.1800 -1.9848 -1.4603
 -0.2174 0.3203 0.5037 -0.0182 1.9414 0.7368 1.9984 0.1629 0.8986 1.4830
 -0.6060 0.2515 1.8145 -0.1491 1.2972 0.3157 2.4542 0.7362 0.1152 0.3562
 -2.1049 -0.3283 0.4455 0.8504 -2.7301 -0.2299 0.4381 1.3527 -3.8681 -0.2930
 -1.5662 -0.4043 0.2959 0.3383 -4.1631 -0.1988 -1.9596 0.7940 -4.6206 -2.0308
 -0.8083 0.2444 0.5163 0.1791 -2.8447 -1.8269 -0.6156 0.2110 -0.4662 -1.8402
 0.1199 -1.3912 -2.7811 0.1570 -1.8304 0.5989 0.2176 -0.4528 -1.3521 0.2243
 0.3570 0.4699 1.5787 0.0861 0.2810 -0.5776 0.0396 0.3814 0.6674 0.4968
 0.2174 0.2865 -0.3033 0.3044 1.4172 -0.1417 1.1035 0.0658 0.6768 1.7687
 0.3447 -0.4273 -0.5935 0.0052 -1.3819 -0.3116 0.5757 -0.0836 -0.2091 -0.0442
 -1.0880 -1.0394 -2.5185 0.0052 -0.4126 0.3214 0.6209 -0.4433 -0.2351 1.4488
 0.6461 0.7275 0.9645 0.0988 2.0104 0.1964 1.2850 0.0961 1.4328 0.5260
 -0.4269 0.2774 -1.3596 0.2242 1.0574 -0.6008 1.2600 -0.0732 0.1943 1.3299
 -0.6396 -0.9687 -1.9622 -0.4437 -2.3833 -0.4435 0.6621 -0.7371 0.2509 0.1500
 -0.9635 -1.5920 -2.5945 0.3402 -4.7860 -0.8191 -0.6110 -0.4634 -1.6603 -0.5808
 -0.4356 -0.3644 -2.0247 -0.7026 -0.0666 -0.3673 0.9233 -0.8562 0.3390 2.2560
 -1.3311 0.5083 -0.3881 -0.0034 -0.4621 0.1878 -1.8335 -0.1771 -1.7688 -3.0106
 -0.0014 -0.5942 -0.1252 0.2343 -0.4593 0.0702 1.5062 0.5048 -0.2762 1.5844
 0.6621 0.0666 0.8603 -0.0842 1.3925 0.5663 0.1394 0.3144 1.2253 0.0558
 -0.7898 0.1229 -0.6156 0.0976 0.8762 0.0686 0.1722 0.0759 -0.6130 -0.3686
 -1.3364 1.2121 -0.0114 -0.5799 -1.3814 -0.7544 -2.0734 -0.5130 -1.2698 -1.9961
 1.4413 0.2012 1.2878 0.0172 3.4874 0.9913 1.6557 0.1952 2.4856 1.3775
 0.5824 0.3163 -0.0987 -0.3557 1.5262 -0.0018 -0.8012 -0.1790 1.5556 0.0385
 -2.0789 1.3895 -1.6674 -0.3714 -0.1635 -1.3328 -1.0154 -0.6227 -1.6786 -0.7457
 -2.6887 0.3539 -2.2254 -0.4427 -2.7372 -0.2027 -1.5352 -0.7227 -3.4934 -1.6907
 -1.5253 0.9985 -1.3698 0.4587 -1.4960 -1.9458 -2.2591 0.3042 -2.1674 -1.3247
 0.5561 -0.2879 -1.7731 -0.1814 -1.4716 -0.8115 -2.6317 -1.1388 0.9711 0.3436
 -0.4366 0.2087 0.8124 -0.2117 0.8198 0.4527 1.6427 0.2467 -0.1701 -0.7067
 0.7957 0.2417 1.8951 -0.4897 2.2867 0.4275 1.6245 0.0962 1.9495 0.0455
 0.3366 0.1024 -0.6057 -0.2540 -0.5226 -0.3178 -1.5562 -0.5193 0.5481 -0.5188
 2.1620 -0.3548 -0.1611 0.2928 -1.5023 -0.4480 0.5259 -0.7135 1.3538 1.4537
 0.9756 0.4639 2.4073 0.0118 3.3342 1.1936 1.7046 0.6565 1.3371 0.2580
 1.1561 0.2923 1.6988 -0.6526 1.2516 -0.3336 0.1892 0.0338 1.9920 -0.0840
 2.5321 -0.1704 -0.7486 0.2313 -2.0479 -0.5155 -1.5478 -0.7824 1.3455 0.7463
 0.3596 0.1445 -2.2813 0.5317 -3.8378 -1.5209 -2.6656 -1.3004 -0.5990 -0.3644
 2.8500 -1.3006 0.3614 -1.0931 -1.5632 0.1950 -0.3743 -0.9105 3.1853 0.5520
 -1.0814 -0.0373 -0.2361 0.1244 -3.2277 -0.3798 -2.1764 0.3178 -2.7528 -0.6482
 -0.2809 0.4668 -1.4477 -0.0003 2.1065 -0.8165 0.0604 -0.3919 1.3085 0.8553
 -0.8225 0.4613 -0.8736 0.4004 1.6669 -0.7046 0.1827 0.4337 -0.5777 0.9589
 0.0366 -0.0301 0.1865 -0.0995 -0.5848 -0.4816 -0.8178 0.0786 -0.1847 -0.1268
 -0.8477 -0.1696 0.6725 1.0921 1.7662 2.1198 1.7799 1.1948 -2.0675 0.3456
 0.5110 0.0487 0.7718 0.1775 2.9622 0.2163 1.3639 0.5087 1.7312 0.9505
 0.0404 0.0122 0.5530 0.2698 0.4493 -0.0371 1.3184 0.6340 -0.9386 0.8387
 0.5067 -0.5592 2.5084 0.5277 1.8198 2.3126 2.1495 1.1832 -0.3724 -0.4791
 -0.0773 -0.6634 -0.6045 0.3694 -0.7938 1.2146 -0.7040 -0.0862 -0.6500 0.6883
 -2.8852 1.0076 0.7013 0.5955 1.2343 -0.7436 1.4192 1.3655 -3.6519 -1.0724
 0.3327 -0.9558 -0.1607 0.0646 -3.2299 -0.2649 0.7949 -0.2236 -0.3191 -0.0904
 1.0434 0.2931 0.6266 -0.5941 -0.0700 -0.0404 -2.0090 -0.2251 0.8337 -0.1744
 1.0623 -0.4948 0.0725 -0.5730 -1.1044 -0.1641 -1.4278 -0.1501 1.2417 -0.2720
 -0.0117 -0.4152 0.2319 0.0332 -1.6213 0.1195 0.3146 0.2047 -1.0341 -0.0689
 1.1355 -0.1644 1.4674 -0.2295 2.0242 1.6979 0.9039 -0.4807 2.8301 -0.8880
 -0.1484 0.2813 0.4752 -0.5042 1.5289 -0.2046 -0.4931 0.1693 0.9441 0.3355
 0.0005 -0.5811 -0.3641 0.3511 0.0306 0.3566 0.3240 0.3838 -0.2357 -0.2612
 -0.2057 0.0297 0.7595 0.2683 2.3594 1.4884 2.2768 0.1311 0.5327 -0.1184
 0.1526 0.2807 2.1420 -0.0553 -0.5514 1.0835 0.8391 -0.0068 0.0015 -1.3216
 2.7125 -1.2182 -1.3171 -0.0745 -2.4768 0.8789 -0.2337 -1.0618 1.1565 0.6126
 -2.3328 0.3420 -1.6783 0.3753 0.2297 0.1453 1.2677 0.0277 -2.3291 0.2071
 0.9490 -0.3445 1.9002 0.0548 -0.4276 -0.3977 1.0763 0.6412 0.5517 -0.2007
 -0.7196 0.2132 1.0568 -0.6028 0.2389 -1.2929 0.4755 0.3816 0.0033 -0.6693
 -0.4832 -0.1950 -0.1046 0.3307 -0.3058 0.5372 1.1892 0.1748 -1.0805 -0.5296
 -1.4939 1.2936 -0.4320 0.0775 3.5323 -0.5349 -0.3191 -0.0605 0.5179 1.0958
 0.1697 0.2183 0.3631 -0.5793 -0.4525 -1.7277 -0.6484 0.0385 0.9364 -0.0426
 0.0559 0.1311 0.7401 -0.7987 1.1831 0.5275 -0.0988 -0.3590 0.8577 -1.1378
 -0.2083 0.7459 -0.5925 0.4677 2.1931 0.6753 -0.2226 -0.2618 0.4225 0.5661
 -0.0550 0.2234 -0.5512 0.9922 1.9430 1.0066 2.6196 -0.0551 -0.0558 1.9666
 -1.0580 0.5051 2.0650 0.9365 3.1695 2.0045 1.8608 1.1291 -1.5203 -1.9157
 0.0483 0.2997 -2.2947 0.0637 -0.6215 -0.9123 -2.8833 -1.0822 1.1864 -0.0610
 -0.4129 -0.4901 0.0140 0.3060 0.4123 1.2963 2.5236 0.5587 -1.8090 0.5080
 -0.5606 -0.2167 -2.0949 -0.0546 -2.0953 -1.3797 -0.5948 -0.1110 -1.9422 0.5520
 -0.3174 0.0888 -0.9773 0.2050 1.0463 0.4866 -0.1589 -0.3348 0.0654 -0.0914
 1.2545 -0.0209 -0.3830 -0.2943 -2.3913 -1.2011 -2.9782 -0.4444 1.2754 1.1474
 -0.0435 -0.3488 -0.4831 -0.4024 -1.6331 -1.0362 0.2284 0.2044 -1.1060 0.4337
 -0.6079 0.6143 -1.1579 0.2982 -0.1148 -1.4640 -1.1043 -0.1021 -0.6904 0.3368
 1.2813 0.0925 1.0996 0.0157 0.9146 0.5753 -1.1451 -0.1558 2.1199 0.4321
 0.3417 0.2953 0.0138 0.7359 2.2199 1.9852 -0.2624 0.0599 0.8724 0.3415
 2.2087 -0.3339 0.5927 0.1905 1.4715 2.6886 0.7880 -0.9413 2.0577 0.6547
 0.5330 0.2239 0.8742 -1.0310 -0.1817 -0.6171 -2.2238 -0.4738 1.9349 -0.0726
 -0.1260 0.1327 -0.4118 0.6132 1.0670 0.9103 0.3159 -0.0132 -0.3778 -1.2687
 0.4430 -0.6052 -0.0983 0.0241 -1.8517 0.0942 -0.6246 0.1297 -1.0015 -1.6341
 0.4189 0.3625 0.2783 -0.1784 0.3203 0.1977 -1.5447 -0.4308 0.8141 -0.3065
 -0.2373 -0.4129 2.1906 -0.5600 -0.5664 -0.8671 1.5033 0.8285 0.5949 0.1084
 -0.4518 -0.4067 -0.6213 0.2441 -1.1050 -0.5210 0.4494 0.3722 -1.4808 -0.9312
 1.7110 -0.9278 0.4612 0.0025 -2.3186 1.0633 -0.4346 -0.0051 -0.1871 -0.0189
 -0.2866 0.1218 1.7236 -0.2818 1.1826 -0.0289 0.9247 0.5178 0.9156 0.7938
 0.9272 0.5276 2.2234 -0.6322 3.4625 0.6502 0.0218 -0.2997 4.2976 0.2817
 -0.9219 0.9097 1.3679 1.5047 3.4358 1.6887 0.6539 0.9000 -0.6047 -0.0831
 -1.2585 0.1149 -0.3856 -0.1233 -2.3652 -2.5854 -0.5591 0.4809 -1.3950 0.8300
 0.4509 0.0600 -0.5120 -0.2612 2.1917 0.6976 -1.3559 -0.6722 2.0967 0.2192
 -0.4524 -0.3477 -0.3622 -0.1472 0.5756 0.3002 0.2575 -0.1312 -0.2676 -0.9423
 -0.1759 -0.0353 0.0689 0.0750 -0.3695 -0.7506 -0.6928 0.1384 0.3590 0.6740
 -1.7508 0.1711 -1.6697 -0.3973 -0.9436 -1.7132 1.6060 0.1127 -1.7794 0.8184
 0.7667 -0.3520 0.1288 -0.4536 0.2411 1.0623 0.2498 -0.4412 -0.0232 -1.2313
 -1.1498 -0.1652 1.0032 0.5733 1.1880 0.4719 2.0951 0.8604 -0.8008 -0.9344
 -1.2978 0.2600 -1.1500 -0.2398 -0.6545 -1.8182 0.1195 0.1640 -0.4184 1.1589
 -1.7366 1.1185 -0.5662 -0.4508 1.4372 -2.4469 -0.9839 0.2014 0.4748 2.4174
 0.9746 -0.4630 -0.1914 -0.2858 1.6018 0.9124 -1.2042 -0.6518 3.8123 1.9003
 -0.0831 -0.9877 -1.3726 -0.5225 -3.8234 -0.9892 0.2071 -0.0194 -1.5074 0.3282
 -0.2671 0.7256 1.1209 -0.3705 -0.7731 -0.7635 -2.2414 -0.0158 -0.0456 -0.4544
 -0.6244 0.3461 -1.1741 0.0726 -1.1979 -0.2874 -1.9266 -0.3641 -1.6640 -0.7635
 -0.5132 -0.2694 -0.1205 -0.4388 -1.8024 -0.5998 -0.1032 0.0867 -0.6598 0.3763
 0.5204 0.0479 -1.7347 -0.0879 -1.2524 -0.9502 -0.9157 -0.4059 -0.4641 -0.6866
 0.0346 0.3363 0.0943 0.8721 0.9565 0.8560 -0.0069 0.1823 -1.2509 -1.0711
 -0.8730 0.1664 -2.3303 -0.3535 0.3411 -0.0591 -1.1150 -0.8880 -0.1231 0.6055
 0.3978 -0.0511 -0.4197 -0.7825 -1.6346 -1.3171 -0.4174 -0.2577 0.3551 -0.0249
 0.7785 -0.3922 -0.1098 -0.9977 -4.1535 -2.7133 -1.6141 0.0271 0.5100 0.9554
 -2.1662 1.4895 1.2627 -0.9999 0.5667 -2.2348 -1.1238 0.2848 0.4919 0.2449
 -0.1514 0.0446 0.5947 -0.0578 -0.7467 0.2492 2.2962 0.1638 -1.5161 -1.9150
 -0.3913 -0.7417 -0.9551 0.1609 -2.9898 -1.9681 -0.3267 0.2801 -0.3328 1.7161
 0.5114 -0.6239 -0.6293 0.3561 -2.6118 -0.3211 -1.5643 -0.1850 -0.3857 -0.3337
 -0.5611 0.0570 -0.3802 -0.1335 -1.1443 -1.0798 0.7100 0.0008 -0.6532 -0.2389
 1.6754 -0.4171 0.9219 -0.2180 1.1354 0.9663 0.1630 0.0134 1.1923 -1.1177
 0.7863 -0.7601 -0.4901 0.6639 0.2333 1.7569 -1.0365 -0.1390 0.5558 0.2138
 0.3351 0.6758 0.2863 -0.0889 -1.7347 -1.0215 -2.4968 -0.3330 0.1908 -0.9902
 0.1841 0.0551 0.3570 -0.2258 0.2761 -0.7226 1.1732 0.2883 -0.1659 -0.3862
 -0.2041 -0.4586 1.2679 -0.8345 -1.0539 -1.4072 3.4614 0.8306 -0.7222 -0.3541
 0.0321 -0.1293 -2.4053 -0.7310 -4.1073 -4.2768 -0.9080 -0.4948 0.7273 3.0820
 0.8036 -0.0812 -1.4922 1.0135 2.1972 1.5273 1.2620 -0.3022 -0.4661 0.2421
 -1.6130 -0.3150 -0.6593 -0.8109 -2.6137 -0.9862 0.2627 0.1868 -2.0063 -0.4965
 -1.3032 -0.3205 -0.0742 -0.1984 -1.0019 0.2507 -0.0541 0.0507 -1.1127 -0.4031
 0.1039 -0.1471 -1.2641 0.0381 -0.1575 0.0570 0.4378 -0.2578 -0.4965 0.2508
 -0.3955 0.0775 0.4369 0.4631 1.2199 0.7058 0.2182 0.4970 -1.0835 -0.6856
 -1.0035 0.3850 1.3584 -0.2732 0.4630 0.4981 -1.0485 0.0143 0.2653 -1.0836
 0.5624 -0.7451 0.1303 -0.0465 -0.5760 -0.2750 0.4854 0.0798 0.8164 1.3067
 0.4020 -0.3262 -0.5824 0.1047 0.7124 0.3630 0.2598 0.1645 -0.4782 -0.1957
 -0.5120 0.0148 -1.9930 0.2825 0.9456 -0.2261 2.2758 0.1696 -2.2189 -0.1976
 -0.8265 -0.3536 -0.4423 -0.8404 -2.4253 -1.9714 0.7623 0.7718 -1.7475 -0.2569
 1.7191 0.0110 1.7719 0.7482 2.9463 3.6479 -0.9387 0.0400 1.0239 -1.6077
 -1.0432 0.2745 -2.4759 -0.3843 -2.1478 -2.8884 -0.5961 -0.6053 -0.7646 -0.4992
 -1.0781 0.3103 -1.4425 -0.0144 -2.1895 -1.3009 -0.7578 -0.4749 -1.2272 -0.1100
 0.5438 0.1313 0.5669 0.1412 0.7743 0.6253 -0.3130 0.0160 0.2472 -1.0828
 0.1828 -0.4656 -0.4968 0.2049 -1.0301 0.5343 -1.4847 -0.2455 -0.4389 -0.3536
 -0.7058 0.2902 -1.1301 -0.1001 -1.9721 -1.4911 -0.7234 -0.5849 -0.2361 1.4065
 -1.2320 0.1737 0.5221 -0.0344 -0.6479 0.2389 1.0304 0.5552 -1.9903 -0.7450
 0.4292 -0.2163 0.4747 -0.0539 0.6954 0.6368 -0.6830 0.1004 0.0845 -1.5108
 1.6686 -0.3017 -0.6926 0.3865 1.4907 1.4509 -1.4972 -0.3342 0.7166 -1.9632
 0.8635 -0.3659 -0.0519 -0.9129 -0.4450 -0.9900 2.1629 -0.1191 0.2340 -1.4629
 0.0903 0.1129 1.8500 0.4610 3.3810 1.3772 -0.4460 0.1447 2.3423 0.2171
 0.7821 -0.2626 -1.5132 -0.4928 -1.9075 -0.3047 -1.3245 -0.5006 -1.0780 -0.3035
 0.1369 -0.1807 -1.3079 0.0834 -1.6906 -0.4308 -0.8263 -0.4920 -0.3810 0.5171
 0.2130 -0.1668 0.2124 0.0595 1.2965 0.5248 -0.4256 -0.0334 0.7432 0.0184
 -0.7492 -0.0947 0.1867 -0.0513 -0.9865 -0.0495 -0.7488 -0.0349 -0.5223 -0.6197
 -0.0050 -0.0934 -0.2996 0.2780 -2.4302 -0.2047 0.2897 0.1901 -1.3668 0.6238
 0.0543 -0.1751 -1.5891 0.2422 -0.1701 -0.7439 0.2108 -0.4247 0.6020 0.2793
 -0.4537 -0.1055 -0.2845 -0.0527 -0.1725 -0.1960 -0.9395 -0.1303 -0.2951 -0.4075
 1.1969 -0.1404 2.0885 -0.3082 2.5673 1.7100 -1.5164 -0.0730 1.7410 -1.8046
 -0.4443 0.1562 -2.0240 0.5452 2.0893 0.0672 -0.0045 0.2393 -2.0064 -0.7782
 -1.5361 0.5399 -0.1534 -0.4075 -1.0537 -0.7091 -1.8706 -0.1642 -0.4049 1.5179
 1.3891 -0.4229 1.8120 0.5792 -0.4386 1.1215 0.7710 0.5498 -0.7019 -2.0251
 0.4821 -0.0149 0.8935 0.0580 -0.0031 0.7485 0.7031 0.0931 0.1046 -0.5120
 -0.1554 0.1562 0.5302 -0.1719 -0.8905 0.0436 -0.8364 0.0261 -0.6695 -0.3442
 -0.8682 0.0241 -1.2822 -0.0909 -2.0820 -0.9528 -0.6947 -0.4431 -0.9800 0.4182
 0.6228 -0.3280 0.9763 0.2396 1.3106 1.0007 2.6427 0.2024 1.0574 -0.1134
 0.1391 0.2963 0.0257 -0.4611 0.6331 0.6405 -0.9156 -0.2591 -0.0629 -0.4127
 -0.1598 -0.1289 -0.1007 -0.0374 -2.4114 -0.1745 -1.1530 -0.0851 -1.5214 -0.5331
 -0.9327 0.0250 0.2619 0.4373 -1.5304 -0.1382 -1.5059 0.2857 -2.0872 -0.0766
 2.9448 -0.8626 1.1815 -0.0160 -0.9185 2.1939 -2.2050 -0.3069 0.7439 -2.6261
 -0.8837 -0.0107 -0.9339 -0.2438 -4.3156 -3.0683 -1.0049 -0.0874 -0.3013 1.0847
 -0.3012 -0.7536 -0.2323 0.8473 2.4746 2.4466 1.7678 0.3179 -0.7197 0.1334
 -0.2754 0.1354 -0.2344 0.4464 1.7653 0.3739 0.9427 0.0238 0.3889 0.6337
 -0.2663 -0.3377 -0.4505 0.3689 -1.1667 -0.5880 0.4267 0.2063 -0.5020 0.4164
 -0.4837 -0.0617 -0.9343 0.1291 -1.7458 -0.5779 -0.6316 -0.1521 -0.8803 0.0990
 -0.3916 0.8097 -0.0059 0.1128 4.0063 1.1598 1.3852 -0.0620 0.7518 0.4046
 0.9044 0.0721 1.0105 0.2835 -0.0817 -0.2299 -0.0094 0.1206 0.7096 -0.3435
 -0.3996 -0.5388 -0.5661 0.5837 -1.5337 0.0291 0.3590 0.1441 -0.9804 -0.1021
 -0.7478 -1.0528 -1.1430 0.4945 -4.1839 -0.1474 -0.7349 0.0797 -2.0501 0.1836
 -1.2990 -0.3775 1.0496 0.8160 1.7894 1.0249 0.2701 0.8213 -1.2973 -1.2370
 -1.3926 -0.3035 -1.9323 -1.0180 -1.9503 -2.3356 0.7688 -0.1254 -0.2832 1.3874
 -0.4433 0.5458 0.2222 0.1968 0.2081 1.3860 -1.7709 -0.3857 -0.6699 -1.6470
 0.5309 0.2372 0.3499 -0.1209 0.6385 0.9339 -0.7040 -0.2454 0.5923 0.0011
 -1.0657 -0.1710 -1.2512 -0.2855 -0.6954 -0.2218 -0.4554 -0.1234 -0.7616 0.1227
 0.1762 -0.1860 -0.0066 -0.2210 -0.6026 0.0795 0.1393 -0.2081 0.3455 -0.2161
 2.0129 0.5591 1.2864 0.2156 1.5199 0.9029 -0.8535 -0.2826 2.1155 0.1735
 -0.1663 -0.4799 -0.1018 0.1883 0.7854 1.0471 0.8171 0.2966 -0.4133 0.8849
 -1.1738 -0.0651 -1.4511 -0.2043 -0.3191 0.1146 -0.7584 -0.4280 -0.6737 -0.2479
 -2.1887 -0.0943 -1.4192 -0.3522 -1.6048 -0.8088 -0.1105 -0.3273 -1.1213 -0.7217
 -1.0397 -0.3512 -1.8660 -0.1680 -3.2966 0.3502 -2.7313 -0.7902 -2.0708 -0.0281
 -0.8547 0.6645 -1.6054 -0.8360 -1.8303 -2.8737 -0.6437 -0.3008 -0.9797 -0.7877
 0.3331 0.0625 -0.2049 0.3272 -0.0962 -0.2468 -1.3923 -0.5572 1.5919 0.8487
 0.0424 0.2308 0.5654 0.1821 0.8396 -0.5722 -0.1551 0.1399 1.1184 0.3673
 -0.5815 0.3702 -1.0526 -0.5402 -1.3877 -1.8639 -1.7424 -0.5140 0.2643 -0.6094
 -1.0725 0.3372 -0.8096 0.0954 0.7172 -0.6841 -0.2106 0.0195 -0.3751 0.1250
 1.3686 -0.2235 2.8134 0.3881 2.7726 1.8022 1.8035 0.7647 1.6508 0.9416
 -0.8921 0.2773 -0.1466 0.0503 0.1371 -0.3976 -0.6804 0.0932 -0.1448 -0.9098
 -1.0589 0.5655 -1.8014 -0.2901 -1.4140 -2.0807 -2.8367 -0.6710 0.1326 -0.4213
 -1.1304 0.7365 -2.6926 -0.5667 -2.2112 -2.3335 -1.9969 -1.1710 -0.4039 0.4055
 -1.3083 0.0479 -0.9067 0.4634 -3.9377 -1.6483 -1.7114 -0.2263 -1.4459 -0.8401
 1.7220 -0.4885 -0.8702 -0.3821 -0.6356 -0.8651 -0.1796 -0.3161 0.6235 0.0726
 -0.9416 0.1237 0.2344 -0.1500 -1.3533 0.0059 -0.6223 0.1587 -0.8641 0.9903
 -0.0918 -0.0281 0.1910 -0.5274 -0.0423 0.0198 0.1390 -0.0081 0.1695 0.7653
 0.1105 -0.1475 -0.8571 -0.4974 -2.1129 -1.2968 -0.8699 -0.2717 -0.5013 0.5091
 0.3621 -0.0578 -0.5875 -0.4986 -1.2549 -0.8078 -1.6273 -0.3778 0.6409 0.0965
 -0.6680 0.1840 1.3121 0.2254 2.4458 0.9916 2.0527 0.6866 0.2594 0.6823
 0.4229 0.0449 -0.3027 -0.7370 -0.3359 -0.5361 -0.6864 -0.7154 1.1259 0.4863
 -0.0193 -0.2338 -1.2221 -0.8560 -3.1765 -2.0229 -2.5731 -0.5304 0.1671 0.7295
 0.5235 -0.0727 -1.2258 -0.0441 -3.0942 -1.6439 -2.0611 -0.3255 -0.5076 0.3531
 -1.4016 -0.4884 -2.6685 -0.4531 -2.4329 -1.0567 -1.0766 -0.7923 -0.4284 1.5347
 0.1511 -0.3756 0.6314 0.2343 0.4766 0.6410 0.1561 0.7898 -1.4821 -1.6414
 0.5328 -0.0127 1.0314 0.0055 -1.9385 -0.4380 1.8016 0.0015 0.4269 0.3247
 0.1790 0.3230 0.8197 0.1520 -0.4320 -0.4631 1.0602 0.3055 -0.2647 -0.2475
 -0.0902 -0.3686 0.0788 0.2472 -2.1570 -0.4943 0.3317 0.4489 -1.8251 -0.6417
 -0.0397 -0.0436 0.6670 -0.3276 -1.2002 -0.9493 0.0588 0.2769 -0.3618 -0.3636
 0.9567 0.4414 0.9479 -0.1608 1.3812 0.7307 1.2447 -0.2394 1.3371 0.4588
 -1.2931 0.3684 -0.9994 0.3660 -1.0432 -1.7931 -1.1089 0.4144 -1.5557 0.2231
 -0.8891 -0.3233 -0.0746 -0.3371 -4.0146 -2.0201 0.0265 0.4509 -2.2618 -0.5436
 0.7711 -0.7374 1.4458 -0.3249 -0.9750 0.6232 1.2938 0.4008 0.1485 -0.4991
 -0.5807 0.8176 0.0016 -0.5937 -3.4542 -1.5232 -1.2697 -0.4358 -1.3493 -1.2481
 0.0048 -0.7072 -0.5618 -0.0478 -0.1580 0.3540 -0.8756 -0.1098 -0.2652 -1.2338
 -0.6150 0.1811 -0.8367 0.6007 2.4653 0.7786 2.9473 0.2074 -0.3900 1.6036
 0.3602 -0.4377 -0.6285 0.3063 1.8623 0.8914 1.6893 0.1067 0.5591 1.0642
 -0.0169 -0.6448 -0.5792 0.1121 0.2272 0.7071 1.1988 0.0021 -0.3296 -0.4831
 -1.1806 -0.4225 -1.8926 0.0904 -1.2560 -1.2677 -0.1063 0.1294 -1.3678 0.5718
 0.8324 0.4586 1.1778 0.6520 3.3863 1.1835 2.0589 0.4215 1.1995 0.9751
 0.9734 -0.9557 -0.3914 -0.8106 -2.2439 -0.2800 -0.7055 -0.4648 0.9049 0.1032
 -0.7718 -0.7999 -2.0946 -0.0406 -2.2008 -1.0023 1.1361 -0.0376 -1.7468 0.1156
 -1.6763 0.1847 -1.0346 0.4220 1.3527 -0.1791 1.5383 0.3859 -1.5524 -0.2177
 1.0488 -0.5666 -0.8396 0.6107 -0.4129 -0.2459 1.9456 -0.1482 0.3643 1.5783
 -1.2181 0.0465 -0.7572 -0.1824 -2.0797 -0.4019 -2.1987 -0.2145 -2.2873 -1.5087
 1.5124 0.5691 1.0641 0.0428 3.0716 1.7972 0.4157 -0.1964 2.1334 -0.5121
 0.1174 0.5235 1.0821 -0.0961 2.0053 0.9248 -0.0926 0.1309 0.5577 -1.1345
 -1.0018 0.4729 -1.0321 0.0713 0.9263 0.0708 -1.3121 -0.2835 -0.7223 -1.1421
 0.2133 -0.1701 -0.2957 -0.7772 -2.3072 -0.3240 -1.0695 -0.4296 -0.7560 -1.4878
 1.0351 0.0565 1.1903 0.2701 3.6779 1.7177 0.9113 0.3428 2.2661 0.8163
 -1.9282 0.5476 -0.1603 -0.1434 -0.2723 -1.5156 0.4406 0.4182 -1.8626 -1.0661
 -0.6867 0.0983 -1.6020 -0.2393 -0.7367 -0.1912 -1.1392 -0.3777 -1.5693 -1.9206
 1.3697 0.0019 -0.6217 -0.2914 -0.7526 0.9112 -1.2564 -0.9397 0.4072 -0.4185
 -1.1443 0.0412 -0.4634 0.3750 2.2829 1.4178 0.0516 0.5544 -0.9981 -0.6524
 -0.3847 -0.5702 -1.4820 0.2894 -3.9983 -1.1194 -2.0304 -0.3842 -1.5108 -0.4836
 1.8038 0.5655 2.7866 0.1413 4.6745 1.5672 1.3988 0.1874 3.2961 0.6022
 1.7031 0.1603 1.6262 -0.0304 1.4436 0.7783 0.7607 -0.2059 1.8997 0.4296
 1.0864 -0.1286 -0.2360 -0.2516 -1.6520 -0.2386 -2.4496 -0.7619 0.6423 -0.2839
 -0.3314 -0.0077 -0.8570 0.4247 -0.4118 -0.9618 0.1459 0.0366 -0.8442 -0.3597
 0.5369 0.7074 2.3896 -0.5001 3.1550 0.6104 0.6426 0.2017 2.3699 -0.0187
 1.6541 -0.6089 -1.2095 -0.2281 -2.5773 0.2857 -0.2412 -0.7648 -0.6237 0.2055
 0.7754 -0.1318 -0.9980 -0.1035 -0.7664 -0.4561 -2.3754 -0.6964 0.5844 -1.0216
 -0.0398 0.1888 0.7955 0.8369 1.8643 0.2863 -0.0064 0.5567 0.3818 -0.4615
 0.9819 0.3210 0.7655 -0.9813 0.9177 -0.5374 -1.7337 -0.8498 3.1081 -1.0311
 -1.7738 -0.6258 -1.7658 -0.0016 -2.9323 -0.6167 -1.3305 -0.1391 -2.1376 -0.3700
 0.4945 0.3384 1.7027 0.4942 3.2648 1.3607 1.2702 0.7721 0.7706 1.5359
 -0.3094 0.0205 0.7552 0.9472 1.7514 1.2191 1.3580 0.9097 -0.9783 0.7299
 -1.1712 -0.2305 -0.0154 0.3551 -1.2777 -0.6355 -0.4932 0.5406 -1.3310 0.1101
 0.0896 -0.5251 -1.2817 0.0903 -1.1114 0.7837 -1.2954 -0.2516 -1.1663 -0.1624
 0.3467 0.3748 0.6321 0.1150 1.2413 -0.4720 1.1523 0.3269 0.6564 1.6593
 -0.4816 -0.1846 0.4855 1.2621 1.2459 1.1360 1.0529 0.9667 -1.5500 -1.4408
 -0.7676 -0.3091 -0.8123 0.0511 -1.6459 -0.5046 -2.5030 0.1154 -1.4561 -0.4502
 -0.1855 -0.4774 -0.6403 -0.5388 -0.2113 0.4072 -1.3734 -0.2970 0.6027 0.8001
 -1.8689 0.6199 -1.5597 -0.1664 -0.4598 -2.7794 -2.2043 0.1746 -1.1302 1.4448
 -0.5750 0.0650 -0.8820 -0.5449 -3.5688 -0.9092 -1.2058 -0.8459 -1.2289 -1.0895
 1.1900 -0.1227 2.5183 0.1434 1.5287 1.3892 1.9564 0.5789 1.6723 0.2634
 1.4958 -0.3746 1.7382 -0.0409 1.2018 2.1121 1.2890 -0.0197 1.7565 -0.3254
 -0.1245 -0.5115 -0.1315 -0.4856 -2.5564 0.0759 0.2420 -0.3066 -0.7102 -0.1614
 -0.0912 -0.0214 0.7842 0.0662 -0.8600 0.0891 -0.8219 -0.0544 -0.0336 -1.7263
 0.7430 -0.2659 0.9195 0.1919 0.5997 0.7620 1.3902 0.6195 0.2652 0.4855
 0.8069 -0.5896 -0.0744 -0.3864 1.3473 2.0122 -0.4296 -0.6989 1.6500 -0.2992
 -0.5660 -0.6540 -0.4897 -0.3914 -4.4257 -1.0536 -1.4881 -0.2306 -1.4097 -0.8267
 -1.1372 0.6479 0.7108 -0.4559 -2.3622 -1.9773 -0.9418 0.1398 -0.9485 -0.9740
 1.6906 -1.0492 0.5136 -0.8933 -6.5650 -0.9856 -1.2118 -0.1241 -1.0845 -0.4655
 -0.9715 -0.0044 -2.2524 0.7220 -1.8751 -1.1234 -0.2724 -0.2781 -1.7617 0.6587
 -0.5193 0.4871 0.7801 0.1809 3.7475 0.6997 2.6281 0.4123 1.1427 1.1687
 -1.3555 0.9060 0.1034 0.4411 3.7148 0.1017 1.2215 0.2771 0.5535 0.6080
 -1.6334 0.3591 -1.4464 0.4955 -0.2675 -0.9989 0.5405 0.0405 -1.4776 -0.1157
 -0.3049 -0.2152 -0.7680 0.0178 -0.4982 0.3581 0.2951 -0.3349 -0.7621 0.7776
 0.0768 0.0953 1.1961 -0.0998 3.0942 0.6475 1.9880 0.3245 1.4271 -0.1717
 -1.7401 1.2457 0.2141 0.2794 0.2181 -1.1158 -1.9213 0.0359 -1.1265 -0.7794
 -1.5591 -0.2700 -1.6124 0.1208 -3.5000 -1.0462 0.5306 -0.1633 -2.9665 -0.1603
 0.7815 -0.6994 -0.9269 -0.0302 -2.6555 -0.3945 1.5897 -0.2841 -0.8045 1.6217
 -2.0529 -0.5397 -0.5029 0.7630 0.0224 -0.8823 3.6631 1.1255 -2.6228 -0.6615
 0.8354 -0.4703 -0.2506 -0.1510 -1.2432 1.1582 -0.9432 -0.3922 0.0140 -0.5304
 0.8241 0.6946 0.2979 -0.1358 1.7046 0.2606 -0.0859 -0.2279 1.2784 0.7351
 1.6283 0.2730 0.1824 -0.4237 -0.1284 0.5887 -1.2103 -0.7095 1.7025 1.1899
 1.1093 -0.2744 -0.9207 -0.4045 -0.5292 0.7733 -1.0512 -0.8457 0.9092 0.1863
 -0.7643 0.1683 -0.5701 0.7264 -1.4824 -0.0297 -0.8741 0.1545 -1.6588 -0.5219
 0.0552 0.6803 -0.1212 -0.3114 2.1917 0.0045 -0.1606 -0.2275 0.7053 0.4074
 1.4269 -0.8962 -0.8363 -0.1706 -3.2284 -0.3051 -1.2778 -0.6677 0.8213 1.8885
 -0.9717 -0.2053 -3.0083 0.5210 -2.1048 -0.6595 -1.2398 -0.5851 -1.6902 -0.1608
 -1.3897 0.0087 -0.9888 0.9919 1.0407 0.4343 1.2282 0.8644 -1.9299 -0.8058
 -0.8268 -0.1313 -3.7021 -0.4524 -0.2359 0.4193 -1.5729 -1.1576 -1.1402 -0.3752
 -1.0215 0.4190 0.2554 0.2581 1.3910 -0.4605 -0.1450 0.1198 0.5511 -0.6600
 1.5542 0.1659 1.9692 0.0052 2.5056 0.5485 0.8038 0.3801 2.4144 0.4977
 0.7045 0.2014 2.7523 0.5092 1.7042 0.5089 2.1501 1.0027 0.9649 0.0334
 -0.3740 0.5631 0.8985 0.2871 0.8203 -0.5253 -0.5137 0.3874 0.3095 -0.8696
 1.1936 -0.5397 0.4831 -0.2884 -0.1584 1.1582 0.6629 -0.5485 1.7133 0.2871
 1.5903 0.0201 1.3301 0.1470 0.1689 0.2014 -0.2853 0.2459 0.7661 -0.0122
 -1.1559 0.1841 2.0658 0.2329 -0.6183 0.5870 2.2313 0.9526 -2.0097 -0.9521
 0.7514 -0.0062 0.1068 -0.5268 -0.6345 0.5193 -1.7155 -0.7781 0.8998 -1.3110
 1.0831 -0.1946 -0.5062 -1.0270 1.5412 0.5953 -1.4168 -1.1353 3.0914 -0.6399
 0.6771 0.8063 0.1633 -0.1763 -0.7488 -1.4215 -4.1138 -0.6179 1.0154 -2.7121
 0.2018 0.1034 -0.9207 -0.5866 -1.2614 -0.1502 -1.2797 -0.7141 0.0631 1.1444
 -0.2445 -0.0033 1.0809 -0.1069 2.6641 0.4409 1.3035 0.6523 0.6588 0.9349
 -0.3113 -0.3283 -0.3432 0.0387 2.9364 1.0282 2.2578 0.3283 0.8751 1.8197
 0.5498 -0.4818 -0.4779 -0.3839 -0.4447 0.2016 -0.3231 -0.3297 0.6951 1.2050
 -1.4741 1.0031 0.3180 0.5104 1.9316 0.1401 0.9756 0.3850 -1.0649 0.0557
 -0.0352 -0.5904 1.0447 0.1981 1.4789 0.8159 1.3793 0.7314 0.3094 0.3046
 -0.0501 -0.1478 -1.8469 0.4629 1.3362 0.2007 2.0357 -0.5215 0.8046 1.4234
 0.0179 0.4607 0.6839 0.3608 0.0110 -0.0945 0.1515 -0.0111 -0.2903 0.2379
 -0.9907 1.3553 0.6614 -0.2668 0.4849 -1.6273 -1.9971 0.0432 -0.8129 -0.4325
 0.3364 -0.9765 -1.0107 -0.3633 -1.9078 -0.7815 -2.0943 -0.2317 0.0524 1.4751
 0.9088 0.1691 1.9509 0.5765 -1.4168 0.1256 1.1680 0.5682 -0.7492 -0.6886
 0.2585 0.2424 0.6994 -0.5295 0.0953 -0.4756 0.1625 0.0889 0.3907 -0.3087
 0.1973 1.0251 1.0923 -0.4436 1.0942 -0.1171 -0.3285 -0.0952 0.9087 -0.9312
 -0.7363 0.4010 0.9737 0.2252 -1.0737 -0.3376 0.4853 0.5709 -1.6844 -1.0154
 1.8196 -0.3195 -0.1730 0.1673 0.0071 0.9550 -0.1388 -0.5490 1.8027 1.2347
 -1.1452 0.2962 -0.3209 -0.4399 0.4375 -0.3514 -0.2699 -0.0207 -0.2793 -0.5034
 -0.0352 0.9523 -0.1021 -0.0196 2.3384 0.8250 -1.2420 -0.2570 0.5860 -0.4834
 0.2324 -0.5197 -0.4155 0.7479 -0.5991 1.0657 0.2999 0.1789 -0.7323 1.0128
 2.3032 -1.2480 0.2937 0.2710 -3.7870 0.0480 0.0769 0.0515 -0.2588 1.4227
 -2.3278 -0.2346 -0.1798 -0.1176 -4.9907 -1.5858 -1.3903 0.7427 -4.1384 -1.7223
 -0.0593 -0.8479 -0.7196 0.8103 2.7629 1.7167 3.1889 0.4341 0.5077 1.7307
 1.0494 -0.0266 0.9799 0.1043 0.6182 0.4287 1.7764 0.2576 0.1880 0.2408
 2.2840 -0.0537 1.4560 0.0977 1.7974 0.7216 2.0440 0.0058 2.0829 1.2563
 0.6390 -0.6571 -0.9853 0.1324 0.4513 0.5049 1.2654 -0.3272 0.8800 1.0600
 -0.4161 0.4935 2.1433 0.2130 3.1393 0.9860 1.2011 0.7117 0.9233 -0.2118
 0.6757 0.2821 -0.2851 -0.2819 -1.5825 -1.0466 -0.9711 -0.5698 0.1662 -0.0291
 2.6975 0.0855 2.5023 -0.2812 1.6546 0.5884 -0.1022 -0.2668 3.5561 0.2421
 -0.6387 -0.0569 0.5399 0.0245 1.1228 0.6806 0.3279 0.1018 0.9126 -0.5172
 -2.0617 -0.5857 0.9416 0.8090 1.2108 1.2521 3.3496 1.4943 -2.3268 -1.0346
 -1.2106 -1.1005 -3.3419 -0.3805 -4.2304 -2.1209 -0.1402 -0.8696 -1.1362 0.2925
 0.1488 1.0840 1.7673 -0.3619 2.6929 2.0426 0.0742 -0.2484 0.8164 -1.6442
 0.2137 -0.1905 0.1940 0.8315 2.1536 1.4583 1.6266 0.6520 -0.5549 0.0104
 0.2718 0.0135 1.6450 1.1099 3.3709 2.4691 2.7961 1.3355 -0.8064 0.3086
 -0.2570 0.6854 0.9678 0.1373 1.5346 1.3709 0.3930 0.2337 -0.7053 -1.1370
 0.4616 0.2418 0.1063 -0.4125 1.4951 -0.0636 0.3343 -0.3712 1.9002 1.4634
 0.4323 -0.3654 0.1927 0.5926 -0.1385 0.5713 0.8434 0.4681 -0.7883 0.3683
 -0.6802 0.0697 1.4450 0.6492 2.6162 1.0449 2.4322 1.2502 -0.8924 1.4384
 -0.3051 0.8322 -0.1568 -0.7839 0.7411 -0.8475 -0.5315 -0.7847 1.2152 0.7646
 -0.0326 0.3183 -1.5539 -0.8097 1.3702 0.5604 -0.1602 -1.3698 1.2622 -0.3593
 -1.2515 0.6120 -1.6926 -0.4711 -3.0084 -0.5440 -1.3596 -0.6788 -3.3561 -1.7277
 1.4476 0.5264 0.5322 0.7205 2.5977 -0.1312 0.3291 -0.2468 2.8094 1.5433
 0.5604 0.0191 0.5967 -0.0939 2.6425 1.3189 -0.5040 -0.1993 1.8379 -0.7221
 1.3867 -0.2081 1.7809 0.0943 3.9544 2.3268 1.6428 0.0398 3.1293 -0.3114
 1.4632 -0.0736 0.0910 0.4899 1.3494 0.4614 0.1899 -0.3271 2.0746 0.7365
 -0.0025 0.5794 0.8393 -0.0625 0.0336 -0.5812 0.1612 0.3755 -0.2886 0.2513
 0.1101 -0.4088 0.5250 0.1543 1.0127 1.4136 0.8145 0.1737 0.0598 -0.7650
 0.9867 -0.2968 1.2295 0.0727 0.2332 1.4067 1.5575 0.1139 0.7122 -0.1182
 0.4510 0.4093 -0.3860 0.3986 -1.3892 -1.2285 -0.6109 0.1051 -0.5771 1.1560
 -0.0872 1.2838 -0.7517 0.5003 0.5790 -1.2075 -2.6636 -0.3285 -0.0623 -0.1461
 1.2890 -0.5210 -1.4838 1.0891 -1.5714 -0.4063 -1.0626 -0.5487 0.1381 -0.3042
 0.8133 -0.0752 1.7809 0.0234 1.6492 2.0905 0.3306 0.5811 0.4543 1.2713
 -0.6264 0.7384 0.0990 -0.3558 1.2172 -0.9111 -1.7963 -0.2446 0.9713 0.0889
 -0.8377 1.1906 0.7883 -0.0936 4.1594 0.3358 -0.1188 0.0616 1.1851 0.5515
 -0.3180 0.2256 1.1419 0.0434 2.2487 1.4720 0.2096 0.4706 0.1870 0.3100
 0.8598 -0.5067 0.3145 0.0094 0.7455 -0.0233 1.3268 0.2499 1.3668 1.0143
 -1.1628 0.5362 -0.7071 -0.0864 1.6919 -0.4897 -0.7486 -0.2439 0.4091 -0.1969
 0.1360 0.6046 1.2524 0.2686 4.0446 1.3341 2.4759 0.1760 1.3399 0.2519
 0.8585 -0.9949 0.5993 0.0926 0.1708 0.8748 1.4331 0.5234 0.9527 0.5595
 2.0196 -1.2085 0.6756 -0.1124 -1.3242 0.6343 -1.3291 0.0298 1.9391 1.0915
 -0.9538 -0.5989 -0.3930 -0.0720 1.5099 1.8078 -1.3943 0.1427 -0.4221 -0.4901
 -0.1441 0.1447 1.8939 0.2251 1.5177 -0.3070 1.8482 0.6882 1.5806 -0.1233
 0.5698 -0.1435 0.3328 -0.3499 -2.9768 -1.0505 -1.1968 -0.0835 -0.3621 0.8264
 1.7656 0.2228 0.8733 -0.1561 -1.0740 -0.3794 -1.1684 -0.1939 1.4904 1.2299
 0.3125 0.1995 0.8525 0.0101 -0.1951 -0.5198 -0.0247 -0.0047 1.3515 0.1669
 -1.4957 0.3563 -0.5054 -0.4188 1.6721 -0.8037 -0.1607 0.3395 -0.2144 -0.2486
 0.1867 0.2741 -0.9618 -0.6228 -1.8450 -1.4714 -2.9877 -0.6422 0.5574 0.4397
 1.2770 0.5855 0.7389 0.3622 3.1535 1.5927 0.5648 -0.1033 1.5121 0.9162
 -2.4712 0.6523 -0.8387 -0.6770 2.4303 -1.3726 -0.2083 0.1459 0.2856 -0.5158
 -3.7009 0.2251 0.1683 -0.4371 0.0907 -2.0184 -0.1668 1.0235 -1.4630 -0.7493
 -1.2810 0.6288 -0.1249 -0.7984 -2.6498 -2.2841 -3.2381 -0.6372 0.0229 -1.5901
 -0.7830 0.3186 -1.2359 -0.7581 1.9268 -0.3068 0.8855 -0.3919 0.7694 2.2434
 -0.7648 -0.6578 0.0530 0.4479 -1.5476 -0.5547 1.8540 0.8424 -1.5591 0.1989
 0.1743 -0.4797 1.9892 0.3533 0.8635 0.5235 2.7995 1.2097 0.2040 0.7596
 -0.4268 0.1340 -0.1416 -0.2030 0.6503 -0.2270 1.0076 0.1476 0.0901 1.3991
 -0.1502 0.1695 -1.6653 -1.0553 -1.8653 -2.9352 -3.0020 -0.6771 0.9757 -0.0708
 -0.1795 -0.3893 0.5433 -0.2470 -2.8831 -1.5558 -0.4061 0.4155 -0.6975 0.0374
 2.0684 0.1130 3.3799 0.5362 3.2508 2.3480 1.6063 0.5563 2.4139 0.2582
 -0.3040 0.5583 -2.6835 -1.4340 -3.0303 -3.8706 -4.4093 -1.1781 0.5858 0.4124
 -2.0168 -0.0141 -4.9300 -1.8673 -5.6940 -5.1658 -4.0795 -1.5740 -0.6906 1.0404
 -0.7685 -0.3706 -2.4635 -0.3900 -5.0677 -2.7159 -1.4518 -0.5453 -1.8222 1.9786
 0.6901 0.8760 0.8728 -0.0519 -0.9616 -1.4375 -0.8800 0.1447 0.1252 -0.7960
 -0.7047 -0.1874 -1.2161 -0.4418 0.1822 0.2905 1.1882 -0.3356 -0.4358 -0.2763
 -0.9608 0.1181 -0.3024 -0.2430 1.8304 0.3334 2.0320 0.1723 0.1419 0.4458
 0.5070 0.2342 0.7567 -0.0057 0.0664 -0.0528 0.6705 0.1644 0.1117 -0.2425
 0.1759 -0.2595 -0.0093 -0.9956 -4.0448 -2.2302 -1.4044 0.0696 -1.4990 -0.5160
 -0.8558 -0.6305 -0.7101 -0.2492 -2.0852 -0.5501 1.6032 0.2163 -1.8966 0.1786
 -0.4386 0.1587 1.3524 0.3923 4.8728 1.4006 2.2679 0.7780 1.7288 1.5053
 1.4020 -0.6157 1.1041 -0.7228 -5.8654 -2.0153 -0.8629 0.3554 -1.9382 -0.7775
 -0.1614 0.0676 -1.4642 -1.2278 -7.8172 -4.2826 -2.6896 -0.3187 -3.2202 -1.5546
 -0.6367 -0.6350 -0.6786 0.3061 -4.8643 -0.8318 0.3955 0.4891 -3.3302 -0.9360
 2.0601 -1.0179 0.9117 -0.0598 1.6968 0.9994 2.5355 0.3447 2.0997 1.4827
 -0.0552 0.8797 -0.9358 0.0186 0.5223 -0.7757 -1.3787 -0.5503 -0.0287 -0.8871
 -0.1247 0.8769 -0.9607 -0.3577 1.0440 -1.2827 -1.4124 -0.5288 1.0134 -0.2706
 0.7694 -0.1869 0.6477 0.1171 2.1116 0.8113 2.0198 0.2120 1.2175 0.5676
 -0.4347 -1.0879 -0.9424 0.4997 -3.3294 -0.9247 1.5783 0.6694 -3.1481 -0.6760
 -1.2958 0.2217 -2.1552 0.1803 -0.5373 -0.9787 -0.3514 -0.2137 -1.6095 -0.9244
 -0.3928 0.7891 0.2151 -0.6655 1.0625 -0.6765 -1.1302 -0.1973 1.4296 0.6559
 -0.4972 -1.5698 -0.3925 0.9870 -1.4920 0.6641 4.2823 1.2716 -3.3892 -0.4902
 1.0143 -1.9043 -1.1618 0.5156 -3.8457 -0.3297 2.8788 0.5244 -2.9755 -0.5989
 0.1210 -0.6875 -0.7937 0.0822 0.5833 1.0725 2.6483 -0.3544 0.1333 -0.6651
 -2.5256 0.5482 -0.5860 0.2421 2.6883 -0.3754 0.0186 1.0113 -1.6423 -0.9233
 2.6132 -0.4839 1.2694 0.0654 -0.1484 1.4444 -0.2548 -0.1966 1.1313 0.3713
 1.9817 -0.1414 1.0010 -0.5199 -0.3153 -0.1964 -0.9240 -0.1310 1.4091 0.2945
 -0.3362 0.4547 0.2133 0.1815 2.5521 0.6898 0.2035 0.2803 0.1935 -0.2405
 -1.6342 -0.8753 -2.9934 0.1497 -0.4890 0.3753 -0.5686 -0.1726 -2.3567 -1.5552
 1.8706 -0.1613 -0.1377 -0.5515 -0.5813 0.7802 -1.2466 -0.9261 0.9563 -0.9014
 0.9020 0.3863 1.1271 -0.5868 -0.6210 -1.7298 0.2247 -0.0157 1.5484 0.9548
 -1.6103 -0.3125 -2.5740 0.4162 1.9640 1.9385 0.1525 -0.3306 -1.9362 -2.2618
 -1.8642 -0.6732 -2.1039 0.8379 1.8972 2.3591 0.8829 0.4431 -3.4697 -2.8673
 -0.5002 1.1203 -0.5014 0.4777 3.0536 1.5118 -0.3157 -0.3679 -0.8247 -1.0958
 1.9585 -0.2579 -0.2938 -1.5565 -2.3596 -1.1478 -2.5559 -1.3751 2.4496 -0.4778
 -0.3923 -0.2573 2.0374 1.0888 2.1604 1.9012 2.2106 1.3151 -0.9653 -0.5881
 -0.3435 -0.3840 1.2457 0.3578 0.5583 -0.0202 1.3260 1.1471 -1.0453 -0.1558
 1.4989 0.0549 1.2838 -0.3812 0.5373 0.3420 -0.5205 -0.2679 1.9341 -0.0191
 -0.5967 0.4683 -1.4982 -0.8892 -1.7839 -1.0813 -4.6458 -1.3631 -0.2275 -2.7770
 -0.3240 0.2209 0.6462 0.9889 1.1601 0.3204 -0.0200 0.7172 -0.9835 -0.5892
 -0.4167 -0.2857 -0.3506 0.1384 0.5163 -0.7971 1.7404 0.8480 -0.6919 1.2808
 0.7938 0.8606 -0.6967 -0.4514 0.4088 -0.0099 -4.7728 -1.7040 1.7210 -2.4241
 1.2944 0.2505 -0.6150 -0.4345 0.2043 1.3181 -3.9904 -1.7642 1.5131 -3.2349
 2.7918 -0.2014 1.0296 0.6842 0.9807 1.6714 -1.7623 -0.4690 2.6635 0.1501
 -0.4853 0.4078 1.4387 0.5551 -1.0070 -0.6735 1.3365 1.0195 -2.9809 -0.5055
 -0.7612 -0.2531 -1.3791 -0.0333 1.3926 0.7847 -0.1963 -0.4108 0.8454 0.6583
 -0.7574 -0.5906 -1.2492 -0.3831 -0.5079 -0.1942 -0.0287 -0.1033 -0.5448 -0.2068
 0.0327 0.1027 1.5311 0.3439 0.9987 0.6569 1.4756 0.6772 -0.6541 0.3000
 -0.3858 -0.2128 -1.6788 -0.0539 -4.4832 -2.3693 -3.9898 -0.5470 -1.6657 0.0050
 -0.1953 -0.9230 -1.2027 -0.0953 -0.5495 0.6886 -1.5165 -0.2325 0.2681 0.5271
 0.7090 -0.2510 0.4578 -0.6741 0.2779 0.1853 0.8108 0.0866 0.6161 -1.1096
 0.5211 -0.0647 0.2994 0.3862 -2.4124 -0.5592 -3.1779 -0.1309 -0.6299 0.9153
 -0.4002 0.3242 -0.2329 0.9097 -1.4442 -0.1589 -3.4703 -0.1383 -1.5263 0.0336
 0.1561 -0.1806 3.2735 0.2937 2.4642 2.4707 1.4126 0.9491 0.8092 0.2627
 1.2776 -1.7057 -0.7451 1.1659 -0.9528 2.3201 2.3983 0.3861 -1.2564 0.4310
 -1.4685 1.1975 -1.0281 -0.7372 -0.8837 -2.2966 -3.4610 -0.6809 0.4897 -0.3252
 -1.4569 0.5494 -1.4779 -0.4989 -1.0886 -1.9955 -2.4440 -0.4549 -0.6496 -1.2133
 0.2065 -0.4221 -0.0992 0.5540 0.4640 0.9414 1.2648 0.2306 -0.2252 0.5283
 -0.5922 -1.4357 -0.6594 0.0308 -6.8712 -0.6216 -1.3078 0.3489 -3.6889 -0.6822
 -2.1199 0.6443 0.0458 -0.7734 -2.1262 -2.0052 -2.2557 -0.2040 -0.7973 -1.3496
 0.1313 0.3679 0.0065 -0.0343 1.9617 -0.3083 0.6174 0.0012 0.1756 -0.6736
 -0.1284 -1.2825 1.4504 0.5502 -4.6918 0.9034 1.1955 0.8846 -2.5608 0.1330
 0.1855 -1.4267 0.2845 0.6100 -5.1650 1.0942 -1.2024 0.2059 -1.7481 0.5039
 -1.5273 0.3708 -0.1169 0.4218 0.3575 -0.3343 1.1243 0.2301 -0.2829 1.1617
 -1.0481 0.3423 1.1745 0.3383 4.0707 2.8363 1.1433 0.2317 0.0478 -2.6291
 0.9840 -0.2380 -0.4184 -0.8366 -3.9378 -2.4647 -1.8255 -0.5742 0.7840 1.4514
 0.6100 -0.4016 -1.3936 -0.7429 -3.8730 -1.7942 -2.6254 -0.7709 -0.3906 -0.0503
 0.1950 0.2989 0.9786 -0.0932 2.0833 1.2476 0.8324 -0.0428 0.9275 -0.5368
 -2.9333 -0.7688 -2.5119 0.2745 -3.3052 -1.2990 0.8734 0.0111 -3.0704 -1.1642
 -0.2916 -0.1978 -2.2718 -0.6838 -4.6320 -2.8736 -1.2821 -0.8508 -0.8891 1.5270
 0.8387 -0.3026 -0.5391 0.2493 0.1092 0.7255 -1.1689 0.0734 -0.5786 -0.2675
 -2.9771 -0.3054 -1.6705 0.6352 0.1435 0.2609 3.2496 0.2046 -1.8521 0.0540
 -3.3171 -0.1263 -0.6947 0.2815 -1.5375 -0.4149 1.8737 0.1659 -1.9577 -0.3336
 -0.4152 0.2845 -1.2717 -0.4348 -0.5847 -0.7741 -0.6563 -0.5795 0.7337 1.3221
 0.5934 1.0088 -0.6742 -0.0885 2.2634 0.3575 -2.0540 -1.3740 2.2087 0.4979
 -1.2193 -0.4968 -0.0711 0.1732 -2.6653 -1.2649 1.7429 1.1066 -2.8719 0.1162
 -1.1852 -0.5559 -0.6785 0.3012 -3.2673 -1.3404 -0.5515 0.6428 -2.8096 -0.8527
 0.2548 0.6082 0.1687 0.2191 1.7084 0.0918 -0.0777 -0.2208 0.9566 0.6897
 -1.8147 0.4331 -4.2261 -0.7161 -2.8340 -1.4455 -3.0691 -1.7333 -1.7016 -0.6979
 -1.5445 -0.4443 -2.4475 0.4381 -3.9037 -2.0708 -0.8730 0.5215 -3.1379 -0.2551
 0.9455 -0.5785 2.0955 0.1155 -0.2185 1.4196 0.1582 0.4126 0.0904 -1.5637
 -0.6380 1.1795 -2.8791 -0.5686 0.4410 -0.2043 -1.9309 -1.7953 0.6349 0.1766
 -0.9639 0.9967 -3.1711 -0.5622 -1.4000 -0.9971 -0.8210 -1.7359 -0.2511 1.2552
 0.3113 0.5722 0.6952 -0.5463 -0.0663 -1.3041 0.0367 -0.0892 1.4115 0.2226
 0.7837 0.3373 1.1569 0.7274 -1.1705 0.3484 -1.9520 0.2530 -0.0430 1.3628
 -0.1892 -0.7227 -1.5204 -0.2703 -0.5684 -0.0415 1.6949 -0.2276 -0.5975 -0.5961
 -0.7154 -0.9577 -1.9207 -0.3558 -3.1826 -0.5080 -0.3598 -0.4215 -1.6330 -0.8390
 0.8109 -0.0042 0.7864 0.1213 0.6748 0.6511 -0.3600 0.1350 0.8908 0.7901
 1.5282 0.4031 -0.1970 0.0681 -3.7693 -0.9852 -3.1407 -0.8880 -0.3642 -1.4077
 0.2077 -0.8685 -1.1596 -1.1892 -1.8606 -0.6511 -0.6618 -0.7726 0.7999 -1.2880
 -1.1556 -0.1160 -0.0755 0.4226 1.0047 0.8497 1.2135 0.1901 -1.1008 0.1586
 2.7321 0.8869 1.8382 0.2691 0.4650 -0.0218 -1.4393 -0.4971 2.7400 0.1206
 2.2167 0.7201 0.9700 0.7461 -0.0397 0.4134 -0.0199 -0.3053 1.2178 0.4343
 0.1175 0.0191 -0.2152 -0.2431 1.1162 -0.8929 1.1148 0.3159 0.7800 1.3883
 0.5459 -1.0006 2.3517 0.1406 -0.6682 1.0022 2.4779 0.7761 1.2185 0.9618
 -0.2767 0.7578 -0.9523 -0.1393 1.7612 0.1226 -0.7089 -0.4559 -0.3733 -1.5374
 -1.4189 0.4028 -1.7160 -0.0746 -2.1858 -1.0671 -1.5005 -0.4946 -2.4975 -1.7599
 0.1415 -0.0550 1.4544 -0.0747 1.1542 0.2818 1.3490 0.4914 0.9919 0.2237
 0.7887 -1.1976 0.6450 0.9918 -0.1375 1.7416 1.7242 0.6376 -0.6958 0.8441
 -2.0993 0.9636 -1.8408 -0.3151 -1.0280 -2.3923 -1.8368 -0.2377 -2.4654 -1.2658
 -0.3413 0.1993 -1.0880 0.3435 -1.4679 0.4433 -1.2492 -0.4650 -1.1121 -0.3204
 1.0950 -0.7637 2.3142 0.7889 3.0146 2.1887 2.9625 1.2903 1.0815 2.1071
 2.0914 -0.6751 2.5814 0.7902 4.8025 3.3236 3.6920 0.8308 2.8590 1.6539
 0.2854 0.0157 0.4275 -0.4231 0.0223 -0.4569 -0.0899 0.2904 0.0063 -0.4352
 -2.8135 0.8730 -0.4074 -0.1973 2.4695 -0.2861 2.9908 0.3017 -0.7025 0.9149
 2.2797 -0.1791 0.4290 0.3072 -0.3365 0.8433 -1.7573 -0.4351 0.9113 -0.4274
 1.3037 -0.5590 -1.1598 0.2800 -2.7199 0.3948 -1.3513 -0.7702 -0.7375 -0.1947
 -0.6840 0.3217 -0.4492 -0.1834 1.1064 -0.3745 0.8686 0.0272 0.0306 0.8448
 -0.9689 -0.0252 0.9257 0.4514 1.0804 2.5219 1.7664 0.3862 -1.3864 -1.2488
 1.8891 -1.1082 -1.9303 -0.0275 -5.2389 -0.8034 -2.8243 -0.6963 -1.0016 -0.1163
 0.7350 -0.1308 0.5351 0.2391 0.2191 0.7256 0.1848 -0.2172 1.1806 -0.0261
 -0.8800 0.3398 2.0281 -0.0627 2.7316 1.4749 2.2132 0.7053 0.3301 -0.4120
 -0.6908 1.1301 2.7095 0.1315 5.9534 2.1969 2.2744 0.6997 1.3656 -0.1968
 1.6374 -0.2019 1.8185 -0.3151 0.6977 0.7374 1.9552 0.1539 0.5960 -0.7473
 0.5090 0.9162 -2.1549 -0.2948 -0.0626 -1.8174 -1.8114 -1.0842 1.5720 1.0393
 0.3129 -0.6506 2.1453 0.8535 0.7094 2.1659 1.0451 1.0717 -0.8453 -0.5731
 -0.2835 -0.3370 0.8661 0.9426 -0.0021 1.6946 0.3612 0.4965 -1.4764 -0.9946
 0.6822 0.2727 0.0541 -0.0717 -0.3251 -0.2405 -0.2451 -0.1342 0.3270 0.0287
 0.0141 0.6499 -0.8654 0.5474 2.2849 0.6416 0.2303 -0.8658 1.6492 0.5949
 -0.4629 -0.8523 1.8046 0.5343 -1.3005 1.5592 1.5775 0.9594 -2.3631 -2.2962
 -0.5612 0.3722 0.7347 0.1687 1.8202 0.9488 0.9323 0.1068 -0.0620 0.7344
 0.5476 0.8268 -0.0037 -0.2279 2.5376 -0.2061 1.0926 -0.6522 2.3268 1.2059
 1.3499 0.7745 0.6170 0.0157 3.1029 -0.0064 0.1159 -0.4465 3.4043 1.9312
 -0.9723 -0.0860 -1.0508 1.2462 2.5789 0.7347 1.1613 0.7692 -1.6336 0.2073
 2.4804 0.0209 2.3866 -0.5977 1.0673 0.3016 0.0247 0.2006 2.6072 0.1777
 -1.6798 -0.2910 -0.7315 0.3222 0.3643 0.4986 0.0974 -0.0014 -0.6885 0.1114
 -0.6521 -0.2310 -0.4802 0.3153 0.7146 1.1751 0.0456 -0.3755 0.3082 -0.0007
 0.7322 -0.1732 0.6532 0.1095 1.2499 0.1919 0.8826 0.3177 1.1027 0.3041
 0.4784 0.7066 0.2931 0.1907 1.5123 0.8637 -1.6760 -0.3698 1.3436 1.3148
 -1.8385 -0.3412 -2.4269 0.5537 0.2954 0.5767 0.4178 -0.4810 -1.7761 -0.2152
 0.6280 0.3147 0.5213 0.2508 0.5437 0.3767 0.2534 -0.1365 0.9718 0.6176
 0.5930 0.5747 0.2470 0.3797 2.1394 0.1820 -0.1871 0.3301 0.8275 1.3076
 0.2278 0.3591 1.3485 -0.0481 1.7997 -0.1503 -0.0988 0.7473 1.4286 1.4211
 0.9082 -0.4824 -0.2943 -0.6813 -0.1001 1.0336 -2.9989 -0.6924 1.6470 -1.3419
 0.6729 -0.1001 2.7822 0.2741 2.5960 1.0623 3.7368 1.2401 0.1347 0.3632
 -1.8339 0.7254 -2.2604 -0.6669 -1.6918 -2.0312 -3.0879 -0.9898 -0.1621 0.2018
 -1.1077 0.8547 -0.5480 -0.1286 -0.1079 -0.4798 -1.8554 -0.5694 -0.0082 0.1661
 -0.2743 0.1274 0.2736 -0.1820 1.3168 0.2233 0.3070 0.2899 -0.0067 -0.1158
 1.5626 0.1133 3.0006 -0.1232 0.3322 0.3611 0.7383 0.3584 2.4264 0.6840
 -0.5484 0.6014 -1.8913 -0.0371 -1.8495 -0.2070 -4.1358 -1.0698 -0.8081 -1.1908
 0.6364 0.1100 1.0168 0.1420 2.1786 0.9341 1.6966 0.2204 1.4361 1.0108
 1.9355 -0.3995 2.7311 -0.4106 1.4896 0.9987 0.9061 0.3934 2.7743 0.0521
 0.7095 -0.1255 1.9827 -0.9021 0.2119 -0.7463 1.5025 0.4124 1.9072 0.5669
 -0.9396 0.6914 1.1793 -0.5678 -0.8027 -1.6257 -1.4366 -0.0762 -0.1435 -0.9770
 -0.2464 -0.2210 -0.5692 0.7039 2.7318 1.2463 1.8037 0.5998 -0.4823 0.2892
 0.5084 0.2242 -0.4380 -0.8480 -4.3824 -2.5945 -2.1457 -0.7359 0.2507 0.5547
 0.5257 0.0381 -0.2515 -0.1538 -1.9288 -1.2301 -1.1836 -0.4047 1.0414 1.2942
 0.1106 0.0671 -0.2095 -0.1680 -0.1937 -0.6965 -0.9019 -0.1497 0.3070 -0.2334
 -0.9469 0.1439 0.8350 0.2749 2.4299 0.3434 3.8451 0.8257 0.0163 2.3212
 0.8283 -0.2202 0.5905 -0.0842 -2.3408 -0.7754 -1.9275 -0.5092 1.1398 0.2286
 0.0768 0.5613 0.9805 0.0658 2.7717 0.5367 1.2167 0.2225 1.2608 0.7791
 -0.9387 0.4914 1.3833 -0.1365 2.8881 0.0218 2.6556 0.8201 -0.1091 0.4886
 -0.3503 0.4145 0.3689 -0.1313 1.0825 -0.6894 3.1409 0.6632 -0.9050 0.7195
 -0.7900 -0.6175 -2.5775 0.2931 -4.2501 -1.6866 -1.0796 -0.1124 -2.5724 1.8850
 1.5648 0.2665 1.6463 -0.4034 2.3532 1.8751 -0.2306 -0.4238 2.0541 -1.3558
 -0.3157 -0.6099 -0.1667 0.3163 -2.2016 -0.9651 2.0399 0.7599 -1.8924 0.8091
 -0.0879 -0.0994 1.0529 -0.1768 -0.6031 0.1553 1.9592 0.4893 -0.4511 0.6727
 0.4321 -0.2538 0.4057 -0.2158 -0.9727 0.0862 0.2672 0.0894 -0.3655 -0.0461
 -0.2700 0.5683 -0.8095 -0.0575 1.6909 -0.3294 0.5156 -0.0244 0.8538 0.5813
 -1.8239 -0.1763 -0.7116 0.1033 -1.8848 -0.6943 0.4746 0.4552 -2.1039 1.2454
 1.3909 0.3142 1.3403 -0.1404 1.9775 0.6507 1.0415 0.0194 1.9089 0.8330
 0.0164 0.0808 -1.7091 0.1791 -0.1289 -0.7984 -0.7185 -0.1877 -0.1059 0.8580
 0.9906 -0.2883 -0.9843 0.5884 1.4012 0.4767 1.0143 0.2236 0.0035 0.2268
 -0.8554 -0.8311 -0.7764 0.0325 -3.2705 -0.5080 -0.3766 0.2722 -1.6569 -1.4127
 0.9522 0.5833 2.0465 0.6394 2.8845 1.2998 1.4674 0.2871 0.8620 0.3130
 -0.9586 -0.4953 -1.3879 0.1664 0.6473 0.3416 1.4052 0.2415 -0.7974 -0.4726
 -0.5114 0.1344 -0.7762 0.4200 1.4391 -0.1928 2.1332 0.2457 0.1547 0.6469
 -0.1967 -0.1431 0.1837 0.5185 0.0610 0.2273 0.9743 0.3804 -0.8170 -0.3100
 1.9270 0.4488 1.5926 -0.8981 2.5518 0.0644 0.3494 -0.3915 3.4992 0.1520
 -1.2837 -0.1294 -2.0851 -0.1131 -2.6964 -1.9103 -0.6539 -0.3201 -0.5608 0.0973
 0.5736 0.2622 1.7215 0.3896 3.1196 0.9586 2.0930 0.7870 0.9980 0.5594
 1.0624 -0.1972 1.2034 -0.6451 0.3586 0.1583 -0.7867 -0.0303 1.5095 -0.9580
 1.6061 -0.0956 2.1995 -0.4589 3.5174 2.2553 0.3114 0.0655 2.2585 -1.6977
 -0.7906 0.1159 -0.9872 -0.9202 0.0937 -0.6790 0.6565 -0.8098 0.2795 -0.7854
 0.8032 -0.3586 0.7053 1.1873 1.6342 2.3184 1.0740 0.6450 0.0184 1.3620
 0.1249 0.6358 -0.3708 -0.8068 0.9628 -0.2185 -1.3184 -0.8468 1.0502 -1.5796
 0.7160 0.3567 -0.0777 -0.4811 2.5064 0.7621 -0.2682 -0.4360 1.5090 -0.0195
 0.1401 -0.2736 -0.4391 0.1126 0.7051 1.0513 0.1900 -0.2003 0.1095 -0.1724
 0.1410 0.5221 1.0364 0.2886 2.9226 -0.3857 1.1245 0.8612 0.2882 1.0242
 -0.8472 0.2589 -2.0028 -0.9941 -1.1953 -2.0306 -1.4363 -0.7996 0.4185 0.1216
 0.9782 0.0092 1.3954 -0.0227 2.7018 1.4198 1.5264 0.2477 1.4948 0.4904
 -0.7358 0.1642 0.1889 -0.2104 0.7323 -1.0110 0.6003 0.3384 -0.3457 0.0488
 -0.1824 0.6233 0.7990 0.2508 2.6100 -0.0133 -0.3497 0.2621 0.3462 -0.1545
 -0.9685 0.8287 -2.8844 0.4982 -1.5266 -1.8478 -2.5744 -0.4092 -2.1528 0.1295
 0.1718 0.0437 2.4588 0.0594 2.8142 2.0289 1.3144 0.2721 1.9621 -0.4918
 0.3728 0.2787 -0.7394 0.1987 -0.3670 -1.3022 -2.2897 -0.2003 -0.0132 0.3070
 0.8762 0.5770 1.2327 -0.1041 1.6034 -0.5574 -0.7108 0.1617 1.6008 -0.2701
 -0.7137 0.4672 -0.4817 0.0655 0.6354 -0.4439 -1.3956 -0.1702 0.2109 -0.5613
 1.5389 -0.7094 1.3061 -0.2402 0.1513 0.9608 0.5989 0.3928 0.7127 -0.0339
 -0.5034 0.4342 -1.4617 -0.5819 -2.8344 -3.0397 -2.5165 -0.3267 -0.7660 -0.1993
 0.5907 0.5280 1.6536 0.1757 2.7555 0.8897 1.5103 0.3181 1.0915 0.1632
 -0.3658 -0.3215 -1.4614 -0.0229 -2.1263 -0.9186 -1.2530 0.0225 -1.5896 0.0237
 0.4354 -0.5663 -0.5589 0.2553 -1.7494 0.2427 -1.6065 0.0567 -0.5795 0.7025
 2.9513 -1.3025 1.0302 -0.1768 -3.0600 1.2124 -1.4594 -0.3387 1.1440 -0.7389
 -1.1679 1.1414 -0.0847 -0.2923 3.0350 -0.6393 0.4062 -0.3922 1.5586 1.6300
 0.5362 -1.1384 0.4762 -0.1339 -2.8642 0.2565 -1.1947 0.4476 -0.9820 -0.2761
 0.1503 -0.4334 0.0108 -0.1894 0.0872 -0.5040 -0.5750 0.3390 0.4485 1.2023
 -0.0627 -0.0892 -0.9279 -0.5492 -1.3693 -1.2645 -2.3668 -0.5282 0.9056 0.7536
 0.4454 0.0803 2.6676 0.0791 2.0060 1.4572 3.2116 0.7103 -0.2005 -1.1673
 0.8003 -0.9992 -0.4989 -0.4746 -3.4318 -1.1734 -0.6236 0.1445 -0.9989 -0.3044
 0.5935 0.0697 0.2439 0.3249 2.6661 0.7177 0.6919 0.2596 1.3060 1.0848
 1.2853 -0.5816 1.7377 -0.3431 -1.7576 0.9954 0.8823 0.0561 -0.4113 -1.8389
 0.8999 -0.3630 3.0859 -0.1165 -1.3796 1.5053 2.2177 0.3952 -0.3602 -1.4443
 -2.0482 0.0180 1.5491 0.6059 2.2264 0.8453 2.8205 1.1651 -1.7157 -0.8892
 1.5498 0.5387 0.6521 -0.1368 -1.5163 -0.5455 -0.6789 -0.1970 0.7112 1.4311
 -2.3163 -0.3511 -0.4271 -0.2123 -1.6545 -1.2169 0.6090 0.4328 -1.9280 -1.2227
 -1.0093 -0.1632 0.1126 -0.5243 -1.7474 -1.3211 -0.5044 0.4655 -1.0788 -0.9540
 -0.9356 -0.0524 -0.0176 -0.4524 -3.2208 -1.9207 -0.9223 0.2599 -1.4127 -0.1475
 1.1496 0.0492 0.5064 1.1038 2.8357 2.7108 2.9567 0.1233 -0.6298 0.4766
 -1.8156 -0.5183 -1.0819 0.0589 -1.3766 -1.0909 0.3056 0.5958 -2.6161 -1.4243
 0.5977 0.1714 1.5261 -0.3790 1.4927 0.5259 -0.0175 0.2195 1.2414 -0.0345
 -0.1006 -0.0396 0.5765 1.1606 2.2406 2.0994 3.5040 0.5326 -1.7113 -0.1133
 -0.3171 0.1889 -0.1500 1.4355 2.5387 2.0177 4.6859 0.3392 -1.4715 1.1331
 -0.5659 0.0567 -2.8016 0.0519 -1.3193 0.0312 -1.3375 -1.0366 -0.8902 0.6758
 1.6073 -0.5240 2.8962 0.6212 1.9658 1.4161 4.2703 1.1544 1.5715 0.8679
 -1.4169 0.1375 -3.3538 -0.6197 -3.2351 -1.8501 -1.8530 -1.1056 -1.8449 0.0495
 -0.6634 -0.2789 -1.6762 -0.5763 -2.1111 -1.8640 0.0040 -0.3773 -0.7563 0.0602
 -0.2585 -0.6526 -1.1900 -0.2713 -3.2080 -1.2286 1.0980 -0.0785 -1.4525 0.3622
 1.3375 0.0522 1.3802 1.5756 4.7461 3.8259 0.8946 0.4309 1.3877 -0.4808
 -0.4660 -0.3750 -2.6101 -0.7627 -2.9117 -1.0512 -2.4949 -0.9997 -1.4002 -1.5508
 -0.2874 0.2071 0.3516 -0.1470 0.7285 -0.9210 0.5668 0.2443 0.6009 0.7412
 1.0961 -0.1088 0.0083 1.2656 2.7729 3.6770 0.3798 -0.1789 0.2709 -0.3050
 1.4216 0.3017 0.1661 1.5099 4.7778 4.3743 0.9495 -0.1898 1.3131 0.2493
 1.1441 0.3685 1.3825 0.2202 -0.7360 0.6827 -0.9902 -0.2497 0.5911 -1.2173
 -0.7492 0.3076 0.5984 0.1687 5.7163 2.1210 3.6224 0.6391 0.7535 0.6576
 0.1354 -0.0269 -1.4564 0.1694 -3.8502 -1.6043 -2.4948 -0.3837 -1.4315 -1.2341
 -0.9708 -0.0469 -2.2518 0.0314 -2.3897 -1.4878 -1.4516 -0.1250 -2.2708 -0.6555
 -1.2146 -0.0981 -1.9456 0.2963 -0.5186 -0.3839 0.4233 0.0642 -2.0518 -0.8423
 1.4407 0.3986 3.3601 -0.1228 5.2349 3.4016 0.4580 -0.2850 4.0531 0.1125
 -0.7494 -0.0172 -1.7256 0.2040 -3.1643 -1.6383 -3.0189 -0.3319 -2.0980 -1.6011
 -0.4883 -0.0358 -0.9751 -0.3682 -0.8536 -1.0614 -0.5643 0.0346 -0.4787 0.6707
 1.1576 0.5142 2.6872 0.4368 4.5507 2.9421 -0.2063 -0.2017 3.5073 -0.6985
 2.3939 0.8850 4.2703 0.1544 7.0188 3.6693 0.5668 -0.2601 5.9183 -0.2643
 0.1725 -0.4002 0.2520 0.6013 2.1779 1.0571 1.7606 0.2907 1.0133 1.6288
 2.7418 1.1583 2.5961 -0.2189 3.4686 2.0581 0.7289 -0.5114 2.7956 -0.7495
 0.2741 -1.0083 -0.3900 -0.1570 -1.2290 0.4148 -0.2976 -0.0788 -0.1525 -0.2969
 0.8912 -0.7642 -0.4718 -0.3852 -2.3001 -0.2184 -1.3661 -0.4338 0.0378 -1.4166
 1.7780 -0.1705 0.2157 -0.4009 0.0077 1.2836 -0.6222 -0.8076 0.9336 -1.3813
 -0.7021 1.4181 1.9040 0.5329 2.8439 0.1226 0.6032 0.3596 0.9467 2.1107
 -0.7014 -1.1814 -2.1973 -0.1462 -4.0462 -0.9797 -2.8959 -0.4557 -1.6908 -0.4785
 0.1647 -0.0878 0.1594 -0.4210 -1.1688 -1.1489 -0.4610 0.0004 0.1484 -0.6890
 -0.0401 1.0044 1.8154 0.1490 3.1268 1.0931 0.0833 -0.1327 1.9670 2.0819
 0.6039 1.4247 3.5508 0.3767 5.2679 1.7221 2.0268 0.4881 2.5189 3.1109
 -1.0330 0.5328 0.1341 -0.0302 0.4486 0.4238 -0.5545 0.0999 -0.5380 -0.0352
 1.3848 0.1557 1.6295 1.6297 5.9079 1.7355 1.9853 1.0332 2.3967 2.1032
 -1.6532 0.3115 -0.3545 -0.0679 -1.2750 -0.4012 -0.5482 0.0602 -2.2577 -1.4650
 -1.2512 -0.0982 -0.6262 0.0535 -0.6969 -0.2761 -0.5009 0.1695 -1.9505 -1.0943
 -0.5221 0.3153 0.0446 0.9848 1.9403 0.3506 -0.4947 0.4875 -0.5260 -0.3551
 0.9125 -0.3301 0.3820 0.2901 -0.2870 0.0347 0.7792 0.2595 1.8538 3.0025
 -1.7562 -0.2746 -0.7386 -0.5284 -4.9066 -1.1748 -1.7429 -0.2549 -3.1279 -2.1764
 -0.7243 -0.2068 -1.1553 -0.3822 -0.3644 -1.1494 -0.0903 0.0516 -0.7655 0.0022
 -0.3119 0.3538 0.4293 0.6359 -0.5059 -0.6308 0.1176 0.4679 0.6954 2.4247
 0.4117 0.1395 1.1817 1.0915 1.6209 0.2317 1.6597 1.0644 1.6660 3.3075
 1.5703 0.2594 1.3195 -0.3780 -0.2258 -0.2490 0.6762 -0.5397 2.0908 0.5375
 0.2362 -0.2467 1.8942 -0.6100 3.2623 1.8883 -0.7392 0.4655 2.4075 0.5553
 0.5998 -0.4127 -1.4685 0.2639 -2.4576 -0.2695 -0.8343 -0.7260 -0.4776 0.1169
 -0.5619 -0.5078 -2.2257 0.1637 -3.4144 -0.7318 -2.2919 -0.5378 -1.7539 -0.5376
 0.6177 -0.6942 -0.2400 -0.2829 -1.2826 0.8647 -2.0735 -0.3979 0.5677 0.2310
 -1.0692 0.5007 1.5795 -0.7066 2.5100 -0.5963 2.4839 0.6717 1.7779 0.5953
 -1.4599 -0.4743 -3.4350 0.4255 -4.5171 -1.8873 -0.9280 -0.6342 -2.7382 0.1341
 0.0802 -0.1250 -0.5811 -0.3388 -2.3160 -0.7626 -1.5036 -0.1998 -1.3368 -1.1856
 -0.1375 -0.0906 0.9949 -0.8831 0.8944 -0.5648 1.9279 0.1396 2.4833 1.7000
 0.6994 0.1087 2.8431 -1.3157 3.8037 0.9610 3.3770 0.3066 4.2752 1.3916
 -0.3806 0.3231 0.3076 0.8045 2.5065 0.7450 2.3970 0.7582 -0.6612 1.6228
 -0.7083 1.1473 2.0433 -1.1550 0.0033 -2.5595 -0.0750 -0.0225 1.6794 -0.1749
 -0.7421 -0.1535 -0.1605 0.5546 -0.0726 0.9057 -0.2207 0.2666 -1.1608 -0.6879
 -1.0357 -0.3873 -1.1131 -0.1196 -2.8014 -0.8192 -1.9637 -0.2802 -1.2595 -1.1568
 -1.5388 0.3798 0.9778 -0.0791 -1.5315 -1.2084 -0.0359 0.3417 -0.9118 -0.8586
 0.5530 1.1324 0.0845 -1.0894 2.0625 -1.5460 1.6751 -0.4878 2.1284 1.5627
 -1.1147 -0.4844 -2.7992 0.0862 -3.4428 -0.3363 -2.5750 -0.6091 -2.3096 -0.9766
 0.2341 -0.6554 -0.2066 0.1675 -1.0647 -0.0853 0.0554 0.1100 -0.8501 -0.9733
 -0.4420 1.3991 0.8322 -0.8369 1.8179 -1.5307 2.4423 0.0609 0.7065 0.7910
 -0.0308 2.1474 1.6891 -0.5231 4.6891 -1.3051 3.7365 0.2410 1.5487 1.5186
 2.0082 -0.1939 1.9023 0.1426 2.1272 2.3919 1.6898 0.1013 2.0745 -0.2448
 -1.2628 -0.1057 -3.6173 -0.0200 -2.2886 -3.3779 -0.2660 0.1007 -1.5115 3.4655
 0.3186 -0.0348 0.2531 -0.1683 -0.2334 0.5828 -0.3945 -0.5020 0.9409 -0.4067
 -1.2922 -0.1484 -1.7024 -0.4404 -3.2605 -1.4167 -1.6732 -0.5556 -1.4383 -0.3730
 -1.1420 -0.3240 -3.1130 -0.0968 -2.4961 -1.6264 -0.5799 -0.6190 -0.9835 2.0065
 1.7507 0.3491 0.6718 0.5458 1.8638 -0.3295 1.2968 0.7919 0.5045 0.9488
 0.3355 -0.0743 0.2500 -0.5308 -2.3259 -0.2980 -1.1545 -0.7199 0.2803 -1.7548
 -1.0290 -0.3038 -1.2054 0.2170 -0.5944 0.2999 -0.7455 0.0316 -1.7910 -0.8058
 1.9501 0.0933 -0.7299 0.4938 2.2904 -0.4459 1.4435 0.2488 1.5985 1.8219
 3.6783 -0.1024 0.2754 0.9146 3.6741 1.2246 2.2800 0.4983 2.5465 2.8033
 0.1979 0.7431 2.1741 0.3895 5.9062 1.6998 2.5829 0.4596 2.1290 0.2778
 0.6067 -0.7653 -0.0650 -1.0144 -3.8142 -1.3048 -1.0880 0.2870 -0.5025 -1.7793
 -0.8178 0.5315 -0.2112 0.3676 0.3310 -0.1193 -0.0575 0.0491 -0.7226 0.4472
 -0.8889 -0.1638 -1.8688 0.0242 -4.1200 -1.5482 -1.5231 -0.3709 -2.3826 -0.2512
 -0.5823 0.1572 -0.6973 -0.3768 -2.5777 -1.2540 -1.5740 -0.1196 -1.0334 -1.2640
 2.3290 -1.0130 2.6229 -0.1431 3.9185 2.5050 2.4565 0.9055 2.6877 -0.5015
 -1.2092 0.0935 -1.5666 0.7109 -0.8943 -0.4385 -0.0515 -0.0644 -2.2994 0.9983
 -0.2002 -0.0957 -0.8575 -0.1254 -2.2826 -0.5305 -2.2828 -0.6404 -0.4702 -1.1999
 1.8450 -0.4584 2.5377 -0.3037 4.4056 2.2309 1.3032 0.9275 2.3736 -1.0354
 1.8286 -0.3343 4.7597 0.1044 7.8158 3.6054 2.9157 1.6925 3.6929 -1.3508
 0.9275 0.5882 0.4358 0.1111 2.9332 1.0576 -0.2870 -0.1302 1.7168 1.5438
 0.0248 -0.1296 0.4538 -0.9827 0.9108 -1.2111 2.5394 -0.0161 0.3370 -1.1819
 0.7493 -0.2650 -0.1264 0.1176 -1.0305 0.2537 -0.3076 -0.1803 0.6553 0.7264
 -0.3787 -0.6387 -1.3857 0.0334 -2.4421 -0.5175 -0.4762 -0.2427 -1.0547 -0.3545
 0.9586 -0.2640 0.2721 -0.5796 -0.7188 -0.4588 0.8654 -0.4899 0.9201 -0.0037
 -0.9414 0.8126 1.8589 -0.2442 4.7604 0.7250 1.4054 0.6690 0.2699 -1.2189
 0.1820 -0.6055 -1.0864 0.3146 -2.5441 0.4217 -1.7181 -0.2807 -0.6464 -0.3952
 -1.2762 -0.1879 -1.5734 -0.0007 -1.9203 -1.1840 -1.8464 -0.2634 -1.0577 0.0816
 0.6027 0.5508 2.6561 -0.5557 3.6174 0.5530 1.4651 0.3718 1.5447 -0.9534
 0.3545 0.9701 2.6553 -1.1239 5.9276 0.5915 1.4776 0.0486 3.0378 0.0277
 1.1436 0.1474 2.4227 0.0592 1.4442 0.3092 0.2818 0.6138 2.1519 0.3121
 -0.4485 0.2338 -2.6257 0.7713 -0.4106 -0.0304 -0.6406 0.0285 -3.7326 -0.1751
 -0.3408 0.2195 0.9311 0.0394 1.1947 0.3412 1.3745 0.3300 0.4692 -0.0453
 -0.4570 0.0316 -0.2294 -0.2906 -0.8471 0.1301 -0.1106 -0.2953 -0.9079 -1.0152
 -0.5291 0.2755 -0.3577 0.7961 0.5673 0.6383 1.2827 0.5766 -2.5392 -0.1044
 0.5802 -0.0045 -1.7840 0.1052 -1.1560 -1.0345 -2.4330 -0.4990 -0.0112 0.7923
 -0.3010 0.1090 1.1056 -0.4579 0.3887 0.2796 0.5980 -0.2115 1.0360 -0.7793
 -0.4415 -0.2831 -0.8533 -0.5200 -4.3980 -1.1241 -1.8352 -0.4523 -1.5109 -0.5165
 -0.0549 0.0397 -0.9867 0.8219 0.1971 -0.2335 -0.2152 0.3906 -1.5072 1.1199
 -0.3731 0.7167 -1.0953 0.5888 -0.2508 -2.0694 -1.9845 0.4598 -1.2283 1.4642
 -0.3412 -0.0363 1.0073 -0.4975 1.8631 -0.0892 1.9044 0.4375 1.0539 1.4745
 3.0602 -1.4474 1.3147 0.6718 -1.2434 2.6846 -1.1399 -0.0135 0.8782 -2.5709
 0.2866 0.3857 -0.2006 -0.0748 1.0001 0.1798 0.8964 -0.3104 0.6070 1.0522
 -0.2084 0.1323 -0.9736 0.5059 -0.5382 -0.3635 -0.6188 -0.2840 -0.7193 -0.0647
 2.5950 -0.8250 1.1575 0.5994 0.7946 2.8079 0.9896 -0.1303 1.2840 -0.7989
 0.3000 -0.7044 1.1046 -0.2164 -2.4430 -0.0935 -1.3937 0.4697 -0.5930 -1.0853
 -1.0083 0.7003 -1.3775 0.2627 -0.5205 -0.8711 -0.0705 -0.2907 -1.2403 1.2957
 -1.1205 -0.2940 -1.2710 0.2690 -2.6879 -1.3931 0.3079 -0.0253 -1.6205 -0.0987
 2.0502 -1.0641 2.1729 0.1032 -1.0897 2.4086 0.5727 0.2945 0.3656 -1.3532
 3.1602 -1.7875 2.8558 -0.6183 -3.0692 1.7312 1.0316 0.3717 1.2040 -0.5654
 -0.3378 0.6346 0.1568 -0.2101 -0.2149 -0.8634 0.8394 0.2113 -0.7077 0.1928
 -2.1813 -0.0651 0.8246 0.2484 3.8285 1.6484 0.5915 0.4539 -0.3586 -1.1264
 1.1163 0.2730 1.1202 0.4202 1.4141 0.9275 1.0114 0.2852 0.6053 0.2825
 0.3509 -0.3929 -0.0407 0.1015 -0.3096 0.9081 -0.7427 -0.1201 0.0543 -0.2111
 -0.9368 0.5063 1.5847 0.7457 5.3301 2.5560 1.6317 0.5390 0.4825 -0.5543
 -1.3907 -0.4431 -0.2167 -0.3291 -1.4457 -0.9632 0.9618 0.1989 -1.2427 -0.4317
 1.6617 -0.4642 0.5497 0.3997 -1.1178 0.9779 0.0180 0.0253 0.5484 0.1128
 -0.7799 -0.2888 -2.2816 -0.1418 -1.4265 -0.2497 -0.7316 -0.4852 -1.1106 0.0201
 -1.4212 0.2229 0.7865 0.7045 3.5101 1.2003 3.0057 0.5386 -0.3677 -0.2724
 -2.6517 0.3791 1.2261 0.7658 3.6965 0.6775 5.2111 1.3856 -2.4204 -1.0240
 1.4638 -0.3632 -0.0115 0.2184 0.7592 0.2428 1.4452 0.0630 1.1589 0.6213
 -1.2202 0.6602 -2.1024 -0.2454 -3.7943 -1.2525 -4.1422 -1.1776 -1.6982 0.0215
 0.9446 -0.1659 1.3532 0.3152 3.3154 1.7035 1.7855 0.4441 1.8765 0.5577
 -0.5013 0.1684 0.8766 -0.0417 0.3096 0.1118 0.0157 0.0906 0.1726 -0.5909
 0.4429 0.5757 -0.3682 -0.0009 1.0660 0.4050 -2.2312 -0.7217 1.7471 0.9806
 -0.1139 0.1829 -1.1344 0.0413 -2.6772 0.1412 0.5073 -0.4506 -2.6803 -0.4483
 -0.2044 -0.0915 1.5293 0.2075 3.1519 1.3488 2.5021 0.5376 1.1370 -0.1070
 0.0744 0.2786 -0.4117 -0.2847 -1.1348 -0.7913 -1.7479 -0.5206 0.1420 -1.3340
 0.7174 0.5363 -0.9944 0.1763 0.3883 1.6715 -0.8721 -0.9001 -0.0179 0.6079
 1.5116 0.1021 -2.3854 0.2484 0.7579 2.1630 -0.4376 -1.3648 -0.0497 0.5478
 0.0713 0.1564 1.0694 -0.0310 3.2065 1.2295 0.9165 0.5555 0.5036 -0.7162
 0.3317 -0.6370 -0.4942 0.4547 -5.0567 -1.3161 -1.4490 -0.1462 -0.7378 0.3717
 0.0108 0.6302 1.4695 -0.2111 2.9385 0.9221 0.6404 0.1508 1.1999 0.1469
 -0.2989 0.1204 -0.8715 0.0107 -0.8052 -0.4595 -0.0783 -0.3008 -0.3171 1.0848
 0.6188 0.2784 1.8880 -0.0430 -0.7162 -0.3190 -0.4221 0.1960 1.1690 0.8578
 0.3439 -0.4630 -1.5182 1.5777 0.6812 0.7419 0.0935 0.1100 -0.3313 -0.3728
 -0.5796 0.8700 -0.5801 -0.1346 1.9965 0.0078 -0.2528 -0.3938 0.3678 0.7287
 0.2851 -0.2085 -0.4424 -0.0893 -0.6354 -0.3202 -0.7184 -0.2559 -0.1896 0.5347
 0.8256 0.1717 1.4166 1.1732 1.7433 0.8512 -0.2932 0.3797 1.7941 -0.0031
 1.2259 0.4939 2.2854 1.3406 3.5106 1.7950 -1.0724 0.5162 1.9035 -1.5320
 1.4342 0.2080 1.3806 -0.1713 1.1649 0.6755 0.0573 -0.1761 1.2798 -0.4364
 -2.0023 -0.5867 -0.8932 -0.1083 -1.0498 0.0121 1.7023 0.2734 -1.4436 0.7171
 1.2866 0.3374 1.3845 0.1955 0.9755 0.4073 0.8918 0.0594 1.2596 0.8653
 0.1934 0.0238 0.2587 0.2978 -0.8691 0.1315 0.1335 0.1129 -0.4460 -0.0400
 -0.4609 -0.2411 0.6348 0.0917 0.1400 -0.1476 2.8181 0.5945 -0.0785 1.8044
 -0.0665 -0.1946 0.1364 -0.7226 2.5576 1.9842 -1.8399 -0.5733 1.9198 -0.6548
 1.4341 0.2115 0.7457 0.1469 -0.5193 -0.2340 -0.8715 -0.1120 1.2571 0.4908
 -0.7717 -0.2379 -0.3771 0.2797 -1.6032 -0.2923 -0.6987 0.3554 -1.6829 -0.5536
 -0.1787 -0.1649 0.7939 -0.7692 2.4102 1.0821 0.3811 -0.1346 2.4295 1.8464
 0.6020 -0.4337 1.2494 -0.7317 2.9923 1.6866 -0.4785 -0.2854 3.4215 1.8222
 0.2038 -0.0875 0.7234 0.7838 1.3797 1.0292 1.0281 0.6057 -0.6107 0.5199
 -2.2256 0.8837 -2.8482 -0.4354 -1.3465 -2.5066 -1.7384 -0.8170 -0.6968 -0.3966
 1.2057 -0.1350 2.1417 0.6049 2.3425 2.1574 2.8679 0.7884 0.4935 0.7225
 0.4093 -0.1751 0.4228 -0.0087 1.2984 0.7362 1.2748 -0.0086 1.1578 0.3925
 -0.8293 0.4370 -0.7126 0.0240 1.0968 -0.2932 1.4473 0.1410 -0.0217 0.5671
 -1.8638 1.3629 -0.2750 -0.5611 -1.2536 -3.3299 -3.5617 -0.3723 0.1864 -0.4372
 0.8839 -0.4164 2.0555 -0.0549 1.6493 1.1812 2.2238 0.6901 1.0171 0.7113
 -0.2654 -0.4842 -0.8120 -0.3879 -1.1034 -0.3579 -0.3862 -0.3748 0.2246 -0.3049
 -2.0838 1.4489 -0.1557 -0.3813 -0.9463 -3.2185 -1.3840 0.1328 -0.4750 0.2738
 -2.5615 1.4347 0.7319 -0.1006 -1.9970 -2.7090 -1.2670 0.5549 -2.0331 0.1724
 0.6759 -0.4375 1.0898 0.2808 0.6886 1.9792 0.9502 0.1675 0.3792 -0.3004
 0.9960 0.1865 -1.5236 -1.0514 -2.4242 -2.2327 -2.8431 -1.1219 1.3564 0.5268
 0.2369 0.1595 1.1668 0.6709 4.2551 1.9684 2.5600 0.5506 1.3421 0.3544
 -0.8317 0.6277 -0.3495 0.0483 1.6715 -0.2585 -0.2230 0.0729 0.1497 0.1641
 1.0662 0.4888 -0.0059 -0.5791 2.1658 -0.3886 -0.1750 -0.5175 2.6524 0.2077
 0.4822 -0.9791 -1.7745 -0.7215 -6.4650 -2.5971 -1.7982 -0.4089 -1.1059 2.5500
 -0.4973 0.3574 0.7619 0.3019 2.0147 0.8512 2.4246 0.5068 -0.4891 0.1421
 -1.9741 0.5408 -1.8953 -0.2575 -1.1975 -1.9255 -1.7540 -0.3094 -1.4589 -0.1698
 1.8913 -0.7472 -0.8004 -0.9313 -2.9378 -1.5006 0.5128 -0.5741 1.3433 2.3705
 1.5974 -1.2383 -1.3487 -0.4544 -4.2938 -1.3495 1.2509 -0.6254 0.9004 2.7772
 -1.3149 0.5457 -0.2249 0.3439 2.2057 -0.0709 0.3220 0.0662 0.5272 0.1174
 -0.4353 -0.2266 0.2113 -0.0837 -1.9555 -1.9141 -0.5582 0.7991 -1.3484 -0.2883
 1.1474 0.7798 1.7560 -0.3138 3.8345 1.7429 0.7313 -0.3408 2.5249 0.4473
 0.8930 0.0210 -0.0203 -0.4712 -0.9235 -0.6804 -1.4822 -0.4285 1.4293 0.3166
 0.6821 0.4901 1.1261 -0.3675 1.9453 -0.3889 -0.2756 0.3209 1.2364 0.2686
 -2.2785 -0.6497 -0.4020 0.2004 -3.9024 -1.9497 1.8000 1.2648 -3.6269 -1.4493
 0.9373 0.1877 0.0070 0.3100 2.2313 1.1491 0.7963 -0.2533 1.3026 0.5426
 -0.2056 -0.3694 -2.4107 -0.6378 -3.7993 -2.6051 -3.4610 -0.7564 -0.0187 0.1061
 -1.4534 0.2960 0.6637 0.4377 1.1432 -0.8190 2.5185 1.4713 -1.9004 -0.9038
 -2.3507 0.5480 0.0402 0.3423 1.8578 -0.1913 2.6485 1.1468 -2.4183 -0.9329
 0.9024 0.4381 -0.0392 -0.6968 -0.5877 -0.0042 -1.5896 -0.8968 1.2719 0.8805
 -0.4188 -1.1121 -1.2358 -0.5822 -2.5701 -0.9480 0.3287 0.1484 -1.3125 -0.3309
 0.7831 0.7834 1.4834 0.6333 2.9677 0.2126 0.5215 0.4842 1.8390 1.2960
 -0.8283 0.0267 0.3122 -0.2259 -0.1183 -1.1505 -0.0465 0.4892 -0.4062 0.2549
 0.5063 -0.4567 0.6498 -0.0967 -0.2045 -0.5088 -0.1157 0.6108 0.2416 0.2787
 -0.5661 -0.5337 -3.0804 -1.0417 -0.7434 -0.7533 0.8317 -1.2203 -0.0577 -0.2858
 0.7731 0.4443 1.5590 0.0471 3.3252 1.2007 -0.2193 0.1762 1.9245 -0.1023
 -0.9137 -0.3868 -0.5002 -0.9732 -3.9917 -2.2109 -1.4528 0.0075 -1.6003 -0.9072
 1.7618 -0.6185 -0.7957 -0.8385 1.4304 0.7080 0.6455 -0.8512 2.1353 0.0410
 2.3564 -0.0299 -0.7066 -0.8853 1.3180 0.3658 0.0624 -1.3517 3.1600 -0.0428
 0.0363 0.1996 1.0543 0.6550 -0.1148 -0.8346 0.8560 0.7288 0.0975 0.6454
 -1.7492 0.1978 -1.5052 -0.3615 -1.7046 -1.5833 -0.9068 -0.1049 -2.4837 -1.8848
 1.9041 -0.4404 2.4375 -0.2134 1.8104 2.0007 1.9580 0.4792 2.0380 1.3445
 0.3348 -0.3365 -0.1830 -0.5945 -2.1059 -0.6534 0.3420 -0.1353 -0.5487 -0.0124
 -0.5752 -0.4277 0.2465 -0.4891 -0.5095 -0.4122 0.6321 0.4081 -0.7541 -0.6152
 -0.6282 1.2546 -1.7894 0.1796 -0.1522 -1.2675 -2.9053 -0.4817 -1.9023 -2.0538
 1.1414 0.2127 2.1964 -0.2678 1.6633 0.7971 0.7579 0.1694 1.6988 0.6209
 -1.4998 -0.5590 -2.6610 -0.2233 -4.3073 -2.5806 -0.4645 -0.0799 -3.0164 -0.4136
 -0.9493 1.0706 0.2703 0.3547 2.2081 -0.5183 -1.3227 0.5683 -1.2402 -1.7191
 -0.0268 1.0564 1.2356 0.7006 3.4182 0.4022 -0.3573 0.7996 -0.4628 -0.5613
 -0.9159 -0.6344 -1.4426 -0.3900 1.0057 -0.3316 0.1751 0.0719 0.8292 1.5100
 1.0236 -0.5493 -1.8118 -0.2217 -2.9823 -0.5357 -1.8837 -0.9185 -0.8865 -0.7610
 0.2583 0.6515 3.2987 0.5003 3.5147 1.5197 4.5668 1.1043 0.4669 0.0035
 0.3523 -0.0274 0.6649 0.5123 0.0276 0.6265 2.4861 0.4637 -1.4988 -0.8712
 -0.0488 0.0310 -0.4567 -0.1978 -1.4925 -0.5105 0.5370 -0.1745 -1.5203 -0.9430
 2.8676 -1.4379 -0.2271 0.1081 -1.9661 0.4922 -2.6452 -0.5300 1.7403 0.0154
 -0.0990 0.0965 0.9717 0.6272 1.1112 0.3839 2.1283 0.7888 -0.3879 1.1282
 -0.3373 -0.6792 -2.3638 -0.2138 -3.7161 -0.6004 -1.3265 -0.4288 -2.6208 -1.6442
 2.3318 -1.2265 -0.2573 -0.3650 -1.8510 0.2842 -2.0400 -0.5415 1.5587 0.4232
 2.2711 -1.2293 0.9934 -0.0327 0.0263 1.2603 -0.7585 0.0335 2.0529 0.6126
 -1.4625 1.0760 -0.3430 -1.4497 -1.1237 -2.9122 -2.3730 -0.3955 0.2647 -1.4554
 -0.4105 -0.4672 -0.1397 0.7239 -1.3617 0.6589 -0.8429 0.4284 -2.2998 -1.6188
 1.3389 0.1977 0.0393 0.8538 4.9438 2.3362 3.1929 0.0683 1.9268 2.1639
 0.8835 -0.4568 -0.3153 0.9978 2.8486 2.6526 1.7433 0.1332 0.1574 -0.0188
 0.3481 -0.4124 -1.1838 0.9059 -0.1533 0.7074 0.2466 0.0751 -1.4652 -0.3887
 -2.1030 -0.2709 2.0208 -0.0352 -0.4937 0.8982 0.3721 1.1922 -2.8620 -2.0123
 0.6201 -0.2072 0.5027 0.1165 1.4063 1.3201 1.6537 0.1029 0.9111 0.3801
 -0.3774 -0.3448 -1.0872 0.2137 -1.2130 -0.1709 -1.3209 -0.3449 -1.2117 -2.1083
 -1.9056 0.0267 1.6923 0.2096 -1.1435 0.0893 0.7272 1.1577 -3.0942 -1.7639
 -1.8191 0.3533 2.0103 -0.2125 0.7842 0.2075 1.0731 0.9097 -1.4397 -1.2882
 0.1320 -0.2154 -2.6176 -0.7648 -3.8102 -4.1175 -1.9549 -0.5827 -0.0118 1.5655
 -0.6742 -0.8217 -1.4815 0.1041 -1.6555 0.3743 -1.4492 -0.4264 -0.6696 -0.6906
 1.3925 0.9021 2.6826 0.3681 5.9274 2.5065 0.3784 0.4326 3.2575 -0.4305
 0.4753 0.4602 1.3915 0.2565 3.7228 2.3529 -0.9993 -0.0929 1.7764 -1.4183
 0.3329 -0.4580 0.2810 0.2005 1.1478 1.9199 -0.8667 -0.0974 0.4862 -1.2555
 -1.3778 -0.4657 -2.9662 0.0871 -3.6769 -1.6197 -0.9609 -0.7943 -1.8322 0.2838
 -0.2822 0.7837 0.7532 0.0379 3.3815 0.3739 0.8195 0.1065 1.3242 -0.0843
 -0.1186 -0.3457 -1.1119 -0.0076 -1.5723 0.5787 -1.9815 -0.5461 -1.3795 -1.0077
 -0.7004 -0.8288 -2.8542 0.2462 -2.5351 -0.6576 -0.0883 -0.6765 -1.1735 0.6295
 -1.5280 -0.0969 -3.7401 0.1154 -2.1598 -2.5223 -1.5171 -0.6548 -0.6883 1.3664
 0.3621 -0.8829 0.3449 -0.4456 -4.3926 -0.5895 -0.0119 0.7402 -3.1697 -1.4140
 -2.0455 0.4295 -1.4742 -0.3034 -2.9570 -1.3539 -2.7657 -0.5726 -1.8601 -1.0860
 1.6667 0.5105 2.7751 -0.4377 4.6669 0.7941 0.6860 0.0523 4.6242 1.6005
 0.0356 0.5128 0.6616 -0.1362 1.2971 -0.2839 -1.8947 -0.3569 2.0303 0.7899
 -1.0340 0.4691 -0.1171 -0.2623 0.4363 -0.5343 -1.8445 -0.3933 0.4006 -0.4699
 -0.6049 -0.0452 -1.7225 -0.0496 -3.5182 -0.0760 -1.5678 -0.6043 -2.4920 -0.8588
 1.1394 0.4046 0.3148 -0.2665 1.3422 0.0055 -0.9650 -0.2990 1.8341 1.0181
 -0.7967 -0.2235 -0.6234 0.6851 -2.9397 -0.2926 -2.0316 -0.0474 -1.8581 -1.0723
 -0.6879 0.3202 -0.7037 -0.1184 -1.5028 0.4242 -1.3239 -0.3598 -1.8379 -1.5878
 1.0397 -0.0215 0.8938 -1.0933 -3.4363 0.1273 -1.4889 -0.5188 -0.6732 -1.4131
 -0.5127 -1.1440 -0.8182 0.5094 -0.4944 0.0184 2.4444 0.4762 -1.8014 -1.9302
 -0.7753 -0.3236 -2.8185 -0.0539 -4.8742 -2.5948 -2.7321 -0.7612 -0.9820 0.7530
 -0.3039 0.6967 1.8934 -0.0992 1.2627 -0.4124 1.0032 0.9387 -0.1413 1.6414
 -0.1979 0.0133 0.7253 -0.2132 -2.9534 -0.8596 -0.7676 0.1966 -0.9311 1.2721
 -1.0450 0.0513 -1.8558 -0.1645 -3.8555 -2.2894 -2.8798 -0.4023 -1.1726 1.0941
 0.6101 -0.2637 -0.1885 0.6240 -0.8388 0.4100 0.2915 -0.3279 0.3013 -0.4820
 0.8108 -0.0120 1.8880 0.0506 0.1892 0.1227 0.7281 0.7467 0.5192 0.1417
 -0.4055 -0.7179 -0.6214 -0.1467 -2.6484 0.5422 -0.6303 -0.5000 -0.8087 0.0158
 0.3667 -0.1469 -0.8830 0.4747 -0.6283 -0.6415 -0.7953 -0.5050 0.9598 0.2357
 -1.0958 -0.1955 -1.1088 1.1358 0.3957 -1.7627 1.4834 0.6684 -0.6490 0.3953
 -1.6532 0.0166 -3.3714 -0.1621 0.7967 0.5449 -2.5360 -0.8017 -2.0677 -1.5124
 -0.8173 -0.4683 -0.7461 -0.4886 -4.0947 -1.0766 -0.7839 -0.1355 -1.7848 -0.3235
 1.1645 -0.6163 0.9878 0.0416 -0.4032 -0.1565 2.5191 0.5758 1.0713 1.0977
 -0.6746 -0.5232 0.0153 0.3389 -1.7003 -0.7673 2.6233 0.6167 -0.8523 0.8256
 -0.1258 -0.6167 0.1103 -0.4577 -4.8253 -1.2656 -0.2477 0.0554 -1.3135 -0.1887
 -0.5331 0.0991 -0.5113 0.2778 1.7103 1.3582 0.1502 -0.1188 -0.1920 0.5956
 -0.1663 -0.3874 0.3618 0.0562 1.2878 0.3204 2.0288 0.4978 0.1876 0.8091
 -2.3649 0.5172 -1.5796 0.4292 -1.6478 -1.2179 -0.8368 -0.1825 -1.9530 -0.2283
 -0.4778 0.0188 -0.0812 -0.2691 -0.4990 0.7452 -0.9599 -0.0604 -0.9621 0.1463
 -0.4261 -0.5537 -2.1044 -1.0105 -1.0713 0.7810 -2.1080 -0.7242 -0.8280 0.0936
 1.3426 0.2065 0.1539 -0.3517 -3.8208 -0.8327 -5.2341 -1.1243 0.1422 -2.6876
 -2.6244 -0.1470 -3.4110 0.0083 -2.3306 -3.1661 -1.1585 -0.2201 -1.5172 0.0024
 0.1797 0.2749 1.7025 -0.2332 3.6717 1.7763 4.1469 0.5456 0.2063 -0.2406
 -0.3779 0.2158 -0.5943 -0.3724 1.5230 0.7266 2.4665 -0.2235 -0.0564 0.2019
 -2.3049 -0.2683 -2.2150 0.1330 -0.8661 -1.6721 1.5190 0.2272 -1.9360 0.2114
 -0.0329 0.4952 0.0679 0.0831 -0.0225 -0.3930 -1.6390 -0.3308 1.0315 -0.3166
 0.3699 0.4463 0.8940 -0.2393 1.0971 1.0163 1.3044 -0.0599 -0.2539 -0.7683
 0.2173 -0.2514 -1.8634 -0.5440 -2.5095 -0.7815 -1.8277 -1.1324 0.7084 0.9064
 -0.7329 0.0497 -0.4543 0.2584 -1.3601 -1.5766 -0.8460 0.0021 0.1435 -0.0781
 -1.1539 0.8329 -0.0661 -0.1614 -1.9476 -3.3498 -2.8440 -0.0215 -0.0665 -2.4982
 -0.8562 -1.0980 -0.5365 0.6195 -3.0581 -0.3166 -0.7267 0.3935 -2.0906 0.7940
 0.2304 -0.0856 -1.8593 -1.6734 -4.1744 -1.4702 -3.0312 -1.3455 -0.6986 -0.8263
 1.1177 0.7597 -0.1682 0.8673 4.5639 1.1305 1.2547 0.0132 1.3478 0.2601
 1.4396 1.0190 0.6737 0.4790 2.6674 0.7089 0.5034 -0.3081 1.2746 -0.4770
 0.3159 0.2364 -1.7258 -0.8941 -1.6625 -0.3919 -1.7690 -1.1468 -0.3074 -0.9258
 -0.1655 -0.0436 -0.2682 -0.4019 -0.0574 -0.7565 -0.6467 -0.1736 1.2260 1.4518
 1.2094 0.0990 0.3774 0.9821 2.5322 1.1865 1.4778 0.1359 0.9042 0.3710
 -0.5138 0.5327 0.7796 -0.1613 -1.0401 -0.8794 0.0310 0.2198 -0.6624 -0.5639
 -1.1592 -0.2760 -1.9395 -0.9574 -1.4367 -1.2810 -1.3707 -0.5227 -0.1110 1.0234
 -0.3587 -1.1283 -3.4999 -1.1604 -4.1226 -2.1492 -2.5500 -0.8919 -0.8156 2.2442
 -2.2216 -0.5937 -1.0820 0.1315 -4.6584 0.1461 -0.5319 0.0785 -3.8582 -1.1185
 -0.6412 0.0964 -0.6468 0.6460 -2.6137 -2.6089 -0.4967 0.4632 -2.0921 -1.1258
 2.5556 -0.0485 2.2080 0.1076 4.3511 2.7722 -0.4849 0.0931 3.3068 0.1496
 2.2966 -0.2585 1.6962 0.5821 4.3017 2.5426 0.6732 0.3403 2.6811 0.9723
 0.8427 0.1888 0.1922 0.5573 -0.0302 -0.8400 -0.6504 0.1008 0.2843 -0.8683
 -0.8978 0.3873 0.0007 -0.4522 -2.1774 -1.8222 -0.4295 0.2025 -1.0007 0.3392
 1.1137 -0.0955 1.4927 0.2854 3.5132 2.8368 0.4204 0.2438 1.5434 0.1480
 0.5471 -0.4829 -0.7636 0.2595 -0.4089 -0.0769 1.3243 -0.0526 0.2243 1.3454
 -1.0295 0.5370 -0.6887 -0.6437 -3.6880 -2.9265 -1.8523 -0.1868 -1.4642 -1.2495
 -1.8731 0.0902 -0.0709 -0.2208 -6.4344 -2.7015 -1.8560 0.7311 -4.6112 -3.2561
 -2.0698 0.0294 -3.2881 0.0769 -2.1901 -1.9583 -1.0431 -0.9717 -0.4980 -0.3186
 0.5472 -1.7018 -1.8251 -0.2203 -2.2003 1.3416 -0.2325 -0.2759 -1.4982 0.2319
 1.0896 0.4367 4.5991 0.0806 3.3936 1.8417 1.8528 0.9155 1.8135 -0.4210
 1.1108 0.3048 4.4297 0.0652 3.3845 2.7804 1.8302 0.8949 1.4109 -0.7653
 0.6789 -0.9487 0.2305 0.0249 0.3150 1.8879 0.1658 0.1928 -0.3115 0.3298
 0.4918 -0.3875 -0.4209 -0.2277 -1.4467 -0.9892 1.4369 -0.0559 0.1498 0.6840
 0.8925 0.6469 3.2682 0.0952 2.7625 1.5157 1.2072 0.2793 1.8465 -0.5008
 -0.6129 0.2322 0.1739 0.1602 1.2649 0.6948 0.3521 0.3900 -0.5440 -0.7126
 0.2628 -0.9386 -2.2878 -0.3354 -2.6292 -1.7758 -0.1124 -0.2962 -0.4715 1.1267
 0.2098 -1.8319 -3.2622 -0.3332 -3.4574 -0.9694 1.0636 -0.8346 -0.7210 0.4868
 -0.8621 0.6477 -2.6093 -0.9650 -2.6064 -1.6542 -3.7754 -1.3890 -0.5420 0.2557
 -1.0032 0.5253 1.3519 0.2247 -0.8805 0.4339 -0.0274 0.2229 -2.2341 -3.8633
 -0.5560 -0.0965 0.0244 0.8818 1.8984 0.7734 2.2931 0.6251 -0.2459 2.3329
 -0.2102 0.2336 0.7210 0.8942 3.2014 0.9122 2.5564 0.3974 0.9673 1.8939
 -0.8930 0.2986 1.1923 0.3680 -0.6598 0.2201 0.0928 0.4488 -1.2662 -1.9500
 0.1572 0.1152 0.3889 0.1899 1.2907 1.0483 2.0214 0.3504 -1.0564 -0.6318
 -0.5716 0.1288 -0.5912 0.7467 2.4448 0.3342 1.0975 0.3602 0.4159 2.4347
 0.8206 0.1326 0.1902 -0.4842 1.0561 -0.2497 -0.6491 -0.5805 2.1291 -0.0654
 -0.2892 -0.1187 0.5934 -0.2647 -1.4084 0.4842 0.3253 0.4026 -2.4943 -2.3716
 -2.2793 0.7392 -1.4472 0.2373 -1.3742 0.3781 -1.4843 0.0662 -4.9933 -3.2481
 0.4105 0.0045 -0.1538 0.0295 -3.8400 -2.6112 -2.0783 -0.0730 -0.2322 -0.3190
 0.2188 -0.6388 -3.2636 0.6830 0.0992 0.4722 -0.7942 -1.0633 0.0469 1.6842
 0.0818 0.1133 0.6171 -0.1093 0.7740 0.9980 0.2547 0.0177 0.7564 -0.0829
 0.2383 0.3609 0.3998 0.0829 1.8384 1.4825 0.3356 -0.0020 1.0081 1.0098
 -0.9130 -0.3742 -2.7552 0.1523 -0.2440 -0.6791 -0.9956 -0.6655 0.3010 1.5037
 1.8512 -0.0026 1.0241 0.6116 3.1895 2.1623 1.5299 -0.0163 1.3343 -0.7362
 0.7724 0.1960 1.5389 -0.5279 -0.1720 0.8311 -0.3005 -0.0158 1.2421 -0.1830
 -0.8000 0.4336 -0.3338 -0.0590 0.3637 -0.9389 -1.2020 0.2302 -0.6685 0.4471
 0.2587 -0.5516 -1.5993 0.6630 0.4348 0.0202 0.4057 -0.2705 -0.0020 -0.5542
 2.5997 -1.0002 -1.2045 0.6313 -1.7588 0.6009 -1.9852 -1.2460 1.8650 -0.8260
 -0.6569 -1.1390 -0.8818 -0.4171 -1.7697 -0.2767 1.1845 0.3429 -1.1846 0.9725
 -0.3497 0.3754 0.9276 0.2342 -1.4132 1.4473 -2.7999 0.0782 -1.6311 -1.9890
 0.2073 0.6985 0.9751 -0.4211 2.7834 -0.4234 1.1002 -0.2471 2.6422 0.5183
 1.1924 0.6582 2.4040 -0.1474 2.3355 0.1481 1.1554 -0.0043 3.0443 0.2575
 -0.3920 0.5316 0.2893 -0.6651 -2.7898 -0.6490 -2.5431 -0.3432 -0.9564 -1.3520
 0.6762 0.2042 1.3890 0.7300 4.4996 2.7131 0.3717 0.3452 1.2252 -0.1125
 -0.0227 0.5018 1.2396 -0.0037 2.4171 -0.7511 2.4912 0.2957 1.5921 1.0815
 1.2364 -0.6409 0.6350 -0.3982 -2.5174 -0.2912 -0.1901 0.0216 0.2171 -0.1440
 -0.3608 0.0426 -0.4655 -0.1427 0.3076 1.5386 -2.2913 -0.3299 -1.0579 -1.2569
 -2.0506 0.0623 0.2421 0.4616 0.9658 1.7233 -1.4406 0.4967 -2.3947 -0.8233
 -1.5041 0.3966 -0.5836 -0.1898 -2.0102 -1.0037 0.2071 0.0527 -2.4426 -2.0346
 0.0260 -0.5538 0.0293 0.1487 -0.5801 -0.6903 0.1366 -0.3967 1.9999 0.8876
 0.2832 0.6437 -0.0525 -0.0606 0.9129 -0.3622 0.0037 0.0753 0.1400 1.5993
 0.3057 0.4602 0.7757 0.1294 3.2748 0.6499 2.2046 0.4488 0.9727 2.3273
 -0.0039 -0.4312 -0.8194 0.2393 -1.9451 -1.9366 0.4382 -0.0734 0.4965 1.0921
 0.9633 0.2634 1.9867 0.0351 1.7332 1.5704 -0.6819 0.0152 1.7442 -0.1391
 0.5324 0.3683 -0.2901 0.0010 1.5635 0.6636 1.0477 0.0796 0.1621 1.7089
 -1.2936 -0.1175 -0.0831 0.3575 0.4916 -0.3116 2.0758 0.6784 -1.4285 -0.1441
 0.1667 -0.0608 0.3103 0.2376 -1.9300 -0.8924 -2.1392 -0.2624 0.4212 -1.0495
 -0.5494 -0.1847 -1.1644 -0.0709 -4.0030 -1.5248 -3.0607 -0.9082 0.2201 -0.2707
 1.0955 -0.4124 -1.8906 0.1329 -0.4667 0.0840 -0.1218 -0.8490 0.2944 0.2847
 -2.3940 0.6745 -1.1897 -0.4154 -1.5167 -0.4351 -0.5237 -0.0444 -2.6914 1.0081
 1.9934 -0.3952 2.0638 0.2445 0.2726 0.6994 1.4233 0.6121 1.3732 0.0431
 1.0946 0.2439 1.8276 0.3049 1.8816 0.8841 1.2357 0.6497 1.0848 -0.0259
 -1.0331 -0.1584 -1.0762 -0.3445 -1.2080 0.3179 0.1938 0.1499 -2.1629 0.1727
 -1.1336 0.2354 0.2674 0.3383 0.9391 -0.5778 0.0793 0.4073 0.4658 1.6060
 1.7759 0.0887 2.2897 0.3289 2.1028 0.9903 1.4273 0.4840 2.0690 -0.7020
 -0.7116 -0.0459 -2.5345 -0.1086 -0.5169 -0.5519 -1.4939 -0.6328 -0.4146 -0.0023
 -1.8198 -0.5795 -1.9201 -0.1636 -2.3470 -0.8227 -1.1711 -0.1045 -1.7344 1.3047
 -1.7543 -0.0115 -1.1669 -0.5054 -3.1082 -1.4039 -0.8069 -0.3516 -1.6365 1.0305
 -0.2224 0.1419 0.1429 0.5595 1.0766 1.2376 -1.2577 0.3580 -1.0159 -1.3334
 1.3087 -0.0548 -0.1073 0.2554 -3.2316 -1.5495 0.0850 -0.4436 0.9087 0.0878
 -0.1332 -0.1679 1.4302 0.0552 4.2450 1.7127 3.5376 0.7034 0.7863 0.3729
 1.0408 -0.0209 1.6659 -0.2592 4.0733 1.1263 2.4600 0.3079 2.8607 0.7643
 1.0459 0.1053 0.6667 0.1573 -0.6226 -0.2060 0.6387 -0.2318 0.5773 -1.4722
 -0.7677 0.0008 -0.9208 -0.7661 -2.2435 -1.5185 -0.9676 -0.2612 0.1460 1.1671
 0.5079 0.0258 1.4751 -0.1075 4.8974 1.8813 2.4880 0.3688 1.8098 1.0149
 0.3485 0.2860 0.1207 -0.6260 -1.1225 -0.9830 -2.4881 -0.4745 0.6761 -1.3735
 -1.2696 0.1869 -0.8090 -0.5142 -4.9551 -2.1016 -1.8721 -0.3855 -1.8141 -1.1578
 -0.4286 0.0407 -1.1601 0.1670 -3.9542 -1.5201 0.2512 -0.2620 -1.6515 0.2736
 1.6248 -0.5012 1.7359 -0.2839 -0.4731 1.3742 -0.2001 -0.4248 1.4352 -0.6747
 -1.3360 -0.3007 -1.4167 0.0805 2.9718 0.3822 1.6988 0.3248 0.1858 1.7802
 0.3155 0.8054 0.3868 0.1544 2.2330 0.8717 0.4571 -0.0895 0.0994 -0.3307
 -0.0574 0.9818 0.9527 -0.0590 2.9760 0.2721 0.6254 0.3865 0.2474 0.1661
 -0.4592 -0.1459 -1.3744 0.4005 3.0571 1.0781 0.6160 0.0055 0.1602 1.2801
 -0.7993 0.4544 -0.6097 -0.6641 -1.7936 -2.9478 0.1365 -0.0309 0.2214 0.3561
 0.6861 0.8582 1.7853 0.2404 1.6046 0.9306 0.2739 0.3344 0.0192 -0.5783
 0.0238 -0.3178 -0.1253 -0.0872 -1.9715 -1.1354 -0.3772 0.0922 -0.7641 0.5756
 -0.9417 -0.4435 -2.6687 -0.1716 -2.3459 -2.1098 0.1996 -0.5291 -0.6832 1.0619
 -0.2282 -0.3926 -1.6772 0.2382 0.3418 -0.0580 1.2033 -0.1725 0.2390 0.7321
 -1.8512 0.4670 -0.1554 1.0215 0.8305 0.2450 1.0916 0.6108 -2.2451 0.7091
 -0.1114 0.9666 0.0078 -1.0983 -0.2796 -1.4123 -2.6447 -0.5621 1.1037 -1.3663
 2.2801 -0.0985 1.7408 0.5244 2.1258 1.6885 0.7023 0.0673 1.9986 0.2806
 2.0623 -0.3265 1.1952 0.2809 0.9566 0.6533 0.7604 0.1756 1.8553 0.7218
 0.3800 0.4048 0.7689 -0.3064 -0.6180 0.0605 -2.7476 -0.2138 0.5695 -1.5834
 0.3169 -0.1757 -1.4657 -0.5562 -1.3128 -1.3276 0.5699 -0.2060 -0.4840 0.9837
 2.0167 -0.5705 1.6029 0.6574 2.3254 1.7853 2.1071 0.3678 2.1491 1.1995
 -1.0149 -0.6093 -1.1366 0.3651 -2.6404 -0.4262 0.1276 0.5023 -2.7406 -0.4458
 -0.7192 0.1474 -1.5668 -0.4385 -2.4469 -0.8344 -1.5095 -0.2684 -2.0080 -0.9517
 0.4696 0.6839 0.7315 -0.5099 1.5513 0.8060 -0.3326 -0.3936 0.7834 -1.0962
 1.0546 -0.4463 -0.4062 0.1243 -1.0641 1.3008 -0.4914 -0.6060 1.0443 0.4469
 0.4690 -0.0811 -0.8798 -0.5247 -1.2066 -2.9592 -1.3846 -0.2282 1.1889 1.2328
 0.2443 0.0164 2.4391 0.5169 3.8891 2.3587 2.0210 0.8767 0.7451 0.4164
 0.2806 -0.0899 2.3608 0.1196 2.9039 1.8257 2.4405 0.9135 0.3695 -0.1256
 -0.0201 -0.2780 0.2847 -0.3190 -0.5002 -1.1684 -0.1183 -0.0972 1.1015 0.9276
 0.1773 -0.1164 -0.1893 0.0982 0.0140 -0.5720 0.0955 0.4723 -0.7334 -1.3453
 -0.5418 0.4054 2.0152 0.3325 4.0138 2.3972 2.1520 0.7990 0.1611 -0.0505
 0.4252 -0.4370 -0.0791 -0.2663 -1.0162 0.8241 0.7310 -0.4347 -0.2208 -1.3835
 0.4200 -0.3924 -1.0416 -0.0236 -1.3966 -1.4402 -1.1127 -0.3414 0.7033 -0.5359
 0.2961 0.2442 -0.5360 0.5219 1.5144 -0.9734 -0.8699 0.0538 1.2036 0.7993
 -0.4208 0.7176 1.9303 0.1334 2.4502 0.8429 1.6124 0.2526 0.9016 -0.3568
 -0.6619 -0.6449 -0.4854 -0.5054 -3.3822 -1.1355 -0.6200 0.6817 -2.7374 -0.2904
 0.1346 0.3275 0.8748 0.1322 1.9010 0.8479 0.8713 0.0470 1.2381 0.6154
 0.0506 0.3245 0.4206 0.3170 2.1057 0.6603 1.1194 0.0830 0.5011 0.1437
 -1.7230 0.0495 -1.0595 -0.2093 -2.6339 -1.1729 -0.4482 0.3092 -2.8748 0.4071
 0.4172 -0.5619 -0.6399 -0.5455 0.9029 0.0014 -0.8398 -0.2114 0.8794 -0.6636
 1.2344 0.5491 1.0712 0.0572 2.2995 0.7746 0.8240 -0.3639 2.3938 0.6122
 -1.2563 0.5886 -1.5496 0.7612 1.6223 -0.0480 -0.3239 -0.1271 -1.0660 -0.1320
 -1.2946 -0.1967 -1.3646 -0.6208 -1.0735 -0.7475 -1.8984 -0.1171 -1.5677 -0.3204
 0.0805 -0.4881 0.1177 -0.7874 -1.1586 -0.1113 -1.7975 0.0970 0.1702 0.3664
 0.7405 0.4241 0.0180 0.3217 1.8564 0.6615 1.1447 -0.2392 1.1461 2.0068
 -1.2018 -0.8269 -1.6251 -0.2254 -2.4562 -2.1427 -0.1631 0.1809 -1.2712 -1.6439
 0.8679 0.5165 1.5227 0.0222 1.3514 1.0170 1.2971 -0.0738 1.0187 0.8491
 1.0863 0.1708 0.7951 0.0876 1.6575 1.3564 0.1517 -0.1188 0.9479 0.3080
 0.4640 -0.6199 -0.9743 -0.0736 -2.8040 -1.0898 0.1437 -0.2695 -0.0206 -0.5951
 -1.3700 0.3361 -1.0398 -0.4272 -1.7549 -1.7895 -3.2718 -0.0661 -1.7404 -1.5062
 1.0415 0.4900 1.7118 0.4664 2.9398 1.6966 1.7466 0.3608 1.0208 1.4248
 1.2308 -0.2745 -0.6341 -0.2064 -1.3289 0.5283 -3.1402 -0.7900 1.0843 -0.1702
 -0.8443 -0.1222 -1.3052 -0.3596 -4.3718 -2.7571 -3.1248 -0.3477 -1.3503 -1.3640
 -1.5986 0.1313 0.0816 -0.5160 -2.4223 -2.8928 -0.5572 0.3116 -0.8069 -0.8650
 1.0826 0.3829 2.0984 0.5512 2.3572 1.5623 1.1032 0.5271 1.4273 0.3831
 -1.9989 -0.1217 -3.7754 -1.1723 -2.5340 -2.1067 -3.0665 -0.9772 -2.1392 -0.9907
 0.6257 0.2148 1.1834 0.9157 2.9658 1.2189 2.3445 0.6103 1.0239 1.2516
 0.2162 0.1405 1.1650 0.4798 1.9696 0.6592 0.5714 0.4530 0.9298 0.1739
 -1.1199 0.0909 -1.1409 -0.2579 1.2814 0.0343 0.4728 -0.0674 -0.7336 -0.2302
 -0.0476 -1.0268 -1.9030 -0.5050 -5.4976 -2.2228 -3.0907 -0.5255 -1.4268 -0.3278
 1.6008 0.0915 2.8460 0.7465 3.5080 2.4685 2.9695 0.7080 1.9328 0.7495
 -0.8156 0.1399 1.4359 -0.1140 -0.4411 -0.9021 -0.5538 0.4249 0.1468 -0.4805
 -1.0115 -0.9420 -2.2635 -0.6636 -4.3747 -1.7936 -1.3489 -0.3641 -2.1314 -0.1289
 -1.1649 -0.5436 -3.2870 -0.8168 -3.7427 -2.3882 -0.7960 -0.5685 -2.1626 1.1307
 1.2267 0.0967 2.5389 -0.0893 4.3388 1.9066 2.9769 0.2940 2.9891 1.0953
 -0.1630 -0.0543 -2.0530 -0.4529 -6.3902 -3.3036 -4.8406 -0.6834 -2.4272 -2.4920
 0.8027 0.1459 1.3665 -0.1352 4.1328 1.9274 1.3416 0.1590 2.5398 0.6911
 -0.1782 0.0178 0.2329 -0.3239 1.4109 0.3548 0.0365 -0.0231 1.1223 0.8493
 0.1307 0.2861 -1.0924 -0.1277 -1.4042 -1.1064 -2.4910 -0.4783 -0.2927 -1.0194
 -1.7677 -0.7007 -1.0502 -0.2764 -5.1280 -1.2589 -0.5392 0.2266 -4.0055 -1.6935
 0.0245 0.4580 1.4999 0.3803 5.9876 1.9600 2.6476 0.4985 2.5391 1.3757
 -1.1133 -0.2834 -1.7204 -0.3934 -2.6459 -1.4072 -0.1828 -0.3222 -1.4807 1.5633
 -1.6198 -0.2319 -1.7030 -0.1359 -4.4234 -1.6920 -1.3418 -0.0596 -3.6753 -2.0058
 -0.0660 -0.1363 -0.6316 -0.1186 -3.9323 -1.2824 -0.9792 0.0335 -2.5017 -2.3651
 -0.0142 1.0772 1.5059 0.2696 4.1745 1.0034 1.9800 0.5150 0.8382 1.0665
 0.5047 -1.8216 -1.1348 -0.0843 -5.5356 -0.2913 -0.5650 -0.0288 -2.8273 -0.7403
 -0.0738 1.1478 1.3865 -0.3492 3.3746 -0.5859 0.0429 0.0995 2.4832 0.5339
 -0.3217 0.5970 0.7901 -0.3879 -0.5870 -1.1721 -0.2281 0.0612 0.0724 -0.0633
 0.6705 -0.6295 0.2323 -0.2743 -1.4458 -0.1879 -1.1801 -0.0421 0.0810 -0.2651
 -0.9367 -0.7005 -2.8112 0.3979 -4.0316 -0.7763 0.0202 -0.6153 -2.9358 -1.0255
 0.1242 1.1338 0.8313 -0.4834 3.1722 -0.3473 -0.9061 -0.1659 2.7317 0.9669
 -0.0624 0.0282 -0.2351 0.0823 -2.7766 -0.5421 0.4891 0.0016 -1.6044 -0.8751
 -0.0739 -0.8921 -2.6058 0.0580 -3.1159 -0.5896 -1.0351 -0.7153 -1.4304 -0.7133
 0.5804 -1.0466 -1.3705 0.1595 -0.0689 0.5597 0.6834 -0.3088 -0.3224 -0.5033
 1.6696 0.0270 0.8546 0.2711 2.4385 0.5103 0.5095 0.1172 2.8582 1.4930
 -3.2006 -0.6719 -2.5612 0.8887 -3.4394 -0.2690 -0.2911 0.4784 -5.4897 -2.5116
 0.8367 0.2139 0.2280 -0.5021 0.2958 -1.1828 -0.6636 -0.0429 1.6055 1.9999
 0.6662 -0.3295 -0.1252 0.0531 -0.6083 -0.3576 1.2297 0.1219 0.0357 1.0532
 -1.6338 -0.2278 -0.6023 0.0364 -1.7763 -0.9762 -0.5478 0.3998 -2.1530 -0.5793
 -1.7787 -0.1965 -3.6782 0.5387 -0.9748 -0.3213 -2.8189 -0.6145 -1.8287 -1.0961
 1.5164 0.4021 2.0410 -0.7211 0.4716 -1.0847 0.1807 0.1527 2.3709 1.3643
 1.2496 -0.4043 0.4434 0.3711 1.9481 1.7468 2.8075 -0.1214 0.7314 0.1520
 -2.4054 0.0152 -2.8171 0.1417 -1.6044 -1.3386 -3.5160 -0.2902 -2.1389 -1.4743
 -3.0366 0.2778 -3.0459 0.2668 -0.0761 -1.1043 -3.9124 0.0125 -2.4675 -1.7094
 0.6306 0.3850 2.9215 -0.6301 3.2581 0.9782 1.5899 0.5723 1.9695 0.3428
 -1.1040 -0.5717 -4.2379 -0.3924 -3.6489 -0.8344 -4.2458 -1.9093 -0.6475 -1.4363
 0.7568 -0.1818 2.2994 -0.2568 -0.4746 -0.0579 1.9050 0.9303 -0.1535 -0.1591
 -0.4310 -0.0362 -0.0138 0.2624 1.2235 0.4750 1.1566 0.5769 -0.5203 -0.3818
 -0.8071 -0.4027 -2.3290 -0.3813 -3.2286 -1.5062 -1.5177 -0.5973 -1.0707 -0.4051
 -0.2758 -0.0236 -1.4947 -1.1628 -3.4851 -1.6429 -5.6881 -1.4543 0.8211 -1.5230
 -0.0572 -0.2277 1.0691 0.1458 1.0159 -0.5112 2.8468 1.2370 -0.3890 1.4048
 -0.5785 0.6647 -0.3040 0.9041 4.2807 1.7206 0.1062 0.3032 -0.0816 -0.4759
 -0.4174 -0.4431 -2.2257 -1.3918 -5.5032 -2.7512 -5.4118 -1.3851 0.0077 -1.1184
 0.7344 -0.5495 -1.2762 -1.9516 -6.0654 -2.7219 -6.2984 -1.7469 1.3574 -1.4001
 -0.3979 0.5408 0.0200 0.1276 1.7656 -1.4069 1.1324 0.4945 0.7962 1.3164
 -1.1280 0.6916 -1.3402 -0.4266 -4.4909 -1.7942 -4.7412 -1.0250 -1.9783 -1.6588
 -0.0403 -0.3190 0.0190 0.2802 2.0308 0.4093 3.4094 0.5519 -0.0641 0.4680
 0.7319 0.1112 0.2540 -0.4961 1.6852 0.4138 -0.2027 -0.4472 1.7503 -0.4567
 -0.5152 0.0519 -0.9904 -0.3237 -2.6139 -1.0139 -1.1740 -0.4020 -1.5155 -1.0340
 -2.3903 0.0538 -1.9990 -0.5610 -5.8892 -4.3789 -3.8442 -0.2437 -2.4661 0.2876
 0.2341 -0.2870 -0.0986 -0.3591 1.2459 0.1987 1.9074 0.2891 0.1964 -0.1872
 1.7266 0.1089 0.9559 -0.5148 1.5331 0.7223 -2.5687 -0.6955 3.6526 -0.0333
 -3.1204 -0.2024 -2.9724 -0.4741 -7.3372 -4.7596 -3.3599 -0.0378 -4.2499 -0.3421
 -3.5219 -0.0712 -2.0704 -0.1242 -6.8331 -4.7928 -2.1978 0.4799 -5.0968 -0.0296
 2.2407 -0.3019 1.6146 -0.6348 -0.3962 1.3632 1.4437 0.0207 0.5576 0.2284
 0.1450 -1.0913 -1.5555 0.5332 -5.9387 -1.2873 -1.3974 -0.2936 -1.9540 0.9201
 0.3145 0.4109 -0.3494 0.0204 2.6353 1.0906 -0.0169 -0.1029 -0.0020 -0.8649
 -0.3093 0.5265 -0.1923 0.0554 0.7643 -0.6705 -1.1810 0.0724 -0.1451 0.0978
 0.4444 -0.4437 -0.6594 0.3375 -1.7301 0.1545 0.0305 -0.1816 -1.1358 -0.3190
 -1.6240 -1.3317 -3.2649 -0.7083 -9.5638 -3.3851 -2.1028 -0.3015 -4.4136 0.1753
 0.4326 0.5598 0.1468 -0.2844 2.6132 0.0012 0.5081 -0.1347 0.8983 -0.9317
 -1.1107 0.5867 1.4227 -0.2934 -0.2498 -1.4550 -0.6947 0.5690 -0.1196 0.7586
 -0.4870 -1.5560 -3.1843 -0.8435 -9.2424 -2.3650 -1.4963 -0.6913 -3.9549 -0.7772
 -0.0616 -2.0230 -3.4055 -0.4460 -9.7487 -1.3262 -0.4738 -0.6892 -4.4709 -0.4461
 0.5123 0.1705 2.2373 1.3475 3.8592 1.5505 4.1656 1.2366 -0.0670 -0.6318
 -1.4619 -0.7912 -0.1691 0.3664 -2.8078 1.3901 1.8665 0.4406 -3.2861 -0.9116
 1.8250 0.1231 1.3388 0.0831 2.0004 0.8007 -1.0579 -0.1770 2.1727 -0.8243
 1.0504 -0.6208 0.4846 -0.1455 -1.7019 0.1011 -0.5663 0.0491 0.2444 0.1198
 0.1670 -0.3729 0.2764 0.5833 0.2582 1.8515 0.8744 0.1582 -1.2198 -0.8521
 -2.4729 -0.7711 -3.1355 -0.2258 -5.5592 -2.7745 0.2702 -0.0755 -3.8094 -1.9547
 1.3486 0.0058 0.2954 0.1459 1.1691 0.4863 -1.1715 -0.0198 0.6004 -0.1009
 -0.3808 -0.6197 -0.9525 -0.1983 -3.6997 -1.6615 0.3656 0.1962 -1.2333 1.5537
 -2.3998 -0.4852 -2.7807 0.6348 -3.4343 -1.3717 0.7165 0.0929 -4.3436 -2.3269
 -2.2177 -0.2368 -1.7865 0.8971 -1.3700 0.0940 1.8916 0.2073 -3.8115 -3.3460
 0.2314 -0.3278 -1.2390 0.3715 5.1570 2.6133 0.3539 -0.1448 1.6811 1.0491
 -0.8943 0.4016 -1.2825 0.5293 0.6283 0.5692 1.3287 -0.7875 -0.1923 -0.5435
 0.2474 -0.2031 1.2531 0.1717 1.1313 1.1237 0.2129 0.5317 -0.0602 0.3842
 -0.5306 -0.2121 1.2964 0.1694 -0.1463 0.7082 2.1181 0.6065 -1.4481 -0.6795
 -0.1348 0.1466 0.1337 0.6037 1.6323 1.3638 0.1511 -0.2259 0.4122 -0.3723
 -0.8997 -0.1976 -4.1084 -0.6654 -2.6800 -1.2070 -1.8235 -1.4192 -1.9458 -1.3255
 0.6794 -0.6044 1.6124 0.1597 0.2463 1.0338 -0.3270 0.6475 0.0429 -0.8731
 -0.7874 -0.1962 -0.3410 -0.2477 -1.4242 -0.6669 1.9867 0.2864 -1.2991 -0.6108
 -0.5046 -0.5299 -4.4176 -0.2313 -1.9290 -0.0130 -3.2883 -1.5874 -1.0811 -1.2628
 -0.3371 -0.1339 -4.5691 0.0790 0.7060 0.7855 -3.4516 -1.8844 0.1630 -0.4665
 1.0932 1.3118 3.3462 -0.8427 1.6463 0.5574 -2.4895 -0.2749 2.4606 -2.3402
 -0.0438 0.8301 -2.1548 0.3885 2.2688 0.4746 -2.4388 -0.9451 1.3313 1.0380
 -0.8232 -0.2217 0.1815 0.3758 -1.3849 -0.1855 0.0332 0.3979 -1.0967 -0.0992
 -0.5247 -0.0048 -1.5272 0.5202 1.0217 0.5171 0.8542 -0.2110 -0.6140 0.3622
 -0.4774 0.4536 -0.5463 0.1373 1.1940 0.2791 -1.8011 -0.4478 0.9898 0.6492
 -0.1964 0.1443 -2.1010 0.3258 -2.5225 -1.2813 -4.4944 -0.6223 -1.6963 -2.3354
 -1.2868 -0.3177 -0.0926 -0.0477 -0.2958 -0.0714 0.3490 0.2046 -0.8639 -0.2374
 0.9139 0.2364 -0.2759 -0.0482 1.5266 0.8597 2.1083 -0.4345 0.2184 -0.4272
 -1.0090 0.5098 -1.3793 -0.1748 -2.8798 -1.8316 -6.0390 -0.7111 -0.9115 -2.6662
 -0.3048 0.7973 0.0900 -0.2708 -2.1699 -1.2123 -7.0988 -0.7688 0.2215 -2.3344
 0.5357 -0.2144 0.2731 0.4543 0.1031 -1.1928 0.8077 0.3313 0.8862 2.9720
 1.7059 0.3045 2.3308 -0.5107 -0.2565 0.0581 -2.6141 -0.2453 2.7668 -0.1731
 -0.0653 -0.1550 -0.0220 -0.3780 -0.7237 0.2574 0.8912 -0.3325 0.0667 0.2652
 1.0410 0.3129 0.6620 0.0437 1.1197 1.4535 -0.9827 -0.4458 1.0873 -0.8320
 0.4156 0.2690 1.2098 -0.4685 -1.5236 -0.5749 -1.2267 -0.2456 0.8929 0.4141
 0.5683 -1.3940 -0.5476 -0.3689 -3.5240 -0.0542 -3.1463 -0.3867 -0.3361 -0.9035
 -0.7784 0.2080 -1.3596 -0.2264 -2.4276 -0.7923 -1.0343 -0.5651 -1.7012 -0.3303
 0.9557 0.3659 -0.0229 1.0951 3.4871 1.7283 -0.0562 0.2155 0.4331 -0.3411
 -0.1717 -1.1364 -1.2113 -0.8241 -6.2290 -2.0574 -3.6014 -0.7594 -0.9607 0.4503
 0.0393 -1.2252 0.1403 -0.7268 -6.0059 -2.2553 -2.3523 -0.2313 -0.0770 1.3047
 -0.2327 -0.5356 1.0758 0.2320 -1.8494 1.4829 1.8730 0.9990 -2.3487 0.1829
 -0.9842 -0.0865 1.3488 -0.1652 0.2277 -1.1366 1.8245 0.8898 0.2101 1.8390
 -0.6237 0.5915 -0.5590 0.5829 0.2962 -0.2965 0.6523 0.0258 -0.8384 0.1671
 0.4055 0.2157 1.0119 0.3752 1.9017 0.3708 0.0777 0.1227 1.3523 0.4647
 -0.5904 -0.1083 0.3554 0.2304 -0.7602 -0.7239 2.0848 0.5681 -0.5287 1.4706
 -3.3673 -0.1689 -1.2372 -0.1605 -4.9009 -2.0491 -1.7863 0.2731 -4.3983 -1.5981
 0.1209 -0.2290 -1.0726 0.5073 -1.4977 -0.6125 -0.6436 -0.1977 -0.3356 0.0663
 2.1444 -0.4451 2.6189 -0.0336 2.9306 2.8113 -0.6432 0.0638 2.7685 -0.6292
 -3.5110 -0.5353 -1.8889 0.2533 -6.9598 -2.4995 -0.6135 0.6475 -5.9142 -1.0751
 -4.2791 -0.3895 -2.3226 0.1136 -6.8622 -2.7819 0.6886 0.8804 -6.4976 0.0222
 -0.2508 -0.0897 0.2698 0.4060 2.4053 0.2057 3.3271 0.0475 1.6457 -0.4169
 -1.1757 -0.0385 -1.3235 -0.3150 -2.2187 -1.2985 1.0908 0.2452 -1.7590 0.9482
 1.3604 -0.2669 -0.1040 0.0536 0.8052 1.1285 -0.2208 -0.4089 1.5088 0.5954
 -0.2564 0.0689 0.4039 -0.0445 0.2822 0.4177 -0.2200 0.1186 0.0219 1.0408
 -0.4273 -0.0615 -0.6658 -0.0046 0.4813 0.2424 1.5718 0.1002 -0.2587 0.6095
 -0.9674 -0.8896 -3.9287 -0.2618 -7.2130 -2.0907 -1.8721 -1.2185 -2.9150 -0.0072
 0.2492 -0.2639 0.5045 -0.2456 0.0313 1.1895 0.2323 -0.1745 0.0742 -0.2544
 -1.7364 0.6441 1.4643 0.1401 1.8622 -0.3175 0.1004 0.6482 0.0081 0.2211
 -0.9277 -1.1595 -3.9743 -0.2594 -5.8707 -1.3201 -0.1570 -1.2391 -2.1943 -0.5250
 -0.2514 -0.9143 -4.1182 -0.4000 -5.5022 -1.6579 0.3498 -1.3791 -1.3359 -0.5550
 -0.9240 1.1288 -2.1405 -0.4714 3.9133 0.3007 -1.2046 -0.7925 0.8462 1.1648
 0.1481 0.0044 -1.1923 -0.2565 0.0592 -1.3464 0.6258 -0.2593 0.9859 -0.3451
 0.3217 0.4818 2.5304 0.0966 2.4176 1.2699 1.1083 0.4845 0.8010 -0.6891
 0.2050 0.1209 1.2448 0.0012 -0.6042 -0.1710 1.2378 0.1478 0.3911 0.0916
 0.6337 0.5503 0.3232 -0.3104 2.4406 0.0290 0.4323 -0.3067 1.8826 -0.4577
 -1.9666 -0.1692 -2.8500 0.4136 -3.6788 -1.1177 -1.4932 -0.3518 -3.1846 -1.3053
 -0.0452 0.4813 0.9841 0.4135 0.7883 0.4747 1.0820 0.0667 -0.3589 -0.3705
 -0.1286 -0.1451 -1.0700 -0.3967 -2.9250 -1.0589 -0.9902 -0.4482 -0.3680 1.6467
 -2.0888 0.6926 -2.8530 0.2311 -0.7979 -0.9079 -1.6683 -0.6472 -2.3993 -1.8115
 -1.6902 0.8446 -2.8829 0.1879 1.4352 -0.7783 -1.2689 -0.6076 -1.1355 -1.2441
 2.9496 0.6227 2.4914 -0.2556 -1.2982 -0.8388 -2.8735 -0.2593 2.5083 -0.8337
 0.4112 0.3689 -0.3749 -0.7852 1.5231 -0.2784 -0.6336 -0.3750 0.7385 -0.3370
 -0.1080 0.0563 -0.4816 0.3672 1.6309 0.0105 0.6694 0.0402 0.8460 1.6548
 -0.3553 0.0717 -0.3398 0.2763 1.9196 0.3451 2.0564 0.1834 0.2117 1.2744
 0.9155 0.4395 0.3473 -0.1427 2.3913 0.1089 -0.4842 -0.1066 1.4189 0.7227
 -0.1759 -0.3988 -2.3411 -0.4722 -2.2075 -0.6766 -2.5681 -1.2185 0.2489 -0.5943
 0.6804 -0.2325 -0.4216 0.6860 1.3106 1.4965 0.7908 -0.0653 0.4183 1.2697
 -0.3969 0.0159 0.4317 0.1002 -1.6221 -0.8619 1.1456 0.3590 -0.7820 -0.1409
 1.2696 -0.2253 -2.1008 -0.3115 -2.0865 -0.8763 -4.3870 -1.4223 1.4740 -0.1919
 1.6976 -0.0357 -1.0891 -0.6646 -1.3697 -0.7804 -4.8881 -1.2214 2.0387 -0.6487
 1.3364 -1.1722 2.8982 0.3600 1.3906 1.7663 4.2631 1.2681 0.4198 1.8924
 0.9314 0.0613 0.6117 0.2305 -0.5968 -0.6330 -1.1700 0.3036 -0.3335 -0.7922
 0.0754 0.2225 0.6124 -0.3338 -0.0179 0.1993 -0.7303 0.0562 0.4737 -0.1355
 0.2799 0.4234 -0.0079 -0.1312 1.6939 0.3215 -0.4542 -0.1026 1.0092 -0.2338
 0.9793 -0.2113 1.6862 -0.0050 0.1225 0.4317 -0.1923 0.5814 0.3710 -0.2557
 -1.0939 0.5303 -0.6283 -0.3102 -2.2872 -1.3067 -2.4993 -0.3334 -1.4785 -0.9838
 0.4825 0.3186 1.7494 0.1426 2.2189 1.5314 0.3134 0.1972 1.2963 -0.5599
 -0.2418 -0.1583 -1.2209 -0.1048 1.7000 0.0147 1.7126 -0.2202 0.6975 1.0865
 -0.2004 -0.1200 1.5956 -0.2526 -2.4021 -0.2299 -1.3097 0.4185 -1.2750 -0.9368
 0.3428 -0.3378 2.5936 -0.2707 -2.4948 -0.3706 -0.7694 0.6628 -1.1039 -0.9331
 -1.9944 0.2391 0.2325 0.9454 2.0740 1.5633 3.2527 1.1558 -2.6896 -0.5396
 0.3440 -1.1442 0.2247 0.0506 -0.4525 0.7717 0.4345 0.5080 -0.5334 -0.2294
 0.5318 0.1344 0.9313 -0.2751 0.2925 -0.7150 1.1249 0.0120 1.1914 0.5184
 1.0051 0.1809 1.1956 -0.5096 1.4886 -0.2604 -0.2566 -0.1042 2.2510 0.1965
 -0.0411 -0.5084 1.1139 -0.0131 0.7513 0.6255 1.9095 0.6322 -0.0524 -0.0213
 0.0118 -0.7746 -1.6378 0.1470 -4.0558 -1.3100 -1.1845 -0.1923 -1.1317 0.6057
 -0.1184 0.4656 0.3552 -0.0517 2.3003 -0.0871 0.6529 -0.1733 1.9517 1.4564
 0.0963 0.8348 -0.0085 -0.2998 1.2012 -0.3305 -1.1300 -0.1903 0.4493 -0.8883
 -1.0602 -0.7917 -0.9205 0.4811 -2.9548 -0.7997 1.0059 0.2584 -2.0762 0.7050
 -1.5576 -1.0754 -1.4616 0.7852 -3.2262 -0.4582 1.9952 0.6595 -3.3644 0.7374
 2.0739 0.1879 0.0407 -0.1862 2.7900 1.7861 0.5578 -1.1917 3.4443 -0.2584
 -1.6586 0.0517 -0.0968 -0.1099 -0.8056 0.0454 -0.2141 0.2248 -2.0834 -1.8012
 -0.4383 0.1374 -0.5664 0.2686 0.6028 -0.0709 1.0887 0.3625 -0.9152 1.1274
 -0.4659 0.1639 0.2021 -0.1211 0.1367 -0.8871 0.0429 0.5299 -0.4859 0.7371
 -0.7929 0.1805 -0.6732 0.0525 0.4157 0.2636 0.8089 0.0364 -1.3266 -0.2397
 -1.1529 -0.4485 -0.4112 -0.2013 -2.3589 -0.0871 0.3304 0.2179 -2.1259 -0.9744
 -0.4791 0.4870 -0.3363 -0.1473 -0.0108 -0.9266 -1.0577 0.1223 0.1977 1.1915
 2.0130 -0.2795 1.2709 -0.1665 0.4600 0.2333 -0.0338 -0.1233 1.7836 0.3330
 -0.9855 -0.1365 -1.2052 0.0777 -1.7185 0.8268 0.5724 -0.3065 -2.1387 -0.7927
 -0.8565 -0.2611 -1.3947 0.1218 -1.3034 1.2899 0.6228 -0.4478 -1.8268 -1.4335
 -0.5876 1.2994 0.5543 0.6173 5.0735 0.4827 -1.1265 0.2898 1.2252 0.5906
 -0.4751 -0.1567 -2.4030 0.0105 -2.2536 -1.1972 -1.8090 -0.8205 -0.6807 0.0685
 1.3596 -0.1208 1.1066 -0.0464 0.2775 0.8419 0.4240 -0.0081 1.0440 -0.8493
 0.6307 -0.5593 0.2941 -0.2974 -1.6878 -0.3102 0.4674 0.2000 -0.2509 -0.2795
 0.7620 0.0510 -0.6057 0.1884 0.0583 0.1371 -0.8823 -0.4492 0.5479 -0.2426
 -0.8864 0.1029 -1.8268 -0.0009 -1.0844 -1.0169 -0.0789 -0.5788 -0.7318 -0.3209
 1.3148 -0.2087 1.6094 -0.6245 -1.0357 -0.6358 0.9952 0.1122 1.6364 0.3385
 -0.8569 -0.1822 0.5503 0.4700 1.0596 0.4784 0.9226 1.0078 -1.3537 0.1444
 0.3093 0.4382 -0.6951 0.4630 1.1400 0.2978 -0.0412 -0.6457 0.9401 -0.5550
 -0.1901 0.7412 -1.3529 0.3852 1.6384 -0.1837 -1.3313 -0.9426 1.3024 -0.6601
 1.7810 -0.3404 1.4108 -0.7010 -0.9848 -0.1475 -2.5061 -0.2698 2.8577 1.2075
 -0.0224 -0.1464 -0.2793 -0.0210 -2.5036 -0.0653 -1.5989 -0.1960 -1.2938 -0.7530
 -0.5239 0.1493 0.0935 0.2423 3.3954 0.3037 1.0263 0.3551 0.8457 0.3281
 -0.9077 -0.1365 -0.5285 0.0569 0.8364 -0.2538 1.3553 0.3682 -0.8797 -0.4597
 0.3259 -0.0166 0.5867 0.0132 1.0080 0.7056 -0.4383 0.0793 0.6572 -0.1475
 0.2779 0.1400 -1.1781 -0.0435 -1.0407 0.1216 -1.5471 -0.5908 -0.6227 -0.1822
 -1.1845 0.1978 -0.4151 0.2465 1.6630 -0.6971 2.6592 0.7437 -1.0353 0.9519
 0.4609 -0.3723 0.2492 -0.3125 -0.7017 0.5439 0.2952 -0.2924 0.4366 -0.5490
 0.8888 0.2586 0.1918 0.0500 1.5906 1.4037 -1.0201 -0.4257 1.0381 0.6663
 0.5145 0.2887 -0.6126 -0.2204 0.0653 0.0780 -3.2046 -0.5918 1.1229 0.8707
 -1.4034 0.2064 2.3313 -0.4929 -1.0438 -1.5978 1.9923 1.1666 -0.8416 0.2834
 0.1354 -0.4471 0.2807 0.2634 -1.3976 0.1117 0.7939 0.0815 -0.5217 -0.3442
 0.0901 0.2881 -0.2771 -0.5406 -0.2914 -0.3395 -2.1321 -0.2930 0.3038 -0.1357
 0.0826 0.0935 -1.2888 -0.2555 -0.2478 -0.1907 -1.2807 -0.5345 -0.2338 -0.5205
 0.0754 0.1082 0.8636 -0.0559 -0.1736 0.3040 0.1504 0.0672 -0.0095 0.0105
 0.2191 -0.1873 0.0653 0.3660 -0.4509 -0.2571 -1.1653 0.1103 0.3588 -0.4658
 0.8184 -0.0568 -0.9394 -0.2876 0.2193 0.0845 -0.6682 -0.3446 0.5697 -0.2909
 -0.8386 0.5202 -0.3007 0.2576 0.9099 -0.2101 0.4135 0.0389 -0.6882 -0.2224
 0.1517 0.2233 1.6275 0.4354 0.7024 0.1414 -0.4799 0.5233 0.9275 -0.0117
 -0.2680 -0.1739 1.5562 -0.1918 -2.5610 -1.4984 -1.4172 0.5315 0.1034 -0.1706
 -0.9375 -0.3823 -2.5052 -0.0818 -1.8281 -1.5647 1.9461 -0.0777 -1.6221 1.7786
 -1.1648 0.0017 -1.1318 0.4258 0.2576 0.6473 0.5108 -0.0045 -1.4065 0.2625
 -0.1481 -0.1213 0.1092 -0.2420 -1.8274 -1.9225 -1.3068 0.1688 0.3560 -0.1806
 0.2380 -0.0273 0.1278 0.0217 -0.5185 -0.4642 -1.5519 -0.0473 0.0948 -0.7821
 -0.5885 -0.0903 -0.5745 0.4287 -0.0790 -0.2062 0.4538 0.2088 -0.4363 0.7557
 -0.8272 -0.2953 -0.2871 -0.5644 -0.3261 -0.1362 -0.6482 -0.1277 -0.1153 0.2302
 0.6803 0.1670 1.2781 -0.2655 1.5450 0.0210 -0.2394 0.1453 1.1429 -1.1908
 1.0105 -0.1824 -0.4321 0.2028 -0.4649 0.6531 -0.7948 -0.3861 0.3405 0.3972
 -0.8283 -0.2631 -0.4036 -0.5512 0.1361 -0.6222 0.2761 -0.0417 0.9047 1.5955
 -2.0529 -0.6127 -1.6217 -0.6318 -2.8252 -2.0245 1.0413 0.1276 -1.5070 1.5070
 0.6830 0.1377 -0.2173 -0.0958 0.1593 0.4458 0.6264 -0.0532 -0.2876 -1.6357
 0.5877 0.2038 -0.0266 -0.0199 -0.4513 0.3719 -1.1342 -0.5942 0.7751 -0.5869
 -1.0556 -0.5935 -1.1381 -0.6426 -2.4517 -1.2760 0.0142 0.1912 -1.6778 0.4759
 -0.4071 -0.5378 -0.2887 -0.2262 -1.5439 -0.2684 -0.6752 0.0548 -0.7842 -0.0230
 0.4966 -0.0341 0.3112 -0.3796 -0.3396 0.6350 0.2074 -0.2566 0.3895 -0.1491
 -1.2747 0.3731 -0.9482 -0.2735 -2.7301 -2.0378 -1.2568 -0.0963 -1.5104 -0.5391
 -0.0556 -0.1834 -0.4830 -0.0644 0.1283 -0.2032 -0.6448 0.1256 -0.5085 0.4437
 0.2559 0.0112 1.5638 0.2911 1.1124 0.8851 0.7564 0.4220 0.5599 -0.4098
 -0.9960 0.8165 0.0437 -0.6037 -1.7491 -1.8117 -0.3674 -0.1244 -0.9176 -0.1792
 -1.8154 0.4487 -2.7568 -0.5540 -3.8090 -2.9437 -1.1715 -0.4175 -2.3955 -0.7302
 2.0280 0.0358 1.3075 0.0643 3.5845 1.6689 1.2682 -0.1723 2.1395 -0.6467
 0.2239 0.2386 0.7259 0.1282 0.9720 0.3047 0.3282 -0.0582 0.8469 0.6972
 -0.6760 -0.0114 -0.9908 -0.2188 -2.8890 -1.5225 -0.1995 -0.0383 -1.8929 -1.3982
 -1.1350 -0.0807 -0.5105 -0.0463 -2.4441 -0.9014 -0.4687 0.0719 -1.8297 -0.7903
 -0.0531 0.4636 0.2757 0.4149 1.1821 -0.1331 1.0703 0.1167 0.2083 0.2364
 -0.1573 -0.6499 -1.8076 -0.1866 -2.9838 -1.4720 -0.6320 -0.3277 -0.6718 0.6677
 -0.2807 -0.3980 -0.0888 0.0413 -2.3258 -0.4221 -1.0380 0.3149 -1.2119 -0.9724
 -0.4759 0.0756 -0.1508 0.0349 1.5059 0.4558 0.7018 -0.0609 0.5257 0.8359
 0.7022 -0.4239 -1.2714 0.1109 -0.8280 -1.2192 1.0059 -0.0999 0.4200 1.3081
 1.2602 -0.4614 -1.6070 -0.5357 -1.8874 -1.3308 -0.7986 -0.8012 0.6432 -0.3339
 0.2345 0.2782 0.7722 0.8320 3.1542 1.7875 -0.4523 0.5829 -0.3201 -0.0882
 -0.2194 0.1025 0.2017 0.3248 0.1214 0.1781 0.0776 0.2409 -0.1707 0.7160
 0.6970 -0.5883 -1.3298 0.0984 -0.4922 0.3592 0.5318 -0.3904 -0.5739 -0.2534
 -0.4257 -0.4045 -1.7641 -0.0008 -2.1298 -0.5796 -0.3426 -0.4716 -1.1305 0.0473
 0.8689 -0.1365 -0.0843 0.1548 1.4032 1.2613 0.1614 -0.1024 0.8163 0.9139
 -0.9237 -0.0498 -0.5854 -0.3563 -1.6155 -0.6972 -0.4693 0.0702 -1.6010 -1.3781
 -0.4887 -0.4906 -0.6720 -0.3279 -1.4826 -0.4949 0.1638 -0.2127 -0.6513 -0.3825
 -0.3435 0.4879 -0.2649 -0.0600 -0.2213 -0.5910 -1.1222 -0.1193 0.1303 0.0378
 0.1252 -0.0267 0.6059 -0.2418 1.0842 0.8607 0.5987 0.3838 -0.4456 -0.9294
 0.0472 -0.0681 0.4571 0.1121 0.2475 0.5922 -0.0324 0.4301 -1.5881 -1.4792
 1.9442 -0.5852 2.3809 0.0689 0.1859 2.1007 -0.2328 0.0474 1.5029 -0.6594
 -0.6054 -0.0918 -0.5072 -0.1509 0.1072 -0.7455 -0.2225 0.0106 0.8201 0.4746
 -0.1241 0.0589 -0.0210 0.5966 0.6098 1.2228 -0.6632 0.1428 -1.3686 -1.5751
 -0.5335 0.0719 -0.7342 0.0967 -0.7505 0.0067 -0.7711 -0.1992 -1.0628 -0.8872
 -0.0019 0.3127 1.2182 0.1157 1.8658 0.2706 -0.0284 0.4166 1.2046 -0.6450
 -0.5716 -0.2072 -2.1430 -0.1846 -1.0161 -1.6098 -1.2933 -0.5082 -0.1766 -0.1178
 -1.8611 0.2540 -2.3422 0.1304 -1.6752 -1.4384 -1.4932 -0.2485 -2.1756 -0.4434
 1.5119 -0.1446 1.4429 -0.3619 -0.4103 0.3816 0.9225 -0.1582 1.2939 0.3457
 -0.3232 0.0644 -0.8482 0.0184 1.3603 -1.2135 -0.7657 -0.0757 1.0072 -0.4385
 -0.6712 -0.6971 -1.9007 0.4468 -0.4078 -0.7327 -2.0048 -0.0064 -0.3243 -0.6693
 -1.1495 0.3060 1.4108 0.7099 2.1767 1.2404 2.5860 0.6663 -0.7546 0.6198
 0.0234 0.4556 0.4699 -1.0830 -0.7487 -0.8985 -0.2025 -0.3741 0.4609 -0.0001
 0.5669 -0.3959 0.0892 0.1668 0.2350 0.9969 -1.3897 -0.4224 1.0246 -0.6074
 0.4443 -0.1647 -0.2811 0.0047 -0.4293 0.1255 -0.6336 -0.3689 0.3516 -0.3097
 0.3354 0.0991 0.4106 -0.6264 0.6987 -0.1529 0.2525 -0.2743 1.2538 0.9900
 -0.0174 -0.0899 -0.7350 -0.6518 -2.6483 -0.6856 -2.3294 -0.3578 -1.2802 -1.0672
 1.1186 -0.4654 -0.7572 -0.5147 -3.2278 -0.4296 -2.0416 -0.8150 0.1626 -0.6323
 -0.6952 0.1844 0.3657 0.8423 2.1794 0.6169 2.6157 0.8644 -1.0742 0.6570
 0.3988 -0.0256 -0.0997 -0.9938 -1.9504 -0.4396 -2.2948 -0.4508 -0.5401 -0.3021
 -0.1502 -0.1772 0.3668 -1.3438 -3.0500 -0.0703 -2.6481 -0.6932 -0.9651 -1.8266
 0.2359 0.1698 -0.7936 0.5191 0.2257 1.1378 0.4624 -0.4055 0.0442 1.0957
 -0.1130 0.1114 -0.5126 0.5625 -0.9468 -1.3833 0.9372 0.4091 -1.0625 0.6983
 -1.1296 0.2974 0.0762 0.0226 -0.9297 -0.1808 -1.3900 0.0364 -1.0143 -0.2363
 -0.2818 0.0768 0.1626 0.2558 -0.0510 0.4728 -0.2119 0.0748 -0.6857 -0.0300
 -0.4824 0.4182 0.1379 0.3614 -0.5801 -0.8641 0.3167 0.4948 -1.1544 0.2356
 -0.3649 -0.5430 -0.8090 0.3471 -2.9658 -1.4241 -0.7454 0.1397 -1.3372 -0.7411
 -0.6572 -0.0080 0.4620 0.3822 -0.6865 -0.1008 0.7269 0.3998 -1.5533 -0.5522
 1.2948 -0.2273 0.2521 -0.0526 1.9017 1.7351 0.5992 -0.2643 1.6948 0.0810
 -0.3536 -0.3530 0.1234 0.6170 -2.8878 -1.6809 0.0020 0.7239 -1.8402 -0.7690
 -1.6026 -0.0064 -1.6955 0.9423 -3.8442 -2.5836 -0.5775 0.2121 -3.0616 -0.1868
 0.8204 0.4441 1.6728 0.3508 2.7931 1.4616 0.9871 -0.0018 2.1738 0.2144
 1.0501 -0.9317 0.1057 -0.1097 0.2379 1.4969 1.0506 0.2270 0.1234 -0.1824
 0.0431 -0.3051 -0.4810 0.1190 -3.0496 -0.6954 -0.3619 -0.2917 -0.5179 0.6311
 0.2120 -0.2225 -0.1052 0.2223 -0.9494 0.3191 0.0940 -0.1306 -0.0635 0.1235
 1.5585 -0.7737 0.4881 -0.0987 0.1736 1.1274 1.6525 -0.0465 1.0881 0.4578
 -1.1353 -0.6923 -1.7310 -0.2608 -1.8865 -0.0184 -0.8697 -0.1971 -1.9233 -0.4054
 -0.2488 -0.5254 -1.5253 0.4523 -1.0019 0.6903 -0.0574 -0.2917 -1.1197 0.3451
 0.0242 0.8479 1.5124 0.0738 3.3079 0.3571 0.3261 0.1820 1.4726 -0.4293
 -0.2667 -1.2729 -1.3547 -0.2067 -1.6187 1.1520 1.0006 -0.1069 -1.4537 0.2125
 -0.3087 -1.4940 -2.8411 -0.0732 -3.7670 0.8907 -1.1691 -0.5765 -2.0751 0.4092
 0.6970 0.6415 1.4367 -0.0849 3.9442 1.0280 1.4865 -0.0051 2.6105 1.7235
 -0.2594 0.5509 1.4105 0.0143 2.3811 0.6232 1.0728 0.3030 0.2556 -1.8404
 -1.4220 -0.0747 -1.0037 0.3455 -0.7156 -0.3031 0.7234 0.1507 -1.1294 0.5258
 -1.0784 0.1317 -0.6345 0.1890 0.4430 -0.2107 -0.1550 -0.0093 -0.1390 0.3379
 -0.8702 0.6722 1.1080 0.4985 3.2584 1.1246 1.9857 0.6499 -0.4792 -0.7731
 -0.8830 0.1889 -1.0267 -0.1303 -3.2778 -1.3326 -1.8732 -0.5051 -1.6071 -1.9152
 -0.8660 0.2233 -0.3587 0.0997 0.3868 0.0963 -1.4049 -0.2199 0.1414 -1.1266
 0.5520 0.0525 -0.3120 -0.1080 0.7955 -0.2898 -0.9604 -0.1436 1.3839 1.6644
 -1.4637 0.7421 -0.4826 0.3425 -0.7109 -0.3804 -0.6572 -0.1282 -1.9762 -2.5675
 -1.3053 0.6059 0.7880 -0.1051 -1.1167 -0.4345 -0.4273 -0.1532 -0.8858 -3.1323
 0.7971 0.7198 1.7692 0.2749 2.3775 0.4481 1.1611 0.4815 1.4556 1.2982
 0.7549 0.0554 -0.8842 0.3043 0.9590 0.6666 -0.6151 -0.5267 0.2932 1.1722
 0.0330 0.2872 -0.7241 -0.5260 -0.0840 -0.3484 -0.5943 -0.6649 0.9409 -0.1760
 -0.0788 0.2404 -0.5208 -0.5517 -0.7882 -0.8192 -1.3421 -0.4810 0.7221 0.1974
 1.7455 0.0440 0.2155 0.0777 1.5002 1.2908 -0.2950 -0.6378 1.9643 0.5490
 -0.5550 -0.4958 -2.3980 0.1329 -2.2075 -0.9971 -1.5700 -0.5850 -0.8774 0.6639
 -0.1039 0.2201 -0.6878 -0.7031 -0.9918 -1.0825 -2.0193 -0.8409 0.9988 0.5370
 -0.0747 -0.0229 1.1630 -0.2732 -0.9892 -0.6940 -0.1795 0.5471 0.1233 -0.1177
 1.2976 -0.4924 -1.7548 0.0871 -0.5002 0.5694 -1.4894 -1.1655 0.9668 1.0029
 -0.1601 -0.0244 -3.1877 0.0579 -0.5020 -0.7614 -1.1596 -1.1690 0.0215 2.1251
 0.9886 -0.1444 1.4321 0.0234 2.9664 0.7447 1.9647 0.5164 2.4868 1.4905
 0.3108 -0.1204 1.2086 0.5716 -0.3581 0.9138 -0.9211 0.5499 -0.3115 -0.7516
 0.2112 0.5850 0.0997 -0.0337 0.7793 -0.7181 -0.2413 -0.1931 0.6244 0.4015
 0.2025 0.1927 0.2543 -0.2289 -1.3552 -1.2199 -0.0653 0.0412 -0.0176 0.3522
 0.0615 0.3898 1.6915 0.5257 2.4092 0.9630 -0.0512 0.6968 0.5686 -0.2569
 -0.5921 -0.0907 -0.1286 -0.3247 -2.9059 -0.3102 -1.8717 -0.1053 -1.6816 -1.5373
 -0.5979 0.1749 -0.1403 -0.0276 -2.7757 -1.4567 -0.8770 0.2024 -1.5711 0.2181
 -0.2028 -0.2871 -0.1219 -0.4254 -0.5315 -0.8069 1.7249 0.1012 0.1060 0.6367
 -1.0064 0.3608 0.8345 0.5154 -0.5432 0.3580 -1.5698 0.5521 -1.4248 -1.1171
 -0.3491 0.1523 -0.0887 0.4024 -2.5107 -0.3547 -2.7354 0.3032 -1.6159 -1.1008
 -0.4697 0.6953 1.1831 -0.6104 3.0862 -0.1228 1.1349 0.4351 1.2729 0.3953
 0.0616 -0.4588 0.9490 -0.3530 0.5966 0.6054 1.0383 -0.0690 1.3147 0.3025
 1.0845 -0.3134 0.7275 0.1032 -0.0239 0.6224 0.5961 0.2392 0.4157 0.6377
 0.1047 -0.4511 -0.2699 0.3012 -0.7011 0.0511 1.3203 0.3693 -0.8136 0.5878
 0.4132 -0.2862 0.7431 -0.3560 0.8421 0.3863 0.1441 -0.0510 1.5977 0.9557
 0.3206 -0.4261 0.1738 0.0691 -1.6903 -0.0847 0.9866 -0.2878 -0.4574 -0.1956
 -0.0686 -0.9490 -0.7784 0.1656 -1.9424 -0.3651 1.1030 0.2232 -0.6057 0.5522
 -0.8565 0.3602 -1.2568 0.1373 -0.3685 -0.6132 0.4343 0.1331 -1.7790 -0.2030
 0.7327 -0.7124 0.2884 -0.4217 -1.7207 0.1087 0.2882 -0.5489 1.3003 0.7385
 1.6706 -0.9761 1.8033 -0.6340 -1.1619 0.7877 1.8813 -0.3520 2.0447 0.0961
 1.1655 0.4321 0.6240 -0.5429 0.5491 -1.0612 0.1597 -0.1327 1.5511 0.6682
 -1.7832 0.9172 -0.8434 0.0800 -0.1695 -0.9052 -0.0902 0.0270 -1.7705 0.3794
 -0.0492 -0.1055 1.2688 0.2983 1.5099 0.8197 1.6162 0.6313 0.1542 -0.3742
 -0.1331 -0.1031 -0.0168 0.0641 0.9926 0.6617 0.6839 0.1275 -0.0986 -0.8902
 -1.2238 0.6410 0.3872 -0.1349 -0.2440 -0.8977 0.3023 0.2753 -0.8668 0.0987
 -1.2238 0.0116 -1.6763 0.9404 0.1728 0.8411 0.6050 0.1612 -2.1857 0.4542
 -1.6002 0.2499 -0.9863 -0.4060 0.4268 -0.4009 0.2362 -0.0444 -0.8380 -0.9601
 1.7108 -0.4010 0.2175 -0.0326 0.7118 0.7584 -0.2361 -0.2621 1.4166 -0.6960
 -2.3259 0.7842 -0.6094 0.4573 -0.2648 -0.5308 1.0167 0.4611 -2.7384 0.2544
 -3.3946 1.0715 -1.6206 1.0535 1.8062 -0.5245 1.8626 0.7948 -3.6973 0.7188
 1.0185 -0.3044 1.2474 0.1165 0.9492 0.5065 1.7327 0.8079 -0.1586 0.3092
 1.3444 -0.4112 -0.9947 0.1544 -1.8860 -0.4553 -0.6859 -0.5015 1.1167 0.7646
 0.0166 0.1730 -0.1645 -0.1508 1.8525 0.5776 0.6494 -0.2480 0.6490 0.2786
 0.0719 0.3318 -0.4667 -0.1773 1.1091 -0.0754 -0.8023 -0.4415 0.7452 -0.3662
 0.7024 -0.2629 -0.8279 -0.0789 -1.0426 -0.6596 0.4549 -0.3251 0.7641 1.1749
 1.1114 -0.1080 0.1106 -0.0591 0.1370 1.1258 -1.1492 -0.7013 1.7392 -0.8938
 0.3707 0.4129 -1.4623 -0.4978 -1.1617 -1.4742 -2.1021 -0.9269 0.5369 -0.3404
 -0.4834 0.1634 0.6481 0.0403 2.0818 0.5793 -0.0551 0.4112 0.0013 -0.6225
 1.5881 -0.4409 -0.9310 0.1044 -1.1223 0.2459 -0.2304 -0.8056 1.6157 0.7221
 2.6829 -0.6072 -1.0299 -0.2421 -1.7411 0.8219 -2.0532 -1.3178 2.5429 0.1174
 0.0126 -0.4291 0.4727 0.2052 2.0740 0.7340 1.3852 0.6254 0.2254 -0.5520
 0.3701 0.1364 2.3207 -0.2309 1.8254 1.4601 1.9487 0.4148 0.3843 -0.5713
 -0.1570 0.4661 -0.3584 0.2635 0.5859 -0.4604 -1.2474 -0.0394 0.2110 0.0449
 -0.1976 0.1642 -0.5054 0.0052 -0.5111 -0.8669 -2.0789 -0.0144 -0.0388 0.0766
 -0.2154 0.2175 0.5776 -0.0446 1.4806 0.3550 0.8333 0.3729 -0.1912 -0.5060
 -0.4072 0.6969 0.8150 -0.0137 2.1327 0.1401 0.0726 -0.0812 0.9573 0.5548
 -0.2317 -0.3207 -0.9931 0.1448 -1.6964 -1.3425 -2.2753 0.1674 -0.7704 0.1238
 -0.1515 -0.0569 -0.6981 -0.2062 -1.1605 -0.8353 -1.9716 -0.2176 -0.0444 -0.0217
 -0.3979 0.6100 1.3517 0.0158 3.0793 0.8327 1.1304 0.4998 0.6980 -0.3423
 0.0146 0.7464 3.3662 -0.0495 3.8457 1.2666 1.7843 0.6756 1.1491 -0.9101
 -0.3372 0.2802 -0.0667 -0.6082 1.4463 0.1300 -0.9917 -0.3333 0.4274 -1.0301
 -0.1932 0.3345 -0.4594 0.7266 2.1678 0.1966 1.4402 0.2247 0.1824 0.8369
 1.1748 -0.3538 0.9144 -0.5119 -0.7859 0.0361 -0.5699 -0.1608 1.2287 0.3468
 0.5650 -0.5502 0.8119 -0.5368 -2.4383 -0.4350 -0.6207 0.0788 -0.0364 -0.2191
 0.8909 0.0489 0.0590 -0.1524 1.3305 0.1305 0.2521 -0.2303 1.3307 0.1316
 0.2791 0.1484 -0.0314 0.2666 -0.9753 -0.1023 -0.3980 -0.0173 -0.2209 1.3911
 0.0592 -0.8108 0.5929 -0.8376 -2.9695 -0.4324 -0.8318 0.0538 -0.6594 -1.2000
 -0.3537 -0.3003 0.1529 -0.3294 -2.7007 -0.9374 -0.7934 0.0633 -0.9904 -0.4055
 0.9478 0.3272 0.3122 -0.1231 1.1740 -0.0668 -0.0457 -0.3006 1.6217 0.9635
 -0.1313 0.1251 -1.2017 0.5780 1.2237 -0.0907 0.3363 -0.0256 0.2131 2.3243
 0.0855 0.2282 -0.5366 -0.0036 -1.2498 -1.3301 -1.9372 -0.1732 -0.4255 -0.2272
 1.1761 -0.0339 0.6010 -0.1942 1.4225 1.4811 -0.6710 -0.1676 1.3566 0.1981
 -1.2869 0.2278 0.4725 0.2907 -0.0174 -0.6986 1.1785 0.6733 -1.3437 0.1090
 -1.5495 -0.1304 -0.6481 0.2232 -1.0733 -0.9144 1.4651 0.5161 -2.0414 -0.1634
 -0.1096 0.2044 0.0531 0.0878 1.0521 0.0557 -0.4981 0.2412 -0.0851 0.0424
 0.6588 -0.3262 1.6252 0.2011 0.0718 0.8734 1.8673 0.4205 0.7007 0.3706
 -2.2335 0.0205 -1.6942 0.1267 -2.0910 -1.8747 0.5244 0.1496 -2.8519 -0.5149
 -0.7543 -0.3374 -0.8441 0.0664 -2.0388 -0.7820 0.7075 0.0794 -1.6106 0.0279
 0.1168 0.1075 0.9719 0.2509 0.8503 0.2283 0.3804 0.5851 0.0904 0.4101
 0.9060 -0.0521 1.6208 -0.1952 -0.2826 0.9034 -0.3357 0.2599 0.6534 -0.5934
