# Supplementary material for: Estimation of simultaneous equation models by backpropagation method using stochastic gradient descent
Source: PeerJ Comput Sci. 2024 Oct 8;10:e2352. doi: 10.7717/peerj-cs.2352 (PMC11623183; doi:10.7717/peerj-cs.2352)
Supplement: Supplemental Information 2 [file peerj-cs-10-2352-s002.zip › modelo 10 20 4000 sigma 01menos varianza/MC2E_sol.txt]

 -1.0000 8.8476 0.0000 0.0000 0.0000 1.7959 0.0000 2.9063 0.0000 3.9320 7.8172 0.0000 0.0000 0.0000 4.8595 8.3365 9.8953 0.0000 6.8066 0.0000 0.0000 8.7252 0.0000 5.3913 5.3004 8.8333 0.0215 0.0000 0.0000 0.0000 -0.0195
 0.0000 -1.0000 3.1120 0.0000 0.0000 0.0000 3.6988 0.0000 0.0000 0.0000 2.8752 0.0000 7.0143 0.0000 0.0000 0.0000 6.2563 0.0000 0.4199 7.1466 0.0000 0.0000 1.2122 2.6925 0.0000 0.0000 0.0000 0.0000 2.1524 6.2069 0.0079
 6.5997 5.2543 -1.0000 0.0000 5.8567 0.0000 6.3585 2.5992 0.9089 5.0137 6.3472 7.4951 0.0000 4.6991 3.9296 0.0000 0.0000 0.0000 0.0000 6.2994 0.0000 0.0000 0.0000 0.0000 0.0000 1.3041 0.0000 0.2637 0.0000 5.4845 0.6145
 0.4791 0.0000 0.0000 -1.0000 0.0000 0.0000 0.0000 0.0000 4.4349 0.0000 0.0000 4.1406 0.0000 2.2931 0.0000 1.4745 0.3735 0.0000 2.6556 0.0000 8.4697 1.5869 5.3008 0.0000 0.0000 0.0000 0.7531 7.6279 0.0000 0.0000 0.0321
 10.3158 4.9660 7.2359 7.4740 -1.0000 0.1218 9.0289 10.0958 8.9264 0.0000 8.5490 0.0000 0.0000 5.9023 0.0000 3.3666 0.0000 0.0000 0.0000 6.7943 0.0000 0.0000 0.0000 7.2467 3.8991 0.0000 0.0000 0.0000 0.0000 3.6216 0.7879
 4.2632 2.7956 0.0000 0.0000 0.0000 -1.0000 0.0000 8.5974 5.1399 4.2940 9.0398 8.0506 2.8349 0.0000 0.2896 0.0000 0.0000 0.0000 0.0000 3.2073 0.0000 0.0000 3.6802 8.3693 0.0000 9.7538 0.0000 0.0000 0.0000 3.0998 0.0755
 5.5969 0.0000 0.0000 9.3959 5.2142 0.0000 -1.0000 0.0000 7.6252 4.5810 4.2517 0.0000 0.0000 5.6410 0.0381 7.3271 0.0000 0.0000 1.9779 6.5423 0.0000 1.2051 5.0178 0.0000 4.6672 0.0000 0.0000 4.9903 0.0000 7.4929 0.4459
 3.3757 0.0000 0.0000 0.0000 2.7389 0.0000 0.0000 -1.0000 2.0419 0.0000 0.5369 4.1745 2.2779 0.0000 3.5034 0.0000 0.0000 7.6002 0.0000 0.0000 0.4055 2.8188 0.8814 2.7706 0.0000 8.4050 0.7797 7.9893 4.7151 8.4238 0.1671
 0.0000 8.9866 0.0000 4.4779 0.0000 3.1900 6.6938 6.5453 -1.0000 0.0000 0.0000 0.0000 7.6576 2.0764 4.8363 0.0000 3.4962 0.0000 0.0000 0.0138 2.5591 6.8118 0.0000 2.7208 0.0000 0.0000 0.0000 4.1003 0.0000 0.0000 0.0483
 0.0000 0.0000 0.0000 3.4923 0.0000 8.6867 0.0000 0.0000 1.7438 -1.0000 0.0000 6.7443 2.2190 0.1719 0.0000 7.6595 0.0000 0.0000 5.1027 0.0000 0.0000 9.0169 8.4482 3.5731 3.9913 7.3817 6.8332 0.0000 0.0000 3.3046 0.7728
